# Supplementary material for: Effects of hamstring conditioning contraction on landing biomechanics and surface EMG: a randomized controlled trial
Source: Front Bioeng Biotechnol. 2026 Jun 12;14:1702762. doi: 10.3389/fbioe.2026.1702762 (PMC13303611; doi:10.3389/fbioe.2026.1702762)
Supplement: Supplementary file 1 [file DataSheet1.zip]

Archive with 10 entries (8 files):
- 半腱半膜肌/
- 半腱半膜肌/Post-1.xlsx
- 半腱半膜肌/Post-2.xlsx
- 半腱半膜肌/Pre-1.xlsx
- 半腱半膜肌/Pre-2.xlsx
- 股二头肌/
- 股二头肌/Post-1.xlsx
- 股二头肌/Post-2.xlsx
- 股二头肌/Pre-1.xlsx
- 股二头肌/Pre-2.xlsx
