# Supplementary material for: Effects of hamstring conditioning contraction on landing biomechanics and surface EMG: a randomized controlled trial
Source: Front Bioeng Biotechnol. 2026 Jun 12;14:1702762. doi: 10.3389/fbioe.2026.1702762 (PMC13303611; doi:10.3389/fbioe.2026.1702762)
Supplement: Supplementary file 1 [file DataSheet1.zip › 半腱半膜肌/Post-1.xlsx]

## Sheet: Sheet1
6.29054985544357	17.3373356390875	-27.633	-2.0503	37.4577358534763	11.6804839929512	-5.24157	7.00457019835619	-3.51374	6.29054985544357	17.3373356390875	-27.633	-2.0503	37.4577358534763	11.6804839929512	-5.24157	7.00457019835619	-3.51374	6.29054985544357	17.3373356390875	-27.633	-2.0503	37.4577358534763	11.6804839929512	-5.24157	7.00457019835619	-3.51374
7.94615106781989	3.07700644294078	-7.83353	14.8040372229479	-1.46976	-11.5515	4.97567625792569	-2.05782	-11.3326	7.94615106781989	3.07700644294078	-7.83353	14.8040372229479	-1.46976	-11.5515	4.97567625792569	-2.05782	-11.3326	7.94615106781989	3.07700644294078	-7.83353	14.8040372229479	-1.46976	-11.5515	4.97567625792569	-2.05782	-11.3326
0.0477896112714982	3.21405647402706	15.9255856259258	28.4756933224846	-25.4685	4.28210227373598	10.1735032427297	-4.74569	-9.42397	0.0477896112714982	3.21405647402706	15.9255856259258	28.4756933224846	-25.4685	4.28210227373598	10.1735032427297	-4.74569	-9.42397	0.0477896112714982	3.21405647402706	15.9255856259258	28.4756933224846	-25.4685	4.28210227373598	10.1735032427297	-4.74569	-9.42397
-4.24621	-12.2113	5.94437087293837	24.0106811170872	-14.0282	5.43008489378424	8.34920576290624	-5.08774	-11.5129	-4.24621	-12.2113	5.94437087293837	24.0106811170872	-14.0282	5.43008489378424	8.34920576290624	-5.08774	-11.5129	-4.24621	-12.2113	5.94437087293837	24.0106811170872	-14.0282	5.43008489378424	8.34920576290624	-5.08774	-11.5129
-9.24841	-13.3161	-38.6648	14.3956506387705	-20.2647	8.11330261621841	1.32818331594886	-15.5629	3.74032927354465	-9.24841	-13.3161	-38.6648	14.3956506387705	-20.2647	8.11330261621841	1.32818331594886	-15.5629	3.74032927354465	-9.24841	-13.3161	-38.6648	14.3956506387705	-20.2647	8.11330261621841	1.32818331594886	-15.5629	3.74032927354465
0.23928754019061	-5.71333	-46.2224	10.4627128887188	3.24720459492831	4.2636284663342	-6.91038	-19.1712	-10.9756	0.23928754019061	-5.71333	-46.2224	10.4627128887188	3.24720459492831	4.2636284663342	-6.91038	-19.1712	-10.9756	0.23928754019061	-5.71333	-46.2224	10.4627128887188	3.24720459492831	4.2636284663342	-6.91038	-19.1712	-10.9756
-10.695	-5.52463	-43.4209	9.44973895714832	21.8339130756255	-6.6571	-12.9682	-2.53975	-11.3358	-10.695	-5.52463	-43.4209	9.44973895714832	21.8339130756255	-6.6571	-12.9682	-2.53975	-11.3358	-10.695	-5.52463	-43.4209	9.44973895714832	21.8339130756255	-6.6571	-12.9682	-2.53975	-11.3358
-3.57279	-0.663627	-4.89828	12.9545129185809	24.0765653176235	10.0350454667021	-15.8821	-0.409282	-6.01804	-3.57279	-0.663627	-4.89828	12.9545129185809	24.0765653176235	10.0350454667021	-15.8821	-0.409282	-6.01804	-3.57279	-0.663627	-4.89828	12.9545129185809	24.0765653176235	10.0350454667021	-15.8821	-0.409282	-6.01804
5.56767677050734	5.25923872275817	7.05364479344032	-13.2878	34.4037107822648	9.72887266961933	-16.8845	0.430395689253199	-3.5628	5.56767677050734	5.25923872275817	7.05364479344032	-13.2878	34.4037107822648	9.72887266961933	-16.8845	0.430395689253199	-3.5628	5.56767677050734	5.25923872275817	7.05364479344032	-13.2878	34.4037107822648	9.72887266961933	-16.8845	0.430395689253199	-3.5628
6.96294822812533	-3.06061	-1.08554	-4.76771	38.3748471189614	4.52080763529111	-17.9095	16.5535644871167	-0.962918	6.96294822812533	-3.06061	-1.08554	-4.76771	38.3748471189614	4.52080763529111	-17.9095	16.5535644871167	-0.962918	6.96294822812533	-3.06061	-1.08554	-4.76771	38.3748471189614	4.52080763529111	-17.9095	16.5535644871167	-0.962918
-11.1647	-3.12565	-3.12883	12.8317702990155	42.1847281229848	6.20656285844571	-19.6487	13.5695786967246	-3.50831	-11.1647	-3.12565	-3.12883	12.8317702990155	42.1847281229848	6.20656285844571	-19.6487	13.5695786967246	-3.50831	-11.1647	-3.12565	-3.12883	12.8317702990155	42.1847281229848	6.20656285844571	-19.6487	13.5695786967246	-3.50831
-4.70558	-7.39115	-10.8956	8.53628212291394	29.6732212496941	15.5455914230113	-22.0071	21.1331712266627	5.64760525877497	-4.70558	-7.39115	-10.8956	8.53628212291394	29.6732212496941	15.5455914230113	-22.0071	21.1331712266627	5.64760525877497	-4.70558	-7.39115	-10.8956	8.53628212291394	29.6732212496941	15.5455914230113	-22.0071	21.1331712266627	5.64760525877497
8.69603299871527	-13.9606	-13.4951	0.48316263278387	3.72628446140399	10.8399358091675	-24.4784	23.9412915664958	1.68594337402349	8.69603299871527	-13.9606	-13.4951	0.48316263278387	3.72628446140399	10.8399358091675	-24.4784	23.9412915664958	1.68594337402349	8.69603299871527	-13.9606	-13.4951	0.48316263278387	3.72628446140399	10.8399358091675	-24.4784	23.9412915664958	1.68594337402349
3.70717	-9.55941	-30.7895	13.3613958915183	5.72274090982405	13.2523920601534	-26.0629	39.2050694659054	-0.90884	3.70717	-9.55941	-30.7895	13.3613958915183	5.72274090982405	13.2523920601534	-26.0629	39.2050694659054	-0.90884	3.70717	-9.55941	-30.7895	13.3613958915183	5.72274090982405	13.2523920601534	-26.0629	39.2050694659054	-0.90884
5.96777093715407	-5.07283	-45.9723	-15.8748	-7.19549	-0.62373	-26.121	21.794824463446	15.9460797477831	5.96777093715407	-5.07283	-45.9723	-15.8748	-7.19549	-0.62373	-26.121	21.794824463446	15.9460797477831	5.96777093715407	-5.07283	-45.9723	-15.8748	-7.19549	-0.62373	-26.121	21.794824463446	15.9460797477831
-12.7032	-5.75823	-50.2304	-30.7118	-21.8184	-1.49753	-24.9364	20.9473760655765	6.36074722304189	-12.7032	-5.75823	-50.2304	-30.7118	-21.8184	-1.49753	-24.9364	20.9473760655765	6.36074722304189	-12.7032	-5.75823	-50.2304	-30.7118	-21.8184	-1.49753	-24.9364	20.9473760655765	6.36074722304189
-3.55054	-4.70989	-26.4968	-23.2924	-19.4011	-6.3591	-23.2283	19.7497380324498	9.14763834747866	-3.55054	-4.70989	-26.4968	-23.2924	-19.4011	-6.3591	-23.2283	19.7497380324498	9.14763834747866	-3.55054	-4.70989	-26.4968	-23.2924	-19.4011	-6.3591	-23.2283	19.7497380324498	9.14763834747866
-18.2224	6.05319813840436	-9.56	-21.2923	22.5616364071771	-12.4367	-21.3132	23.7403518884929	5.10858485599205	-18.2224	6.05319813840436	-9.56	-21.2923	22.5616364071771	-12.4367	-21.3132	23.7403518884929	5.10858485599205	-18.2224	6.05319813840436	-9.56	-21.2923	22.5616364071771	-12.4367	-21.3132	23.7403518884929	5.10858485599205
-5.19526	9.38544393489981	-10.1442	-21.5303	-10.082	-2.77294	-18.3481	9.11579384940073	1.63004183843289	-5.19526	9.38544393489981	-10.1442	-21.5303	-10.082	-2.77294	-18.3481	9.11579384940073	1.63004183843289	-5.19526	9.38544393489981	-10.1442	-21.5303	-10.082	-2.77294	-18.3481	9.11579384940073	1.63004183843289
-8.23186	17.0710931370536	-31.3489	-18.6038	-36.3824	0.307846896719976	-12.8194	23.9058568792968	2.24263300296256	-8.23186	17.0710931370536	-31.3489	-18.6038	-36.3824	0.307846896719976	-12.8194	23.9058568792968	2.24263300296256	-8.23186	17.0710931370536	-31.3489	-18.6038	-36.3824	0.307846896719976	-12.8194	23.9058568792968	2.24263300296256
-12.682	18.3849402080893	-9.0306	1.01240992759105	-25.1533	-7.34271	-4.26792	6.89774688160304	-3.88618	-12.682	18.3849402080893	-9.0306	1.01240992759105	-25.1533	-7.34271	-4.26792	6.89774688160304	-3.88618	-12.682	18.3849402080893	-9.0306	1.01240992759105	-25.1533	-7.34271	-4.26792	6.89774688160304	-3.88618
-13.241	14.3289506626002	-21.1915	-5.21714	-16.2363	21.832811880113	4.59924535961391	30.0455773805469	-5.2572	-13.241	14.3289506626002	-21.1915	-5.21714	-16.2363	21.832811880113	4.59924535961391	30.0455773805469	-5.2572	-13.241	14.3289506626002	-21.1915	-5.21714	-16.2363	21.832811880113	4.59924535961391	30.0455773805469	-5.2572
13.828107402957	6.66975169161338	21.6051251126756	6.42719122052686	-4.39581	1.76936281494435	9.56603108623285	29.3658263547073	4.54338858102248	13.828107402957	6.66975169161338	21.6051251126756	6.42719122052686	-4.39581	1.76936281494435	9.56603108623285	29.3658263547073	4.54338858102248	13.828107402957	6.66975169161338	21.6051251126756	6.42719122052686	-4.39581	1.76936281494435	9.56603108623285	29.3658263547073	4.54338858102248
4.53310951645393	11.9431771413932	3.01998035640927	2.60392026552247	-35.0557	-28.9336	8.83416748181715	37.9791027110063	-7.51316	4.53310951645393	11.9431771413932	3.01998035640927	2.60392026552247	-35.0557	-28.9336	8.83416748181715	37.9791027110063	-7.51316	4.53310951645393	11.9431771413932	3.01998035640927	2.60392026552247	-35.0557	-28.9336	8.83416748181715	37.9791027110063	-7.51316
9.8343076958522	5.26178995816153	-63.0141	4.34197105897452	-19.7632	-32.293	3.37528035856367	20.6321480364801	-12.1328	9.8343076958522	5.26178995816153	-63.0141	4.34197105897452	-19.7632	-32.293	3.37528035856367	20.6321480364801	-12.1328	9.8343076958522	5.26178995816153	-63.0141	4.34197105897452	-19.7632	-32.293	3.37528035856367	20.6321480364801	-12.1328
22.1790940661883	12.3661265799574	-80.3846	3.82386869222976	-15.1737	-22.0733	-5.09496	10.0577797068311	-6.69037	22.1790940661883	12.3661265799574	-80.3846	3.82386869222976	-15.1737	-22.0733	-5.09496	10.0577797068311	-6.69037	22.1790940661883	12.3661265799574	-80.3846	3.82386869222976	-15.1737	-22.0733	-5.09496	10.0577797068311	-6.69037
18.1096735078735	10.7082132661332	-92.9028	-12.4247	-4.04194	-9.40359	-14.5099	-11.385	-0.547607	18.1096735078735	10.7082132661332	-92.9028	-12.4247	-4.04194	-9.40359	-14.5099	-11.385	-0.547607	18.1096735078735	10.7082132661332	-92.9028	-12.4247	-4.04194	-9.40359	-14.5099	-11.385	-0.547607
-8.64032	9.76138597236162	-40.3925	-3.28748	3.18257247868653	-7.21198	-21.6188	-13.7862	4.95535767125653	-8.64032	9.76138597236162	-40.3925	-3.28748	3.18257247868653	-7.21198	-21.6188	-13.7862	4.95535767125653	-8.64032	9.76138597236162	-40.3925	-3.28748	3.18257247868653	-7.21198	-21.6188	-13.7862	4.95535767125653
-27.145	3.88997108802401	-23.2991	9.89293190540777	8.82773534851908	-3.01698	-22.717	-3.20175	2.47694799681953	-27.145	3.88997108802401	-23.2991	9.89293190540777	8.82773534851908	-3.01698	-22.717	-3.20175	2.47694799681953	-27.145	3.88997108802401	-23.2991	9.89293190540777	8.82773534851908	-3.01698	-22.717	-3.20175	2.47694799681953
-6.90338	4.85689721099423	-7.94239	5.85134658617898	13.9187006371151	18.5211786399436	-17.1116	-12.3246	-3.39743	-6.90338	4.85689721099423	-7.94239	5.85134658617898	13.9187006371151	18.5211786399436	-17.1116	-12.3246	-3.39743	-6.90338	4.85689721099423	-7.94239	5.85134658617898	13.9187006371151	18.5211786399436	-17.1116	-12.3246	-3.39743
9.61428952704469	-1.46658	-9.02863	9.65600726410594	10.5323976500008	24.9569263726914	-6.7343	-15.0719	5.6751546264517	9.61428952704469	-1.46658	-9.02863	9.65600726410594	10.5323976500008	24.9569263726914	-6.7343	-15.0719	5.6751546264517	9.61428952704469	-1.46658	-9.02863	9.65600726410594	10.5323976500008	24.9569263726914	-6.7343	-15.0719	5.6751546264517
6.15058693440629	6.89562051881402	-1.42296	14.5202890344382	5.18065810348117	17.0857999949403	3.73402366166341	-20.6659	6.47442703060043	6.15058693440629	6.89562051881402	-1.42296	14.5202890344382	5.18065810348117	17.0857999949403	3.73402366166341	-20.6659	6.47442703060043	6.15058693440629	6.89562051881402	-1.42296	14.5202890344382	5.18065810348117	17.0857999949403	3.73402366166341	-20.6659	6.47442703060043
-5.96293	1.87872525456345	33.9154501078795	26.9957430169297	8.05539124732217	16.4680201500671	10.0721261808162	-15.7557	9.73278143637193	-5.96293	1.87872525456345	33.9154501078795	26.9957430169297	8.05539124732217	16.4680201500671	10.0721261808162	-15.7557	9.73278143637193	-5.96293	1.87872525456345	33.9154501078795	26.9957430169297	8.05539124732217	16.4680201500671	10.0721261808162	-15.7557	9.73278143637193
-4.30372	-6.56731	6.17699442958909	31.1045967759748	-6.08829	13.3440382101694	10.3046384818759	-12.8336	-0.296186	-4.30372	-6.56731	6.17699442958909	31.1045967759748	-6.08829	13.3440382101694	10.3046384818759	-12.8336	-0.296186	-4.30372	-6.56731	6.17699442958909	31.1045967759748	-6.08829	13.3440382101694	10.3046384818759	-12.8336	-0.296186
-9.6053	-17.9021	-49.8731	19.3518792632619	-13.6088	15.3335248883435	5.55903167059676	-21.116	7.21461299509132	-9.6053	-17.9021	-49.8731	19.3518792632619	-13.6088	15.3335248883435	5.55903167059676	-21.116	7.21461299509132	-9.6053	-17.9021	-49.8731	19.3518792632619	-13.6088	15.3335248883435	5.55903167059676	-21.116	7.21461299509132
-3.48534	-0.677406	-50.2294	-3.63651	-12.7589	19.9856752506386	-1.42573	-1.99119	6.15864314351141	-3.48534	-0.677406	-50.2294	-3.63651	-12.7589	19.9856752506386	-1.42573	-1.99119	6.15864314351141	-3.48534	-0.677406	-50.2294	-3.63651	-12.7589	19.9856752506386	-1.42573	-1.99119	6.15864314351141
15.2672710382521	-11.5818	15.2306106174787	4.39176490008071	9.07765261781722	5.51672226940313	-8.11622	7.80470306526161	7.75401538584654	15.2672710382521	-11.5818	15.2306106174787	4.39176490008071	9.07765261781722	5.51672226940313	-8.11622	7.80470306526161	7.75401538584654	15.2672710382521	-11.5818	15.2306106174787	4.39176490008071	9.07765261781722	5.51672226940313	-8.11622	7.80470306526161	7.75401538584654
17.2359511646457	-2.79278	34.3511862793274	9.91964331373355	-12.5758	-5.65428	-12.4384	7.82686828970985	6.74781081100894	17.2359511646457	-2.79278	34.3511862793274	9.91964331373355	-12.5758	-5.65428	-12.4384	7.82686828970985	6.74781081100894	17.2359511646457	-2.79278	34.3511862793274	9.91964331373355	-12.5758	-5.65428	-12.4384	7.82686828970985	6.74781081100894
6.44946759052347	14.0453675085584	-44.187	-2.38031	3.48336819150357	-18.0194	-14.037	-0.361187	1.41509232092446	6.44946759052347	14.0453675085584	-44.187	-2.38031	3.48336819150357	-18.0194	-14.037	-0.361187	1.41509232092446	6.44946759052347	14.0453675085584	-44.187	-2.38031	3.48336819150357	-18.0194	-14.037	-0.361187	1.41509232092446
9.66017909295951	19.3712101130663	-51.0144	-29.3061	15.3202640583913	-31.3773	-14.5537	5.81708921712329	-3.13937	9.66017909295951	19.3712101130663	-51.0144	-29.3061	15.3202640583913	-31.3773	-14.5537	5.81708921712329	-3.13937	9.66017909295951	19.3712101130663	-51.0144	-29.3061	15.3202640583913	-31.3773	-14.5537	5.81708921712329	-3.13937
18.053459712207	4.34925102269595	-45.8734	6.69206898249809	13.7930300533858	-38.1057	-17.3353	-7.77718	-0.909027	18.053459712207	4.34925102269595	-45.8734	6.69206898249809	13.7930300533858	-38.1057	-17.3353	-7.77718	-0.909027	18.053459712207	4.34925102269595	-45.8734	6.69206898249809	13.7930300533858	-38.1057	-17.3353	-7.77718	-0.909027
1.16140596922212	7.93153598961114	-60.7381	1.13034502218957	9.20811363741656	-24.1363	-23.5358	-17.9335	-10.7086	1.16140596922212	7.93153598961114	-60.7381	1.13034502218957	9.20811363741656	-24.1363	-23.5358	-17.9335	-10.7086	1.16140596922212	7.93153598961114	-60.7381	1.13034502218957	9.20811363741656	-24.1363	-23.5358	-17.9335	-10.7086
2.14861616483435	5.86801760693775	-48.868	10.6609958274295	-9.76896	7.85729488342197	-30.1098	-15.8872	-15.1066	2.14861616483435	5.86801760693775	-48.868	10.6609958274295	-9.76896	7.85729488342197	-30.1098	-15.8872	-15.1066	2.14861616483435	5.86801760693775	-48.868	10.6609958274295	-9.76896	7.85729488342197	-30.1098	-15.8872	-15.1066
-10.5341	6.59320761178576	-13.0798	-1.71931	-9.65263	3.34643754738955	-32.4248	-6.71535	-5.44187	-10.5341	6.59320761178576	-13.0798	-1.71931	-9.65263	3.34643754738955	-32.4248	-6.71535	-5.44187	-10.5341	6.59320761178576	-13.0798	-1.71931	-9.65263	3.34643754738955	-32.4248	-6.71535	-5.44187
-18.2684	4.91481131949158	8.73317601256961	-15.2202	-15.1849	4.08866495071094	-28.5792	13.597767631945	4.26234726927684	-18.2684	4.91481131949158	8.73317601256961	-15.2202	-15.1849	4.08866495071094	-28.5792	13.597767631945	4.26234726927684	-18.2684	4.91481131949158	8.73317601256961	-15.2202	-15.1849	4.08866495071094	-28.5792	13.597767631945	4.26234726927684
-18.0751	5.55431880589924	10.4971289571202	-25.8759	-8.15797	10.3542618118438	-19.4134	8.91998820001781	13.4223993659826	-18.0751	5.55431880589924	10.4971289571202	-25.8759	-8.15797	10.3542618118438	-19.4134	8.91998820001781	13.4223993659826	-18.0751	5.55431880589924	10.4971289571202	-25.8759	-8.15797	10.3542618118438	-19.4134	8.91998820001781	13.4223993659826
-23.1767	7.11166644731137	9.72886692478619	-12.213	0.779576656422829	0.757061835688846	-6.3741	3.95164619506747	-0.371007	-23.1767	7.11166644731137	9.72886692478619	-12.213	0.779576656422829	0.757061835688846	-6.3741	3.95164619506747	-0.371007	-23.1767	7.11166644731137	9.72886692478619	-12.213	0.779576656422829	0.757061835688846	-6.3741	3.95164619506747	-0.371007
-8.46344	8.4210311512549	12.5173778177322	0.896957331900443	-2.56286	-7.94445	7.54352530017221	5.51074404979957	10.6078656972694	-8.46344	8.4210311512549	12.5173778177322	0.896957331900443	-2.56286	-7.94445	7.54352530017221	5.51074404979957	10.6078656972694	-8.46344	8.4210311512549	12.5173778177322	0.896957331900443	-2.56286	-7.94445	7.54352530017221	5.51074404979957	10.6078656972694
-4.96477	7.55314228329583	11.066400116041	7.89491026329096	4.54339114591583	-9.33519	18.7899	-6.10663	13.0455359139746	-4.96477	7.55314228329583	11.066400116041	7.89491026329096	4.54339114591583	-9.33519	18.7899	-6.10663	13.0455359139746	-4.96477	7.55314228329583	11.066400116041	7.89491026329096	4.54339114591583	-9.33519	18.7899	-6.10663	13.0455359139746
-3.61065	-6.2998	-12.6853	17.2794530090165	3.65418326129196	3.09988559155512	24.6234130637105	-22.2403	18.103874880574	-3.61065	-6.2998	-12.6853	17.2794530090165	3.65418326129196	3.09988559155512	24.6234130637105	-22.2403	18.103874880574	-3.61065	-6.2998	-12.6853	17.2794530090165	3.65418326129196	3.09988559155512	24.6234130637105	-22.2403	18.103874880574
12.1207810172648	0.262717432154746	-18.0749	8.77863064271252	-0.636727	-3.96184	23.8499007884728	-26.973	-1.83324	12.1207810172648	0.262717432154746	-18.0749	8.77863064271252	-0.636727	-3.96184	23.8499007884728	-26.973	-1.83324	12.1207810172648	0.262717432154746	-18.0749	8.77863064271252	-0.636727	-3.96184	23.8499007884728	-26.973	-1.83324
23.0523642833085	-6.77513	-14.9452	1.75361170378709	2.94467536805934	4.57319315229314	16.7841225644046	-19.7515	19.9145614051681	23.0523642833085	-6.77513	-14.9452	1.75361170378709	2.94467536805934	4.57319315229314	16.7841225644046	-19.7515	19.9145614051681	23.0523642833085	-6.77513	-14.9452	1.75361170378709	2.94467536805934	4.57319315229314	16.7841225644046	-19.7515	19.9145614051681
15.5729217122981	1.50326261964436	-4.27271	1.94451435366801	14.6928193538389	5.20291828850827	5.27060927078542	-29.6424	22.4412087608214	15.5729217122981	1.50326261964436	-4.27271	1.94451435366801	14.6928193538389	5.20291828850827	5.27060927078542	-29.6424	22.4412087608214	15.5729217122981	1.50326261964436	-4.27271	1.94451435366801	14.6928193538389	5.20291828850827	5.27060927078542	-29.6424	22.4412087608214
5.58756926130319	-4.78291	-13.2114	0.674627949717249	10.9145122739618	-3.17932	-8.46421	-24.3876	-25.8829	5.58756926130319	-4.78291	-13.2114	0.674627949717249	10.9145122739618	-3.17932	-8.46421	-24.3876	-25.8829	5.58756926130319	-4.78291	-13.2114	0.674627949717249	10.9145122739618	-3.17932	-8.46421	-24.3876	-25.8829
11.2508833237431	-0.0138002	-47.8625	-4.22074	8.47056032796622	-2.37997	-21.9667	-29.016	-55.9123	11.2508833237431	-0.0138002	-47.8625	-4.22074	8.47056032796622	-2.37997	-21.9667	-29.016	-55.9123	11.2508833237431	-0.0138002	-47.8625	-4.22074	8.47056032796622	-2.37997	-21.9667	-29.016	-55.9123
9.50992229611788	-1.17614	-43.2922	5.68723029338056	10.1800387638118	-10.5126	-33.2487	-12.6043	-18.6307	9.50992229611788	-1.17614	-43.2922	5.68723029338056	10.1800387638118	-10.5126	-33.2487	-12.6043	-18.6307	9.50992229611788	-1.17614	-43.2922	5.68723029338056	10.1800387638118	-10.5126	-33.2487	-12.6043	-18.6307
-5.87109	8.30890588467635	-62.4913	9.08554563187826	12.9835640400947	-9.02196	-40.7023	-9.07564	-44.2579	-5.87109	8.30890588467635	-62.4913	9.08554563187826	12.9835640400947	-9.02196	-40.7023	-9.07564	-44.2579	-5.87109	8.30890588467635	-62.4913	9.08554563187826	12.9835640400947	-9.02196	-40.7023	-9.07564	-44.2579
24.2533902791635	12.2254560513292	-8.55651	1.9639058005268	27.1271310618613	-6.077	-44.0507	-1.68747	-36.5132	24.2533902791635	12.2254560513292	-8.55651	1.9639058005268	27.1271310618613	-6.077	-44.0507	-1.68747	-36.5132	24.2533902791635	12.2254560513292	-8.55651	1.9639058005268	27.1271310618613	-6.077	-44.0507	-1.68747	-36.5132
8.71101869702369	-1.23133	-26.2422	-0.154913	9.35411422605353	-4.3157	-44.3785	3.00150067401241	-10.438	8.71101869702369	-1.23133	-26.2422	-0.154913	9.35411422605353	-4.3157	-44.3785	3.00150067401241	-10.438	8.71101869702369	-1.23133	-26.2422	-0.154913	9.35411422605353	-4.3157	-44.3785	3.00150067401241	-10.438
2.98157876382973	1.40901414682961	38.3440711497159	9.07953399444675	-13.5406	-1.44354	-42.8463	2.22272992320068	-5.97923	2.98157876382973	1.40901414682961	38.3440711497159	9.07953399444675	-13.5406	-1.44354	-42.8463	2.22272992320068	-5.97923	2.98157876382973	1.40901414682961	38.3440711497159	9.07953399444675	-13.5406	-1.44354	-42.8463	2.22272992320068	-5.97923
-0.395721	6.21622313423986	198.806361047204	6.58399445573079	-13.7326	6.69439841294554	-39.6156	-4.33251	2.07044891477611	-0.395721	6.21622313423986	198.806361047204	6.58399445573079	-13.7326	6.69439841294554	-39.6156	-4.33251	2.07044891477611	-0.395721	6.21622313423986	198.806361047204	6.58399445573079	-13.7326	6.69439841294554	-39.6156	-4.33251	2.07044891477611
-12.0552	-2.23749	-91.9428	3.84928686719962	5.77696149432262	27.3886957026811	-34.4351	1.19868366677641	2.45767233084942	-12.0552	-2.23749	-91.9428	3.84928686719962	5.77696149432262	27.3886957026811	-34.4351	1.19868366677641	2.45767233084942	-12.0552	-2.23749	-91.9428	3.84928686719962	5.77696149432262	27.3886957026811	-34.4351	1.19868366677641	2.45767233084942
12.1685140210143	-13.1146	-151.814	4.58195245739883	0.878222551207169	5.66596882646384	-27.5875	16.3548090007638	32.8313750643995	12.1685140210143	-13.1146	-151.814	4.58195245739883	0.878222551207169	5.66596882646384	-27.5875	16.3548090007638	32.8313750643995	12.1685140210143	-13.1146	-151.814	4.58195245739883	0.878222551207169	5.66596882646384	-27.5875	16.3548090007638	32.8313750643995
-0.388572	-13.6863	-127.734	8.20319898267197	-11.0646	-3.28405	-19.7847	19.1214548905021	50.2115900071953	-0.388572	-13.6863	-127.734	8.20319898267197	-11.0646	-3.28405	-19.7847	19.1214548905021	50.2115900071953	-0.388572	-13.6863	-127.734	8.20319898267197	-11.0646	-3.28405	-19.7847	19.1214548905021	50.2115900071953
-2.3142	-13.2143	-139.392	11.8724947143412	-13.3103	-17.8373	-12.1636	4.85763149294852	47.5371802401309	-2.3142	-13.2143	-139.392	11.8724947143412	-13.3103	-17.8373	-12.1636	4.85763149294852	47.5371802401309	-2.3142	-13.2143	-139.392	11.8724947143412	-13.3103	-17.8373	-12.1636	4.85763149294852	47.5371802401309
-5.35483	-14.7202	-95.0647	10.8521454669925	-18.4545	-3.17545	-6.33826	12.1507243661692	84.3340194790733	-5.35483	-14.7202	-95.0647	10.8521454669925	-18.4545	-3.17545	-6.33826	12.1507243661692	84.3340194790733	-5.35483	-14.7202	-95.0647	10.8521454669925	-18.4545	-3.17545	-6.33826	12.1507243661692	84.3340194790733
3.68241628890481	7.68898521556395	-58.8853	1.99292849795905	6.5723443648106	14.0523889302657	-2.9466	-5.65642	38.6409431362767	3.68241628890481	7.68898521556395	-58.8853	1.99292849795905	6.5723443648106	14.0523889302657	-2.9466	-5.65642	38.6409431362767	3.68241628890481	7.68898521556395	-58.8853	1.99292849795905	6.5723443648106	14.0523889302657	-2.9466	-5.65642	38.6409431362767
1.62857045007065	13.5951539013339	-50.6904	-19.5116	25.5129145356647	37.0927188775199	-1.59462	-19.747	-0.0302933	1.62857045007065	13.5951539013339	-50.6904	-19.5116	25.5129145356647	37.0927188775199	-1.59462	-19.747	-0.0302933	1.62857045007065	13.5951539013339	-50.6904	-19.5116	25.5129145356647	37.0927188775199	-1.59462	-19.747	-0.0302933
-5.29562	15.5113353694028	-22.2168	-17.4664	28.4152462910592	48.9511840622775	-0.912615	-6.65343	-16.334	-5.29562	15.5113353694028	-22.2168	-17.4664	28.4152462910592	48.9511840622775	-0.912615	-6.65343	-16.334	-5.29562	15.5113353694028	-22.2168	-17.4664	28.4152462910592	48.9511840622775	-0.912615	-6.65343	-16.334
12.1670436196622	11.1829966547948	7.00002963148308	15.4844622516397	8.19306758645561	-4.98025	-0.349066	-9.93896	-25.2973	12.1670436196622	11.1829966547948	7.00002963148308	15.4844622516397	8.19306758645561	-4.98025	-0.349066	-9.93896	-25.2973	12.1670436196622	11.1829966547948	7.00002963148308	15.4844622516397	8.19306758645561	-4.98025	-0.349066	-9.93896	-25.2973
8.61039535509566	22.7063864303867	27.3063229408189	0.325374038952734	35.9377841635332	-13.5365	-0.361617	-11.5192	-21.0401	8.61039535509566	22.7063864303867	27.3063229408189	0.325374038952734	35.9377841635332	-13.5365	-0.361617	-11.5192	-21.0401	8.61039535509566	22.7063864303867	27.3063229408189	0.325374038952734	35.9377841635332	-13.5365	-0.361617	-11.5192	-21.0401
7.20502943768953	14.8212927923412	75.400293792018	-4.63014	22.6561602853673	-26.3559	-1.27872	13.2263967817367	-13.617	7.20502943768953	14.8212927923412	75.400293792018	-4.63014	22.6561602853673	-26.3559	-1.27872	13.2263967817367	-13.617	7.20502943768953	14.8212927923412	75.400293792018	-4.63014	22.6561602853673	-26.3559	-1.27872	13.2263967817367	-13.617
13.3755358855205	16.9536361031876	58.6958523044906	-12.5237	-31.4432	-17.0646	-2.49679	18.1118064085713	-15.2723	13.3755358855205	16.9536361031876	58.6958523044906	-12.5237	-31.4432	-17.0646	-2.49679	18.1118064085713	-15.2723	13.3755358855205	16.9536361031876	58.6958523044906	-12.5237	-31.4432	-17.0646	-2.49679	18.1118064085713	-15.2723
-0.541409	6.98602571487786	47.1615846923068	-4.59648	-41.1024	-1.02857	-3.07673	18.3645403372275	-8.13168	-0.541409	6.98602571487786	47.1615846923068	-4.59648	-41.1024	-1.02857	-3.07673	18.3645403372275	-8.13168	-0.541409	6.98602571487786	47.1615846923068	-4.59648	-41.1024	-1.02857	-3.07673	18.3645403372275	-8.13168
-7.99144	2.45740150573921	33.4733719458573	-8.98247	-21.0633	4.22206354504064	-2.48921	1.93476324341585	-7.44838	-7.99144	2.45740150573921	33.4733719458573	-8.98247	-21.0633	4.22206354504064	-2.48921	1.93476324341585	-7.44838	-7.99144	2.45740150573921	33.4733719458573	-8.98247	-21.0633	4.22206354504064	-2.48921	1.93476324341585	-7.44838
-2.40461	-1.04031	-32.0762	-19.3318	-13.0462	5.38335182530659	-1.98199	7.05049814099655	-46.8269	-2.40461	-1.04031	-32.0762	-19.3318	-13.0462	5.38335182530659	-1.98199	7.05049814099655	-46.8269	-2.40461	-1.04031	-32.0762	-19.3318	-13.0462	5.38335182530659	-1.98199	7.05049814099655	-46.8269
-3.57745	11.2767485849068	-59.6149	-17.5691	-13.0852	30.0331325080742	-2.93253	-6.0982	-27.6306	-3.57745	11.2767485849068	-59.6149	-17.5691	-13.0852	30.0331325080742	-2.93253	-6.0982	-27.6306	-3.57745	11.2767485849068	-59.6149	-17.5691	-13.0852	30.0331325080742	-2.93253	-6.0982	-27.6306
7.35013816245759	-5.56545	-36.3018	-21.0293	12.7747960138784	21.5158181195428	-5.29716	-8.73613	11.7844244763844	7.35013816245759	-5.56545	-36.3018	-21.0293	12.7747960138784	21.5158181195428	-5.29716	-8.73613	11.7844244763844	7.35013816245759	-5.56545	-36.3018	-21.0293	12.7747960138784	21.5158181195428	-5.29716	-8.73613	11.7844244763844
-10.1471	-11.0935	-58.2194	-16.611	5.29526573452416	50.5899536143139	-6.71685	-14.2348	69.7040769652915	-10.1471	-11.0935	-58.2194	-16.611	5.29526573452416	50.5899536143139	-6.71685	-14.2348	69.7040769652915	-10.1471	-11.0935	-58.2194	-16.611	5.29526573452416	50.5899536143139	-6.71685	-14.2348	69.7040769652915
-10.4959	-26.5614	-49.346	0.0969008609280344	18.9385275819841	63.7524953765714	-4.9563	-14.6025	67.5284546259534	-10.4959	-26.5614	-49.346	0.0969008609280344	18.9385275819841	63.7524953765714	-4.9563	-14.6025	67.5284546259534	-10.4959	-26.5614	-49.346	0.0969008609280344	18.9385275819841	63.7524953765714	-4.9563	-14.6025	67.5284546259534
-14.102	-46.0804	-41.9639	8.02272811827263	20.936015872081	2.93831241678153	0.299721377577526	-5.35628	18.1088827821797	-14.102	-46.0804	-41.9639	8.02272811827263	20.936015872081	2.93831241678153	0.299721377577526	-5.35628	18.1088827821797	-14.102	-46.0804	-41.9639	8.02272811827263	20.936015872081	2.93831241678153	0.299721377577526	-5.35628	18.1088827821797
-1.28995	-25.0582	-30.0578	10.2935232735342	16.2772840182359	-18.5839	6.80357220445174	-9.73097	-23.025	-1.28995	-25.0582	-30.0578	10.2935232735342	16.2772840182359	-18.5839	6.80357220445174	-9.73097	-23.025	-1.28995	-25.0582	-30.0578	10.2935232735342	16.2772840182359	-18.5839	6.80357220445174	-9.73097	-23.025
3.51128453087323	-19.9703	-20.2176	15.7433806670786	17.3378041821679	-23.4254	10.6371567778489	-17.58	-7.89877	3.51128453087323	-19.9703	-20.2176	15.7433806670786	17.3378041821679	-23.4254	10.6371567778489	-17.58	-7.89877	3.51128453087323	-19.9703	-20.2176	15.7433806670786	17.3378041821679	-23.4254	10.6371567778489	-17.58	-7.89877
-3.27182	-0.675605	-10.7401	27.5804741777101	6.56927854656402	-11.7589	9.53986791260911	-6.11299	-20.2768	-3.27182	-0.675605	-10.7401	27.5804741777101	6.56927854656402	-11.7589	9.53986791260911	-6.11299	-20.2768	-3.27182	-0.675605	-10.7401	27.5804741777101	6.56927854656402	-11.7589	9.53986791260911	-6.11299	-20.2768
6.14907190537387	-1.97878	-11.8283	28.965439652295	10.3888705794608	22.5504883886047	4.9710892061399	-10.768	-10.9491	6.14907190537387	-1.97878	-11.8283	28.965439652295	10.3888705794608	22.5504883886047	4.9710892061399	-10.768	-10.9491	6.14907190537387	-1.97878	-11.8283	28.965439652295	10.3888705794608	22.5504883886047	4.9710892061399	-10.768	-10.9491
-7.49168	3.8999136030576	-13.1438	13.7358570695118	8.21675057885439	18.0917211764497	-0.498177	2.11190788366537	-71.3493	-7.49168	3.8999136030576	-13.1438	13.7358570695118	8.21675057885439	18.0917211764497	-0.498177	2.11190788366537	-71.3493	-7.49168	3.8999136030576	-13.1438	13.7358570695118	8.21675057885439	18.0917211764497	-0.498177	2.11190788366537	-71.3493
6.29863687263734	31.6796543851066	-0.822839	21.3330555655024	-6.93312	16.9993812239028	-5.29061	5.98459614110143	-163.598	6.29863687263734	31.6796543851066	-0.822839	21.3330555655024	-6.93312	16.9993812239028	-5.29061	5.98459614110143	-163.598	6.29863687263734	31.6796543851066	-0.822839	21.3330555655024	-6.93312	16.9993812239028	-5.29061	5.98459614110143	-163.598
3.20018308873182	16.2570989956672	48.3939274207969	12.2196124382471	-3.38442	14.8789128201713	-8.50688	6.87130788792547	-170.521	3.20018308873182	16.2570989956672	48.3939274207969	12.2196124382471	-3.38442	14.8789128201713	-8.50688	6.87130788792547	-170.521	3.20018308873182	16.2570989956672	48.3939274207969	12.2196124382471	-3.38442	14.8789128201713	-8.50688	6.87130788792547	-170.521
2.75507780156074	-4.1256	29.6371308196593	-8.45249	15.0270814030177	13.1758280027513	-10.0947	16.3755956635632	-56.7766	2.75507780156074	-4.1256	29.6371308196593	-8.45249	15.0270814030177	13.1758280027513	-10.0947	16.3755956635632	-56.7766	2.75507780156074	-4.1256	29.6371308196593	-8.45249	15.0270814030177	13.1758280027513	-10.0947	16.3755956635632	-56.7766
1.94073361674144	-1.18328	-3.91699	-25.2229	-13.8716	0.675968771118743	-11.533	6.24414178992945	46.166108127053	1.94073361674144	-1.18328	-3.91699	-25.2229	-13.8716	0.675968771118743	-11.533	6.24414178992945	46.166108127053	1.94073361674144	-1.18328	-3.91699	-25.2229	-13.8716	0.675968771118743	-11.533	6.24414178992945	46.166108127053
-2.14606	-8.27341	-9.01319	-25.836	-12.1511	6.6565347821583	-14.3522	19.3132150636466	57.6692813767076	-2.14606	-8.27341	-9.01319	-25.836	-12.1511	6.6565347821583	-14.3522	19.3132150636466	57.6692813767076	-2.14606	-8.27341	-9.01319	-25.836	-12.1511	6.6565347821583	-14.3522	19.3132150636466	57.6692813767076
-12.0212	-3.28972	-23.5675	-15.89	-16.0093	-21.0515	-19.3345	8.92103942476971	112.837057659365	-12.0212	-3.28972	-23.5675	-15.89	-16.0093	-21.0515	-19.3345	8.92103942476971	112.837057659365	-12.0212	-3.28972	-23.5675	-15.89	-16.0093	-21.0515	-19.3345	8.92103942476971	112.837057659365
-10.4587	-3.5357	-23.5107	-3.87509	-13.0744	-18.9501	-25.1235	1.50112963636057	40.0997494984093	-10.4587	-3.5357	-23.5107	-3.87509	-13.0744	-18.9501	-25.1235	1.50112963636057	40.0997494984093	-10.4587	-3.5357	-23.5107	-3.87509	-13.0744	-18.9501	-25.1235	1.50112963636057	40.0997494984093
11.5113501287736	-2.47498	-8.49708	-19.8398	-17.4474	-18.2163	-29.809	7.33679182137994	182.01624707416	11.5113501287736	-2.47498	-8.49708	-19.8398	-17.4474	-18.2163	-29.809	7.33679182137994	182.01624707416	11.5113501287736	-2.47498	-8.49708	-19.8398	-17.4474	-18.2163	-29.809	7.33679182137994	182.01624707416
13.4570672758632	-7.26161	3.33302178734639	0.0103553329827282	9.33369022527615	-21.4687	-31.826	5.23616783636268	126.78164525083	13.4570672758632	-7.26161	3.33302178734639	0.0103553329827282	9.33369022527615	-21.4687	-31.826	5.23616783636268	126.78164525083	13.4570672758632	-7.26161	3.33302178734639	0.0103553329827282	9.33369022527615	-21.4687	-31.826	5.23616783636268	126.78164525083
10.0669480373294	0.390131579302786	-43.8468	24.2992412620977	16.336925226924	1.35157860339474	-30.5553	16.7303356825867	-49.2628	10.0669480373294	0.390131579302786	-43.8468	24.2992412620977	16.336925226924	1.35157860339474	-30.5553	16.7303356825867	-49.2628	10.0669480373294	0.390131579302786	-43.8468	24.2992412620977	16.336925226924	1.35157860339474	-30.5553	16.7303356825867	-49.2628
-3.85839	-10.3695	-64.6239	9.61286322392519	-10.5238	5.3502128516395	-25.48	18.8864724396873	-270.228	-3.85839	-10.3695	-64.6239	9.61286322392519	-10.5238	5.3502128516395	-25.48	18.8864724396873	-270.228	-3.85839	-10.3695	-64.6239	9.61286322392519	-10.5238	5.3502128516395	-25.48	18.8864724396873	-270.228
1.93404922101549	-21.5676	-44.1124	12.1881774898061	-4.94474	-25.4666	-17.3003	12.2934846248028	-223.118	1.93404922101549	-21.5676	-44.1124	12.1881774898061	-4.94474	-25.4666	-17.3003	12.2934846248028	-223.118	1.93404922101549	-21.5676	-44.1124	12.1881774898061	-4.94474	-25.4666	-17.3003	12.2934846248028	-223.118
-5.9049	-12.6193	-36.2643	31.6982663818017	41.3034005229524	-31.8126	-8.59812	14.2786416490993	-105.691	-5.9049	-12.6193	-36.2643	31.6982663818017	41.3034005229524	-31.8126	-8.59812	14.2786416490993	-105.691	-5.9049	-12.6193	-36.2643	31.6982663818017	41.3034005229524	-31.8126	-8.59812	14.2786416490993	-105.691
-4.92224	10.1691893804428	-28.9709	8.90927482505786	20.5888579570452	-22.0299	-2.03843	5.81022802183842	6.48849386676146	-4.92224	10.1691893804428	-28.9709	8.90927482505786	20.5888579570452	-22.0299	-2.03843	5.81022802183842	6.48849386676146	-4.92224	10.1691893804428	-28.9709	8.90927482505786	20.5888579570452	-22.0299	-2.03843	5.81022802183842	6.48849386676146
8.66133767042791	26.8738904850049	-28.5369	-24.8164	-45.4636	-25.1864	0.78671442555357	12.2167178620592	100.608959359429	8.66133767042791	26.8738904850049	-28.5369	-24.8164	-45.4636	-25.1864	0.78671442555357	12.2167178620592	100.608959359429	8.66133767042791	26.8738904850049	-28.5369	-24.8164	-45.4636	-25.1864	0.78671442555357	12.2167178620592	100.608959359429
-8.16306	25.1553474846858	-32.2252	-26.3832	-37.9296	-7.05314	-0.617098	16.6684320388292	187.800912638553	-8.16306	25.1553474846858	-32.2252	-26.3832	-37.9296	-7.05314	-0.617098	16.6684320388292	187.800912638553	-8.16306	25.1553474846858	-32.2252	-26.3832	-37.9296	-7.05314	-0.617098	16.6684320388292	187.800912638553
-0.435971	29.7313041591296	4.97176230955271	5.4411119707099	-12.5336	-0.0937531	-5.60775	23.6041002109099	234.996889394034	-0.435971	29.7313041591296	4.97176230955271	5.4411119707099	-12.5336	-0.0937531	-5.60775	23.6041002109099	234.996889394034	-0.435971	29.7313041591296	4.97176230955271	5.4411119707099	-12.5336	-0.0937531	-5.60775	23.6041002109099	234.996889394034
4.05062390749278	15.1812048724771	-8.88409	3.52595076257217	-19.3546	12.5922134699598	-12.0238	3.80404293465183	207.616043984894	4.05062390749278	15.1812048724771	-8.88409	3.52595076257217	-19.3546	12.5922134699598	-12.0238	3.80404293465183	207.616043984894	4.05062390749278	15.1812048724771	-8.88409	3.52595076257217	-19.3546	12.5922134699598	-12.0238	3.80404293465183	207.616043984894
14.514796973931	17.4507549435107	-16.5921	-28.6505	-30.3891	18.6214786918654	-15.6042	0.038448522839504	156.781424050457	14.514796973931	17.4507549435107	-16.5921	-28.6505	-30.3891	18.6214786918654	-15.6042	0.038448522839504	156.781424050457	14.514796973931	17.4507549435107	-16.5921	-28.6505	-30.3891	18.6214786918654	-15.6042	0.038448522839504	156.781424050457
-8.20924	21.5726773192988	-4.40984	-0.301151	-4.14635	22.9620999243445	-12.5816	-0.794966	158.965094937181	-8.20924	21.5726773192988	-4.40984	-0.301151	-4.14635	22.9620999243445	-12.5816	-0.794966	158.965094937181	-8.20924	21.5726773192988	-4.40984	-0.301151	-4.14635	22.9620999243445	-12.5816	-0.794966	158.965094937181
-1.5361	9.80511238626915	-3.70831	11.8085143183734	-6.52109	23.1668641431268	-3.61668	-18.6686	143.896878006427	-1.5361	9.80511238626915	-3.70831	11.8085143183734	-6.52109	23.1668641431268	-3.61668	-18.6686	143.896878006427	-1.5361	9.80511238626915	-3.70831	11.8085143183734	-6.52109	23.1668641431268	-3.61668	-18.6686	143.896878006427
12.6262457145647	2.35490968906977	-43.5885	-15.9909	4.35177542224023	35.3058653923243	6.56808	-8.74037	71.9409604060548	12.6262457145647	2.35490968906977	-43.5885	-15.9909	4.35177542224023	35.3058653923243	6.56808	-8.74037	71.9409604060548	12.6262457145647	2.35490968906977	-43.5885	-15.9909	4.35177542224023	35.3058653923243	6.56808	-8.74037	71.9409604060548
-1.29232	3.23152108311978	-56.0463	-9.0247	8.01671917849425	17.2542767607278	13.2931293119925	-12.3136	-40.4219	-1.29232	3.23152108311978	-56.0463	-9.0247	8.01671917849425	17.2542767607278	13.2931293119925	-12.3136	-40.4219	-1.29232	3.23152108311978	-56.0463	-9.0247	8.01671917849425	17.2542767607278	13.2931293119925	-12.3136	-40.4219
11.2530409593898	-9.26653	-38.7274	8.87027853378101	22.9366446960895	7.68094163585527	13.8190449478758	-22.6794	-91.707	11.2530409593898	-9.26653	-38.7274	8.87027853378101	22.9366446960895	7.68094163585527	13.8190449478758	-22.6794	-91.707	11.2530409593898	-9.26653	-38.7274	8.87027853378101	22.9366446960895	7.68094163585527	13.8190449478758	-22.6794	-91.707
1.65144474312441	-2.24261	-57.8541	55.7463269781166	26.3189506955038	4.90682755236507	8.53305291422559	-21.6101	-57.2594	1.65144474312441	-2.24261	-57.8541	55.7463269781166	26.3189506955038	4.90682755236507	8.53305291422559	-21.6101	-57.2594	1.65144474312441	-2.24261	-57.8541	55.7463269781166	26.3189506955038	4.90682755236507	8.53305291422559	-21.6101	-57.2594
-1.51464	-9.31283	-64.2469	47.292056072901	19.5444736410852	-6.3389	-0.152414	-2.70767	-0.920828	-1.51464	-9.31283	-64.2469	47.292056072901	19.5444736410852	-6.3389	-0.152414	-2.70767	-0.920828	-1.51464	-9.31283	-64.2469	47.292056072901	19.5444736410852	-6.3389	-0.152414	-2.70767	-0.920828
-5.91254	-3.42293	-60.8494	-1.50919	32.0656961302281	-4.33952	-9.48182	11.1514703563468	-96.0959	-5.91254	-3.42293	-60.8494	-1.50919	32.0656961302281	-4.33952	-9.48182	11.1514703563468	-96.0959	-5.91254	-3.42293	-60.8494	-1.50919	32.0656961302281	-4.33952	-9.48182	11.1514703563468	-96.0959
1.77460111585166	-3.04314	-59.6831	9.38444818494356	26.6893069505057	-16.5246	-17.2989	13.1431830023129	-162.046	1.77460111585166	-3.04314	-59.6831	9.38444818494356	26.6893069505057	-16.5246	-17.2989	13.1431830023129	-162.046	1.77460111585166	-3.04314	-59.6831	9.38444818494356	26.6893069505057	-16.5246	-17.2989	13.1431830023129	-162.046
2.07476442962403	7.72326752665465	15.2691277453642	11.3541963108205	19.5783473205615	-8.88039	-22.5096	7.14068521772142	-138.982	2.07476442962403	7.72326752665465	15.2691277453642	11.3541963108205	19.5783473205615	-8.88039	-22.5096	7.14068521772142	-138.982	2.07476442962403	7.72326752665465	15.2691277453642	11.3541963108205	19.5783473205615	-8.88039	-22.5096	7.14068521772142	-138.982
0.299048985159936	-4.65739	76.7373653836167	10.5290129448212	3.91717417555462	-14.8015	-24.2455	-4.77472	-34.3035	0.299048985159936	-4.65739	76.7373653836167	10.5290129448212	3.91717417555462	-14.8015	-24.2455	-4.77472	-34.3035	0.299048985159936	-4.65739	76.7373653836167	10.5290129448212	3.91717417555462	-14.8015	-24.2455	-4.77472	-34.3035
1.27119423541815	-12.4311	-22.1384	18.559169704536	-11.4684	-16.8524	-23.2821	-1.78611	78.1728963559603	1.27119423541815	-12.4311	-22.1384	18.559169704536	-11.4684	-16.8524	-23.2821	-1.78611	78.1728963559603	1.27119423541815	-12.4311	-22.1384	18.559169704536	-11.4684	-16.8524	-23.2821	-1.78611	78.1728963559603
-0.150419	-18.4431	-78.2826	18.8055394087058	-1.7663	-10.9285	-20.8568	7.77829829707905	-66.2251	-0.150419	-18.4431	-78.2826	18.8055394087058	-1.7663	-10.9285	-20.8568	7.77829829707905	-66.2251	-0.150419	-18.4431	-78.2826	18.8055394087058	-1.7663	-10.9285	-20.8568	7.77829829707905	-66.2251
9.42509865529616	-22.2945	-53.2744	16.3861761040299	4.44807956634264	6.72182206526617	-17.794	10.304660818917	-104.556	9.42509865529616	-22.2945	-53.2744	16.3861761040299	4.44807956634264	6.72182206526617	-17.794	10.304660818917	-104.556	9.42509865529616	-22.2945	-53.2744	16.3861761040299	4.44807956634264	6.72182206526617	-17.794	10.304660818917	-104.556
-4.93877	-9.02467	-55.3778	14.3562242239212	-11.0334	-0.383448	-14.216	10.414531308106	-64.4613	-4.93877	-9.02467	-55.3778	14.3562242239212	-11.0334	-0.383448	-14.216	10.414531308106	-64.4613	-4.93877	-9.02467	-55.3778	14.3562242239212	-11.0334	-0.383448	-14.216	10.414531308106	-64.4613
4.26327658893342	14.7468528972489	-46.9818	8.59943669123344	-3.45167	6.09947348596411	-11.0034	7.70007823941222	-41.9504	4.26327658893342	14.7468528972489	-46.9818	8.59943669123344	-3.45167	6.09947348596411	-11.0034	7.70007823941222	-41.9504	4.26327658893342	14.7468528972489	-46.9818	8.59943669123344	-3.45167	6.09947348596411	-11.0034	7.70007823941222	-41.9504
-0.81796	3.2660021515007	-31.4897	11.6618343962839	-6.78848	7.61621155944241	-8.91064	4.25762859636879	-64.8983	-0.81796	3.2660021515007	-31.4897	11.6618343962839	-6.78848	7.61621155944241	-8.91064	4.25762859636879	-64.8983	-0.81796	3.2660021515007	-31.4897	11.6618343962839	-6.78848	7.61621155944241	-8.91064	4.25762859636879	-64.8983
0.122477455987716	-12.5409	-8.79884	-21.6386	2.00432312538209	3.17803763312526	-8.38896	-0.530505	-39.9123	0.122477455987716	-12.5409	-8.79884	-21.6386	2.00432312538209	3.17803763312526	-8.38896	-0.530505	-39.9123	0.122477455987716	-12.5409	-8.79884	-21.6386	2.00432312538209	3.17803763312526	-8.38896	-0.530505	-39.9123
5.50457234897035	-24.8939	3.62475033129199	7.96877252316611	-7.47312	6.92916093079844	-10.3411	2.05755327855124	36.1226374098961	5.50457234897035	-24.8939	3.62475033129199	7.96877252316611	-7.47312	6.92916093079844	-10.3411	2.05755327855124	36.1226374098961	5.50457234897035	-24.8939	3.62475033129199	7.96877252316611	-7.47312	6.92916093079844	-10.3411	2.05755327855124	36.1226374098961
0.277689576553778	-31.685	6.66409254076174	13.0603925183664	-5.45374	7.0081147970408	-15.2326	-0.601395	71.5823500318845	0.277689576553778	-31.685	6.66409254076174	13.0603925183664	-5.45374	7.0081147970408	-15.2326	-0.601395	71.5823500318845	0.277689576553778	-31.685	6.66409254076174	13.0603925183664	-5.45374	7.0081147970408	-15.2326	-0.601395	71.5823500318845
9.75284147435678	-24.5159	-1.9112	25.9221312876888	-3.67136	12.0496448995866	-20.7396	6.83103262399963	122.244960510155	9.75284147435678	-24.5159	-1.9112	25.9221312876888	-3.67136	12.0496448995866	-20.7396	6.83103262399963	122.244960510155	9.75284147435678	-24.5159	-1.9112	25.9221312876888	-3.67136	12.0496448995866	-20.7396	6.83103262399963	122.244960510155
-5.76347	-10.5337	7.30696439733712	12.9335080941696	2.3476829515505	18.3641868384739	-22.9851	9.12300440591036	65.1656998904105	-5.76347	-10.5337	7.30696439733712	12.9335080941696	2.3476829515505	18.3641868384739	-22.9851	9.12300440591036	65.1656998904105	-5.76347	-10.5337	7.30696439733712	12.9335080941696	2.3476829515505	18.3641868384739	-22.9851	9.12300440591036	65.1656998904105
-22.8818	-1.72556	14.9091533097602	-29.4412	-7.81805	8.50248369434441	-20.2321	3.30161591397103	23.3433839154543	-22.8818	-1.72556	14.9091533097602	-29.4412	-7.81805	8.50248369434441	-20.2321	3.30161591397103	23.3433839154543	-22.8818	-1.72556	14.9091533097602	-29.4412	-7.81805	8.50248369434441	-20.2321	3.30161591397103	23.3433839154543
-11.2154	18.7029473382697	7.14929147815744	-48.8004	-8.7178	-1.87433	-14.8989	8.05140401730868	-27.5652	-11.2154	18.7029473382697	7.14929147815744	-48.8004	-8.7178	-1.87433	-14.8989	8.05140401730868	-27.5652	-11.2154	18.7029473382697	7.14929147815744	-48.8004	-8.7178	-1.87433	-14.8989	8.05140401730868	-27.5652
25.7763724689302	22.1409469188391	-3.02175	-29.0246	0.481846342730803	8.30114567725424	-11.426	1.32981253750257	-41.2838	25.7763724689302	22.1409469188391	-3.02175	-29.0246	0.481846342730803	8.30114567725424	-11.426	1.32981253750257	-41.2838	25.7763724689302	22.1409469188391	-3.02175	-29.0246	0.481846342730803	8.30114567725424	-11.426	1.32981253750257	-41.2838
15.005154676822	7.97807437017716	-13.4271	-45.9082	-14.2169	-8.93467	-12.3129	6.99885181293446	-39.7743	15.005154676822	7.97807437017716	-13.4271	-45.9082	-14.2169	-8.93467	-12.3129	6.99885181293446	-39.7743	15.005154676822	7.97807437017716	-13.4271	-45.9082	-14.2169	-8.93467	-12.3129	6.99885181293446	-39.7743
-6.66741	36.8668825211314	-38.776	-23.478	-29.94	10.2437695773988	-15.9862	11.687152378522	-17.6256	-6.66741	36.8668825211314	-38.776	-23.478	-29.94	10.2437695773988	-15.9862	11.687152378522	-17.6256	-6.66741	36.8668825211314	-38.776	-23.478	-29.94	10.2437695773988	-15.9862	11.687152378522	-17.6256
9.67649919829807	15.566054616521	-12.92	-31.3478	-18.2221	9.26688072803673	-17.9686	9.23924709714477	-20.9258	9.67649919829807	15.566054616521	-12.92	-31.3478	-18.2221	9.26688072803673	-17.9686	9.23924709714477	-20.9258	9.67649919829807	15.566054616521	-12.92	-31.3478	-18.2221	9.26688072803673	-17.9686	9.23924709714477	-20.9258
11.5236960086752	12.6169079313057	-22.8751	-13.9165	1.69060272281509	12.6057402017126	-15.9838	1.43326524652382	2.32141602256937	11.5236960086752	12.6169079313057	-22.8751	-13.9165	1.69060272281509	12.6057402017126	-15.9838	1.43326524652382	2.32141602256937	11.5236960086752	12.6169079313057	-22.8751	-13.9165	1.69060272281509	12.6057402017126	-15.9838	1.43326524652382	2.32141602256937
17.6017863508959	18.2402949019458	-43.5546	-29.5244	0.328533946684566	12.1652295951715	-10.5373	-4.59008	30.0225527078496	17.6017863508959	18.2402949019458	-43.5546	-29.5244	0.328533946684566	12.1652295951715	-10.5373	-4.59008	30.0225527078496	17.6017863508959	18.2402949019458	-43.5546	-29.5244	0.328533946684566	12.1652295951715	-10.5373	-4.59008	30.0225527078496
11.8395860240479	12.6648581939642	-20.351	-18.0168	-0.359857	8.17058316437955	-4.48398	-0.513646	39.954508042445	11.8395860240479	12.6648581939642	-20.351	-18.0168	-0.359857	8.17058316437955	-4.48398	-0.513646	39.954508042445	11.8395860240479	12.6648581939642	-20.351	-18.0168	-0.359857	8.17058316437955	-4.48398	-0.513646	39.954508042445
-5.72899	2.08530956675897	-20.2078	-5.46184	-5.26096	16.8420232180569	-1.74333	-2.74235	37.9612011167597	-5.72899	2.08530956675897	-20.2078	-5.46184	-5.26096	16.8420232180569	-1.74333	-2.74235	37.9612011167597	-5.72899	2.08530956675897	-20.2078	-5.46184	-5.26096	16.8420232180569	-1.74333	-2.74235	37.9612011167597
-2.14936	-4.2187	-9.4178	39.0149058824599	14.492471422597	2.66374650902572	-4.45491	-17.8121	15.5325789301117	-2.14936	-4.2187	-9.4178	39.0149058824599	14.492471422597	2.66374650902572	-4.45491	-17.8121	15.5325789301117	-2.14936	-4.2187	-9.4178	39.0149058824599	14.492471422597	2.66374650902572	-4.45491	-17.8121	15.5325789301117
-11.4443	4.24464266281496	-44.7605	15.0149443423066	8.13286997366675	2.29713378741875	-11.372	-13.7625	0.326988679425288	-11.4443	4.24464266281496	-44.7605	15.0149443423066	8.13286997366675	2.29713378741875	-11.372	-13.7625	0.326988679425288	-11.4443	4.24464266281496	-44.7605	15.0149443423066	8.13286997366675	2.29713378741875	-11.372	-13.7625	0.326988679425288
-9.82682	-2.51073	-38.431	-1.54992	15.8586873063123	6.90537660306251	-19.3913	-19.4832	-29.2391	-9.82682	-2.51073	-38.431	-1.54992	15.8586873063123	6.90537660306251	-19.3913	-19.4832	-29.2391	-9.82682	-2.51073	-38.431	-1.54992	15.8586873063123	6.90537660306251	-19.3913	-19.4832	-29.2391
-1.83772	-6.94607	-53.5896	-21.1548	21.4194091649687	11.0559660682781	-25.2375	-1.10713	-22.6512	-1.83772	-6.94607	-53.5896	-21.1548	21.4194091649687	11.0559660682781	-25.2375	-1.10713	-22.6512	-1.83772	-6.94607	-53.5896	-21.1548	21.4194091649687	11.0559660682781	-25.2375	-1.10713	-22.6512
-8.0049	-1.13968	-70.8815	-25.6158	17.7626925902801	13.8662877245434	-26.9638	-10.0535	-8.63989	-8.0049	-1.13968	-70.8815	-25.6158	17.7626925902801	13.8662877245434	-26.9638	-10.0535	-8.63989	-8.0049	-1.13968	-70.8815	-25.6158	17.7626925902801	13.8662877245434	-26.9638	-10.0535	-8.63989
10.5241898813076	-11.9509	-31.4058	2.69311869320787	9.88823383652665	11.4552078070344	-24.0721	-4.1771	12.5235	10.5241898813076	-11.9509	-31.4058	2.69311869320787	9.88823383652665	11.4552078070344	-24.0721	-4.1771	12.5235	10.5241898813076	-11.9509	-31.4058	2.69311869320787	9.88823383652665	11.4552078070344	-24.0721	-4.1771	12.5235
1.21899662335425	-14.6919	73.4861374260303	16.1557791432224	14.8618959644439	5.03226883972271	-16.9069	-10.5002	-3.37573	1.21899662335425	-14.6919	73.4861374260303	16.1557791432224	14.8618959644439	5.03226883972271	-16.9069	-10.5002	-3.37573	1.21899662335425	-14.6919	73.4861374260303	16.1557791432224	14.8618959644439	5.03226883972271	-16.9069	-10.5002	-3.37573
-19.8692	-7.87362	1.20462016049656	3.15287849412959	-0.413043	-0.962519	-6.80866	-5.47367	-25.9639	-19.8692	-7.87362	1.20462016049656	3.15287849412959	-0.413043	-0.962519	-6.80866	-5.47367	-25.9639	-19.8692	-7.87362	1.20462016049656	3.15287849412959	-0.413043	-0.962519	-6.80866	-5.47367	-25.9639
-8.17621	6.00748256918713	-63.5428	2.06042307810583	-1.86714	-14.1392	3.66074922340806	6.28149770173742	-27.1373	-8.17621	6.00748256918713	-63.5428	2.06042307810583	-1.86714	-14.1392	3.66074922340806	6.28149770173742	-27.1373	-8.17621	6.00748256918713	-63.5428	2.06042307810583	-1.86714	-14.1392	3.66074922340806	6.28149770173742	-27.1373
-13.3105	-4.85154	-65.4617	1.82290146667804	-24.7188	-8.17979	11.4461840348447	-6.01871	-16.2223	-13.3105	-4.85154	-65.4617	1.82290146667804	-24.7188	-8.17979	11.4461840348447	-6.01871	-16.2223	-13.3105	-4.85154	-65.4617	1.82290146667804	-24.7188	-8.17979	11.4461840348447	-6.01871	-16.2223
-18.0779	-12.9582	-21.5139	37.2698513808023	-6.87526	8.79084462412268	14.1140092845898	11.9048272407451	-10.4053	-18.0779	-12.9582	-21.5139	37.2698513808023	-6.87526	8.79084462412268	14.1140092845898	11.9048272407451	-10.4053	-18.0779	-12.9582	-21.5139	37.2698513808023	-6.87526	8.79084462412268	14.1140092845898	11.9048272407451	-10.4053
-10.7885	-11.0026	-30.2122	32.9225913816093	6.6594450316529	6.65658299889947	10.536649614288	5.38527401646965	-15.1143	-10.7885	-11.0026	-30.2122	32.9225913816093	6.6594450316529	6.65658299889947	10.536649614288	5.38527401646965	-15.1143	-10.7885	-11.0026	-30.2122	32.9225913816093	6.6594450316529	6.65658299889947	10.536649614288	5.38527401646965	-15.1143
-3.56943	4.67578665488631	-59.4124	18.3177313994009	8.67663884645492	-1.53829	1.49414761608886	10.5256416960453	-20.6176	-3.56943	4.67578665488631	-59.4124	18.3177313994009	8.67663884645492	-1.53829	1.49414761608886	10.5256416960453	-20.6176	-3.56943	4.67578665488631	-59.4124	18.3177313994009	8.67663884645492	-1.53829	1.49414761608886	10.5256416960453	-20.6176
-12.3309	2.1467884127488	-48.9875	-7.17623	19.3986884012218	-11.5553	-9.96814	23.3839441339533	-13.4494	-12.3309	2.1467884127488	-48.9875	-7.17623	19.3986884012218	-11.5553	-9.96814	23.3839441339533	-13.4494	-12.3309	2.1467884127488	-48.9875	-7.17623	19.3986884012218	-11.5553	-9.96814	23.3839441339533	-13.4494
-4.27831	3.86802673639674	-37.7893	-8.79091	29.4592257932868	-20.8515	-20.5043	13.389466527772	-20.1283	-4.27831	3.86802673639674	-37.7893	-8.79091	29.4592257932868	-20.8515	-20.5043	13.389466527772	-20.1283	-4.27831	3.86802673639674	-37.7893	-8.79091	29.4592257932868	-20.8515	-20.5043	13.389466527772	-20.1283
-2.82965	5.88711093046876	-11.0899	5.1136290688118	51.4173733114903	-7.81258	-28.285	4.24289562858543	-26.4303	-2.82965	5.88711093046876	-11.0899	5.1136290688118	51.4173733114903	-7.81258	-28.285	4.24289562858543	-26.4303	-2.82965	5.88711093046876	-11.0899	5.1136290688118	51.4173733114903	-7.81258	-28.285	4.24289562858543	-26.4303
2.47457980444671	9.88970938626707	-7.04427	-16.4859	9.34154951858313	-20.6095	-33.0566	15.8041744319254	-25.55	2.47457980444671	9.88970938626707	-7.04427	-16.4859	9.34154951858313	-20.6095	-33.0566	15.8041744319254	-25.55	2.47457980444671	9.88970938626707	-7.04427	-16.4859	9.34154951858313	-20.6095	-33.0566	15.8041744319254	-25.55
10.2654028503849	0.860686135315108	45.2292715926464	-21.4539	-44.9609	-11.0669	-34.4926	9.24607241404693	-13.6191	10.2654028503849	0.860686135315108	45.2292715926464	-21.4539	-44.9609	-11.0669	-34.4926	9.24607241404693	-13.6191	10.2654028503849	0.860686135315108	45.2292715926464	-21.4539	-44.9609	-11.0669	-34.4926	9.24607241404693	-13.6191
15.8380647772802	11.4205465967776	-14.3811	6.56723489702972	-30.732	-7.80483	-32.9283	8.63942363342471	-16.6877	15.8380647772802	11.4205465967776	-14.3811	6.56723489702972	-30.732	-7.80483	-32.9283	8.63942363342471	-16.6877	15.8380647772802	11.4205465967776	-14.3811	6.56723489702972	-30.732	-7.80483	-32.9283	8.63942363342471	-16.6877
22.1707497859436	9.24793832759224	-8.73012	30.8975609315776	-19.3203	-26.6704	-30.0843	17.5296807491575	-4.93485	22.1707497859436	9.24793832759224	-8.73012	30.8975609315776	-19.3203	-26.6704	-30.0843	17.5296807491575	-4.93485	22.1707497859436	9.24793832759224	-8.73012	30.8975609315776	-19.3203	-26.6704	-30.0843	17.5296807491575	-4.93485
15.2546440775035	11.6395661167621	5.3850759385292	18.8643096106813	3.05151711089426	-16.4033	-26.8969	12.0991993897606	-1.36195	15.2546440775035	11.6395661167621	5.3850759385292	18.8643096106813	3.05151711089426	-16.4033	-26.8969	12.0991993897606	-1.36195	15.2546440775035	11.6395661167621	5.3850759385292	18.8643096106813	3.05151711089426	-16.4033	-26.8969	12.0991993897606	-1.36195
6.21965341076324	15.5623540495513	-3.72077	21.1310559530623	3.04072	-15.6898	-23.7781	-12.6262	-8.35373	6.21965341076324	15.5623540495513	-3.72077	21.1310559530623	3.04072	-15.6898	-23.7781	-12.6262	-8.35373	6.21965341076324	15.5623540495513	-3.72077	21.1310559530623	3.04072	-15.6898	-23.7781	-12.6262	-8.35373
9.43633527633063	22.533413246955	-22.9606	4.92869450111838	7.63185546582998	-18.9325	-20.6878	-9.07534	12.3664091031589	9.43633527633063	22.533413246955	-22.9606	4.92869450111838	7.63185546582998	-18.9325	-20.6878	-9.07534	12.3664091031589	9.43633527633063	22.533413246955	-22.9606	4.92869450111838	7.63185546582998	-18.9325	-20.6878	-9.07534	12.3664091031589
9.26877634093181	18.7124234127792	-2.30338	9.44898705446981	8.27173170914174	-21.2664	-16.7315	-9.28923	3.76905304174238	9.26877634093181	18.7124234127792	-2.30338	9.44898705446981	8.27173170914174	-21.2664	-16.7315	-9.28923	3.76905304174238	9.26877634093181	18.7124234127792	-2.30338	9.44898705446981	8.27173170914174	-21.2664	-16.7315	-9.28923	3.76905304174238
-1.18307	11.550941102234	-2.07477	13.7307715499184	8.47857413942602	-20.1831	-11.5334	-0.782447	3.95849764837319	-1.18307	11.550941102234	-2.07477	13.7307715499184	8.47857413942602	-20.1831	-11.5334	-0.782447	3.95849764837319	-1.18307	11.550941102234	-2.07477	13.7307715499184	8.47857413942602	-20.1831	-11.5334	-0.782447	3.95849764837319
-10.8465	8.61721957644604	20.5125545355409	-17.1039	14.6905999982244	-3.69875	-5.15469	18.6974431622453	17.3769900502503	-10.8465	8.61721957644604	20.5125545355409	-17.1039	14.6905999982244	-3.69875	-5.15469	18.6974431622453	17.3769900502503	-10.8465	8.61721957644604	20.5125545355409	-17.1039	14.6905999982244	-3.69875	-5.15469	18.6974431622453	17.3769900502503
2.29336563580956	9.25808873019225	-13.5857	-41.2242	10.3143722518096	17.0115075575317	1.67288408485849	10.1772666040984	12.8971429747823	2.29336563580956	9.25808873019225	-13.5857	-41.2242	10.3143722518096	17.0115075575317	1.67288408485849	10.1772666040984	12.8971429747823	2.29336563580956	9.25808873019225	-13.5857	-41.2242	10.3143722518096	17.0115075575317	1.67288408485849	10.1772666040984	12.8971429747823
0.349080297008377	15.9115101711891	-28.3599	-14.3846	16.4527986284834	-7.04754	6.96473673934306	18.1230617191099	19.6399768932056	0.349080297008377	15.9115101711891	-28.3599	-14.3846	16.4527986284834	-7.04754	6.96473673934306	18.1230617191099	19.6399768932056	0.349080297008377	15.9115101711891	-28.3599	-14.3846	16.4527986284834	-7.04754	6.96473673934306	18.1230617191099	19.6399768932056
0.26999194262105	1.35948476108627	-51.9567	-1.52758	-2.64051	-12.2061	9.57417593625966	6.38925498912264	25.5780486507365	0.26999194262105	1.35948476108627	-51.9567	-1.52758	-2.64051	-12.2061	9.57417593625966	6.38925498912264	25.5780486507365	0.26999194262105	1.35948476108627	-51.9567	-1.52758	-2.64051	-12.2061	9.57417593625966	6.38925498912264	25.5780486507365
4.4668256179883	2.68357877235989	-51.1457	1.0725617519942	0.1683485452278	4.34178725203536	9.46633845515629	5.48268993236324	11.3283685783929	4.4668256179883	2.68357877235989	-51.1457	1.0725617519942	0.1683485452278	4.34178725203536	9.46633845515629	5.48268993236324	11.3283685783929	4.4668256179883	2.68357877235989	-51.1457	1.0725617519942	0.1683485452278	4.34178725203536	9.46633845515629	5.48268993236324	11.3283685783929
3.24579643757316	-10.9748	-71.179	0.403663323134622	-2.19147	10.6262314618752	7.39645546729052	-15.8601	22.3069331778437	3.24579643757316	-10.9748	-71.179	0.403663323134622	-2.19147	10.6262314618752	7.39645546729052	-15.8601	22.3069331778437	3.24579643757316	-10.9748	-71.179	0.403663323134622	-2.19147	10.6262314618752	7.39645546729052	-15.8601	22.3069331778437
8.18621114816105	-17.4303	-52.4725	-19.7096	-8.15741	-1.53159	4.88904224341372	-5.58682	32.8096051731322	8.18621114816105	-17.4303	-52.4725	-19.7096	-8.15741	-1.53159	4.88904224341372	-5.58682	32.8096051731322	8.18621114816105	-17.4303	-52.4725	-19.7096	-8.15741	-1.53159	4.88904224341372	-5.58682	32.8096051731322
3.06835175540309	-17.3689	-34.0509	-30.5963	-9.35216	-5.33563	3.21129492689829	2.30180860018711	26.9048111016226	3.06835175540309	-17.3689	-34.0509	-30.5963	-9.35216	-5.33563	3.21129492689829	2.30180860018711	26.9048111016226	3.06835175540309	-17.3689	-34.0509	-30.5963	-9.35216	-5.33563	3.21129492689829	2.30180860018711	26.9048111016226
-2.37866	14.6309965536785	-42.4386	-3.48673	-6.08456	-2.96756	2.04050346958247	-4.59152	25.6667375795172	-2.37866	14.6309965536785	-42.4386	-3.48673	-6.08456	-2.96756	2.04050346958247	-4.59152	25.6667375795172	-2.37866	14.6309965536785	-42.4386	-3.48673	-6.08456	-2.96756	2.04050346958247	-4.59152	25.6667375795172
4.75102424906435	11.343110900616	-36.3571	9.6171164512343	3.84563669405126	-6.6542	1.39294739157319	-3.75776	24.5600725292286	4.75102424906435	11.343110900616	-36.3571	9.6171164512343	3.84563669405126	-6.6542	1.39294739157319	-3.75776	24.5600725292286	4.75102424906435	11.343110900616	-36.3571	9.6171164512343	3.84563669405126	-6.6542	1.39294739157319	-3.75776	24.5600725292286
9.64803991369557	7.01375693854092	-8.49892	45.5142786179021	4.65744664373915	-14.3687	1.22197241159808	-6.39198	18.1490219222524	9.64803991369557	7.01375693854092	-8.49892	45.5142786179021	4.65744664373915	-14.3687	1.22197241159808	-6.39198	18.1490219222524	9.64803991369557	7.01375693854092	-8.49892	45.5142786179021	4.65744664373915	-14.3687	1.22197241159808	-6.39198	18.1490219222524
7.07971470628138	-22.0404	-86.112	31.6270198098818	0.656990359463072	-10.391	1.58392872469844	-9.9869	6.80547097491468	7.07971470628138	-22.0404	-86.112	31.6270198098818	0.656990359463072	-10.391	1.58392872469844	-9.9869	6.80547097491468	7.07971470628138	-22.0404	-86.112	31.6270198098818	0.656990359463072	-10.391	1.58392872469844	-9.9869	6.80547097491468
7.94770603022239	-44.3906	-36.0077	18.0012772638117	3.34186213847589	-8.30637	1.99052552770794	-9.82164	17.1241574811436	7.94770603022239	-44.3906	-36.0077	18.0012772638117	3.34186213847589	-8.30637	1.99052552770794	-9.82164	17.1241574811436	7.94770603022239	-44.3906	-36.0077	18.0012772638117	3.34186213847589	-8.30637	1.99052552770794	-9.82164	17.1241574811436
6.62622437796203	-21.8631	91.6026214712908	9.95176807689067	20.1328226285908	1.29573240887219	2.17772334702152	-7.5824	6.75184616886648	6.62622437796203	-21.8631	91.6026214712908	9.95176807689067	20.1328226285908	1.29573240887219	2.17772334702152	-7.5824	6.75184616886648	6.62622437796203	-21.8631	91.6026214712908	9.95176807689067	20.1328226285908	1.29573240887219	2.17772334702152	-7.5824	6.75184616886648
-9.14498	-13.3576	82.739042882954	-37.8109	6.03519220163377	-19.5668	2.35122451992311	-9.40996	0.424939754757176	-9.14498	-13.3576	82.739042882954	-37.8109	6.03519220163377	-19.5668	2.35122451992311	-9.40996	0.424939754757176	-9.14498	-13.3576	82.739042882954	-37.8109	6.03519220163377	-19.5668	2.35122451992311	-9.40996	0.424939754757176
5.18805201450872	11.3248009423447	-97.9181	-20.1343	-15.0252	-16.3787	2.45618367784114	-12.3496	9.11600761497716	5.18805201450872	11.3248009423447	-97.9181	-20.1343	-15.0252	-16.3787	2.45618367784114	-12.3496	9.11600761497716	5.18805201450872	11.3248009423447	-97.9181	-20.1343	-15.0252	-16.3787	2.45618367784114	-12.3496	9.11600761497716
0.600992232377951	18.7949185124359	-141.557	7.01673611186416	-26.4584	-17.1708	1.54194914362723	-6.33675	1.03279866415893	0.600992232377951	18.7949185124359	-141.557	7.01673611186416	-26.4584	-17.1708	1.54194914362723	-6.33675	1.03279866415893	0.600992232377951	18.7949185124359	-141.557	7.01673611186416	-26.4584	-17.1708	1.54194914362723	-6.33675	1.03279866415893
-3.449	19.7489915719772	-153.227	12.828474962988	-11.7925	1.06032749621178	-1.27126	-11.9423	10.2208770479156	-3.449	19.7489915719772	-153.227	12.828474962988	-11.7925	1.06032749621178	-1.27126	-11.9423	10.2208770479156	-3.449	19.7489915719772	-153.227	12.828474962988	-11.7925	1.06032749621178	-1.27126	-11.9423	10.2208770479156
-7.98267	13.4398035684055	-120.081	31.7898358736349	-15.9418	4.55843466465458	-5.77946	13.9951432276464	15.2588269153172	-7.98267	13.4398035684055	-120.081	31.7898358736349	-15.9418	4.55843466465458	-5.77946	13.9951432276464	15.2588269153172	-7.98267	13.4398035684055	-120.081	31.7898358736349	-15.9418	4.55843466465458	-5.77946	13.9951432276464	15.2588269153172
1.94332543382676	14.8021075264625	-87.3588	40.3374922319233	10.865647799304	-4.84593	-10.4055	-4.23629	5.10932185459517	1.94332543382676	14.8021075264625	-87.3588	40.3374922319233	10.865647799304	-4.84593	-10.4055	-4.23629	5.10932185459517	1.94332543382676	14.8021075264625	-87.3588	40.3374922319233	10.865647799304	-4.84593	-10.4055	-4.23629	5.10932185459517
-4.9222	10.5481510509289	-56.7843	2.34350793603692	9.79778507753128	-3.45307	-14.0285	9.28530528887621	2.75064012447068	-4.9222	10.5481510509289	-56.7843	2.34350793603692	9.79778507753128	-3.45307	-14.0285	9.28530528887621	2.75064012447068	-4.9222	10.5481510509289	-56.7843	2.34350793603692	9.79778507753128	-3.45307	-14.0285	9.28530528887621	2.75064012447068
3.72471548077792	7.48892156087479	-6.62961	-47.2475	17.0909797744555	-7.46561	-16.2606	-2.0091	4.34178966285734	3.72471548077792	7.48892156087479	-6.62961	-47.2475	17.0909797744555	-7.46561	-16.2606	-2.0091	4.34178966285734	3.72471548077792	7.48892156087479	-6.62961	-47.2475	17.0909797744555	-7.46561	-16.2606	-2.0091	4.34178966285734
1.0980557025112	-5.00776	34.8468347747333	-15.5495	23.2424696285264	5.28308934159483	-16.9121	2.65350814562818	-4.7261	1.0980557025112	-5.00776	34.8468347747333	-15.5495	23.2424696285264	5.28308934159483	-16.9121	2.65350814562818	-4.7261	1.0980557025112	-5.00776	34.8468347747333	-15.5495	23.2424696285264	5.28308934159483	-16.9121	2.65350814562818	-4.7261
7.12492955636926	10.7023394297381	42.0785152372219	17.076682393153	-4.99296	4.37869414700173	-16.4047	12.0964538317998	-7.01413	7.12492955636926	10.7023394297381	42.0785152372219	17.076682393153	-4.99296	4.37869414700173	-16.4047	12.0964538317998	-7.01413	7.12492955636926	10.7023394297381	42.0785152372219	17.076682393153	-4.99296	4.37869414700173	-16.4047	12.0964538317998	-7.01413
-2.61104	-2.67423	54.4255523932638	3.46716937013589	-26.6277	3.55303614606634	-14.871	13.5198662843914	6.04177345101575	-2.61104	-2.67423	54.4255523932638	3.46716937013589	-26.6277	3.55303614606634	-14.871	13.5198662843914	6.04177345101575	-2.61104	-2.67423	54.4255523932638	3.46716937013589	-26.6277	3.55303614606634	-14.871	13.5198662843914	6.04177345101575
8.84435737347399	4.44765335519281	50.2874091191704	-17.1326	-23.0833	-0.927847	-12.7977	10.4232903491394	-0.30981	8.84435737347399	4.44765335519281	50.2874091191704	-17.1326	-23.0833	-0.927847	-12.7977	10.4232903491394	-0.30981	8.84435737347399	4.44765335519281	50.2874091191704	-17.1326	-23.0833	-0.927847	-12.7977	10.4232903491394	-0.30981
2.66141919316035	9.21864974616194	49.2342375798002	-2.41226	-0.575583	8.7911378265016	-10.5726	-4.43185	-1.28292	2.66141919316035	9.21864974616194	49.2342375798002	-2.41226	-0.575583	8.7911378265016	-10.5726	-4.43185	-1.28292	2.66141919316035	9.21864974616194	49.2342375798002	-2.41226	-0.575583	8.7911378265016	-10.5726	-4.43185	-1.28292
10.9424671812975	9.68475555510711	51.8756175553627	-16.7494	-4.96123	-10.6581	-9.19373	-10.0285	0.294200332039003	10.9424671812975	9.68475555510711	51.8756175553627	-16.7494	-4.96123	-10.6581	-9.19373	-10.0285	0.294200332039003	10.9424671812975	9.68475555510711	51.8756175553627	-16.7494	-4.96123	-10.6581	-9.19373	-10.0285	0.294200332039003
-6.24311	-19.5698	36.3600915158243	9.5782318958994	11.2913954276163	-12.7253	-8.72305	1.89282892399283	0.90164984296248	-6.24311	-19.5698	36.3600915158243	9.5782318958994	11.2913954276163	-12.7253	-8.72305	1.89282892399283	0.90164984296248	-6.24311	-19.5698	36.3600915158243	9.5782318958994	11.2913954276163	-12.7253	-8.72305	1.89282892399283	0.90164984296248
4.95995838812635	-11.6517	13.4004549944864	3.26021733398435	12.0470208504136	-12.375	-8.5444	21.6810328577097	-4.04549	4.95995838812635	-11.6517	13.4004549944864	3.26021733398435	12.0470208504136	-12.375	-8.5444	21.6810328577097	-4.04549	4.95995838812635	-11.6517	13.4004549944864	3.26021733398435	12.0470208504136	-12.375	-8.5444	21.6810328577097	-4.04549
-3.16406	-4.31016	9.60762216901618	30.303658166186	1.74932837063527	-13.4102	-7.97047	2.00918732291262	-22.1038	-3.16406	-4.31016	9.60762216901618	30.303658166186	1.74932837063527	-13.4102	-7.97047	2.00918732291262	-22.1038	-3.16406	-4.31016	9.60762216901618	30.303658166186	1.74932837063527	-13.4102	-7.97047	2.00918732291262	-22.1038
-1.75513	-18.9273	27.2345164734416	18.7751251185758	1.43973242148454	-12.5846	-7.31142	2.86288350708748	-25.3451	-1.75513	-18.9273	27.2345164734416	18.7751251185758	1.43973242148454	-12.5846	-7.31142	2.86288350708748	-25.3451	-1.75513	-18.9273	27.2345164734416	18.7751251185758	1.43973242148454	-12.5846	-7.31142	2.86288350708748	-25.3451
-4.63403	-13.9135	-11.1228	-2.10945	17.6126991281455	-3.27129	-6.83653	-7.03143	-16.724	-4.63403	-13.9135	-11.1228	-2.10945	17.6126991281455	-3.27129	-6.83653	-7.03143	-16.724	-4.63403	-13.9135	-11.1228	-2.10945	17.6126991281455	-3.27129	-6.83653	-7.03143	-16.724
3.02064770378003	-11.9971	-35.9942	3.77928929938638	17.3826132259789	-6.51352	-6.9539	2.10082715523646	-0.17128	3.02064770378003	-11.9971	-35.9942	3.77928929938638	17.3826132259789	-6.51352	-6.9539	2.10082715523646	-0.17128	3.02064770378003	-11.9971	-35.9942	3.77928929938638	17.3826132259789	-6.51352	-6.9539	2.10082715523646	-0.17128
-7.62487	-5.14452	60.0462358866087	29.5296031194614	10.3443723580994	9.09287250494319	-7.99946	-7.03581	10.268923155981	-7.62487	-5.14452	60.0462358866087	29.5296031194614	10.3443723580994	9.09287250494319	-7.99946	-7.03581	10.268923155981	-7.62487	-5.14452	60.0462358866087	29.5296031194614	10.3443723580994	9.09287250494319	-7.99946	-7.03581	10.268923155981
-7.79547	-7.21634	-10.1256	26.9979780331756	4.23396122235243	8.57825364730228	-9.85634	5.85178789160755	15.4456360237468	-7.79547	-7.21634	-10.1256	26.9979780331756	4.23396122235243	8.57825364730228	-9.85634	5.85178789160755	15.4456360237468	-7.79547	-7.21634	-10.1256	26.9979780331756	4.23396122235243	8.57825364730228	-9.85634	5.85178789160755	15.4456360237468
0.78819725219771	-3.05034	-76.5488	8.90995754001378	11.2019653136114	20.770774480569	-11.2539	11.0727302028055	3.14242196441798	0.78819725219771	-3.05034	-76.5488	8.90995754001378	11.2019653136114	20.770774480569	-11.2539	11.0727302028055	3.14242196441798	0.78819725219771	-3.05034	-76.5488	8.90995754001378	11.2019653136114	20.770774480569	-11.2539	11.0727302028055	3.14242196441798
0.0472496227312478	-1.78175	-92.6081	16.6680949918849	9.19845232989967	19.2097367953387	-11.3393	7.85292754636327	-0.183187	0.0472496227312478	-1.78175	-92.6081	16.6680949918849	9.19845232989967	19.2097367953387	-11.3393	7.85292754636327	-0.183187	0.0472496227312478	-1.78175	-92.6081	16.6680949918849	9.19845232989967	19.2097367953387	-11.3393	7.85292754636327	-0.183187
10.2797930913864	-3.79874	-65.4533	15.7666467397289	-23.9054	7.63443198091028	-9.96016	-0.870153	11.5546987934003	10.2797930913864	-3.79874	-65.4533	15.7666467397289	-23.9054	7.63443198091028	-9.96016	-0.870153	11.5546987934003	10.2797930913864	-3.79874	-65.4533	15.7666467397289	-23.9054	7.63443198091028	-9.96016	-0.870153	11.5546987934003
-3.35227	-5.0108	-82.4526	3.51878685324658	-25.7592	15.2103669067446	-7.78705	-3.91929	-0.808715	-3.35227	-5.0108	-82.4526	3.51878685324658	-25.7592	15.2103669067446	-7.78705	-3.91929	-0.808715	-3.35227	-5.0108	-82.4526	3.51878685324658	-25.7592	15.2103669067446	-7.78705	-3.91929	-0.808715
6.38410488982158	-7.06513	-79.7586	6.15488162921668	-4.83837	11.7051147405102	-5.29846	-10.6394	1.55161867607847	6.38410488982158	-7.06513	-79.7586	6.15488162921668	-4.83837	11.7051147405102	-5.29846	-10.6394	1.55161867607847	6.38410488982158	-7.06513	-79.7586	6.15488162921668	-4.83837	11.7051147405102	-5.29846	-10.6394	1.55161867607847
-1.64692	1.40892304869101	-58.3408	-5.36191	-5.5459	8.46158876242794	-2.7634	-7.51901	-12.9982	-1.64692	1.40892304869101	-58.3408	-5.36191	-5.5459	8.46158876242794	-2.7634	-7.51901	-12.9982	-1.64692	1.40892304869101	-58.3408	-5.36191	-5.5459	8.46158876242794	-2.7634	-7.51901	-12.9982
-2.94492	-4.83254	-38.1108	-8.14955	11.1055599960617	6.16852933531658	-0.54073	9.59834165313654	-3.61093	-2.94492	-4.83254	-38.1108	-8.14955	11.1055599960617	6.16852933531658	-0.54073	9.59834165313654	-3.61093	-2.94492	-4.83254	-38.1108	-8.14955	11.1055599960617	6.16852933531658	-0.54073	9.59834165313654	-3.61093
2.54423347094952	-1.14007	-6.30761	-13.1013	-4.60752	6.56221662275888	1.66828797535712	-5.78055	-14.5656	2.54423347094952	-1.14007	-6.30761	-13.1013	-4.60752	6.56221662275888	1.66828797535712	-5.78055	-14.5656	2.54423347094952	-1.14007	-6.30761	-13.1013	-4.60752	6.56221662275888	1.66828797535712	-5.78055	-14.5656
3.48875699201077	-1.33947	-60.428	-21.5785	-1.91776	10.4233913405087	3.38950589472056	-1.47724	-4.00774	3.48875699201077	-1.33947	-60.428	-21.5785	-1.91776	10.4233913405087	3.38950589472056	-1.47724	-4.00774	3.48875699201077	-1.33947	-60.428	-21.5785	-1.91776	10.4233913405087	3.38950589472056	-1.47724	-4.00774
3.58566841982124	-5.9497	-35.1909	-9.79992	5.62432203542278	3.77415514331405	3.3302550694344	-15.9454	13.3015792104563	3.58566841982124	-5.9497	-35.1909	-9.79992	5.62432203542278	3.77415514331405	3.3302550694344	-15.9454	13.3015792104563	3.58566841982124	-5.9497	-35.1909	-9.79992	5.62432203542278	3.77415514331405	3.3302550694344	-15.9454	13.3015792104563
4.9366731366101	-2.71247	-21.0499	-4.44339	10.4931105928743	14.3765974393166	0.224825701879181	-12.5245	14.8510809828122	4.9366731366101	-2.71247	-21.0499	-4.44339	10.4931105928743	14.3765974393166	0.224825701879181	-12.5245	14.8510809828122	4.9366731366101	-2.71247	-21.0499	-4.44339	10.4931105928743	14.3765974393166	0.224825701879181	-12.5245	14.8510809828122
2.94316095866727	5.78077511827843	4.85056208252001	16.6418023677459	-5.46178	18.2120626910074	-6.12786	0.56537994590435	15.0050693966561	2.94316095866727	5.78077511827843	4.85056208252001	16.6418023677459	-5.46178	18.2120626910074	-6.12786	0.56537994590435	15.0050693966561	2.94316095866727	5.78077511827843	4.85056208252001	16.6418023677459	-5.46178	18.2120626910074	-6.12786	0.56537994590435	15.0050693966561
3.05373173106852	8.57598262209508	-8.25163	18.4899962103126	8.79519064654938	2.0392532558078	-13.7482	0.355855126956218	14.0990708453751	3.05373173106852	8.57598262209508	-8.25163	18.4899962103126	8.79519064654938	2.0392532558078	-13.7482	0.355855126956218	14.0990708453751	3.05373173106852	8.57598262209508	-8.25163	18.4899962103126	8.79519064654938	2.0392532558078	-13.7482	0.355855126956218	14.0990708453751
-0.997622	16.3576728057362	-20.7951	-35.4052	7.50944854218719	10.9109444017399	-20.0498	-5.99635	0.639031188722337	-0.997622	16.3576728057362	-20.7951	-35.4052	7.50944854218719	10.9109444017399	-20.0498	-5.99635	0.639031188722337	-0.997622	16.3576728057362	-20.7951	-35.4052	7.50944854218719	10.9109444017399	-20.0498	-5.99635	0.639031188722337
7.32535342576021	16.1728381654028	-1.10842	-57.1545	-6.26383	34.198327562017	-23.3701	-0.495834	-4.07989	7.32535342576021	16.1728381654028	-1.10842	-57.1545	-6.26383	34.198327562017	-23.3701	-0.495834	-4.07989	7.32535342576021	16.1728381654028	-1.10842	-57.1545	-6.26383	34.198327562017	-23.3701	-0.495834	-4.07989
-0.48964	21.5201363711843	-5.06419	-21.1497	2.12263935585262	26.5769543833422	-23.64	-12.1638	-8.56001	-0.48964	21.5201363711843	-5.06419	-21.1497	2.12263935585262	26.5769543833422	-23.64	-12.1638	-8.56001	-0.48964	21.5201363711843	-5.06419	-21.1497	2.12263935585262	26.5769543833422	-23.64	-12.1638	-8.56001
-0.647749	22.6445833577732	-1.99864	-2.93033	7.39000475272797	33.232137092532	-22.8365	-0.594305	-3.07822	-0.647749	22.6445833577732	-1.99864	-2.93033	7.39000475272797	33.232137092532	-22.8365	-0.594305	-3.07822	-0.647749	22.6445833577732	-1.99864	-2.93033	7.39000475272797	33.232137092532	-22.8365	-0.594305	-3.07822
-5.44764	13.8471839614352	-15.6551	-3.32665	1.63055690768956	29.0012257464381	-23.6341	-13.6398	-3.72732	-5.44764	13.8471839614352	-15.6551	-3.32665	1.63055690768956	29.0012257464381	-23.6341	-13.6398	-3.72732	-5.44764	13.8471839614352	-15.6551	-3.32665	1.63055690768956	29.0012257464381	-23.6341	-13.6398	-3.72732
-7.78513	2.83126334228076	-20.5422	7.77003917143971	-1.78991	27.4995446316915	-27.8217	-8.36283	-1.91892	-7.78513	2.83126334228076	-20.5422	7.77003917143971	-1.78991	27.4995446316915	-27.8217	-8.36283	-1.91892	-7.78513	2.83126334228076	-20.5422	7.77003917143971	-1.78991	27.4995446316915	-27.8217	-8.36283	-1.91892
2.0887320737676	-3.95274	-22.1508	8.4871827783376	-8.44436	17.8360103896938	-35.3032	-1.60727	2.48044745917557	2.0887320737676	-3.95274	-22.1508	8.4871827783376	-8.44436	17.8360103896938	-35.3032	-1.60727	2.48044745917557	2.0887320737676	-3.95274	-22.1508	8.4871827783376	-8.44436	17.8360103896938	-35.3032	-1.60727	2.48044745917557
0.806803077154748	-4.3581	-16.5837	-7.68409	1.60340409903321	23.2463904990042	-44.184	16.4927	12.2183588597269	0.806803077154748	-4.3581	-16.5837	-7.68409	1.60340409903321	23.2463904990042	-44.184	16.4927	12.2183588597269	0.806803077154748	-4.3581	-16.5837	-7.68409	1.60340409903321	23.2463904990042	-44.184	16.4927	12.2183588597269
19.8891	-8.49801	-20.9255	-18.2921	0.722422151386301	41.3783969680337	-52.9196	7.59520436843163	22.0331992543734	19.8891	-8.49801	-20.9255	-18.2921	0.722422151386301	41.3783969680337	-52.9196	7.59520436843163	22.0331992543734	19.8891	-8.49801	-20.9255	-18.2921	0.722422151386301	41.3783969680337	-52.9196	7.59520436843163	22.0331992543734
9.23488368950584	-10.2524	-30.1752	-16.5554	3.05050752836419	42.4528181999429	-59.8253	-3.91145	19.1007647033488	9.23488368950584	-10.2524	-30.1752	-16.5554	3.05050752836419	42.4528181999429	-59.8253	-3.91145	19.1007647033488	9.23488368950584	-10.2524	-30.1752	-16.5554	3.05050752836419	42.4528181999429	-59.8253	-3.91145	19.1007647033488
-5.18542	1.29130718309225	-42.6392	-11.762	-8.84803	57.362081177657	-62.7726	-0.737767	1.64981710840959	-5.18542	1.29130718309225	-42.6392	-11.762	-8.84803	57.362081177657	-62.7726	-0.737767	1.64981710840959	-5.18542	1.29130718309225	-42.6392	-11.762	-8.84803	57.362081177657	-62.7726	-0.737767	1.64981710840959
10.4697013246396	-1.76107	-12.0277	9.37217142495145	-3.07891	48.7938284929191	-58.7157	5.52823238014704	-0.913303	10.4697013246396	-1.76107	-12.0277	9.37217142495145	-3.07891	48.7938284929191	-58.7157	5.52823238014704	-0.913303	10.4697013246396	-1.76107	-12.0277	9.37217142495145	-3.07891	48.7938284929191	-58.7157	5.52823238014704	-0.913303
1.75056590905818	-12.9214	-42.2337	-1.02627	-3.61668	27.0096243377953	-45.7857	3.51890725831132	-7.62012	1.75056590905818	-12.9214	-42.2337	-1.02627	-3.61668	27.0096243377953	-45.7857	3.51890725831132	-7.62012	1.75056590905818	-12.9214	-42.2337	-1.02627	-3.61668	27.0096243377953	-45.7857	3.51890725831132	-7.62012
-4.85359	-5.27534	-30.519	-3.77459	-5.38425	11.8949748458157	-25.7369	1.29308760979976	2.07086309105363	-4.85359	-5.27534	-30.519	-3.77459	-5.38425	11.8949748458157	-25.7369	1.29308760979976	2.07086309105363	-4.85359	-5.27534	-30.519	-3.77459	-5.38425	11.8949748458157	-25.7369	1.29308760979976	2.07086309105363
2.80185206188455	3.21113820931745	-10.904	14.6798472431422	-7.41754	16.7789696936991	-3.0202	5.98400650531252	-0.564262	2.80185206188455	3.21113820931745	-10.904	14.6798472431422	-7.41754	16.7789696936991	-3.0202	5.98400650531252	-0.564262	2.80185206188455	3.21113820931745	-10.904	14.6798472431422	-7.41754	16.7789696936991	-3.0202	5.98400650531252	-0.564262
15.6407925326174	-4.46222	-24.1117	9.05264431301666	-2.4834	5.52560144563745	17.3325833583951	5.92063999779313	-15.0467	15.6407925326174	-4.46222	-24.1117	9.05264431301666	-2.4834	5.52560144563745	17.3325833583951	5.92063999779313	-15.0467	15.6407925326174	-4.46222	-24.1117	9.05264431301666	-2.4834	5.52560144563745	17.3325833583951	5.92063999779313	-15.0467
12.8940914804053	-9.69577	-34.6909	19.8805005175547	23.1464777886877	-11.9912	31.6255360091454	9.83944096262838	3.76916268379194	12.8940914804053	-9.69577	-34.6909	19.8805005175547	23.1464777886877	-11.9912	31.6255360091454	9.83944096262838	3.76916268379194	12.8940914804053	-9.69577	-34.6909	19.8805005175547	23.1464777886877	-11.9912	31.6255360091454	9.83944096262838	3.76916268379194
7.89787985029119	-10.2548	-41.8059	12.2143144732401	7.53873	-12.7068	38.5484180503856	9.4285501340167	-3.86438	7.89787985029119	-10.2548	-41.8059	12.2143144732401	7.53873	-12.7068	38.5484180503856	9.4285501340167	-3.86438	7.89787985029119	-10.2548	-41.8059	12.2143144732401	7.53873	-12.7068	38.5484180503856	9.4285501340167	-3.86438
-0.786815	-9.66089	-52.6652	3.65079473173417	-9.60415	-13.9727	39.1191087400548	-1.97803	3.21084683079651	-0.786815	-9.66089	-52.6652	3.65079473173417	-9.60415	-13.9727	39.1191087400548	-1.97803	3.21084683079651	-0.786815	-9.66089	-52.6652	3.65079473173417	-9.60415	-13.9727	39.1191087400548	-1.97803	3.21084683079651
3.85651728409627	3.98813505220377	-39.7735	13.0446272683364	-18.7414	-20.5027	34.685292813581	7.06209750628455	2.38996006534005	3.85651728409627	3.98813505220377	-39.7735	13.0446272683364	-18.7414	-20.5027	34.685292813581	7.06209750628455	2.38996006534005	3.85651728409627	3.98813505220377	-39.7735	13.0446272683364	-18.7414	-20.5027	34.685292813581	7.06209750628455	2.38996006534005
0.272745212210153	11.5066480485247	-38.8002	-10.0919	-6.39577	-16.5378	26.496398499481	-8.41852	-0.140967	0.272745212210153	11.5066480485247	-38.8002	-10.0919	-6.39577	-16.5378	26.496398499481	-8.41852	-0.140967	0.272745212210153	11.5066480485247	-38.8002	-10.0919	-6.39577	-16.5378	26.496398499481	-8.41852	-0.140967
6.94523104093611	-0.361853	-22.5337	-8.63006	-2.59644	-11.8912	16.0954519138873	-5.3984	13.7726495917887	6.94523104093611	-0.361853	-22.5337	-8.63006	-2.59644	-11.8912	16.0954519138873	-5.3984	13.7726495917887	6.94523104093611	-0.361853	-22.5337	-8.63006	-2.59644	-11.8912	16.0954519138873	-5.3984	13.7726495917887
-4.99248	6.57755568377394	-28.9003	7.65707366324805	-7.90459	-16.4127	5.64873778278801	-5.77689	7.02388516682796	-4.99248	6.57755568377394	-28.9003	7.65707366324805	-7.90459	-16.4127	5.64873778278801	-5.77689	7.02388516682796	-4.99248	6.57755568377394	-28.9003	7.65707366324805	-7.90459	-16.4127	5.64873778278801	-5.77689	7.02388516682796
-1.29858	6.22993334421123	-15.8181	8.78487248236305	-17.7735	-22.6913	-3.19347	-7.35656	10.1650444027811	-1.29858	6.22993334421123	-15.8181	8.78487248236305	-17.7735	-22.6913	-3.19347	-7.35656	10.1650444027811	-1.29858	6.22993334421123	-15.8181	8.78487248236305	-17.7735	-22.6913	-3.19347	-7.35656	10.1650444027811
0.605087250406012	11.0085650149841	-6.91686	5.30387893954263	-8.56946	-18.2951	-9.50853	-8.965	18.391409190665	0.605087250406012	11.0085650149841	-6.91686	5.30387893954263	-8.56946	-18.2951	-9.50853	-8.965	18.391409190665	0.605087250406012	11.0085650149841	-6.91686	5.30387893954263	-8.56946	-18.2951	-9.50853	-8.965	18.391409190665
-2.08261	8.84913437016457	-6.98979	8.3820914299177	14.9681775727771	-22.9477	-12.8398	-8.06736	8.34082296342813	-2.08261	8.84913437016457	-6.98979	8.3820914299177	14.9681775727771	-22.9477	-12.8398	-8.06736	8.34082296342813	-2.08261	8.84913437016457	-6.98979	8.3820914299177	14.9681775727771	-22.9477	-12.8398	-8.06736	8.34082296342813
-6.32656	17.2270752272714	-24.4979	-0.00490265	23.5804535211148	-18.8877	-13.4328	-5.69432	3.01333963334215	-6.32656	17.2270752272714	-24.4979	-0.00490265	23.5804535211148	-18.8877	-13.4328	-5.69432	3.01333963334215	-6.32656	17.2270752272714	-24.4979	-0.00490265	23.5804535211148	-18.8877	-13.4328	-5.69432	3.01333963334215
-5.40888	25.1662313767641	-34.4792	-20.8183	4.09300952618045	-17.9803	-11.5914	-2.70034	-9.34339	-5.40888	25.1662313767641	-34.4792	-20.8183	4.09300952618045	-17.9803	-11.5914	-2.70034	-9.34339	-5.40888	25.1662313767641	-34.4792	-20.8183	4.09300952618045	-17.9803	-11.5914	-2.70034	-9.34339
4.54168097662191	10.4548027582694	-13.8375	-31.4042	11.7938902322491	-9.96188	-7.88679	18.7898000194289	-7.2094	4.54168097662191	10.4548027582694	-13.8375	-31.4042	11.7938902322491	-9.96188	-7.88679	18.7898000194289	-7.2094	4.54168097662191	10.4548027582694	-13.8375	-31.4042	11.7938902322491	-9.96188	-7.88679	18.7898000194289	-7.2094
3.07347214476667	9.47666517753945	-17.8305	-2.56603	20.0065394242994	-21.8144	-3.56523	7.62280693797471	-3.46832	3.07347214476667	9.47666517753945	-17.8305	-2.56603	20.0065394242994	-21.8144	-3.56523	7.62280693797471	-3.46832	3.07347214476667	9.47666517753945	-17.8305	-2.56603	20.0065394242994	-21.8144	-3.56523	7.62280693797471	-3.46832
-2.07598	9.87106153613305	-4.43332	5.37926656666668	32.9686730601772	-13.4425	-0.341971	-4.87483	-1.12745	-2.07598	9.87106153613305	-4.43332	5.37926656666668	32.9686730601772	-13.4425	-0.341971	-4.87483	-1.12745	-2.07598	9.87106153613305	-4.43332	5.37926656666668	32.9686730601772	-13.4425	-0.341971	-4.87483	-1.12745
-1.44118	2.05801070661803	-16.3749	16.6975188008682	-10.8269	-3.4076	0.828690818611415	-5.2477	-1.54498	-1.44118	2.05801070661803	-16.3749	16.6975188008682	-10.8269	-3.4076	0.828690818611415	-5.2477	-1.54498	-1.44118	2.05801070661803	-16.3749	16.6975188008682	-10.8269	-3.4076	0.828690818611415	-5.2477	-1.54498
-11.8541	-6.69792	-31.565	43.6576104459822	-12.1018	-2.8554	-0.199194	5.6610047459517	13.9078117237224	-11.8541	-6.69792	-31.565	43.6576104459822	-12.1018	-2.8554	-0.199194	5.6610047459517	13.9078117237224	-11.8541	-6.69792	-31.565	43.6576104459822	-12.1018	-2.8554	-0.199194	5.6610047459517	13.9078117237224
9.74204091782685	9.47302811212158	-26.9081	-2.1184	-17.6697	-11.7754	-2.8604	16.6346033352184	-0.0846821	9.74204091782685	9.47302811212158	-26.9081	-2.1184	-17.6697	-11.7754	-2.8604	16.6346033352184	-0.0846821	9.74204091782685	9.47302811212158	-26.9081	-2.1184	-17.6697	-11.7754	-2.8604	16.6346033352184	-0.0846821
-3.53893	-3.35699	-36.0769	-44.3496	0.065277466722686	-6.0192	-6.19436	4.97767622248649	-13.0945	-3.53893	-3.35699	-36.0769	-44.3496	0.065277466722686	-6.0192	-6.19436	4.97767622248649	-13.0945	-3.53893	-3.35699	-36.0769	-44.3496	0.065277466722686	-6.0192	-6.19436	4.97767622248649	-13.0945
1.01204799374092	-5.61367	-30.3742	-29.1104	-4.42709	-4.08168	-9.3788	3.44946872527837	-14.344	1.01204799374092	-5.61367	-30.3742	-29.1104	-4.42709	-4.08168	-9.3788	3.44946872527837	-14.344	1.01204799374092	-5.61367	-30.3742	-29.1104	-4.42709	-4.08168	-9.3788	3.44946872527837	-14.344
-12.2783	25.7880137027578	-16.3679	-16.3323	-1.24384	-13.9329	-12.0031	-4.89422	-7.45208	-12.2783	25.7880137027578	-16.3679	-16.3323	-1.24384	-13.9329	-12.0031	-4.89422	-7.45208	-12.2783	25.7880137027578	-16.3679	-16.3323	-1.24384	-13.9329	-12.0031	-4.89422	-7.45208
-9.42933	-2.98158	-11.379	-27.6227	10.4264496667244	-6.49382	-14.0801	7.15161201677246	8.81824274085111	-9.42933	-2.98158	-11.379	-27.6227	10.4264496667244	-6.49382	-14.0801	7.15161201677246	8.81824274085111	-9.42933	-2.98158	-11.379	-27.6227	10.4264496667244	-6.49382	-14.0801	7.15161201677246	8.81824274085111
-7.74113	4.11987793998341	-50.3507	7.64008673701596	0.388889687141591	-1.9669	-16.2749	22.8199862061063	11.0110828544406	-7.74113	4.11987793998341	-50.3507	7.64008673701596	0.388889687141591	-1.9669	-16.2749	22.8199862061063	11.0110828544406	-7.74113	4.11987793998341	-50.3507	7.64008673701596	0.388889687141591	-1.9669	-16.2749	22.8199862061063	11.0110828544406
-9.94089	1.17516098856714	-46.0831	18.1481666565168	0.794356040355556	-11.1662	-19.0462	12.8612799199055	12.2044451431057	-9.94089	1.17516098856714	-46.0831	18.1481666565168	0.794356040355556	-11.1662	-19.0462	12.8612799199055	12.2044451431057	-9.94089	1.17516098856714	-46.0831	18.1481666565168	0.794356040355556	-11.1662	-19.0462	12.8612799199055	12.2044451431057
-1.61961	-15.9624	-43.0032	20.1558484883017	8.18596164086726	14.0627958771544	-22.1386	7.19811166254838	15.4694239704156	-1.61961	-15.9624	-43.0032	20.1558484883017	8.18596164086726	14.0627958771544	-22.1386	7.19811166254838	15.4694239704156	-1.61961	-15.9624	-43.0032	20.1558484883017	8.18596164086726	14.0627958771544	-22.1386	7.19811166254838	15.4694239704156
-1.36777	-14.1252	-15.6386	23.9865266022754	-1.21436	19.8300156830036	-25.0024	2.73412832303645	16.7687973110107	-1.36777	-14.1252	-15.6386	23.9865266022754	-1.21436	19.8300156830036	-25.0024	2.73412832303645	16.7687973110107	-1.36777	-14.1252	-15.6386	23.9865266022754	-1.21436	19.8300156830036	-25.0024	2.73412832303645	16.7687973110107
-18.3078	0.423738265677095	-6.05364	30.5831907417424	20.4699533782642	19.7972117533175	-27.9443	1.04646547924158	-0.647071	-18.3078	0.423738265677095	-6.05364	30.5831907417424	20.4699533782642	19.7972117533175	-27.9443	1.04646547924158	-0.647071	-18.3078	0.423738265677095	-6.05364	30.5831907417424	20.4699533782642	19.7972117533175	-27.9443	1.04646547924158	-0.647071
-5.8793	0.201713687951946	-38.9886	36.0956627391608	21.8407573745006	11.1669547336156	-30.8681	-3.98512	-8.48022	-5.8793	0.201713687951946	-38.9886	36.0956627391608	21.8407573745006	11.1669547336156	-30.8681	-3.98512	-8.48022	-5.8793	0.201713687951946	-38.9886	36.0956627391608	21.8407573745006	11.1669547336156	-30.8681	-3.98512	-8.48022
3.39626668672567	-4.53082	-101.009	37.0025312867191	11.0805929040279	9.79680763208657	-33.4698	0.433051451529703	-9.91154	3.39626668672567	-4.53082	-101.009	37.0025312867191	11.0805929040279	9.79680763208657	-33.4698	0.433051451529703	-9.91154	3.39626668672567	-4.53082	-101.009	37.0025312867191	11.0805929040279	9.79680763208657	-33.4698	0.433051451529703	-9.91154
0.933898905547144	-7.96841	-102.939	30.6477382994887	8.12144302709707	-3.26746	-35.527	-8.11008	0.75305671173672	0.933898905547144	-7.96841	-102.939	30.6477382994887	8.12144302709707	-3.26746	-35.527	-8.11008	0.75305671173672	0.933898905547144	-7.96841	-102.939	30.6477382994887	8.12144302709707	-3.26746	-35.527	-8.11008	0.75305671173672
-6.54429	-14.0083	-105.216	5.78000098645322	12.650811420009	4.1816206833387	-36.8317	-4.07718	-20.0269	-6.54429	-14.0083	-105.216	5.78000098645322	12.650811420009	4.1816206833387	-36.8317	-4.07718	-20.0269	-6.54429	-14.0083	-105.216	5.78000098645322	12.650811420009	4.1816206833387	-36.8317	-4.07718	-20.0269
-1.15293	-7.26537	-34.6414	-6.6587	-2.49353	-1.91811	-37.67	5.44502346865117	-13.8511	-1.15293	-7.26537	-34.6414	-6.6587	-2.49353	-1.91811	-37.67	5.44502346865117	-13.8511	-1.15293	-7.26537	-34.6414	-6.6587	-2.49353	-1.91811	-37.67	5.44502346865117	-13.8511
0.783488244818057	-1.50897	67.8842774157651	14.562284163559	-1.98006	-6.32067	-38.3544	5.77071352331834	-5.71593	0.783488244818057	-1.50897	67.8842774157651	14.562284163559	-1.98006	-6.32067	-38.3544	5.77071352331834	-5.71593	0.783488244818057	-1.50897	67.8842774157651	14.562284163559	-1.98006	-6.32067	-38.3544	5.77071352331834	-5.71593
7.28200254674469	14.7730244443224	108.767619018902	-1.53142	-7.57308	3.26557476150163	-39.1961	-8.18619	5.4015867888087	7.28200254674469	14.7730244443224	108.767619018902	-1.53142	-7.57308	3.26557476150163	-39.1961	-8.18619	5.4015867888087	7.28200254674469	14.7730244443224	108.767619018902	-1.53142	-7.57308	3.26557476150163	-39.1961	-8.18619	5.4015867888087
12.6109369909154	37.7012648501322	-20.847	-26.6986	-11.574	-0.715723	-39.6964	-8.79271	12.2803513650279	12.6109369909154	37.7012648501322	-20.847	-26.6986	-11.574	-0.715723	-39.6964	-8.79271	12.2803513650279	12.6109369909154	37.7012648501322	-20.847	-26.6986	-11.574	-0.715723	-39.6964	-8.79271	12.2803513650279
2.31359080169294	22.8539217921398	-54.43	-31.7958	-8.95846	8.68459610610631	-38.8997	-0.884649	-1.42789	2.31359080169294	22.8539217921398	-54.43	-31.7958	-8.95846	8.68459610610631	-38.8997	-0.884649	-1.42789	2.31359080169294	22.8539217921398	-54.43	-31.7958	-8.95846	8.68459610610631	-38.8997	-0.884649	-1.42789
-3.77593	29.0393157837973	-49.7853	-10.2955	9.43856288143339	-0.709395	-36.3112	4.9617063157533	9.49903679875112	-3.77593	29.0393157837973	-49.7853	-10.2955	9.43856288143339	-0.709395	-36.3112	4.9617063157533	9.49903679875112	-3.77593	29.0393157837973	-49.7853	-10.2955	9.43856288143339	-0.709395	-36.3112	4.9617063157533	9.49903679875112
6.76498389960174	22.4216146757887	-46.9128	1.74624477589158	24.0937205866985	-3.15772	-32.3808	10.3953601224209	9.38349081705485	6.76498389960174	22.4216146757887	-46.9128	1.74624477589158	24.0937205866985	-3.15772	-32.3808	10.3953601224209	9.38349081705485	6.76498389960174	22.4216146757887	-46.9128	1.74624477589158	24.0937205866985	-3.15772	-32.3808	10.3953601224209	9.38349081705485
-1.06315	9.86957796511149	-26.2476	16.8851419180623	21.1571391700428	7.19930160533113	-27.7189	2.57035013000838	0.212485676920547	-1.06315	9.86957796511149	-26.2476	16.8851419180623	21.1571391700428	7.19930160533113	-27.7189	2.57035013000838	0.212485676920547	-1.06315	9.86957796511149	-26.2476	16.8851419180623	21.1571391700428	7.19930160533113	-27.7189	2.57035013000838	0.212485676920547
-0.886468	6.09697	-5.67759	4.82074281326055	46.4177975231316	1.66105846263899	-23.275	6.80773866152726	-1.56362	-0.886468	6.09697	-5.67759	4.82074281326055	46.4177975231316	1.66105846263899	-23.275	6.80773866152726	-1.56362	-0.886468	6.09697	-5.67759	4.82074281326055	46.4177975231316	1.66105846263899	-23.275	6.80773866152726	-1.56362
1.15991702551973	1.31074082101446	4.63191719738998	12.1459004129339	-10.4386	15.4470849193532	-19.6881	7.02368455135318	-3.12984	1.15991702551973	1.31074082101446	4.63191719738998	12.1459004129339	-10.4386	15.4470849193532	-19.6881	7.02368455135318	-3.12984	1.15991702551973	1.31074082101446	4.63191719738998	12.1459004129339	-10.4386	15.4470849193532	-19.6881	7.02368455135318	-3.12984
-9.75927	-5.29463	25.3677700108652	-14.1148	-40.6524	15.3174424245924	-17.0276	15.066245605352	-12.6497	-9.75927	-5.29463	25.3677700108652	-14.1148	-40.6524	15.3174424245924	-17.0276	15.066245605352	-12.6497	-9.75927	-5.29463	25.3677700108652	-14.1148	-40.6524	15.3174424245924	-17.0276	15.066245605352	-12.6497
-10.7497	-5.26585	29.4737772664444	-5.7535	-42.4131	13.6142040275141	-15.3726	14.3965	-15.7201	-10.7497	-5.26585	29.4737772664444	-5.7535	-42.4131	13.6142040275141	-15.3726	14.3965	-15.7201	-10.7497	-5.26585	29.4737772664444	-5.7535	-42.4131	13.6142040275141	-15.3726	14.3965	-15.7201
-9.71895	-9.09612	24.3758171958707	59.1871613181063	-31.7192	12.8706440380443	-15.5495	10.665406619303	-6.67231	-9.71895	-9.09612	24.3758171958707	59.1871613181063	-31.7192	12.8706440380443	-15.5495	10.665406619303	-6.67231	-9.71895	-9.09612	24.3758171958707	59.1871613181063	-31.7192	12.8706440380443	-15.5495	10.665406619303	-6.67231
-3.96047	-20.9798	45.9844378731786	57.5484789273584	-28.995	17.5293756264153	-18.1044	-2.73718	-2.0712	-3.96047	-20.9798	45.9844378731786	57.5484789273584	-28.995	17.5293756264153	-18.1044	-2.73718	-2.0712	-3.96047	-20.9798	45.9844378731786	57.5484789273584	-28.995	17.5293756264153	-18.1044	-2.73718	-2.0712
-10.0175	-3.75077	73.6861036489599	-33.8426	6.32188172349724	11.3522918207254	-22.5265	-8.25319	3.96265441357028	-10.0175	-3.75077	73.6861036489599	-33.8426	6.32188172349724	11.3522918207254	-22.5265	-8.25319	3.96265441357028	-10.0175	-3.75077	73.6861036489599	-33.8426	6.32188172349724	11.3522918207254	-22.5265	-8.25319	3.96265441357028
-1.37816	-23.3525	-53.512	-51.0519	18.7384905614923	12.7245832573102	-28.5753	-5.6457	2.3961532683343	-1.37816	-23.3525	-53.512	-51.0519	18.7384905614923	12.7245832573102	-28.5753	-5.6457	2.3961532683343	-1.37816	-23.3525	-53.512	-51.0519	18.7384905614923	12.7245832573102	-28.5753	-5.6457	2.3961532683343
6.26814378958804	-22.3233	-73.0117	-34.3815	17.7776065650359	11.7462127407214	-35.6362	-2.95718	-8.1928	6.26814378958804	-22.3233	-73.0117	-34.3815	17.7776065650359	11.7462127407214	-35.6362	-2.95718	-8.1928	6.26814378958804	-22.3233	-73.0117	-34.3815	17.7776065650359	11.7462127407214	-35.6362	-2.95718	-8.1928
15.6073871473134	-9.48224	-25.442	-31.5677	12.1274203769446	14.2377285910954	-40.2505	-10.914	0.793673730016675	15.6073871473134	-9.48224	-25.442	-31.5677	12.1274203769446	14.2377285910954	-40.2505	-10.914	0.793673730016675	15.6073871473134	-9.48224	-25.442	-31.5677	12.1274203769446	14.2377285910954	-40.2505	-10.914	0.793673730016675
5.3452207559638	-8.34465	59.082532566735	-8.84945	8.35173918420224	-2.86281	-36.091	-6.972	-21.7194	5.3452207559638	-8.34465	59.082532566735	-8.84945	8.35173918420224	-2.86281	-36.091	-6.972	-21.7194	5.3452207559638	-8.34465	59.082532566735	-8.84945	8.35173918420224	-2.86281	-36.091	-6.972	-21.7194
4.76305814211005	-15.8234	38.3161980301394	7.77380802520756	14.320129083503	-2.66466	-19.4479	-1.39475	-15.5543	4.76305814211005	-15.8234	38.3161980301394	7.77380802520756	14.320129083503	-2.66466	-19.4479	-1.39475	-15.5543	4.76305814211005	-15.8234	38.3161980301394	7.77380802520756	14.320129083503	-2.66466	-19.4479	-1.39475	-15.5543
9.25747368427005	-10.1865	-43.4045	21.9755319777199	19.5180409233393	0.449556366040974	5.4851375447521	-2.68473	6.78763633701078	9.25747368427005	-10.1865	-43.4045	21.9755319777199	19.5180409233393	0.449556366040974	5.4851375447521	-2.68473	6.78763633701078	9.25747368427005	-10.1865	-43.4045	21.9755319777199	19.5180409233393	0.449556366040974	5.4851375447521	-2.68473	6.78763633701078
13.5889348644123	-2.28683	-71.4949	16.3566404674111	17.3897769653322	-1.05918	29.8836579388178	-10.2554	-17.9474	13.5889348644123	-2.28683	-71.4949	16.3566404674111	17.3897769653322	-1.05918	29.8836579388178	-10.2554	-17.9474	13.5889348644123	-2.28683	-71.4949	16.3566404674111	17.3897769653322	-1.05918	29.8836579388178	-10.2554	-17.9474
3.50898012426383	-1.17666	-121.318	21.945107316502	4.48200034056534	-3.05332	46.1393751217019	8.19003947742275	-22.285	3.50898012426383	-1.17666	-121.318	21.945107316502	4.48200034056534	-3.05332	46.1393751217019	8.19003947742275	-22.285	3.50898012426383	-1.17666	-121.318	21.945107316502	4.48200034056534	-3.05332	46.1393751217019	8.19003947742275	-22.285
15.7233167234211	-13.1695	-86.3624	20.3901002436703	18.3487159802469	-10.0585	51.3087620941139	-8.41875	-8.45407	15.7233167234211	-13.1695	-86.3624	20.3901002436703	18.3487159802469	-10.0585	51.3087620941139	-8.41875	-8.45407	15.7233167234211	-13.1695	-86.3624	20.3901002436703	18.3487159802469	-10.0585	51.3087620941139	-8.41875	-8.45407
3.82169782613704	-1.62067	-52.061	29.624082607545	0.721422166226861	-16.4874	47.3554323836656	-10.9289	-14.7007	3.82169782613704	-1.62067	-52.061	29.624082607545	0.721422166226861	-16.4874	47.3554323836656	-10.9289	-14.7007	3.82169782613704	-1.62067	-52.061	29.624082607545	0.721422166226861	-16.4874	47.3554323836656	-10.9289	-14.7007
16.5315637177804	2.42011253722552	-3.81184	18.6396201206313	-2.05419	-9.49765	39.6390484691992	-3.9687	1.84293950466641	16.5315637177804	2.42011253722552	-3.81184	18.6396201206313	-2.05419	-9.49765	39.6390484691992	-3.9687	1.84293950466641	16.5315637177804	2.42011253722552	-3.81184	18.6396201206313	-2.05419	-9.49765	39.6390484691992	-3.9687	1.84293950466641
12.7532003303279	7.08961485748673	119.602242780032	3.92327750480683	0.598640990044274	-9.32595	34.157153294826	6.5070381766642	9.77263480603388	12.7532003303279	7.08961485748673	119.602242780032	3.92327750480683	0.598640990044274	-9.32595	34.157153294826	6.5070381766642	9.77263480603388	12.7532003303279	7.08961485748673	119.602242780032	3.92327750480683	0.598640990044274	-9.32595	34.157153294826	6.5070381766642	9.77263480603388
18.5624055065511	7.69013042548357	-1.10635	9.73971326752352	-13.3212	0.893142232747598	33.5386542922796	6.58562716396247	2.17216042159896	18.5624055065511	7.69013042548357	-1.10635	9.73971326752352	-13.3212	0.893142232747598	33.5386542922796	6.58562716396247	2.17216042159896	18.5624055065511	7.69013042548357	-1.10635	9.73971326752352	-13.3212	0.893142232747598	33.5386542922796	6.58562716396247	2.17216042159896
5.24489923234896	19.4260737572856	-160.559	3.14594476007099	-25.5278	-22.0469	38.2953954409559	5.26434015168521	5.90680427203825	5.24489923234896	19.4260737572856	-160.559	3.14594476007099	-25.5278	-22.0469	38.2953954409559	5.26434015168521	5.90680427203825	5.24489923234896	19.4260737572856	-160.559	3.14594476007099	-25.5278	-22.0469	38.2953954409559	5.26434015168521	5.90680427203825
2.17136580894462	3.24861823934145	-108.851	-11.4683	-20.4004	-8.82155	47.4945390537993	5.19523860363473	11.0841479545113	2.17136580894462	3.24861823934145	-108.851	-11.4683	-20.4004	-8.82155	47.4945390537993	5.19523860363473	11.0841479545113	2.17136580894462	3.24861823934145	-108.851	-11.4683	-20.4004	-8.82155	47.4945390537993	5.19523860363473	11.0841479545113
7.73891102469755	2.05015406044912	-54.8163	-45.2452	-12.2706	-5.1166	59.4497749510994	5.73979767595938	15.9380104754573	7.73891102469755	2.05015406044912	-54.8163	-45.2452	-12.2706	-5.1166	59.4497749510994	5.73979767595938	15.9380104754573	7.73891102469755	2.05015406044912	-54.8163	-45.2452	-12.2706	-5.1166	59.4497749510994	5.73979767595938	15.9380104754573
5.98685042862354	1.12533239610093	5.23748494576575	-41.1654	-15.5922	-18.6952	70.3171633488625	9.84579943762961	17.8665377794761	5.98685042862354	1.12533239610093	5.23748494576575	-41.1654	-15.5922	-18.6952	70.3171633488625	9.84579943762961	17.8665377794761	5.98685042862354	1.12533239610093	5.23748494576575	-41.1654	-15.5922	-18.6952	70.3171633488625	9.84579943762961	17.8665377794761
5.89880991591282	7.10936203477168	78.9022478961447	-11.6569	-16.2296	-11.0805	75.5224900657363	9.45498028377889	2.46271358917229	5.89880991591282	7.10936203477168	78.9022478961447	-11.6569	-16.2296	-11.0805	75.5224900657363	9.45498028377889	2.46271358917229	5.89880991591282	7.10936203477168	78.9022478961447	-11.6569	-16.2296	-11.0805	75.5224900657363	9.45498028377889	2.46271358917229
6.38806931204675	-1.94144	74.9053751673214	-16.9461	-9.65671	-20.5482	71.4579393303506	5.12686274683903	22.0671746936115	6.38806931204675	-1.94144	74.9053751673214	-16.9461	-9.65671	-20.5482	71.4579393303506	5.12686274683903	22.0671746936115	6.38806931204675	-1.94144	74.9053751673214	-16.9461	-9.65671	-20.5482	71.4579393303506	5.12686274683903	22.0671746936115
-1.48896	1.90424509157469	-50.4483	5.31154004682998	-5.63425	-12.7482	55.6337188209256	7.97631956717955	11.8663857475215	-1.48896	1.90424509157469	-50.4483	5.31154004682998	-5.63425	-12.7482	55.6337188209256	7.97631956717955	11.8663857475215	-1.48896	1.90424509157469	-50.4483	5.31154004682998	-5.63425	-12.7482	55.6337188209256	7.97631956717955	11.8663857475215
-3.46762	0.846260779935547	-84.1859	13.1225256135692	6.82695786507003	-23.9462	26.9273938545087	-3.43236	5.76139304072924	-3.46762	0.846260779935547	-84.1859	13.1225256135692	6.82695786507003	-23.9462	26.9273938545087	-3.43236	5.76139304072924	-3.46762	0.846260779935547	-84.1859	13.1225256135692	6.82695786507003	-23.9462	26.9273938545087	-3.43236	5.76139304072924
-3.85966	-10.8187	-65.2291	7.82292506350226	2.11200235271514	-23.6326	-12.3363	3.96701518683226	2.47304630709629	-3.85966	-10.8187	-65.2291	7.82292506350226	2.11200235271514	-23.6326	-12.3363	3.96701518683226	2.47304630709629	-3.85966	-10.8187	-65.2291	7.82292506350226	2.11200235271514	-23.6326	-12.3363	3.96701518683226	2.47304630709629
6.84769189792502	-1.49081	-31.8704	-9.19471	3.59479070526277	-19.8359	-57.442	10.1448152968613	2.41321355355041	6.84769189792502	-1.49081	-31.8704	-9.19471	3.59479070526277	-19.8359	-57.442	10.1448152968613	2.41321355355041	6.84769189792502	-1.49081	-31.8704	-9.19471	3.59479070526277	-19.8359	-57.442	10.1448152968613	2.41321355355041
-8.11524	-7.8443	-23.5084	-2.47416	5.7367679474433	-23.8514	-102.461	9.0729382906736	11.8748213473227	-8.11524	-7.8443	-23.5084	-2.47416	5.7367679474433	-23.8514	-102.461	9.0729382906736	11.8748213473227	-8.11524	-7.8443	-23.5084	-2.47416	5.7367679474433	-23.8514	-102.461	9.0729382906736	11.8748213473227
-0.11418	0.144310493268507	6.36825655630971	4.24486660795674	-1.00369	-17.5666	-141.342	0.857836587345042	9.87833688246919	-0.11418	0.144310493268507	6.36825655630971	4.24486660795674	-1.00369	-17.5666	-141.342	0.857836587345042	9.87833688246919	-0.11418	0.144310493268507	6.36825655630971	4.24486660795674	-1.00369	-17.5666	-141.342	0.857836587345042	9.87833688246919
0.367127255659916	6.57225578270613	24.8677844922784	19.8975465443431	-0.864599	-35.2717	-168.403	-2.66464	-1.19847	0.367127255659916	6.57225578270613	24.8677844922784	19.8975465443431	-0.864599	-35.2717	-168.403	-2.66464	-1.19847	0.367127255659916	6.57225578270613	24.8677844922784	19.8975465443431	-0.864599	-35.2717	-168.403	-2.66464	-1.19847
-2.85966	-4.40593	31.6360495328021	14.0900090071157	7.13763608103995	-32.2955	-180.292	-11.6077	-6.38307	-2.85966	-4.40593	31.6360495328021	14.0900090071157	7.13763608103995	-32.2955	-180.292	-11.6077	-6.38307	-2.85966	-4.40593	31.6360495328021	14.0900090071157	7.13763608103995	-32.2955	-180.292	-11.6077	-6.38307
2.8669370382992	-11.064	40.6082311583641	15.4530219191029	43.863651066822	-3.52569	-177.995	0.539792161741068	0.602780368167188	2.8669370382992	-11.064	40.6082311583641	15.4530219191029	43.863651066822	-3.52569	-177.995	0.539792161741068	0.602780368167188	2.8669370382992	-11.064	40.6082311583641	15.4530219191029	43.863651066822	-3.52569	-177.995	0.539792161741068	0.602780368167188
1.43288307970208	-2.18259	15.3650140847394	19.0737107977377	8.50556746154377	-12.7727	-164.129	10.415812789917	-11.8255	1.43288307970208	-2.18259	15.3650140847394	19.0737107977377	8.50556746154377	-12.7727	-164.129	10.415812789917	-11.8255	1.43288307970208	-2.18259	15.3650140847394	19.0737107977377	8.50556746154377	-12.7727	-164.129	10.415812789917	-11.8255
-4.80351	-6.00083	29.9384012384378	18.5721318799043	-32.3354	-35.265	-142.215	3.66310601565756	-18.9621	-4.80351	-6.00083	29.9384012384378	18.5721318799043	-32.3354	-35.265	-142.215	3.66310601565756	-18.9621	-4.80351	-6.00083	29.9384012384378	18.5721318799043	-32.3354	-35.265	-142.215	3.66310601565756	-18.9621
1.20313618789843	-2.92004	15.4173620068327	6.71957704599809	-29.7246	-34.2513	-115.639	-21.2935	-8.2863	1.20313618789843	-2.92004	15.4173620068327	6.71957704599809	-29.7246	-34.2513	-115.639	-21.2935	-8.2863	1.20313618789843	-2.92004	15.4173620068327	6.71957704599809	-29.7246	-34.2513	-115.639	-21.2935	-8.2863
-1.65966	-1.92394	0.897255052832495	6.2312256499373	-20.9146	-31.9356	-87.1041	-18.7789	-7.82739	-1.65966	-1.92394	0.897255052832495	6.2312256499373	-20.9146	-31.9356	-87.1041	-18.7789	-7.82739	-1.65966	-1.92394	0.897255052832495	6.2312256499373	-20.9146	-31.9356	-87.1041	-18.7789	-7.82739
-3.22504	-12.0697	-21.3601	-11.2162	3.78722529525863	-15.1514	-58.0506	-1.16365	-18.7941	-3.22504	-12.0697	-21.3601	-11.2162	3.78722529525863	-15.1514	-58.0506	-1.16365	-18.7941	-3.22504	-12.0697	-21.3601	-11.2162	3.78722529525863	-15.1514	-58.0506	-1.16365	-18.7941
-2.32083	0.0831362742306636	-37.5936	-9.84994	-2.065	-17.7279	-31.0149	-9.74094	6.10210642630154	-2.32083	0.0831362742306636	-37.5936	-9.84994	-2.065	-17.7279	-31.0149	-9.74094	6.10210642630154	-2.32083	0.0831362742306636	-37.5936	-9.84994	-2.065	-17.7279	-31.0149	-9.74094	6.10210642630154
1.25186445633712	3.44941781977586	-25.0049	-14.8732	-2.30843	-21.0225	-8.89609	8.53362273717542	-7.30504	1.25186445633712	3.44941781977586	-25.0049	-14.8732	-2.30843	-21.0225	-8.89609	8.53362273717542	-7.30504	1.25186445633712	3.44941781977586	-25.0049	-14.8732	-2.30843	-21.0225	-8.89609	8.53362273717542	-7.30504
-1.47443	20.1698415338472	-29.59	-14.9407	30.9319126696298	1.27817386957862	6.71693170721378	2.13744329324107	-5.8557	-1.47443	20.1698415338472	-29.59	-14.9407	30.9319126696298	1.27817386957862	6.71693170721378	2.13744329324107	-5.8557	-1.47443	20.1698415338472	-29.59	-14.9407	30.9319126696298	1.27817386957862	6.71693170721378	2.13744329324107	-5.8557
3.37191830768851	17.4146373620724	-26.3712	-24.0541	41.1555346401159	-51.2223	14.4477900082944	27.5362344156602	4.22583599440641	3.37191830768851	17.4146373620724	-26.3712	-24.0541	41.1555346401159	-51.2223	14.4477900082944	27.5362344156602	4.22583599440641	3.37191830768851	17.4146373620724	-26.3712	-24.0541	41.1555346401159	-51.2223	14.4477900082944	27.5362344156602	4.22583599440641
-7.79261	10.2579381299653	-47.7945	-13.3284	-0.762465	-34.9007	13.0818242592199	3.21585028961237	8.09422275843177	-7.79261	10.2579381299653	-47.7945	-13.3284	-0.762465	-34.9007	13.0818242592199	3.21585028961237	8.09422275843177	-7.79261	10.2579381299653	-47.7945	-13.3284	-0.762465	-34.9007	13.0818242592199	3.21585028961237	8.09422275843177
-8.91312	-6.39645	-51.948	-16.8179	-8.28219	7.10187939793623	2.99062983747803	2.13541254676676	6.44506342862318	-8.91312	-6.39645	-51.948	-16.8179	-8.28219	7.10187939793623	2.99062983747803	2.13541254676676	6.44506342862318	-8.91312	-6.39645	-51.948	-16.8179	-8.28219	7.10187939793623	2.99062983747803	2.13541254676676	6.44506342862318
-9.85116	-9.1187	-45.6102	-16.1091	-0.555311	18.1315202385397	-9.33854	17.0342495299321	-9.07413	-9.85116	-9.1187	-45.6102	-16.1091	-0.555311	18.1315202385397	-9.33854	17.0342495299321	-9.07413	-9.85116	-9.1187	-45.6102	-16.1091	-0.555311	18.1315202385397	-9.33854	17.0342495299321	-9.07413
-0.0877979	12.5132073810334	-50.3652	18.6135085543505	4.91220913909063	-4.65285	-13.9658	21.0094849007595	-7.53518	-0.0877979	12.5132073810334	-50.3652	18.6135085543505	4.91220913909063	-4.65285	-13.9658	21.0094849007595	-7.53518	-0.0877979	12.5132073810334	-50.3652	18.6135085543505	4.91220913909063	-4.65285	-13.9658	21.0094849007595	-7.53518
-8.96971	9.50327946900017	-38.4569	-0.244751	10.299369345201	28.4238526658639	-7.58779	-1.70533	4.1515429343614	-8.96971	9.50327946900017	-38.4569	-0.244751	10.299369345201	28.4238526658639	-7.58779	-1.70533	4.1515429343614	-8.96971	9.50327946900017	-38.4569	-0.244751	10.299369345201	28.4238526658639	-7.58779	-1.70533	4.1515429343614
-2.8248	-12.7466	-26.4934	-4.18883	14.4948679268182	55.1690104948422	4.28967615648995	-2.28331	-6.63681	-2.8248	-12.7466	-26.4934	-4.18883	14.4948679268182	55.1690104948422	4.28967615648995	-2.28331	-6.63681	-2.8248	-12.7466	-26.4934	-4.18883	14.4948679268182	55.1690104948422	4.28967615648995	-2.28331	-6.63681
5.96717826995414	-16.8782	-20.1531	11.5099295591991	16.9367643720443	61.7212114877746	13.184612347119	-1.98907	8.21190356928239	5.96717826995414	-16.8782	-20.1531	11.5099295591991	16.9367643720443	61.7212114877746	13.184612347119	-1.98907	8.21190356928239	5.96717826995414	-16.8782	-20.1531	11.5099295591991	16.9367643720443	61.7212114877746	13.184612347119	-1.98907	8.21190356928239
3.96204507830509	-13.9542	-5.35682	-12.412	17.4130819367743	44.5096749437286	14.4170575820635	-7.86192	5.68724506960169	3.96204507830509	-13.9542	-5.35682	-12.412	17.4130819367743	44.5096749437286	14.4170575820635	-7.86192	5.68724506960169	3.96204507830509	-13.9542	-5.35682	-12.412	17.4130819367743	44.5096749437286	14.4170575820635	-7.86192	5.68724506960169
3.75635592852568	-1.89838	-13.5448	-19.6596	22.5771590280903	40.2675318384084	7.84626478859958	-4.80806	7.16310606228809	3.75635592852568	-1.89838	-13.5448	-19.6596	22.5771590280903	40.2675318384084	7.84626478859958	-4.80806	7.16310606228809	3.75635592852568	-1.89838	-13.5448	-19.6596	22.5771590280903	40.2675318384084	7.84626478859958	-4.80806	7.16310606228809
1.06702884536041	2.70189979433353	-47.2056	-11.7799	24.6901229133376	46.6333337853414	-4.74422	-16.4346	13.7129219035984	1.06702884536041	2.70189979433353	-47.2056	-11.7799	24.6901229133376	46.6333337853414	-4.74422	-16.4346	13.7129219035984	1.06702884536041	2.70189979433353	-47.2056	-11.7799	24.6901229133376	46.6333337853414	-4.74422	-16.4346	13.7129219035984
0.898001837983087	1.6208651783375	-62.6449	4.15703509829727	6.68791509303954	53.2091796031782	-20.5091	-25.6085	14.5064483714124	0.898001837983087	1.6208651783375	-62.6449	4.15703509829727	6.68791509303954	53.2091796031782	-20.5091	-25.6085	14.5064483714124	0.898001837983087	1.6208651783375	-62.6449	4.15703509829727	6.68791509303954	53.2091796031782	-20.5091	-25.6085	14.5064483714124
-4.62406	23.5535758857366	2.4296509048617	11.1203668766714	3.80159862211679	24.0170992969754	-37.6303	-6.32871	10.4897736584617	-4.62406	23.5535758857366	2.4296509048617	11.1203668766714	3.80159862211679	24.0170992969754	-37.6303	-6.32871	10.4897736584617	-4.62406	23.5535758857366	2.4296509048617	11.1203668766714	3.80159862211679	24.0170992969754	-37.6303	-6.32871	10.4897736584617
-3.17868	27.8771797829968	-35.8092	-19.0348	-3.76175	20.2216120545526	-54.8419	6.87233114874437	13.2826760124964	-3.17868	27.8771797829968	-35.8092	-19.0348	-3.76175	20.2216120545526	-54.8419	6.87233114874437	13.2826760124964	-3.17868	27.8771797829968	-35.8092	-19.0348	-3.76175	20.2216120545526	-54.8419	6.87233114874437	13.2826760124964
3.2167784735348	27.2167472295509	-34.0755	-9.29432	-12.6232	14.7643223037377	-70.0201	18.3338723409284	3.27136420074067	3.2167784735348	27.2167472295509	-34.0755	-9.29432	-12.6232	14.7643223037377	-70.0201	18.3338723409284	3.27136420074067	3.2167784735348	27.2167472295509	-34.0755	-9.29432	-12.6232	14.7643223037377	-70.0201	18.3338723409284	3.27136420074067
-0.92629	13.2737307468083	22.9502063868689	-3.31194	-6.84565	12.1821155527878	-81.112	24.7417559584368	7.74096794226662	-0.92629	13.2737307468083	22.9502063868689	-3.31194	-6.84565	12.1821155527878	-81.112	24.7417559584368	7.74096794226662	-0.92629	13.2737307468083	22.9502063868689	-3.31194	-6.84565	12.1821155527878	-81.112	24.7417559584368	7.74096794226662
4.20225331014501	16.8166187244644	-8.45602	13.9296490323135	-9.05694	-1.33125	-86.047	15.0499422316391	16.374808530445	4.20225331014501	16.8166187244644	-8.45602	13.9296490323135	-9.05694	-1.33125	-86.047	15.0499422316391	16.374808530445	4.20225331014501	16.8166187244644	-8.45602	13.9296490323135	-9.05694	-1.33125	-86.047	15.0499422316391	16.374808530445
-3.85511	13.6018647245966	-62.3618	14.8834057447016	-7.81091	-18.2162	-82.8179	5.86117126868948	8.12327469886598	-3.85511	13.6018647245966	-62.3618	14.8834057447016	-7.81091	-18.2162	-82.8179	5.86117126868948	8.12327469886598	-3.85511	13.6018647245966	-62.3618	14.8834057447016	-7.81091	-18.2162	-82.8179	5.86117126868948	8.12327469886598
-7.99791	12.0664144713183	-69.2492	16.4734	-13.5149	-42.2115	-70.8353	29.3936624344718	15.5049361657764	-7.99791	12.0664144713183	-69.2492	16.4734	-13.5149	-42.2115	-70.8353	29.3936624344718	15.5049361657764	-7.99791	12.0664144713183	-69.2492	16.4734	-13.5149	-42.2115	-70.8353	29.3936624344718	15.5049361657764
0.972556020987849	-12.618	-34.6932	18.0469584924244	-27.9145	-49.3691	-51.9088	33.8628822557208	4.98593138411752	0.972556020987849	-12.618	-34.6932	18.0469584924244	-27.9145	-49.3691	-51.9088	33.8628822557208	4.98593138411752	0.972556020987849	-12.618	-34.6932	18.0469584924244	-27.9145	-49.3691	-51.9088	33.8628822557208	4.98593138411752
9.50617849734976	-8.21472	-11.2274	10.4283393770246	-4.09894	-34.7225	-31.2738	-27.587	-1.67441	9.50617849734976	-8.21472	-11.2274	10.4283393770246	-4.09894	-34.7225	-31.2738	-27.587	-1.67441	9.50617849734976	-8.21472	-11.2274	10.4283393770246	-4.09894	-34.7225	-31.2738	-27.587	-1.67441
0.882483935913746	-7.84528	-7.71036	18.2921952055948	-13.6717	-13.4884	-14.7462	-57.2272	-6.49383	0.882483935913746	-7.84528	-7.71036	18.2921952055948	-13.6717	-13.4884	-14.7462	-57.2272	-6.49383	0.882483935913746	-7.84528	-7.71036	18.2921952055948	-13.6717	-13.4884	-14.7462	-57.2272	-6.49383
7.5313692113727	-1.25905	-33.1967	29.6513611645381	-19.937	16.2292864889759	-5.19137	-58.6655	-0.502201	7.5313692113727	-1.25905	-33.1967	29.6513611645381	-19.937	16.2292864889759	-5.19137	-58.6655	-0.502201	7.5313692113727	-1.25905	-33.1967	29.6513611645381	-19.937	16.2292864889759	-5.19137	-58.6655	-0.502201
13.3616597662202	5.1223989492096	-14.5827	22.5903	-5.72091	-1.50449	-1.16645	-112.324	-0.528353	13.3616597662202	5.1223989492096	-14.5827	22.5903	-5.72091	-1.50449	-1.16645	-112.324	-0.528353	13.3616597662202	5.1223989492096	-14.5827	22.5903	-5.72091	-1.50449	-1.16645	-112.324	-0.528353
1.98767305698633	-20.5373	-16.3158	15.7774560605671	-2.95737	-92.3315	-0.548968	-91.3061	10.3260807808732	1.98767305698633	-20.5373	-16.3158	15.7774560605671	-2.95737	-92.3315	-0.548968	-91.3061	10.3260807808732	1.98767305698633	-20.5373	-16.3158	15.7774560605671	-2.95737	-92.3315	-0.548968	-91.3061	10.3260807808732
5.02786412556416	-18.9596	-10.8112	14.6516756046929	2.58738916316546	-144.455	-1.63633	-31.8498	17.1166766567799	5.02786412556416	-18.9596	-10.8112	14.6516756046929	2.58738916316546	-144.455	-1.63633	-31.8498	17.1166766567799	5.02786412556416	-18.9596	-10.8112	14.6516756046929	2.58738916316546	-144.455	-1.63633	-31.8498	17.1166766567799
4.0325867356041	7.26693297958229	-7.87271	-1.00395	-0.0430109	-116.83	-3.22781	32.6359268397866	21.8426174398176	4.0325867356041	7.26693297958229	-7.87271	-1.00395	-0.0430109	-116.83	-3.22781	32.6359268397866	21.8426174398176	4.0325867356041	7.26693297958229	-7.87271	-1.00395	-0.0430109	-116.83	-3.22781	32.6359268397866	21.8426174398176
-5.4311	13.1031510028141	-16.0705	-17.3978	-5.81803	-59.4613	-4.57153	90.9456755620545	7.09898623299835	-5.4311	13.1031510028141	-16.0705	-17.3978	-5.81803	-59.4613	-4.57153	90.9456755620545	7.09898623299835	-5.4311	13.1031510028141	-16.0705	-17.3978	-5.81803	-59.4613	-4.57153	90.9456755620545	7.09898623299835
-1.73415	4.80747703690173	-6.04444	1.23440799275825	18.4666200945462	-9.70317	-7.35796	111.222128692905	9.14058690935312	-1.73415	4.80747703690173	-6.04444	1.23440799275825	18.4666200945462	-9.70317	-7.35796	111.222128692905	9.14058690935312	-1.73415	4.80747703690173	-6.04444	1.23440799275825	18.4666200945462	-9.70317	-7.35796	111.222128692905	9.14058690935312
2.59720174742312	-13.1657	-13.4337	12.3473235500815	13.3696823548107	98.9758394561701	-14.5016	130.08754952417	1.36686509862212	2.59720174742312	-13.1657	-13.4337	12.3473235500815	13.3696823548107	98.9758394561701	-14.5016	130.08754952417	1.36686509862212	2.59720174742312	-13.1657	-13.4337	12.3473235500815	13.3696823548107	98.9758394561701	-14.5016	130.08754952417	1.36686509862212
-0.326483	-32.7075	-11.5276	-2.97681	-11.5686	66.5859262631134	-27.9983	98.3436903615669	5.47471015914489	-0.326483	-32.7075	-11.5276	-2.97681	-11.5686	66.5859262631134	-27.9983	98.3436903615669	5.47471015914489	-0.326483	-32.7075	-11.5276	-2.97681	-11.5686	66.5859262631134	-27.9983	98.3436903615669	5.47471015914489
3.98710051449317	-28.9435	-25.3333	-23.0371	-11.9515	16.3105813571995	-46.146	53.8320683947178	4.00257812045106	3.98710051449317	-28.9435	-25.3333	-23.0371	-11.9515	16.3105813571995	-46.146	53.8320683947178	4.00257812045106	3.98710051449317	-28.9435	-25.3333	-23.0371	-11.9515	16.3105813571995	-46.146	53.8320683947178	4.00257812045106
14.1831588436949	-16.503	-0.987051	-9.04936	1.65065211020556	30.6560587686217	-64.7636	34.8837567261462	-3.31133	14.1831588436949	-16.503	-0.987051	-9.04936	1.65065211020556	30.6560587686217	-64.7636	34.8837567261462	-3.31133	14.1831588436949	-16.503	-0.987051	-9.04936	1.65065211020556	30.6560587686217	-64.7636	34.8837567261462	-3.31133
9.76245701949414	14.0603084791633	-37.5292	6.53234969786997	2.40974068740052	72.6193824364084	-79.5939	23.282490530404	-10.3206	9.76245701949414	14.0603084791633	-37.5292	6.53234969786997	2.40974068740052	72.6193824364084	-79.5939	23.282490530404	-10.3206	9.76245701949414	14.0603084791633	-37.5292	6.53234969786997	2.40974068740052	72.6193824364084	-79.5939	23.282490530404	-10.3206
-2.58631	18.835653163993	-4.72628	0.994409673124331	10.5930337680314	127.25911528843	-87.2181	24.7529986645524	-8.8375	-2.58631	18.835653163993	-4.72628	0.994409673124331	10.5930337680314	127.25911528843	-87.2181	24.7529986645524	-8.8375	-2.58631	18.835653163993	-4.72628	0.994409673124331	10.5930337680314	127.25911528843	-87.2181	24.7529986645524	-8.8375
5.99665934948139	25.4217704157953	1.03475822920328	1.48771915670318	27.0652093427136	141.854249349029	-84.8418	-2.55426	-3.28567	5.99665934948139	25.4217704157953	1.03475822920328	1.48771915670318	27.0652093427136	141.854249349029	-84.8418	-2.55426	-3.28567	5.99665934948139	25.4217704157953	1.03475822920328	1.48771915670318	27.0652093427136	141.854249349029	-84.8418	-2.55426	-3.28567
14.5076412360519	25.9251069016959	-66.0073	-10.4744	16.8962245926507	148.098300633234	-72.4414	-21.6691	-5.26031	14.5076412360519	25.9251069016959	-66.0073	-10.4744	16.8962245926507	148.098300633234	-72.4414	-21.6691	-5.26031	14.5076412360519	25.9251069016959	-66.0073	-10.4744	16.8962245926507	148.098300633234	-72.4414	-21.6691	-5.26031
-0.418825	29.3428555384529	-43.1374	-12.1796	-11.0948	125.990010039226	-53.8906	-31.2821	8.16192389784473	-0.418825	29.3428555384529	-43.1374	-12.1796	-11.0948	125.990010039226	-53.8906	-31.2821	8.16192389784473	-0.418825	29.3428555384529	-43.1374	-12.1796	-11.0948	125.990010039226	-53.8906	-31.2821	8.16192389784473
-7.74919	22.2887557275943	-14.5519	-16.6497	-9.6432	90.0178552169701	-34.401	-17.1614	4.14640207860995	-7.74919	22.2887557275943	-14.5519	-16.6497	-9.6432	90.0178552169701	-34.401	-17.1614	4.14640207860995	-7.74919	22.2887557275943	-14.5519	-16.6497	-9.6432	90.0178552169701	-34.401	-17.1614	4.14640207860995
5.95998030290448	20.8416384090198	-20.6608	-2.31113	-5.97007	77.3736517749675	-17.8122	-1.55371	-3.92363	5.95998030290448	20.8416384090198	-20.6608	-2.31113	-5.97007	77.3736517749675	-17.8122	-1.55371	-3.92363	5.95998030290448	20.8416384090198	-20.6608	-2.31113	-5.97007	77.3736517749675	-17.8122	-1.55371	-3.92363
-12.8974	13.1039552418331	-33.0401	-18.5018	4.94165910006335	28.8281565462825	-3.99588	-5.71243	-3.96231	-12.8974	13.1039552418331	-33.0401	-18.5018	4.94165910006335	28.8281565462825	-3.99588	-5.71243	-3.96231	-12.8974	13.1039552418331	-33.0401	-18.5018	4.94165910006335	28.8281565462825	-3.99588	-5.71243	-3.96231
-17.4026	8.10968680325722	-15.4734	-18.5698	10.2840242673929	61.6533778132404	11.4565665143053	9.29683616681505	-3.29367	-17.4026	8.10968680325722	-15.4734	-18.5698	10.2840242673929	61.6533778132404	11.4565665143053	9.29683616681505	-3.29367	-17.4026	8.10968680325722	-15.4734	-18.5698	10.2840242673929	61.6533778132404	11.4565665143053	9.29683616681505	-3.29367
-0.235438	10.1818328346386	-40.9107	-7.07762	21.6950495205906	52.199543434295	30.0733181886812	-12.899	-3.99051	-0.235438	10.1818328346386	-40.9107	-7.07762	21.6950495205906	52.199543434295	30.0733181886812	-12.899	-3.99051	-0.235438	10.1818328346386	-40.9107	-7.07762	21.6950495205906	52.199543434295	30.0733181886812	-12.899	-3.99051
22.1671120315634	-5.55235	-39.5629	9.40881218447206	4.32866468788697	-38.0171	40.6344655881709	-12.2493	0.0960432977745904	22.1671120315634	-5.55235	-39.5629	9.40881218447206	4.32866468788697	-38.0171	40.6344655881709	-12.2493	0.0960432977745904	22.1671120315634	-5.55235	-39.5629	9.40881218447206	4.32866468788697	-38.0171	40.6344655881709	-12.2493	0.0960432977745904
33.1990391854648	-18.0681	-23.0486	17.6177856884002	3.52529133560191	-151.23	27.4147977168404	-11.748	2.30600024953545	33.1990391854648	-18.0681	-23.0486	17.6177856884002	3.52529133560191	-151.23	27.4147977168404	-11.748	2.30600024953545	33.1990391854648	-18.0681	-23.0486	17.6177856884002	3.52529133560191	-151.23	27.4147977168404	-11.748	2.30600024953545
34.9961298775642	-5.96981	-19.9661	12.666476538209	-1.42996	-170.565	-10.3566	-39.2016	1.51129174734984	34.9961298775642	-5.96981	-19.9661	12.666476538209	-1.42996	-170.565	-10.3566	-39.2016	1.51129174734984	34.9961298775642	-5.96981	-19.9661	12.666476538209	-1.42996	-170.565	-10.3566	-39.2016	1.51129174734984
18.2490829685857	-2.83788	-29.6211	6.52876969922813	4.49722167489439	-128.779	-54.5776	-37.5571	2.95502711454693	18.2490829685857	-2.83788	-29.6211	6.52876969922813	4.49722167489439	-128.779	-54.5776	-37.5571	2.95502711454693	18.2490829685857	-2.83788	-29.6211	6.52876969922813	4.49722167489439	-128.779	-54.5776	-37.5571	2.95502711454693
1.14302655218277	-12.9265	21.6437934426011	15.5631238999853	-5.95422	-4.81556	-85.7242	-32.7514	1.5909534678881	1.14302655218277	-12.9265	21.6437934426011	15.5631238999853	-5.95422	-4.81556	-85.7242	-32.7514	1.5909534678881	1.14302655218277	-12.9265	21.6437934426011	15.5631238999853	-5.95422	-4.81556	-85.7242	-32.7514	1.5909534678881
2.7138519688443	5.05825756381413	46.9893382643031	25.9720967088054	-8.3758	64.0263240053802	-96.3211	-30.85	2.74080657508043	2.7138519688443	5.05825756381413	46.9893382643031	25.9720967088054	-8.3758	64.0263240053802	-96.3211	-30.85	2.74080657508043	2.7138519688443	5.05825756381413	46.9893382643031	25.9720967088054	-8.3758	64.0263240053802	-96.3211	-30.85	2.74080657508043
3.38275302851167	-2.67615	17.8130292245099	-2.62338	2.13569756064208	59.0658793371306	-89.3609	-29.2639	-3.68735	3.38275302851167	-2.67615	17.8130292245099	-2.62338	2.13569756064208	59.0658793371306	-89.3609	-29.2639	-3.68735	3.38275302851167	-2.67615	17.8130292245099	-2.62338	2.13569756064208	59.0658793371306	-89.3609	-29.2639	-3.68735
-9.40811	-11.0029	-2.66918	-46.9731	-5.0929	-46.3019	-72.7489	-23.4154	2.8642732428408	-9.40811	-11.0029	-2.66918	-46.9731	-5.0929	-46.3019	-72.7489	-23.4154	2.8642732428408	-9.40811	-11.0029	-2.66918	-46.9731	-5.0929	-46.3019	-72.7489	-23.4154	2.8642732428408
-24.6893	2.29243675943046	-3.71742	-36.3519	-0.483379	-58.9851	-54.3397	-33.7899	2.52108746032919	-24.6893	2.29243675943046	-3.71742	-36.3519	-0.483379	-58.9851	-54.3397	-33.7899	2.52108746032919	-24.6893	2.29243675943046	-3.71742	-36.3519	-0.483379	-58.9851	-54.3397	-33.7899	2.52108746032919
-26.2758	-0.652168	-39.5954	-28.6285	2.19709915789912	-23.442	-38.7691	-49.7284	0.530891507920203	-26.2758	-0.652168	-39.5954	-28.6285	2.19709915789912	-23.442	-38.7691	-49.7284	0.530891507920203	-26.2758	-0.652168	-39.5954	-28.6285	2.19709915789912	-23.442	-38.7691	-49.7284	0.530891507920203
-40.5968	5.93275800087492	5.50982451699873	-12.2056	1.89327818711464	50.5194721414257	-28.034	2.91539072529486	8.20746452065805	-40.5968	5.93275800087492	5.50982451699873	-12.2056	1.89327818711464	50.5194721414257	-28.034	2.91539072529486	8.20746452065805	-40.5968	5.93275800087492	5.50982451699873	-12.2056	1.89327818711464	50.5194721414257	-28.034	2.91539072529486	8.20746452065805
-30.1564	0.0327685465087875	14.3725558574854	34.6600788684382	-1.53773	76.9947830783569	-21.5668	18.7176790295738	8.85887923287472	-30.1564	0.0327685465087875	14.3725558574854	34.6600788684382	-1.53773	76.9947830783569	-21.5668	18.7176790295738	8.85887923287472	-30.1564	0.0327685465087875	14.3725558574854	34.6600788684382	-1.53773	76.9947830783569	-21.5668	18.7176790295738	8.85887923287472
-20.7289	-4.12613	14.0311994949064	37.8939673794414	2.80061225982695	83.6612481403803	-18.9912	-46.4838	7.50767888193941	-20.7289	-4.12613	14.0311994949064	37.8939673794414	2.80061225982695	83.6612481403803	-18.9912	-46.4838	7.50767888193941	-20.7289	-4.12613	14.0311994949064	37.8939673794414	2.80061225982695	83.6612481403803	-18.9912	-46.4838	7.50767888193941
-12.5397	-3.47909	-1.10158	-6.09147	-0.0999542	86.1178339179724	-20.4225	-110.273	-13.1674	-12.5397	-3.47909	-1.10158	-6.09147	-0.0999542	86.1178339179724	-20.4225	-110.273	-13.1674	-12.5397	-3.47909	-1.10158	-6.09147	-0.0999542	86.1178339179724	-20.4225	-110.273	-13.1674
-20.6618	0.79808339638039	-25.8181	4.2498249050277	7.68011136743108	81.7834322671252	-24.8383	-69.7596	-18.2586	-20.6618	0.79808339638039	-25.8181	4.2498249050277	7.68011136743108	81.7834322671252	-24.8383	-69.7596	-18.2586	-20.6618	0.79808339638039	-25.8181	4.2498249050277	7.68011136743108	81.7834322671252	-24.8383	-69.7596	-18.2586
-17.0014	9.27054430123968	-44.8347	6.53728120900044	5.27279606484672	90.9038355226339	-27.6633	10.3043145623122	-9.44726	-17.0014	9.27054430123968	-44.8347	6.53728120900044	5.27279606484672	90.9038355226339	-27.6633	10.3043145623122	-9.44726	-17.0014	9.27054430123968	-44.8347	6.53728120900044	5.27279606484672	90.9038355226339	-27.6633	10.3043145623122	-9.44726
-10.4785	-14.032	-64.6695	-3.60322	-13.442	22.3840147846405	-25.8862	20.2014836023524	0.855765688898984	-10.4785	-14.032	-64.6695	-3.60322	-13.442	22.3840147846405	-25.8862	20.2014836023524	0.855765688898984	-10.4785	-14.032	-64.6695	-3.60322	-13.442	22.3840147846405	-25.8862	20.2014836023524	0.855765688898984
2.08062129675162	-10.3114	-56.3803	2.6664297408058	-3.97537	27.1822248965361	-23.3641	19.1438614358005	4.56520164457863	2.08062129675162	-10.3114	-56.3803	2.6664297408058	-3.97537	27.1822248965361	-23.3641	19.1438614358005	4.56520164457863	2.08062129675162	-10.3114	-56.3803	2.6664297408058	-3.97537	27.1822248965361	-23.3641	19.1438614358005	4.56520164457863
-2.78822	-18.9532	-44.7247	13.7101186129851	3.30993568275892	31.5093996126067	-26.946	-5.14798	5.37170346991676	-2.78822	-18.9532	-44.7247	13.7101186129851	3.30993568275892	31.5093996126067	-26.946	-5.14798	5.37170346991676	-2.78822	-18.9532	-44.7247	13.7101186129851	3.30993568275892	31.5093996126067	-26.946	-5.14798	5.37170346991676
21.0006274062205	-19.195	-54.5076	20.4183295509747	12.8000837376218	-55.9015	-34.8309	-1.09335	10.4956452513693	21.0006274062205	-19.195	-54.5076	20.4183295509747	12.8000837376218	-55.9015	-34.8309	-1.09335	10.4956452513693	21.0006274062205	-19.195	-54.5076	20.4183295509747	12.8000837376218	-55.9015	-34.8309	-1.09335	10.4956452513693
18.3626389613925	-2.57835	-49.3967	42.8373586088562	15.8978589018951	-97.6695	-37.7274	23.0185496763566	2.11883599312915	18.3626389613925	-2.57835	-49.3967	42.8373586088562	15.8978589018951	-97.6695	-37.7274	23.0185496763566	2.11883599312915	18.3626389613925	-2.57835	-49.3967	42.8373586088562	15.8978589018951	-97.6695	-37.7274	23.0185496763566	2.11883599312915
15.3080457464269	-5.93963	-14.4199	52.8889440676534	6.05437606809693	-78.2744	-30.3569	25.0735680592115	6.56935332669284	15.3080457464269	-5.93963	-14.4199	52.8889440676534	6.05437606809693	-78.2744	-30.3569	25.0735680592115	6.56935332669284	15.3080457464269	-5.93963	-14.4199	52.8889440676534	6.05437606809693	-78.2744	-30.3569	25.0735680592115	6.56935332669284
14.2282199014914	10.8939373656769	46.9224488818522	29.6038167747055	1.85148877425102	-49.2652	-15.6933	39.7402844272245	-5.04879	14.2282199014914	10.8939373656769	46.9224488818522	29.6038167747055	1.85148877425102	-49.2652	-15.6933	39.7402844272245	-5.04879	14.2282199014914	10.8939373656769	46.9224488818522	29.6038167747055	1.85148877425102	-49.2652	-15.6933	39.7402844272245	-5.04879
25.8570295580324	3.6430845223702	-36.5861	-29.8142	-17.5486	-34.174	0.226220571420683	31.5627592481362	-8.96925	25.8570295580324	3.6430845223702	-36.5861	-29.8142	-17.5486	-34.174	0.226220571420683	31.5627592481362	-8.96925	25.8570295580324	3.6430845223702	-36.5861	-29.8142	-17.5486	-34.174	0.226220571420683	31.5627592481362	-8.96925
22.1628771573258	9.88897204727714	-101.081	-18.3693	-11.264	-42.1716	10.4936289582505	23.8511759740046	-10.3981	22.1628771573258	9.88897204727714	-101.081	-18.3693	-11.264	-42.1716	10.4936289582505	23.8511759740046	-10.3981	22.1628771573258	9.88897204727714	-101.081	-18.3693	-11.264	-42.1716	10.4936289582505	23.8511759740046	-10.3981
13.0722848085553	5.78047170979264	-34.1018	-21.9974	-0.353682	-10.6389	11.0603497563602	19.2545338797542	-13.727	13.0722848085553	5.78047170979264	-34.1018	-21.9974	-0.353682	-10.6389	11.0603497563602	19.2545338797542	-13.727	13.0722848085553	5.78047170979264	-34.1018	-21.9974	-0.353682	-10.6389	11.0603497563602	19.2545338797542	-13.727
11.4293834151974	12.3513283348086	-18.0105	-15.9642	-17.478	7.19503268918335	3.78793593788739	10.1450892797345	-15.0157	11.4293834151974	12.3513283348086	-18.0105	-15.9642	-17.478	7.19503268918335	3.78793593788739	10.1450892797345	-15.0157	11.4293834151974	12.3513283348086	-18.0105	-15.9642	-17.478	7.19503268918335	3.78793593788739	10.1450892797345	-15.0157
9.91218278119947	11.825442274048	-67.3964	-34.0106	-8.60298	21.6307934872063	-7.30947	-2.86317	-29.2813	9.91218278119947	11.825442274048	-67.3964	-34.0106	-8.60298	21.6307934872063	-7.30947	-2.86317	-29.2813	9.91218278119947	11.825442274048	-67.3964	-34.0106	-8.60298	21.6307934872063	-7.30947	-2.86317	-29.2813
15.3585987119683	14.0794442033939	4.99446281873755	-19.8859	-0.19872	14.2046384370883	-18.5649	13.5112817973602	-33.6685	15.3585987119683	14.0794442033939	4.99446281873755	-19.8859	-0.19872	14.2046384370883	-18.5649	13.5112817973602	-33.6685	15.3585987119683	14.0794442033939	4.99446281873755	-19.8859	-0.19872	14.2046384370883	-18.5649	13.5112817973602	-33.6685
-0.858956	13.0593631305815	28.3217217912216	-14.1275	6.67473347292534	17.3883606001573	-26.4978	21.7220600562013	-37.4952	-0.858956	13.0593631305815	28.3217217912216	-14.1275	6.67473347292534	17.3883606001573	-26.4978	21.7220600562013	-37.4952	-0.858956	13.0593631305815	28.3217217912216	-14.1275	6.67473347292534	17.3883606001573	-26.4978	21.7220600562013	-37.4952
9.53724017209959	3.33547608202537	-57.7805	12.3291381567083	-6.90612	24.207109309284	-28.1894	16.5989623762148	-23.2653	9.53724017209959	3.33547608202537	-57.7805	12.3291381567083	-6.90612	24.207109309284	-28.1894	16.5989623762148	-23.2653	9.53724017209959	3.33547608202537	-57.7805	12.3291381567083	-6.90612	24.207109309284	-28.1894	16.5989623762148	-23.2653
11.9323490011417	-8.95831	-96.0624	29.811427116052	8.38837772156739	5.29622342293018	-24.0396	18.7457749401079	4.88085909725451	11.9323490011417	-8.95831	-96.0624	29.811427116052	8.38837772156739	5.29622342293018	-24.0396	18.7457749401079	4.88085909725451	11.9323490011417	-8.95831	-96.0624	29.811427116052	8.38837772156739	5.29622342293018	-24.0396	18.7457749401079	4.88085909725451
6.51762971029938	-9.78387	-99.0223	18.6277324664058	5.70523194072668	-5.76346	-18.9408	24.267468554069	9.39659416772885	6.51762971029938	-9.78387	-99.0223	18.6277324664058	5.70523194072668	-5.76346	-18.9408	24.267468554069	9.39659416772885	6.51762971029938	-9.78387	-99.0223	18.6277324664058	5.70523194072668	-5.76346	-18.9408	24.267468554069	9.39659416772885
-3.28281	-14.9003	-67.8848	0.424200830171377	11.9846417773145	-4.09326	-17.74	-11.5218	22.1368893710004	-3.28281	-14.9003	-67.8848	0.424200830171377	11.9846417773145	-4.09326	-17.74	-11.5218	22.1368893710004	-3.28281	-14.9003	-67.8848	0.424200830171377	11.9846417773145	-4.09326	-17.74	-11.5218	22.1368893710004
-6.34476	-17.1028	-13.2592	-11.1406	5.92398737113983	-28.9098	-18.9179	-1.56363	24.0952642587949	-6.34476	-17.1028	-13.2592	-11.1406	5.92398737113983	-28.9098	-18.9179	-1.56363	24.0952642587949	-6.34476	-17.1028	-13.2592	-11.1406	5.92398737113983	-28.9098	-18.9179	-1.56363	24.0952642587949
6.40803906205236	-15.2751	8.35948565551176	16.2883427606659	6.83205035802597	-62.8252	-14.7084	39.1895355405585	12.9812236584254	6.40803906205236	-15.2751	8.35948565551176	16.2883427606659	6.83205035802597	-62.8252	-14.7084	39.1895355405585	12.9812236584254	6.40803906205236	-15.2751	8.35948565551176	16.2883427606659	6.83205035802597	-62.8252	-14.7084	39.1895355405585	12.9812236584254
5.44432111471163	-6.24749	2.78074622343633	13.9547648441827	22.5493623811702	-29.6375	1.12090306090534	51.7262695908466	15.9047883171972	5.44432111471163	-6.24749	2.78074622343633	13.9547648441827	22.5493623811702	-29.6375	1.12090306090534	51.7262695908466	15.9047883171972	5.44432111471163	-6.24749	2.78074622343633	13.9547648441827	22.5493623811702	-29.6375	1.12090306090534	51.7262695908466	15.9047883171972
6.48252386229865	6.30443828191677	92.0680684347046	32.8860066237775	9.62422837468849	-5.46275	20.8369069308956	-21.6822	23.9474109785189	6.48252386229865	6.30443828191677	92.0680684347046	32.8860066237775	9.62422837468849	-5.46275	20.8369069308956	-21.6822	23.9474109785189	6.48252386229865	6.30443828191677	92.0680684347046	32.8860066237775	9.62422837468849	-5.46275	20.8369069308956	-21.6822	23.9474109785189
11.2688811270436	-2.2298	90.0710586781384	18.4083322449955	0.531384885166208	-0.570362	19.5500861307643	-46.1476	18.426879533873	11.2688811270436	-2.2298	90.0710586781384	18.4083322449955	0.531384885166208	-0.570362	19.5500861307643	-46.1476	18.426879533873	11.2688811270436	-2.2298	90.0710586781384	18.4083322449955	0.531384885166208	-0.570362	19.5500861307643	-46.1476	18.426879533873
-2.11105	1.01430695680978	-18.9023	-27.787	-1.48079	-10.097	-19.6228	-30.0458	14.9972097162799	-2.11105	1.01430695680978	-18.9023	-27.787	-1.48079	-10.097	-19.6228	-30.0458	14.9972097162799	-2.11105	1.01430695680978	-18.9023	-27.787	-1.48079	-10.097	-19.6228	-30.0458	14.9972097162799
-1.32081	4.0474188256784	-25.367	-28.4617	3.48389814444134	14.485544442035	-68.9802	-43.9958	4.11320633715193	-1.32081	4.0474188256784	-25.367	-28.4617	3.48389814444134	14.485544442035	-68.9802	-43.9958	4.11320633715193	-1.32081	4.0474188256784	-25.367	-28.4617	3.48389814444134	14.485544442035	-68.9802	-43.9958	4.11320633715193
-6.2188	7.85837877922743	-11.3515	-24.8139	-2.6756	11.3245562794631	-75.6563	23.1401140259171	-5.21689	-6.2188	7.85837877922743	-11.3515	-24.8139	-2.6756	11.3245562794631	-75.6563	23.1401140259171	-5.21689	-6.2188	7.85837877922743	-11.3515	-24.8139	-2.6756	11.3245562794631	-75.6563	23.1401140259171	-5.21689
9.0333651969011	14.4640963883997	-24.1638	-21.876	5.55400033346329	-14.7027	-24.9751	28.3848490682602	-17.1294	9.0333651969011	14.4640963883997	-24.1638	-21.876	5.55400033346329	-14.7027	-24.9751	28.3848490682602	-17.1294	9.0333651969011	14.4640963883997	-24.1638	-21.876	5.55400033346329	-14.7027	-24.9751	28.3848490682602	-17.1294
-1.80994	2.22818916487665	-18.5993	9.67275823877162	6.99999066583164	-30.2978	46.0472679010694	-18.3896	-17.4394	-1.80994	2.22818916487665	-18.5993	9.67275823877162	6.99999066583164	-30.2978	46.0472679010694	-18.3896	-17.4394	-1.80994	2.22818916487665	-18.5993	9.67275823877162	6.99999066583164	-30.2978	46.0472679010694	-18.3896	-17.4394
0.376807167589694	-1.13156	-11.1451	8.31291041704876	2.84814564328741	-57.968	91.2168784684138	-13.9282	-27.0705	0.376807167589694	-1.13156	-11.1451	8.31291041704876	2.84814564328741	-57.968	91.2168784684138	-13.9282	-27.0705	0.376807167589694	-1.13156	-11.1451	8.31291041704876	2.84814564328741	-57.968	91.2168784684138	-13.9282	-27.0705
-5.48022	-9.38084	-29.2893	9.87032291384805	-1.75868	-95.7166	84.9069811592957	11.2988124369204	-30.4746	-5.48022	-9.38084	-29.2893	9.87032291384805	-1.75868	-95.7166	84.9069811592957	11.2988124369204	-30.4746	-5.48022	-9.38084	-29.2893	9.87032291384805	-1.75868	-95.7166	84.9069811592957	11.2988124369204	-30.4746
-12.5978	-15.9455	2.09134836236051	22.2569385979392	14.5583228883279	-117.045	22.7018	56.0714869846773	-23.3508	-12.5978	-15.9455	2.09134836236051	22.2569385979392	14.5583228883279	-117.045	22.7018	56.0714869846773	-23.3508	-12.5978	-15.9455	2.09134836236051	22.2569385979392	14.5583228883279	-117.045	22.7018	56.0714869846773	-23.3508
-5.46022	-6.11865	50.8354819941858	14.6566673962345	-3.44022	-106.113	-69.5692	67.0800255504903	-14.7508	-5.46022	-6.11865	50.8354819941858	14.6566673962345	-3.44022	-106.113	-69.5692	67.0800255504903	-14.7508	-5.46022	-6.11865	50.8354819941858	14.6566673962345	-3.44022	-106.113	-69.5692	67.0800255504903	-14.7508
0.415473346376448	5.30421242006379	30.6460002599684	10.2459286821814	-15.649	-86.6809	-132.992	81.747581503923	-9.98075	0.415473346376448	5.30421242006379	30.6460002599684	10.2459286821814	-15.649	-86.6809	-132.992	81.747581503923	-9.98075	0.415473346376448	5.30421242006379	30.6460002599684	10.2459286821814	-15.649	-86.6809	-132.992	81.747581503923	-9.98075
-10.9239	7.11638455140307	-0.741038	-1.00509	1.21748982268384	-64.7308	-121.182	87.356919191926	-13.2291	-10.9239	7.11638455140307	-0.741038	-1.00509	1.21748982268384	-64.7308	-121.182	87.356919191926	-13.2291	-10.9239	7.11638455140307	-0.741038	-1.00509	1.21748982268384	-64.7308	-121.182	87.356919191926	-13.2291
-10.9365	5.83320666495508	-35.1451	5.06804059535382	-0.0692511	-82.9382	-46.6139	79.0355131605553	15.5507455861511	-10.9365	5.83320666495508	-35.1451	5.06804059535382	-0.0692511	-82.9382	-46.6139	79.0355131605553	15.5507455861511	-10.9365	5.83320666495508	-35.1451	5.06804059535382	-0.0692511	-82.9382	-46.6139	79.0355131605553	15.5507455861511
-15.5125	16.8384190808763	-38.6578	-2.52863	-7.8641	-97.7114	32.5794106477463	50.2559667136202	17.0439809538927	-15.5125	16.8384190808763	-38.6578	-2.52863	-7.8641	-97.7114	32.5794106477463	50.2559667136202	17.0439809538927	-15.5125	16.8384190808763	-38.6578	-2.52863	-7.8641	-97.7114	32.5794106477463	50.2559667136202	17.0439809538927
-5.55594	9.38746228302155	-57.0884	-0.236064	-0.234697	-33.6689	66.6300972457676	27.9553883505371	21.1891528844814	-5.55594	9.38746228302155	-57.0884	-0.236064	-0.234697	-33.6689	66.6300972457676	27.9553883505371	21.1891528844814	-5.55594	9.38746228302155	-57.0884	-0.236064	-0.234697	-33.6689	66.6300972457676	27.9553883505371	21.1891528844814
-12.2465	21.2763465097822	-13.7367	1.19740573571424	-8.56893	-0.608144	44.9644260709102	12.0702275659976	-0.181364	-12.2465	21.2763465097822	-13.7367	1.19740573571424	-8.56893	-0.608144	44.9644260709102	12.0702275659976	-0.181364	-12.2465	21.2763465097822	-13.7367	1.19740573571424	-8.56893	-0.608144	44.9644260709102	12.0702275659976	-0.181364
-13.1072	12.501007287385	-15.5064	-16.9418	-7.3059	61.731823632577	-10.1838	5.3815851233711	-23.5875	-13.1072	12.501007287385	-15.5064	-16.9418	-7.3059	61.731823632577	-10.1838	5.3815851233711	-23.5875	-13.1072	12.501007287385	-15.5064	-16.9418	-7.3059	61.731823632577	-10.1838	5.3815851233711	-23.5875
-3.82221	15.5864055997468	-21.6048	-5.05338	-11.8052	50.8725882378658	-65.7496	-15.715	-35.5316	-3.82221	15.5864055997468	-21.6048	-5.05338	-11.8052	50.8725882378658	-65.7496	-15.715	-35.5316	-3.82221	15.5864055997468	-21.6048	-5.05338	-11.8052	50.8725882378658	-65.7496	-15.715	-35.5316
-3.00448	7.91145413508178	-31.1762	-4.77212	-6.05704	31.6526162951863	-97.3649	-25.3786	-28.4151	-3.00448	7.91145413508178	-31.1762	-4.77212	-6.05704	31.6526162951863	-97.3649	-25.3786	-28.4151	-3.00448	7.91145413508178	-31.1762	-4.77212	-6.05704	31.6526162951863	-97.3649	-25.3786	-28.4151
8.94109741277867	13.3264300947188	-12.9491	-4.81432	6.59538677181837	19.6225116871296	-99.6525	-34.9882	-39.396	8.94109741277867	13.3264300947188	-12.9491	-4.81432	6.59538677181837	19.6225116871296	-99.6525	-34.9882	-39.396	8.94109741277867	13.3264300947188	-12.9491	-4.81432	6.59538677181837	19.6225116871296	-99.6525	-34.9882	-39.396
8.49132216731454	5.14555439503763	-4.85541	-8.2565	28.0492157237739	14.4475991966484	-83.4977	-49.3552	-92.5993	8.49132216731454	5.14555439503763	-4.85541	-8.2565	28.0492157237739	14.4475991966484	-83.4977	-49.3552	-92.5993	8.49132216731454	5.14555439503763	-4.85541	-8.2565	28.0492157237739	14.4475991966484	-83.4977	-49.3552	-92.5993
-1.3347	-6.30555	-18.5039	-13.8859	21.5180050595787	18.1664827613655	-66.3698	-40.8526	-96.2725	-1.3347	-6.30555	-18.5039	-13.8859	21.5180050595787	18.1664827613655	-66.3698	-40.8526	-96.2725	-1.3347	-6.30555	-18.5039	-13.8859	21.5180050595787	18.1664827613655	-66.3698	-40.8526	-96.2725
-0.119919	-6.53626	16.6780697507307	-14.1142	41.3404675537888	-18.7365	-63.664	-49.516	-74.776	-0.119919	-6.53626	16.6780697507307	-14.1142	41.3404675537888	-18.7365	-63.664	-49.516	-74.776	-0.119919	-6.53626	16.6780697507307	-14.1142	41.3404675537888	-18.7365	-63.664	-49.516	-74.776
0.961510550918335	5.64776116483793	-14.068	-7.98026	-10.2207	-26.2772	-80.4245	-38.6311	-4.75826	0.961510550918335	5.64776116483793	-14.068	-7.98026	-10.2207	-26.2772	-80.4245	-38.6311	-4.75826	0.961510550918335	5.64776116483793	-14.068	-7.98026	-10.2207	-26.2772	-80.4245	-38.6311	-4.75826
-1.85216	7.85823971199375	-36.5121	-1.63316	-56.0069	-13.2788	-97.5769	-46.9457	55.384961243111	-1.85216	7.85823971199375	-36.5121	-1.63316	-56.0069	-13.2788	-97.5769	-46.9457	55.384961243111	-1.85216	7.85823971199375	-36.5121	-1.63316	-56.0069	-13.2788	-97.5769	-46.9457	55.384961243111
7.49382978739711	3.41948753119356	-58.1471	10.2256627789451	-27.3308	-9.42132	-78.8512	-28.293	119.40402279709	7.49382978739711	3.41948753119356	-58.1471	10.2256627789451	-27.3308	-9.42132	-78.8512	-28.293	119.40402279709	7.49382978739711	3.41948753119356	-58.1471	10.2256627789451	-27.3308	-9.42132	-78.8512	-28.293	119.40402279709
11.9590274254742	-3.37651	-76.1101	11.7232571369531	-12.6267	-7.71791	-3.41993	-30.5171	169.303432658835	11.9590274254742	-3.37651	-76.1101	11.7232571369531	-12.6267	-7.71791	-3.41993	-30.5171	169.303432658835	11.9590274254742	-3.37651	-76.1101	11.7232571369531	-12.6267	-7.71791	-3.41993	-30.5171	169.303432658835
0.977751805336254	3.83430412378274	-47.8702	21.1144580366112	0.594594434733516	-25.4417	109.231035977513	-19.8971	200.062548270345	0.977751805336254	3.83430412378274	-47.8702	21.1144580366112	0.594594434733516	-25.4417	109.231035977513	-19.8971	200.062548270345	0.977751805336254	3.83430412378274	-47.8702	21.1144580366112	0.594594434733516	-25.4417	109.231035977513	-19.8971	200.062548270345
-6.94494	-2.40425	-20.9837	14.8677822406026	11.165898578365	-13.1955	214.379039435872	-15.2865	188.532027245277	-6.94494	-2.40425	-20.9837	14.8677822406026	11.165898578365	-13.1955	214.379039435872	-15.2865	188.532027245277	-6.94494	-2.40425	-20.9837	14.8677822406026	11.165898578365	-13.1955	214.379039435872	-15.2865	188.532027245277
-6.78771	11.5673265262395	20.6295656540506	-19.5631	23.7088559498576	-6.46267	273.899708090776	-22.7983	163.276885890999	-6.78771	11.5673265262395	20.6295656540506	-19.5631	23.7088559498576	-6.46267	273.899708090776	-22.7983	163.276885890999	-6.78771	11.5673265262395	20.6295656540506	-19.5631	23.7088559498576	-6.46267	273.899708090776	-22.7983	163.276885890999
-2.80459	20.1619365370285	-22.4749	-26.1905	20.8524949860911	-3.27887	257.299407192503	-22.4872	134.864298224136	-2.80459	20.1619365370285	-22.4749	-26.1905	20.8524949860911	-3.27887	257.299407192503	-22.4872	134.864298224136	-2.80459	20.1619365370285	-22.4749	-26.1905	20.8524949860911	-3.27887	257.299407192503	-22.4872	134.864298224136
-2.8942	0.502604319555184	-90.1212	-20.6378	24.2018938450815	2.04956000358039	149.010464976032	-16.4326	102.132717962567	-2.8942	0.502604319555184	-90.1212	-20.6378	24.2018938450815	2.04956000358039	149.010464976032	-16.4326	102.132717962567	-2.8942	0.502604319555184	-90.1212	-20.6378	24.2018938450815	2.04956000358039	149.010464976032	-16.4326	102.132717962567
-6.45126	6.35532623176171	-86.4275	5.93108993318575	34.1169746125954	23.9762855411641	-8.79764	-18.5328	72.2749371377339	-6.45126	6.35532623176171	-86.4275	5.93108993318575	34.1169746125954	23.9762855411641	-8.79764	-18.5328	72.2749371377339	-6.45126	6.35532623176171	-86.4275	5.93108993318575	34.1169746125954	23.9762855411641	-8.79764	-18.5328	72.2749371377339
-0.856115	-12.5476	-30.2791	-0.995544	22.1215634174557	23.700453120134	-124.561	-21.9014	43.446598992734	-0.856115	-12.5476	-30.2791	-0.995544	22.1215634174557	23.700453120134	-124.561	-21.9014	43.446598992734	-0.856115	-12.5476	-30.2791	-0.995544	22.1215634174557	23.700453120134	-124.561	-21.9014	43.446598992734
-2.10552	2.74717572052636	130.695238356214	-3.65099	21.5631751519814	50.611662556937	-137.92	-7.62934	18.2776423743358	-2.10552	2.74717572052636	130.695238356214	-3.65099	21.5631751519814	50.611662556937	-137.92	-7.62934	18.2776423743358	-2.10552	2.74717572052636	130.695238356214	-3.65099	21.5631751519814	50.611662556937	-137.92	-7.62934	18.2776423743358
3.83535257578177	0.665191618678031	-45.6602	10.2001134734297	7.21130886036646	90.8250327254234	-63.7875	-5.81279	-10.5874	3.83535257578177	0.665191618678031	-45.6602	10.2001134734297	7.21130886036646	90.8250327254234	-63.7875	-5.81279	-10.5874	3.83535257578177	0.665191618678031	-45.6602	10.2001134734297	7.21130886036646	90.8250327254234	-63.7875	-5.81279	-10.5874
5.29881249701848	10.7087378730692	-121.446	27.4238	2.18811457091883	153.047187984031	39.6011789385705	-2.83925	-71.9412	5.29881249701848	10.7087378730692	-121.446	27.4238	2.18811457091883	153.047187984031	39.6011789385705	-2.83925	-71.9412	5.29881249701848	10.7087378730692	-121.446	27.4238	2.18811457091883	153.047187984031	39.6011789385705	-2.83925	-71.9412
-9.13022	0.526699304978933	-70.2625	10.3403098655002	-11.0292	205.483532211627	118.086826783311	-16.1474	-97.6515	-9.13022	0.526699304978933	-70.2625	10.3403098655002	-11.0292	205.483532211627	118.086826783311	-16.1474	-97.6515	-9.13022	0.526699304978933	-70.2625	10.3403098655002	-11.0292	205.483532211627	118.086826783311	-16.1474	-97.6515
-7.51766	-10.8003	-67.9411	12.1225610377542	-1.84047	164.504103662973	141.61147678391	-13.3215	-101.847	-7.51766	-10.8003	-67.9411	12.1225610377542	-1.84047	164.504103662973	141.61147678391	-13.3215	-101.847	-7.51766	-10.8003	-67.9411	12.1225610377542	-1.84047	164.504103662973	141.61147678391	-13.3215	-101.847
-4.83632	-1.80076	-47.6094	3.6978251061049	-20.9751	147.60188316433	100.724587927957	1.04009392757305	-105.227	-4.83632	-1.80076	-47.6094	3.6978251061049	-20.9751	147.60188316433	100.724587927957	1.04009392757305	-105.227	-4.83632	-1.80076	-47.6094	3.6978251061049	-20.9751	147.60188316433	100.724587927957	1.04009392757305	-105.227
-3.32639	-3.53568	-2.35156	5.41345641593385	-5.75608	142.099228974997	12.8164991766037	5.27941430623497	-110.662	-3.32639	-3.53568	-2.35156	5.41345641593385	-5.75608	142.099228974997	12.8164991766037	5.27941430623497	-110.662	-3.32639	-3.53568	-2.35156	5.41345641593385	-5.75608	142.099228974997	12.8164991766037	5.27941430623497	-110.662
9.6594554949825	-9.83174	74.327427865944	3.01661583532694	3.8010316256276	172.416141056935	-81.3788	16.1821346372217	-84.9109	9.6594554949825	-9.83174	74.327427865944	3.01661583532694	3.8010316256276	172.416141056935	-81.3788	16.1821346372217	-84.9109	9.6594554949825	-9.83174	74.327427865944	3.01661583532694	3.8010316256276	172.416141056935	-81.3788	16.1821346372217	-84.9109
-1.30043	-3.34911	43.803415167053	25.8429702024963	-35.6727	146.920896173406	-146.733	16.7331325457534	-92.1318	-1.30043	-3.34911	43.803415167053	25.8429702024963	-35.6727	146.920896173406	-146.733	16.7331325457534	-92.1318	-1.30043	-3.34911	43.803415167053	25.8429702024963	-35.6727	146.920896173406	-146.733	16.7331325457534	-92.1318
2.52261254143636	-7.06939	16.5808614956759	9.94348032785092	10.0947998776156	117.140288209706	-176.545	10.6809368160726	-131.651	2.52261254143636	-7.06939	16.5808614956759	9.94348032785092	10.0947998776156	117.140288209706	-176.545	10.6809368160726	-131.651	2.52261254143636	-7.06939	16.5808614956759	9.94348032785092	10.0947998776156	117.140288209706	-176.545	10.6809368160726	-131.651
16.2433586454548	-2.84471	62.4528332066006	-1.27429	33.737945866385	58.6075108386913	-189.164	4.52356129178234	-137.46	16.2433586454548	-2.84471	62.4528332066006	-1.27429	33.737945866385	58.6075108386913	-189.164	4.52356129178234	-137.46	16.2433586454548	-2.84471	62.4528332066006	-1.27429	33.737945866385	58.6075108386913	-189.164	4.52356129178234	-137.46
11.5717025375549	-1.99798	-2.15925	-4.76542	6.66926855961091	-21.0324	-205.566	21.8224584694311	-132.43	11.5717025375549	-1.99798	-2.15925	-4.76542	6.66926855961091	-21.0324	-205.566	21.8224584694311	-132.43	11.5717025375549	-1.99798	-2.15925	-4.76542	6.66926855961091	-21.0324	-205.566	21.8224584694311	-132.43
7.52999275151948	-7.84385	-7.42587	-8.99465	-23.6041	-55.4785	-229.151	24.6498324519832	-107.94	7.52999275151948	-7.84385	-7.42587	-8.99465	-23.6041	-55.4785	-229.151	24.6498324519832	-107.94	7.52999275151948	-7.84385	-7.42587	-8.99465	-23.6041	-55.4785	-229.151	24.6498324519832	-107.94
2.72338399478754	-5.26271	-19.8434	2.62598125676514	-34.868	-84.023	-248.332	18.0826173224566	-66.235	2.72338399478754	-5.26271	-19.8434	2.62598125676514	-34.868	-84.023	-248.332	18.0826173224566	-66.235	2.72338399478754	-5.26271	-19.8434	2.62598125676514	-34.868	-84.023	-248.332	18.0826173224566	-66.235
13.8661251734612	-3.84935	-20.2841	2.5125023360625	-2.6289	-82.186	-248.486	11.2127	-38.4828	13.8661251734612	-3.84935	-20.2841	2.5125023360625	-2.6289	-82.186	-248.486	11.2127	-38.4828	13.8661251734612	-3.84935	-20.2841	2.5125023360625	-2.6289	-82.186	-248.486	11.2127	-38.4828
11.3711638385439	-4.83041	-5.79326	11.8809247161324	-1.70417	-70.8818	-220.45	27.1200305429709	-29.2886	11.3711638385439	-4.83041	-5.79326	11.8809247161324	-1.70417	-70.8818	-220.45	27.1200305429709	-29.2886	11.3711638385439	-4.83041	-5.79326	11.8809247161324	-1.70417	-70.8818	-220.45	27.1200305429709	-29.2886
14.5429077651904	8.4584809208242	30.3197182121844	18.6365643385544	-27.2526	-124.526	-167.331	16.1323854902365	11.1335575479987	14.5429077651904	8.4584809208242	30.3197182121844	18.6365643385544	-27.2526	-124.526	-167.331	16.1323854902365	11.1335575479987	14.5429077651904	8.4584809208242	30.3197182121844	18.6365643385544	-27.2526	-124.526	-167.331	16.1323854902365	11.1335575479987
10.8297373579747	10.4076356505698	18.2541750021256	17.4721899005951	-55.8414	-154.652	-103.578	19.2913202080547	-25.9633	10.8297373579747	10.4076356505698	18.2541750021256	17.4721899005951	-55.8414	-154.652	-103.578	19.2913202080547	-25.9633	10.8297373579747	10.4076356505698	18.2541750021256	17.4721899005951	-55.8414	-154.652	-103.578	19.2913202080547	-25.9633
5.97100952281825	4.40376347755848	-10.659	-20.9354	-47.4835	-131.767	-46.1601	14.3420677295664	-43.9676	5.97100952281825	4.40376347755848	-10.659	-20.9354	-47.4835	-131.767	-46.1601	14.3420677295664	-43.9676	5.97100952281825	4.40376347755848	-10.659	-20.9354	-47.4835	-131.767	-46.1601	14.3420677295664	-43.9676
13.1555894392113	0.541161807233081	-41.8247	-24.6161	-37.7989	-59.5918	-4.89846	11.0002775790984	-2.50678	13.1555894392113	0.541161807233081	-41.8247	-24.6161	-37.7989	-59.5918	-4.89846	11.0002775790984	-2.50678	13.1555894392113	0.541161807233081	-41.8247	-24.6161	-37.7989	-59.5918	-4.89846	11.0002775790984	-2.50678
0.752298095801226	6.29227277358947	-52.5138	-6.59302	-23.669	29.6837091926897	19.3036187240799	-1.33836	73.9950838238252	0.752298095801226	6.29227277358947	-52.5138	-6.59302	-23.669	29.6837091926897	19.3036187240799	-1.33836	73.9950838238252	0.752298095801226	6.29227277358947	-52.5138	-6.59302	-23.669	29.6837091926897	19.3036187240799	-1.33836	73.9950838238252
-3.41304	10.1913580928864	-51.371	0.739343341765805	-8.47561	13.2491233938662	33.7208266928886	-7.24727	175.339021351085	-3.41304	10.1913580928864	-51.371	0.739343341765805	-8.47561	13.2491233938662	33.7208266928886	-7.24727	175.339021351085	-3.41304	10.1913580928864	-51.371	0.739343341765805	-8.47561	13.2491233938662	33.7208266928886	-7.24727	175.339021351085
2.41701670893576	-1.64008	-32.4919	2.03201842372948	20.6237613897529	9.33699592293721	48.7091913012014	-2.06026	228.296849942231	2.41701670893576	-1.64008	-32.4919	2.03201842372948	20.6237613897529	9.33699592293721	48.7091913012014	-2.06026	228.296849942231	2.41701670893576	-1.64008	-32.4919	2.03201842372948	20.6237613897529	9.33699592293721	48.7091913012014	-2.06026	228.296849942231
5.20511457905937	-15.3776	-31.867	9.07240098183461	18.6945901831986	30.804599497547	64.913809676198	-0.945288	278.022355116828	5.20511457905937	-15.3776	-31.867	9.07240098183461	18.6945901831986	30.804599497547	64.913809676198	-0.945288	278.022355116828	5.20511457905937	-15.3776	-31.867	9.07240098183461	18.6945901831986	30.804599497547	64.913809676198	-0.945288	278.022355116828
-11.0445	-10.1941	-9.03356	15.8565562370207	34.533925378075	86.088289499799	69.922894438345	6.45600388259029	269.088413460329	-11.0445	-10.1941	-9.03356	15.8565562370207	34.533925378075	86.088289499799	69.922894438345	6.45600388259029	269.088413460329	-11.0445	-10.1941	-9.03356	15.8565562370207	34.533925378075	86.088289499799	69.922894438345	6.45600388259029	269.088413460329
2.71204052012266	-7.00668	44.9784490767689	14.1809981418245	26.240292507956	146.396644810624	59.0596868043955	0.138247887737882	250.755083268564	2.71204052012266	-7.00668	44.9784490767689	14.1809981418245	26.240292507956	146.396644810624	59.0596868043955	0.138247887737882	250.755083268564	2.71204052012266	-7.00668	44.9784490767689	14.1809981418245	26.240292507956	146.396644810624	59.0596868043955	0.138247887737882	250.755083268564
12.7170115915835	-5.12513	16.7426350656267	13.2444919981862	21.1219043441847	210.358918354159	51.2225940160343	-1.35808	205.372246729872	12.7170115915835	-5.12513	16.7426350656267	13.2444919981862	21.1219043441847	210.358918354159	51.2225940160343	-1.35808	205.372246729872	12.7170115915835	-5.12513	16.7426350656267	13.2444919981862	21.1219043441847	210.358918354159	51.2225940160343	-1.35808	205.372246729872
1.96169811252011	-5.74308	-3.59859	8.82006019211491	19.5043416546257	249.36020505311	65.5679818490077	-1.77425	156.660904433368	1.96169811252011	-5.74308	-3.59859	8.82006019211491	19.5043416546257	249.36020505311	65.5679818490077	-1.77425	156.660904433368	1.96169811252011	-5.74308	-3.59859	8.82006019211491	19.5043416546257	249.36020505311	65.5679818490077	-1.77425	156.660904433368
8.65942975049334	-5.53912	-8.43002	29.921606050175	19.1808322314136	256.317547129474	94.6387688524256	3.61988652943464	119.011619294109	8.65942975049334	-5.53912	-8.43002	29.921606050175	19.1808322314136	256.317547129474	94.6387688524256	3.61988652943464	119.011619294109	8.65942975049334	-5.53912	-8.43002	29.921606050175	19.1808322314136	256.317547129474	94.6387688524256	3.61988652943464	119.011619294109
1.94168171392532	-1.38177	-17.0051	20.5467928412339	13.5521258437955	255.345090468273	111.646653599107	2.33502864558306	65.5660250489498	1.94168171392532	-1.38177	-17.0051	20.5467928412339	13.5521258437955	255.345090468273	111.646653599107	2.33502864558306	65.5660250489498	1.94168171392532	-1.38177	-17.0051	20.5467928412339	13.5521258437955	255.345090468273	111.646653599107	2.33502864558306	65.5660250489498
0.267680575060991	-6.14184	-30.2484	14.3088394187529	34.4739275168796	218.956410544511	91.3735335333249	3.39052352779184	3.10672790454324	0.267680575060991	-6.14184	-30.2484	14.3088394187529	34.4739275168796	218.956410544511	91.3735335333249	3.39052352779184	3.10672790454324	0.267680575060991	-6.14184	-30.2484	14.3088394187529	34.4739275168796	218.956410544511	91.3735335333249	3.39052352779184	3.10672790454324
9.99730275349622	-3.62361	-15.3265	6.58770442800648	15.5943437179848	162.008352082185	30.6978448787654	-16.4187	-36.8749	9.99730275349622	-3.62361	-15.3265	6.58770442800648	15.5943437179848	162.008352082185	30.6978448787654	-16.4187	-36.8749	9.99730275349622	-3.62361	-15.3265	6.58770442800648	15.5943437179848	162.008352082185	30.6978448787654	-16.4187	-36.8749
3.00427341575533	0.230895706949386	-16.2618	-5.89526	2.67338489326098	85.6920490187693	-44.1186	-6.25355	-71.1686	3.00427341575533	0.230895706949386	-16.2618	-5.89526	2.67338489326098	85.6920490187693	-44.1186	-6.25355	-71.1686	3.00427341575533	0.230895706949386	-16.2618	-5.89526	2.67338489326098	85.6920490187693	-44.1186	-6.25355	-71.1686
-8.70312	2.58574743827203	-21.965	-30.095	-5.08365	60.5432925312349	-92.909	2.83013432599159	-99.7832	-8.70312	2.58574743827203	-21.965	-30.095	-5.08365	60.5432925312349	-92.909	2.83013432599159	-99.7832	-8.70312	2.58574743827203	-21.965	-30.095	-5.08365	60.5432925312349	-92.909	2.83013432599159	-99.7832
-3.05529	3.72779903760862	-34.4073	-20.8039	-15.5734	52.9606411978162	-88.9851	2.83552832694408	-143.139	-3.05529	3.72779903760862	-34.4073	-20.8039	-15.5734	52.9606411978162	-88.9851	2.83552832694408	-143.139	-3.05529	3.72779903760862	-34.4073	-20.8039	-15.5734	52.9606411978162	-88.9851	2.83552832694408	-143.139
1.72899468051691	-2.45501	-44.7803	-15.4394	0.342599610055337	4.36644512664819	-35.0039	11.7897962992435	-153.579	1.72899468051691	-2.45501	-44.7803	-15.4394	0.342599610055337	4.36644512664819	-35.0039	11.7897962992435	-153.579	1.72899468051691	-2.45501	-44.7803	-15.4394	0.342599610055337	4.36644512664819	-35.0039	11.7897962992435	-153.579
-1.34841	0.981508201578244	-52.236	-9.42419	-7.76712	-75.1006	40.5736127839076	10.7519108474332	-129.668	-1.34841	0.981508201578244	-52.236	-9.42419	-7.76712	-75.1006	40.5736127839076	10.7519108474332	-129.668	-1.34841	0.981508201578244	-52.236	-9.42419	-7.76712	-75.1006	40.5736127839076	10.7519108474332	-129.668
12.7006133782504	-1.6734	-57.0281	-9.08395	-5.28962	-152.29	107.816179687784	9.67898368161896	-94.9187	12.7006133782504	-1.6734	-57.0281	-9.08395	-5.28962	-152.29	107.816179687784	9.67898368161896	-94.9187	12.7006133782504	-1.6734	-57.0281	-9.08395	-5.28962	-152.29	107.816179687784	9.67898368161896	-94.9187
1.60913231215853	8.59787515146901	-4.31827	-16.7204	-1.20265	-199.468	152.397892144693	9.75241963851805	-98.4439	1.60913231215853	8.59787515146901	-4.31827	-16.7204	-1.20265	-199.468	152.397892144693	9.75241963851805	-98.4439	1.60913231215853	8.59787515146901	-4.31827	-16.7204	-1.20265	-199.468	152.397892144693	9.75241963851805	-98.4439
12.5033861342325	5.79982891304995	32.8581796532054	-8.08399	-2.13324	-231.01	171.424959614924	-0.349365	-143.447	12.5033861342325	5.79982891304995	32.8581796532054	-8.08399	-2.13324	-231.01	171.424959614924	-0.349365	-143.447	12.5033861342325	5.79982891304995	32.8581796532054	-8.08399	-2.13324	-231.01	171.424959614924	-0.349365	-143.447
11.0494901201052	-4.42936	-18.3297	18.1164329975394	-8.38928	-255.605	168.360713634055	-13.5677	-182.765	11.0494901201052	-4.42936	-18.3297	18.1164329975394	-8.38928	-255.605	168.360713634055	-13.5677	-182.765	11.0494901201052	-4.42936	-18.3297	18.1164329975394	-8.38928	-255.605	168.360713634055	-13.5677	-182.765
3.44813195336212	10.6684073497724	-34.3643	2.79291933238714	1.12329313153479	-284.385	149.76666100157	-0.305754	-169.239	3.44813195336212	10.6684073497724	-34.3643	2.79291933238714	1.12329313153479	-284.385	149.76666100157	-0.305754	-169.239	3.44813195336212	10.6684073497724	-34.3643	2.79291933238714	1.12329313153479	-284.385	149.76666100157	-0.305754	-169.239
7.41065244002671	12.5465913132991	-45.6569	-1.06179	0.988662219152912	-259.931	118.979558060487	-14.4192	-153.318	7.41065244002671	12.5465913132991	-45.6569	-1.06179	0.988662219152912	-259.931	118.979558060487	-14.4192	-153.318	7.41065244002671	12.5465913132991	-45.6569	-1.06179	0.988662219152912	-259.931	118.979558060487	-14.4192	-153.318
-3.02127	10.7526336123577	-36.7085	-20.955	24.9976171763092	-245.109	80.3221490679261	-13.0753	-166.866	-3.02127	10.7526336123577	-36.7085	-20.955	24.9976171763092	-245.109	80.3221490679261	-13.0753	-166.866	-3.02127	10.7526336123577	-36.7085	-20.955	24.9976171763092	-245.109	80.3221490679261	-13.0753	-166.866
13.5010172088359	2.23363131420066	-34.3609	-20.6061	19.7446380334362	-211.814	38.6850518124498	3.96908495758211	-166.708	13.5010172088359	2.23363131420066	-34.3609	-20.6061	19.7446380334362	-211.814	38.6850518124498	3.96908495758211	-166.708	13.5010172088359	2.23363131420066	-34.3609	-20.6061	19.7446380334362	-211.814	38.6850518124498	3.96908495758211	-166.708
3.47093077493184	-9.70058	-34.3957	-15.4972	1.30540981216012	-209.474	-4.04398	-3.61706	-127.022	3.47093077493184	-9.70058	-34.3957	-15.4972	1.30540981216012	-209.474	-4.04398	-3.61706	-127.022	3.47093077493184	-9.70058	-34.3957	-15.4972	1.30540981216012	-209.474	-4.04398	-3.61706	-127.022
-12.2475	-8.63587	-39.2452	-12.0062	-12.8643	-215.783	-40.5375	-12.6626	-88.1662	-12.2475	-8.63587	-39.2452	-12.0062	-12.8643	-215.783	-40.5375	-12.6626	-88.1662	-12.2475	-8.63587	-39.2452	-12.0062	-12.8643	-215.783	-40.5375	-12.6626	-88.1662
-10.78	-6.48187	2.72931042533459	-7.84311	-6.51487	-208.472	-57.5783	-3.34819	-16.3032	-10.78	-6.48187	2.72931042533459	-7.84311	-6.51487	-208.472	-57.5783	-3.34819	-16.3032	-10.78	-6.48187	2.72931042533459	-7.84311	-6.51487	-208.472	-57.5783	-3.34819	-16.3032
-14.6289	2.87485835244061	-34.8963	-14.0907	-9.59972	-223.673	-58.5958	-18.9272	-5.38977	-14.6289	2.87485835244061	-34.8963	-14.0907	-9.59972	-223.673	-58.5958	-18.9272	-5.38977	-14.6289	2.87485835244061	-34.8963	-14.0907	-9.59972	-223.673	-58.5958	-18.9272	-5.38977
-19.874	-2.91637	-42.2726	-15.0586	-5.77747	-224.932	-64.1139	-7.02261	-41.7584	-19.874	-2.91637	-42.2726	-15.0586	-5.77747	-224.932	-64.1139	-7.02261	-41.7584	-19.874	-2.91637	-42.2726	-15.0586	-5.77747	-224.932	-64.1139	-7.02261	-41.7584
-10.8262	7.22927582444159	-61.6709	-7.77448	9.36788	-194.329	-86.7723	-1.04528	-36.3398	-10.8262	7.22927582444159	-61.6709	-7.77448	9.36788	-194.329	-86.7723	-1.04528	-36.3398	-10.8262	7.22927582444159	-61.6709	-7.77448	9.36788	-194.329	-86.7723	-1.04528	-36.3398
-3.3144	4.40048434106774	-70.645	24.1648258238599	10.0214023822397	-167.664	-120.241	8.07866244075542	24.5286505636242	-3.3144	4.40048434106774	-70.645	24.1648258238599	10.0214023822397	-167.664	-120.241	8.07866244075542	24.5286505636242	-3.3144	4.40048434106774	-70.645	24.1648258238599	10.0214023822397	-167.664	-120.241	8.07866244075542	24.5286505636242
1.96615846523893	-0.783014	-42.8518	-4.31285	13.6732787548071	-138.464	-149.747	-1.88587	91.9161254538404	1.96615846523893	-0.783014	-42.8518	-4.31285	13.6732787548071	-138.464	-149.747	-1.88587	91.9161254538404	1.96615846523893	-0.783014	-42.8518	-4.31285	13.6732787548071	-138.464	-149.747	-1.88587	91.9161254538404
-5.16931	9.37569495886245	-25.562	-30.3952	10.7785622180582	-101.047	-163.768	3.0436201308869	188.553318142524	-5.16931	9.37569495886245	-25.562	-30.3952	10.7785622180582	-101.047	-163.768	3.0436201308869	188.553318142524	-5.16931	9.37569495886245	-25.562	-30.3952	10.7785622180582	-101.047	-163.768	3.0436201308869	188.553318142524
-1.73006	7.84065403550212	-30.5457	12.9853784729496	13.4127851761583	-40.8817	-157.72	2.1308630231866	227.359075726058	-1.73006	7.84065403550212	-30.5457	12.9853784729496	13.4127851761583	-40.8817	-157.72	2.1308630231866	227.359075726058	-1.73006	7.84065403550212	-30.5457	12.9853784729496	13.4127851761583	-40.8817	-157.72	2.1308630231866	227.359075726058
-2.59327	-9.05553	-19.8965	15.2923559996736	12.7220040008195	17.8150687051646	-133.823	10.2167809983962	267.974094108277	-2.59327	-9.05553	-19.8965	15.2923559996736	12.7220040008195	17.8150687051646	-133.823	10.2167809983962	267.974094108277	-2.59327	-9.05553	-19.8965	15.2923559996736	12.7220040008195	17.8150687051646	-133.823	10.2167809983962	267.974094108277
2.99665283844977	0.840463233776847	-22.8833	-2.45971	-0.0910909	55.6865570964619	-99.976	7.22412270520362	269.578289945891	2.99665283844977	0.840463233776847	-22.8833	-2.45971	-0.0910909	55.6865570964619	-99.976	7.22412270520362	269.578289945891	2.99665283844977	0.840463233776847	-22.8833	-2.45971	-0.0910909	55.6865570964619	-99.976	7.22412270520362	269.578289945891
0.190994645195574	6.49440203193704	-26.6891	1.05295822433555	2.32214471133603	88.3248550523131	-65.2694	0.724532046633248	237.044376990745	0.190994645195574	6.49440203193704	-26.6891	1.05295822433555	2.32214471133603	88.3248550523131	-65.2694	0.724532046633248	237.044376990745	0.190994645195574	6.49440203193704	-26.6891	1.05295822433555	2.32214471133603	88.3248550523131	-65.2694	0.724532046633248	237.044376990745
-1.00715	2.27677149701262	7.51911144736572	-4.29806	4.57520626454675	126.286619509084	-36.4081	0.476772753684096	188.996927128851	-1.00715	2.27677149701262	7.51911144736572	-4.29806	4.57520626454675	126.286619509084	-36.4081	0.476772753684096	188.996927128851	-1.00715	2.27677149701262	7.51911144736572	-4.29806	4.57520626454675	126.286619509084	-36.4081	0.476772753684096	188.996927128851
-9.43266	1.19847115143865	27.7674021122439	0.899791780232126	-4.0161	143.401492739069	-15.7218	-0.416244	161.200386923964	-9.43266	1.19847115143865	27.7674021122439	0.899791780232126	-4.0161	143.401492739069	-15.7218	-0.416244	161.200386923964	-9.43266	1.19847115143865	27.7674021122439	0.899791780232126	-4.0161	143.401492739069	-15.7218	-0.416244	161.200386923964
-14.1588	10.0917408470405	62.4077959370791	-16.81	-5.83991	177.490549294713	-2.2103	0.263073790888428	112.540085621652	-14.1588	10.0917408470405	62.4077959370791	-16.81	-5.83991	177.490549294713	-2.2103	0.263073790888428	112.540085621652	-14.1588	10.0917408470405	62.4077959370791	-16.81	-5.83991	177.490549294713	-2.2103	0.263073790888428	112.540085621652
-18.9805	6.82062342502238	98.1548304171906	12.1416743706714	4.33658255443072	163.98460586938	5.08181516056328	3.09189622755128	74.003063189637	-18.9805	6.82062342502238	98.1548304171906	12.1416743706714	4.33658255443072	163.98460586938	5.08181516056328	3.09189622755128	74.003063189637	-18.9805	6.82062342502238	98.1548304171906	12.1416743706714	4.33658255443072	163.98460586938	5.08181516056328	3.09189622755128	74.003063189637
4.87938172299362	8.26945709890051	-47.137	14.7213294152303	6.26694630419153	180.41099266568	1.37009103331258	-2.02131	43.9748751449466	4.87938172299362	8.26945709890051	-47.137	14.7213294152303	6.26694630419153	180.41099266568	1.37009103331258	-2.02131	43.9748751449466	4.87938172299362	8.26945709890051	-47.137	14.7213294152303	6.26694630419153	180.41099266568	1.37009103331258	-2.02131	43.9748751449466
-5.86204	-5.43787	-138.979	40.3950732408811	-6.22226	192.372112894471	-18.7551	-13.2378	-4.20031	-5.86204	-5.43787	-138.979	40.3950732408811	-6.22226	192.372112894471	-18.7551	-13.2378	-4.20031	-5.86204	-5.43787	-138.979	40.3950732408811	-6.22226	192.372112894471	-18.7551	-13.2378	-4.20031
-5.26756	1.70342845236701	-142.864	58.752191185299	-2.88516	199.989864436127	-50.2225	-7.86151	-30.9037	-5.26756	1.70342845236701	-142.864	58.752191185299	-2.88516	199.989864436127	-50.2225	-7.86151	-30.9037	-5.26756	1.70342845236701	-142.864	58.752191185299	-2.88516	199.989864436127	-50.2225	-7.86151	-30.9037
6.04745296890045	0.216778198205141	-64.0175	12.7707489823542	-0.956986	204.969412611671	-79.784	-3.76949	-63.7687	6.04745296890045	0.216778198205141	-64.0175	12.7707489823542	-0.956986	204.969412611671	-79.784	-3.76949	-63.7687	6.04745296890045	0.216778198205141	-64.0175	12.7707489823542	-0.956986	204.969412611671	-79.784	-3.76949	-63.7687
-0.074331	6.40313686446861	-35.1784	-36.5066	-3.26129	192.94206713147	-93.3975	-5.90653	-119.895	-0.074331	6.40313686446861	-35.1784	-36.5066	-3.26129	192.94206713147	-93.3975	-5.90653	-119.895	-0.074331	6.40313686446861	-35.1784	-36.5066	-3.26129	192.94206713147	-93.3975	-5.90653	-119.895
15.3459817765808	-0.713831	-46.791	-49.5098	-24.0381	160.299726491842	-71.9982	1.39051254230893	-146.613	15.3459817765808	-0.713831	-46.791	-49.5098	-24.0381	160.299726491842	-71.9982	1.39051254230893	-146.613	15.3459817765808	-0.713831	-46.791	-49.5098	-24.0381	160.299726491842	-71.9982	1.39051254230893	-146.613
5.45824433020781	8.68327010396957	-41.3793	-32.626	-10.1844	121.695991169008	-8.81756	8.39277978196751	-128.07	5.45824433020781	8.68327010396957	-41.3793	-32.626	-10.1844	121.695991169008	-8.81756	8.39277978196751	-128.07	5.45824433020781	8.68327010396957	-41.3793	-32.626	-10.1844	121.695991169008	-8.81756	8.39277978196751	-128.07
10.5615440822677	9.95139481554998	6.95587575232562	-5.0423	8.80556144802711	98.393387499855	61.8003205285503	6.97962451954522	-134.648	10.5615440822677	9.95139481554998	6.95587575232562	-5.0423	8.80556144802711	98.393387499855	61.8003205285503	6.97962451954522	-134.648	10.5615440822677	9.95139481554998	6.95587575232562	-5.0423	8.80556144802711	98.393387499855	61.8003205285503	6.97962451954522	-134.648
-4.12589	-5.4414	13.7555710934435	17.8514201960324	19.3828388795088	99.8859557495858	86.4094810330347	-5.05542	-133.247	-4.12589	-5.4414	13.7555710934435	17.8514201960324	19.3828388795088	99.8859557495858	86.4094810330347	-5.05542	-133.247	-4.12589	-5.4414	13.7555710934435	17.8514201960324	19.3828388795088	99.8859557495858	86.4094810330347	-5.05542	-133.247
9.87470999789389	-9.01313	13.110935770599	3.81904954252451	22.9054277643963	63.9982312211216	45.3830255425804	0.572377211470164	-114.731	9.87470999789389	-9.01313	13.110935770599	3.81904954252451	22.9054277643963	63.9982312211216	45.3830255425804	0.572377211470164	-114.731	9.87470999789389	-9.01313	13.110935770599	3.81904954252451	22.9054277643963	63.9982312211216	45.3830255425804	0.572377211470164	-114.731
12.2722357500621	-3.14781	-0.739012	3.79832399043233	1.3809424860768	40.4643903936764	-38.2996	-1.74739	-91.7654	12.2722357500621	-3.14781	-0.739012	3.79832399043233	1.3809424860768	40.4643903936764	-38.2996	-1.74739	-91.7654	12.2722357500621	-3.14781	-0.739012	3.79832399043233	1.3809424860768	40.4643903936764	-38.2996	-1.74739	-91.7654
6.58635558008435	-10.6293	-3.89404	49.2326786426248	-7.91426	24.2758752019373	-128.5	-2.23833	-51.6976	6.58635558008435	-10.6293	-3.89404	49.2326786426248	-7.91426	24.2758752019373	-128.5	-2.23833	-51.6976	6.58635558008435	-10.6293	-3.89404	49.2326786426248	-7.91426	24.2758752019373	-128.5	-2.23833	-51.6976
-0.487952	-0.744858	1.90807475380576	17.2463506075268	-9.4814	7.17175508795196	-194.892	6.6684252303123	-12.7809	-0.487952	-0.744858	1.90807475380576	17.2463506075268	-9.4814	7.17175508795196	-194.892	6.6684252303123	-12.7809	-0.487952	-0.744858	1.90807475380576	17.2463506075268	-9.4814	7.17175508795196	-194.892	6.6684252303123	-12.7809
-10.2249	-2.76542	25.3312019033374	13.8742727204857	-14.9702	11.0398948046008	-219.953	1.29419497040889	-19.7853	-10.2249	-2.76542	25.3312019033374	13.8742727204857	-14.9702	11.0398948046008	-219.953	1.29419497040889	-19.7853	-10.2249	-2.76542	25.3312019033374	13.8742727204857	-14.9702	11.0398948046008	-219.953	1.29419497040889	-19.7853
-1.99303	-17.7226	15.9739777266994	-12.1941	-12.1261	18.1202799113881	-198.517	3.44946785764056	-27.377	-1.99303	-17.7226	15.9739777266994	-12.1941	-12.1261	18.1202799113881	-198.517	3.44946785764056	-27.377	-1.99303	-17.7226	15.9739777266994	-12.1941	-12.1261	18.1202799113881	-198.517	3.44946785764056	-27.377
-15.2657	-22.997	-21.3075	-5.85584	-11.9073	38.7665178931711	-139.574	8.77481942780648	-32.1171	-15.2657	-22.997	-21.3075	-5.85584	-11.9073	38.7665178931711	-139.574	8.77481942780648	-32.1171	-15.2657	-22.997	-21.3075	-5.85584	-11.9073	38.7665178931711	-139.574	8.77481942780648	-32.1171
-13.5462	-11.1204	-41.968	1.95611606738682	-6.99286	48.8869852821122	-64.8004	-5.94964	-10.5201	-13.5462	-11.1204	-41.968	1.95611606738682	-6.99286	48.8869852821122	-64.8004	-5.94964	-10.5201	-13.5462	-11.1204	-41.968	1.95611606738682	-6.99286	48.8869852821122	-64.8004	-5.94964	-10.5201
-7.62009	-5.73064	-31.6833	14.5027035195007	-8.74337	44.6099261120308	1.02373347915997	-0.128719	-21.1109	-7.62009	-5.73064	-31.6833	14.5027035195007	-8.74337	44.6099261120308	1.02373347915997	-0.128719	-21.1109	-7.62009	-5.73064	-31.6833	14.5027035195007	-8.74337	44.6099261120308	1.02373347915997	-0.128719	-21.1109
-7.19193	-5.28923	-30.9241	18.5987332672911	-4.15485	50.1212130875026	42.7606447284886	2.61549716923978	-17.6328	-7.19193	-5.28923	-30.9241	18.5987332672911	-4.15485	50.1212130875026	42.7606447284886	2.61549716923978	-17.6328	-7.19193	-5.28923	-30.9241	18.5987332672911	-4.15485	50.1212130875026	42.7606447284886	2.61549716923978	-17.6328
6.1209625939749	17.0543609152899	4.51385844090008	31.1121330744272	2.7975917930705	40.2238649038774	65.5252281901427	3.48514538635839	0.191171192811396	6.1209625939749	17.0543609152899	4.51385844090008	31.1121330744272	2.7975917930705	40.2238649038774	65.5252281901427	3.48514538635839	0.191171192811396	6.1209625939749	17.0543609152899	4.51385844090008	31.1121330744272	2.7975917930705	40.2238649038774	65.5252281901427	3.48514538635839	0.191171192811396
7.70947958226797	21.9396148994308	107.650524676535	19.2290964263216	16.3563038275015	21.0548981085566	89.3576890461777	-6.57286	-2.90344	7.70947958226797	21.9396148994308	107.650524676535	19.2290964263216	16.3563038275015	21.0548981085566	89.3576890461777	-6.57286	-2.90344	7.70947958226797	21.9396148994308	107.650524676535	19.2290964263216	16.3563038275015	21.0548981085566	89.3576890461777	-6.57286	-2.90344
3.16019817151293	22.1337200157559	-33.2418	17.6948935840932	23.2578856230013	0.724495067882607	123.711850208794	0.747917360277653	-13.2828	3.16019817151293	22.1337200157559	-33.2418	17.6948935840932	23.2578856230013	0.724495067882607	123.711850208794	0.747917360277653	-13.2828	3.16019817151293	22.1337200157559	-33.2418	17.6948935840932	23.2578856230013	0.724495067882607	123.711850208794	0.747917360277653	-13.2828
9.67762954544604	33.1952799792242	-64.2029	14.1407777776164	9.64658596481716	-23.071	156.811588101786	-4.95508	-11.9764	9.67762954544604	33.1952799792242	-64.2029	14.1407777776164	9.64658596481716	-23.071	156.811588101786	-4.95508	-11.9764	9.67762954544604	33.1952799792242	-64.2029	14.1407777776164	9.64658596481716	-23.071	156.811588101786	-4.95508	-11.9764
2.91376091050317	19.2968238267366	-96.4474	-0.514242	7.14123156104143	-40.3574	169.650617454937	1.35202478201491	11.9082802918322	2.91376091050317	19.2968238267366	-96.4474	-0.514242	7.14123156104143	-40.3574	169.650617454937	1.35202478201491	11.9082802918322	2.91376091050317	19.2968238267366	-96.4474	-0.514242	7.14123156104143	-40.3574	169.650617454937	1.35202478201491	11.9082802918322
14.2345323234242	22.747687154133	-79.1912	12.4012192040701	4.79242287727172	-42.1528	148.645927072622	0.726051865112625	55.729516022687	14.2345323234242	22.747687154133	-79.1912	12.4012192040701	4.79242287727172	-42.1528	148.645927072622	0.726051865112625	55.729516022687	14.2345323234242	22.747687154133	-79.1912	12.4012192040701	4.79242287727172	-42.1528	148.645927072622	0.726051865112625	55.729516022687
7.5935933755402	4.40115150092903	-93.0854	11.261649373159	11.0803042991307	-65.6634	91.0078538706631	8.77350104204499	97.3433321826744	7.5935933755402	4.40115150092903	-93.0854	11.261649373159	11.0803042991307	-65.6634	91.0078538706631	8.77350104204499	97.3433321826744	7.5935933755402	4.40115150092903	-93.0854	11.261649373159	11.0803042991307	-65.6634	91.0078538706631	8.77350104204499	97.3433321826744
-5.22058	6.07839953028178	-96.4117	6.18774215386783	7.9210233605573	-79.9061	14.6489985054084	12.5197719915239	84.8328299191176	-5.22058	6.07839953028178	-96.4117	6.18774215386783	7.9210233605573	-79.9061	14.6489985054084	12.5197719915239	84.8328299191176	-5.22058	6.07839953028178	-96.4117	6.18774215386783	7.9210233605573	-79.9061	14.6489985054084	12.5197719915239	84.8328299191176
3.27378020600811	-0.333117	-61.6076	4.24640892164379	-2.7843	-103.406	-47.8312	16.5625870158024	31.5812856831792	3.27378020600811	-0.333117	-61.6076	4.24640892164379	-2.7843	-103.406	-47.8312	16.5625870158024	31.5812856831792	3.27378020600811	-0.333117	-61.6076	4.24640892164379	-2.7843	-103.406	-47.8312	16.5625870158024	31.5812856831792
-17.2273	10.8870559262814	-11.2843	18.4646029226159	-9.92932	-113.417	-75.7645	7.76993832179502	-15.839	-17.2273	10.8870559262814	-11.2843	18.4646029226159	-9.92932	-113.417	-75.7645	7.76993832179502	-15.839	-17.2273	10.8870559262814	-11.2843	18.4646029226159	-9.92932	-113.417	-75.7645	7.76993832179502	-15.839
-6.92984	7.39574674570092	17.6804099666501	1.16029272766093	-7.20722	-109.841	-73.8656	1.08921481768366	-76.3845	-6.92984	7.39574674570092	17.6804099666501	1.16029272766093	-7.20722	-109.841	-73.8656	1.08921481768366	-76.3845	-6.92984	7.39574674570092	17.6804099666501	1.16029272766093	-7.20722	-109.841	-73.8656	1.08921481768366	-76.3845
-5.90235	-6.08809	29.5904345564503	-21.6171	-0.0688604	-108.344	-62.4059	6.83450450418051	-120.04	-5.90235	-6.08809	29.5904345564503	-21.6171	-0.0688604	-108.344	-62.4059	6.83450450418051	-120.04	-5.90235	-6.08809	29.5904345564503	-21.6171	-0.0688604	-108.344	-62.4059	6.83450450418051	-120.04
0.732978203334647	-3.38503	29.043726313499	-22.0532	1.03459145882021	-125.891	-58.5996	5.39461101202594	-108.477	0.732978203334647	-3.38503	29.043726313499	-22.0532	1.03459145882021	-125.891	-58.5996	5.39461101202594	-108.477	0.732978203334647	-3.38503	29.043726313499	-22.0532	1.03459145882021	-125.891	-58.5996	5.39461101202594	-108.477
12.2055969334913	-2.18802	45.6561566071748	-18.096	-19.354	-103.758	-61.3734	4.14872675084874	-90.9542	12.2055969334913	-2.18802	45.6561566071748	-18.096	-19.354	-103.758	-61.3734	4.14872675084874	-90.9542	12.2055969334913	-2.18802	45.6561566071748	-18.096	-19.354	-103.758	-61.3734	4.14872675084874	-90.9542
-16.7326	9.34301657871091	14.2049981828981	-8.86803	-15.3413	-106.395	-60.4424	-2.01513	-100.219	-16.7326	9.34301657871091	14.2049981828981	-8.86803	-15.3413	-106.395	-60.4424	-2.01513	-100.219	-16.7326	9.34301657871091	14.2049981828981	-8.86803	-15.3413	-106.395	-60.4424	-2.01513	-100.219
-21.2601	24.842545538489	-36.8742	-25.2988	9.9907126571234	-95.1411	-55.9708	7.72368321705498	-55.305	-21.2601	24.842545538489	-36.8742	-25.2988	9.9907126571234	-95.1411	-55.9708	7.72368321705498	-55.305	-21.2601	24.842545538489	-36.8742	-25.2988	9.9907126571234	-95.1411	-55.9708	7.72368321705498	-55.305
-34.3687	-0.343265	-69.0176	-29.3863	9.81726145690566	-101.823	-54.729	11.2041911555638	-25.0644	-34.3687	-0.343265	-69.0176	-29.3863	9.81726145690566	-101.823	-54.729	11.2041911555638	-25.0644	-34.3687	-0.343265	-69.0176	-29.3863	9.81726145690566	-101.823	-54.729	11.2041911555638	-25.0644
-0.255219	-11.2714	-49.6849	-17.4005	-6.1584	-58.1511	-55.3579	-5.85313	-4.82153	-0.255219	-11.2714	-49.6849	-17.4005	-6.1584	-58.1511	-55.3579	-5.85313	-4.82153	-0.255219	-11.2714	-49.6849	-17.4005	-6.1584	-58.1511	-55.3579	-5.85313	-4.82153
-0.674056	-19.385	-35.6781	-10.8214	22.341258889033	-57.1423	-50.8862	9.69475956136476	-1.03223	-0.674056	-19.385	-35.6781	-10.8214	22.341258889033	-57.1423	-50.8862	9.69475956136476	-1.03223	-0.674056	-19.385	-35.6781	-10.8214	22.341258889033	-57.1423	-50.8862	9.69475956136476	-1.03223
10.0332442646302	-18.6471	-26.2705	21.0978148318775	1.80531324638335	-66.7534	-38.361	2.32372944243691	26.502146680941	10.0332442646302	-18.6471	-26.2705	21.0978148318775	1.80531324638335	-66.7534	-38.361	2.32372944243691	26.502146680941	10.0332442646302	-18.6471	-26.2705	21.0978148318775	1.80531324638335	-66.7534	-38.361	2.32372944243691	26.502146680941
11.9752216126332	-26.0794	-22.6089	3.14844423169972	-12.5104	-77.7302	-21.014	2.71579797168474	51.3193552842597	11.9752216126332	-26.0794	-22.6089	3.14844423169972	-12.5104	-77.7302	-21.014	2.71579797168474	51.3193552842597	11.9752216126332	-26.0794	-22.6089	3.14844423169972	-12.5104	-77.7302	-21.014	2.71579797168474	51.3193552842597
-40.1699	-16.1371	11.8535960254382	-19.6084	-12.2016	-67.9229	-5.17215	3.62492858862262	62.157846370907	-40.1699	-16.1371	11.8535960254382	-19.6084	-12.2016	-67.9229	-5.17215	3.62492858862262	62.157846370907	-40.1699	-16.1371	11.8535960254382	-19.6084	-12.2016	-67.9229	-5.17215	3.62492858862262	62.157846370907
-29.8929	-9.14216	-17.7624	-6.09272	-9.51657	-56.2139	1.97820401675497	-1.68899	51.2227566331017	-29.8929	-9.14216	-17.7624	-6.09272	-9.51657	-56.2139	1.97820401675497	-1.68899	51.2227566331017	-29.8929	-9.14216	-17.7624	-6.09272	-9.51657	-56.2139	1.97820401675497	-1.68899	51.2227566331017
17.5048906786672	9.07327782642727	-55.4146	1.82980546472809	-3.70596	-23.5132	-2.6434	-8.52581	66.4214720038952	17.5048906786672	9.07327782642727	-55.4146	1.82980546472809	-3.70596	-23.5132	-2.6434	-8.52581	66.4214720038952	17.5048906786672	9.07327782642727	-55.4146	1.82980546472809	-3.70596	-23.5132	-2.6434	-8.52581	66.4214720038952
57.7797532735605	18.7331685242645	-40.7849	13.5063723545969	9.44965171350539	-4.32528	-17.0923	6.04658674680638	76.3509567185105	57.7797532735605	18.7331685242645	-40.7849	13.5063723545969	9.44965171350539	-4.32528	-17.0923	6.04658674680638	76.3509567185105	57.7797532735605	18.7331685242645	-40.7849	13.5063723545969	9.44965171350539	-4.32528	-17.0923	6.04658674680638	76.3509567185105
29.6351	23.5038166606745	-28.8841	44.1005289817538	3.54628628773157	-2.56947	-37.9976	9.34815384572167	53.5560246404415	29.6351	23.5038166606745	-28.8841	44.1005289817538	3.54628628773157	-2.56947	-37.9976	9.34815384572167	53.5560246404415	29.6351	23.5038166606745	-28.8841	44.1005289817538	3.54628628773157	-2.56947	-37.9976	9.34815384572167	53.5560246404415
20.5825765781255	27.3301374998807	-25.449	32.2425175878276	1.77277369394927	-1.60721	-63.4778	4.82218932925135	62.9062596302495	20.5825765781255	27.3301374998807	-25.449	32.2425175878276	1.77277369394927	-1.60721	-63.4778	4.82218932925135	62.9062596302495	20.5825765781255	27.3301374998807	-25.449	32.2425175878276	1.77277369394927	-1.60721	-63.4778	4.82218932925135	62.9062596302495
30.3057698690055	0.286567162490296	-4.09345	-13.9749	-2.53274	-0.0293028	-89.211	7.20146179662841	56.2146156276343	30.3057698690055	0.286567162490296	-4.09345	-13.9749	-2.53274	-0.0293028	-89.211	7.20146179662841	56.2146156276343	30.3057698690055	0.286567162490296	-4.09345	-13.9749	-2.53274	-0.0293028	-89.211	7.20146179662841	56.2146156276343
-1.80551	-3.11909	-21.6284	-15.4417	8.0120480631528	7.95272680013034	-105.713	11.6381638708998	73.003258990011	-1.80551	-3.11909	-21.6284	-15.4417	8.0120480631528	7.95272680013034	-105.713	11.6381638708998	73.003258990011	-1.80551	-3.11909	-21.6284	-15.4417	8.0120480631528	7.95272680013034	-105.713	11.6381638708998	73.003258990011
-66.1128	-3.58719	-56.4972	-20.6592	13.3420615760367	10.1820260919869	-101.267	18.6765312958489	89.9741315872053	-66.1128	-3.58719	-56.4972	-20.6592	13.3420615760367	10.1820260919869	-101.267	18.6765312958489	89.9741315872053	-66.1128	-3.58719	-56.4972	-20.6592	13.3420615760367	10.1820260919869	-101.267	18.6765312958489	89.9741315872053
7.77804150794234	10.3916901220984	-47.9679	10.9298234221802	14.9175459439636	-19.8692	-68.6154	17.5189361668456	105.846127662235	7.77804150794234	10.3916901220984	-47.9679	10.9298234221802	14.9175459439636	-19.8692	-68.6154	17.5189361668456	105.846127662235	7.77804150794234	10.3916901220984	-47.9679	10.9298234221802	14.9175459439636	-19.8692	-68.6154	17.5189361668456	105.846127662235
49.1388165252329	14.2665801829035	2.57350762244577	26.6506952555842	12.0051948462594	19.6905	-5.1256	18.1872078854548	72.5788263415493	49.1388165252329	14.2665801829035	2.57350762244577	26.6506952555842	12.0051948462594	19.6905	-5.1256	18.1872078854548	72.5788263415493	49.1388165252329	14.2665801829035	2.57350762244577	26.6506952555842	12.0051948462594	19.6905	-5.1256	18.1872078854548	72.5788263415493
-103.624	13.5609119221654	-27.402	6.46311897291461	12.3036274074802	22.6235235322707	78.2143511090101	4.92427843182933	67.2038790804548	-103.624	13.5609119221654	-27.402	6.46311897291461	12.3036274074802	22.6235235322707	78.2143511090101	4.92427843182933	67.2038790804548	-103.624	13.5609119221654	-27.402	6.46311897291461	12.3036274074802	22.6235235322707	78.2143511090101	4.92427843182933	67.2038790804548
-141.603	-13.0796	-22.8795	-19.4253	3.45819346282557	66.6756566942863	142.331784055406	-13.0258	64.9331816550177	-141.603	-13.0796	-22.8795	-19.4253	3.45819346282557	66.6756566942863	142.331784055406	-13.0258	64.9331816550177	-141.603	-13.0796	-22.8795	-19.4253	3.45819346282557	66.6756566942863	142.331784055406	-13.0258	64.9331816550177
-117.724	-27.9076	-2.72547	-41.33	-3.27582	74.9076052300413	139.18943536035	-21.2611	61.9390159212589	-117.724	-27.9076	-2.72547	-41.33	-3.27582	74.9076052300413	139.18943536035	-21.2611	61.9390159212589	-117.724	-27.9076	-2.72547	-41.33	-3.27582	74.9076052300413	139.18943536035	-21.2611	61.9390159212589
-34.7797	-31.4039	58.8353474619672	-41.1392	10.9069860074579	80.0478153899836	54.9987457646418	-19.5368	67.6734358962019	-34.7797	-31.4039	58.8353474619672	-41.1392	10.9069860074579	80.0478153899836	54.9987457646418	-19.5368	67.6734358962019	-34.7797	-31.4039	58.8353474619672	-41.1392	10.9069860074579	80.0478153899836	54.9987457646418	-19.5368	67.6734358962019
99.9299408409673	-25.7768	-3.80203	-6.22359	-5.23313	71.3559387449709	-73.3409	-28.0077	90.8366605228168	99.9299408409673	-25.7768	-3.80203	-6.22359	-5.23313	71.3559387449709	-73.3409	-28.0077	90.8366605228168	99.9299408409673	-25.7768	-3.80203	-6.22359	-5.23313	71.3559387449709	-73.3409	-28.0077	90.8366605228168
180.694308317392	-17.1682	-102.983	28.2546166879395	-5.40572	59.0447608588144	-184.911	-18.3568	92.2339652663923	180.694308317392	-17.1682	-102.983	28.2546166879395	-5.40572	59.0447608588144	-184.911	-18.3568	92.2339652663923	180.694308317392	-17.1682	-102.983	28.2546166879395	-5.40572	59.0447608588144	-184.911	-18.3568	92.2339652663923
159.855873977948	-13.034	-148.684	12.1958904402995	-3.09182	31.2052896055787	-234.8	-21.5533	68.2441975291284	159.855873977948	-13.034	-148.684	12.1958904402995	-3.09182	31.2052896055787	-234.8	-21.5533	68.2441975291284	159.855873977948	-13.034	-148.684	12.1958904402995	-3.09182	31.2052896055787	-234.8	-21.5533	68.2441975291284
133.450712419258	2.48306003375359	-121.333	21.2229178978632	1.70173349881912	-11.7128	-214.203	-10.8061	96.0206100999182	133.450712419258	2.48306003375359	-121.333	21.2229178978632	1.70173349881912	-11.7128	-214.203	-10.8061	96.0206100999182	133.450712419258	2.48306003375359	-121.333	21.2229178978632	1.70173349881912	-11.7128	-214.203	-10.8061	96.0206100999182
72.5448873963969	11.9745	-110.584	43.4448723545544	-13.5107	-38.0375	-143.814	0.0394181686785275	98.0891379899236	72.5448873963969	11.9745	-110.584	43.4448723545544	-13.5107	-38.0375	-143.814	0.0394181686785275	98.0891379899236	72.5448873963969	11.9745	-110.584	43.4448723545544	-13.5107	-38.0375	-143.814	0.0394181686785275	98.0891379899236
16.651758595674	19.835962760082	-101.416	26.0513006582333	-1.27851	10.2084250011356	-56.8762	0.730198232046374	52.2889070030448	16.651758595674	19.835962760082	-101.416	26.0513006582333	-1.27851	10.2084250011356	-56.8762	0.730198232046374	52.2889070030448	16.651758595674	19.835962760082	-101.416	26.0513006582333	-1.27851	10.2084250011356	-56.8762	0.730198232046374	52.2889070030448
44.8305591561448	17.8644062896306	-69.9218	29.1902308270272	12.9449592779316	69.1122533997605	18.2304411159692	5.12970355830251	40.9573040891871	44.8305591561448	17.8644062896306	-69.9218	29.1902308270272	12.9449592779316	69.1122533997605	18.2304411159692	5.12970355830251	40.9573040891871	44.8305591561448	17.8644062896306	-69.9218	29.1902308270272	12.9449592779316	69.1122533997605	18.2304411159692	5.12970355830251	40.9573040891871
84.4785627296228	10.7762974655879	-23.2872	53.5993057109655	6.57725846768486	75.7507254547876	67.7504740332244	12.4492210806593	32.6337861973751	84.4785627296228	10.7762974655879	-23.2872	53.5993057109655	6.57725846768486	75.7507254547876	67.7504740332244	12.4492210806593	32.6337861973751	84.4785627296228	10.7762974655879	-23.2872	53.5993057109655	6.57725846768486	75.7507254547876	67.7504740332244	12.4492210806593	32.6337861973751
88.9288217491508	10.468744563296	-2.97935	35.6317588040267	-12.0456	95.7721575432203	91.0534374703867	-0.511925	-31.4343	88.9288217491508	10.468744563296	-2.97935	35.6317588040267	-12.0456	95.7721575432203	91.0534374703867	-0.511925	-31.4343	88.9288217491508	10.468744563296	-2.97935	35.6317588040267	-12.0456	95.7721575432203	91.0534374703867	-0.511925	-31.4343
60.6706274633241	4.1964705786737	15.3603031978164	21.2603129951135	-9.06164	104.407776474394	91.6473737488192	11.911289242398	-60.4411	60.6706274633241	4.1964705786737	15.3603031978164	21.2603129951135	-9.06164	104.407776474394	91.6473737488192	11.911289242398	-60.4411	60.6706274633241	4.1964705786737	15.3603031978164	21.2603129951135	-9.06164	104.407776474394	91.6473737488192	11.911289242398	-60.4411
24.5718576068241	-7.69518	9.9263391833665	10.0314672467413	-2.91194	89.8727798925784	73.0571938845512	3.95334928015849	-50.7493	24.5718576068241	-7.69518	9.9263391833665	10.0314672467413	-2.91194	89.8727798925784	73.0571938845512	3.95334928015849	-50.7493	24.5718576068241	-7.69518	9.9263391833665	10.0314672467413	-2.91194	89.8727798925784	73.0571938845512	3.95334928015849	-50.7493
6.75905264875755	-3.27934	45.714359597623	-5.20575	15.3234047362431	84.6254836647667	39.757787653795	-3.3715	-46.9757	6.75905264875755	-3.27934	45.714359597623	-5.20575	15.3234047362431	84.6254836647667	39.757787653795	-3.3715	-46.9757	6.75905264875755	-3.27934	45.714359597623	-5.20575	15.3234047362431	84.6254836647667	39.757787653795	-3.3715	-46.9757
0.134714299577368	-2.48126	89.8839448641007	-21.3363	-1.48717	69.906194172233	-3.82192	1.77708665307139	-35.1725	0.134714299577368	-2.48126	89.8839448641007	-21.3363	-1.48717	69.906194172233	-3.82192	1.77708665307139	-35.1725	0.134714299577368	-2.48126	89.8839448641007	-21.3363	-1.48717	69.906194172233	-3.82192	1.77708665307139	-35.1725
-44.0614	-2.23576	65.5527784255152	-19.4113	-8.04056	75.5948104682476	-53.4614	8.75900916940769	-43.7899	-44.0614	-2.23576	65.5527784255152	-19.4113	-8.04056	75.5948104682476	-53.4614	8.75900916940769	-43.7899	-44.0614	-2.23576	65.5527784255152	-19.4113	-8.04056	75.5948104682476	-53.4614	8.75900916940769	-43.7899
-112.952	-12.7894	20.9685048081033	-24.2047	0.417536041673138	77.4567825894063	-104.207	12.048853614906	-66.6944	-112.952	-12.7894	20.9685048081033	-24.2047	0.417536041673138	77.4567825894063	-104.207	12.048853614906	-66.6944	-112.952	-12.7894	20.9685048081033	-24.2047	0.417536041673138	77.4567825894063	-104.207	12.048853614906	-66.6944
-96.0458	-4.43135	73.4426876708295	-14.1208	-7.26287	74.2148662319458	-149.643	9.32131599733367	-87.1054	-96.0458	-4.43135	73.4426876708295	-14.1208	-7.26287	74.2148662319458	-149.643	9.32131599733367	-87.1054	-96.0458	-4.43135	73.4426876708295	-14.1208	-7.26287	74.2148662319458	-149.643	9.32131599733367	-87.1054
-116.215	-15.8246	20.1614322373348	-13.8464	-7.17966	53.9148336535512	-184.371	19.1327993006757	-71.487	-116.215	-15.8246	20.1614322373348	-13.8464	-7.17966	53.9148336535512	-184.371	19.1327993006757	-71.487	-116.215	-15.8246	20.1614322373348	-13.8464	-7.17966	53.9148336535512	-184.371	19.1327993006757	-71.487
-119.804	-25.5871	-53.6872	-18.3525	9.00211817301962	47.9613566190873	-205.601	21.9627851192799	-92.0609	-119.804	-25.5871	-53.6872	-18.3525	9.00211817301962	47.9613566190873	-205.601	21.9627851192799	-92.0609	-119.804	-25.5871	-53.6872	-18.3525	9.00211817301962	47.9613566190873	-205.601	21.9627851192799	-92.0609
-14.0576	-12.0084	-7.30922	-8.78894	2.72203145114093	22.8299538878513	-213.899	20.1031720456024	-101.593	-14.0576	-12.0084	-7.30922	-8.78894	2.72203145114093	22.8299538878513	-213.899	20.1031720456024	-101.593	-14.0576	-12.0084	-7.30922	-8.78894	2.72203145114093	22.8299538878513	-213.899	20.1031720456024	-101.593
10.2029299766533	-6.56346	8.09995758822255	-11.6186	4.17195684845739	3.53070503466342	-211.705	3.60545098637909	-97.1969	10.2029299766533	-6.56346	8.09995758822255	-11.6186	4.17195684845739	3.53070503466342	-211.705	3.60545098637909	-97.1969	10.2029299766533	-6.56346	8.09995758822255	-11.6186	4.17195684845739	3.53070503466342	-211.705	3.60545098637909	-97.1969
-43.1675	-17.5987	-15.6116	-14.6752	0.722011328940402	-15.6867	-202.157	16.3515798020094	-20.4522	-43.1675	-17.5987	-15.6116	-14.6752	0.722011328940402	-15.6867	-202.157	16.3515798020094	-20.4522	-43.1675	-17.5987	-15.6116	-14.6752	0.722011328940402	-15.6867	-202.157	16.3515798020094	-20.4522
-2.55392	-23.9583	10.944654682671	-4.02567	-0.745646	-25.5059	-189.034	7.64522784338827	29.8793883598903	-2.55392	-23.9583	10.944654682671	-4.02567	-0.745646	-25.5059	-189.034	7.64522784338827	29.8793883598903	-2.55392	-23.9583	10.944654682671	-4.02567	-0.745646	-25.5059	-189.034	7.64522784338827	29.8793883598903
-7.48541	0.563220767986949	38.3143486246827	-2.64349	7.49912734482829	-28.1531	-176.089	0.0110394044884874	25.3991558185072	-7.48541	0.563220767986949	38.3143486246827	-2.64349	7.49912734482829	-28.1531	-176.089	0.0110394044884874	25.3991558185072	-7.48541	0.563220767986949	38.3143486246827	-2.64349	7.49912734482829	-28.1531	-176.089	0.0110394044884874	25.3991558185072
-102.558	6.03373139019292	-24.4276	-6.25292	16.8392941148355	-48.0129	-163.381	-7.49128	-0.346481	-102.558	6.03373139019292	-24.4276	-6.25292	16.8392941148355	-48.0129	-163.381	-7.49128	-0.346481	-102.558	6.03373139019292	-24.4276	-6.25292	16.8392941148355	-48.0129	-163.381	-7.49128	-0.346481
5.38430421752744	14.6836760490749	-43.2555	-6.53314	19.4089264914384	-70.8584	-144.962	-8.30912	-18.1436	5.38430421752744	14.6836760490749	-43.2555	-6.53314	19.4089264914384	-70.8584	-144.962	-8.30912	-18.1436	5.38430421752744	14.6836760490749	-43.2555	-6.53314	19.4089264914384	-70.8584	-144.962	-8.30912	-18.1436
-25.4283	7.62924630254887	-83.8978	-20.3057	7.46573199306198	-78.2961	-118.218	-20.6926	-67.503	-25.4283	7.62924630254887	-83.8978	-20.3057	7.46573199306198	-78.2961	-118.218	-20.6926	-67.503	-25.4283	7.62924630254887	-83.8978	-20.3057	7.46573199306198	-78.2961	-118.218	-20.6926	-67.503
-102.152	-7.38972	-56.3799	-25.3459	9.20823250603774	-91.3619	-87.7741	-11.7849	-75.0164	-102.152	-7.38972	-56.3799	-25.3459	9.20823250603774	-91.3619	-87.7741	-11.7849	-75.0164	-102.152	-7.38972	-56.3799	-25.3459	9.20823250603774	-91.3619	-87.7741	-11.7849	-75.0164
-208.417	-9.19499	-31.0023	-26.1909	13.3462705611248	-101.229	-59.2752	-7.48792	-99.3564	-208.417	-9.19499	-31.0023	-26.1909	13.3462705611248	-101.229	-59.2752	-7.48792	-99.3564	-208.417	-9.19499	-31.0023	-26.1909	13.3462705611248	-101.229	-59.2752	-7.48792	-99.3564
-151.223	-10.275	9.86389347319528	-19.0384	-4.41337	-105.854	-41.2326	-5.71409	-115.047	-151.223	-10.275	9.86389347319528	-19.0384	-4.41337	-105.854	-41.2326	-5.71409	-115.047	-151.223	-10.275	9.86389347319528	-19.0384	-4.41337	-105.854	-41.2326	-5.71409	-115.047
-56.6771	-11.439	29.7674343532351	-3.78481	-7.04177	-104.743	-43.908	0.169610355544381	-121.135	-56.6771	-11.439	29.7674343532351	-3.78481	-7.04177	-104.743	-43.908	0.169610355544381	-121.135	-56.6771	-11.439	29.7674343532351	-3.78481	-7.04177	-104.743	-43.908	0.169610355544381	-121.135
39.8909611455844	-12.9245	-30.7289	5.84036360091584	-0.269421	-105.339	-66.7447	0.420681240266718	-142.029	39.8909611455844	-12.9245	-30.7289	5.84036360091584	-0.269421	-105.339	-66.7447	0.420681240266718	-142.029	39.8909611455844	-12.9245	-30.7289	5.84036360091584	-0.269421	-105.339	-66.7447	0.420681240266718	-142.029
159.168640380513	-9.77479	64.107962163451	5.79698562658465	6.53130913732356	-83.7669	-96.2065	10.1442968057192	-147.19	159.168640380513	-9.77479	64.107962163451	5.79698562658465	6.53130913732356	-83.7669	-96.2065	10.1442968057192	-147.19	159.168640380513	-9.77479	64.107962163451	5.79698562658465	6.53130913732356	-83.7669	-96.2065	10.1442968057192	-147.19
203.098135280275	4.39565462895701	-4.17213	-2.21028	-4.98779	-66.9726	-116.385	12.5049220165075	-116.805	203.098135280275	4.39565462895701	-4.17213	-2.21028	-4.98779	-66.9726	-116.385	12.5049220165075	-116.805	203.098135280275	4.39565462895701	-4.17213	-2.21028	-4.98779	-66.9726	-116.385	12.5049220165075	-116.805
120.986315075059	18.1883255821774	-75.3432	-0.51924	0.977798533075521	-48.1298	-117.287	-10.8019	-83.1379	120.986315075059	18.1883255821774	-75.3432	-0.51924	0.977798533075521	-48.1298	-117.287	-10.8019	-83.1379	120.986315075059	18.1883255821774	-75.3432	-0.51924	0.977798533075521	-48.1298	-117.287	-10.8019	-83.1379
12.953050231818	30.6749005714012	-89.0526	-4.5202	-4.43747	-58.1404	-98.8789	7.97891770138639	-58.0279	12.953050231818	30.6749005714012	-89.0526	-4.5202	-4.43747	-58.1404	-98.8789	7.97891770138639	-58.0279	12.953050231818	30.6749005714012	-89.0526	-4.5202	-4.43747	-58.1404	-98.8789	7.97891770138639	-58.0279
93.1509341406031	15.9969696251871	-78.2765	-3.27733	2.80838850522253	-110.131	-70.6985	9.46271304076795	-29.362	93.1509341406031	15.9969696251871	-78.2765	-3.27733	2.80838850522253	-110.131	-70.6985	9.46271304076795	-29.362	93.1509341406031	15.9969696251871	-78.2765	-3.27733	2.80838850522253	-110.131	-70.6985	9.46271304076795	-29.362
144.89911733601	24.5428178922121	-82.5169	3.73046231743836	8.03731502267888	-126.469	-44.951	14.5512763450509	-76.8959	144.89911733601	24.5428178922121	-82.5169	3.73046231743836	8.03731502267888	-126.469	-44.951	14.5512763450509	-76.8959	144.89911733601	24.5428178922121	-82.5169	3.73046231743836	8.03731502267888	-126.469	-44.951	14.5512763450509	-76.8959
2.36114680607524	19.8303341249866	-50.7767	5.57459337925702	2.70879004898208	-59.5889	-29.1975	15.3521201558177	-62.1483	2.36114680607524	19.8303341249866	-50.7767	5.57459337925702	2.70879004898208	-59.5889	-29.1975	15.3521201558177	-62.1483	2.36114680607524	19.8303341249866	-50.7767	5.57459337925702	2.70879004898208	-59.5889	-29.1975	15.3521201558177	-62.1483
-56.3698	12.3745560888377	-29.8082	-3.75863	0.123368757531823	-12.2834	-24.377	19.1307155697154	-45.8351	-56.3698	12.3745560888377	-29.8082	-3.75863	0.123368757531823	-12.2834	-24.377	19.1307155697154	-45.8351	-56.3698	12.3745560888377	-29.8082	-3.75863	0.123368757531823	-12.2834	-24.377	19.1307155697154	-45.8351
-53.7049	41.5300110080647	-24.0791	7.17844414162588	2.92964942324399	5.15671231050603	-29.3026	19.9175308688347	-32.567	-53.7049	41.5300110080647	-24.0791	7.17844414162588	2.92964942324399	5.15671231050603	-29.3026	19.9175308688347	-32.567	-53.7049	41.5300110080647	-24.0791	7.17844414162588	2.92964942324399	5.15671231050603	-29.3026	19.9175308688347	-32.567
-118.179	17.2416486062814	14.4877862427987	0.214997893390973	-4.20719	1.66162835211314	-42.1938	17.5535229600498	-51.892	-118.179	17.2416486062814	14.4877862427987	0.214997893390973	-4.20719	1.66162835211314	-42.1938	17.5535229600498	-51.892	-118.179	17.2416486062814	14.4877862427987	0.214997893390973	-4.20719	1.66162835211314	-42.1938	17.5535229600498	-51.892
-192.901	15.559316766031	12.6684673429907	14.9485077285354	2.40541591358704	7.87031063504813	-60.2925	17.5319455638533	-58.9331	-192.901	15.559316766031	12.6684673429907	14.9485077285354	2.40541591358704	7.87031063504813	-60.2925	17.5319455638533	-58.9331	-192.901	15.559316766031	12.6684673429907	14.9485077285354	2.40541591358704	7.87031063504813	-60.2925	17.5319455638533	-58.9331
-180.262	9.6362188801903	24.9803959627741	1.38299783231275	5.74431673848018	11.5312190996621	-78.3871	13.6738484041724	-92.2243	-180.262	9.6362188801903	24.9803959627741	1.38299783231275	5.74431673848018	11.5312190996621	-78.3871	13.6738484041724	-92.2243	-180.262	9.6362188801903	24.9803959627741	1.38299783231275	5.74431673848018	11.5312190996621	-78.3871	13.6738484041724	-92.2243
-11.6501	-13.857	20.8049854283786	14.0439531992673	3.32616730079037	19.613969966008	-90.9133	5.60918506494572	-80.2379	-11.6501	-13.857	20.8049854283786	14.0439531992673	3.32616730079037	19.613969966008	-90.9133	5.60918506494572	-80.2379	-11.6501	-13.857	20.8049854283786	14.0439531992673	3.32616730079037	19.613969966008	-90.9133	5.60918506494572	-80.2379
141.38991401771	-11.4585	27.4204684600376	7.85996650028156	10.3082778536189	34.6541051870584	-95.12	-2.55085	-32.4738	141.38991401771	-11.4585	27.4204684600376	7.85996650028156	10.3082778536189	34.6541051870584	-95.12	-2.55085	-32.4738	141.38991401771	-11.4585	27.4204684600376	7.85996650028156	10.3082778536189	34.6541051870584	-95.12	-2.55085	-32.4738
353.380129819187	3.82199210930724	14.535596139518	0.554348116542045	4.79848953976256	58.1684149857808	-92.0159	14.9592065572888	-9.72863	353.380129819187	3.82199210930724	14.535596139518	0.554348116542045	4.79848953976256	58.1684149857808	-92.0159	14.9592065572888	-9.72863	353.380129819187	3.82199210930724	14.535596139518	0.554348116542045	4.79848953976256	58.1684149857808	-92.0159	14.9592065572888	-9.72863
440.075	-5.57414	3.16531877115501	-5.82218	-7.3259	63.716851624826	-84.4759	15.8763179475135	29.2647888061233	440.075	-5.57414	3.16531877115501	-5.82218	-7.3259	63.716851624826	-84.4759	15.8763179475135	29.2647888061233	440.075	-5.57414	3.16531877115501	-5.82218	-7.3259	63.716851624826	-84.4759	15.8763179475135	29.2647888061233
275.807058294624	6.53242911937978	13.240947479762	1.68232631443601	-3.39737	64.2482585281857	-76.2035	6.72773788042039	72.7528051736456	275.807058294624	6.53242911937978	13.240947479762	1.68232631443601	-3.39737	64.2482585281857	-76.2035	6.72773788042039	72.7528051736456	275.807058294624	6.53242911937978	13.240947479762	1.68232631443601	-3.39737	64.2482585281857	-76.2035	6.72773788042039	72.7528051736456
121.550735154208	15.4266268553447	9.26477083348141	-4.21172	2.44710309602922	78.4361241258475	-69.7803	21.1778737593921	104.391299953997	121.550735154208	15.4266268553447	9.26477083348141	-4.21172	2.44710309602922	78.4361241258475	-69.7803	21.1778737593921	104.391299953997	121.550735154208	15.4266268553447	9.26477083348141	-4.21172	2.44710309602922	78.4361241258475	-69.7803	21.1778737593921	104.391299953997
71.7024068605893	28.0466103497149	-20.4491	-0.0725494	1.06714117326722	90.359187139575	-64.1008	29.5316429135951	105.097908068751	71.7024068605893	28.0466103497149	-20.4491	-0.0725494	1.06714117326722	90.359187139575	-64.1008	29.5316429135951	105.097908068751	71.7024068605893	28.0466103497149	-20.4491	-0.0725494	1.06714117326722	90.359187139575	-64.1008	29.5316429135951	105.097908068751
-100.821	25.0034580901285	-15.0129	-12.4053	-1.87093	124.368528508717	-55.0899	20.2681583655112	138.119169278605	-100.821	25.0034580901285	-15.0129	-12.4053	-1.87093	124.368528508717	-55.0899	20.2681583655112	138.119169278605	-100.821	25.0034580901285	-15.0129	-12.4053	-1.87093	124.368528508717	-55.0899	20.2681583655112	138.119169278605
-144.071	21.9329670920894	-17.3454	-9.99048	0.06571979090092	139.162362814496	-40.4743	16.7139222876527	147.162795999506	-144.071	21.9329670920894	-17.3454	-9.99048	0.06571979090092	139.162362814496	-40.4743	16.7139222876527	147.162795999506	-144.071	21.9329670920894	-17.3454	-9.99048	0.06571979090092	139.162362814496	-40.4743	16.7139222876527	147.162795999506
-118.866	24.5012335432728	-14.9623	10.2906989694786	-1.34027	147.148146171971	-22.9846	3.56371911465875	155.36352345844	-118.866	24.5012335432728	-14.9623	10.2906989694786	-1.34027	147.148146171971	-22.9846	3.56371911465875	155.36352345844	-118.866	24.5012335432728	-14.9623	10.2906989694786	-1.34027	147.148146171971	-22.9846	3.56371911465875	155.36352345844
-68.9179	25.8869610137269	-32.497	8.55330725419559	-9.11251	146.336028021546	-8.03635	7.8562392829354	191.833518854018	-68.9179	25.8869610137269	-32.497	8.55330725419559	-9.11251	146.336028021546	-8.03635	7.8562392829354	191.833518854018	-68.9179	25.8869610137269	-32.497	8.55330725419559	-9.11251	146.336028021546	-8.03635	7.8562392829354	191.833518854018
-56.3991	16.3364330640885	-20.886	10.5825032220146	0.27463607140535	132.157408681399	0.764727546879845	-1.26345	189.790997847991	-56.3991	16.3364330640885	-20.886	10.5825032220146	0.27463607140535	132.157408681399	0.764727546879845	-1.26345	189.790997847991	-56.3991	16.3364330640885	-20.886	10.5825032220146	0.27463607140535	132.157408681399	0.764727546879845	-1.26345	189.790997847991
-56.7828	33.7838999865739	-6.53324	9.04403730229748	9.04841261815833	110.069998485415	3.87712594475216	-15.5378	177.326908870868	-56.7828	33.7838999865739	-6.53324	9.04403730229748	9.04841261815833	110.069998485415	3.87712594475216	-15.5378	177.326908870868	-56.7828	33.7838999865739	-6.53324	9.04403730229748	9.04841261815833	110.069998485415	3.87712594475216	-15.5378	177.326908870868
23.6187576631517	21.5464076017296	-29.1576	4.72526339655662	-11.2906	99.3250418235561	4.59333368954044	-10.6867	145.580272500741	23.6187576631517	21.5464076017296	-29.1576	4.72526339655662	-11.2906	99.3250418235561	4.59333368954044	-10.6867	145.580272500741	23.6187576631517	21.5464076017296	-29.1576	4.72526339655662	-11.2906	99.3250418235561	4.59333368954044	-10.6867	145.580272500741
37.0767505503317	29.3997197843875	-57.498	-9.56975	-4.24713	113.154959109108	5.07436708504011	-27.9122	98.8962324126724	37.0767505503317	29.3997197843875	-57.498	-9.56975	-4.24713	113.154959109108	5.07436708504011	-27.9122	98.8962324126724	37.0767505503317	29.3997197843875	-57.498	-9.56975	-4.24713	113.154959109108	5.07436708504011	-27.9122	98.8962324126724
-123.802	14.5137520585559	-43.1228	-14.5529	-2.39535	140.380529459085	5.08676272288887	-16.1451	50.560738494146	-123.802	14.5137520585559	-43.1228	-14.5529	-2.39535	140.380529459085	5.08676272288887	-16.1451	50.560738494146	-123.802	14.5137520585559	-43.1228	-14.5529	-2.39535	140.380529459085	5.08676272288887	-16.1451	50.560738494146
-161.788	11.8545557459123	-24.0793	-39.2558	-11.5603	136.173421779527	3.03916844231556	-14.4291	-21.9415	-161.788	11.8545557459123	-24.0793	-39.2558	-11.5603	136.173421779527	3.03916844231556	-14.4291	-21.9415	-161.788	11.8545557459123	-24.0793	-39.2558	-11.5603	136.173421779527	3.03916844231556	-14.4291	-21.9415
-113.753	6.67105304989058	-26.6845	-32.0469	-3.87675	112.043504282106	-0.738638	-13.8177	-106.839	-113.753	6.67105304989058	-26.6845	-32.0469	-3.87675	112.043504282106	-0.738638	-13.8177	-106.839	-113.753	6.67105304989058	-26.6845	-32.0469	-3.87675	112.043504282106	-0.738638	-13.8177	-106.839
-38.7448	11.0481024551535	-38.2999	-30.0991	3.74007018157194	77.3071092665081	-3.15861	-9.98033	-181.7	-38.7448	11.0481024551535	-38.2999	-30.0991	3.74007018157194	77.3071092665081	-3.15861	-9.98033	-181.7	-38.7448	11.0481024551535	-38.2999	-30.0991	3.74007018157194	77.3071092665081	-3.15861	-9.98033	-181.7
-1.35355	43.7597316179651	-46.9562	-12.4938	2.99566009184357	74.6925551461824	-0.508345	-4.92687	-220.441	-1.35355	43.7597316179651	-46.9562	-12.4938	2.99566009184357	74.6925551461824	-0.508345	-4.92687	-220.441	-1.35355	43.7597316179651	-46.9562	-12.4938	2.99566009184357	74.6925551461824	-0.508345	-4.92687	-220.441
17.0067074735304	34.8006853447178	-54.0229	-24.6848	1.66641743470953	48.8862745881137	8.01587760271862	-1.64985	-167.926	17.0067074735304	34.8006853447178	-54.0229	-24.6848	1.66641743470953	48.8862745881137	8.01587760271862	-1.64985	-167.926	17.0067074735304	34.8006853447178	-54.0229	-24.6848	1.66641743470953	48.8862745881137	8.01587760271862	-1.64985	-167.926
54.2264799753471	16.5631159365389	-44.0735	-4.43634	-11.5924	31.2483535482509	19.1472702313823	0.375875112840348	-95.9869	54.2264799753471	16.5631159365389	-44.0735	-4.43634	-11.5924	31.2483535482509	19.1472702313823	0.375875112840348	-95.9869	54.2264799753471	16.5631159365389	-44.0735	-4.43634	-11.5924	31.2483535482509	19.1472702313823	0.375875112840348	-95.9869
81.3796585549706	-6.74275	-33.1872	-16.2279	1.1154285540565	12.0479889091034	28.1219937194662	-1.68846	-67.7702	81.3796585549706	-6.74275	-33.1872	-16.2279	1.1154285540565	12.0479889091034	28.1219937194662	-1.68846	-67.7702	81.3796585549706	-6.74275	-33.1872	-16.2279	1.1154285540565	12.0479889091034	28.1219937194662	-1.68846	-67.7702
84.1852441718527	-16.4298	-16.03	-18.4449	-3.47901	-2.42229	32.8670719271385	-10.2507	-128.747	84.1852441718527	-16.4298	-16.03	-18.4449	-3.47901	-2.42229	32.8670719271385	-10.2507	-128.747	84.1852441718527	-16.4298	-16.03	-18.4449	-3.47901	-2.42229	32.8670719271385	-10.2507	-128.747
30.9250961304981	-14.2708	-10.5806	10.1116305700498	-1.67216	-4.30178	33.942125003625	-7.95405	-132.34	30.9250961304981	-14.2708	-10.5806	10.1116305700498	-1.67216	-4.30178	33.942125003625	-7.95405	-132.34	30.9250961304981	-14.2708	-10.5806	10.1116305700498	-1.67216	-4.30178	33.942125003625	-7.95405	-132.34
20.8314019688896	-8.49962	-19.4786	32.3890036371641	1.03142087546736	-22.2803	32.914882342481	14.3810325854265	-120.287	20.8314019688896	-8.49962	-19.4786	32.3890036371641	1.03142087546736	-22.2803	32.914882342481	14.3810325854265	-120.287	20.8314019688896	-8.49962	-19.4786	32.3890036371641	1.03142087546736	-22.2803	32.914882342481	14.3810325854265	-120.287
-59.212	-7.45065	-23.8835	48.1653084390326	-4.75732	-57.7191	32.6934342306313	1.0283293965325	-98.4733	-59.212	-7.45065	-23.8835	48.1653084390326	-4.75732	-57.7191	32.6934342306313	1.0283293965325	-98.4733	-59.212	-7.45065	-23.8835	48.1653084390326	-4.75732	-57.7191	32.6934342306313	1.0283293965325	-98.4733
-112.732	-5.67738	-10.9896	61.434951751425	6.79154678403585	-75.1825	36.7666286776128	6.92796814892937	-55.1292	-112.732	-5.67738	-10.9896	61.434951751425	6.79154678403585	-75.1825	36.7666286776128	6.92796814892937	-55.1292	-112.732	-5.67738	-10.9896	61.434951751425	6.79154678403585	-75.1825	36.7666286776128	6.92796814892937	-55.1292
-103.747	-9.38665	-21.3353	58.7312581593047	8.97042729571048	-76.158	46.7095877681959	0.0299171610586459	-57.8345	-103.747	-9.38665	-21.3353	58.7312581593047	8.97042729571048	-76.158	46.7095877681959	0.0299171610586459	-57.8345	-103.747	-9.38665	-21.3353	58.7312581593047	8.97042729571048	-76.158	46.7095877681959	0.0299171610586459	-57.8345
-74.3445	-13.4958	-29.9777	45.5095646777106	-0.487267	-54.9789	58.8269533952854	-5.09566	-75.0016	-74.3445	-13.4958	-29.9777	45.5095646777106	-0.487267	-54.9789	58.8269533952854	-5.09566	-75.0016	-74.3445	-13.4958	-29.9777	45.5095646777106	-0.487267	-54.9789	58.8269533952854	-5.09566	-75.0016
-28.86	-25.9881	-11.5556	36.583134344577	-1.73396	-38.0729	66.4319972687093	-0.435361	-76.7683	-28.86	-25.9881	-11.5556	36.583134344577	-1.73396	-38.0729	66.4319972687093	-0.435361	-76.7683	-28.86	-25.9881	-11.5556	36.583134344577	-1.73396	-38.0729	66.4319972687093	-0.435361	-76.7683
14.0894563114662	-11.3543	-29.9788	44.9805670606191	6.58020423845369	-19.9597	63.1960231299391	15.9477367801215	-67.9136	14.0894563114662	-11.3543	-29.9788	44.9805670606191	6.58020423845369	-19.9597	63.1960231299391	15.9477367801215	-67.9136	14.0894563114662	-11.3543	-29.9788	44.9805670606191	6.58020423845369	-19.9597	63.1960231299391	15.9477367801215	-67.9136
25.6676581964082	-2.44679	-42.5586	44.7024699298594	-3.94218	-11.4601	46.585054485467	11.8942580331776	-30.8112	25.6676581964082	-2.44679	-42.5586	44.7024699298594	-3.94218	-11.4601	46.585054485467	11.8942580331776	-30.8112	25.6676581964082	-2.44679	-42.5586	44.7024699298594	-3.94218	-11.4601	46.585054485467	11.8942580331776	-30.8112
54.1452814705581	-17.3661	-23.6553	31.4327993814947	-3.86537	-9.86189	19.5713016304021	1.67046380158566	49.8487362810588	54.1452814705581	-17.3661	-23.6553	31.4327993814947	-3.86537	-9.86189	19.5713016304021	1.67046380158566	49.8487362810588	54.1452814705581	-17.3661	-23.6553	31.4327993814947	-3.86537	-9.86189	19.5713016304021	1.67046380158566	49.8487362810588
73.6298276875673	-19.218	-7.633	29.4580762126233	-11.6609	-41.705	-11.5472	-33.3949	157.83635244908	73.6298276875673	-19.218	-7.633	29.4580762126233	-11.6609	-41.705	-11.5472	-33.3949	157.83635244908	73.6298276875673	-19.218	-7.633	29.4580762126233	-11.6609	-41.705	-11.5472	-33.3949	157.83635244908
90.5661227297935	-28.4278	-9.14338	40.7469458221601	-0.646387	-63.7469	-41.423	-51.1831	238.429489703416	90.5661227297935	-28.4278	-9.14338	40.7469458221601	-0.646387	-63.7469	-41.423	-51.1831	238.429489703416	90.5661227297935	-28.4278	-9.14338	40.7469458221601	-0.646387	-63.7469	-41.423	-51.1831	238.429489703416
76.7117630901844	-9.21264	-15.3382	42.9164702920686	10.7614225724624	-88.9212	-66.0326	-34.5121	323.94578775033	76.7117630901844	-9.21264	-15.3382	42.9164702920686	10.7614225724624	-88.9212	-66.0326	-34.5121	323.94578775033	76.7117630901844	-9.21264	-15.3382	42.9164702920686	10.7614225724624	-88.9212	-66.0326	-34.5121	323.94578775033
63.0194952112672	-12.6244	-23.8841	48.5297936378057	13.4549116850878	-96.3035	-82.8416	5.67250370057425	372.615541841109	63.0194952112672	-12.6244	-23.8841	48.5297936378057	13.4549116850878	-96.3035	-82.8416	5.67250370057425	372.615541841109	63.0194952112672	-12.6244	-23.8841	48.5297936378057	13.4549116850878	-96.3035	-82.8416	5.67250370057425	372.615541841109
47.0826967506446	-28.0472	-29.0467	6.72353897509397	9.69045863570003	-99.396	-91.1604	-0.729618	412.978045996289	47.0826967506446	-28.0472	-29.0467	6.72353897509397	9.69045863570003	-99.396	-91.1604	-0.729618	412.978045996289	47.0826967506446	-28.0472	-29.0467	6.72353897509397	9.69045863570003	-99.396	-91.1604	-0.729618	412.978045996289
62.1909360875594	-35.5413	-29.8316	-19.5988	10.0881182679186	-127.988	-92.149	-18.9288	460.140001806653	62.1909360875594	-35.5413	-29.8316	-19.5988	10.0881182679186	-127.988	-92.149	-18.9288	460.140001806653	62.1909360875594	-35.5413	-29.8316	-19.5988	10.0881182679186	-127.988	-92.149	-18.9288	460.140001806653
30.2191125702722	-43.9826	-65.5163	12.0012519019316	13.5704844077348	-149.659	-89.0547	-33.3856	469.466034829704	30.2191125702722	-43.9826	-65.5163	12.0012519019316	13.5704844077348	-149.659	-89.0547	-33.3856	469.466034829704	30.2191125702722	-43.9826	-65.5163	12.0012519019316	13.5704844077348	-149.659	-89.0547	-33.3856	469.466034829704
-6.24007	-53.5356	-67.0926	11.3368807201646	13.9844721940345	-169.011	-84.9113	-37.5167	485.014900802906	-6.24007	-53.5356	-67.0926	11.3368807201646	13.9844721940345	-169.011	-84.9113	-37.5167	485.014900802906	-6.24007	-53.5356	-67.0926	11.3368807201646	13.9844721940345	-169.011	-84.9113	-37.5167	485.014900802906
-54.7968	-45.4649	-81.6873	20.8087153192204	10.499716291774	-179.303	-79.0209	-36.9941	452.902445545343	-54.7968	-45.4649	-81.6873	20.8087153192204	10.499716291774	-179.303	-79.0209	-36.9941	452.902445545343	-54.7968	-45.4649	-81.6873	20.8087153192204	10.499716291774	-179.303	-79.0209	-36.9941	452.902445545343
-85.7699	-17.9563	-64.4642	-4.13118	11.8276458769181	-154.466	-68.1506	-37.6493	436.159441257384	-85.7699	-17.9563	-64.4642	-4.13118	11.8276458769181	-154.466	-68.1506	-37.6493	436.159441257384	-85.7699	-17.9563	-64.4642	-4.13118	11.8276458769181	-154.466	-68.1506	-37.6493	436.159441257384
-103.765	-18.8039	-36.0615	-11.3656	-0.603373	-137.947	-52.1287	-37.2625	385.679205197364	-103.765	-18.8039	-36.0615	-11.3656	-0.603373	-137.947	-52.1287	-37.2625	385.679205197364	-103.765	-18.8039	-36.0615	-11.3656	-0.603373	-137.947	-52.1287	-37.2625	385.679205197364
-88.5115	-4.83337	-27.4103	-31.1804	2.58233976032134	-116.953	-34.9547	5.20786039936202	337.888271441162	-88.5115	-4.83337	-27.4103	-31.1804	2.58233976032134	-116.953	-34.9547	5.20786039936202	337.888271441162	-88.5115	-4.83337	-27.4103	-31.1804	2.58233976032134	-116.953	-34.9547	5.20786039936202	337.888271441162
-85.4469	-5.9909	-29.088	-62.3134	-11.6005	-86.2525	-19.594	29.3793671160366	256.619492662533	-85.4469	-5.9909	-29.088	-62.3134	-11.6005	-86.2525	-19.594	29.3793671160366	256.619492662533	-85.4469	-5.9909	-29.088	-62.3134	-11.6005	-86.2525	-19.594	29.3793671160366	256.619492662533
-64.5256	-17.2056	-13.1489	-80.1923	-7.77834	-67.8364	-3.00655	29.0278551520384	205.814993933872	-64.5256	-17.2056	-13.1489	-80.1923	-7.77834	-67.8364	-3.00655	29.0278551520384	205.814993933872	-64.5256	-17.2056	-13.1489	-80.1923	-7.77834	-67.8364	-3.00655	29.0278551520384	205.814993933872
-52.4231	-11.6801	-33.4785	-77.7021	-6.62041	-66.4383	20.9560075808433	12.2412140441265	140.516038035105	-52.4231	-11.6801	-33.4785	-77.7021	-6.62041	-66.4383	20.9560075808433	12.2412140441265	140.516038035105	-52.4231	-11.6801	-33.4785	-77.7021	-6.62041	-66.4383	20.9560075808433	12.2412140441265	140.516038035105
-45.2229	-25.8647	-0.249307	-78.1111	-12.3079	-46.9369	51.4748939736024	-62.2528	64.7191215006277	-45.2229	-25.8647	-0.249307	-78.1111	-12.3079	-46.9369	51.4748939736024	-62.2528	64.7191215006277	-45.2229	-25.8647	-0.249307	-78.1111	-12.3079	-46.9369	51.4748939736024	-62.2528	64.7191215006277
-39.0214	-35.6474	-40.1587	-72.2748	-5.05952	-43.5993	81.1262333183502	-138.221	15.2371812173493	-39.0214	-35.6474	-40.1587	-72.2748	-5.05952	-43.5993	81.1262333183502	-138.221	15.2371812173493	-39.0214	-35.6474	-40.1587	-72.2748	-5.05952	-43.5993	81.1262333183502	-138.221	15.2371812173493
-32.4944	-28.4831	-93.2628	-65.1408	-8.73628	-42.4208	103.076116345503	-124.499	-26.7533	-32.4944	-28.4831	-93.2628	-65.1408	-8.73628	-42.4208	103.076116345503	-124.499	-26.7533	-32.4944	-28.4831	-93.2628	-65.1408	-8.73628	-42.4208	103.076116345503	-124.499	-26.7533
24.3733940137593	-35.4936	-116.519	-43.6519	-10.23	-17.4556	114.862218896588	-132.28	-72.482	24.3733940137593	-35.4936	-116.519	-43.6519	-10.23	-17.4556	114.862218896588	-132.28	-72.482	24.3733940137593	-35.4936	-116.519	-43.6519	-10.23	-17.4556	114.862218896588	-132.28	-72.482
62.5852851616703	-31.0418	-82.725	-16.366	-12.2168	-14.0369	115.556408697905	-92.9911	-128.384	62.5852851616703	-31.0418	-82.725	-16.366	-12.2168	-14.0369	115.556408697905	-92.9911	-128.384	62.5852851616703	-31.0418	-82.725	-16.366	-12.2168	-14.0369	115.556408697905	-92.9911	-128.384
49.322249571431	-49.1512	-35.467	2.46932399576112	-15.4953	7.79606992642518	104.628384183914	-14.7482	-176.403	49.322249571431	-49.1512	-35.467	2.46932399576112	-15.4953	7.79606992642518	104.628384183914	-14.7482	-176.403	49.322249571431	-49.1512	-35.467	2.46932399576112	-15.4953	7.79606992642518	104.628384183914	-14.7482	-176.403
10.6549055778871	-58.486	-10.1397	19.1718838734998	-6.72373	33.929010175288	83.6578893210924	59.7590493773378	-223.852	10.6549055778871	-58.486	-10.1397	19.1718838734998	-6.72373	33.929010175288	83.6578893210924	59.7590493773378	-223.852	10.6549055778871	-58.486	-10.1397	19.1718838734998	-6.72373	33.929010175288	83.6578893210924	59.7590493773378	-223.852
-26.1247	-45.7107	85.0307919670246	48.1486754643457	1.48325863010239	57.9021831997653	57.3700890936874	109.838147123273	-298.323	-26.1247	-45.7107	85.0307919670246	48.1486754643457	1.48325863010239	57.9021831997653	57.3700890936874	109.838147123273	-298.323	-26.1247	-45.7107	85.0307919670246	48.1486754643457	1.48325863010239	57.9021831997653	57.3700890936874	109.838147123273	-298.323
-5.94083	-50.78	154.430218115613	64.1055387014388	-13.8261	52.8092626729392	31.4193904715111	130.979260359112	-353.709	-5.94083	-50.78	154.430218115613	64.1055387014388	-13.8261	52.8092626729392	31.4193904715111	130.979260359112	-353.709	-5.94083	-50.78	154.430218115613	64.1055387014388	-13.8261	52.8092626729392	31.4193904715111	130.979260359112	-353.709
17.7943656022219	-33.3644	-59.7937	95.3442243522325	-10.8984	43.4815972644486	9.41657823609979	156.690684604676	-357.285	17.7943656022219	-33.3644	-59.7937	95.3442243522325	-10.8984	43.4815972644486	9.41657823609979	156.690684604676	-357.285	17.7943656022219	-33.3644	-59.7937	95.3442243522325	-10.8984	43.4815972644486	9.41657823609979	156.690684604676	-357.285
21.6124051831352	-26.4601	-140.928	98.8829659874088	-17.276	37.5490155278069	-7.57082	163.000241323965	-335.841	21.6124051831352	-26.4601	-140.928	98.8829659874088	-17.276	37.5490155278069	-7.57082	163.000241323965	-335.841	21.6124051831352	-26.4601	-140.928	98.8829659874088	-17.276	37.5490155278069	-7.57082	163.000241323965	-335.841
-25.5742	-33.2373	-178.381	102.66529718294	-15.2709	36.503064524956	-20.6001	174.42255535873	-296.637	-25.5742	-33.2373	-178.381	102.66529718294	-15.2709	36.503064524956	-20.6001	174.42255535873	-296.637	-25.5742	-33.2373	-178.381	102.66529718294	-15.2709	36.503064524956	-20.6001	174.42255535873	-296.637
-100.095	-27.3087	-110.796	95.633579587529	-16.6674	53.2035183729297	-28.5496	144.469807184053	-233.573	-100.095	-27.3087	-110.796	95.633579587529	-16.6674	53.2035183729297	-28.5496	144.469807184053	-233.573	-100.095	-27.3087	-110.796	95.633579587529	-16.6674	53.2035183729297	-28.5496	144.469807184053	-233.573
-131.02	-22.3752	-88.2564	92.7233607454817	7.31450019675726	68.0542248160161	-28.9347	136.501198548739	-183.146	-131.02	-22.3752	-88.2564	92.7233607454817	7.31450019675726	68.0542248160161	-28.9347	136.501198548739	-183.146	-131.02	-22.3752	-88.2564	92.7233607454817	7.31450019675726	68.0542248160161	-28.9347	136.501198548739	-183.146
-108.424	-9.47595	-66.5226	69.5391885228715	15.7201227716977	69.6514651805795	-21.5493	115.188202327608	-167.894	-108.424	-9.47595	-66.5226	69.5391885228715	15.7201227716977	69.6514651805795	-21.5493	115.188202327608	-167.894	-108.424	-9.47595	-66.5226	69.5391885228715	15.7201227716977	69.6514651805795	-21.5493	115.188202327608	-167.894
-110.25	-5.08938	-56.4953	65.2387587010023	22.0373621223647	62.0664898474851	-9.32134	68.2796528640865	-159.544	-110.25	-5.08938	-56.4953	65.2387587010023	22.0373621223647	62.0664898474851	-9.32134	68.2796528640865	-159.544	-110.25	-5.08938	-56.4953	65.2387587010023	22.0373621223647	62.0664898474851	-9.32134	68.2796528640865	-159.544
-132.695	1.60397393207409	9.12298593740888	69.2167817749658	27.7772894696532	59.1936569461723	2.17854479645037	-12.782	-151.833	-132.695	1.60397393207409	9.12298593740888	69.2167817749658	27.7772894696532	59.1936569461723	2.17854479645037	-12.782	-151.833	-132.695	1.60397393207409	9.12298593740888	69.2167817749658	27.7772894696532	59.1936569461723	2.17854479645037	-12.782	-151.833
-161.955	9.96706989164122	29.5370937150932	45.6035463314693	31.3934688699672	44.9355998760333	9.74232171797468	-106.931	-117.656	-161.955	9.96706989164122	29.5370937150932	45.6035463314693	31.3934688699672	44.9355998760333	9.74232171797468	-106.931	-117.656	-161.955	9.96706989164122	29.5370937150932	45.6035463314693	31.3934688699672	44.9355998760333	9.74232171797468	-106.931	-117.656
-140.014	-2.71894	106.354561233224	33.2084268218177	34.4043609353084	34.6674607297266	17.201827705097	-95.581	-98.947	-140.014	-2.71894	106.354561233224	33.2084268218177	34.4043609353084	34.6674607297266	17.201827705097	-95.581	-98.947	-140.014	-2.71894	106.354561233224	33.2084268218177	34.4043609353084	34.6674607297266	17.201827705097	-95.581	-98.947
-121.692	6.16020923591067	28.4296292637724	24.7341203585082	33.7846032963388	50.5788561114981	30.0776180789285	-65.3135	-69.1076	-121.692	6.16020923591067	28.4296292637724	24.7341203585082	33.7846032963388	50.5788561114981	30.0776180789285	-65.3135	-69.1076	-121.692	6.16020923591067	28.4296292637724	24.7341203585082	33.7846032963388	50.5788561114981	30.0776180789285	-65.3135	-69.1076
-103.653	12.1062145600979	45.2737417664351	-11.0226	12.0972612641328	43.9700710741103	49.3918821592893	-101.363	-60.4992	-103.653	12.1062145600979	45.2737417664351	-11.0226	12.0972612641328	43.9700710741103	49.3918821592893	-101.363	-60.4992	-103.653	12.1062145600979	45.2737417664351	-11.0226	12.0972612641328	43.9700710741103	49.3918821592893	-101.363	-60.4992
-93.0046	-1.18153	19.5886763620577	-30.5404	7.9050333439901	21.7230651568963	70.3130525269133	-108.554	-47.7424	-93.0046	-1.18153	19.5886763620577	-30.5404	7.9050333439901	21.7230651568963	70.3130525269133	-108.554	-47.7424	-93.0046	-1.18153	19.5886763620577	-30.5404	7.9050333439901	21.7230651568963	70.3130525269133	-108.554	-47.7424
-68.1613	11.8729026288361	14.8640851147669	-41.2313	-1.22316	-2.68273	84.9354185773722	1.00731098661657	-40.3052	-68.1613	11.8729026288361	14.8640851147669	-41.2313	-1.22316	-2.68273	84.9354185773722	1.00731098661657	-40.3052	-68.1613	11.8729026288361	14.8640851147669	-41.2313	-1.22316	-2.68273	84.9354185773722	1.00731098661657	-40.3052
-43.7475	4.95478510129045	16.3726675120431	-49.6096	12.4997524859485	-3.47967	87.7084965856539	77.377595880455	-12.0765	-43.7475	4.95478510129045	16.3726675120431	-49.6096	12.4997524859485	-3.47967	87.7084965856539	77.377595880455	-12.0765	-43.7475	4.95478510129045	16.3726675120431	-49.6096	12.4997524859485	-3.47967	87.7084965856539	77.377595880455	-12.0765
-18.8255	10.870163452569	4.90807063338679	-87.5	6.94146195524241	36.7202314722604	80.9628815620422	-36.9306	-19.7448	-18.8255	10.870163452569	4.90807063338679	-87.5	6.94146195524241	36.7202314722604	80.9628815620422	-36.9306	-19.7448	-18.8255	10.870163452569	4.90807063338679	-87.5	6.94146195524241	36.7202314722604	80.9628815620422	-36.9306	-19.7448
-11.6101	19.1211270890433	59.1379541095161	-90.8294	1.0767103749372	74.582989613271	72.6449438453197	-116.432	-48.511	-11.6101	19.1211270890433	59.1379541095161	-90.8294	1.0767103749372	74.582989613271	72.6449438453197	-116.432	-48.511	-11.6101	19.1211270890433	59.1379541095161	-90.8294	1.0767103749372	74.582989613271	72.6449438453197	-116.432	-48.511
-0.446475	17.2588108065177	107.342038331877	-84.5226	-4.30549	85.0591058268329	69.9669833458231	-102.054	-52.3133	-0.446475	17.2588108065177	107.342038331877	-84.5226	-4.30549	85.0591058268329	69.9669833458231	-102.054	-52.3133	-0.446475	17.2588108065177	107.342038331877	-84.5226	-4.30549	85.0591058268329	69.9669833458231	-102.054	-52.3133
-5.76171	26.8352848320209	121.908804197536	-85.4618	-5.50696	71.2868746057954	74.5600229937161	-115.615	-4.94158	-5.76171	26.8352848320209	121.908804197536	-85.4618	-5.50696	71.2868746057954	74.5600229937161	-115.615	-4.94158	-5.76171	26.8352848320209	121.908804197536	-85.4618	-5.50696	71.2868746057954	74.5600229937161	-115.615	-4.94158
-26.8923	26.9178163735031	96.5463258723073	-83.1688	1.6590276451411	52.8864984717787	85.0826859965279	-484.374	11.2547858409807	-26.8923	26.9178163735031	96.5463258723073	-83.1688	1.6590276451411	52.8864984717787	85.0826859965279	-484.374	11.2547858409807	-26.8923	26.9178163735031	96.5463258723073	-83.1688	1.6590276451411	52.8864984717787	85.0826859965279	-484.374	11.2547858409807
-16.1536	24.6297442129869	37.9627244632909	-86.3175	0.578723043558858	28.8959787005566	99.4947754929356	-532.627	-11.506	-16.1536	24.6297442129869	37.9627244632909	-86.3175	0.578723043558858	28.8959787005566	99.4947754929356	-532.627	-11.506	-16.1536	24.6297442129869	37.9627244632909	-86.3175	0.578723043558858	28.8959787005566	99.4947754929356	-532.627	-11.506
-16.364	32.4569769144239	4.46349673209253	-83.8913	-11.7695	20.8822798732472	116.054874094368	-270.792	-29.2788	-16.364	32.4569769144239	4.46349673209253	-83.8913	-11.7695	20.8822798732472	116.054874094368	-270.792	-29.2788	-16.364	32.4569769144239	4.46349673209253	-83.8913	-11.7695	20.8822798732472	116.054874094368	-270.792	-29.2788
17.903287574231	42.3365540267036	-45.2969	-124.978	-8.89581	-5.85859	130.361321684479	58.502208102571	-74.576	17.903287574231	42.3365540267036	-45.2969	-124.978	-8.89581	-5.85859	130.361321684479	58.502208102571	-74.576	17.903287574231	42.3365540267036	-45.2969	-124.978	-8.89581	-5.85859	130.361321684479	58.502208102571	-74.576
18.748014873397	32.8730957735355	-95.3815	-132.24	-9.85257	-6.05803	137.797134854351	250.808022397492	-66.039	18.748014873397	32.8730957735355	-95.3815	-132.24	-9.85257	-6.05803	137.797134854351	250.808022397492	-66.039	18.748014873397	32.8730957735355	-95.3815	-132.24	-9.85257	-6.05803	137.797134854351	250.808022397492	-66.039
64.1523119532995	42.0330366343045	-123.584	-96.8099	-14.5579	13.1706411062947	135.919580392931	178.428061748753	-63.0783	64.1523119532995	42.0330366343045	-123.584	-96.8099	-14.5579	13.1706411062947	135.919580392931	178.428061748753	-63.0783	64.1523119532995	42.0330366343045	-123.584	-96.8099	-14.5579	13.1706411062947	135.919580392931	178.428061748753	-63.0783
109.446552959296	39.9704773554221	-168.882	-73.7564	-18.3549	12.3027004212643	125.093059337993	152.214209073542	-105.845	109.446552959296	39.9704773554221	-168.882	-73.7564	-18.3549	12.3027004212643	125.093059337993	152.214209073542	-105.845	109.446552959296	39.9704773554221	-168.882	-73.7564	-18.3549	12.3027004212643	125.093059337993	152.214209073542	-105.845
168.715930944688	41.9280561588688	-146.814	-38.6888	-25.8702	22.2084762045808	106.487980360967	211.029071194738	-150.258	168.715930944688	41.9280561588688	-146.814	-38.6888	-25.8702	22.2084762045808	106.487980360967	211.029071194738	-150.258	168.715930944688	41.9280561588688	-146.814	-38.6888	-25.8702	22.2084762045808	106.487980360967	211.029071194738	-150.258
219.602372739118	37.3078722667207	-97.3671	-6.33585	-24.5771	-6.85216	82.5677042469979	292.39979768559	-208.142	219.602372739118	37.3078722667207	-97.3671	-6.33585	-24.5771	-6.85216	82.5677042469979	292.39979768559	-208.142	219.602372739118	37.3078722667207	-97.3671	-6.33585	-24.5771	-6.85216	82.5677042469979	292.39979768559	-208.142
166.941160879078	44.4195016357838	-96.6747	7.89931989019392	-13.6669	-10.6636	57.7819175396665	336.989234612975	-193.604	166.941160879078	44.4195016357838	-96.6747	7.89931989019392	-13.6669	-10.6636	57.7819175396665	336.989234612975	-193.604	166.941160879078	44.4195016357838	-96.6747	7.89931989019392	-13.6669	-10.6636	57.7819175396665	336.989234612975	-193.604
189.898833703503	47.4594650929037	-124.038	-28.3691	-23.3495	-2.25778	36.6995982124698	361.633091962629	-194.645	189.898833703503	47.4594650929037	-124.038	-28.3691	-23.3495	-2.25778	36.6995982124698	361.633091962629	-194.645	189.898833703503	47.4594650929037	-124.038	-28.3691	-23.3495	-2.25778	36.6995982124698	361.633091962629	-194.645
176.418961591866	56.4853919551432	-103.267	-17.8754	-19.7655	1.57223190807402	22.5983443723012	343.849341684871	-244.959	176.418961591866	56.4853919551432	-103.267	-17.8754	-19.7655	1.57223190807402	22.5983443723012	343.849341684871	-244.959	176.418961591866	56.4853919551432	-103.267	-17.8754	-19.7655	1.57223190807402	22.5983443723012	343.849341684871	-244.959
122.566452298988	52.881540369946	-61.5401	-9.35894	-14.9153	-4.49339	17.1326277435508	277.175819682853	-253.991	122.566452298988	52.881540369946	-61.5401	-9.35894	-14.9153	-4.49339	17.1326277435508	277.175819682853	-253.991	122.566452298988	52.881540369946	-61.5401	-9.35894	-14.9153	-4.49339	17.1326277435508	277.175819682853	-253.991
-62.6273	58.9886237362971	-76.0802	-36.9732	-11.2238	2.6431059161838	18.9949548272574	217.962161523938	-214.315	-62.6273	58.9886237362971	-76.0802	-36.9732	-11.2238	2.6431059161838	18.9949548272574	217.962161523938	-214.315	-62.6273	58.9886237362971	-76.0802	-36.9732	-11.2238	2.6431059161838	18.9949548272574	217.962161523938	-214.315
-69.37	59.6426223643016	-39.6749	-36.7984	-1.62774	24.3126663899771	23.8777031482364	162.299072839503	-167.495	-69.37	59.6426223643016	-39.6749	-36.7984	-1.62774	24.3126663899771	23.8777031482364	162.299072839503	-167.495	-69.37	59.6426223643016	-39.6749	-36.7984	-1.62774	24.3126663899771	23.8777031482364	162.299072839503	-167.495
15.8991559172338	40.3381870816273	-114.734	3.90524725887587	12.7202866853073	22.3379464250207	28.4363816663565	33.6545779534425	-103.747	15.8991559172338	40.3381870816273	-114.734	3.90524725887587	12.7202866853073	22.3379464250207	28.4363816663565	33.6545779534425	-103.747	15.8991559172338	40.3381870816273	-114.734	3.90524725887587	12.7202866853073	22.3379464250207	28.4363816663565	33.6545779534425	-103.747
90.4154901697033	45.738216152598	-140.087	60.0710624917028	14.5871376108919	30.1627054590209	32.2846608144006	-124.247	-50.3706	90.4154901697033	45.738216152598	-140.087	60.0710624917028	14.5871376108919	30.1627054590209	32.2846608144006	-124.247	-50.3706	90.4154901697033	45.738216152598	-140.087	60.0710624917028	14.5871376108919	30.1627054590209	32.2846608144006	-124.247	-50.3706
225.576587489817	51.6320451079474	-71.6878	79.1391405176328	11.994467801184	56.3339973136122	37.5909670990862	-222.13	-3.33941	225.576587489817	51.6320451079474	-71.6878	79.1391405176328	11.994467801184	56.3339973136122	37.5909670990862	-222.13	-3.33941	225.576587489817	51.6320451079474	-71.6878	79.1391405176328	11.994467801184	56.3339973136122	37.5909670990862	-222.13	-3.33941
352.412481523152	37.9837185508465	-54.3455	112.94485793638	2.80000910976104	49.9002261918052	45.1027558670368	-224.718	47.5287056767393	352.412481523152	37.9837185508465	-54.3455	112.94485793638	2.80000910976104	49.9002261918052	45.1027558670368	-224.718	47.5287056767393	352.412481523152	37.9837185508465	-54.3455	112.94485793638	2.80000910976104	49.9002261918052	45.1027558670368	-224.718	47.5287056767393
461.170722747376	44.6475999748193	-33.6128	109.31057127423	9.70736300110961	36.8665543581866	53.0992118201415	-138.362	66.0179226739931	461.170722747376	44.6475999748193	-33.6128	109.31057127423	9.70736300110961	36.8665543581866	53.0992118201415	-138.362	66.0179226739931	461.170722747376	44.6475999748193	-33.6128	109.31057127423	9.70736300110961	36.8665543581866	53.0992118201415	-138.362	66.0179226739931
553.963063814715	37.5725523761694	-72.207	155.13471247015	16.7347625541858	32.9364697705139	60.1371304730242	-123.76	59.2689721408607	553.963063814715	37.5725523761694	-72.207	155.13471247015	16.7347625541858	32.9364697705139	60.1371304730242	-123.76	59.2689721408607	553.963063814715	37.5725523761694	-72.207	155.13471247015	16.7347625541858	32.9364697705139	60.1371304730242	-123.76	59.2689721408607
655.07217922687	43.8499266934176	-0.0760034	109.114186107322	11.1444619152245	28.3179039765213	66.9508561565003	84.9712402888829	76.2846593316599	655.07217922687	43.8499266934176	-0.0760034	109.114186107322	11.1444619152245	28.3179039765213	66.9508561565003	84.9712402888829	76.2846593316599	655.07217922687	43.8499266934176	-0.0760034	109.114186107322	11.1444619152245	28.3179039765213	66.9508561565003	84.9712402888829	76.2846593316599
736.506	44.6216822904861	94.8763696660009	11.368467807934	11.8310277878544	27.1902394018175	74.4091707697924	-181.633	80.074320118681	736.506	44.6216822904861	94.8763696660009	11.368467807934	11.8310277878544	27.1902394018175	74.4091707697924	-181.633	80.074320118681	736.506	44.6216822904861	94.8763696660009	11.368467807934	11.8310277878544	27.1902394018175	74.4091707697924	-181.633	80.074320118681
738.499221766089	37.0550183009337	88.9089110311049	0.999004361056656	4.35596271143943	18.7845115443887	81.7236798178211	-698.037	54.1738750581876	738.499221766089	37.0550183009337	88.9089110311049	0.999004361056656	4.35596271143943	18.7845115443887	81.7236798178211	-698.037	54.1738750581876	738.499221766089	37.0550183009337	88.9089110311049	0.999004361056656	4.35596271143943	18.7845115443887	81.7236798178211	-698.037	54.1738750581876
655.162402373627	46.6669085531787	-71.4439	13.448220730151	-0.858579	33.4323922879336	86.3193912349661	-858.707	22.7576507097536	655.162402373627	46.6669085531787	-71.4439	13.448220730151	-0.858579	33.4323922879336	86.3193912349661	-858.707	22.7576507097536	655.162402373627	46.6669085531787	-71.4439	13.448220730151	-0.858579	33.4323922879336	86.3193912349661	-858.707	22.7576507097536
535.496605390739	36.2152033792778	-142.872	26.569309124697	-14.7731	39.9589450906555	85.6442875429377	-500.655	37.9442198711233	535.496605390739	36.2152033792778	-142.872	26.569309124697	-14.7731	39.9589450906555	85.6442875429377	-500.655	37.9442198711233	535.496605390739	36.2152033792778	-142.872	26.569309124697	-14.7731	39.9589450906555	85.6442875429377	-500.655	37.9442198711233
430.961099012779	44.6243054636585	-219.882	29.3821380339958	2.91144229126635	25.1339490061566	79.7342543802453	-176.795	40.9021761534735	430.961099012779	44.6243054636585	-219.882	29.3821380339958	2.91144229126635	25.1339490061566	79.7342543802453	-176.795	40.9021761534735	430.961099012779	44.6243054636585	-219.882	29.3821380339958	2.91144229126635	25.1339490061566	79.7342543802453	-176.795	40.9021761534735
342.297414803912	32.2021852741131	-179.277	11.4026100639924	23.8934945268611	12.4360731223035	69.4597502778233	-154.319	49.0051736913233	342.297414803912	32.2021852741131	-179.277	11.4026100639924	23.8934945268611	12.4360731223035	69.4597502778233	-154.319	49.0051736913233	342.297414803912	32.2021852741131	-179.277	11.4026100639924	23.8934945268611	12.4360731223035	69.4597502778233	-154.319	49.0051736913233
274.809979430584	20.1003858267706	-189.059	42.4047078634083	41.1193125938957	6.33751553485661	53.8542955911239	-316.599	80.5176	274.809979430584	20.1003858267706	-189.059	42.4047078634083	41.1193125938957	6.33751553485661	53.8542955911239	-316.599	80.5176	274.809979430584	20.1003858267706	-189.059	42.4047078634083	41.1193125938957	6.33751553485661	53.8542955911239	-316.599	80.5176
182.789845091906	8.06954298255882	-206.659	40.3224606821184	57.6759729783778	-20.9307	31.7733761412346	-384.268	114.014206933903	182.789845091906	8.06954298255882	-206.659	40.3224606821184	57.6759729783778	-20.9307	31.7733761412346	-384.268	114.014206933903	182.789845091906	8.06954298255882	-206.659	40.3224606821184	57.6759729783778	-20.9307	31.7733761412346	-384.268	114.014206933903
72.2217942022146	13.4420449102337	-199.959	59.7390492168377	49.1125617491505	-28.7621	5.95718836433721	-189.048	149.165266499344	72.2217942022146	13.4420449102337	-199.959	59.7390492168377	49.1125617491505	-28.7621	5.95718836433721	-189.048	149.165266499344	72.2217942022146	13.4420449102337	-199.959	59.7390492168377	49.1125617491505	-28.7621	5.95718836433721	-189.048	149.165266499344
-54.8026	18.5997019151852	-160.783	15.4086092187312	25.110270127911	-17.1169	-19.1284	124.491983369133	146.837075051948	-54.8026	18.5997019151852	-160.783	15.4086092187312	25.110270127911	-17.1169	-19.1284	124.491983369133	146.837075051948	-54.8026	18.5997019151852	-160.783	15.4086092187312	25.110270127911	-17.1169	-19.1284	124.491983369133	146.837075051948
-171.645	20.2160013214711	-94.6956	38.4612021746456	-18.009	-13.9247	-39.7032	331.255664814543	127.622819768502	-171.645	20.2160013214711	-94.6956	38.4612021746456	-18.009	-13.9247	-39.7032	331.255664814543	127.622819768502	-171.645	20.2160013214711	-94.6956	38.4612021746456	-18.009	-13.9247	-39.7032	331.255664814543	127.622819768502
-248.22	19.190727190074	-46.9689	10.4917415896677	-33.7496	32.6013314469548	-54.6982	255.230638887284	89.9063538311567	-248.22	19.190727190074	-46.9689	10.4917415896677	-33.7496	32.6013314469548	-54.6982	255.230638887284	89.9063538311567	-248.22	19.190727190074	-46.9689	10.4917415896677	-33.7496	32.6013314469548	-54.6982	255.230638887284	89.9063538311567
-351.364	0.943636497804239	-30.3145	-36.7706	-13.4582	29.3750642048024	-64.9024	240.309694511906	66.6559142469676	-351.364	0.943636497804239	-30.3145	-36.7706	-13.4582	29.3750642048024	-64.9024	240.309694511906	66.6559142469676	-351.364	0.943636497804239	-30.3145	-36.7706	-13.4582	29.3750642048024	-64.9024	240.309694511906	66.6559142469676
-433.191	-5.29196	-4.10072	-14.4238	14.2491171676235	22.5616461707632	-69.7107	301.755563721242	38.2456694712852	-433.191	-5.29196	-4.10072	-14.4238	14.2491171676235	22.5616461707632	-69.7107	301.755563721242	38.2456694712852	-433.191	-5.29196	-4.10072	-14.4238	14.2491171676235	22.5616461707632	-69.7107	301.755563721242	38.2456694712852
-507.216	-16.6936	10.1872240740494	-4.11753	56.1350363984945	4.64923567466878	-67.644	392.337762515976	26.794115787162	-507.216	-16.6936	10.1872240740494	-4.11753	56.1350363984945	4.64923567466878	-67.644	392.337762515976	26.794115787162	-507.216	-16.6936	10.1872240740494	-4.11753	56.1350363984945	4.64923567466878	-67.644	392.337762515976	26.794115787162
-530.886	-4.74736	81.1483033676077	-10.0622	57.0686496830757	-26.7756	-59.2922	582.716117345497	25.448958334491	-530.886	-4.74736	81.1483033676077	-10.0622	57.0686496830757	-26.7756	-59.2922	582.716117345497	25.448958334491	-530.886	-4.74736	81.1483033676077	-10.0622	57.0686496830757	-26.7756	-59.2922	582.716117345497	25.448958334491
-517.559	-9.63414	106.728371614659	4.37405422957615	-34.9419	-28.8284	-46.6883	789.792595711623	4.76274614767807	-517.559	-9.63414	106.728371614659	4.37405422957615	-34.9419	-28.8284	-46.6883	789.792595711623	4.76274614767807	-517.559	-9.63414	106.728371614659	4.37405422957615	-34.9419	-28.8284	-46.6883	789.792595711623	4.76274614767807
-483.518	-5.04691	214.362771312021	34.7063623669433	-109.458	-38.371	-32.5006	921.64325260343	-27.3437	-483.518	-5.04691	214.362771312021	34.7063623669433	-109.458	-38.371	-32.5006	921.64325260343	-27.3437	-483.518	-5.04691	214.362771312021	34.7063623669433	-109.458	-38.371	-32.5006	921.64325260343	-27.3437
-429.5	5.87524690194602	191.520423990152	-35.4024	-159.465	-71.0856	-19.4424	908.720103767926	-1.36248	-429.5	5.87524690194602	191.520423990152	-35.4024	-159.465	-71.0856	-19.4424	908.720103767926	-1.36248	-429.5	5.87524690194602	191.520423990152	-35.4024	-159.465	-71.0856	-19.4424	908.720103767926	-1.36248
-376.307	-10.1104	119.418044975099	-132.67	-138.412	-79.894	-9.36871	792.687660547794	38.1758931383816	-376.307	-10.1104	119.418044975099	-132.67	-138.412	-79.894	-9.36871	792.687660547794	38.1758931383816	-376.307	-10.1104	119.418044975099	-132.67	-138.412	-79.894	-9.36871	792.687660547794	38.1758931383816
-297.017	-16.1689	131.256978879373	-114.497	-83.3388	-67.2972	-6.44711	658.280224889396	83.4799403141658	-297.017	-16.1689	131.256978879373	-114.497	-83.3388	-67.2972	-6.44711	658.280224889396	83.4799403141658	-297.017	-16.1689	131.256978879373	-114.497	-83.3388	-67.2972	-6.44711	658.280224889396	83.4799403141658
-252.924	-16.6494	166.117046231597	-73.4554	-8.04796	-32.2337	-18.9473	495.068743190074	109.827951543875	-252.924	-16.6494	166.117046231597	-73.4554	-8.04796	-32.2337	-18.9473	495.068743190074	109.827951543875	-252.924	-16.6494	166.117046231597	-73.4554	-8.04796	-32.2337	-18.9473	495.068743190074	109.827951543875
-194.862	-13.0237	226.21358068678	-33.4088	55.9041624432189	0.230487987459313	-48.9971	298.085993013356	140.224718855222	-194.862	-13.0237	226.21358068678	-33.4088	55.9041624432189	0.230487987459313	-48.9971	298.085993013356	140.224718855222	-194.862	-13.0237	226.21358068678	-33.4088	55.9041624432189	0.230487987459313	-48.9971	298.085993013356	140.224718855222
-180.196	-18.6716	212.073414077731	0.378015879317978	59.2635967124106	-7.62546	-88.334	153.656524757188	146.941068231249	-180.196	-18.6716	212.073414077731	0.378015879317978	59.2635967124106	-7.62546	-88.334	153.656524757188	146.941068231249	-180.196	-18.6716	212.073414077731	0.378015879317978	59.2635967124106	-7.62546	-88.334	153.656524757188	146.941068231249
-163.842	-19.3941	179.178677193717	-25.2252	95.1161956324642	-23.6051	-125.297	15.436016256649	132.944866058538	-163.842	-19.3941	179.178677193717	-25.2252	95.1161956324642	-23.6051	-125.297	15.436016256649	132.944866058538	-163.842	-19.3941	179.178677193717	-25.2252	95.1161956324642	-23.6051	-125.297	15.436016256649	132.944866058538
-112.217	-19.2062	186.123630319393	-26.2344	136.735491746645	-27.168	-148.907	-150.77	134.293974319819	-112.217	-19.2062	186.123630319393	-26.2344	136.735491746645	-27.168	-148.907	-150.77	134.293974319819	-112.217	-19.2062	186.123630319393	-26.2344	136.735491746645	-27.168	-148.907	-150.77	134.293974319819
-23.6919	-20.25	162.185228258076	-8.89362	155.860860507254	-17.459	-154.347	-152.596	136.539315839131	-23.6919	-20.25	162.185228258076	-8.89362	155.860860507254	-17.459	-154.347	-152.596	136.539315839131	-23.6919	-20.25	162.185228258076	-8.89362	155.860860507254	-17.459	-154.347	-152.596	136.539315839131
70.0121444077785	-24.6618	159.845537156098	38.9586997130157	165.624450589183	-11.7734	-148.983	-259.818	88.4874067514811	70.0121444077785	-24.6618	159.845537156098	38.9586997130157	165.624450589183	-11.7734	-148.983	-259.818	88.4874067514811	70.0121444077785	-24.6618	159.845537156098	38.9586997130157	165.624450589183	-11.7734	-148.983	-259.818	88.4874067514811
120.743337551688	-37.6607	149.752299715646	26.7827559818394	130.426228380003	-24.3621	-145.709	-467.576	80.9621956103278	120.743337551688	-37.6607	149.752299715646	26.7827559818394	130.426228380003	-24.3621	-145.709	-467.576	80.9621956103278	120.743337551688	-37.6607	149.752299715646	26.7827559818394	130.426228380003	-24.3621	-145.709	-467.576	80.9621956103278
93.7453460696427	-36.1256	95.8759166736852	29.9533382824351	155.50105925207	-40.9852	-150.065	-647.255	89.2778367272513	93.7453460696427	-36.1256	95.8759166736852	29.9533382824351	155.50105925207	-40.9852	-150.065	-647.255	89.2778367272513	93.7453460696427	-36.1256	95.8759166736852	29.9533382824351	155.50105925207	-40.9852	-150.065	-647.255	89.2778367272513
34.1962373756682	-23.6757	36.4416760291472	62.6896134353655	140.304042662413	-50.1148	-158.057	-785.776	138.01280863062	34.1962373756682	-23.6757	36.4416760291472	62.6896134353655	140.304042662413	-50.1148	-158.057	-785.776	138.01280863062	34.1962373756682	-23.6757	36.4416760291472	62.6896134353655	140.304042662413	-50.1148	-158.057	-785.776	138.01280863062
-52.2873	-21.5705	-18.8088	144.331910912667	-13.4698	-45.9345	-162.025	-742.652	204.983716401259	-52.2873	-21.5705	-18.8088	144.331910912667	-13.4698	-45.9345	-162.025	-742.652	204.983716401259	-52.2873	-21.5705	-18.8088	144.331910912667	-13.4698	-45.9345	-162.025	-742.652	204.983716401259
-136.567	-10.8984	-74.8964	99.0939372797741	-44.9055	-47.0448	-157.032	-713.869	223.159041345454	-136.567	-10.8984	-74.8964	99.0939372797741	-44.9055	-47.0448	-157.032	-713.869	223.159041345454	-136.567	-10.8984	-74.8964	99.0939372797741	-44.9055	-47.0448	-157.032	-713.869	223.159041345454
-228.572	-1.77522	-137.258	65.1720383292935	-60.082	-20.8374	-144.116	-406.008	167.589857741132	-228.572	-1.77522	-137.258	65.1720383292935	-60.082	-20.8374	-144.116	-406.008	167.589857741132	-228.572	-1.77522	-137.258	65.1720383292935	-60.082	-20.8374	-144.116	-406.008	167.589857741132
-295.716	1.06871603321996	-183.582	-50.2062	-73.1327	-3.93426	-128.155	-560.793	75.8764170046879	-295.716	1.06871603321996	-183.582	-50.2062	-73.1327	-3.93426	-128.155	-560.793	75.8764170046879	-295.716	1.06871603321996	-183.582	-50.2062	-73.1327	-3.93426	-128.155	-560.793	75.8764170046879
-352.451	-8.81756	-168.216	-113.306	-45.2962	-0.662241	-114.451	-1026.33	10.247380987331	-352.451	-8.81756	-168.216	-113.306	-45.2962	-0.662241	-114.451	-1026.33	10.247380987331	-352.451	-8.81756	-168.216	-113.306	-45.2962	-0.662241	-114.451	-1026.33	10.247380987331
-381.057	-6.33311	-159.908	-68.555	-32.5413	5.75067262682106	-104.926	-1015.02	15.8864406289904	-381.057	-6.33311	-159.908	-68.555	-32.5413	5.75067262682106	-104.926	-1015.02	15.8864406289904	-381.057	-6.33311	-159.908	-68.555	-32.5413	5.75067262682106	-104.926	-1015.02	15.8864406289904
-353.264	-14.1242	-138.419	-114.216	1.69740971414531	-2.60558	-97.2791	-166.802	20.7422993147926	-353.264	-14.1242	-138.419	-114.216	1.69740971414531	-2.60558	-97.2791	-166.802	20.7422993147926	-353.264	-14.1242	-138.419	-114.216	1.69740971414531	-2.60558	-97.2791	-166.802	20.7422993147926
-298.168	-22.123	-184.107	-142.534	6.08427555191211	-12.9258	-88.9609	993.288655722341	28.0080086596864	-298.168	-22.123	-184.107	-142.534	6.08427555191211	-12.9258	-88.9609	993.288655722341	28.0080086596864	-298.168	-22.123	-184.107	-142.534	6.08427555191211	-12.9258	-88.9609	993.288655722341	28.0080086596864
-275.766	-10.2836	-161.67	-249.757	-84.8787	-1.33936	-79.8638	1026.41697538665	6.17935265242434	-275.766	-10.2836	-161.67	-249.757	-84.8787	-1.33936	-79.8638	1026.41697538665	6.17935265242434	-275.766	-10.2836	-161.67	-249.757	-84.8787	-1.33936	-79.8638	1026.41697538665	6.17935265242434
-240.907	-16.8022	-168.877	-148.798	-124.68	-31.7099	-72.5361	-578.915	-6.59163	-240.907	-16.8022	-168.877	-148.798	-124.68	-31.7099	-72.5361	-578.915	-6.59163	-240.907	-16.8022	-168.877	-148.798	-124.68	-31.7099	-72.5361	-578.915	-6.59163
-216.958	-5.61678	-241.566	-2.10102	-118.314	-38.9615	-70.3971	-1875.25	-10.536	-216.958	-5.61678	-241.566	-2.10102	-118.314	-38.9615	-70.3971	-1875.25	-10.536	-216.958	-5.61678	-241.566	-2.10102	-118.314	-38.9615	-70.3971	-1875.25	-10.536
-183.916	-21.9383	-260.014	67.1472775109426	-67.3416	-45.0509	-74.2404	-1522.77	-53.1474	-183.916	-21.9383	-260.014	67.1472775109426	-67.3416	-45.0509	-74.2404	-1522.77	-53.1474	-183.916	-21.9383	-260.014	67.1472775109426	-67.3416	-45.0509	-74.2404	-1522.77	-53.1474
-146.189	-25.9062	-264.055	108.833080717597	-34.9316	-50.0572	-78.6123	-353.683	-45.9494	-146.189	-25.9062	-264.055	108.833080717597	-34.9316	-50.0572	-78.6123	-353.683	-45.9494	-146.189	-25.9062	-264.055	108.833080717597	-34.9316	-50.0572	-78.6123	-353.683	-45.9494
-116.896	-34.5778	-223.029	125.638491262818	-60.7664	-36.7988	-73.9513	506.650246715213	-19.5998	-116.896	-34.5778	-223.029	125.638491262818	-60.7664	-36.7988	-73.9513	506.650246715213	-19.5998	-116.896	-34.5778	-223.029	125.638491262818	-60.7664	-36.7988	-73.9513	506.650246715213	-19.5998
-112.473	-46.3748	-192.294	138.108419258769	-10.6248	-36.0185	-53.43	657.722828980616	1.94395085288924	-112.473	-46.3748	-192.294	138.108419258769	-10.6248	-36.0185	-53.43	657.722828980616	1.94395085288924	-112.473	-46.3748	-192.294	138.108419258769	-10.6248	-36.0185	-53.43	657.722828980616	1.94395085288924
-89.4049	-41.3729	-143.09	204.757997030047	41.4523846001412	-19.1598	-18.7912	611.357197766793	-11.1357	-89.4049	-41.3729	-143.09	204.757997030047	41.4523846001412	-19.1598	-18.7912	611.357197766793	-11.1357	-89.4049	-41.3729	-143.09	204.757997030047	41.4523846001412	-19.1598	-18.7912	611.357197766793	-11.1357
-76.4373	-18.8811	-101.608	264.335694357643	20.5522187173157	-26.6363	21.1104114786467	670.608077095918	-11.7934	-76.4373	-18.8811	-101.608	264.335694357643	20.5522187173157	-26.6363	21.1104114786467	670.608077095918	-11.7934	-76.4373	-18.8811	-101.608	264.335694357643	20.5522187173157	-26.6363	21.1104114786467	670.608077095918	-11.7934
-28.9584	7.17219125140961	-54.9851	276.838024946325	-100.828	-30.2195	58.0806495405423	732.31842198219	-46.873	-28.9584	7.17219125140961	-54.9851	276.838024946325	-100.828	-30.2195	58.0806495405423	732.31842198219	-46.873	-28.9584	7.17219125140961	-54.9851	276.838024946325	-100.828	-30.2195	58.0806495405423	732.31842198219	-46.873
-36.3954	8.0972060938158	-12.3993	229.45582527057	-91.9271	-29.2298	89.0253952584553	811.234481093189	-105.382	-36.3954	8.0972060938158	-12.3993	229.45582527057	-91.9271	-29.2298	89.0253952584553	811.234481093189	-105.382	-36.3954	8.0972060938158	-12.3993	229.45582527057	-91.9271	-29.2298	89.0253952584553	811.234481093189	-105.382
-13.9708	-19.7868	-8.19232	182.301846138258	-83.7089	12.7674960826901	113.725007054827	993.284976575349	-113.13	-13.9708	-19.7868	-8.19232	182.301846138258	-83.7089	12.7674960826901	113.725007054827	993.284976575349	-113.13	-13.9708	-19.7868	-8.19232	182.301846138258	-83.7089	12.7674960826901	113.725007054827	993.284976575349	-113.13
6.18590318927998	-20.0501	15.8887760297761	133.262422186214	-61.9428	24.8222926540588	133.265431057992	1043.30032689737	-106.518	6.18590318927998	-20.0501	15.8887760297761	133.262422186214	-61.9428	24.8222926540588	133.265431057992	1043.30032689737	-106.518	6.18590318927998	-20.0501	15.8887760297761	133.262422186214	-61.9428	24.8222926540588	133.265431057992	1043.30032689737	-106.518
51.8266656295974	-22.0276	89.336180515499	59.4512118027641	-49.4485	28.8402061719331	147.128333969786	987.646956656586	-59.7582	51.8266656295974	-22.0276	89.336180515499	59.4512118027641	-49.4485	28.8402061719331	147.128333969786	987.646956656586	-59.7582	51.8266656295974	-22.0276	89.336180515499	59.4512118027641	-49.4485	28.8402061719331	147.128333969786	987.646956656586	-59.7582
85.255224468998	-42.2707	14.757442812252	23.3594877051383	-34.783	36.6373290138082	154.218063608074	853.518347536505	-11.5173	85.255224468998	-42.2707	14.757442812252	23.3594877051383	-34.783	36.6373290138082	154.218063608074	853.518347536505	-11.5173	85.255224468998	-42.2707	14.757442812252	23.3594877051383	-34.783	36.6373290138082	154.218063608074	853.518347536505	-11.5173
112.578386234281	-64.954	26.5777260886717	-14.4594	-29.6445	40.8461763313027	155.608411829271	753.38576827635	-36.6171	112.578386234281	-64.954	26.5777260886717	-14.4594	-29.6445	40.8461763313027	155.608411829271	753.38576827635	-36.6171	112.578386234281	-64.954	26.5777260886717	-14.4594	-29.6445	40.8461763313027	155.608411829271	753.38576827635	-36.6171
115.713254653831	-52.6633	5.04214984624483	-79.7214	-18.4844	23.1422409609041	153.318363594826	504.488849508123	-52.697	115.713254653831	-52.6633	5.04214984624483	-79.7214	-18.4844	23.1422409609041	153.318363594826	504.488849508123	-52.697	115.713254653831	-52.6633	5.04214984624483	-79.7214	-18.4844	23.1422409609041	153.318363594826	504.488849508123	-52.697
104.575707477896	-52.5023	9.51049865134287	-109.343	5.22330510535049	30.0839787858284	147.261065486175	193.953451123914	-53.5646	104.575707477896	-52.5023	9.51049865134287	-109.343	5.22330510535049	30.0839787858284	147.261065486175	193.953451123914	-53.5646	104.575707477896	-52.5023	9.51049865134287	-109.343	5.22330510535049	30.0839787858284	147.261065486175	193.953451123914	-53.5646
60.4822748861251	-22.0191	13.5085694671043	-135.231	-11.3011	36.5716017486634	136.836452070109	-92.2343	-45.4608	60.4822748861251	-22.0191	13.5085694671043	-135.231	-11.3011	36.5716017486634	136.836452070109	-92.2343	-45.4608	60.4822748861251	-22.0191	13.5085694671043	-135.231	-11.3011	36.5716017486634	136.836452070109	-92.2343	-45.4608
63.1712132840929	-55.766	24.3696388303239	-190.629	-55.9911	39.0612114957244	124.174117878421	-248.84	-36.7307	63.1712132840929	-55.766	24.3696388303239	-190.629	-55.9911	39.0612114957244	124.174117878421	-248.84	-36.7307	63.1712132840929	-55.766	24.3696388303239	-190.629	-55.9911	39.0612114957244	124.174117878421	-248.84	-36.7307
64.3017012770639	-31.7541	23.4681292754593	-286.508	-50.7192	41.8435925947089	114.551828722612	-392.036	-11.1272	64.3017012770639	-31.7541	23.4681292754593	-286.508	-50.7192	41.8435925947089	114.551828722612	-392.036	-11.1272	64.3017012770639	-31.7541	23.4681292754593	-286.508	-50.7192	41.8435925947089	114.551828722612	-392.036	-11.1272
62.2779819481113	3.92733027934727	80.884822850641	-349.322	5.99453462647733	6.45526223808283	109.766404999459	-516.476	9.32928815563822	62.2779819481113	3.92733027934727	80.884822850641	-349.322	5.99453462647733	6.45526223808283	109.766404999459	-516.476	9.32928815563822	62.2779819481113	3.92733027934727	80.884822850641	-349.322	5.99453462647733	6.45526223808283	109.766404999459	-516.476	9.32928815563822
32.5746300375559	3.59409212456926	-75.5411	-302.864	82.4810497489329	4.05947465444801	105.030608141085	-562.404	48.3827579147111	32.5746300375559	3.59409212456926	-75.5411	-302.864	82.4810497489329	4.05947465444801	105.030608141085	-562.404	48.3827579147111	32.5746300375559	3.59409212456926	-75.5411	-302.864	82.4810497489329	4.05947465444801	105.030608141085	-562.404	48.3827579147111
-27.4606	-36.9352	-72.6278	-282.614	92.9803382818526	3.19154547758685	98.5665323574267	-514.028	44.7699566197063	-27.4606	-36.9352	-72.6278	-282.614	92.9803382818526	3.19154547758685	98.5665323574267	-514.028	44.7699566197063	-27.4606	-36.9352	-72.6278	-282.614	92.9803382818526	3.19154547758685	98.5665323574267	-514.028	44.7699566197063
-52.5695	-50.1675	-68.888	-236.95	107.180786577262	-2.73371	99.673195257768	-454.726	43.3838163504026	-52.5695	-50.1675	-68.888	-236.95	107.180786577262	-2.73371	99.673195257768	-454.726	43.3838163504026	-52.5695	-50.1675	-68.888	-236.95	107.180786577262	-2.73371	99.673195257768	-454.726	43.3838163504026
-41.1394	-62.9607	-22.0036	-163.601	172.860845329367	14.593374041477	115.758119602183	-488.084	46.2404968459789	-41.1394	-62.9607	-22.0036	-163.601	172.860845329367	14.593374041477	115.758119602183	-488.084	46.2404968459789	-41.1394	-62.9607	-22.0036	-163.601	172.860845329367	14.593374041477	115.758119602183	-488.084	46.2404968459789
-57.6445	-102.828	-123.321	-72.9076	170.629657625673	21.3245465613128	140.211758544989	-687.287	38.0028512770041	-57.6445	-102.828	-123.321	-72.9076	170.629657625673	21.3245465613128	140.211758544989	-687.287	38.0028512770041	-57.6445	-102.828	-123.321	-72.9076	170.629657625673	21.3245465613128	140.211758544989	-687.287	38.0028512770041
-82.822	-155.514	-152.177	-19.1872	171.53677258367	33.8362981924532	158.002297161276	-902.921	21.8610098501867	-82.822	-155.514	-152.177	-19.1872	171.53677258367	33.8362981924532	158.002297161276	-902.921	21.8610098501867	-82.822	-155.514	-152.177	-19.1872	171.53677258367	33.8362981924532	158.002297161276	-902.921	21.8610098501867
-121.612	-148.008	-133.918	41.7719719047766	-10.685	22.7634516393957	157.266461228314	-1026.69	-5.86656	-121.612	-148.008	-133.918	41.7719719047766	-10.685	22.7634516393957	157.266461228314	-1026.69	-5.86656	-121.612	-148.008	-133.918	41.7719719047766	-10.685	22.7634516393957	157.266461228314	-1026.69	-5.86656
-187.276	-28.1088	-59.3331	78.801545419776	-43.314	2.70800844852831	133.088221841707	-665.935	-16.1759	-187.276	-28.1088	-59.3331	78.801545419776	-43.314	2.70800844852831	133.088221841707	-665.935	-16.1759	-187.276	-28.1088	-59.3331	78.801545419776	-43.314	2.70800844852831	133.088221841707	-665.935	-16.1759
-259.794	77.8898991863795	-28.8103	122.409001990456	-12.8089	7.65142928097964	87.2399876398209	-244.419	-1.00949	-259.794	77.8898991863795	-28.8103	122.409001990456	-12.8089	7.65142928097964	87.2399876398209	-244.419	-1.00949	-259.794	77.8898991863795	-28.8103	122.409001990456	-12.8089	7.65142928097964	87.2399876398209	-244.419	-1.00949
-238.795	165.382493389169	59.8037856087608	185.981708149279	13.2228455994851	23.508688907214	25.6402763844398	101.988942401404	10.1873997791634	-238.795	165.382493389169	59.8037856087608	185.981708149279	13.2228455994851	23.508688907214	25.6402763844398	101.988942401404	10.1873997791634	-238.795	165.382493389169	59.8037856087608	185.981708149279	13.2228455994851	23.508688907214	25.6402763844398	101.988942401404	10.1873997791634
-156.224	185.517356126511	52.7863278587171	187.226323419897	27.9012381689836	32.2670452992281	-42.0708	82.975177959746	33.2502928417522	-156.224	185.517356126511	52.7863278587171	187.226323419897	27.9012381689836	32.2670452992281	-42.0708	82.975177959746	33.2502928417522	-156.224	185.517356126511	52.7863278587171	187.226323419897	27.9012381689836	32.2670452992281	-42.0708	82.975177959746	33.2502928417522
-55.5471	203.396448443231	83.7106391070941	181.268403978839	5.79337185275459	29.8069261436064	-106.112	64.4011179187691	0.867338736249792	-55.5471	203.396448443231	83.7106391070941	181.268403978839	5.79337185275459	29.8069261436064	-106.112	64.4011179187691	0.867338736249792	-55.5471	203.396448443231	83.7106391070941	181.268403978839	5.79337185275459	29.8069261436064	-106.112	64.4011179187691	0.867338736249792
48.4971509906326	214.897927290952	170.490575642139	186.292377278888	9.70060987610255	36.328992610939	-159.164	138.450947132966	-8.31373	48.4971509906326	214.897927290952	170.490575642139	186.292377278888	9.70060987610255	36.328992610939	-159.164	138.450947132966	-8.31373	48.4971509906326	214.897927290952	170.490575642139	186.292377278888	9.70060987610255	36.328992610939	-159.164	138.450947132966	-8.31373
83.7514758834001	193.09425630874	155.132247338461	203.117566723193	86.7876146348695	44.4742718701109	-198.956	154.657134259233	-42.9793	83.7514758834001	193.09425630874	155.132247338461	203.117566723193	86.7876146348695	44.4742718701109	-198.956	154.657134259233	-42.9793	83.7514758834001	193.09425630874	155.132247338461	203.117566723193	86.7876146348695	44.4742718701109	-198.956	154.657134259233	-42.9793
115.73219834787	105.548331595755	225.407604938468	181.034238217081	82.7979265677649	20.0631031280892	-226.371	144.997316203061	-57.8441	115.73219834787	105.548331595755	225.407604938468	181.034238217081	82.7979265677649	20.0631031280892	-226.371	144.997316203061	-57.8441	115.73219834787	105.548331595755	225.407604938468	181.034238217081	82.7979265677649	20.0631031280892	-226.371	144.997316203061	-57.8441
162.260398212922	29.7593820301351	184.212611491316	128.253741504832	-96.8563	4.61623441898807	-242.113	197.788567946535	-97.133	162.260398212922	29.7593820301351	184.212611491316	128.253741504832	-96.8563	4.61623441898807	-242.113	197.788567946535	-97.133	162.260398212922	29.7593820301351	184.212611491316	128.253741504832	-96.8563	4.61623441898807	-242.113	197.788567946535	-97.133
172.26	-67.68	57.2754086186241	104.812560144011	-199.297	-13.4193	-245.762	168.217271943935	-104.716	172.26	-67.68	57.2754086186241	104.812560144011	-199.297	-13.4193	-245.762	168.217271943935	-104.716	172.26	-67.68	57.2754086186241	104.812560144011	-199.297	-13.4193	-245.762	168.217271943935	-104.716
215.913434225626	-112.648	-51.0861	130.400364081929	-178.614	-9.61903	-237.844	96.2179756262608	-133.372	215.913434225626	-112.648	-51.0861	130.400364081929	-178.614	-9.61903	-237.844	96.2179756262608	-133.372	215.913434225626	-112.648	-51.0861	130.400364081929	-178.614	-9.61903	-237.844	96.2179756262608	-133.372
224.744325303267	-63.0327	-70.348	158.567645787422	-132.769	-23.7003	-221.564	179.205068901586	-166.73	224.744325303267	-63.0327	-70.348	158.567645787422	-132.769	-23.7003	-221.564	179.205068901586	-166.73	224.744325303267	-63.0327	-70.348	158.567645787422	-132.769	-23.7003	-221.564	179.205068901586	-166.73
238.371910917282	-34.351	-79.7202	121.798924102037	-64.3497	-11.4899	-202.182	335.892771827908	-197.775	238.371910917282	-34.351	-79.7202	121.798924102037	-64.3497	-11.4899	-202.182	335.892771827908	-197.775	238.371910917282	-34.351	-79.7202	121.798924102037	-64.3497	-11.4899	-202.182	335.892771827908	-197.775
259.018658310454	5.42317330752034	-55.6921	124.629638267432	3.08947772210413	7.06402533115036	-183.453	471.736816271141	-228.288	259.018658310454	5.42317330752034	-55.6921	124.629638267432	3.08947772210413	7.06402533115036	-183.453	471.736816271141	-228.288	259.018658310454	5.42317330752034	-55.6921	124.629638267432	3.08947772210413	7.06402533115036	-183.453	471.736816271141	-228.288
292.339019475849	47.2115619206457	-9.68152	72.5118075101389	40.2757539904839	15.891196244395	-165.978	495.532707554566	-198.965	292.339019475849	47.2115619206457	-9.68152	72.5118075101389	40.2757539904839	15.891196244395	-165.978	495.532707554566	-198.965	292.339019475849	47.2115619206457	-9.68152	72.5118075101389	40.2757539904839	15.891196244395	-165.978	495.532707554566	-198.965
285.438193966887	3.90940363386201	38.5143204027628	-39.4013	78.7884104489656	30.7028367540713	-149.831	440.209417702861	-182.606	285.438193966887	3.90940363386201	38.5143204027628	-39.4013	78.7884104489656	30.7028367540713	-149.831	440.209417702861	-182.606	285.438193966887	3.90940363386201	38.5143204027628	-39.4013	78.7884104489656	30.7028367540713	-149.831	440.209417702861	-182.606
303.291302239954	-45.4748	44.220533015034	2.80094297926256	61.9376974906574	20.4476143962136	-135.096	346.272070781187	-142.274	303.291302239954	-45.4748	44.220533015034	2.80094297926256	61.9376974906574	20.4476143962136	-135.096	346.272070781187	-142.274	303.291302239954	-45.4748	44.220533015034	2.80094297926256	61.9376974906574	20.4476143962136	-135.096	346.272070781187	-142.274
325.971155712095	-74.9849	39.2214961643418	-38.063	97.8557680148991	18.9600138636856	-120.747	243.581033376217	-91.3143	325.971155712095	-74.9849	39.2214961643418	-38.063	97.8557680148991	18.9600138636856	-120.747	243.581033376217	-91.3143	325.971155712095	-74.9849	39.2214961643418	-38.063	97.8557680148991	18.9600138636856	-120.747	243.581033376217	-91.3143
310.234973374447	-138.417	54.2439935471725	-148.375	88.0105692098323	20.532394799922	-105.213	147.998744464485	-39.1082	310.234973374447	-138.417	54.2439935471725	-148.375	88.0105692098323	20.532394799922	-105.213	147.998744464485	-39.1082	310.234973374447	-138.417	54.2439935471725	-148.375	88.0105692098323	20.532394799922	-105.213	147.998744464485	-39.1082
302.440536971693	-93.148	118.860357519246	-265.218	64.1229250491531	23.3016923418269	-89.0387	102.783320772247	-16.3042	302.440536971693	-93.148	118.860357519246	-265.218	64.1229250491531	23.3016923418269	-89.0387	102.783320772247	-16.3042	302.440536971693	-93.148	118.860357519246	-265.218	64.1229250491531	23.3016923418269	-89.0387	102.783320772247	-16.3042
253.909288413244	5.97435857649724	60.418291477392	-251.952	4.65510117902645	34.1537667702987	-73.733	76.9432617970897	-9.80619	253.909288413244	5.97435857649724	60.418291477392	-251.952	4.65510117902645	34.1537667702987	-73.733	76.9432617970897	-9.80619	253.909288413244	5.97435857649724	60.418291477392	-251.952	4.65510117902645	34.1537667702987	-73.733	76.9432617970897	-9.80619
217.48215320025	79.8165200358898	-34.0925	-203.275	8.7320550214713	29.3114177338969	-62.001	43.2223718383757	-39.7501	217.48215320025	79.8165200358898	-34.0925	-203.275	8.7320550214713	29.3114177338969	-62.001	43.2223718383757	-39.7501	217.48215320025	79.8165200358898	-34.0925	-203.275	8.7320550214713	29.3114177338969	-62.001	43.2223718383757	-39.7501
271.739176322482	159.294520287619	-73.6481	-201.987	62.3349591676616	23.893983125759	-57.4642	7.50205885754389	-20.9557	271.739176322482	159.294520287619	-73.6481	-201.987	62.3349591676616	23.893983125759	-57.4642	7.50205885754389	-20.9557	271.739176322482	159.294520287619	-73.6481	-201.987	62.3349591676616	23.893983125759	-57.4642	7.50205885754389	-20.9557
289.229444420252	181.135850375136	-102.651	-226.88	-5.91573	20.0263693380035	-62.3567	-25.2517	-31.0919	289.229444420252	181.135850375136	-102.651	-226.88	-5.91573	20.0263693380035	-62.3567	-25.2517	-31.0919	289.229444420252	181.135850375136	-102.651	-226.88	-5.91573	20.0263693380035	-62.3567	-25.2517	-31.0919
324.774709749506	173.149167601023	-99.063	-287.067	-128.093	25.1400080719635	-76.5167	-84.7179	-17.9429	324.774709749506	173.149167601023	-99.063	-287.067	-128.093	25.1400080719635	-76.5167	-84.7179	-17.9429	324.774709749506	173.149167601023	-99.063	-287.067	-128.093	25.1400080719635	-76.5167	-84.7179	-17.9429
338.583784895611	200.138739340705	-120.508	-277.146	-210.48	25.566308659371	-96.7082	-132.964	1.92632290021218	338.583784895611	200.138739340705	-120.508	-277.146	-210.48	25.566308659371	-96.7082	-132.964	1.92632290021218	338.583784895611	200.138739340705	-120.508	-277.146	-210.48	25.566308659371	-96.7082	-132.964	1.92632290021218
271.288695052014	151.518643150113	-107.884	-167.885	-150.396	19.1947986316503	-117.514	-154.69	-19.9525	271.288695052014	151.518643150113	-107.884	-167.885	-150.396	19.1947986316503	-117.514	-154.69	-19.9525	271.288695052014	151.518643150113	-107.884	-167.885	-150.396	19.1947986316503	-117.514	-154.69	-19.9525
211.061700014544	111.769400126736	-101.284	-42.3008	-67.1701	29.9341564933815	-133.245	-173.744	26.1279327353789	211.061700014544	111.769400126736	-101.284	-42.3008	-67.1701	29.9341564933815	-133.245	-173.744	26.1279327353789	211.061700014544	111.769400126736	-101.284	-42.3008	-67.1701	29.9341564933815	-133.245	-173.744	26.1279327353789
149.117443756449	36.2504356908406	-93.1455	48.1631257850851	21.2290045525809	3.45461273185573	-140.673	-199.599	67.1259123639034	149.117443756449	36.2504356908406	-93.1455	48.1631257850851	21.2290045525809	3.45461273185573	-140.673	-199.599	67.1259123639034	149.117443756449	36.2504356908406	-93.1455	48.1631257850851	21.2290045525809	3.45461273185573	-140.673	-199.599	67.1259123639034
160.166663831077	-34.627	-94.505	18.2649384026986	82.8281554072196	-25.6997	-139.619	-168.022	127.157191005765	160.166663831077	-34.627	-94.505	18.2649384026986	82.8281554072196	-25.6997	-139.619	-168.022	127.157191005765	160.166663831077	-34.627	-94.505	18.2649384026986	82.8281554072196	-25.6997	-139.619	-168.022	127.157191005765
175.411244186616	-0.614181	-74.7374	3.10992681316459	114.020486795324	-21.248	-131.015	-211.278	170.183489607983	175.411244186616	-0.614181	-74.7374	3.10992681316459	114.020486795324	-21.248	-131.015	-211.278	170.183489607983	175.411244186616	-0.614181	-74.7374	3.10992681316459	114.020486795324	-21.248	-131.015	-211.278	170.183489607983
160.460258314503	4.44480839693028	-62.5588	52.1113892082976	231.78930345387	-11.2817	-115.585	-257.14	167.51069036526	160.460258314503	4.44480839693028	-62.5588	52.1113892082976	231.78930345387	-11.2817	-115.585	-257.14	167.51069036526	160.460258314503	4.44480839693028	-62.5588	52.1113892082976	231.78930345387	-11.2817	-115.585	-257.14	167.51069036526
133.248967375465	-38.7175	-40.3635	190.978138849314	286.945370165391	-0.198199	-94.348	-139.718	151.115210505242	133.248967375465	-38.7175	-40.3635	190.978138849314	286.945370165391	-0.198199	-94.348	-139.718	151.115210505242	133.248967375465	-38.7175	-40.3635	190.978138849314	286.945370165391	-0.198199	-94.348	-139.718	151.115210505242
129.877314270296	-50.9535	-32.9368	184.063945156609	255.531623753393	-14.2004	-71.2163	-268.234	183.298328425145	129.877314270296	-50.9535	-32.9368	184.063945156609	255.531623753393	-14.2004	-71.2163	-268.234	183.298328425145	129.877314270296	-50.9535	-32.9368	184.063945156609	255.531623753393	-14.2004	-71.2163	-268.234	183.298328425145
88.5086294584002	-153.819	-36.8504	173.481280510776	193.044501264707	-20.0331	-51.8678	-115.694	167.892850984179	88.5086294584002	-153.819	-36.8504	173.481280510776	193.044501264707	-20.0331	-51.8678	-115.694	167.892850984179	88.5086294584002	-153.819	-36.8504	173.481280510776	193.044501264707	-20.0331	-51.8678	-115.694	167.892850984179
73.6291809750748	-207.938	-64.2625	215.031657338419	184.850348435643	-12.0088	-39.8414	103.439696907843	127.837786576607	73.6291809750748	-207.938	-64.2625	215.031657338419	184.850348435643	-12.0088	-39.8414	103.439696907843	127.837786576607	73.6291809750748	-207.938	-64.2625	215.031657338419	184.850348435643	-12.0088	-39.8414	103.439696907843	127.837786576607
65.3415522268249	-183.638	-113.663	257.782400974234	159.603839719491	-14.0726	-35.7844	-280.256	70.1573463247435	65.3415522268249	-183.638	-113.663	257.782400974234	159.603839719491	-14.0726	-35.7844	-280.256	70.1573463247435	65.3415522268249	-183.638	-113.663	257.782400974234	159.603839719491	-14.0726	-35.7844	-280.256	70.1573463247435
56.4898075295575	-86.4425	-149.816	277.619534396951	128.270340015739	-32.4942	-38.1866	-373.125	13.0136522121511	56.4898075295575	-86.4425	-149.816	277.619534396951	128.270340015739	-32.4942	-38.1866	-373.125	13.0136522121511	56.4898075295575	-86.4425	-149.816	277.619534396951	128.270340015739	-32.4942	-38.1866	-373.125	13.0136522121511
15.3286910279281	7.3250528790318	-167.512	251.442310764726	76.8196544409653	-9.90775	-46.3019	-336.921	-62.2009	15.3286910279281	7.3250528790318	-167.512	251.442310764726	76.8196544409653	-9.90775	-46.3019	-336.921	-62.2009	15.3286910279281	7.3250528790318	-167.512	251.442310764726	76.8196544409653	-9.90775	-46.3019	-336.921	-62.2009
-20.3612	149.229738029519	-141.552	221.915978739224	3.87604236638742	9.72701908943396	-59.2306	-150.88	-117.726	-20.3612	149.229738029519	-141.552	221.915978739224	3.87604236638742	9.72701908943396	-59.2306	-150.88	-117.726	-20.3612	149.229738029519	-141.552	221.915978739224	3.87604236638742	9.72701908943396	-59.2306	-150.88	-117.726
-32.8804	149.501524480912	-221.449	150.95618260298	-81.0072	23.7223344730503	-75.9451	107.548918186218	-159.538	-32.8804	149.501524480912	-221.449	150.95618260298	-81.0072	23.7223344730503	-75.9451	107.548918186218	-159.538	-32.8804	149.501524480912	-221.449	150.95618260298	-81.0072	23.7223344730503	-75.9451	107.548918186218	-159.538
-34.5625	147.973368404917	-97.9493	112.704637689653	-158.872	12.9014753805984	-94.3	240.008688574133	-174.986	-34.5625	147.973368404917	-97.9493	112.704637689653	-158.872	12.9014753805984	-94.3	240.008688574133	-174.986	-34.5625	147.973368404917	-97.9493	112.704637689653	-158.872	12.9014753805984	-94.3	240.008688574133	-174.986
-52.1051	150.654392326174	-56.5684	26.0341807311701	-197.432	-11.7729	-110.159	328.851961611845	-149.76	-52.1051	150.654392326174	-56.5684	26.0341807311701	-197.432	-11.7729	-110.159	328.851961611845	-149.76	-52.1051	150.654392326174	-56.5684	26.0341807311701	-197.432	-11.7729	-110.159	328.851961611845	-149.76
-72.7754	167.291205761159	-144.702	-33.9584	-222.426	-36.5426	-119.107	357.624553807041	-83.2294	-72.7754	167.291205761159	-144.702	-33.9584	-222.426	-36.5426	-119.107	357.624553807041	-83.2294	-72.7754	167.291205761159	-144.702	-33.9584	-222.426	-36.5426	-119.107	357.624553807041	-83.2294
-74.4327	118.635854582897	-78.8206	-113.642	-241.277	-33.7699	-119.99	333.736263159361	-23.3295	-74.4327	118.635854582897	-78.8206	-113.642	-241.277	-33.7699	-119.99	333.736263159361	-23.3295	-74.4327	118.635854582897	-78.8206	-113.642	-241.277	-33.7699	-119.99	333.736263159361	-23.3295
-71.0627	82.2900277918693	-45.138	-140.502	-249.973	-30.775	-115.921	310.358152662481	23.3742432622603	-71.0627	82.2900277918693	-45.138	-140.502	-249.973	-30.775	-115.921	310.358152662481	23.3742432622603	-71.0627	82.2900277918693	-45.138	-140.502	-249.973	-30.775	-115.921	310.358152662481	23.3742432622603
-63.9256	15.6503826442225	-31.906	-161.325	-298.747	-38.3942	-112.357	263.290746019687	76.2919128760138	-63.9256	15.6503826442225	-31.906	-161.325	-298.747	-38.3942	-112.357	263.290746019687	76.2919128760138	-63.9256	15.6503826442225	-31.906	-161.325	-298.747	-38.3942	-112.357	263.290746019687	76.2919128760138
-60.0186	-11.547	-45.9105	-169.55	-325.879	-55.6499	-114.484	182.642558948627	132.583144986524	-60.0186	-11.547	-45.9105	-169.55	-325.879	-55.6499	-114.484	182.642558948627	132.583144986524	-60.0186	-11.547	-45.9105	-169.55	-325.879	-55.6499	-114.484	182.642558948627	132.583144986524
-79.6623	-82.7033	-120.817	-150.599	-265.075	-53.8248	-123.853	142.65629794003	184.908697051403	-79.6623	-82.7033	-120.817	-150.599	-265.075	-53.8248	-123.853	142.65629794003	184.908697051403	-79.6623	-82.7033	-120.817	-150.599	-265.075	-53.8248	-123.853	142.65629794003	184.908697051403
-117.91	-180.116	-163.234	-131.682	-166.556	-64.7912	-138.188	90.3396216753181	197.96757933523	-117.91	-180.116	-163.234	-131.682	-166.556	-64.7912	-138.188	90.3396216753181	197.96757933523	-117.91	-180.116	-163.234	-131.682	-166.556	-64.7912	-138.188	90.3396216753181	197.96757933523
-148.071	-233.63	-161.053	-98.9829	-20.4694	-56.3561	-153.176	19.362500150357	182.309777623123	-148.071	-233.63	-161.053	-98.9829	-20.4694	-56.3561	-153.176	19.362500150357	182.309777623123	-148.071	-233.63	-161.053	-98.9829	-20.4694	-56.3561	-153.176	19.362500150357	182.309777623123
-157.839	-217.41	-136.396	-90.0361	86.3675	-45.9193	-165.366	-2.76037	148.533830794077	-157.839	-217.41	-136.396	-90.0361	86.3675	-45.9193	-165.366	-2.76037	148.533830794077	-157.839	-217.41	-136.396	-90.0361	86.3675	-45.9193	-165.366	-2.76037	148.533830794077
-127.168	-131.572	-64.3402	-104.826	103.945737465977	-23.481	-173.068	-28.7909	153.392719359539	-127.168	-131.572	-64.3402	-104.826	103.945737465977	-23.481	-173.068	-28.7909	153.392719359539	-127.168	-131.572	-64.3402	-104.826	103.945737465977	-23.481	-173.068	-28.7909	153.392719359539
-108.54	-43.3125	55.6142919734364	-86.0869	142.744093308159	-9.08266	-175.356	-33.9415	104.992066973053	-108.54	-43.3125	55.6142919734364	-86.0869	142.744093308159	-9.08266	-175.356	-33.9415	104.992066973053	-108.54	-43.3125	55.6142919734364	-86.0869	142.744093308159	-9.08266	-175.356	-33.9415	104.992066973053
-103.317	45.0992443656395	129.807695709277	-64.1783	230.630953259686	4.03697761730853	-171.222	-40.9143	40.2279060950455	-103.317	45.0992443656395	129.807695709277	-64.1783	230.630953259686	4.03697761730853	-171.222	-40.9143	40.2279060950455	-103.317	45.0992443656395	129.807695709277	-64.1783	230.630953259686	4.03697761730853	-171.222	-40.9143	40.2279060950455
-130.422	74.5960427956299	137.962934079934	-53.0855	358.226461577597	6.81966845735614	-161.597	-53.302	34.8222494064448	-130.422	74.5960427956299	137.962934079934	-53.0855	358.226461577597	6.81966845735614	-161.597	-53.302	34.8222494064448	-130.422	74.5960427956299	137.962934079934	-53.0855	358.226461577597	6.81966845735614	-161.597	-53.302	34.8222494064448
-188.125	94.3788101453565	181.723539730491	-52.3648	243.492130689768	23.6183732225025	-152.12	-71.1629	73.5762820308664	-188.125	94.3788101453565	181.723539730491	-52.3648	243.492130689768	23.6183732225025	-152.12	-71.1629	73.5762820308664	-188.125	94.3788101453565	181.723539730491	-52.3648	243.492130689768	23.6183732225025	-152.12	-71.1629	73.5762820308664
-215.27	79.8921198123567	172.309835758536	-32.5885	138.908258430527	42.4312633367844	-150.7	-90.8461	86.4280668122311	-215.27	79.8921198123567	172.309835758536	-32.5885	138.908258430527	42.4312633367844	-150.7	-90.8461	86.4280668122311	-215.27	79.8921198123567	172.309835758536	-32.5885	138.908258430527	42.4312633367844	-150.7	-90.8461	86.4280668122311
-247.811	-26.4413	166.042861229405	-37.6606	213.595410744488	52.7676105258099	-161.286	-98.7088	90.6917648800793	-247.811	-26.4413	166.042861229405	-37.6606	213.595410744488	52.7676105258099	-161.286	-98.7088	90.6917648800793	-247.811	-26.4413	166.042861229405	-37.6606	213.595410744488	52.7676105258099	-161.286	-98.7088	90.6917648800793
-259.101	-133.625	155.548522532911	-47.5436	171.127886687045	45.7815029781666	-182.255	-160.257	96.3095734065862	-259.101	-133.625	155.548522532911	-47.5436	171.127886687045	45.7815029781666	-182.255	-160.257	96.3095734065862	-259.101	-133.625	155.548522532911	-47.5436	171.127886687045	45.7815029781666	-182.255	-160.257	96.3095734065862
-281.046	-226.801	119.053234633476	-54.4186	72.7816552320061	47.6008651729764	-208.606	-170.39	104.634530783856	-281.046	-226.801	119.053234633476	-54.4186	72.7816552320061	47.6008651729764	-208.606	-170.39	104.634530783856	-281.046	-226.801	119.053234633476	-54.4186	72.7816552320061	47.6008651729764	-208.606	-170.39	104.634530783856
-281.132	-257.117	128.688913965418	-54.3448	35.695288492787	39.9208500004791	-236.298	-160.357	116.813687815507	-281.132	-257.117	128.688913965418	-54.3448	35.695288492787	39.9208500004791	-236.298	-160.357	116.813687815507	-281.132	-257.117	128.688913965418	-54.3448	35.695288492787	39.9208500004791	-236.298	-160.357	116.813687815507
-263.626	-308.507	106.317622736702	-31.3723	-13.2413	28.0610706965895	-263.157	-146.531	64.5913153406364	-263.626	-308.507	106.317622736702	-31.3723	-13.2413	28.0610706965895	-263.157	-146.531	64.5913153406364	-263.626	-308.507	106.317622736702	-31.3723	-13.2413	28.0610706965895	-263.157	-146.531	64.5913153406364
-241.516	-357.393	93.6492635766541	-20.9601	-87.969	32.2831425313817	-287.373	-147.338	12.6553736865205	-241.516	-357.393	93.6492635766541	-20.9601	-87.969	32.2831425313817	-287.373	-147.338	12.6553736865205	-241.516	-357.393	93.6492635766541	-20.9601	-87.969	32.2831425313817	-287.373	-147.338	12.6553736865205
-219.742	-372.42	61.7772196866115	-12.381	-157.435	22.2589641438071	-306.434	-120.759	-50.3158	-219.742	-372.42	61.7772196866115	-12.381	-157.435	22.2589641438071	-306.434	-120.759	-50.3158	-219.742	-372.42	61.7772196866115	-12.381	-157.435	22.2589641438071	-306.434	-120.759	-50.3158
-205.311	-365.782	-24.2556	11.8689973715527	-210.472	-1.59824	-317.49	-79.8413	-61.8788	-205.311	-365.782	-24.2556	11.8689973715527	-210.472	-1.59824	-317.49	-79.8413	-61.8788	-205.311	-365.782	-24.2556	11.8689973715527	-210.472	-1.59824	-317.49	-79.8413	-61.8788
-211.919	-355.118	-87.7243	17.7935064553063	-232.97	6.41069606481407	-318.889	-49.5387	-68.0804	-211.919	-355.118	-87.7243	17.7935064553063	-232.97	6.41069606481407	-318.889	-49.5387	-68.0804	-211.919	-355.118	-87.7243	17.7935064553063	-232.97	6.41069606481407	-318.889	-49.5387	-68.0804
-186.142	-334.042	-150.742	19.818284009961	-210.971	-5.67638	-311.288	-37.2651	-135.161	-186.142	-334.042	-150.742	19.818284009961	-210.971	-5.67638	-311.288	-37.2651	-135.161	-186.142	-334.042	-150.742	19.818284009961	-210.971	-5.67638	-311.288	-37.2651	-135.161
-152.336	-283.115	-183.037	25.6178714668375	-117.576	-0.951419	-297.222	-40.2295	-126.302	-152.336	-283.115	-183.037	25.6178714668375	-117.576	-0.951419	-297.222	-40.2295	-126.302	-152.336	-283.115	-183.037	25.6178714668375	-117.576	-0.951419	-297.222	-40.2295	-126.302
-68.2825	-222.152	-201.046	35.8893557202184	-123.09	-10.7124	-279.736	-12.565	-116.236	-68.2825	-222.152	-201.046	35.8893557202184	-123.09	-10.7124	-279.736	-12.565	-116.236	-68.2825	-222.152	-201.046	35.8893557202184	-123.09	-10.7124	-279.736	-12.565	-116.236
-1.07008	-169.759	-201.082	69.9277726863741	-238.672	-10.0497	-260.421	30.1114218640334	-128.131	-1.07008	-169.759	-201.082	69.9277726863741	-238.672	-10.0497	-260.421	30.1114218640334	-128.131	-1.07008	-169.759	-201.082	69.9277726863741	-238.672	-10.0497	-260.421	30.1114218640334	-128.131
48.0654105869095	-98.3085	-208.855	78.6418486020217	-334.635	-4.35165	-238.952	36.9815911064846	-59.9595	48.0654105869095	-98.3085	-208.855	78.6418486020217	-334.635	-4.35165	-238.952	36.9815911064846	-59.9595	48.0654105869095	-98.3085	-208.855	78.6418486020217	-334.635	-4.35165	-238.952	36.9815911064846	-59.9595
61.3042970620682	-40.6699	-204.293	108.890073707483	-343.199	4.12118212103626	-215.982	39.0597617209048	-1.68979	61.3042970620682	-40.6699	-204.293	108.890073707483	-343.199	4.12118212103626	-215.982	39.0597617209048	-1.68979	61.3042970620682	-40.6699	-204.293	108.890073707483	-343.199	4.12118212103626	-215.982	39.0597617209048	-1.68979
58.2792548386077	60.8820052935959	-156.483	149.029738839987	-250.35	-12.3917	-194.708	44.7386937344363	21.2513623973132	58.2792548386077	60.8820052935959	-156.483	149.029738839987	-250.35	-12.3917	-194.708	44.7386937344363	21.2513623973132	58.2792548386077	60.8820052935959	-156.483	149.029738839987	-250.35	-12.3917	-194.708	44.7386937344363	21.2513623973132
12.841634858183	125.879195152895	-201.859	111.40387745061	-111.843	0.561930438782687	-178.927	38.382642757528	54.6515945111518	12.841634858183	125.879195152895	-201.859	111.40387745061	-111.843	0.561930438782687	-178.927	38.382642757528	54.6515945111518	12.841634858183	125.879195152895	-201.859	111.40387745061	-111.843	0.561930438782687	-178.927	38.382642757528	54.6515945111518
-31.83	178.115	-199.029	70.0327039154824	-22.8448	33.3760157949435	-170.863	30.3507347849751	103.003902321062	-31.83	178.115	-199.029	70.0327039154824	-22.8448	33.3760157949435	-170.863	30.3507347849751	103.003902321062	-31.83	178.115	-199.029	70.0327039154824	-22.8448	33.3760157949435	-170.863	30.3507347849751	103.003902321062
-58.4552	198.799626288227	-192.973	34.8299702238385	24.1131307745518	21.3931	-169.082	19.3464957607592	143.186820564116	-58.4552	198.799626288227	-192.973	34.8299702238385	24.1131307745518	21.3931	-169.082	19.3464957607592	143.186820564116	-58.4552	198.799626288227	-192.973	34.8299702238385	24.1131307745518	21.3931	-169.082	19.3464957607592	143.186820564116
-94.4457	220.639545826914	-244.79	30.389461098204	36.1027842413527	3.51310109379344	-169.167	-7.2679	113.336307070662	-94.4457	220.639545826914	-244.79	30.389461098204	36.1027842413527	3.51310109379344	-169.167	-7.2679	113.336307070662	-94.4457	220.639545826914	-244.79	30.389461098204	36.1027842413527	3.51310109379344	-169.167	-7.2679	113.336307070662
-103.347	212.135835054225	-312.833	60.6370195365564	20.4646528208117	-15.4178	-166.074	-9.26668	86.1622991251186	-103.347	212.135835054225	-312.833	60.6370195365564	20.4646528208117	-15.4178	-166.074	-9.26668	86.1622991251186	-103.347	212.135835054225	-312.833	60.6370195365564	20.4646528208117	-15.4178	-166.074	-9.26668	86.1622991251186
-70.3291	225.969171363856	-274.658	69.0601917607988	-34.3796	-16.7071	-157.538	-54.3482	94.7294076636504	-70.3291	225.969171363856	-274.658	69.0601917607988	-34.3796	-16.7071	-157.538	-54.3482	94.7294076636504	-70.3291	225.969171363856	-274.658	69.0601917607988	-34.3796	-16.7071	-157.538	-54.3482	94.7294076636504
-62.103	226.215595853436	-199.799	69.5136093171883	-52.672	-31.4899	-144.93	-55.2613	135.935440355969	-62.103	226.215595853436	-199.799	69.5136093171883	-52.672	-31.4899	-144.93	-55.2613	135.935440355969	-62.103	226.215595853436	-199.799	69.5136093171883	-52.672	-31.4899	-144.93	-55.2613	135.935440355969
-49.2885	204.602492215411	-99.5003	45.8435713379541	-32.4259	-40.7423	-129.222	-59.8564	147.107471123601	-49.2885	204.602492215411	-99.5003	45.8435713379541	-32.4259	-40.7423	-129.222	-59.8564	147.107471123601	-49.2885	204.602492215411	-99.5003	45.8435713379541	-32.4259	-40.7423	-129.222	-59.8564	147.107471123601
-53.9107	184.816497473068	-0.734047	28.4448569399694	5.62400955473066	-45.814	-111.183	-76.7253	122.860604843213	-53.9107	184.816497473068	-0.734047	28.4448569399694	5.62400955473066	-45.814	-111.183	-76.7253	122.860604843213	-53.9107	184.816497473068	-0.734047	28.4448569399694	5.62400955473066	-45.814	-111.183	-76.7253	122.860604843213
-23.5178	184.932878205898	-2.33588	52.3240726796487	-14.0216	-50.97	-92.5735	-43.7259	102.713795810275	-23.5178	184.932878205898	-2.33588	52.3240726796487	-14.0216	-50.97	-92.5735	-43.7259	102.713795810275	-23.5178	184.932878205898	-2.33588	52.3240726796487	-14.0216	-50.97	-92.5735	-43.7259	102.713795810275
-21.4014	177.096140902887	1.63155154791373	106.281023020901	101.06052968922	-40.7581	-74.77	-9.88277	26.7841845378422	-21.4014	177.096140902887	1.63155154791373	106.281023020901	101.06052968922	-40.7581	-74.77	-9.88277	26.7841845378422	-21.4014	177.096140902887	1.63155154791373	106.281023020901	101.06052968922	-40.7581	-74.77	-9.88277	26.7841845378422
-8.30135	129.748371771316	-19.7498	125.583617116538	118.999534377816	-34.5523	-59.436	31.5663879521017	0.995863245009446	-8.30135	129.748371771316	-19.7498	125.583617116538	118.999534377816	-34.5523	-59.436	31.5663879521017	0.995863245009446	-8.30135	129.748371771316	-19.7498	125.583617116538	118.999534377816	-34.5523	-59.436	31.5663879521017	0.995863245009446
26.3530010477395	119.056533823815	-48.4128	38.7599815536056	58.4532886359234	-24.0567	-47.948	77.2288569499695	-100.227	26.3530010477395	119.056533823815	-48.4128	38.7599815536056	58.4532886359234	-24.0567	-47.948	77.2288569499695	-100.227	26.3530010477395	119.056533823815	-48.4128	38.7599815536056	58.4532886359234	-24.0567	-47.948	77.2288569499695	-100.227
71.7804441398041	139.420077495332	-35.6338	-18.577	93.0765919036897	-9.79083	-41.3561	54.2643831242672	-214.703	71.7804441398041	139.420077495332	-35.6338	-18.577	93.0765919036897	-9.79083	-41.3561	54.2643831242672	-214.703	71.7804441398041	139.420077495332	-35.6338	-18.577	93.0765919036897	-9.79083	-41.3561	54.2643831242672	-214.703
135.390177030397	119.466228189866	23.5750943358586	-17.2964	157.362129861156	-1.70784	-39.0577	24.6810412271323	-240.247	135.390177030397	119.466228189866	23.5750943358586	-17.2964	157.362129861156	-1.70784	-39.0577	24.6810412271323	-240.247	135.390177030397	119.466228189866	23.5750943358586	-17.2964	157.362129861156	-1.70784	-39.0577	24.6810412271323	-240.247
142.651620929001	79.7409276426174	87.9929231595528	-60.6269	158.195613579634	11.1597523235204	-38.0232	11.970638761218	-238.43	142.651620929001	79.7409276426174	87.9929231595528	-60.6269	158.195613579634	11.1597523235204	-38.0232	11.970638761218	-238.43	142.651620929001	79.7409276426174	87.9929231595528	-60.6269	158.195613579634	11.1597523235204	-38.0232	11.970638761218	-238.43
122.124369944403	43.7893903300251	117.233419556324	-106.065	188.522111414631	15.4231607061905	-34.26	52.7138353389168	-200.966	122.124369944403	43.7893903300251	117.233419556324	-106.065	188.522111414631	15.4231607061905	-34.26	52.7138353389168	-200.966	122.124369944403	43.7893903300251	117.233419556324	-106.065	188.522111414631	15.4231607061905	-34.26	52.7138353389168	-200.966
119.742261191089	80.6838185871968	89.8667706697779	-42.4251	246.513846644741	37.8225218734129	-25.6713	-36.0165	-151.453	119.742261191089	80.6838185871968	89.8667706697779	-42.4251	246.513846644741	37.8225218734129	-25.6713	-36.0165	-151.453	119.742261191089	80.6838185871968	89.8667706697779	-42.4251	246.513846644741	37.8225218734129	-25.6713	-36.0165	-151.453
132.038959974575	101.141270878108	109.599117087722	10.4288781485156	334.450945803438	44.3188269084302	-12.3367	-174.07	-91.9427	132.038959974575	101.141270878108	109.599117087722	10.4288781485156	334.450945803438	44.3188269084302	-12.3367	-174.07	-91.9427	132.038959974575	101.141270878108	109.599117087722	10.4288781485156	334.450945803438	44.3188269084302	-12.3367	-174.07	-91.9427
105.748013825475	74.5498231614283	137.013389407393	-15.0616	335.428394570371	41.5075096410918	3.51558267948889	-176.399	-263.731	105.748013825475	74.5498231614283	137.013389407393	-15.0616	335.428394570371	41.5075096410918	3.51558267948889	-176.399	-263.731	105.748013825475	74.5498231614283	137.013389407393	-15.0616	335.428394570371	41.5075096410918	3.51558267948889	-176.399	-263.731
51.0915515904508	67.2218380440248	205.834595520781	-20.5366	288.688319457167	49.3896097463314	18.3873338083795	-82.1156	-128.394	51.0915515904508	67.2218380440248	205.834595520781	-20.5366	288.688319457167	49.3896097463314	18.3873338083795	-82.1156	-128.394	51.0915515904508	67.2218380440248	205.834595520781	-20.5366	288.688319457167	49.3896097463314	18.3873338083795	-82.1156	-128.394
19.0043086792953	60.3599157080623	225.826424958175	14.8442862528463	206.662441795071	34.539782511283	28.4265794966928	-8.3375	-124.504	19.0043086792953	60.3599157080623	225.826424958175	14.8442862528463	206.662441795071	34.539782511283	28.4265794966928	-8.3375	-124.504	19.0043086792953	60.3599157080623	225.826424958175	14.8442862528463	206.662441795071	34.539782511283	28.4265794966928	-8.3375	-124.504
-6.72567	63.618958187171	191.08355810373	8.00033138668833	196.17343714313	6.42035135437172	30.2696906143203	43.1766442678537	-174.273	-6.72567	63.618958187171	191.08355810373	8.00033138668833	196.17343714313	6.42035135437172	30.2696906143203	43.1766442678537	-174.273	-6.72567	63.618958187171	191.08355810373	8.00033138668833	196.17343714313	6.42035135437172	30.2696906143203	43.1766442678537	-174.273
25.0810307986796	94.5988041492898	142.493589565313	-8.17992	240.577004618035	-11.8461	22.5399390872305	104.409679947877	-459.717	25.0810307986796	94.5988041492898	142.493589565313	-8.17992	240.577004618035	-11.8461	22.5399390872305	104.409679947877	-459.717	25.0810307986796	94.5988041492898	142.493589565313	-8.17992	240.577004618035	-11.8461	22.5399390872305	104.409679947877	-459.717
70.8836711245259	119.473126490299	73.8809150619323	-0.941513	147.123258839796	-25.4645	7.33508111602199	97.2189733332268	-487.89	70.8836711245259	119.473126490299	73.8809150619323	-0.941513	147.123258839796	-25.4645	7.33508111602199	97.2189733332268	-487.89	70.8836711245259	119.473126490299	73.8809150619323	-0.941513	147.123258839796	-25.4645	7.33508111602199	97.2189733332268	-487.89
138.734471733523	120.091845785524	22.9541960926409	2.96333799950176	50.1413194500187	-33.9628	-10.8353	92.004390366855	-348.633	138.734471733523	120.091845785524	22.9541960926409	2.96333799950176	50.1413194500187	-33.9628	-10.8353	92.004390366855	-348.633	138.734471733523	120.091845785524	22.9541960926409	2.96333799950176	50.1413194500187	-33.9628	-10.8353	92.004390366855	-348.633
91.7640822448574	147.247146136234	-5.19323	36.3662940591617	-78.8634	-27.3164	-26.6908	89.8454714326393	-43.0873	91.7640822448574	147.247146136234	-5.19323	36.3662940591617	-78.8634	-27.3164	-26.6908	89.8454714326393	-43.0873	91.7640822448574	147.247146136234	-5.19323	36.3662940591617	-78.8634	-27.3164	-26.6908	89.8454714326393	-43.0873
106.686898064044	172.350429849964	-32.7698	64.154404051365	-109.725	-20.4868	-36.7541	79.0319479111895	-27.0303	106.686898064044	172.350429849964	-32.7698	64.154404051365	-109.725	-20.4868	-36.7541	79.0319479111895	-27.0303	106.686898064044	172.350429849964	-32.7698	64.154404051365	-109.725	-20.4868	-36.7541	79.0319479111895	-27.0303
173.376097604114	174.117106014197	-23.4604	56.0763789920674	-45.6388	-15.5401	-39.6624	69.3875137610082	-304.583	173.376097604114	174.117106014197	-23.4604	56.0763789920674	-45.6388	-15.5401	-39.6624	69.3875137610082	-304.583	173.376097604114	174.117106014197	-23.4604	56.0763789920674	-45.6388	-15.5401	-39.6624	69.3875137610082	-304.583
40.9321725682504	176.116570472203	-29.3538	24.9236603578514	-59.4409	-24.6687	-37.073	70.7518351111673	-380.722	40.9321725682504	176.116570472203	-29.3538	24.9236603578514	-59.4409	-24.6687	-37.073	70.7518351111673	-380.722	40.9321725682504	176.116570472203	-29.3538	24.9236603578514	-59.4409	-24.6687	-37.073	70.7518351111673	-380.722
-63.849	148.586328214673	-83.1215	-6.32372	-17.7087	-12.1113	-31.8652	78.8671397498106	-275.238	-63.849	148.586328214673	-83.1215	-6.32372	-17.7087	-12.1113	-31.8652	78.8671397498106	-275.238	-63.849	148.586328214673	-83.1215	-6.32372	-17.7087	-12.1113	-31.8652	78.8671397498106	-275.238
65.7359046158511	103.879352171221	-165.333	-33.039	-22.7444	-15.6541	-26.3861	76.663284933509	-81.569	65.7359046158511	103.879352171221	-165.333	-33.039	-22.7444	-15.6541	-26.3861	76.663284933509	-81.569	65.7359046158511	103.879352171221	-165.333	-33.039	-22.7444	-15.6541	-26.3861	76.663284933509	-81.569
86.3619696710469	73.9232761702552	-192.007	-29.7004	-18.8948	5.43587714618011	-21.202	73.3761918362717	30.2603948419643	86.3619696710469	73.9232761702552	-192.007	-29.7004	-18.8948	5.43587714618011	-21.202	73.3761918362717	30.2603948419643	86.3619696710469	73.9232761702552	-192.007	-29.7004	-18.8948	5.43587714618011	-21.202	73.3761918362717	30.2603948419643
82.6938964070317	58.4321484740271	-114.72	-20.9526	-22.852	11.4725024088955	-17.1624	68.541161134489	5.4367292870667	82.6938964070317	58.4321484740271	-114.72	-20.9526	-22.852	11.4725024088955	-17.1624	68.541161134489	5.4367292870667	82.6938964070317	58.4321484740271	-114.72	-20.9526	-22.852	11.4725024088955	-17.1624	68.541161134489	5.4367292870667
128.585339145296	47.0397383959536	-81.6205	-6.53335	-1.83878	7.99090251319693	-13.7406	68.8051752212499	204.215391929744	128.585339145296	47.0397383959536	-81.6205	-6.53335	-1.83878	7.99090251319693	-13.7406	68.8051752212499	204.215391929744	128.585339145296	47.0397383959536	-81.6205	-6.53335	-1.83878	7.99090251319693	-13.7406	68.8051752212499	204.215391929744
162.134501724645	21.0785838931942	-95.5124	-20.0748	6.18180897650988	11.2559831050063	-7.79879	64.721918960267	370.455987446024	162.134501724645	21.0785838931942	-95.5124	-20.0748	6.18180897650988	11.2559831050063	-7.79879	64.721918960267	370.455987446024	162.134501724645	21.0785838931942	-95.5124	-20.0748	6.18180897650988	11.2559831050063	-7.79879	64.721918960267	370.455987446024
199.070713179187	4.3853226849124	-153.295	-11.1905	6.27121806233595	15.6998110601095	3.25457064459549	75.985386758493	308.343189177261	199.070713179187	4.3853226849124	-153.295	-11.1905	6.27121806233595	15.6998110601095	3.25457064459549	75.985386758493	308.343189177261	199.070713179187	4.3853226849124	-153.295	-11.1905	6.27121806233595	15.6998110601095	3.25457064459549	75.985386758493	308.343189177261
231.355995374549	-32.9973	-247.115	-48.4248	-18.9051	28.2430357420046	16.6928561176021	71.3869353545087	139.241087029588	231.355995374549	-32.9973	-247.115	-48.4248	-18.9051	28.2430357420046	16.6928561176021	71.3869353545087	139.241087029588	231.355995374549	-32.9973	-247.115	-48.4248	-18.9051	28.2430357420046	16.6928561176021	71.3869353545087	139.241087029588
214.585173977602	-62.8103	-263.889	-84.8955	-40.5307	36.5936711818533	24.6282478251598	69.599081320361	238.270187155376	214.585173977602	-62.8103	-263.889	-84.8955	-40.5307	36.5936711818533	24.6282478251598	69.599081320361	238.270187155376	214.585173977602	-62.8103	-263.889	-84.8955	-40.5307	36.5936711818533	24.6282478251598	69.599081320361	238.270187155376
184.669090349143	-33.6604	-247.989	-85.7824	-79.2612	35.5166536452694	18.3860388048663	76.9329773610327	459.833137531662	184.669090349143	-33.6604	-247.989	-85.7824	-79.2612	35.5166536452694	18.3860388048663	76.9329773610327	459.833137531662	184.669090349143	-33.6604	-247.989	-85.7824	-79.2612	35.5166536452694	18.3860388048663	76.9329773610327	459.833137531662
152.456546395914	7.93138282872166	-205.732	-85.106	-100.119	31.0580434457114	-5.59222	40.5276801220862	336.90559629345	152.456546395914	7.93138282872166	-205.732	-85.106	-100.119	31.0580434457114	-5.59222	40.5276801220862	336.90559629345	152.456546395914	7.93138282872166	-205.732	-85.106	-100.119	31.0580434457114	-5.59222	40.5276801220862	336.90559629345
115.153138287407	7.58080362291846	-154.253	-80.5271	-136.689	21.7224976624092	-43.5405	35.2139249336766	163.817139910708	115.153138287407	7.58080362291846	-154.253	-80.5271	-136.689	21.7224976624092	-43.5405	35.2139249336766	163.817139910708	115.153138287407	7.58080362291846	-154.253	-80.5271	-136.689	21.7224976624092	-43.5405	35.2139249336766	163.817139910708
73.1966431072802	1.49163146031577	-64.2199	-73.4093	-159.944	16.7011005660958	-87.4405	56.4867996800637	-97.8433	73.1966431072802	1.49163146031577	-64.2199	-73.4093	-159.944	16.7011005660958	-87.4405	56.4867996800637	-97.8433	73.1966431072802	1.49163146031577	-64.2199	-73.4093	-159.944	16.7011005660958	-87.4405	56.4867996800637	-97.8433
-8.05286	7.46673765051993	26.8765515334697	-67.9711	-169.414	7.81513556054817	-129.07	59.4352212898625	-48.8328	-8.05286	7.46673765051993	26.8765515334697	-67.9711	-169.414	7.81513556054817	-129.07	59.4352212898625	-48.8328	-8.05286	7.46673765051993	26.8765515334697	-67.9711	-169.414	7.81513556054817	-129.07	59.4352212898625	-48.8328
-99.4119	9.48608772403536	90.3758308008932	-81.0033	-189.928	4.16073000986579	-160.457	56.1235047629766	327.399911237232	-99.4119	9.48608772403536	90.3758308008932	-81.0033	-189.928	4.16073000986579	-160.457	56.1235047629766	327.399911237232	-99.4119	9.48608772403536	90.3758308008932	-81.0033	-189.928	4.16073000986579	-160.457	56.1235047629766	327.399911237232
-114.668	18.793430779224	167.180803903677	-82.2372	-192.702	5.70930427779424	-174.902	38.3089864988958	236.964077854259	-114.668	18.793430779224	167.180803903677	-82.2372	-192.702	5.70930427779424	-174.902	38.3089864988958	236.964077854259	-114.668	18.793430779224	167.180803903677	-82.2372	-192.702	5.70930427779424	-174.902	38.3089864988958	236.964077854259
-156.303	55.6652726944769	223.733134508777	-64.2237	-203.349	6.51248217864012	-171.562	40.5062124763064	-334.513	-156.303	55.6652726944769	223.733134508777	-64.2237	-203.349	6.51248217864012	-171.562	40.5062124763064	-334.513	-156.303	55.6652726944769	223.733134508777	-64.2237	-203.349	6.51248217864012	-171.562	40.5062124763064	-334.513
-161.541	61.0171294154176	246.597234204879	-53.7095	-215.769	5.36127223680033	-155.24	34.9478106283423	-504.294	-161.541	61.0171294154176	246.597234204879	-53.7095	-215.769	5.36127223680033	-155.24	34.9478106283423	-504.294	-161.541	61.0171294154176	246.597234204879	-53.7095	-215.769	5.36127223680033	-155.24	34.9478106283423	-504.294
-169.562	40.0725341912257	252.077211196371	-39.6348	-208.3	12.0679519034917	-133.92	25.6562278619528	-289.582	-169.562	40.0725341912257	252.077211196371	-39.6348	-208.3	12.0679519034917	-133.92	25.6562278619528	-289.582	-169.562	40.0725341912257	252.077211196371	-39.6348	-208.3	12.0679519034917	-133.92	25.6562278619528	-289.582
-163.805	21.5027639960897	261.064144773043	-75.9973	-178.661	14.5633702733557	-113.92	25.8535919611033	45.284270243511	-163.805	21.5027639960897	261.064144773043	-75.9973	-178.661	14.5633702733557	-113.92	25.8535919611033	45.284270243511	-163.805	21.5027639960897	261.064144773043	-75.9973	-178.661	14.5633702733557	-113.92	25.8535919611033	45.284270243511
-147.486	24.4669698182912	215.210867019878	-80.9463	-126.208	10.7190663020127	-99.1165	1.87241480647854	273.361280950395	-147.486	24.4669698182912	215.210867019878	-80.9463	-126.208	10.7190663020127	-99.1165	1.87241480647854	273.361280950395	-147.486	24.4669698182912	215.210867019878	-80.9463	-126.208	10.7190663020127	-99.1165	1.87241480647854	273.361280950395
-176.7	34.8502628776055	183.028475872812	-66.9866	-110.695	19.5107267749736	-89.5425	-19.2863	403.567848209294	-176.7	34.8502628776055	183.028475872812	-66.9866	-110.695	19.5107267749736	-89.5425	-19.2863	403.567848209294	-176.7	34.8502628776055	183.028475872812	-66.9866	-110.695	19.5107267749736	-89.5425	-19.2863	403.567848209294
-146.902	30.145967278613	118.863950064701	-37.0794	-85.096	6.51353257410587	-82.3222	-5.76977	510.064887318546	-146.902	30.145967278613	118.863950064701	-37.0794	-85.096	6.51353257410587	-82.3222	-5.76977	510.064887318546	-146.902	30.145967278613	118.863950064701	-37.0794	-85.096	6.51353257410587	-82.3222	-5.76977	510.064887318546
-106.692	-14.8612	65.5539614590026	6.7387712925086	-53.9445	6.92406734740098	-74.469	-18.1761	564.49110004903	-106.692	-14.8612	65.5539614590026	6.7387712925086	-53.9445	6.92406734740098	-74.469	-18.1761	564.49110004903	-106.692	-14.8612	65.5539614590026	6.7387712925086	-53.9445	6.92406734740098	-74.469	-18.1761	564.49110004903
-58.1738	-2.36551	23.5019216286651	33.8953098119615	-23.1621	6.11464825801645	-65.9006	-35.7635	576.896236031053	-58.1738	-2.36551	23.5019216286651	33.8953098119615	-23.1621	6.11464825801645	-65.9006	-35.7635	576.896236031053	-58.1738	-2.36551	23.5019216286651	33.8953098119615	-23.1621	6.11464825801645	-65.9006	-35.7635	576.896236031053
-50.4295	2.04427184301755	-111.095	30.0787545597153	-4.07053	17.3459213064391	-57.5671	-24.0438	521.031307747735	-50.4295	2.04427184301755	-111.095	30.0787545597153	-4.07053	17.3459213064391	-57.5671	-24.0438	521.031307747735	-50.4295	2.04427184301755	-111.095	30.0787545597153	-4.07053	17.3459213064391	-57.5671	-24.0438	521.031307747735
-47.3139	33.5461946924621	-271.284	63.1566174922801	31.2680041206568	8.97316202808609	-49.9982	13.7288444549267	438.487586792633	-47.3139	33.5461946924621	-271.284	63.1566174922801	31.2680041206568	8.97316202808609	-49.9982	13.7288444549267	438.487586792633	-47.3139	33.5461946924621	-271.284	63.1566174922801	31.2680041206568	8.97316202808609	-49.9982	13.7288444549267	438.487586792633
-78.8713	87.843235094879	-377.759	72.2341370305903	63.4214049628011	23.9128707930811	-42.4334	59.0131399680477	337.22230251125	-78.8713	87.843235094879	-377.759	72.2341370305903	63.4214049628011	23.9128707930811	-42.4334	59.0131399680477	337.22230251125	-78.8713	87.843235094879	-377.759	72.2341370305903	63.4214049628011	23.9128707930811	-42.4334	59.0131399680477	337.22230251125
-118.612	94.6202031387097	-480.534	87.9124073572888	122.298244230848	8.74260897703343	-36.2676	79.810515457254	242.595305798745	-118.612	94.6202031387097	-480.534	87.9124073572888	122.298244230848	8.74260897703343	-36.2676	79.810515457254	242.595305798745	-118.612	94.6202031387097	-480.534	87.9124073572888	122.298244230848	8.74260897703343	-36.2676	79.810515457254	242.595305798745
-120.086	100.201310769624	-556.693	97.5654525373226	211.916800050877	-23.2817	-35.8478	66.0170525652316	178.555748981368	-120.086	100.201310769624	-556.693	97.5654525373226	211.916800050877	-23.2817	-35.8478	66.0170525652316	178.555748981368	-120.086	100.201310769624	-556.693	97.5654525373226	211.916800050877	-23.2817	-35.8478	66.0170525652316	178.555748981368
-99.6701	132.30704554682	-581.797	107.73578620798	248.629631558053	-43.0476	-41.4595	32.5207457853342	84.4417969371199	-99.6701	132.30704554682	-581.797	107.73578620798	248.629631558053	-43.0476	-41.4595	32.5207457853342	84.4417969371199	-99.6701	132.30704554682	-581.797	107.73578620798	248.629631558053	-43.0476	-41.4595	32.5207457853342	84.4417969371199
-64.7733	211.239357207546	-628.494	84.5728847211575	166.431912628766	-58.74	-44.2997	3.91032933004021	79.7211714077406	-64.7733	211.239357207546	-628.494	84.5728847211575	166.431912628766	-58.74	-44.2997	3.91032933004021	79.7211714077406	-64.7733	211.239357207546	-628.494	84.5728847211575	166.431912628766	-58.74	-44.2997	3.91032933004021	79.7211714077406
-19.1426	233.237477171554	-652.261	-0.639389	189.355574811843	-39.2606	-34.2065	-7.66732	51.8297832292425	-19.1426	233.237477171554	-652.261	-0.639389	189.355574811843	-39.2606	-34.2065	-7.66732	51.8297832292425	-19.1426	233.237477171554	-652.261	-0.639389	189.355574811843	-39.2606	-34.2065	-7.66732	51.8297832292425
13.1980099719071	180.972	-616.129	-62.6051	241.957997341662	-10.9909	-11.244	11.5015530343389	-160.263	13.1980099719071	180.972	-616.129	-62.6051	241.957997341662	-10.9909	-11.244	11.5015530343389	-160.263	13.1980099719071	180.972	-616.129	-62.6051	241.957997341662	-10.9909	-11.244	11.5015530343389	-160.263
38.668337598871	161.725394969184	-608.013	-36.7093	290.508403938257	16.0328230048632	14.0244867832759	30.0142404187922	-305.548	38.668337598871	161.725394969184	-608.013	-36.7093	290.508403938257	16.0328230048632	14.0244867832759	30.0142404187922	-305.548	38.668337598871	161.725394969184	-608.013	-36.7093	290.508403938257	16.0328230048632	14.0244867832759	30.0142404187922	-305.548
55.0554108234344	240.098164115832	-567.2	-5.7169	312.515736821342	26.4571720933142	27.4417431470294	20.1193629216687	-294.253	55.0554108234344	240.098164115832	-567.2	-5.7169	312.515736821342	26.4571720933142	27.4417431470294	20.1193629216687	-294.253	55.0554108234344	240.098164115832	-567.2	-5.7169	312.515736821342	26.4571720933142	27.4417431470294	20.1193629216687	-294.253
83.3546995940447	335.001205790203	-492.569	14.5007116116556	325.994055318219	12.3353078683631	18.6448813108451	16.0952097653059	-274.552	83.3546995940447	335.001205790203	-492.569	14.5007116116556	325.994055318219	12.3353078683631	18.6448813108451	16.0952097653059	-274.552	83.3546995940447	335.001205790203	-492.569	14.5007116116556	325.994055318219	12.3353078683631	18.6448813108451	16.0952097653059	-274.552
106.123143308203	256.263856061714	-413.721	24.1923440646057	316.381774074122	0.567300493517594	-12.0484	-9.09202	-252.223	106.123143308203	256.263856061714	-413.721	24.1923440646057	316.381774074122	0.567300493517594	-12.0484	-9.09202	-252.223	106.123143308203	256.263856061714	-413.721	24.1923440646057	316.381774074122	0.567300493517594	-12.0484	-9.09202	-252.223
116.441620262604	125.332450409493	-331.633	33.2548590823346	292.550133955073	-22.8357	-54.0851	-76.4081	-257.514	116.441620262604	125.332450409493	-331.633	33.2548590823346	292.550133955073	-22.8357	-54.0851	-76.4081	-257.514	116.441620262604	125.332450409493	-331.633	33.2548590823346	292.550133955073	-22.8357	-54.0851	-76.4081	-257.514
94.0286498715461	56.4724751158223	-230.251	41.1217871557094	248.311095652946	-9.48583	-93.0094	-141.642	-257.548	94.0286498715461	56.4724751158223	-230.251	41.1217871557094	248.311095652946	-9.48583	-93.0094	-141.642	-257.548	94.0286498715461	56.4724751158223	-230.251	41.1217871557094	248.311095652946	-9.48583	-93.0094	-141.642	-257.548
76.0575773832387	54.1127985145826	-137.674	21.7215162354214	178.628731985099	-4.00409	-117.553	-171.769	-177.65	76.0575773832387	54.1127985145826	-137.674	21.7215162354214	178.628731985099	-4.00409	-117.553	-171.769	-177.65	76.0575773832387	54.1127985145826	-137.674	21.7215162354214	178.628731985099	-4.00409	-117.553	-171.769	-177.65
58.1956158640273	52.953074198383	-12.9469	20.6404336699778	110.624674664717	-26.0273	-124.738	-163.003	-117.116	58.1956158640273	52.953074198383	-12.9469	20.6404336699778	110.624674664717	-26.0273	-124.738	-163.003	-117.116	58.1956158640273	52.953074198383	-12.9469	20.6404336699778	110.624674664717	-26.0273	-124.738	-163.003	-117.116
40.5684112449509	99.4053697154262	62.8643534126405	35.5957121896559	99.740057004224	-18.2751	-116.515	-168.035	-11.6525	40.5684112449509	99.4053697154262	62.8643534126405	35.5957121896559	99.740057004224	-18.2751	-116.515	-168.035	-11.6525	40.5684112449509	99.4053697154262	62.8643534126405	35.5957121896559	99.740057004224	-18.2751	-116.515	-168.035	-11.6525
0.572983071786647	135.880521988614	110.208374388152	29.9158332760023	131.638286199024	-3.42595	-92.0071	-161.228	-62.0643	0.572983071786647	135.880521988614	110.208374388152	29.9158332760023	131.638286199024	-3.42595	-92.0071	-161.228	-62.0643	0.572983071786647	135.880521988614	110.208374388152	29.9158332760023	131.638286199024	-3.42595	-92.0071	-161.228	-62.0643
-29.4023	150.801997881742	140.157398524913	20.9150635402809	144.899483157643	0.931546379667328	-49.7702	-174.951	-140.351	-29.4023	150.801997881742	140.157398524913	20.9150635402809	144.899483157643	0.931546379667328	-49.7702	-174.951	-140.351	-29.4023	150.801997881742	140.157398524913	20.9150635402809	144.899483157643	0.931546379667328	-49.7702	-174.951	-140.351
-32.9958	87.4951293120262	186.00525996311	4.49500171533499	123.891904287155	16.8964494229127	1.35706732352395	-181.332	-123.184	-32.9958	87.4951293120262	186.00525996311	4.49500171533499	123.891904287155	16.8964494229127	1.35706732352395	-181.332	-123.184	-32.9958	87.4951293120262	186.00525996311	4.49500171533499	123.891904287155	16.8964494229127	1.35706732352395	-181.332	-123.184
-37.1339	38.8302325906073	231.786863510375	-9.12649	109.089949181442	6.59756954039758	43.6086354480577	-106.313	-99.1161	-37.1339	38.8302325906073	231.786863510375	-9.12649	109.089949181442	6.59756954039758	43.6086354480577	-106.313	-99.1161	-37.1339	38.8302325906073	231.786863510375	-9.12649	109.089949181442	6.59756954039758	43.6086354480577	-106.313	-99.1161
-38.4728	-27.9839	268.215111530282	-30.046	48.1710622742532	19.4100743402017	65.3617419955519	-46.7226	-125.609	-38.4728	-27.9839	268.215111530282	-30.046	48.1710622742532	19.4100743402017	65.3617419955519	-46.7226	-125.609	-38.4728	-27.9839	268.215111530282	-30.046	48.1710622742532	19.4100743402017	65.3617419955519	-46.7226	-125.609
-40.928	-98.6665	315.915669232345	-25.4378	1.90210406082616	28.4243836941985	66.300639391865	-28.0177	-128.411	-40.928	-98.6665	315.915669232345	-25.4378	1.90210406082616	28.4243836941985	66.300639391865	-28.0177	-128.411	-40.928	-98.6665	315.915669232345	-25.4378	1.90210406082616	28.4243836941985	66.300639391865	-28.0177	-128.411
-33.8071	-141.221	347.161622967743	-9.87121	-59.1848	26.1700288265987	54.5296944062645	65.5738254035243	-161.297	-33.8071	-141.221	347.161622967743	-9.87121	-59.1848	26.1700288265987	54.5296944062645	65.5738254035243	-161.297	-33.8071	-141.221	347.161622967743	-9.87121	-59.1848	26.1700288265987	54.5296944062645	65.5738254035243	-161.297
-22.6958	-72.9671	357.315239324289	-7.71242	-116.83	14.7006002869071	40.7361785696849	-29.1537	-130.096	-22.6958	-72.9671	357.315239324289	-7.71242	-116.83	14.7006002869071	40.7361785696849	-29.1537	-130.096	-22.6958	-72.9671	357.315239324289	-7.71242	-116.83	14.7006002869071	40.7361785696849	-29.1537	-130.096
20.8016546072686	61.8235171708572	408.917367833251	10.8707668585289	-146.977	10.4541820419554	31.0547824696301	-147.276	-116.175	20.8016546072686	61.8235171708572	408.917367833251	10.8707668585289	-146.977	10.4541820419554	31.0547824696301	-147.276	-116.175	20.8016546072686	61.8235171708572	408.917367833251	10.8707668585289	-146.977	10.4541820419554	31.0547824696301	-147.276	-116.175
26.5464448792536	108.425232334099	422.198598057053	26.1305907354156	-153.532	11.3299213924585	17.7018731844312	-179.348	-124.089	26.5464448792536	108.425232334099	422.198598057053	26.1305907354156	-153.532	11.3299213924585	17.7018731844312	-179.348	-124.089	26.5464448792536	108.425232334099	422.198598057053	26.1305907354156	-153.532	11.3299213924585	17.7018731844312	-179.348	-124.089
52.7898633331272	49.8422675293214	431.050420690604	27.4931218519963	-169.875	5.37597430679413	-14.6358	-152.156	-124.182	52.7898633331272	49.8422675293214	431.050420690604	27.4931218519963	-169.875	5.37597430679413	-14.6358	-152.156	-124.182	52.7898633331272	49.8422675293214	431.050420690604	27.4931218519963	-169.875	5.37597430679413	-14.6358	-152.156	-124.182
44.5561737097322	-110.088	419.280104385577	-2.45301	-168.833	3.61939261578829	-67.7874	1.33222959990896	-13.1966	44.5561737097322	-110.088	419.280104385577	-2.45301	-168.833	3.61939261578829	-67.7874	1.33222959990896	-13.1966	44.5561737097322	-110.088	419.280104385577	-2.45301	-168.833	3.61939261578829	-67.7874	1.33222959990896	-13.1966
14.7169522910991	-339.57	411.441912856587	10.8132235881175	-222.921	-7.96021	-123.323	47.120599225356	-132.119	14.7169522910991	-339.57	411.441912856587	10.8132235881175	-222.921	-7.96021	-123.323	47.120599225356	-132.119	14.7169522910991	-339.57	411.441912856587	10.8132235881175	-222.921	-7.96021	-123.323	47.120599225356	-132.119
7.50307528974892	-551.756	394.22742805057	-0.502004	-265.529	-10.2344	-159.075	87.8637721343462	-236.256	7.50307528974892	-551.756	394.22742805057	-0.502004	-265.529	-10.2344	-159.075	87.8637721343462	-236.256	7.50307528974892	-551.756	394.22742805057	-0.502004	-265.529	-10.2344	-159.075	87.8637721343462	-236.256
2.16279898671301	-805.06	410.15071020441	13.7452752764011	-320.325	-4.18795	-165.993	122.507448610333	-204.934	2.16279898671301	-805.06	410.15071020441	13.7452752764011	-320.325	-4.18795	-165.993	122.507448610333	-204.934	2.16279898671301	-805.06	410.15071020441	13.7452752764011	-320.325	-4.18795	-165.993	122.507448610333	-204.934
18.5151196629245	-1046.13	395.781219227026	56.6207695022441	-291.541	-3.7428	-147.558	152.678985787234	-163.709	18.5151196629245	-1046.13	395.781219227026	56.6207695022441	-291.541	-3.7428	-147.558	152.678985787234	-163.709	18.5151196629245	-1046.13	395.781219227026	56.6207695022441	-291.541	-3.7428	-147.558	152.678985787234	-163.709
23.2185323215664	-1243.6	361.337724634272	66.9977907299613	-261.039	-11.0243	-110.466	165.272895003995	-101.535	23.2185323215664	-1243.6	361.337724634272	66.9977907299613	-261.039	-11.0243	-110.466	165.272895003995	-101.535	23.2185323215664	-1243.6	361.337724634272	66.9977907299613	-261.039	-11.0243	-110.466	165.272895003995	-101.535
25.3544362554374	-1373.35	304.693497884958	60.4493159788576	-328.719	-16.9905	-62.1735	148.404168581385	-34.2077	25.3544362554374	-1373.35	304.693497884958	60.4493159788576	-328.719	-16.9905	-62.1735	148.404168581385	-34.2077	25.3544362554374	-1373.35	304.693497884958	60.4493159788576	-328.719	-16.9905	-62.1735	148.404168581385	-34.2077
25.3940152860451	-1425.84	228.51393179379	79.6207463263698	-401.108	-0.380273	-10.6827	133.703439933417	-15.7594	25.3940152860451	-1425.84	228.51393179379	79.6207463263698	-401.108	-0.380273	-10.6827	133.703439933417	-15.7594	25.3940152860451	-1425.84	228.51393179379	79.6207463263698	-401.108	-0.380273	-10.6827	133.703439933417	-15.7594
9.69609328535618	-1377.82	187.098494290335	44.9745777172613	-348.596	10.450848997849	36.2797224412855	138.386497804364	52.9624792378878	9.69609328535618	-1377.82	187.098494290335	44.9745777172613	-348.596	10.450848997849	36.2797224412855	138.386497804364	52.9624792378878	9.69609328535618	-1377.82	187.098494290335	44.9745777172613	-348.596	10.450848997849	36.2797224412855	138.386497804364	52.9624792378878
35.2800723805003	-1225.12	215.046011188653	29.7937484868621	-323.203	-5.60999	69.6331487158726	178.860075086232	77.183918028442	35.2800723805003	-1225.12	215.046011188653	29.7937484868621	-323.203	-5.60999	69.6331487158726	178.860075086232	77.183918028442	35.2800723805003	-1225.12	215.046011188653	29.7937484868621	-323.203	-5.60999	69.6331487158726	178.860075086232	77.183918028442
32.9529308267287	-1131.56	208.212882724356	18.0988298030555	-244.11	-7.18378	83.7038132055201	201.163997689174	110.636524876282	32.9529308267287	-1131.56	208.212882724356	18.0988298030555	-244.11	-7.18378	83.7038132055201	201.163997689174	110.636524876282	32.9529308267287	-1131.56	208.212882724356	18.0988298030555	-244.11	-7.18378	83.7038132055201	201.163997689174	110.636524876282
2.74901164420372	-997.794	199.664033658587	27.7217438349993	-145.416	-6.02935	84.0638984926433	170.558264212098	130.412456283793	2.74901164420372	-997.794	199.664033658587	27.7217438349993	-145.416	-6.02935	84.0638984926433	170.558264212098	130.412456283793	2.74901164420372	-997.794	199.664033658587	27.7217438349993	-145.416	-6.02935	84.0638984926433	170.558264212098	130.412456283793
5.76389489328986	-894.629	124.382496510298	13.6868473555169	-24.2608	0.123057651061791	81.8341158877954	157.536	108.759878240115	5.76389489328986	-894.629	124.382496510298	13.6868473555169	-24.2608	0.123057651061791	81.8341158877954	157.536	108.759878240115	5.76389489328986	-894.629	124.382496510298	13.6868473555169	-24.2608	0.123057651061791	81.8341158877954	157.536	108.759878240115
-31.5488	-784.33	41.6049018340314	8.58881325510185	42.5019644101859	7.97097408298351	79.4484264444045	162.027400808453	78.1316504546116	-31.5488	-784.33	41.6049018340314	8.58881325510185	42.5019644101859	7.97097408298351	79.4484264444045	162.027400808453	78.1316504546116	-31.5488	-784.33	41.6049018340314	8.58881325510185	42.5019644101859	7.97097408298351	79.4484264444045	162.027400808453	78.1316504546116
-133.35	-657.848	111.593930417957	4.02644258566135	94.7048933077474	-8.12096	68.0223489526452	138.762875204086	-6.8282	-133.35	-657.848	111.593930417957	4.02644258566135	94.7048933077474	-8.12096	68.0223489526452	138.762875204086	-6.8282	-133.35	-657.848	111.593930417957	4.02644258566135	94.7048933077474	-8.12096	68.0223489526452	138.762875204086	-6.8282
-208.381	-524.446	176.082614270151	7.46118597517945	99.284943316093	-3.11278	39.2245973111556	24.111744358311	78.3713202390707	-208.381	-524.446	176.082614270151	7.46118597517945	99.284943316093	-3.11278	39.2245973111556	24.111744358311	78.3713202390707	-208.381	-524.446	176.082614270151	7.46118597517945	99.284943316093	-3.11278	39.2245973111556	24.111744358311	78.3713202390707
-178.026	-360.878	166.250037799815	32.3350737781454	106.63771853527	9.41918573051689	-4.82368	-56.3881	156.688109841423	-178.026	-360.878	166.250037799815	32.3350737781454	106.63771853527	9.41918573051689	-4.82368	-56.3881	156.688109841423	-178.026	-360.878	166.250037799815	32.3350737781454	106.63771853527	9.41918573051689	-4.82368	-56.3881	156.688109841423
-111.051	-186.171	139.086391387063	42.5178212264108	74.3463060279552	18.2301498109874	-54.5494	-48.6407	162.666247724637	-111.051	-186.171	139.086391387063	42.5178212264108	74.3463060279552	18.2301498109874	-54.5494	-48.6407	162.666247724637	-111.051	-186.171	139.086391387063	42.5178212264108	74.3463060279552	18.2301498109874	-54.5494	-48.6407	162.666247724637
-23.0519	-23.8792	-101.068	41.6530346742866	86.2545323777259	16.210230434454	-102.72	30.0072070240589	158.136598284909	-23.0519	-23.8792	-101.068	41.6530346742866	86.2545323777259	16.210230434454	-102.72	30.0072070240589	158.136598284909	-23.0519	-23.8792	-101.068	41.6530346742866	86.2545323777259	16.210230434454	-102.72	30.0072070240589	158.136598284909
-23.7957	116.962698181686	-183.689	36.8185862747449	114.845344787434	24.1915057561628	-145.333	-24.4358	96.6163864623394	-23.7957	116.962698181686	-183.689	36.8185862747449	114.845344787434	24.1915057561628	-145.333	-24.4358	96.6163864623394	-23.7957	116.962698181686	-183.689	36.8185862747449	114.845344787434	24.1915057561628	-145.333	-24.4358	96.6163864623394
1.68431217286216	234.485241568048	-216.791	-0.194522	-32.8743	17.8241150405693	-175.08	-65.2096	39.8325204641007	1.68431217286216	234.485241568048	-216.791	-0.194522	-32.8743	17.8241150405693	-175.08	-65.2096	39.8325204641007	1.68431217286216	234.485241568048	-216.791	-0.194522	-32.8743	17.8241150405693	-175.08	-65.2096	39.8325204641007
-3.50545	325.611171411904	-214.512	-20.0246	-204.055	32.295657417541	-182.174	-116.897	-24.0417	-3.50545	325.611171411904	-214.512	-20.0246	-204.055	32.295657417541	-182.174	-116.897	-24.0417	-3.50545	325.611171411904	-214.512	-20.0246	-204.055	32.295657417541	-182.174	-116.897	-24.0417
19.5534910290195	391.364599334328	-182.775	-13.9559	-222.824	16.1473817110991	-162.237	-280.172	-24.8693	19.5534910290195	391.364599334328	-182.775	-13.9559	-222.824	16.1473817110991	-162.237	-280.172	-24.8693	19.5534910290195	391.364599334328	-182.775	-13.9559	-222.824	16.1473817110991	-162.237	-280.172	-24.8693
82.728437434986	468.748508445448	-146.275	1.66772549564804	-117.979	7.09804938913403	-119.259	-272.764	18.4103791011999	82.728437434986	468.748508445448	-146.275	1.66772549564804	-117.979	7.09804938913403	-119.259	-272.764	18.4103791011999	82.728437434986	468.748508445448	-146.275	1.66772549564804	-117.979	7.09804938913403	-119.259	-272.764	18.4103791011999
117.717142744865	498.121426473979	-64.8082	-28.5397	-11.8153	-13.2422	-65.6693	-249.469	5.1471339353397	117.717142744865	498.121426473979	-64.8082	-28.5397	-11.8153	-13.2422	-65.6693	-249.469	5.1471339353397	117.717142744865	498.121426473979	-64.8082	-28.5397	-11.8153	-13.2422	-65.6693	-249.469	5.1471339353397
172.49820502727	531.393093112877	-0.682151	-54.0083	64.4477719536154	-35.7601	-17.3337	-296.856	32.2830914203443	172.49820502727	531.393093112877	-0.682151	-54.0083	64.4477719536154	-35.7601	-17.3337	-296.856	32.2830914203443	172.49820502727	531.393093112877	-0.682151	-54.0083	64.4477719536154	-35.7601	-17.3337	-296.856	32.2830914203443
239.615363336911	548.548740550484	29.9424902196355	-67.7926	114.893517688123	-21.2563	15.3722761325575	-244.207	9.80314532054611	239.615363336911	548.548740550484	29.9424902196355	-67.7926	114.893517688123	-21.2563	15.3722761325575	-244.207	9.80314532054611	239.615363336911	548.548740550484	29.9424902196355	-67.7926	114.893517688123	-21.2563	15.3722761325575	-244.207	9.80314532054611
324.740228415059	567.008499789005	51.1554921211888	-46.6592	155.351296551629	-1.19523	29.339803624073	-184.938	-49.0094	324.740228415059	567.008499789005	51.1554921211888	-46.6592	155.351296551629	-1.19523	29.339803624073	-184.938	-49.0094	324.740228415059	567.008499789005	51.1554921211888	-46.6592	155.351296551629	-1.19523	29.339803624073	-184.938	-49.0094
220.675817224222	586.333472629431	37.0584407573545	-47.79	200.731684020656	7.47026867315097	24.2790078330823	-119.96	-42.9478	220.675817224222	586.333472629431	37.0584407573545	-47.79	200.731684020656	7.47026867315097	24.2790078330823	-119.96	-42.9478	220.675817224222	586.333472629431	37.0584407573545	-47.79	200.731684020656	7.47026867315097	24.2790078330823	-119.96	-42.9478
-59.1	616.086457386256	25.5582549755634	-36.3114	225.48819175147	11.8666172617015	3.36211092033945	-33.5011	-34.5911	-59.1	616.086457386256	25.5582549755634	-36.3114	225.48819175147	11.8666172617015	3.36211092033945	-33.5011	-34.5911	-59.1	616.086457386256	25.5582549755634	-36.3114	225.48819175147	11.8666172617015	3.36211092033945	-33.5011	-34.5911
-161.623	598.105561468398	20.1535078645853	-47.5356	220.788894446164	25.4721351457526	-27.6852	21.8213756329841	9.61026132720367	-161.623	598.105561468398	20.1535078645853	-47.5356	220.788894446164	25.4721351457526	-27.6852	21.8213756329841	9.61026132720367	-161.623	598.105561468398	20.1535078645853	-47.5356	220.788894446164	25.4721351457526	-27.6852	21.8213756329841	9.61026132720367
-202.323	592.397008426448	7.48590339738266	-66.0751	242.378045176085	30.5078092316984	-61.2921	44.2653060866755	36.1879024459475	-202.323	592.397008426448	7.48590339738266	-66.0751	242.378045176085	30.5078092316984	-61.2921	44.2653060866755	36.1879024459475	-202.323	592.397008426448	7.48590339738266	-66.0751	242.378045176085	30.5078092316984	-61.2921	44.2653060866755	36.1879024459475
-130.611	584.072253751779	11.9157113281595	-65.9128	232.868641471688	31.3359344815294	-89.9341	79.0685571720192	52.2973901872433	-130.611	584.072253751779	11.9157113281595	-65.9128	232.868641471688	31.3359344815294	-89.9341	79.0685571720192	52.2973901872433	-130.611	584.072253751779	11.9157113281595	-65.9128	232.868641471688	31.3359344815294	-89.9341	79.0685571720192	52.2973901872433
-33.4174	534.04581956468	-9.64687	-74.89	155.738059182221	12.5114299000826	-107.826	100.313098731621	47.1267648154862	-33.4174	534.04581956468	-9.64687	-74.89	155.738059182221	12.5114299000826	-107.826	100.313098731621	47.1267648154862	-33.4174	534.04581956468	-9.64687	-74.89	155.738059182221	12.5114299000826	-107.826	100.313098731621	47.1267648154862
33.5448232728549	505.400093755565	-31.2165	-87.2397	93.1406532613445	2.96046014844844	-112.547	119.446933652316	74.6798631490431	33.5448232728549	505.400093755565	-31.2165	-87.2397	93.1406532613445	2.96046014844844	-112.547	119.446933652316	74.6798631490431	33.5448232728549	505.400093755565	-31.2165	-87.2397	93.1406532613445	2.96046014844844	-112.547	119.446933652316	74.6798631490431
46.0662996090085	480.706683620893	-56.3817	-41.5663	39.7113301066933	-13.4675	-104.984	137.644498533253	62.3551709362734	46.0662996090085	480.706683620893	-56.3817	-41.5663	39.7113301066933	-13.4675	-104.984	137.644498533253	62.3551709362734	46.0662996090085	480.706683620893	-56.3817	-41.5663	39.7113301066933	-13.4675	-104.984	137.644498533253	62.3551709362734
50.9780662549157	449.882903390053	-62.6044	-6.6007	-37.3975	-42.3195	-89.4732	108.627545628813	23.7135198127012	50.9780662549157	449.882903390053	-62.6044	-6.6007	-37.3975	-42.3195	-89.4732	108.627545628813	23.7135198127012	50.9780662549157	449.882903390053	-62.6044	-6.6007	-37.3975	-42.3195	-89.4732	108.627545628813	23.7135198127012
45.4263212993825	413.873712644051	-97.9844	-31.8132	-58.69	-30.4207	-71.1993	50.6045286441696	11.6300267046497	45.4263212993825	413.873712644051	-97.9844	-31.8132	-58.69	-30.4207	-71.1993	50.6045286441696	11.6300267046497	45.4263212993825	413.873712644051	-97.9844	-31.8132	-58.69	-30.4207	-71.1993	50.6045286441696	11.6300267046497
100.650570435049	395.540470396856	-98.9997	-60.2462	-68.8104	-42.8018	-52.5046	30.541493201381	-1.08693	100.650570435049	395.540470396856	-98.9997	-60.2462	-68.8104	-42.8018	-52.5046	30.541493201381	-1.08693	100.650570435049	395.540470396856	-98.9997	-60.2462	-68.8104	-42.8018	-52.5046	30.541493201381	-1.08693
150.297748039326	381.127785725752	-117.517	-76.5916	-19.6773	-46.0192	-34.2833	124.402430771271	13.6526091842475	150.297748039326	381.127785725752	-117.517	-76.5916	-19.6773	-46.0192	-34.2833	124.402430771271	13.6526091842475	150.297748039326	381.127785725752	-117.517	-76.5916	-19.6773	-46.0192	-34.2833	124.402430771271	13.6526091842475
84.4951063506271	350.829968181461	-134.151	-56.3844	-59.4315	-42.3758	-20.2149	203.865751454786	1.13891935042302	84.4951063506271	350.829968181461	-134.151	-56.3844	-59.4315	-42.3758	-20.2149	203.865751454786	1.13891935042302	84.4951063506271	350.829968181461	-134.151	-56.3844	-59.4315	-42.3758	-20.2149	203.865751454786	1.13891935042302
118.968382693202	375.212612195491	-135.275	-35.9309	-44.6086	-42.7915	-14.7577	287.08966169891	-38.6575	118.968382693202	375.212612195491	-135.275	-35.9309	-44.6086	-42.7915	-14.7577	287.08966169891	-38.6575	118.968382693202	375.212612195491	-135.275	-35.9309	-44.6086	-42.7915	-14.7577	287.08966169891	-38.6575
144.984785420836	377.413290194843	-35.6075	-32.8532	-29.4353	-31.2317	-19.3876	588.159466948725	-45.3975	144.984785420836	377.413290194843	-35.6075	-32.8532	-29.4353	-31.2317	-19.3876	588.159466948725	-45.3975	144.984785420836	377.413290194843	-35.6075	-32.8532	-29.4353	-31.2317	-19.3876	588.159466948725	-45.3975
66.4371416972906	393.263996495831	-20.299	-7.43119	-21.4561	-14.6561	-29.4719	620.430634727712	-40.3311	66.4371416972906	393.263996495831	-20.299	-7.43119	-21.4561	-14.6561	-29.4719	620.430634727712	-40.3311	66.4371416972906	393.263996495831	-20.299	-7.43119	-21.4561	-14.6561	-29.4719	620.430634727712	-40.3311
55.8317926744352	368.173099093361	-101.97	31.926100872072	-36.7136	-4.59726	-38.7246	304.92021392541	-61.2801	55.8317926744352	368.173099093361	-101.97	31.926100872072	-36.7136	-4.59726	-38.7246	304.92021392541	-61.2801	55.8317926744352	368.173099093361	-101.97	31.926100872072	-36.7136	-4.59726	-38.7246	304.92021392541	-61.2801
84.847911371729	330.491170966215	-115.793	34.6854161877158	-29.2321	17.7701171988884	-44.0053	-461.039	-37.6924	84.847911371729	330.491170966215	-115.793	34.6854161877158	-29.2321	17.7701171988884	-44.0053	-461.039	-37.6924	84.847911371729	330.491170966215	-115.793	34.6854161877158	-29.2321	17.7701171988884	-44.0053	-461.039	-37.6924
-9.28482	310.649531151077	-101.356	62.4450380170587	-37.7232	36.3413633616864	-44.7364	-877.616	-33.0323	-9.28482	310.649531151077	-101.356	62.4450380170587	-37.7232	36.3413633616864	-44.7364	-877.616	-33.0323	-9.28482	310.649531151077	-101.356	62.4450380170587	-37.7232	36.3413633616864	-44.7364	-877.616	-33.0323
-93.3972	328.233442684885	-70.5371	64.000145368713	-10.1494	21.9082955798223	-40.1377	-764.336	-31.4913	-93.3972	328.233442684885	-70.5371	64.000145368713	-10.1494	21.9082955798223	-40.1377	-764.336	-31.4913	-93.3972	328.233442684885	-70.5371	64.000145368713	-10.1494	21.9082955798223	-40.1377	-764.336	-31.4913
-58.771	348.62390581879	-94.469	58.4738845424065	9.67480894335437	14.4552319296559	-28.4459	-398.979	58.2140554143135	-58.771	348.62390581879	-94.469	58.4738845424065	9.67480894335437	14.4552319296559	-28.4459	-398.979	58.2140554143135	-58.771	348.62390581879	-94.469	58.4738845424065	9.67480894335437	14.4552319296559	-28.4459	-398.979	58.2140554143135
-5.98462	388.659566455249	-182.287	42.5371783023657	8.44729915191528	8.22137516161241	-8.08102	18.5420149118768	18.1689894067458	-5.98462	388.659566455249	-182.287	42.5371783023657	8.44729915191528	8.22137516161241	-8.08102	18.5420149118768	18.1689894067458	-5.98462	388.659566455249	-182.287	42.5371783023657	8.44729915191528	8.22137516161241	-8.08102	18.5420149118768	18.1689894067458
22.0535078628881	426.380298805085	-154.614	50.7480277903739	-14.2196	-19.9749	19.774559057909	279.119379452654	-96.3488	22.0535078628881	426.380298805085	-154.614	50.7480277903739	-14.2196	-19.9749	19.774559057909	279.119379452654	-96.3488	22.0535078628881	426.380298805085	-154.614	50.7480277903739	-14.2196	-19.9749	19.774559057909	279.119379452654	-96.3488
30.0262709052457	390.171400899876	-106.621	59.4101806030145	-50.6309	-13.7736	48.3328726819876	436.117367148378	-63.9868	30.0262709052457	390.171400899876	-106.621	59.4101806030145	-50.6309	-13.7736	48.3328726819876	436.117367148378	-63.9868	30.0262709052457	390.171400899876	-106.621	59.4101806030145	-50.6309	-13.7736	48.3328726819876	436.117367148378	-63.9868
22.9648777433811	362.447281333872	-78.8173	12.0868704681925	-40.9581	-7.65125	70.3902461652931	426.664385686662	-55.9359	22.9648777433811	362.447281333872	-78.8173	12.0868704681925	-40.9581	-7.65125	70.3902461652931	426.664385686662	-55.9359	22.9648777433811	362.447281333872	-78.8173	12.0868704681925	-40.9581	-7.65125	70.3902461652931	426.664385686662	-55.9359
7.23142135128953	340.724218464298	-101.316	-46.5301	-36.8579	20.4346174169095	84.0122643897368	323.920258144017	-62.4743	7.23142135128953	340.724218464298	-101.316	-46.5301	-36.8579	20.4346174169095	84.0122643897368	323.920258144017	-62.4743	7.23142135128953	340.724218464298	-101.316	-46.5301	-36.8579	20.4346174169095	84.0122643897368	323.920258144017	-62.4743
8.89239635038551	321.292934811849	-48.8165	-58.8743	-36.339	16.6283086837377	92.5209253819376	172.936353636891	-11.8946	8.89239635038551	321.292934811849	-48.8165	-58.8743	-36.339	16.6283086837377	92.5209253819376	172.936353636891	-11.8946	8.89239635038551	321.292934811849	-48.8165	-58.8743	-36.339	16.6283086837377	92.5209253819376	172.936353636891	-11.8946
9.5848795906212	300.797530536913	14.9321376281179	-38.0101	-34.2483	28.7230896765813	98.6591600968183	182.981474627496	42.891597819108	9.5848795906212	300.797530536913	14.9321376281179	-38.0101	-34.2483	28.7230896765813	98.6591600968183	182.981474627496	42.891597819108	9.5848795906212	300.797530536913	14.9321376281179	-38.0101	-34.2483	28.7230896765813	98.6591600968183	182.981474627496	42.891597819108
3.38513394641777	278.154610188148	69.4617243614143	-23.5252	-50.2653	28.8816633300214	94.7008367309542	45.012258513044	53.7717049508938	3.38513394641777	278.154610188148	69.4617243614143	-23.5252	-50.2653	28.8816633300214	94.7008367309542	45.012258513044	53.7717049508938	3.38513394641777	278.154610188148	69.4617243614143	-23.5252	-50.2653	28.8816633300214	94.7008367309542	45.012258513044	53.7717049508938
-4.31609	222.090025123784	93.9038485936407	-17.9614	-39.2345	9.5861961259129	66.7777923134944	-119.85	64.5596949483209	-4.31609	222.090025123784	93.9038485936407	-17.9614	-39.2345	9.5861961259129	66.7777923134944	-119.85	64.5596949483209	-4.31609	222.090025123784	93.9038485936407	-17.9614	-39.2345	9.5861961259129	66.7777923134944	-119.85	64.5596949483209
-45.8116	173.240243182179	56.6918461448398	-12.4845	-16.8914	2.29750744718176	22.8280894917917	-228.111	114.981549984501	-45.8116	173.240243182179	56.6918461448398	-12.4845	-16.8914	2.29750744718176	22.8280894917917	-228.111	114.981549984501	-45.8116	173.240243182179	56.6918461448398	-12.4845	-16.8914	2.29750744718176	22.8280894917917	-228.111	114.981549984501
-105.252	114.398602077752	21.0063512563784	12.068202527982	-25.0144	-42.1794	1.29385308993761	-239.415	160.772658237405	-105.252	114.398602077752	21.0063512563784	12.068202527982	-25.0144	-42.1794	1.29385308993761	-239.415	160.772658237405	-105.252	114.398602077752	21.0063512563784	12.068202527982	-25.0144	-42.1794	1.29385308993761	-239.415	160.772658237405
-132.492	75.7515041858223	3.3833132065681	21.8377513519884	-4.44059	-54.2896	37.7788141473561	-277.388	107.68691942528	-132.492	75.7515041858223	3.3833132065681	21.8377513519884	-4.44059	-54.2896	37.7788141473561	-277.388	107.68691942528	-132.492	75.7515041858223	3.3833132065681	21.8377513519884	-4.44059	-54.2896	37.7788141473561	-277.388	107.68691942528
-138.151	12.7444956827644	-30.7986	28.6120989355979	-25.4102	-40.2465	129.348793872737	-289.665	69.7193197183028	-138.151	12.7444956827644	-30.7986	28.6120989355979	-25.4102	-40.2465	129.348793872737	-289.665	69.7193197183028	-138.151	12.7444956827644	-30.7986	28.6120989355979	-25.4102	-40.2465	129.348793872737	-289.665	69.7193197183028
-125.709	-48.6573	-25.7182	48.5990901201652	-34.314	-25.1153	236.255176736571	-309.588	108.90353458257	-125.709	-48.6573	-25.7182	48.5990901201652	-34.314	-25.1153	236.255176736571	-309.588	108.90353458257	-125.709	-48.6573	-25.7182	48.5990901201652	-34.314	-25.1153	236.255176736571	-309.588	108.90353458257
-122.566	-91.3425	-22.0628	18.9225777860541	-5.79065	-0.735984	311.482448281751	-298.934	121.501563912765	-122.566	-91.3425	-22.0628	18.9225777860541	-5.79065	-0.735984	311.482448281751	-298.934	121.501563912765	-122.566	-91.3425	-22.0628	18.9225777860541	-5.79065	-0.735984	311.482448281751	-298.934	121.501563912765
-102.667	-137.716	20.6645032232078	6.24828313119985	-9.02589	2.3223830968441	325.695588987042	-246.116	-63.2234	-102.667	-137.716	20.6645032232078	6.24828313119985	-9.02589	2.3223830968441	325.695588987042	-246.116	-63.2234	-102.667	-137.716	20.6645032232078	6.24828313119985	-9.02589	2.3223830968441	325.695588987042	-246.116	-63.2234
-87.6062	-173.959	49.1950149092092	13.5526780138797	-7.96592	-4.15471	274.146746584216	-209.517	-9.97971	-87.6062	-173.959	49.1950149092092	13.5526780138797	-7.96592	-4.15471	274.146746584216	-209.517	-9.97971	-87.6062	-173.959	49.1950149092092	13.5526780138797	-7.96592	-4.15471	274.146746584216	-209.517	-9.97971
-131.801	-212.605	68.6368299425324	37.9282065306323	19.0355921298506	-14.0766	176.079386335309	-161.663	-13.341	-131.801	-212.605	68.6368299425324	37.9282065306323	19.0355921298506	-14.0766	176.079386335309	-161.663	-13.341	-131.801	-212.605	68.6368299425324	37.9282065306323	19.0355921298506	-14.0766	176.079386335309	-161.663	-13.341
-133.343	-215.248	50.473949399621	63.7281963779391	25.9633543610676	-1.5822	63.4613463825726	-111.247	-51.1664	-133.343	-215.248	50.473949399621	63.7281963779391	25.9633543610676	-1.5822	63.4613463825726	-111.247	-51.1664	-133.343	-215.248	50.473949399621	63.7281963779391	25.9633543610676	-1.5822	63.4613463825726	-111.247	-51.1664
-124.102	-199.064	54.5071066756294	43.3372619466177	60.6712978112047	-4.63106	-39.8767	-53.6214	122.757879024332	-124.102	-199.064	54.5071066756294	43.3372619466177	60.6712978112047	-4.63106	-39.8767	-53.6214	122.757879024332	-124.102	-199.064	54.5071066756294	43.3372619466177	60.6712978112047	-4.63106	-39.8767	-53.6214	122.757879024332
-154.394	-195.835	57.2839474117551	35.6108616859599	78.6659674068064	17.6139029822875	-126.831	3.6835239249172	142.475824051712	-154.394	-195.835	57.2839474117551	35.6108616859599	78.6659674068064	17.6139029822875	-126.831	3.6835239249172	142.475824051712	-154.394	-195.835	57.2839474117551	35.6108616859599	78.6659674068064	17.6139029822875	-126.831	3.6835239249172	142.475824051712
-136.479	-184.276	41.043405486368	38.8622344520932	83.2490530900534	2.65997443532289	-195.622	20.404823389675	79.2378835792546	-136.479	-184.276	41.043405486368	38.8622344520932	83.2490530900534	2.65997443532289	-195.622	20.404823389675	79.2378835792546	-136.479	-184.276	41.043405486368	38.8622344520932	83.2490530900534	2.65997443532289	-195.622	20.404823389675	79.2378835792546
-102.353	-189.807	29.4982603801701	41.3548854442614	88.275189670095	15.9095856915716	-233.603	36.8618042165345	75.0760696253345	-102.353	-189.807	29.4982603801701	41.3548854442614	88.275189670095	15.9095856915716	-233.603	36.8618042165345	75.0760696253345	-102.353	-189.807	29.4982603801701	41.3548854442614	88.275189670095	15.9095856915716	-233.603	36.8618042165345	75.0760696253345
-55.8554	-198.655	18.6740375709639	52.5339827585936	113.116783259866	54.8589979362913	-220.485	139.264826008801	13.1911343598905	-55.8554	-198.655	18.6740375709639	52.5339827585936	113.116783259866	54.8589979362913	-220.485	139.264826008801	13.1911343598905	-55.8554	-198.655	18.6740375709639	52.5339827585936	113.116783259866	54.8589979362913	-220.485	139.264826008801	13.1911343598905
-10.3889	-169.983	-13.4663	22.6911072505492	130.195950416146	68.240074230053	-150.584	83.0444281254796	-38.8717	-10.3889	-169.983	-13.4663	22.6911072505492	130.195950416146	68.240074230053	-150.584	83.0444281254796	-38.8717	-10.3889	-169.983	-13.4663	22.6911072505492	130.195950416146	68.240074230053	-150.584	83.0444281254796	-38.8717
8.73216323951981	-171.18	21.772060112644	-2.6121	132.234379397129	66.500302908644	-44.8915	68.9069015856229	-67.1639	8.73216323951981	-171.18	21.772060112644	-2.6121	132.234379397129	66.500302908644	-44.8915	68.9069015856229	-67.1639	8.73216323951981	-171.18	21.772060112644	-2.6121	132.234379397129	66.500302908644	-44.8915	68.9069015856229	-67.1639
-54.112	-174.861	27.2343446054724	-0.0164246	111.557216621911	42.0451809216868	55.9918476396723	120.117405238515	-95.2191	-54.112	-174.861	27.2343446054724	-0.0164246	111.557216621911	42.0451809216868	55.9918476396723	120.117405238515	-95.2191	-54.112	-174.861	27.2343446054724	-0.0164246	111.557216621911	42.0451809216868	55.9918476396723	120.117405238515	-95.2191
-77.7693	-154.162	-6.59779	-14.4536	101.322583579964	18.1057373643553	114.138652671728	61.5684504752289	-74.1362	-77.7693	-154.162	-6.59779	-14.4536	101.322583579964	18.1057373643553	114.138652671728	61.5684504752289	-74.1362	-77.7693	-154.162	-6.59779	-14.4536	101.322583579964	18.1057373643553	114.138652671728	61.5684504752289	-74.1362
-38.1691	-133.92	-60.2037	-21.1409	89.9696829976731	-8.93457	117.715100760068	10.6332978037616	-83.2597	-38.1691	-133.92	-60.2037	-21.1409	89.9696829976731	-8.93457	117.715100760068	10.6332978037616	-83.2597	-38.1691	-133.92	-60.2037	-21.1409	89.9696829976731	-8.93457	117.715100760068	10.6332978037616	-83.2597
-16.0309	-138.442	-78.4278	-21.0961	73.9923127861044	-4.13535	81.9803421123898	10.7042671571491	-31.2261	-16.0309	-138.442	-78.4278	-21.0961	73.9923127861044	-4.13535	81.9803421123898	10.7042671571491	-31.2261	-16.0309	-138.442	-78.4278	-21.0961	73.9923127861044	-4.13535	81.9803421123898	10.7042671571491	-31.2261
22.2131627325862	-148.075	-90.4544	-12.6551	62.9494586604277	22.6637370573056	36.1365008645476	114.714225926468	34.6806540537155	22.2131627325862	-148.075	-90.4544	-12.6551	62.9494586604277	22.6637370573056	36.1365008645476	114.714225926468	34.6806540537155	22.2131627325862	-148.075	-90.4544	-12.6551	62.9494586604277	22.6637370573056	36.1365008645476	114.714225926468	34.6806540537155
24.1454634509443	-145.7	-60.9817	-18.1665	49.9201462696174	7.9387509402363	7.50429804985977	280.780534493836	47.0010331031247	24.1454634509443	-145.7	-60.9817	-18.1665	49.9201462696174	7.9387509402363	7.50429804985977	280.780534493836	47.0010331031247	24.1454634509443	-145.7	-60.9817	-18.1665	49.9201462696174	7.9387509402363	7.50429804985977	280.780534493836	47.0010331031247
50.5903550288279	-138.123	15.2461970102994	-58.8269	72.2723805500416	28.0114513792981	3.15527533635876	269.614432342592	0.895250663126114	50.5903550288279	-138.123	15.2461970102994	-58.8269	72.2723805500416	28.0114513792981	3.15527533635876	269.614432342592	0.895250663126114	50.5903550288279	-138.123	15.2461970102994	-58.8269	72.2723805500416	28.0114513792981	3.15527533635876	269.614432342592	0.895250663126114
70.6241570542543	-143.561	28.078577855783	-69.1206	80.9872807424455	7.65822440666544	8.01708382024881	88.863809326142	45.0515070764651	70.6241570542543	-143.561	28.078577855783	-69.1206	80.9872807424455	7.65822440666544	8.01708382024881	88.863809326142	45.0515070764651	70.6241570542543	-143.561	28.078577855783	-69.1206	80.9872807424455	7.65822440666544	8.01708382024881	88.863809326142	45.0515070764651
86.8696093526024	-160.065	-30.5438	-33.9887	52.9834942794591	-41.3615	5.35009674148152	27.0824542379958	-93.9153	86.8696093526024	-160.065	-30.5438	-33.9887	52.9834942794591	-41.3615	5.35009674148152	27.0824542379958	-93.9153	86.8696093526024	-160.065	-30.5438	-33.9887	52.9834942794591	-41.3615	5.35009674148152	27.0824542379958	-93.9153
69.9895526516553	-182.817	-47.0915	-9.92049	47.0112645343007	-72.4742	-11.9667	66.9185115807429	-109.116	69.9895526516553	-182.817	-47.0915	-9.92049	47.0112645343007	-72.4742	-11.9667	66.9185115807429	-109.116	69.9895526516553	-182.817	-47.0915	-9.92049	47.0112645343007	-72.4742	-11.9667	66.9185115807429	-109.116
73.2611594765533	-184.803	-47.4227	-3.82999	44.5812533147867	-51.3016	-46.8603	10.9239444130901	-19.3877	73.2611594765533	-184.803	-47.4227	-3.82999	44.5812533147867	-51.3016	-46.8603	10.9239444130901	-19.3877	73.2611594765533	-184.803	-47.4227	-3.82999	44.5812533147867	-51.3016	-46.8603	10.9239444130901	-19.3877
78.8394467708582	-172.381	-45.5418	14.0654382155303	29.4406216538768	-17.5568	-102.128	-105.846	67.135740784774	78.8394467708582	-172.381	-45.5418	14.0654382155303	29.4406216538768	-17.5568	-102.128	-105.846	67.135740784774	78.8394467708582	-172.381	-45.5418	14.0654382155303	29.4406216538768	-17.5568	-102.128	-105.846	67.135740784774
77.3944723595866	-180.585	-27.6234	21.4541987381234	15.5120579929157	6.25476887542511	-173.049	-159.787	157.600830732427	77.3944723595866	-180.585	-27.6234	21.4541987381234	15.5120579929157	6.25476887542511	-173.049	-159.787	157.600830732427	77.3944723595866	-180.585	-27.6234	21.4541987381234	15.5120579929157	6.25476887542511	-173.049	-159.787	157.600830732427
67.5179462761209	-191.414	-22.8023	12.7391180581368	23.3551653960383	10.5105752335982	-241.955	-132.654	211.694524700183	67.5179462761209	-191.414	-22.8023	12.7391180581368	23.3551653960383	10.5105752335982	-241.955	-132.654	211.694524700183	67.5179462761209	-191.414	-22.8023	12.7391180581368	23.3551653960383	10.5105752335982	-241.955	-132.654	211.694524700183
70.494064424088	-217.207	-16.4628	10.5064223826867	-20.2211	5.51391500498299	-287.134	-46.137	9.35773941792078	70.494064424088	-217.207	-16.4628	10.5064223826867	-20.2211	5.51391500498299	-287.134	-46.137	9.35773941792078	70.494064424088	-217.207	-16.4628	10.5064223826867	-20.2211	5.51391500498299	-287.134	-46.137	9.35773941792078
28.3354750969814	-236.199	4.10035851510339	12.6159172378568	-69.2708	19.6511780851679	-297.106	-7.38618	-58.7385	28.3354750969814	-236.199	4.10035851510339	12.6159172378568	-69.2708	19.6511780851679	-297.106	-7.38618	-58.7385	28.3354750969814	-236.199	4.10035851510339	12.6159172378568	-69.2708	19.6511780851679	-297.106	-7.38618	-58.7385
17.8146044577432	-265.247	10.4665216216715	-7.71815	-92.4529	36.9352702179793	-272.659	-36.0573	-41.1959	17.8146044577432	-265.247	10.4665216216715	-7.71815	-92.4529	36.9352702179793	-272.659	-36.0573	-41.1959	17.8146044577432	-265.247	10.4665216216715	-7.71815	-92.4529	36.9352702179793	-272.659	-36.0573	-41.1959
22.3963310184787	-260.225	44.5599834030747	-19.3916	-67.3912	31.8646978571638	-222.336	4.87198265819359	-162.532	22.3963310184787	-260.225	44.5599834030747	-19.3916	-67.3912	31.8646978571638	-222.336	4.87198265819359	-162.532	22.3963310184787	-260.225	44.5599834030747	-19.3916	-67.3912	31.8646978571638	-222.336	4.87198265819359	-162.532
51.7119267006039	-261.861	59.0149095406328	-27.2288	-43.7645	-14.9156	-160.055	-68.6924	-140.828	51.7119267006039	-261.861	59.0149095406328	-27.2288	-43.7645	-14.9156	-160.055	-68.6924	-140.828	51.7119267006039	-261.861	59.0149095406328	-27.2288	-43.7645	-14.9156	-160.055	-68.6924	-140.828
8.99364186609111	-280.959	75.7270784924887	-16.8903	-39.3093	-1.89398	-100.637	-88.4602	-39.8354	8.99364186609111	-280.959	75.7270784924887	-16.8903	-39.3093	-1.89398	-100.637	-88.4602	-39.8354	8.99364186609111	-280.959	75.7270784924887	-16.8903	-39.3093	-1.89398	-100.637	-88.4602	-39.8354
-1.73879	-276.453	74.956036533682	-0.289082	-28.7917	1.18859179829948	-53.3898	-34.6098	43.9697431447775	-1.73879	-276.453	74.956036533682	-0.289082	-28.7917	1.18859179829948	-53.3898	-34.6098	43.9697431447775	-1.73879	-276.453	74.956036533682	-0.289082	-28.7917	1.18859179829948	-53.3898	-34.6098	43.9697431447775
51.5922293016035	-216.238	95.2426173863242	-21.6844	-12.4864	-14.1027	-20.5912	-35.3033	81.775571478484	51.5922293016035	-216.238	95.2426173863242	-21.6844	-12.4864	-14.1027	-20.5912	-35.3033	81.775571478484	51.5922293016035	-216.238	95.2426173863242	-21.6844	-12.4864	-14.1027	-20.5912	-35.3033	81.775571478484
39.369115937741	-184.883	96.6625376418994	-2.87837	17.2518708786878	-27.3918	-1.49699	8.19806889220477	102.299817216902	39.369115937741	-184.883	96.6625376418994	-2.87837	17.2518708786878	-27.3918	-1.49699	8.19806889220477	102.299817216902	39.369115937741	-184.883	96.6625376418994	-2.87837	17.2518708786878	-27.3918	-1.49699	8.19806889220477	102.299817216902
14.6437486754578	-165.004	66.3429148335952	-4.69295	11.5685288013854	-37.1117	4.93627312236141	144.424048654706	98.2025029836118	14.6437486754578	-165.004	66.3429148335952	-4.69295	11.5685288013854	-37.1117	4.93627312236141	144.424048654706	98.2025029836118	14.6437486754578	-165.004	66.3429148335952	-4.69295	11.5685288013854	-37.1117	4.93627312236141	144.424048654706	98.2025029836118
-7.65388	-179.92	8.13469779030676	20.8548924091434	26.1647334170385	-33.9684	1.21872676474493	185.820525438334	71.4517524057102	-7.65388	-179.92	8.13469779030676	20.8548924091434	26.1647334170385	-33.9684	1.21872676474493	185.820525438334	71.4517524057102	-7.65388	-179.92	8.13469779030676	20.8548924091434	26.1647334170385	-33.9684	1.21872676474493	185.820525438334	71.4517524057102
-1.68472	-173.885	6.22099802212527	24.5027984337181	0.551965146982482	-24.5191	-8.03359	203.961178951968	-48.26	-1.68472	-173.885	6.22099802212527	24.5027984337181	0.551965146982482	-24.5191	-8.03359	203.961178951968	-48.26	-1.68472	-173.885	6.22099802212527	24.5027984337181	0.551965146982482	-24.5191	-8.03359	203.961178951968	-48.26
25.672993485362	-179.572	-33.5502	22.5005540195704	30.9937056984138	-18.4835	-18.2634	165.311710338729	-183.299	25.672993485362	-179.572	-33.5502	22.5005540195704	30.9937056984138	-18.4835	-18.2634	165.311710338729	-183.299	25.672993485362	-179.572	-33.5502	22.5005540195704	30.9937056984138	-18.4835	-18.2634	165.311710338729	-183.299
54.1433269575776	-153.717	-40.861	28.4994429709175	-11.4231	10.3455914005484	-27.2169	32.3176724872051	-239.388	54.1433269575776	-153.717	-40.861	28.4994429709175	-11.4231	10.3455914005484	-27.2169	32.3176724872051	-239.388	54.1433269575776	-153.717	-40.861	28.4994429709175	-11.4231	10.3455914005484	-27.2169	32.3176724872051	-239.388
78.2209931186381	-144.068	-24.7426	25.2483040981658	-101.036	28.3447808730132	-35.1277	88.5426891339488	-159.113	78.2209931186381	-144.068	-24.7426	25.2483040981658	-101.036	28.3447808730132	-35.1277	88.5426891339488	-159.113	78.2209931186381	-144.068	-24.7426	25.2483040981658	-101.036	28.3447808730132	-35.1277	88.5426891339488	-159.113
81.3670695170484	-134.466	-33.4608	16.3951522389081	-119.517	34.2009750034657	-43.4697	374.58974805788	-48.9122	81.3670695170484	-134.466	-33.4608	16.3951522389081	-119.517	34.2009750034657	-43.4697	374.58974805788	-48.9122	81.3670695170484	-134.466	-33.4608	16.3951522389081	-119.517	34.2009750034657	-43.4697	374.58974805788	-48.9122
69.8158396751146	-129.017	-18.1571	19.8698309200299	-108.077	52.9799844830998	-52.9958	257.637031384651	-23.198	69.8158396751146	-129.017	-18.1571	19.8698309200299	-108.077	52.9799844830998	-52.9958	257.637031384651	-23.198	69.8158396751146	-129.017	-18.1571	19.8698309200299	-108.077	52.9799844830998	-52.9958	257.637031384651	-23.198
54.114241430373	-88.1181	-0.0209193	44.7662774226117	-76.8088	45.9172901640993	-62.0783	-166.594	2.74462974816873	54.114241430373	-88.1181	-0.0209193	44.7662774226117	-76.8088	45.9172901640993	-62.0783	-166.594	2.74462974816873	54.114241430373	-88.1181	-0.0209193	44.7662774226117	-76.8088	45.9172901640993	-62.0783	-166.594	2.74462974816873
50.5102423357338	-65.0357	93.3604286511854	38.2157980576383	-57.3076	45.210031051804	-65.5508	-182.611	58.6552406589272	50.5102423357338	-65.0357	93.3604286511854	38.2157980576383	-57.3076	45.210031051804	-65.5508	-182.611	58.6552406589272	50.5102423357338	-65.0357	93.3604286511854	38.2157980576383	-57.3076	45.210031051804	-65.5508	-182.611	58.6552406589272
53.8861184551448	-24.6429	86.5541308048672	30.2387024715685	-37.877	37.6738276488534	-58.3619	-34.0901	158.55900843417	53.8861184551448	-24.6429	86.5541308048672	30.2387024715685	-37.877	37.6738276488534	-58.3619	-34.0901	158.55900843417	53.8861184551448	-24.6429	86.5541308048672	30.2387024715685	-37.877	37.6738276488534	-58.3619	-34.0901	158.55900843417
51.7431820248086	-7.30358	-15.5167	9.91234412948614	14.8538175578304	18.8052038758181	-38.2871	387.69690284759	68.2141874405381	51.7431820248086	-7.30358	-15.5167	9.91234412948614	14.8538175578304	18.8052038758181	-38.2871	387.69690284759	68.2141874405381	51.7431820248086	-7.30358	-15.5167	9.91234412948614	14.8538175578304	18.8052038758181	-38.2871	387.69690284759	68.2141874405381
47.134991512383	0.85863141565364	-94.1614	1.98171379027822	33.1432897441679	-2.7653	-7.20785	-116.26	-220.647	47.134991512383	0.85863141565364	-94.1614	1.98171379027822	33.1432897441679	-2.7653	-7.20785	-116.26	-220.647	47.134991512383	0.85863141565364	-94.1614	1.98171379027822	33.1432897441679	-2.7653	-7.20785	-116.26	-220.647
38.5072145738924	-9.45232	-85.6531	0.672971961745896	-15.6354	6.94269194088868	27.9120520170287	-606.775	-116.477	38.5072145738924	-9.45232	-85.6531	0.672971961745896	-15.6354	6.94269194088868	27.9120520170287	-606.775	-116.477	38.5072145738924	-9.45232	-85.6531	0.672971961745896	-15.6354	6.94269194088868	27.9120520170287	-606.775	-116.477
29.1562190910744	10.2120409019028	-79.5433	0.134732762555871	-44.7316	0.134653361520035	57.4582679990016	-515.069	-13.2384	29.1562190910744	10.2120409019028	-79.5433	0.134732762555871	-44.7316	0.134653361520035	57.4582679990016	-515.069	-13.2384	29.1562190910744	10.2120409019028	-79.5433	0.134732762555871	-44.7316	0.134653361520035	57.4582679990016	-515.069	-13.2384
12.1836197539353	49.4626581547259	-79.9764	31.3655623347062	-49.5657	11.4538146993098	76.6156800727532	-210.474	-195.099	12.1836197539353	49.4626581547259	-79.9764	31.3655623347062	-49.5657	11.4538146993098	76.6156800727532	-210.474	-195.099	12.1836197539353	49.4626581547259	-79.9764	31.3655623347062	-49.5657	11.4538146993098	76.6156800727532	-210.474	-195.099
31.5896682185747	61.348411515047	-73.5374	9.37298525470229	-71.0172	36.7986537295862	85.8481228281312	100.821089940201	-289.305	31.5896682185747	61.348411515047	-73.5374	9.37298525470229	-71.0172	36.7986537295862	85.8481228281312	100.821089940201	-289.305	31.5896682185747	61.348411515047	-73.5374	9.37298525470229	-71.0172	36.7986537295862	85.8481228281312	100.821089940201	-289.305
2.94762007785688	45.8924285574696	-59.5425	-10.7609	-38.6043	20.3545964896806	86.683250955647	323.618629779233	-97.6817	2.94762007785688	45.8924285574696	-59.5425	-10.7609	-38.6043	20.3545964896806	86.683250955647	323.618629779233	-97.6817	2.94762007785688	45.8924285574696	-59.5425	-10.7609	-38.6043	20.3545964896806	86.683250955647	323.618629779233	-97.6817
-4.50101	47.4223685371214	-49.678	-24.3254	-29.653	-11.7658	81.1086663210247	402.182067200143	28.7025234139536	-4.50101	47.4223685371214	-49.678	-24.3254	-29.653	-11.7658	81.1086663210247	402.182067200143	28.7025234139536	-4.50101	47.4223685371214	-49.678	-24.3254	-29.653	-11.7658	81.1086663210247	402.182067200143	28.7025234139536
-23.8474	20.2540878849578	-23.2562	-18.0844	-29.5631	-24.5385	73.5623457975346	435.594150388629	-43.6809	-23.8474	20.2540878849578	-23.2562	-18.0844	-29.5631	-24.5385	73.5623457975346	435.594150388629	-43.6809	-23.8474	20.2540878849578	-23.2562	-18.0844	-29.5631	-24.5385	73.5623457975346	435.594150388629	-43.6809
-29.2991	-0.483721	-4.55342	-19.6066	-31.8534	-39.7615	69.9398225332412	429.891709293824	-49.5099	-29.2991	-0.483721	-4.55342	-19.6066	-31.8534	-39.7615	69.9398225332412	429.891709293824	-49.5099	-29.2991	-0.483721	-4.55342	-19.6066	-31.8534	-39.7615	69.9398225332412	429.891709293824	-49.5099
-36.0483	8.2010800887087	31.4370920994418	-18.1936	-24.8573	-48.4447	75.2731084701884	359.866992581036	41.6711627595844	-36.0483	8.2010800887087	31.4370920994418	-18.1936	-24.8573	-48.4447	75.2731084701884	359.866992581036	41.6711627595844	-36.0483	8.2010800887087	31.4370920994418	-18.1936	-24.8573	-48.4447	75.2731084701884	359.866992581036	41.6711627595844
-48.8598	20.6683580013079	53.5943843145764	-19.4369	-8.89663	-35.637	90.9082350311466	231.809146723993	170.867260474124	-48.8598	20.6683580013079	53.5943843145764	-19.4369	-8.89663	-35.637	90.9082350311466	231.809146723993	170.867260474124	-48.8598	20.6683580013079	53.5943843145764	-19.4369	-8.89663	-35.637	90.9082350311466	231.809146723993	170.867260474124
-56.5335	37.0184096138027	44.6771620306855	0.0943958562225822	-11.9049	-5.7308	109.436036228331	107.321522361716	230.027700825783	-56.5335	37.0184096138027	44.6771620306855	0.0943958562225822	-11.9049	-5.7308	109.436036228331	107.321522361716	230.027700825783	-56.5335	37.0184096138027	44.6771620306855	0.0943958562225822	-11.9049	-5.7308	109.436036228331	107.321522361716	230.027700825783
-66.1636	70.8207368778699	44.7229002822564	-3.24405	-15.3232	41.5650809529499	119.083275288681	10.2838308026124	262.326396115892	-66.1636	70.8207368778699	44.7229002822564	-3.24405	-15.3232	41.5650809529499	119.083275288681	10.2838308026124	262.326396115892	-66.1636	70.8207368778699	44.7229002822564	-3.24405	-15.3232	41.5650809529499	119.083275288681	10.2838308026124	262.326396115892
-56.6963	68.2950638700046	51.6318206370428	-10.4686	-10.6206	17.2572917723847	115.124846917506	-94.7597	214.014888521428	-56.6963	68.2950638700046	51.6318206370428	-10.4686	-10.6206	17.2572917723847	115.124846917506	-94.7597	214.014888521428	-56.6963	68.2950638700046	51.6318206370428	-10.4686	-10.6206	17.2572917723847	115.124846917506	-94.7597	214.014888521428
-45.8352	84.8980116393435	82.7500220867669	5.29648309500764	31.692237832558	25.0811741459066	101.429589826695	-173.184	136.212592837174	-45.8352	84.8980116393435	82.7500220867669	5.29648309500764	31.692237832558	25.0811741459066	101.429589826695	-173.184	136.212592837174	-45.8352	84.8980116393435	82.7500220867669	5.29648309500764	31.692237832558	25.0811741459066	101.429589826695	-173.184	136.212592837174
-33.8318	73.3202512226697	98.6681889605702	6.34326023830407	31.634105053005	25.1944754945033	83.0979200968214	-206.993	250.27700901973	-33.8318	73.3202512226697	98.6681889605702	6.34326023830407	31.634105053005	25.1944754945033	83.0979200968214	-206.993	250.27700901973	-33.8318	73.3202512226697	98.6681889605702	6.34326023830407	31.634105053005	25.1944754945033	83.0979200968214	-206.993	250.27700901973
-19.9041	82.7728401119471	59.1489867952193	2.41541764288169	-33.1019	0.417300479351191	62.8944112456317	-239.425	91.5967300841277	-19.9041	82.7728401119471	59.1489867952193	2.41541764288169	-33.1019	0.417300479351191	62.8944112456317	-239.425	91.5967300841277	-19.9041	82.7728401119471	59.1489867952193	2.41541764288169	-33.1019	0.417300479351191	62.8944112456317	-239.425	91.5967300841277
-4.24171	78.569824730856	21.4891683845517	25.887351028468	-55.0467	-27.8659	41.5510715189994	-282.662	-134.889	-4.24171	78.569824730856	21.4891683845517	25.887351028468	-55.0467	-27.8659	41.5510715189994	-282.662	-134.889	-4.24171	78.569824730856	21.4891683845517	25.887351028468	-55.0467	-27.8659	41.5510715189994	-282.662	-134.889
-11.0537	45.8528401259022	-22.9819	38.5208858728512	-63.849	-48.0309	19.4384288737091	-251.355	-169.151	-11.0537	45.8528401259022	-22.9819	38.5208858728512	-63.849	-48.0309	19.4384288737091	-251.355	-169.151	-11.0537	45.8528401259022	-22.9819	38.5208858728512	-63.849	-48.0309	19.4384288737091	-251.355	-169.151
-28.6798	36.5721134147249	-35.9421	45.3526320487412	-71.1652	-55.8256	-1.2919	-163.643	-141.334	-28.6798	36.5721134147249	-35.9421	45.3526320487412	-71.1652	-55.8256	-1.2919	-163.643	-141.334	-28.6798	36.5721134147249	-35.9421	45.3526320487412	-71.1652	-55.8256	-1.2919	-163.643	-141.334
-50.4137	-2.52819	3.58001402111424	39.2930642797017	-104.915	-24.4452	-16.4677	-107.139	-65.0821	-50.4137	-2.52819	3.58001402111424	39.2930642797017	-104.915	-24.4452	-16.4677	-107.139	-65.0821	-50.4137	-2.52819	3.58001402111424	39.2930642797017	-104.915	-24.4452	-16.4677	-107.139	-65.0821
-34.5534	13.4239676165374	-5.2629	41.2913786108815	-94.1185	-19.0631	-24.5785	-10.2182	13.783766310229	-34.5534	13.4239676165374	-5.2629	41.2913786108815	-94.1185	-19.0631	-24.5785	-10.2182	13.783766310229	-34.5534	13.4239676165374	-5.2629	41.2913786108815	-94.1185	-19.0631	-24.5785	-10.2182	13.783766310229
-21.2693	21.0126814089048	30.5401859997511	20.8043284983569	-67.6586	19.6231698075384	-28.6937	42.1009976059311	39.5032494927434	-21.2693	21.0126814089048	30.5401859997511	20.8043284983569	-67.6586	19.6231698075384	-28.6937	42.1009976059311	39.5032494927434	-21.2693	21.0126814089048	30.5401859997511	20.8043284983569	-67.6586	19.6231698075384	-28.6937	42.1009976059311	39.5032494927434
-4.05871	28.9027501267133	1.93235161178553	5.33038679048994	-34.5596	48.0045086757239	-27.3632	12.0493052360392	73.963982920825	-4.05871	28.9027501267133	1.93235161178553	5.33038679048994	-34.5596	48.0045086757239	-27.3632	12.0493052360392	73.963982920825	-4.05871	28.9027501267133	1.93235161178553	5.33038679048994	-34.5596	48.0045086757239	-27.3632	12.0493052360392	73.963982920825
-4.80849	38.9672439370924	2.14911717300281	-19.5648	8.25216268947628	29.7609903486006	-10.771	-187.589	135.136145380202	-4.80849	38.9672439370924	2.14911717300281	-19.5648	8.25216268947628	29.7609903486006	-10.771	-187.589	135.136145380202	-4.80849	38.9672439370924	2.14911717300281	-19.5648	8.25216268947628	29.7609903486006	-10.771	-187.589	135.136145380202
-8.55997	73.133112960375	-30.3115	-14.2237	49.8890354376039	5.98388230202068	27.9036732926172	-305.914	109.741164574842	-8.55997	73.133112960375	-30.3115	-14.2237	49.8890354376039	5.98388230202068	27.9036732926172	-305.914	109.741164574842	-8.55997	73.133112960375	-30.3115	-14.2237	49.8890354376039	5.98388230202068	27.9036732926172	-305.914	109.741164574842
-6.11465	88.539293570838	-52.9826	-31.617	88.2461101000757	0.00383759170103559	80.0710028917037	-146.951	-76.3137	-6.11465	88.539293570838	-52.9826	-31.617	88.2461101000757	0.00383759170103559	80.0710028917037	-146.951	-76.3137	-6.11465	88.539293570838	-52.9826	-31.617	88.2461101000757	0.00383759170103559	80.0710028917037	-146.951	-76.3137
-2.85186	101.891992698394	-35.4132	-19.1407	115.448059601241	-18.7377	121.534828020939	-81.5856	-163.443	-2.85186	101.891992698394	-35.4132	-19.1407	115.448059601241	-18.7377	121.534828020939	-81.5856	-163.443	-2.85186	101.891992698394	-35.4132	-19.1407	115.448059601241	-18.7377	121.534828020939	-81.5856	-163.443
11.6302721527172	105.515431601198	-64.5175	-11.929	109.790475444732	-39.1478	128.219932068094	-105.539	-164.122	11.6302721527172	105.515431601198	-64.5175	-11.929	109.790475444732	-39.1478	128.219932068094	-105.539	-164.122	11.6302721527172	105.515431601198	-64.5175	-11.929	109.790475444732	-39.1478	128.219932068094	-105.539	-164.122
26.2257447329328	87.5328033088506	-56.1915	-18.7089	120.324868864002	-39.4407	96.5905253163886	1.91936517218886	-190.175	26.2257447329328	87.5328033088506	-56.1915	-18.7089	120.324868864002	-39.4407	96.5905253163886	1.91936517218886	-190.175	26.2257447329328	87.5328033088506	-56.1915	-18.7089	120.324868864002	-39.4407	96.5905253163886	1.91936517218886	-190.175
20.1796212786679	111.129115733485	-34.492	-50.776	122.415573215937	-39.4838	47.3458720676909	152.43397396976	-87.7437	20.1796212786679	111.129115733485	-34.492	-50.776	122.415573215937	-39.4838	47.3458720676909	152.43397396976	-87.7437	20.1796212786679	111.129115733485	-34.492	-50.776	122.415573215937	-39.4838	47.3458720676909	152.43397396976	-87.7437
-2.13377	115.32337836085	-18.9734	-48.5131	48.4332072002661	-58.7105	9.49383895448528	188.122552086801	67.9922145414655	-2.13377	115.32337836085	-18.9734	-48.5131	48.4332072002661	-58.7105	9.49383895448528	188.122552086801	67.9922145414655	-2.13377	115.32337836085	-18.9734	-48.5131	48.4332072002661	-58.7105	9.49383895448528	188.122552086801	67.9922145414655
0.784349638954988	85.6238078378216	37.7599117790832	-24.1148	17.6766060318506	-49.7729	-7.34674	251.824055419999	77.6824383934974	0.784349638954988	85.6238078378216	37.7599117790832	-24.1148	17.6766060318506	-49.7729	-7.34674	251.824055419999	77.6824383934974	0.784349638954988	85.6238078378216	37.7599117790832	-24.1148	17.6766060318506	-49.7729	-7.34674	251.824055419999	77.6824383934974
-6.78652	83.6698	16.0485021874105	-32.0688	31.9422853030422	-36.678	-21.994	202.000705184828	-7.16201	-6.78652	83.6698	16.0485021874105	-32.0688	31.9422853030422	-36.678	-21.994	202.000705184828	-7.16201	-6.78652	83.6698	16.0485021874105	-32.0688	31.9422853030422	-36.678	-21.994	202.000705184828	-7.16201
-10.4864	71.8811015536514	84.4033637528014	-21.0175	-4.0558	11.3586470043357	-55.9948	109.414770898057	97.0162665086416	-10.4864	71.8811015536514	84.4033637528014	-21.0175	-4.0558	11.3586470043357	-55.9948	109.414770898057	97.0162665086416	-10.4864	71.8811015536514	84.4033637528014	-21.0175	-4.0558	11.3586470043357	-55.9948	109.414770898057	97.0162665086416
-41.2997	57.0836894795382	63.6532126811709	-11.2092	-34.837	43.0949327408582	-108.539	-26.8848	226.300612364518	-41.2997	57.0836894795382	63.6532126811709	-11.2092	-34.837	43.0949327408582	-108.539	-26.8848	226.300612364518	-41.2997	57.0836894795382	63.6532126811709	-11.2092	-34.837	43.0949327408582	-108.539	-26.8848	226.300612364518
-33.5197	38.9023354033041	-48.9671	2.85268556644479	-59.1658	61.122522222657	-159.526	-84.5023	100.939381196717	-33.5197	38.9023354033041	-48.9671	2.85268556644479	-59.1658	61.122522222657	-159.526	-84.5023	100.939381196717	-33.5197	38.9023354033041	-48.9671	2.85268556644479	-59.1658	61.122522222657	-159.526	-84.5023	100.939381196717
-12.919	58.7073014390287	-106.702	7.15806773134211	-47.6066	55.025452568536	-185.389	-124.85	-128.636	-12.919	58.7073014390287	-106.702	7.15806773134211	-47.6066	55.025452568536	-185.389	-124.85	-128.636	-12.919	58.7073014390287	-106.702	7.15806773134211	-47.6066	55.025452568536	-185.389	-124.85	-128.636
13.6731206588958	87.6962035705391	-126.172	0.366929958256311	-26.2553	31.014173528621	-171.587	-221.264	-178.238	13.6731206588958	87.6962035705391	-126.172	0.366929958256311	-26.2553	31.014173528621	-171.587	-221.264	-178.238	13.6731206588958	87.6962035705391	-126.172	0.366929958256311	-26.2553	31.014173528621	-171.587	-221.264	-178.238
29.1118694469078	124.167105501222	-73.3849	-7.29063	-85.0286	19.5791081825335	-122.268	-194.478	-84.4434	29.1118694469078	124.167105501222	-73.3849	-7.29063	-85.0286	19.5791081825335	-122.268	-194.478	-84.4434	29.1118694469078	124.167105501222	-73.3849	-7.29063	-85.0286	19.5791081825335	-122.268	-194.478	-84.4434
33.5346431987128	133.92232535944	-40.0599	-27.5715	-110.861	16.2045534642127	-60.1734	-258.604	-153.111	33.5346431987128	133.92232535944	-40.0599	-27.5715	-110.861	16.2045534642127	-60.1734	-258.604	-153.111	33.5346431987128	133.92232535944	-40.0599	-27.5715	-110.861	16.2045534642127	-60.1734	-258.604	-153.111
19.0376	162.064428735799	-24.493	-25.8556	-53.8465	22.3747976903872	-11.4118	-250.559	-126.944	19.0376	162.064428735799	-24.493	-25.8556	-53.8465	22.3747976903872	-11.4118	-250.559	-126.944	19.0376	162.064428735799	-24.493	-25.8556	-53.8465	22.3747976903872	-11.4118	-250.559	-126.944
9.32418925222382	168.974649849861	1.90712045214523	1.52885125166507	-20.7077	-8.2239	11.322958274286	-173.949	-9.58975	9.32418925222382	168.974649849861	1.90712045214523	1.52885125166507	-20.7077	-8.2239	11.322958274286	-173.949	-9.58975	9.32418925222382	168.974649849861	1.90712045214523	1.52885125166507	-20.7077	-8.2239	11.322958274286	-173.949	-9.58975
3.70878286413324	159.507885377504	-37.1697	-3.00717	-22.8888	-1.8744	7.92532631535292	-26.4879	71.1734184069616	3.70878286413324	159.507885377504	-37.1697	-3.00717	-22.8888	-1.8744	7.92532631535292	-26.4879	71.1734184069616	3.70878286413324	159.507885377504	-37.1697	-3.00717	-22.8888	-1.8744	7.92532631535292	-26.4879	71.1734184069616
-8.96948	138.450015077059	-40.2401	-8.33272	11.1890880188331	-21.1792	-16.725	29.3601812979874	55.5702006213136	-8.96948	138.450015077059	-40.2401	-8.33272	11.1890880188331	-21.1792	-16.725	29.3601812979874	55.5702006213136	-8.96948	138.450015077059	-40.2401	-8.33272	11.1890880188331	-21.1792	-16.725	29.3601812979874	55.5702006213136
-25.2337	142.372796064481	-62.4987	-12.7917	38.0575159745097	-44.6893	-56.9045	-17.7337	38.6968958685474	-25.2337	142.372796064481	-62.4987	-12.7917	38.0575159745097	-44.6893	-56.9045	-17.7337	38.6968958685474	-25.2337	142.372796064481	-62.4987	-12.7917	38.0575159745097	-44.6893	-56.9045	-17.7337	38.6968958685474
-3.62935	139.550648775281	-36.6054	-13.8441	59.1741764580528	-53.3929	-105.034	-26.7309	122.34609699442	-3.62935	139.550648775281	-36.6054	-13.8441	59.1741764580528	-53.3929	-105.034	-26.7309	122.34609699442	-3.62935	139.550648775281	-36.6054	-13.8441	59.1741764580528	-53.3929	-105.034	-26.7309	122.34609699442
-13.1415	97.7091178549998	20.7045452801025	-4.00656	68.8477766443973	-46.0867	-149.335	-9.94416	244.880921350722	-13.1415	97.7091178549998	20.7045452801025	-4.00656	68.8477766443973	-46.0867	-149.335	-9.94416	244.880921350722	-13.1415	97.7091178549998	20.7045452801025	-4.00656	68.8477766443973	-46.0867	-149.335	-9.94416	244.880921350722
5.60468673095867	69.1977508845818	80.3336425408612	9.50665768192359	50.7195649126892	-25.2408	-176.424	4.90154830634344	141.913811874109	5.60468673095867	69.1977508845818	80.3336425408612	9.50665768192359	50.7195649126892	-25.2408	-176.424	4.90154830634344	141.913811874109	5.60468673095867	69.1977508845818	80.3336425408612	9.50665768192359	50.7195649126892	-25.2408	-176.424	4.90154830634344	141.913811874109
5.48186978710234	50.1922547925611	52.3272035466793	-12.8317	36.3786872817173	2.93765837938353	-179.658	-8.95219	179.733195137357	5.48186978710234	50.1922547925611	52.3272035466793	-12.8317	36.3786872817173	2.93765837938353	-179.658	-8.95219	179.733195137357	5.48186978710234	50.1922547925611	52.3272035466793	-12.8317	36.3786872817173	2.93765837938353	-179.658	-8.95219	179.733195137357
-0.299582	26.0873314608877	16.7245380057281	-21.7976	16.9486762125016	31.6327928977518	-162.158	63.637349053129	-43.4324	-0.299582	26.0873314608877	16.7245380057281	-21.7976	16.9486762125016	31.6327928977518	-162.158	63.637349053129	-43.4324	-0.299582	26.0873314608877	16.7245380057281	-21.7976	16.9486762125016	31.6327928977518	-162.158	63.637349053129	-43.4324
2.35219065225828	29.093256950231	58.0396421780757	7.13457593216607	13.0379122813532	34.7954861487295	-131.324	148.359164789436	-109.997	2.35219065225828	29.093256950231	58.0396421780757	7.13457593216607	13.0379122813532	34.7954861487295	-131.324	148.359164789436	-109.997	2.35219065225828	29.093256950231	58.0396421780757	7.13457593216607	13.0379122813532	34.7954861487295	-131.324	148.359164789436	-109.997
13.0422722149555	15.5378874135657	94.4940427113832	-3.40622	12.9686576165806	13.1019928973839	-95.2377	111.160725739959	-94.9127	13.0422722149555	15.5378874135657	94.4940427113832	-3.40622	12.9686576165806	13.1019928973839	-95.2377	111.160725739959	-94.9127	13.0422722149555	15.5378874135657	94.4940427113832	-3.40622	12.9686576165806	13.1019928973839	-95.2377	111.160725739959	-94.9127
41.4304659330776	-12.8136	-48.2741	-3.08843	0.16856105628222	12.7796454181564	-61.8835	160.997091682195	-56.4208	41.4304659330776	-12.8136	-48.2741	-3.08843	0.16856105628222	12.7796454181564	-61.8835	160.997091682195	-56.4208	41.4304659330776	-12.8136	-48.2741	-3.08843	0.16856105628222	12.7796454181564	-61.8835	160.997091682195	-56.4208
23.9672555678375	2.61237356190885	-135.157	10.9558086704692	-1.83027	14.5947437651901	-36.84	244.549573371399	-6.69331	23.9672555678375	2.61237356190885	-135.157	10.9558086704692	-1.83027	14.5947437651901	-36.84	244.549573371399	-6.69331	23.9672555678375	2.61237356190885	-135.157	10.9558086704692	-1.83027	14.5947437651901	-36.84	244.549573371399	-6.69331
-6.20154	33.8973752021889	-126.145	25.3549053787193	5.83848384223734	17.2496334226523	-21.6318	180.628016074544	-3.11391	-6.20154	33.8973752021889	-126.145	25.3549053787193	5.83848384223734	17.2496334226523	-21.6318	180.628016074544	-3.11391	-6.20154	33.8973752021889	-126.145	25.3549053787193	5.83848384223734	17.2496334226523	-21.6318	180.628016074544	-3.11391
-8.15413	50.9864239847047	-118.174	26.2994752381594	0.0908824590896842	40.142491041291	-13.8409	25.4039953791812	52.9851681073829	-8.15413	50.9864239847047	-118.174	26.2994752381594	0.0908824590896842	40.142491041291	-13.8409	25.4039953791812	52.9851681073829	-8.15413	50.9864239847047	-118.174	26.2994752381594	0.0908824590896842	40.142491041291	-13.8409	25.4039953791812	52.9851681073829
-11.4664	16.7166886258412	-84.6358	-0.364737	-25.4533	23.8691969322311	-10.6637	103.175119989832	184.505729063645	-11.4664	16.7166886258412	-84.6358	-0.364737	-25.4533	23.8691969322311	-10.6637	103.175119989832	184.505729063645	-11.4664	16.7166886258412	-84.6358	-0.364737	-25.4533	23.8691969322311	-10.6637	103.175119989832	184.505729063645
-11.0498	12.429211334751	-14.7686	25.3994071010649	-29.2397	22.4509996162422	-11.0878	134.772239980434	78.1916878269207	-11.0498	12.429211334751	-14.7686	25.3994071010649	-29.2397	22.4509996162422	-11.0878	134.772239980434	78.1916878269207	-11.0498	12.429211334751	-14.7686	25.3994071010649	-29.2397	22.4509996162422	-11.0878	134.772239980434	78.1916878269207
-0.170055	12.0566831725574	61.6723946428067	33.1201762685048	-5.68938	19.8713245331305	-15.238	92.5585197320352	-100.459	-0.170055	12.0566831725574	61.6723946428067	33.1201762685048	-5.68938	19.8713245331305	-15.238	92.5585197320352	-100.459	-0.170055	12.0566831725574	61.6723946428067	33.1201762685048	-5.68938	19.8713245331305	-15.238	92.5585197320352	-100.459
-2.83513	14.1873788151957	88.7785071002385	21.4982366068322	1.65779197307276	0.160284169002026	-23.0263	52.0943021730964	-2.58518	-2.83513	14.1873788151957	88.7785071002385	21.4982366068322	1.65779197307276	0.160284169002026	-23.0263	52.0943021730964	-2.58518	-2.83513	14.1873788151957	88.7785071002385	21.4982366068322	1.65779197307276	0.160284169002026	-23.0263	52.0943021730964	-2.58518
-12.469	37.8004805283311	91.5916138431702	7.68226858466567	-2.95668	-1.60996	-34.1691	-168.965	92.578705221937	-12.469	37.8004805283311	91.5916138431702	7.68226858466567	-2.95668	-1.60996	-34.1691	-168.965	92.578705221937	-12.469	37.8004805283311	91.5916138431702	7.68226858466567	-2.95668	-1.60996	-34.1691	-168.965	92.578705221937
-0.712331	54.4021858732222	70.6599556770379	-27.8337	68.2876028415904	17.2157053007131	-48.516	-161.114	-112.267	-0.712331	54.4021858732222	70.6599556770379	-27.8337	68.2876028415904	17.2157053007131	-48.516	-161.114	-112.267	-0.712331	54.4021858732222	70.6599556770379	-27.8337	68.2876028415904	17.2157053007131	-48.516	-161.114	-112.267
-5.41404	76.1531540573157	56.6280554821837	2.02739505289124	-2.82012	17.7411594645205	-65.9354	-10.6337	-296.461	-5.41404	76.1531540573157	56.6280554821837	2.02739505289124	-2.82012	17.7411594645205	-65.9354	-10.6337	-296.461	-5.41404	76.1531540573157	56.6280554821837	2.02739505289124	-2.82012	17.7411594645205	-65.9354	-10.6337	-296.461
-5.78867	66.062276702248	70.1879275978612	9.02433430741269	-88.8854	30.4475243092262	-84.9118	16.4079	-192.48	-5.78867	66.062276702248	70.1879275978612	9.02433430741269	-88.8854	30.4475243092262	-84.9118	16.4079	-192.48	-5.78867	66.062276702248	70.1879275978612	9.02433430741269	-88.8854	30.4475243092262	-84.9118	16.4079	-192.48
8.87665262899225	64.4901447714108	87.6167432060263	-15.5224	-88.0273	27.7906799964969	-102.806	17.3285370302898	-21.9532	8.87665262899225	64.4901447714108	87.6167432060263	-15.5224	-88.0273	27.7906799964969	-102.806	17.3285370302898	-21.9532	8.87665262899225	64.4901447714108	87.6167432060263	-15.5224	-88.0273	27.7906799964969	-102.806	17.3285370302898	-21.9532
8.45930112165664	64.4899719146028	41.7635691988044	-15.2582	-40.607	38.6658672395688	-116.544	144.551065209761	48.2117988323336	8.45930112165664	64.4899719146028	41.7635691988044	-15.2582	-40.607	38.6658672395688	-116.544	144.551065209761	48.2117988323336	8.45930112165664	64.4899719146028	41.7635691988044	-15.2582	-40.607	38.6658672395688	-116.544	144.551065209761	48.2117988323336
-1.87374	65.133096951834	24.910559632932	45.2424056662787	-12.3113	6.29185968996637	-123.213	179.608622324337	99.591479059107	-1.87374	65.133096951834	24.910559632932	45.2424056662787	-12.3113	6.29185968996637	-123.213	179.608622324337	99.591479059107	-1.87374	65.133096951834	24.910559632932	45.2424056662787	-12.3113	6.29185968996637	-123.213	179.608622324337	99.591479059107
14.5315579605007	51.5466650170863	12.1048117825798	34.8717904035934	-21.1968	-7.50255	-121.662	-104.084	141.295073607905	14.5315579605007	51.5466650170863	12.1048117825798	34.8717904035934	-21.1968	-7.50255	-121.662	-104.084	141.295073607905	14.5315579605007	51.5466650170863	12.1048117825798	34.8717904035934	-21.1968	-7.50255	-121.662	-104.084	141.295073607905
20.1681460004066	24.474013458254	5.85563971939022	9.82059256207296	0.272812079710647	-17.0123	-112.616	-207.948	124.98783143391	20.1681460004066	24.474013458254	5.85563971939022	9.82059256207296	0.272812079710647	-17.0123	-112.616	-207.948	124.98783143391	20.1681460004066	24.474013458254	5.85563971939022	9.82059256207296	0.272812079710647	-17.0123	-112.616	-207.948	124.98783143391
27.667359203225	0.247327785940815	18.8801910469535	20.2599041835112	45.1181943218004	-30.9915	-97.6633	-234.042	136.493922974206	27.667359203225	0.247327785940815	18.8801910469535	20.2599041835112	45.1181943218004	-30.9915	-97.6633	-234.042	136.493922974206	27.667359203225	0.247327785940815	18.8801910469535	20.2599041835112	45.1181943218004	-30.9915	-97.6633	-234.042	136.493922974206
28.4744437122535	-16.7672	8.53504663918463	32.2925652941086	88.5537506725985	-30.4465	-79.082	-89.8526	80.7989899640433	28.4744437122535	-16.7672	8.53504663918463	32.2925652941086	88.5537506725985	-30.4465	-79.082	-89.8526	80.7989899640433	28.4744437122535	-16.7672	8.53504663918463	32.2925652941086	88.5537506725985	-30.4465	-79.082	-89.8526	80.7989899640433
19.5972922819784	-32.8059	-26.4056	36.0869959998667	103.470212448225	-30.8767	-58.0178	53.5649991472819	40.066552273028	19.5972922819784	-32.8059	-26.4056	36.0869959998667	103.470212448225	-30.8767	-58.0178	53.5649991472819	40.066552273028	19.5972922819784	-32.8059	-26.4056	36.0869959998667	103.470212448225	-30.8767	-58.0178	53.5649991472819	40.066552273028
14.7725461486663	-31.8592	-57.8359	31.7690632008874	130.435090600472	-34.5002	-34.25	76.200632423314	-107.159	14.7725461486663	-31.8592	-57.8359	31.7690632008874	130.435090600472	-34.5002	-34.25	76.200632423314	-107.159	14.7725461486663	-31.8592	-57.8359	31.7690632008874	130.435090600472	-34.5002	-34.25	76.200632423314	-107.159
16.2975545341327	-55.2352	-8.10128	32.7469096421085	151.339513644342	-9.75269	-8.66503	138.988116420633	-96.2207	16.2975545341327	-55.2352	-8.10128	32.7469096421085	151.339513644342	-9.75269	-8.66503	138.988116420633	-96.2207	16.2975545341327	-55.2352	-8.10128	32.7469096421085	151.339513644342	-9.75269	-8.66503	138.988116420633	-96.2207
27.1666894933569	-81.453	17.4320294575044	12.2953755290821	124.443363278145	-6.75038	16.0375505306335	158.927365946142	8.26274687976969	27.1666894933569	-81.453	17.4320294575044	12.2953755290821	124.443363278145	-6.75038	16.0375505306335	158.927365946142	8.26274687976969	27.1666894933569	-81.453	17.4320294575044	12.2953755290821	124.443363278145	-6.75038	16.0375505306335	158.927365946142	8.26274687976969
17.9247722998884	-110.635	-43.0672	2.64874298307277	41.4957382658682	-9.92769	37.0814014798425	101.506519132195	47.0525186111478	17.9247722998884	-110.635	-43.0672	2.64874298307277	41.4957382658682	-9.92769	37.0814014798425	101.506519132195	47.0525186111478	17.9247722998884	-110.635	-43.0672	2.64874298307277	41.4957382658682	-9.92769	37.0814014798425	101.506519132195	47.0525186111478
11.1430025298698	-135.752	-56.4899	30.5931290018657	10.7559643907597	-3.8003	55.0485933679753	-20.9497	4.73259226220235	11.1430025298698	-135.752	-56.4899	30.5931290018657	10.7559643907597	-3.8003	55.0485933679753	-20.9497	4.73259226220235	11.1430025298698	-135.752	-56.4899	30.5931290018657	10.7559643907597	-3.8003	55.0485933679753	-20.9497	4.73259226220235
-16.5098	-116.275	-78.7409	29.5851879513721	8.60301230620585	5.05511978868045	73.0267816906443	75.2408163869984	-65.3658	-16.5098	-116.275	-78.7409	29.5851879513721	8.60301230620585	5.05511978868045	73.0267816906443	75.2408163869984	-65.3658	-16.5098	-116.275	-78.7409	29.5851879513721	8.60301230620585	5.05511978868045	73.0267816906443	75.2408163869984	-65.3658
-38.8044	-128.918	-48.337	32.6571661054219	1.02910743217681	6.47465494635721	94.1057792051594	283.308360430009	-48.0945	-38.8044	-128.918	-48.337	32.6571661054219	1.02910743217681	6.47465494635721	94.1057792051594	283.308360430009	-48.0945	-38.8044	-128.918	-48.337	32.6571661054219	1.02910743217681	6.47465494635721	94.1057792051594	283.308360430009	-48.0945
-48.5423	-101.775	-29.8868	25.4203837884457	57.1369186673856	-0.99799	118.839350935293	344.668702326224	-26.2779	-48.5423	-101.775	-29.8868	25.4203837884457	57.1369186673856	-0.99799	118.839350935293	344.668702326224	-26.2779	-48.5423	-101.775	-29.8868	25.4203837884457	57.1369186673856	-0.99799	118.839350935293	344.668702326224	-26.2779
-50.9804	-114.965	-2.29907	21.6807049285382	104.63906419134	-9.08883	143.993171238758	48.7570848648593	119.835366236626	-50.9804	-114.965	-2.29907	21.6807049285382	104.63906419134	-9.08883	143.993171238758	48.7570848648593	119.835366236626	-50.9804	-114.965	-2.29907	21.6807049285382	104.63906419134	-9.08883	143.993171238758	48.7570848648593	119.835366236626
-39.6566	-116.442	-93.3531	0.112952887611348	52.5965707785096	-18.1912	162.121644532061	-538.679	-134.632	-39.6566	-116.442	-93.3531	0.112952887611348	52.5965707785096	-18.1912	162.121644532061	-538.679	-134.632	-39.6566	-116.442	-93.3531	0.112952887611348	52.5965707785096	-18.1912	162.121644532061	-538.679	-134.632
-29.6041	-105.504	-84.0333	-0.0992857	-10.3291	-37.5977	166.011577120826	-529.749	-280.226	-29.6041	-105.504	-84.0333	-0.0992857	-10.3291	-37.5977	166.011577120826	-529.749	-280.226	-29.6041	-105.504	-84.0333	-0.0992857	-10.3291	-37.5977	166.011577120826	-529.749	-280.226
-9.43421	-110.632	-24.1382	15.239544550002	-11.0592	-32.2025	153.310699917792	-125.045	-261.825	-9.43421	-110.632	-24.1382	15.239544550002	-11.0592	-32.2025	153.310699917792	-125.045	-261.825	-9.43421	-110.632	-24.1382	15.239544550002	-11.0592	-32.2025	153.310699917792	-125.045	-261.825
-14.8871	-108.56	-27.1	7.91738723531596	-37.5265	-25.5815	125.186556751726	96.5000316033411	-182.118	-14.8871	-108.56	-27.1	7.91738723531596	-37.5265	-25.5815	125.186556751726	96.5000316033411	-182.118	-14.8871	-108.56	-27.1	7.91738723531596	-37.5265	-25.5815	125.186556751726	96.5000316033411	-182.118
-7.29221	-115.021	-56.2121	-12.0346	-10.8782	-4.12137	87.2864172912074	42.1556557978531	-78.6406	-7.29221	-115.021	-56.2121	-12.0346	-10.8782	-4.12137	87.2864172912074	42.1556557978531	-78.6406	-7.29221	-115.021	-56.2121	-12.0346	-10.8782	-4.12137	87.2864172912074	42.1556557978531	-78.6406
1.96632482607663	-33.354	-8.66122	-41.6858	3.2182518056986	19.4321726370223	54.3762599880018	50.7735945996987	32.384024444258	1.96632482607663	-33.354	-8.66122	-41.6858	3.2182518056986	19.4321726370223	54.3762599880018	50.7735945996987	32.384024444258	1.96632482607663	-33.354	-8.66122	-41.6858	3.2182518056986	19.4321726370223	54.3762599880018	50.7735945996987	32.384024444258
-1.24878	17.7319558611267	-51.105	-48.5693	-25.6997	44.4653240690972	45.356029589648	101.816888770837	130.823456981388	-1.24878	17.7319558611267	-51.105	-48.5693	-25.6997	44.4653240690972	45.356029589648	101.816888770837	130.823456981388	-1.24878	17.7319558611267	-51.105	-48.5693	-25.6997	44.4653240690972	45.356029589648	101.816888770837	130.823456981388
-9.44339	41.7454337562103	-89.0668	-48.2266	-55.7008	40.7160240384392	64.444566241489	360.877362722874	111.424253431482	-9.44339	41.7454337562103	-89.0668	-48.2266	-55.7008	40.7160240384392	64.444566241489	360.877362722874	111.424253431482	-9.44339	41.7454337562103	-89.0668	-48.2266	-55.7008	40.7160240384392	64.444566241489	360.877362722874	111.424253431482
11.1034926879694	5.99267025508579	-67.9818	-24.0638	-74.416	47.8155625442826	95.2851293002217	300.195922429089	51.9280829408813	11.1034926879694	5.99267025508579	-67.9818	-24.0638	-74.416	47.8155625442826	95.2851293002217	300.195922429089	51.9280829408813	11.1034926879694	5.99267025508579	-67.9818	-24.0638	-74.416	47.8155625442826	95.2851293002217	300.195922429089	51.9280829408813
6.29550409646819	-25.5999	38.7901750062321	-20.6553	-32.7703	36.6755037834097	118.064911776068	-43.3223	62.9473013884673	6.29550409646819	-25.5999	38.7901750062321	-20.6553	-32.7703	36.6755037834097	118.064911776068	-43.3223	62.9473013884673	6.29550409646819	-25.5999	38.7901750062321	-20.6553	-32.7703	36.6755037834097	118.064911776068	-43.3223	62.9473013884673
2.93735622475259	-12.6611	119.794670641135	-11.0849	8.52613736463454	40.8597172072045	126.414581325369	-126.346	97.2456688729981	2.93735622475259	-12.6611	119.794670641135	-11.0849	8.52613736463454	40.8597172072045	126.414581325369	-126.346	97.2456688729981	2.93735622475259	-12.6611	119.794670641135	-11.0849	8.52613736463454	40.8597172072045	126.414581325369	-126.346	97.2456688729981
5.18731311226687	-19.1165	66.5983403699966	-31.0639	43.9140812755994	24.5035064874091	121.156101722686	20.1118277619318	80.6540383907993	5.18731311226687	-19.1165	66.5983403699966	-31.0639	43.9140812755994	24.5035064874091	121.156101722686	20.1118277619318	80.6540383907993	5.18731311226687	-19.1165	66.5983403699966	-31.0639	43.9140812755994	24.5035064874091	121.156101722686	20.1118277619318	80.6540383907993
0.64044787027985	-12.4677	11.5697340242179	-74.1652	51.7841548153794	34.2254621460768	95.987889373048	136.987638735369	165.857460904298	0.64044787027985	-12.4677	11.5697340242179	-74.1652	51.7841548153794	34.2254621460768	95.987889373048	136.987638735369	165.857460904298	0.64044787027985	-12.4677	11.5697340242179	-74.1652	51.7841548153794	34.2254621460768	95.987889373048	136.987638735369	165.857460904298
16.7749101554574	-8.48723	34.0326852650647	-57.2643	66.8209094900989	38.1035355476879	42.392112429978	234.398916984952	238.799464052857	16.7749101554574	-8.48723	34.0326852650647	-57.2643	66.8209094900989	38.1035355476879	42.392112429978	234.398916984952	238.799464052857	16.7749101554574	-8.48723	34.0326852650647	-57.2643	66.8209094900989	38.1035355476879	42.392112429978	234.398916984952	238.799464052857
30.4232009034292	-34.49	26.8008	-33.9968	27.4285092334434	7.75979936362596	-32.008	99.7850125266744	134.507086621933	30.4232009034292	-34.49	26.8008	-33.9968	27.4285092334434	7.75979936362596	-32.008	99.7850125266744	134.507086621933	30.4232009034292	-34.49	26.8008	-33.9968	27.4285092334434	7.75979936362596	-32.008	99.7850125266744	134.507086621933
23.7882617718911	-56.4464	-31.8411	-5.90578	39.2272238963961	-32.0206	-99.1485	59.3507732217801	17.9929396918978	23.7882617718911	-56.4464	-31.8411	-5.90578	39.2272238963961	-32.0206	-99.1485	59.3507732217801	17.9929396918978	23.7882617718911	-56.4464	-31.8411	-5.90578	39.2272238963961	-32.0206	-99.1485	59.3507732217801	17.9929396918978
29.8165829638068	-45.0172	-28.7192	-29.4317	33.0384364571467	-64.7461	-129.152	72.123618349543	-201.331	29.8165829638068	-45.0172	-28.7192	-29.4317	33.0384364571467	-64.7461	-129.152	72.123618349543	-201.331	29.8165829638068	-45.0172	-28.7192	-29.4317	33.0384364571467	-64.7461	-129.152	72.123618349543	-201.331
29.3591765534052	-29.9909	-37.4182	-41.5051	-27.9298	-45.6323	-116.512	3.11186085502052	-201.172	29.3591765534052	-29.9909	-37.4182	-41.5051	-27.9298	-45.6323	-116.512	3.11186085502052	-201.172	29.3591765534052	-29.9909	-37.4182	-41.5051	-27.9298	-45.6323	-116.512	3.11186085502052	-201.172
33.1763536013481	-38.1523	-39.8669	0.79909453260886	-95.8232	-6.15514	-81.1848	-276.164	-283.869	33.1763536013481	-38.1523	-39.8669	0.79909453260886	-95.8232	-6.15514	-81.1848	-276.164	-283.869	33.1763536013481	-38.1523	-39.8669	0.79909453260886	-95.8232	-6.15514	-81.1848	-276.164	-283.869
31.7843513157224	-42.3871	-77.3039	17.2432837737293	-102.218	16.4919077814772	-50.5288	-167.065	-259.381	31.7843513157224	-42.3871	-77.3039	17.2432837737293	-102.218	16.4919077814772	-50.5288	-167.065	-259.381	31.7843513157224	-42.3871	-77.3039	17.2432837737293	-102.218	16.4919077814772	-50.5288	-167.065	-259.381
28.3535870401206	-67.4665	-96.7998	35.149523151482	-93.157	34.1781028955228	-44.9953	-38.3108	-61.6884	28.3535870401206	-67.4665	-96.7998	35.149523151482	-93.157	34.1781028955228	-44.9953	-38.3108	-61.6884	28.3535870401206	-67.4665	-96.7998	35.149523151482	-93.157	34.1781028955228	-44.9953	-38.3108	-61.6884
26.3135050095264	-87.1077	-47.7753	43.4684107118969	-79.9917	25.2102795250356	-72.3771	11.7452315317883	53.8108694405625	26.3135050095264	-87.1077	-47.7753	43.4684107118969	-79.9917	25.2102795250356	-72.3771	11.7452315317883	53.8108694405625	26.3135050095264	-87.1077	-47.7753	43.4684107118969	-79.9917	25.2102795250356	-72.3771	11.7452315317883	53.8108694405625
33.4083735842315	-27.2349	-18.2231	29.092410790748	-47.6933	7.72873330676094	-121.062	9.38242029222754	160.099903778069	33.4083735842315	-27.2349	-18.2231	29.092410790748	-47.6933	7.72873330676094	-121.062	9.38242029222754	160.099903778069	33.4083735842315	-27.2349	-18.2231	29.092410790748	-47.6933	7.72873330676094	-121.062	9.38242029222754	160.099903778069
39.1408053654429	-8.13357	-13.7785	-44.165	-3.93508	44.0914646965719	-161.112	-80.9479	300.27121683503	39.1408053654429	-8.13357	-13.7785	-44.165	-3.93508	44.0914646965719	-161.112	-80.9479	300.27121683503	39.1408053654429	-8.13357	-13.7785	-44.165	-3.93508	44.0914646965719	-161.112	-80.9479	300.27121683503
34.9049714028234	-5.16213	-15.8368	-46.6383	9.83767002189715	59.3404405773359	-166.384	-153.188	412.905380541094	34.9049714028234	-5.16213	-15.8368	-46.6383	9.83767002189715	59.3404405773359	-166.384	-153.188	412.905380541094	34.9049714028234	-5.16213	-15.8368	-46.6383	9.83767002189715	59.3404405773359	-166.384	-153.188	412.905380541094
36.7762273274969	-32.5942	-24.6904	-33.4238	19.6322598231819	41.3043143662661	-137.634	-149.383	222.114763170863	36.7762273274969	-32.5942	-24.6904	-33.4238	19.6322598231819	41.3043143662661	-137.634	-149.383	222.114763170863	36.7762273274969	-32.5942	-24.6904	-33.4238	19.6322598231819	41.3043143662661	-137.634	-149.383	222.114763170863
50.9186404756002	-46.3051	-35.5205	-1.78358	-4.30793	34.9372057044489	-100.512	-131.942	-23.452	50.9186404756002	-46.3051	-35.5205	-1.78358	-4.30793	34.9372057044489	-100.512	-131.942	-23.452	50.9186404756002	-46.3051	-35.5205	-1.78358	-4.30793	34.9372057044489	-100.512	-131.942	-23.452
31.7511654662982	-34.2797	-2.35651	40.9186816456131	-12.1521	27.289871225526	-78.4862	-108.4	-117.692	31.7511654662982	-34.2797	-2.35651	40.9186816456131	-12.1521	27.289871225526	-78.4862	-108.4	-117.692	31.7511654662982	-34.2797	-2.35651	40.9186816456131	-12.1521	27.289871225526	-78.4862	-108.4	-117.692
23.6057737726984	-17.1456	23.286345776961	53.7434294884323	-15.6708	-3.72911	-74.3449	-47.1778	-71.4317	23.6057737726984	-17.1456	23.286345776961	53.7434294884323	-15.6708	-3.72911	-74.3449	-47.1778	-71.4317	23.6057737726984	-17.1456	23.286345776961	53.7434294884323	-15.6708	-3.72911	-74.3449	-47.1778	-71.4317
3.62201862851474	-40.8449	34.0046255223897	43.6134293636004	-14.8654	-25.8014	-77.3141	-22.069	-28.8809	3.62201862851474	-40.8449	34.0046255223897	43.6134293636004	-14.8654	-25.8014	-77.3141	-22.069	-28.8809	3.62201862851474	-40.8449	34.0046255223897	43.6134293636004	-14.8654	-25.8014	-77.3141	-22.069	-28.8809
-7.32792	-55.337	-116.397	78.1958983094414	14.3272093910933	-73.1709	-78.527	-3.45592	8.31165007173177	-7.32792	-55.337	-116.397	78.1958983094414	14.3272093910933	-73.1709	-78.527	-3.45592	8.31165007173177	-7.32792	-55.337	-116.397	78.1958983094414	14.3272093910933	-73.1709	-78.527	-3.45592	8.31165007173177
-25.716	-78.046	-164.494	98.574565359966	12.9032327347926	-78.1365	-77.1457	68.430356877136	58.9515171892648	-25.716	-78.046	-164.494	98.574565359966	12.9032327347926	-78.1365	-77.1457	68.430356877136	58.9515171892648	-25.716	-78.046	-164.494	98.574565359966	12.9032327347926	-78.1365	-77.1457	68.430356877136	58.9515171892648
-24.9951	-80.7407	-110.964	80.1779090378221	16.1438150493128	-39.9566	-75.0991	10.6309766844017	21.5196348575843	-24.9951	-80.7407	-110.964	80.1779090378221	16.1438150493128	-39.9566	-75.0991	10.6309766844017	21.5196348575843	-24.9951	-80.7407	-110.964	80.1779090378221	16.1438150493128	-39.9566	-75.0991	10.6309766844017	21.5196348575843
-33.0683	-49.9237	-101.237	37.6035460877986	33.7430258105739	-50.0271	-73.1123	12.147430539231	-11.7263	-33.0683	-49.9237	-101.237	37.6035460877986	33.7430258105739	-50.0271	-73.1123	12.147430539231	-11.7263	-33.0683	-49.9237	-101.237	37.6035460877986	33.7430258105739	-50.0271	-73.1123	12.147430539231	-11.7263
-35.6257	-23.495	-122.982	12.1647868415061	-49.933	-34.0878	-67.5691	-16.1132	-4.18468	-35.6257	-23.495	-122.982	12.1647868415061	-49.933	-34.0878	-67.5691	-16.1132	-4.18468	-35.6257	-23.495	-122.982	12.1647868415061	-49.933	-34.0878	-67.5691	-16.1132	-4.18468
-33.4306	2.51311351041634	-101.258	-26.4661	-132.429	-28.1903	-53.3812	-43.9174	29.7508593484737	-33.4306	2.51311351041634	-101.258	-26.4661	-132.429	-28.1903	-53.3812	-43.9174	29.7508593484737	-33.4306	2.51311351041634	-101.258	-26.4661	-132.429	-28.1903	-53.3812	-43.9174	29.7508593484737
-22.6418	22.1364294156618	-29.264	-45.2522	-118.395	2.84843255502784	-28.2049	12.5049195500543	-15.8974	-22.6418	22.1364294156618	-29.264	-45.2522	-118.395	2.84843255502784	-28.2049	12.5049195500543	-15.8974	-22.6418	22.1364294156618	-29.264	-45.2522	-118.395	2.84843255502784	-28.2049	12.5049195500543	-15.8974
-8.37335	56.5747034144592	28.2406688562596	-36.7102	-90.7028	-7.0803	5.24015728377654	44.2908789465408	22.4077162496804	-8.37335	56.5747034144592	28.2406688562596	-36.7102	-90.7028	-7.0803	5.24015728377654	44.2908789465408	22.4077162496804	-8.37335	56.5747034144592	28.2406688562596	-36.7102	-90.7028	-7.0803	5.24015728377654	44.2908789465408	22.4077162496804
-4.29429	75.9824465387577	67.8592348208278	-4.57405	-56.0495	-30.8564	39.394930670352	-5.81198	28.2383361905528	-4.29429	75.9824465387577	67.8592348208278	-4.57405	-56.0495	-30.8564	39.394930670352	-5.81198	28.2383361905528	-4.29429	75.9824465387577	67.8592348208278	-4.57405	-56.0495	-30.8564	39.394930670352	-5.81198	28.2383361905528
3.55662488855907	91.9043369270041	95.1067064310633	26.1676821787527	-2.71347	-53.8496	64.0294825881225	-115.647	-45.5767	3.55662488855907	91.9043369270041	95.1067064310633	26.1676821787527	-2.71347	-53.8496	64.0294825881225	-115.647	-45.5767	3.55662488855907	91.9043369270041	95.1067064310633	26.1676821787527	-2.71347	-53.8496	64.0294825881225	-115.647	-45.5767
-3.16047	116.686850886779	100.971881900071	-0.0443093	24.4743217065896	-18.4678	70.7654086945165	-113.318	-46.5905	-3.16047	116.686850886779	100.971881900071	-0.0443093	24.4743217065896	-18.4678	70.7654086945165	-113.318	-46.5905	-3.16047	116.686850886779	100.971881900071	-0.0443093	24.4743217065896	-18.4678	70.7654086945165	-113.318	-46.5905
-1.5139	115.032430931642	126.377700149432	-69.7864	0.433729103578843	21.380850563985	56.9022743502288	-97.7658	-86.5548	-1.5139	115.032430931642	126.377700149432	-69.7864	0.433729103578843	21.380850563985	56.9022743502288	-97.7658	-86.5548	-1.5139	115.032430931642	126.377700149432	-69.7864	0.433729103578843	21.380850563985	56.9022743502288	-97.7658	-86.5548
15.4541091518569	53.9570584888079	-22.9696	-104.896	-5.20867	22.7018453209157	27.1349746690327	-39.6382	-96.4145	15.4541091518569	53.9570584888079	-22.9696	-104.896	-5.20867	22.7018453209157	27.1349746690327	-39.6382	-96.4145	15.4541091518569	53.9570584888079	-22.9696	-104.896	-5.20867	22.7018453209157	27.1349746690327	-39.6382	-96.4145
28.7950605305012	13.4478709740053	-117.257	-127.237	8.57533276391476	28.4458442268369	-7.91061	56.3648499840846	-79.2604	28.7950605305012	13.4478709740053	-117.257	-127.237	8.57533276391476	28.4458442268369	-7.91061	56.3648499840846	-79.2604	28.7950605305012	13.4478709740053	-117.257	-127.237	8.57533276391476	28.4458442268369	-7.91061	56.3648499840846	-79.2604
17.8544769911159	-14.8717	-136.193	-93.1114	41.5116875691922	-14.8891	-35.7651	173.417139201163	42.3628109817521	17.8544769911159	-14.8717	-136.193	-93.1114	41.5116875691922	-14.8891	-35.7651	173.417139201163	42.3628109817521	17.8544769911159	-14.8717	-136.193	-93.1114	41.5116875691922	-14.8891	-35.7651	173.417139201163	42.3628109817521
21.2421439818823	-48.8845	-140.285	-57.4179	19.6569300524961	-44.3542	-47.9744	113.914635829647	7.77851058088999	21.2421439818823	-48.8845	-140.285	-57.4179	19.6569300524961	-44.3542	-47.9744	113.914635829647	7.77851058088999	21.2421439818823	-48.8845	-140.285	-57.4179	19.6569300524961	-44.3542	-47.9744	113.914635829647	7.77851058088999
20.4300697720702	47.789206350911	-122.795	-2.36197	34.9574919263134	-22.0146	-44.5376	192.865550070616	-110.452	20.4300697720702	47.789206350911	-122.795	-2.36197	34.9574919263134	-22.0146	-44.5376	192.865550070616	-110.452	20.4300697720702	47.789206350911	-122.795	-2.36197	34.9574919263134	-22.0146	-44.5376	192.865550070616	-110.452
12.6914980522655	83.986239155188	-55.1521	10.436454140813	48.4734979138479	8.86334627491124	-33.0831	-20.8378	-88.5674	12.6914980522655	83.986239155188	-55.1521	10.436454140813	48.4734979138479	8.86334627491124	-33.0831	-20.8378	-88.5674	12.6914980522655	83.986239155188	-55.1521	10.436454140813	48.4734979138479	8.86334627491124	-33.0831	-20.8378	-88.5674
-3.58589	98.7293758462671	-11.6859	28.0911150589962	47.6337917581366	33.7711408780049	-22.8798	-206.579	-47.3219	-3.58589	98.7293758462671	-11.6859	28.0911150589962	47.6337917581366	33.7711408780049	-22.8798	-206.579	-47.3219	-3.58589	98.7293758462671	-11.6859	28.0911150589962	47.6337917581366	33.7711408780049	-22.8798	-206.579	-47.3219
-11.6901	76.8633936946193	36.450654338827	46.8814276462975	82.164124887651	21.2670492601511	-18.6765	-207.944	62.6029861183115	-11.6901	76.8633936946193	36.450654338827	46.8814276462975	82.164124887651	21.2670492601511	-18.6765	-207.944	62.6029861183115	-11.6901	76.8633936946193	36.450654338827	46.8814276462975	82.164124887651	21.2670492601511	-18.6765	-207.944	62.6029861183115
-13.1916	60.7610479402694	59.4373442520548	70.5790815638362	104.754351069059	12.9543787557335	-18.7299	-113.594	-45.5269	-13.1916	60.7610479402694	59.4373442520548	70.5790815638362	104.754351069059	12.9543787557335	-18.7299	-113.594	-45.5269	-13.1916	60.7610479402694	59.4373442520548	70.5790815638362	104.754351069059	12.9543787557335	-18.7299	-113.594	-45.5269
-26.6998	36.0120258202388	72.5358875027842	49.7415030170095	82.0485838690836	-0.00885109	-17.5599	-7.17232	25.5050918655239	-26.6998	36.0120258202388	72.5358875027842	49.7415030170095	82.0485838690836	-0.00885109	-17.5599	-7.17232	25.5050918655239	-26.6998	36.0120258202388	72.5358875027842	49.7415030170095	82.0485838690836	-0.00885109	-17.5599	-7.17232	25.5050918655239
[truncated: 848 more rows]
