# Supplementary material for: Effects of hamstring conditioning contraction on landing biomechanics and surface EMG: a randomized controlled trial
Source: Front Bioeng Biotechnol. 2026 Jun 12;14:1702762. doi: 10.3389/fbioe.2026.1702762 (PMC13303611; doi:10.3389/fbioe.2026.1702762)
Supplement: Supplementary file 1 [file DataSheet1.zip › 半腱半膜肌/Post-2.xlsx]

## Sheet: Sheet1
-5.86595	7.37762425801666	-68.1283	-15.7386	-4.62524	18.6014347023274	-6.54697	0.514549468055892	-1.43778	-5.86595	7.37762425801666	-68.1283	-15.7386	-4.62524	18.6014347023274	-6.54697	0.514549468055892	-1.43778	-5.86595	7.37762425801666	-68.1283	-15.7386	-4.62524	18.6014347023274	-6.54697	0.514549468055892	-1.43778
-1.06184	-14.8189	-63.2888	-31.624	13.3293144054455	1.92700918743468	-3.64836	6.97169623739272	-2.20302	-1.06184	-14.8189	-63.2888	-31.624	13.3293144054455	1.92700918743468	-3.64836	6.97169623739272	-2.20302	-1.06184	-14.8189	-63.2888	-31.624	13.3293144054455	1.92700918743468	-3.64836	6.97169623739272	-2.20302
-6.8482	-17.3773	-54.6471	4.11630649464106	-1.68097	15.7727037576598	-1.0086	4.0920226935855	0.311213782842333	-6.8482	-17.3773	-54.6471	4.11630649464106	-1.68097	15.7727037576598	-1.0086	4.0920226935855	0.311213782842333	-6.8482	-17.3773	-54.6471	4.11630649464106	-1.68097	15.7727037576598	-1.0086	4.0920226935855	0.311213782842333
-4.35153	-1.64724	-50.6845	23.8540262591454	9.42402729062244	3.9059209765892	0.387664407046787	-7.64684	-2.82089	-4.35153	-1.64724	-50.6845	23.8540262591454	9.42402729062244	3.9059209765892	0.387664407046787	-7.64684	-2.82089	-4.35153	-1.64724	-50.6845	23.8540262591454	9.42402729062244	3.9059209765892	0.387664407046787	-7.64684	-2.82089
10.2317435671763	9.56178810490275	-35.6359	6.60826393110478	-17.9381	7.34884178857329	0.724711761124562	7.61188587375412	0.67663833836069	10.2317435671763	9.56178810490275	-35.6359	6.60826393110478	-17.9381	7.34884178857329	0.724711761124562	7.61188587375412	0.67663833836069	10.2317435671763	9.56178810490275	-35.6359	6.60826393110478	-17.9381	7.34884178857329	0.724711761124562	7.61188587375412	0.67663833836069
22.7350352615884	9.45475625027197	-25.0918	-7.81385	-23.6182	15.400130514103	1.23685659134508	5.63140473299604	-0.289936	22.7350352615884	9.45475625027197	-25.0918	-7.81385	-23.6182	15.400130514103	1.23685659134508	5.63140473299604	-0.289936	22.7350352615884	9.45475625027197	-25.0918	-7.81385	-23.6182	15.400130514103	1.23685659134508	5.63140473299604	-0.289936
7.96249944417654	-7.95458	6.57387801119194	2.13634629359728	-36.8207	5.03187670824507	2.29764811463009	4.25998703758992	8.62848636259038	7.96249944417654	-7.95458	6.57387801119194	2.13634629359728	-36.8207	5.03187670824507	2.29764811463009	4.25998703758992	8.62848636259038	7.96249944417654	-7.95458	6.57387801119194	2.13634629359728	-36.8207	5.03187670824507	2.29764811463009	4.25998703758992	8.62848636259038
-16.5129	-14.4578	24.1765412073234	9.83234564595199	-8.98889	4.59446362404961	3.10046400154171	3.41697350854235	6.6067714906375	-16.5129	-14.4578	24.1765412073234	9.83234564595199	-8.98889	4.59446362404961	3.10046400154171	3.41697350854235	6.6067714906375	-16.5129	-14.4578	24.1765412073234	9.83234564595199	-8.98889	4.59446362404961	3.10046400154171	3.41697350854235	6.6067714906375
-18.2762	-10.3083	30.1028118248412	7.88514876093391	0.215338009973515	1.83470110321298	3.41294696895229	-0.297033	6.14692019982615	-18.2762	-10.3083	30.1028118248412	7.88514876093391	0.215338009973515	1.83470110321298	3.41294696895229	-0.297033	6.14692019982615	-18.2762	-10.3083	30.1028118248412	7.88514876093391	0.215338009973515	1.83470110321298	3.41294696895229	-0.297033	6.14692019982615
-4.65693	-10.8934	28.4713932383196	26.4324094685921	5.96453457478657	6.86058440419682	3.54981595113677	0.336414265619191	10.9796233047674	-4.65693	-10.8934	28.4713932383196	26.4324094685921	5.96453457478657	6.86058440419682	3.54981595113677	0.336414265619191	10.9796233047674	-4.65693	-10.8934	28.4713932383196	26.4324094685921	5.96453457478657	6.86058440419682	3.54981595113677	0.336414265619191	10.9796233047674
8.83645619421982	-12.539	36.9620429417818	18.1757586217932	19.3574917961448	2.41249388435295	4.70806825059812	14.8898817346431	5.2283574759782	8.83645619421982	-12.539	36.9620429417818	18.1757586217932	19.3574917961448	2.41249388435295	4.70806825059812	14.8898817346431	5.2283574759782	8.83645619421982	-12.539	36.9620429417818	18.1757586217932	19.3574917961448	2.41249388435295	4.70806825059812	14.8898817346431	5.2283574759782
22.8189895800068	-6.3711	18.3922300469635	28.3768831538441	33.4368565488871	2.71146078830494	7.47755032703179	-2.48856	-1.3954	22.8189895800068	-6.3711	18.3922300469635	28.3768831538441	33.4368565488871	2.71146078830494	7.47755032703179	-2.48856	-1.3954	22.8189895800068	-6.3711	18.3922300469635	28.3768831538441	33.4368565488871	2.71146078830494	7.47755032703179	-2.48856	-1.3954
18.4329245428692	1.55742386944251	83.0223844551698	-17.7001	20.7949737805389	-6.73518	11.3595214536461	-2.85527	-10.6483	18.4329245428692	1.55742386944251	83.0223844551698	-17.7001	20.7949737805389	-6.73518	11.3595214536461	-2.85527	-10.6483	18.4329245428692	1.55742386944251	83.0223844551698	-17.7001	20.7949737805389	-6.73518	11.3595214536461	-2.85527	-10.6483
22.3289170649557	2.61324468077302	19.4077656372559	-22.0396	-2.41751	-6.97821	14.7611550384919	3.22218088943339	1.30388732057621	22.3289170649557	2.61324468077302	19.4077656372559	-22.0396	-2.41751	-6.97821	14.7611550384919	3.22218088943339	1.30388732057621	22.3289170649557	2.61324468077302	19.4077656372559	-22.0396	-2.41751	-6.97821	14.7611550384919	3.22218088943339	1.30388732057621
16.5954003714065	17.4231870959189	-33.6933	-21.8647	7.64036364252265	-11.1537	16.1232650661019	11.2731724232149	-14.4758	16.5954003714065	17.4231870959189	-33.6933	-21.8647	7.64036364252265	-11.1537	16.1232650661019	11.2731724232149	-14.4758	16.5954003714065	17.4231870959189	-33.6933	-21.8647	7.64036364252265	-11.1537	16.1232650661019	11.2731724232149	-14.4758
-15.2263	25.3871106869492	-76.0466	-0.263563	21.1278803005695	5.81304523352398	15.6964568099256	1.47505756039197	-11.1668	-15.2263	25.3871106869492	-76.0466	-0.263563	21.1278803005695	5.81304523352398	15.6964568099256	1.47505756039197	-11.1668	-15.2263	25.3871106869492	-76.0466	-0.263563	21.1278803005695	5.81304523352398	15.6964568099256	1.47505756039197	-11.1668
-6.05738	37.9702145521154	-91.9775	22.486380219498	4.58213815186474	0.812789759923204	14.828158043253	5.27272092786359	-2.26565	-6.05738	37.9702145521154	-91.9775	22.486380219498	4.58213815186474	0.812789759923204	14.828158043253	5.27272092786359	-2.26565	-6.05738	37.9702145521154	-91.9775	22.486380219498	4.58213815186474	0.812789759923204	14.828158043253	5.27272092786359	-2.26565
-4.81623	25.4745645285991	-85.7464	4.07285429383167	8.69027543405427	4.78600486760984	14.5253720809709	4.58830376083281	-4.10759	-4.81623	25.4745645285991	-85.7464	4.07285429383167	8.69027543405427	4.78600486760984	14.5253720809709	4.58830376083281	-4.10759	-4.81623	25.4745645285991	-85.7464	4.07285429383167	8.69027543405427	4.78600486760984	14.5253720809709	4.58830376083281	-4.10759
7.23637957531427	19.4042587283773	-82.8832	-26.8023	16.4479134748336	-6.444	15.1634898088327	0.225381992195936	4.65404469683124	7.23637957531427	19.4042587283773	-82.8832	-26.8023	16.4479134748336	-6.444	15.1634898088327	0.225381992195936	4.65404469683124	7.23637957531427	19.4042587283773	-82.8832	-26.8023	16.4479134748336	-6.444	15.1634898088327	0.225381992195936	4.65404469683124
8.13974600366578	14.8653093840632	-64.5955	-6.18778	2.07151619351512	-5.54217	16.7913489563572	-6.81409	5.05472972474243	8.13974600366578	14.8653093840632	-64.5955	-6.18778	2.07151619351512	-5.54217	16.7913489563572	-6.81409	5.05472972474243	8.13974600366578	14.8653093840632	-64.5955	-6.18778	2.07151619351512	-5.54217	16.7913489563572	-6.81409	5.05472972474243
-10.7407	2.9352194332065	-41.8323	16.4677308853595	5.0894453801199	-2.46244	18.9893926725422	-10.1364	-1.98077	-10.7407	2.9352194332065	-41.8323	16.4677308853595	5.0894453801199	-2.46244	18.9893926725422	-10.1364	-1.98077	-10.7407	2.9352194332065	-41.8323	16.4677308853595	5.0894453801199	-2.46244	18.9893926725422	-10.1364	-1.98077
-11.755	2.78998136265562	-3.89131	0.0155588354264253	-3.03752	-5.62437	20.7321891313023	-0.741529	7.53000829755125	-11.755	2.78998136265562	-3.89131	0.0155588354264253	-3.03752	-5.62437	20.7321891313023	-0.741529	7.53000829755125	-11.755	2.78998136265562	-3.89131	0.0155588354264253	-3.03752	-5.62437	20.7321891313023	-0.741529	7.53000829755125
-5.72609	-10.6501	66.7258640969739	-13.5597	-3.03683	4.20676362779616	21.0008005107546	10.9560478263324	2.70037994101532	-5.72609	-10.6501	66.7258640969739	-13.5597	-3.03683	4.20676362779616	21.0008005107546	10.9560478263324	2.70037994101532	-5.72609	-10.6501	66.7258640969739	-13.5597	-3.03683	4.20676362779616	21.0008005107546	10.9560478263324	2.70037994101532
-0.91784	-7.60009	-7.60722	30.7767620216325	-5.89415	2.77317082579772	20.4275424965751	10.9855031019712	0.53506342321193	-0.91784	-7.60009	-7.60722	30.7767620216325	-5.89415	2.77317082579772	20.4275424965751	10.9855031019712	0.53506342321193	-0.91784	-7.60009	-7.60722	30.7767620216325	-5.89415	2.77317082579772	20.4275424965751	10.9855031019712	0.53506342321193
-0.833946	7.56383729124111	-21.3895	28.8068460985602	3.9374714300904	6.3718162834745	19.8031403538375	11.8278789012503	1.87119461857667	-0.833946	7.56383729124111	-21.3895	28.8068460985602	3.9374714300904	6.3718162834745	19.8031403538375	11.8278789012503	1.87119461857667	-0.833946	7.56383729124111	-21.3895	28.8068460985602	3.9374714300904	6.3718162834745	19.8031403538375	11.8278789012503	1.87119461857667
-24.5893	6.67406892892956	-15.5215	14.3008866676955	2.46331028358986	-2.17617	19.5292967471072	0.452467403223213	6.48332165504054	-24.5893	6.67406892892956	-15.5215	14.3008866676955	2.46331028358986	-2.17617	19.5292967471072	0.452467403223213	6.48332165504054	-24.5893	6.67406892892956	-15.5215	14.3008866676955	2.46331028358986	-2.17617	19.5292967471072	0.452467403223213	6.48332165504054
-38.8601	4.62385053433383	15.8936721542546	7.92792968672042	-6.0254	-4.70347	19.440876886438	-0.874988	6.66129819709556	-38.8601	4.62385053433383	15.8936721542546	7.92792968672042	-6.0254	-4.70347	19.440876886438	-0.874988	6.66129819709556	-38.8601	4.62385053433383	15.8936721542546	7.92792968672042	-6.0254	-4.70347	19.440876886438	-0.874988	6.66129819709556
-14.1421	-7.60301	14.6256226132804	-23.8734	-1.06836	-5.47415	19.2925777220506	-7.35801	-7.15543	-14.1421	-7.60301	14.6256226132804	-23.8734	-1.06836	-5.47415	19.2925777220506	-7.35801	-7.15543	-14.1421	-7.60301	14.6256226132804	-23.8734	-1.06836	-5.47415	19.2925777220506	-7.35801	-7.15543
6.5338930120349	-20.3222	3.35759915126708	-8.51992	4.03021923360415	3.28747114513143	19.0896314941946	-17.9012	7.50467466708964	6.5338930120349	-20.3222	3.35759915126708	-8.51992	4.03021923360415	3.28747114513143	19.0896314941946	-17.9012	7.50467466708964	6.5338930120349	-20.3222	3.35759915126708	-8.51992	4.03021923360415	3.28747114513143	19.0896314941946	-17.9012	7.50467466708964
9.74810552759651	-18.2019	-23.8123	1.60975731185677	2.87868704333191	-3.6586	19.1369310972618	-4.11934	5.61109811942161	9.74810552759651	-18.2019	-23.8123	1.60975731185677	2.87868704333191	-3.6586	19.1369310972618	-4.11934	5.61109811942161	9.74810552759651	-18.2019	-23.8123	1.60975731185677	2.87868704333191	-3.6586	19.1369310972618	-4.11934	5.61109811942161
5.92167820919253	-22.0842	-32.8019	8.06885464855756	-1.16074	-1.45897	19.8567478296529	-16.6402	9.78927463238461	5.92167820919253	-22.0842	-32.8019	8.06885464855756	-1.16074	-1.45897	19.8567478296529	-16.6402	9.78927463238461	5.92167820919253	-22.0842	-32.8019	8.06885464855756	-1.16074	-1.45897	19.8567478296529	-16.6402	9.78927463238461
7.96373239829747	-1.76285	-38.5499	-40.142	-14.229	-2.0219	22.6129547153315	11.9439478702531	9.04297171005074	7.96373239829747	-1.76285	-38.5499	-40.142	-14.229	-2.0219	22.6129547153315	11.9439478702531	9.04297171005074	7.96373239829747	-1.76285	-38.5499	-40.142	-14.229	-2.0219	22.6129547153315	11.9439478702531	9.04297171005074
15.9485952493364	-2.37324	-45.8448	-15.5182	-13.6489	-6.86558	27.3847511292003	15.445588713657	0.857432431984311	15.9485952493364	-2.37324	-45.8448	-15.5182	-13.6489	-6.86558	27.3847511292003	15.445588713657	0.857432431984311	15.9485952493364	-2.37324	-45.8448	-15.5182	-13.6489	-6.86558	27.3847511292003	15.445588713657	0.857432431984311
15.0315909489051	4.42246476083858	0.133837076836042	7.82195992705724	-11.3056	-4.20766	32.8423694668625	6.21707509592797	4.17011986430579	15.0315909489051	4.42246476083858	0.133837076836042	7.82195992705724	-11.3056	-4.20766	32.8423694668625	6.21707509592797	4.17011986430579	15.0315909489051	4.42246476083858	0.133837076836042	7.82195992705724	-11.3056	-4.20766	32.8423694668625	6.21707509592797	4.17011986430579
12.0224312938293	6.47596407578179	16.3909613599728	18.0767289821983	0.120348600061187	3.28256506184512	37.4948838348902	2.64707823270895	2.14604041484027	12.0224312938293	6.47596407578179	16.3909613599728	18.0767289821983	0.120348600061187	3.28256506184512	37.4948838348902	2.64707823270895	2.14604041484027	12.0224312938293	6.47596407578179	16.3909613599728	18.0767289821983	0.120348600061187	3.28256506184512	37.4948838348902	2.64707823270895	2.14604041484027
3.6597341280215	2.31335849242906	11.1960056392558	25.0387452901522	21.9950983495116	1.55038873845422	40.5147029953551	4.28092787111453	9.72336504571683	3.6597341280215	2.31335849242906	11.1960056392558	25.0387452901522	21.9950983495116	1.55038873845422	40.5147029953551	4.28092787111453	9.72336504571683	3.6597341280215	2.31335849242906	11.1960056392558	25.0387452901522	21.9950983495116	1.55038873845422	40.5147029953551	4.28092787111453	9.72336504571683
-6.7458	14.1367489095039	-11.6881	33.7349956143835	13.9559940700013	4.05680783367045	41.4556262355095	-1.97598	0.0172469088489926	-6.7458	14.1367489095039	-11.6881	33.7349956143835	13.9559940700013	4.05680783367045	41.4556262355095	-1.97598	0.0172469088489926	-6.7458	14.1367489095039	-11.6881	33.7349956143835	13.9559940700013	4.05680783367045	41.4556262355095	-1.97598	0.0172469088489926
8.17619749828398	20.6128821006903	11.6086265026315	8.70905715104936	-20.328	2.9881258801578	40.2140278640164	-3.68566	2.5035488726287	8.17619749828398	20.6128821006903	11.6086265026315	8.70905715104936	-20.328	2.9881258801578	40.2140278640164	-3.68566	2.5035488726287	8.17619749828398	20.6128821006903	11.6086265026315	8.70905715104936	-20.328	2.9881258801578	40.2140278640164	-3.68566	2.5035488726287
3.81452823524197	-1.20695	16.4966182417872	6.0705858309488	-19.032	5.3775846731113	37.1178530842949	0.803277875845131	1.96371267950823	3.81452823524197	-1.20695	16.4966182417872	6.0705858309488	-19.032	5.3775846731113	37.1178530842949	0.803277875845131	1.96371267950823	3.81452823524197	-1.20695	16.4966182417872	6.0705858309488	-19.032	5.3775846731113	37.1178530842949	0.803277875845131	1.96371267950823
1.38662097111968	3.06179325030666	8.77263463317358	22.6105567233022	-0.234811	2.09579398423137	32.3327556533382	7.4381528190433	3.41243217450452	1.38662097111968	3.06179325030666	8.77263463317358	22.6105567233022	-0.234811	2.09579398423137	32.3327556533382	7.4381528190433	3.41243217450452	1.38662097111968	3.06179325030666	8.77263463317358	22.6105567233022	-0.234811	2.09579398423137	32.3327556533382	7.4381528190433	3.41243217450452
23.8501800246056	-6.87624	8.92070919900999	19.1419279086139	5.2258323669012	1.78944362709091	25.7140992866623	-2.88611	-6.33502	23.8501800246056	-6.87624	8.92070919900999	19.1419279086139	5.2258323669012	1.78944362709091	25.7140992866623	-2.88611	-6.33502	23.8501800246056	-6.87624	8.92070919900999	19.1419279086139	5.2258323669012	1.78944362709091	25.7140992866623	-2.88611	-6.33502
29.2869604184794	-19.8406	25.024324351246	-10.8565	1.95947583206029	-0.281654	16.5444143932482	9.39335883542959	-2.38056	29.2869604184794	-19.8406	25.024324351246	-10.8565	1.95947583206029	-0.281654	16.5444143932482	9.39335883542959	-2.38056	29.2869604184794	-19.8406	25.024324351246	-10.8565	1.95947583206029	-0.281654	16.5444143932482	9.39335883542959	-2.38056
12.6555048776241	-11.2745	29.8748520005456	-12.2912	2.41369878555616	0.66396402052008	5.42719385387496	9.5781099058757	5.62721590100336	12.6555048776241	-11.2745	29.8748520005456	-12.2912	2.41369878555616	0.66396402052008	5.42719385387496	9.5781099058757	5.62721590100336	12.6555048776241	-11.2745	29.8748520005456	-12.2912	2.41369878555616	0.66396402052008	5.42719385387496	9.5781099058757	5.62721590100336
16.3321823024823	2.32257040174161	12.2733904130514	23.2407856650288	1.34149495913077	-3.69004	-5.59024	0.376342270266523	-1.47596	16.3321823024823	2.32257040174161	12.2733904130514	23.2407856650288	1.34149495913077	-3.69004	-5.59024	0.376342270266523	-1.47596	16.3321823024823	2.32257040174161	12.2733904130514	23.2407856650288	1.34149495913077	-3.69004	-5.59024	0.376342270266523	-1.47596
9.1996240141928	5.35768624873406	10.9751861558524	-2.53838	8.35185224794593	2.35459767052208	-14.3065	0.0813482124095031	-0.941769	9.1996240141928	5.35768624873406	10.9751861558524	-2.53838	8.35185224794593	2.35459767052208	-14.3065	0.0813482124095031	-0.941769	9.1996240141928	5.35768624873406	10.9751861558524	-2.53838	8.35185224794593	2.35459767052208	-14.3065	0.0813482124095031	-0.941769
15.8189413013631	0.637059109294819	3.11116972137746	-4.40562	17.7241800032042	5.70046925416141	-19.4076	10.4036874281666	23.1066233965017	15.8189413013631	0.637059109294819	3.11116972137746	-4.40562	17.7241800032042	5.70046925416141	-19.4076	10.4036874281666	23.1066233965017	15.8189413013631	0.637059109294819	3.11116972137746	-4.40562	17.7241800032042	5.70046925416141	-19.4076	10.4036874281666	23.1066233965017
16.449793841512	-5.47763	-9.70622	31.684961111009	30.9733011328839	5.55788588660328	-20.9802	13.2472485321558	5.77207449098656	16.449793841512	-5.47763	-9.70622	31.684961111009	30.9733011328839	5.55788588660328	-20.9802	13.2472485321558	5.77207449098656	16.449793841512	-5.47763	-9.70622	31.684961111009	30.9733011328839	5.55788588660328	-20.9802	13.2472485321558	5.77207449098656
-8.76411	-2.62337	2.8937066499162	-5.49098	10.6776426071888	-4.56853	-20.057	6.19096538109872	-1.20811	-8.76411	-2.62337	2.8937066499162	-5.49098	10.6776426071888	-4.56853	-20.057	6.19096538109872	-1.20811	-8.76411	-2.62337	2.8937066499162	-5.49098	10.6776426071888	-4.56853	-20.057	6.19096538109872	-1.20811
-14.5168	-9.44517	-10.7864	-3.09664	-0.209474	9.8569175935855	-17.9897	0.343600769745709	-1.84788	-14.5168	-9.44517	-10.7864	-3.09664	-0.209474	9.8569175935855	-17.9897	0.343600769745709	-1.84788	-14.5168	-9.44517	-10.7864	-3.09664	-0.209474	9.8569175935855	-17.9897	0.343600769745709	-1.84788
-26.5348	-10.7582	-36.3756	10.6608792247695	-4.7022	7.96744317437399	-15.8214	2.8135409522051	-7.66042	-26.5348	-10.7582	-36.3756	10.6608792247695	-4.7022	7.96744317437399	-15.8214	2.8135409522051	-7.66042	-26.5348	-10.7582	-36.3756	10.6608792247695	-4.7022	7.96744317437399	-15.8214	2.8135409522051	-7.66042
-21.5377	-5.19172	-56.9975	-16.6481	4.68338890337988	3.70265711825498	-14.1229	-11.8212	-17.711	-21.5377	-5.19172	-56.9975	-16.6481	4.68338890337988	3.70265711825498	-14.1229	-11.8212	-17.711	-21.5377	-5.19172	-56.9975	-16.6481	4.68338890337988	3.70265711825498	-14.1229	-11.8212	-17.711
-30.6743	-17.1021	-56.7535	-55.1233	9.86201578061645	-0.704907	-13.3327	-22.9075	-1.9328	-30.6743	-17.1021	-56.7535	-55.1233	9.86201578061645	-0.704907	-13.3327	-22.9075	-1.9328	-30.6743	-17.1021	-56.7535	-55.1233	9.86201578061645	-0.704907	-13.3327	-22.9075	-1.9328
-18.1695	-8.78511	-39.384	-60.5065	14.8939710405367	12.6443582722613	-13.3767	2.29326151601012	-3.67885	-18.1695	-8.78511	-39.384	-60.5065	14.8939710405367	12.6443582722613	-13.3767	2.29326151601012	-3.67885	-18.1695	-8.78511	-39.384	-60.5065	14.8939710405367	12.6443582722613	-13.3767	2.29326151601012	-3.67885
2.81833342146058	-8.57314	-9.57562	-21.1919	16.4558691718896	6.32724683421304	-13.4769	-10.7148	7.11116920567954	2.81833342146058	-8.57314	-9.57562	-21.1919	16.4558691718896	6.32724683421304	-13.4769	-10.7148	7.11116920567954	2.81833342146058	-8.57314	-9.57562	-21.1919	16.4558691718896	6.32724683421304	-13.4769	-10.7148	7.11116920567954
-7.87631	-3.1326	-36.3577	-6.96465	0.198866271097721	16.9415303013697	-13.0419	-6.99882	-0.105472	-7.87631	-3.1326	-36.3577	-6.96465	0.198866271097721	16.9415303013697	-13.0419	-6.99882	-0.105472	-7.87631	-3.1326	-36.3577	-6.96465	0.198866271097721	16.9415303013697	-13.0419	-6.99882	-0.105472
7.86276512805822	7.65150494334106	-55.0751	-7.96829	-21.2684	4.49794221168148	-11.7604	-5.9498	-2.53469	7.86276512805822	7.65150494334106	-55.0751	-7.96829	-21.2684	4.49794221168148	-11.7604	-5.9498	-2.53469	7.86276512805822	7.65150494334106	-55.0751	-7.96829	-21.2684	4.49794221168148	-11.7604	-5.9498	-2.53469
-7.16941	12.1115999246588	-43.2313	16.7331172881317	-25.4677	0.104632735382975	-9.53663	3.81529361000244	11.2971734905694	-7.16941	12.1115999246588	-43.2313	16.7331172881317	-25.4677	0.104632735382975	-9.53663	3.81529361000244	11.2971734905694	-7.16941	12.1115999246588	-43.2313	16.7331172881317	-25.4677	0.104632735382975	-9.53663	3.81529361000244	11.2971734905694
-1.33785	15.972036971101	-24.1457	15.0355636753424	-16.504	15.5436894674748	-7.29577	2.31216043641792	-0.399269	-1.33785	15.972036971101	-24.1457	15.0355636753424	-16.504	15.5436894674748	-7.29577	2.31216043641792	-0.399269	-1.33785	15.972036971101	-24.1457	15.0355636753424	-16.504	15.5436894674748	-7.29577	2.31216043641792	-0.399269
3.53618873869695	16.6935173081704	11.5175	44.5227505128239	-4.22867	8.08102828909307	-6.38	-2.51762	11.7817551484275	3.53618873869695	16.6935173081704	11.5175	44.5227505128239	-4.22867	8.08102828909307	-6.38	-2.51762	11.7817551484275	3.53618873869695	16.6935173081704	11.5175	44.5227505128239	-4.22867	8.08102828909307	-6.38	-2.51762	11.7817551484275
-2.77969	13.810728999574	14.0487936306586	30.9638532943995	4.11020102897731	4.60838549000804	-6.84622	-7.92535	5.58972456166073	-2.77969	13.810728999574	14.0487936306586	30.9638532943995	4.11020102897731	4.60838549000804	-6.84622	-7.92535	5.58972456166073	-2.77969	13.810728999574	14.0487936306586	30.9638532943995	4.11020102897731	4.60838549000804	-6.84622	-7.92535	5.58972456166073
15.5143128370707	-4.22527	-0.535868	11.8091930020558	0.294435225262936	-6.67915	-7.40977	-7.08309	-3.14717	15.5143128370707	-4.22527	-0.535868	11.8091930020558	0.294435225262936	-6.67915	-7.40977	-7.08309	-3.14717	15.5143128370707	-4.22527	-0.535868	11.8091930020558	0.294435225262936	-6.67915	-7.40977	-7.08309	-3.14717
19.9712260995794	19.4778077569967	-40.5145	24.7272786947297	20.2689741102254	-10.871	-6.50105	5.11511893058654	10.4101322095952	19.9712260995794	19.4778077569967	-40.5145	24.7272786947297	20.2689741102254	-10.871	-6.50105	5.11511893058654	10.4101322095952	19.9712260995794	19.4778077569967	-40.5145	24.7272786947297	20.2689741102254	-10.871	-6.50105	5.11511893058654	10.4101322095952
11.3391299011768	2.27217988035503	-43.2861	42.4051615524253	10.1591743294242	-9.02792	-4.55733	3.49618715638033	-5.41277	11.3391299011768	2.27217988035503	-43.2861	42.4051615524253	10.1591743294242	-9.02792	-4.55733	3.49618715638033	-5.41277	11.3391299011768	2.27217988035503	-43.2861	42.4051615524253	10.1591743294242	-9.02792	-4.55733	3.49618715638033	-5.41277
-3.79683	0.709602323670057	-45.4209	18.6966713047296	-8.80649	3.78744524019382	-2.74828	5.83768330490472	0.016891249311813	-3.79683	0.709602323670057	-45.4209	18.6966713047296	-8.80649	3.78744524019382	-2.74828	5.83768330490472	0.016891249311813	-3.79683	0.709602323670057	-45.4209	18.6966713047296	-8.80649	3.78744524019382	-2.74828	5.83768330490472	0.016891249311813
12.9128225873164	-3.62009	-48.6242	-5.63714	-10.8734	17.4690397062446	-1.35832	4.38250796068416	0.844269504799983	12.9128225873164	-3.62009	-48.6242	-5.63714	-10.8734	17.4690397062446	-1.35832	4.38250796068416	0.844269504799983	12.9128225873164	-3.62009	-48.6242	-5.63714	-10.8734	17.4690397062446	-1.35832	4.38250796068416	0.844269504799983
8.99409721332228	6.62440334839254	-53.9006	-32.0257	-22.3433	1.31930888091905	-0.858447	3.19469756135211	6.02659851685067	8.99409721332228	6.62440334839254	-53.9006	-32.0257	-22.3433	1.31930888091905	-0.858447	3.19469756135211	6.02659851685067	8.99409721332228	6.62440334839254	-53.9006	-32.0257	-22.3433	1.31930888091905	-0.858447	3.19469756135211	6.02659851685067
15.865548934145	26.2426858525524	-31.0833	-19.4409	-2.9081	-10.8479	-1.6361	0.891253531139249	-1.39475	15.865548934145	26.2426858525524	-31.0833	-19.4409	-2.9081	-10.8479	-1.6361	0.891253531139249	-1.39475	15.865548934145	26.2426858525524	-31.0833	-19.4409	-2.9081	-10.8479	-1.6361	0.891253531139249	-1.39475
-1.09791	20.645339226013	-26.0029	-18.5366	-5.90188	-0.218052	-3.85654	3.74158264491332	1.73596775652576	-1.09791	20.645339226013	-26.0029	-18.5366	-5.90188	-0.218052	-3.85654	3.74158264491332	1.73596775652576	-1.09791	20.645339226013	-26.0029	-18.5366	-5.90188	-0.218052	-3.85654	3.74158264491332	1.73596775652576
-14.3196	-1.48596	14.9230945596071	-23.9825	23.5371596049338	-4.42163	-6.8381	-2.96676	-4.24102	-14.3196	-1.48596	14.9230945596071	-23.9825	23.5371596049338	-4.42163	-6.8381	-2.96676	-4.24102	-14.3196	-1.48596	14.9230945596071	-23.9825	23.5371596049338	-4.42163	-6.8381	-2.96676	-4.24102
-1.28772	-21.6245	68.6950781696608	-8.60528	13.2345919831969	-4.73133	-10.0929	6.01140893945208	-3.19694	-1.28772	-21.6245	68.6950781696608	-8.60528	13.2345919831969	-4.73133	-10.0929	6.01140893945208	-3.19694	-1.28772	-21.6245	68.6950781696608	-8.60528	13.2345919831969	-4.73133	-10.0929	6.01140893945208	-3.19694
11.2616842082104	-27.5472	-47.2108	12.4759439906628	22.6170099150033	-11.5569	-13.2812	0.684973097415885	6.21250555952339	11.2616842082104	-27.5472	-47.2108	12.4759439906628	22.6170099150033	-11.5569	-13.2812	0.684973097415885	6.21250555952339	11.2616842082104	-27.5472	-47.2108	12.4759439906628	22.6170099150033	-11.5569	-13.2812	0.684973097415885	6.21250555952339
7.22137955194471	-19.0458	-96.8114	15.0654104732472	22.0447483496746	-8.11525	-16.4666	3.42321673841106	-4.29585	7.22137955194471	-19.0458	-96.8114	15.0654104732472	22.0447483496746	-8.11525	-16.4666	3.42321673841106	-4.29585	7.22137955194471	-19.0458	-96.8114	15.0654104732472	22.0447483496746	-8.11525	-16.4666	3.42321673841106	-4.29585
-4.36035	-5.95145	-95.808	6.26345644893387	0.855659023780857	-5.41136	-19.838	9.58643030399393	-10.2204	-4.36035	-5.95145	-95.808	6.26345644893387	0.855659023780857	-5.41136	-19.838	9.58643030399393	-10.2204	-4.36035	-5.95145	-95.808	6.26345644893387	0.855659023780857	-5.41136	-19.838	9.58643030399393	-10.2204
-2.07238	-5.92708	-61.7543	10.1775984382563	-9.28357	-0.394384	-22.9704	17.9200469055736	-0.641228	-2.07238	-5.92708	-61.7543	10.1775984382563	-9.28357	-0.394384	-22.9704	17.9200469055736	-0.641228	-2.07238	-5.92708	-61.7543	10.1775984382563	-9.28357	-0.394384	-22.9704	17.9200469055736	-0.641228
-22.3555	6.87669234686171	-43.6951	-6.54932	-5.49369	2.9950078859674	-25.1195	1.70246202714276	4.40654211430336	-22.3555	6.87669234686171	-43.6951	-6.54932	-5.49369	2.9950078859674	-25.1195	1.70246202714276	4.40654211430336	-22.3555	6.87669234686171	-43.6951	-6.54932	-5.49369	2.9950078859674	-25.1195	1.70246202714276	4.40654211430336
-11.8419	19.7939911946208	-19.2886	8.76898781832007	10.844247649356	-0.467596	-25.6606	9.13032466797112	1.15752159806883	-11.8419	19.7939911946208	-19.2886	8.76898781832007	10.844247649356	-0.467596	-25.6606	9.13032466797112	1.15752159806883	-11.8419	19.7939911946208	-19.2886	8.76898781832007	10.844247649356	-0.467596	-25.6606	9.13032466797112	1.15752159806883
-0.24132	17.8916914488142	-6.87994	11.9151424065075	10.9068556094515	-10.106	-24.8246	7.4446921089207	1.45630302412953	-0.24132	17.8916914488142	-6.87994	11.9151424065075	10.9068556094515	-10.106	-24.8246	7.4446921089207	1.45630302412953	-0.24132	17.8916914488142	-6.87994	11.9151424065075	10.9068556094515	-10.106	-24.8246	7.4446921089207	1.45630302412953
4.63542019987678	30.4997781178401	-17.018	12.971421824634	-9.11209	-10.7048	-23.161	20.1424234003668	-3.49843	4.63542019987678	30.4997781178401	-17.018	12.971421824634	-9.11209	-10.7048	-23.161	20.1424234003668	-3.49843	4.63542019987678	30.4997781178401	-17.018	12.971421824634	-9.11209	-10.7048	-23.161	20.1424234003668	-3.49843
5.40119972527486	29.6522994332786	8.71670448126604	-28.5071	-6.22757	-0.033007	-20.8296	9.50370364791394	0.311557233105651	5.40119972527486	29.6522994332786	8.71670448126604	-28.5071	-6.22757	-0.033007	-20.8296	9.50370364791394	0.311557233105651	5.40119972527486	29.6522994332786	8.71670448126604	-28.5071	-6.22757	-0.033007	-20.8296	9.50370364791394	0.311557233105651
-2.54793	2.9547852501657	12.7864591392775	-19.5278	6.90331485475761	-6.56862	-18.1479	11.6012990452209	5.68908052403176	-2.54793	2.9547852501657	12.7864591392775	-19.5278	6.90331485475761	-6.56862	-18.1479	11.6012990452209	5.68908052403176	-2.54793	2.9547852501657	12.7864591392775	-19.5278	6.90331485475761	-6.56862	-18.1479	11.6012990452209	5.68908052403176
-11.0548	-4.14623	26.4442132181067	21.6636260845765	-8.32238	-1.47741	-15.5598	2.02693515055612	2.15070345823943	-11.0548	-4.14623	26.4442132181067	21.6636260845765	-8.32238	-1.47741	-15.5598	2.02693515055612	2.15070345823943	-11.0548	-4.14623	26.4442132181067	21.6636260845765	-8.32238	-1.47741	-15.5598	2.02693515055612	2.15070345823943
-10.8515	6.16985645180386	46.4044518818263	8.68683477037269	-7.06246	-0.331696	-13.2262	-6.3046	6.82679576137853	-10.8515	6.16985645180386	46.4044518818263	8.68683477037269	-7.06246	-0.331696	-13.2262	-6.3046	6.82679576137853	-10.8515	6.16985645180386	46.4044518818263	8.68683477037269	-7.06246	-0.331696	-13.2262	-6.3046	6.82679576137853
-5.7645	-24.6171	61.0887452586952	-16.191	-4.76098	2.22926423628063	-10.8392	-19.0779	7.4172758998534	-5.7645	-24.6171	61.0887452586952	-16.191	-4.76098	2.22926423628063	-10.8392	-19.0779	7.4172758998534	-5.7645	-24.6171	61.0887452586952	-16.191	-4.76098	2.22926423628063	-10.8392	-19.0779	7.4172758998534
-12.3968	-7.83486	54.508309901884	-0.901566	-7.45781	-10.1385	-8.38756	-0.910822	5.99563603392775	-12.3968	-7.83486	54.508309901884	-0.901566	-7.45781	-10.1385	-8.38756	-0.910822	5.99563603392775	-12.3968	-7.83486	54.508309901884	-0.901566	-7.45781	-10.1385	-8.38756	-0.910822	5.99563603392775
12.6942108715292	6.58533085055004	-13.928	-4.50524	-15.0579	-18.271	-6.43994	19.6748966274832	-9.80311	12.6942108715292	6.58533085055004	-13.928	-4.50524	-15.0579	-18.271	-6.43994	19.6748966274832	-9.80311	12.6942108715292	6.58533085055004	-13.928	-4.50524	-15.0579	-18.271	-6.43994	19.6748966274832	-9.80311
12.3083536416861	26.9586248425395	-44.5852	-23.8743	-7.91763	-10.1287	-5.76276	2.95822852271232	-13.6235	12.3083536416861	26.9586248425395	-44.5852	-23.8743	-7.91763	-10.1287	-5.76276	2.95822852271232	-13.6235	12.3083536416861	26.9586248425395	-44.5852	-23.8743	-7.91763	-10.1287	-5.76276	2.95822852271232	-13.6235
19.9512197367615	0.0688592120254845	-57.1303	-33.4585	-11.7399	9.89238923485701	-6.42351	3.33748971084444	-5.62702	19.9512197367615	0.0688592120254845	-57.1303	-33.4585	-11.7399	9.89238923485701	-6.42351	3.33748971084444	-5.62702	19.9512197367615	0.0688592120254845	-57.1303	-33.4585	-11.7399	9.89238923485701	-6.42351	3.33748971084444	-5.62702
5.58899591591621	-33.8896	-66.2943	-26.2163	-1.05411	6.85005211969983	-7.63716	-8.85779	6.90697093394452	5.58899591591621	-33.8896	-66.2943	-26.2163	-1.05411	6.85005211969983	-7.63716	-8.85779	6.90697093394452	5.58899591591621	-33.8896	-66.2943	-26.2163	-1.05411	6.85005211969983	-7.63716	-8.85779	6.90697093394452
3.55504177262627	-13.0323	-71.4062	-12.1818	0.829953925319037	-1.0841	-8.62422	-6.4113	3.93995372985045	3.55504177262627	-13.0323	-71.4062	-12.1818	0.829953925319037	-1.0841	-8.62422	-6.4113	3.93995372985045	3.55504177262627	-13.0323	-71.4062	-12.1818	0.829953925319037	-1.0841	-8.62422	-6.4113	3.93995372985045
17.6071197019023	-3.65232	-29.9021	7.08344174501268	-11.9635	1.12157278273721	-9.29913	11.0700123650059	-7.62471	17.6071197019023	-3.65232	-29.9021	7.08344174501268	-11.9635	1.12157278273721	-9.29913	11.0700123650059	-7.62471	17.6071197019023	-3.65232	-29.9021	7.08344174501268	-11.9635	1.12157278273721	-9.29913	11.0700123650059	-7.62471
9.11187325785162	23.9680698535404	-3.21557	1.83747	14.6629951823276	6.61165954746014	-10.4706	10.0652	17.9498699924389	9.11187325785162	23.9680698535404	-3.21557	1.83747	14.6629951823276	6.61165954746014	-10.4706	10.0652	17.9498699924389	9.11187325785162	23.9680698535404	-3.21557	1.83747	14.6629951823276	6.61165954746014	-10.4706	10.0652	17.9498699924389
6.26928072663185	19.0529096596018	-27.8222	13.3016152434039	12.1879931913435	9.87547494475948	-12.5087	-21.4365	10.2517135582125	6.26928072663185	19.0529096596018	-27.8222	13.3016152434039	12.1879931913435	9.87547494475948	-12.5087	-21.4365	10.2517135582125	6.26928072663185	19.0529096596018	-27.8222	13.3016152434039	12.1879931913435	9.87547494475948	-12.5087	-21.4365	10.2517135582125
1.5874798540333	9.49515853400423	-52.4577	36.5297237497646	11.278582664912	5.07154662638588	-15.0015	-30.2263	-3.51107	1.5874798540333	9.49515853400423	-52.4577	36.5297237497646	11.278582664912	5.07154662638588	-15.0015	-30.2263	-3.51107	1.5874798540333	9.49515853400423	-52.4577	36.5297237497646	11.278582664912	5.07154662638588	-15.0015	-30.2263	-3.51107
0.386886687458496	-15.5779	-51.5309	42.6449778322151	-2.50475	14.6549434033243	-16.3408	-16.8787	-2.38059	0.386886687458496	-15.5779	-51.5309	42.6449778322151	-2.50475	14.6549434033243	-16.3408	-16.8787	-2.38059	0.386886687458496	-15.5779	-51.5309	42.6449778322151	-2.50475	14.6549434033243	-16.3408	-16.8787	-2.38059
8.13779116438313	-10.3332	-20.667	52.5767889680576	-17.7665	12.2809454207382	-15.0796	-6.39371	-2.76483	8.13779116438313	-10.3332	-20.667	52.5767889680576	-17.7665	12.2809454207382	-15.0796	-6.39371	-2.76483	8.13779116438313	-10.3332	-20.667	52.5767889680576	-17.7665	12.2809454207382	-15.0796	-6.39371	-2.76483
0.328547048268526	-7.69667	-36.1837	41.7086782447122	-13.2347	14.5999	-11.5841	-5.53796	4.54725062417974	0.328547048268526	-7.69667	-36.1837	41.7086782447122	-13.2347	14.5999	-11.5841	-5.53796	4.54725062417974	0.328547048268526	-7.69667	-36.1837	41.7086782447122	-13.2347	14.5999	-11.5841	-5.53796	4.54725062417974
-7.66743	-9.60906	-38.9638	2.73289421018362	-8.04022	31.6849660239527	-7.6059	8.00452863470919	3.85927386015761	-7.66743	-9.60906	-38.9638	2.73289421018362	-8.04022	31.6849660239527	-7.6059	8.00452863470919	3.85927386015761	-7.66743	-9.60906	-38.9638	2.73289421018362	-8.04022	31.6849660239527	-7.6059	8.00452863470919	3.85927386015761
12.0287609220552	5.84506615264277	-30.1586	-19.197	10.6623910593032	26.1019507918743	-4.86543	9.80496926441575	-0.820244	12.0287609220552	5.84506615264277	-30.1586	-19.197	10.6623910593032	26.1019507918743	-4.86543	9.80496926441575	-0.820244	12.0287609220552	5.84506615264277	-30.1586	-19.197	10.6623910593032	26.1019507918743	-4.86543	9.80496926441575	-0.820244
23.3110658829666	13.082785435234	-19.7817	-13.6857	3.35239742041236	21.5345367790825	-3.6864	2.19778331140815	0.134373987844012	23.3110658829666	13.082785435234	-19.7817	-13.6857	3.35239742041236	21.5345367790825	-3.6864	2.19778331140815	0.134373987844012	23.3110658829666	13.082785435234	-19.7817	-13.6857	3.35239742041236	21.5345367790825	-3.6864	2.19778331140815	0.134373987844012
-3.07059	19.7177546716825	58.3359895159436	-11.2508	-4.45403	13.8731142138184	-3.77488	11.7262176932174	13.5024524009097	-3.07059	19.7177546716825	58.3359895159436	-11.2508	-4.45403	13.8731142138184	-3.77488	11.7262176932174	13.5024524009097	-3.07059	19.7177546716825	58.3359895159436	-11.2508	-4.45403	13.8731142138184	-3.77488	11.7262176932174	13.5024524009097
-42.738	8.89482514351534	80.640380707935	-14.0734	-4.0306	8.5906040945095	-4.4348	13.755350534327	4.45979223667047	-42.738	8.89482514351534	80.640380707935	-14.0734	-4.0306	8.5906040945095	-4.4348	13.755350534327	4.45979223667047	-42.738	8.89482514351534	80.640380707935	-14.0734	-4.0306	8.5906040945095	-4.4348	13.755350534327	4.45979223667047
-38.7872	9.86542	-38.7897	-23.6682	8.83989601534486	6.44321780004512	-5.4767	7.91173819247675	-5.06735	-38.7872	9.86542	-38.7897	-23.6682	8.83989601534486	6.44321780004512	-5.4767	7.91173819247675	-5.06735	-38.7872	9.86542	-38.7897	-23.6682	8.83989601534486	6.44321780004512	-5.4767	7.91173819247675	-5.06735
20.0525823300209	15.579960023785	-120.39	-8.81626	23.1865051096701	-9.66309	-7.48682	10.8934500152992	-16.1168	20.0525823300209	15.579960023785	-120.39	-8.81626	23.1865051096701	-9.66309	-7.48682	10.8934500152992	-16.1168	20.0525823300209	15.579960023785	-120.39	-8.81626	23.1865051096701	-9.66309	-7.48682	10.8934500152992	-16.1168
47.2272284439859	6.29434032704756	-124.655	-20.3926	21.465010830081	-4.21101	-10.6193	1.80031539856025	-15.1537	47.2272284439859	6.29434032704756	-124.655	-20.3926	21.465010830081	-4.21101	-10.6193	1.80031539856025	-15.1537	47.2272284439859	6.29434032704756	-124.655	-20.3926	21.465010830081	-4.21101	-10.6193	1.80031539856025	-15.1537
58.6857441603358	-0.48045	-81.3813	-31.7718	11.9587185594297	-4.94746	-14.537	8.77324494965211	0.315133172322128	58.6857441603358	-0.48045	-81.3813	-31.7718	11.9587185594297	-4.94746	-14.537	8.77324494965211	0.315133172322128	58.6857441603358	-0.48045	-81.3813	-31.7718	11.9587185594297	-4.94746	-14.537	8.77324494965211	0.315133172322128
55.9686657437216	1.38184077480705	-8.63034	-20.2383	-9.80484	-15.4303	-18.6932	-3.74149	13.1516216239166	55.9686657437216	1.38184077480705	-8.63034	-20.2383	-9.80484	-15.4303	-18.6932	-3.74149	13.1516216239166	55.9686657437216	1.38184077480705	-8.63034	-20.2383	-9.80484	-15.4303	-18.6932	-3.74149	13.1516216239166
40.5207031685773	-6.99602	-19.5423	25.5679034651054	-21.0011	-23.3213	-21.5861	-14.7465	1.93973160256629	40.5207031685773	-6.99602	-19.5423	25.5679034651054	-21.0011	-23.3213	-21.5861	-14.7465	1.93973160256629	40.5207031685773	-6.99602	-19.5423	25.5679034651054	-21.0011	-23.3213	-21.5861	-14.7465	1.93973160256629
17.8866818134135	1.35488722084863	-72.6105	54.1907849742686	2.42754211022572	-11.1705	-22.4191	-28.0897	5.30659508337999	17.8866818134135	1.35488722084863	-72.6105	54.1907849742686	2.42754211022572	-11.1705	-22.4191	-28.0897	5.30659508337999	17.8866818134135	1.35488722084863	-72.6105	54.1907849742686	2.42754211022572	-11.1705	-22.4191	-28.0897	5.30659508337999
-2.32026	-16.4298	-78.2701	22.4000259319488	8.99132473259914	-5.21627	-21.526	-51.6537	1.52714384404237	-2.32026	-16.4298	-78.2701	22.4000259319488	8.99132473259914	-5.21627	-21.526	-51.6537	1.52714384404237	-2.32026	-16.4298	-78.2701	22.4000259319488	8.99132473259914	-5.21627	-21.526	-51.6537	1.52714384404237
-16.6676	-15.9535	-40.8325	-28.6451	0.887742855937852	-16.8818	-19.1777	-13.0052	-9.58496	-16.6676	-15.9535	-40.8325	-28.6451	0.887742855937852	-16.8818	-19.1777	-13.0052	-9.58496	-16.6676	-15.9535	-40.8325	-28.6451	0.887742855937852	-16.8818	-19.1777	-13.0052	-9.58496
-37.4045	-8.46991	19.3773276986953	-40.2263	24.0402774048421	-3.96911	-15.3688	7.55484582974965	14.0306077455279	-37.4045	-8.46991	19.3773276986953	-40.2263	24.0402774048421	-3.96911	-15.3688	7.55484582974965	14.0306077455279	-37.4045	-8.46991	19.3773276986953	-40.2263	24.0402774048421	-3.96911	-15.3688	7.55484582974965	14.0306077455279
-48.0661	-19.1344	67.8497015781192	-25.3572	23.1396465556548	-3.67571	-11.399	9.86048974608413	14.1478037911692	-48.0661	-19.1344	67.8497015781192	-25.3572	23.1396465556548	-3.67571	-11.399	9.86048974608413	14.1478037911692	-48.0661	-19.1344	67.8497015781192	-25.3572	23.1396465556548	-3.67571	-11.399	9.86048974608413	14.1478037911692
-38.8572	-15.6573	42.7387082783207	-13.7903	25.4717217092874	-11.0835	-9.11174	5.50279343174243	-5.21165	-38.8572	-15.6573	42.7387082783207	-13.7903	25.4717217092874	-11.0835	-9.11174	5.50279343174243	-5.21165	-38.8572	-15.6573	42.7387082783207	-13.7903	25.4717217092874	-11.0835	-9.11174	5.50279343174243	-5.21165
-39.2635	-5.7612	10.3850570317907	-11.0214	-8.60447	-22.0826	-9.65892	2.80650946837839	-4.23518	-39.2635	-5.7612	10.3850570317907	-11.0214	-8.60447	-22.0826	-9.65892	2.80650946837839	-4.23518	-39.2635	-5.7612	10.3850570317907	-11.0214	-8.60447	-22.0826	-9.65892	2.80650946837839	-4.23518
-37.9111	-7.85468	-11.5604	2.01079953066587	-32.4506	5.18284015081563	-12.5075	34.4297670320537	1.29336458158227	-37.9111	-7.85468	-11.5604	2.01079953066587	-32.4506	5.18284015081563	-12.5075	34.4297670320537	1.29336458158227	-37.9111	-7.85468	-11.5604	2.01079953066587	-32.4506	5.18284015081563	-12.5075	34.4297670320537	1.29336458158227
-23.0114	-18.3476	-34.3309	21.6843746866032	-16.7684	-8.76954	-15.7656	101.272074609768	11.5127145576917	-23.0114	-18.3476	-34.3309	21.6843746866032	-16.7684	-8.76954	-15.7656	101.272074609768	11.5127145576917	-23.0114	-18.3476	-34.3309	21.6843746866032	-16.7684	-8.76954	-15.7656	101.272074609768	11.5127145576917
-15.6486	-1.47792	-29.4069	28.8665878656788	-26.3988	-5.45533	-17.76	11.3817193524723	9.70032801130237	-15.6486	-1.47792	-29.4069	28.8665878656788	-26.3988	-5.45533	-17.76	11.3817193524723	9.70032801130237	-15.6486	-1.47792	-29.4069	28.8665878656788	-26.3988	-5.45533	-17.76	11.3817193524723	9.70032801130237
-4.47014	-13.5467	-37.8494	23.1258194196674	7.27797075308852	-6.09503	-18.0923	-182.426	12.0263370602553	-4.47014	-13.5467	-37.8494	23.1258194196674	7.27797075308852	-6.09503	-18.0923	-182.426	12.0263370602553	-4.47014	-13.5467	-37.8494	23.1258194196674	7.27797075308852	-6.09503	-18.0923	-182.426	12.0263370602553
1.39442507863302	0.523109071645056	-18.8391	31.6786901867224	1.3400814280254	0.104078947692808	-17.3669	-132.144	11.5837657769685	1.39442507863302	0.523109071645056	-18.8391	31.6786901867224	1.3400814280254	0.104078947692808	-17.3669	-132.144	11.5837657769685	1.39442507863302	0.523109071645056	-18.8391	31.6786901867224	1.3400814280254	0.104078947692808	-17.3669	-132.144	11.5837657769685
4.98686632341578	9.14901978359036	-9.117	47.1481420417856	16.6659013993676	13.6339925010319	-15.9413	-53.4678	19.1357652058532	4.98686632341578	9.14901978359036	-9.117	47.1481420417856	16.6659013993676	13.6339925010319	-15.9413	-53.4678	19.1357652058532	4.98686632341578	9.14901978359036	-9.117	47.1481420417856	16.6659013993676	13.6339925010319	-15.9413	-53.4678	19.1357652058532
8.21799027617059	10.0584017027943	22.8124577983118	44.0364855212702	18.2681627168751	4.06734140192161	-13.3566	-97.3856	31.0117861355735	8.21799027617059	10.0584017027943	22.8124577983118	44.0364855212702	18.2681627168751	4.06734140192161	-13.3566	-97.3856	31.0117861355735	8.21799027617059	10.0584017027943	22.8124577983118	44.0364855212702	18.2681627168751	4.06734140192161	-13.3566	-97.3856	31.0117861355735
-3.16598	-1.53098	32.452007590406	18.5228026702032	20.8625154791381	7.49842426401022	-9.8214	-64.9863	0.962243085545659	-3.16598	-1.53098	32.452007590406	18.5228026702032	20.8625154791381	7.49842426401022	-9.8214	-64.9863	0.962243085545659	-3.16598	-1.53098	32.452007590406	18.5228026702032	20.8625154791381	7.49842426401022	-9.8214	-64.9863	0.962243085545659
-4.09391	-1.39236	29.3311735502693	22.8780515846693	15.7069863417544	-5.32801	-6.81913	17.3457785104779	-16.9618	-4.09391	-1.39236	29.3311735502693	22.8780515846693	15.7069863417544	-5.32801	-6.81913	17.3457785104779	-16.9618	-4.09391	-1.39236	29.3311735502693	22.8780515846693	15.7069863417544	-5.32801	-6.81913	17.3457785104779	-16.9618
-3.15694	1.09079881849401	34.7412134388865	27.1260057904885	0.234526738285527	-2.81472	-5.62173	105.791711904983	-22.0963	-3.15694	1.09079881849401	34.7412134388865	27.1260057904885	0.234526738285527	-2.81472	-5.62173	105.791711904983	-22.0963	-3.15694	1.09079881849401	34.7412134388865	27.1260057904885	0.234526738285527	-2.81472	-5.62173	105.791711904983	-22.0963
-1.11698	-7.44074	19.1712370808835	-6.3484	9.15510867092782	-6.42124	-6.00641	138.025268616858	10.6136190485797	-1.11698	-7.44074	19.1712370808835	-6.3484	9.15510867092782	-6.42124	-6.00641	138.025268616858	10.6136190485797	-1.11698	-7.44074	19.1712370808835	-6.3484	9.15510867092782	-6.42124	-6.00641	138.025268616858	10.6136190485797
-5.47657	11.2429578455598	14.8605303947181	-43.1674	-3.24942	10.159854950091	-6.81992	135.187948204506	0.862068537129129	-5.47657	11.2429578455598	14.8605303947181	-43.1674	-3.24942	10.159854950091	-6.81992	135.187948204506	0.862068537129129	-5.47657	11.2429578455598	14.8605303947181	-43.1674	-3.24942	10.159854950091	-6.81992	135.187948204506	0.862068537129129
-2.92988	-1.30053	-10.7779	-34.7131	1.29102783837314	-5.68959	-7.6027	140.244255332939	-28.2966	-2.92988	-1.30053	-10.7779	-34.7131	1.29102783837314	-5.68959	-7.6027	140.244255332939	-28.2966	-2.92988	-1.30053	-10.7779	-34.7131	1.29102783837314	-5.68959	-7.6027	140.244255332939	-28.2966
-17.2448	-0.77454	-21.8894	-14.1244	10.6279156316866	8.67653224290192	-8.5646	125.264781780493	-27.6717	-17.2448	-0.77454	-21.8894	-14.1244	10.6279156316866	8.67653224290192	-8.5646	125.264781780493	-27.6717	-17.2448	-0.77454	-21.8894	-14.1244	10.6279156316866	8.67653224290192	-8.5646	125.264781780493	-27.6717
9.64977555069514	0.952972478938392	-13.717	-43.3462	-0.635583	14.1813009969128	-9.3092	117.566170122201	-40.1163	9.64977555069514	0.952972478938392	-13.717	-43.3462	-0.635583	14.1813009969128	-9.3092	117.566170122201	-40.1163	9.64977555069514	0.952972478938392	-13.717	-43.3462	-0.635583	14.1813009969128	-9.3092	117.566170122201	-40.1163
10.9545223928128	4.55077104701296	-11.8569	-25.3365	-4.61832	19.1501974673018	-9.04516	104.773581303978	-36.2098	10.9545223928128	4.55077104701296	-11.8569	-25.3365	-4.61832	19.1501974673018	-9.04516	104.773581303978	-36.2098	10.9545223928128	4.55077104701296	-11.8569	-25.3365	-4.61832	19.1501974673018	-9.04516	104.773581303978	-36.2098
8.52051978443516	16.6628781732311	26.6967959057823	-18.0036	-14.4504	10.5602551551286	-7.48403	80.3688517018253	-5.35909	8.52051978443516	16.6628781732311	26.6967959057823	-18.0036	-14.4504	10.5602551551286	-7.48403	80.3688517018253	-5.35909	8.52051978443516	16.6628781732311	26.6967959057823	-18.0036	-14.4504	10.5602551551286	-7.48403	80.3688517018253	-5.35909
20.5447693234968	13.0200894604014	-32.6132	-11.7303	-31.2689	5.1196750257222	-5.45223	47.0555396583106	20.632180142391	20.5447693234968	13.0200894604014	-32.6132	-11.7303	-31.2689	5.1196750257222	-5.45223	47.0555396583106	20.632180142391	20.5447693234968	13.0200894604014	-32.6132	-11.7303	-31.2689	5.1196750257222	-5.45223	47.0555396583106	20.632180142391
6.84183327698877	3.97040663577445	-58.242	-1.99701	-28.3824	10.4350236432344	-4.30271	34.1046611164172	30.1376056666997	6.84183327698877	3.97040663577445	-58.242	-1.99701	-28.3824	10.4350236432344	-4.30271	34.1046611164172	30.1376056666997	6.84183327698877	3.97040663577445	-58.242	-1.99701	-28.3824	10.4350236432344	-4.30271	34.1046611164172	30.1376056666997
-7.3744	0.636665610853326	-52.359	5.66171403783325	-30.7481	4.25968724245854	-4.70035	-15.396	47.1733244102279	-7.3744	0.636665610853326	-52.359	5.66171403783325	-30.7481	4.25968724245854	-4.70035	-15.396	47.1733244102279	-7.3744	0.636665610853326	-52.359	5.66171403783325	-30.7481	4.25968724245854	-4.70035	-15.396	47.1733244102279
-13.3485	-6.20466	-67.2278	40.8504852183585	-11.8141	5.52696876333575	-6.87256	-28.9687	52.6495025298111	-13.3485	-6.20466	-67.2278	40.8504852183585	-11.8141	5.52696876333575	-6.87256	-28.9687	52.6495025298111	-13.3485	-6.20466	-67.2278	40.8504852183585	-11.8141	5.52696876333575	-6.87256	-28.9687	52.6495025298111
23.4258021012508	6.96591562285003	-73.9414	3.65292157918979	4.16948720486412	-8.74338	-10.5271	-35.9757	16.2476496242198	23.4258021012508	6.96591562285003	-73.9414	3.65292157918979	4.16948720486412	-8.74338	-10.5271	-35.9757	16.2476496242198	23.4258021012508	6.96591562285003	-73.9414	3.65292157918979	4.16948720486412	-8.74338	-10.5271	-35.9757	16.2476496242198
35.6151500556132	4.98521036596698	-68.9527	-26.7725	12.6893075922317	-10.6813	-14.5417	-50.8854	-18.3557	35.6151500556132	4.98521036596698	-68.9527	-26.7725	12.6893075922317	-10.6813	-14.5417	-50.8854	-18.3557	35.6151500556132	4.98521036596698	-68.9527	-26.7725	12.6893075922317	-10.6813	-14.5417	-50.8854	-18.3557
36.1043478549541	2.78712536498877	-50.7676	-20.2023	2.59607158002229	14.1316324084476	-17.6038	-56.5298	-36.2421	36.1043478549541	2.78712536498877	-50.7676	-20.2023	2.59607158002229	14.1316324084476	-17.6038	-56.5298	-36.2421	36.1043478549541	2.78712536498877	-50.7676	-20.2023	2.59607158002229	14.1316324084476	-17.6038	-56.5298	-36.2421
14.4019660794363	-0.645061	-42.5949	-19.795	1.03130857156511	0.85311808297248	-18.5277	-73.3093	-22.8958	14.4019660794363	-0.645061	-42.5949	-19.795	1.03130857156511	0.85311808297248	-18.5277	-73.3093	-22.8958	14.4019660794363	-0.645061	-42.5949	-19.795	1.03130857156511	0.85311808297248	-18.5277	-73.3093	-22.8958
15.6126766015781	-5.67441	-14.4864	-9.46238	2.27663277682642	15.8894823861526	-17.1406	-57.1927	-24.8916	15.6126766015781	-5.67441	-14.4864	-9.46238	2.27663277682642	15.8894823861526	-17.1406	-57.1927	-24.8916	15.6126766015781	-5.67441	-14.4864	-9.46238	2.27663277682642	15.8894823861526	-17.1406	-57.1927	-24.8916
21.4432271493488	-1.62212	19.4009176446414	16.2375372084383	6.29344336122498	-6.07336	-14.814	-48.0652	-27.9332	21.4432271493488	-1.62212	19.4009176446414	16.2375372084383	6.29344336122498	-6.07336	-14.814	-48.0652	-27.9332	21.4432271493488	-1.62212	19.4009176446414	16.2375372084383	6.29344336122498	-6.07336	-14.814	-48.0652	-27.9332
10.1180980825784	-0.563157	16.510402626989	-1.00277	20.8411342926013	-7.21559	-13.7696	-51.5367	0.213336938366851	10.1180980825784	-0.563157	16.510402626989	-1.00277	20.8411342926013	-7.21559	-13.7696	-51.5367	0.213336938366851	10.1180980825784	-0.563157	16.510402626989	-1.00277	20.8411342926013	-7.21559	-13.7696	-51.5367	0.213336938366851
9.05237832184796	4.09245055872104	-2.30219	5.69356157967234	18.3859508300176	-6.30648	-14.1538	-59.2593	-6.81403	9.05237832184796	4.09245055872104	-2.30219	5.69356157967234	18.3859508300176	-6.30648	-14.1538	-59.2593	-6.81403	9.05237832184796	4.09245055872104	-2.30219	5.69356157967234	18.3859508300176	-6.30648	-14.1538	-59.2593	-6.81403
-11.3627	1.43256388257829	-50.0291	9.24746042684724	9.3529603086053	-10.7297	-14.4576	-57.7224	-11.3876	-11.3627	1.43256388257829	-50.0291	9.24746042684724	9.3529603086053	-10.7297	-14.4576	-57.7224	-11.3876	-11.3627	1.43256388257829	-50.0291	9.24746042684724	9.3529603086053	-10.7297	-14.4576	-57.7224	-11.3876
-6.55343	12.7882988282662	-52.9359	14.0962272459778	1.91671083241976	-6.20031	-13.8206	-49.0136	14.8860458911787	-6.55343	12.7882988282662	-52.9359	14.0962272459778	1.91671083241976	-6.20031	-13.8206	-49.0136	14.8860458911787	-6.55343	12.7882988282662	-52.9359	14.0962272459778	1.91671083241976	-6.20031	-13.8206	-49.0136	14.8860458911787
-17.551	3.45305452113822	-57.0496	11.6781547783076	-0.227317	3.82095407312896	-12.6615	-24.0007	38.3791356765944	-17.551	3.45305452113822	-57.0496	11.6781547783076	-0.227317	3.82095407312896	-12.6615	-24.0007	38.3791356765944	-17.551	3.45305452113822	-57.0496	11.6781547783076	-0.227317	3.82095407312896	-12.6615	-24.0007	38.3791356765944
-11.5211	-3.6494	-45.5523	17.8772701784509	8.67879049830061	2.74682386395685	-12.015	-14.2818	103.628363963146	-11.5211	-3.6494	-45.5523	17.8772701784509	8.67879049830061	2.74682386395685	-12.015	-14.2818	103.628363963146	-11.5211	-3.6494	-45.5523	17.8772701784509	8.67879049830061	2.74682386395685	-12.015	-14.2818	103.628363963146
-14.8029	5.70135373101113	-37.059	7.80681702345696	0.42332482542907	20.2631957721873	-11.7617	-35.501	84.601894375214	-14.8029	5.70135373101113	-37.059	7.80681702345696	0.42332482542907	20.2631957721873	-11.7617	-35.501	84.601894375214	-14.8029	5.70135373101113	-37.059	7.80681702345696	0.42332482542907	20.2631957721873	-11.7617	-35.501	84.601894375214
-14.2149	9.3578907541773	-21.4173	23.6093077325115	4.07815558955615	13.9909255664446	-11.8201	-11.1923	-82.7089	-14.2149	9.3578907541773	-21.4173	23.6093077325115	4.07815558955615	13.9909255664446	-11.8201	-11.1923	-82.7089	-14.2149	9.3578907541773	-21.4173	23.6093077325115	4.07815558955615	13.9909255664446	-11.8201	-11.1923	-82.7089
-9.47704	14.7105431115199	-21.824	10.542399356641	19.1240830800224	12.4300417118577	-12.3448	-0.356336	-89.8047	-9.47704	14.7105431115199	-21.824	10.542399356641	19.1240830800224	12.4300417118577	-12.3448	-0.356336	-89.8047	-9.47704	14.7105431115199	-21.824	10.542399356641	19.1240830800224	12.4300417118577	-12.3448	-0.356336	-89.8047
-6.15636	13.0886257140655	-8.82315	12.7110078997215	0.871321642619739	-8.79356	-13.9517	3.35521250442439	-86.5031	-6.15636	13.0886257140655	-8.82315	12.7110078997215	0.871321642619739	-8.79356	-13.9517	3.35521250442439	-86.5031	-6.15636	13.0886257140655	-8.82315	12.7110078997215	0.871321642619739	-8.79356	-13.9517	3.35521250442439	-86.5031
-3.40188	3.3620258288223	5.63697734683643	-4.42698	-12.3656	7.04062827618528	-16.0287	-17.4379	-52.3503	-3.40188	3.3620258288223	5.63697734683643	-4.42698	-12.3656	7.04062827618528	-16.0287	-17.4379	-52.3503	-3.40188	3.3620258288223	5.63697734683643	-4.42698	-12.3656	7.04062827618528	-16.0287	-17.4379	-52.3503
4.24390675507455	-1.46569	14.8860317581248	2.52378649753872	-14.9712	11.9820028476441	-17.2714	-26.8997	-53.419	4.24390675507455	-1.46569	14.8860317581248	2.52378649753872	-14.9712	11.9820028476441	-17.2714	-26.8997	-53.419	4.24390675507455	-1.46569	14.8860317581248	2.52378649753872	-14.9712	11.9820028476441	-17.2714	-26.8997	-53.419
6.41004820863979	3.88556602687489	-7.60365	13.8572246301068	-17.7373	2.0404268054396	-16.8914	-14.8703	-43.4979	6.41004820863979	3.88556602687489	-7.60365	13.8572246301068	-17.7373	2.0404268054396	-16.8914	-14.8703	-43.4979	6.41004820863979	3.88556602687489	-7.60365	13.8572246301068	-17.7373	2.0404268054396	-16.8914	-14.8703	-43.4979
17.5891722527317	24.6253408743304	-6.55827	-5.81814	-20.6301	-1.09607	-15.118	-9.45952	-1.73235	17.5891722527317	24.6253408743304	-6.55827	-5.81814	-20.6301	-1.09607	-15.118	-9.45952	-1.73235	17.5891722527317	24.6253408743304	-6.55827	-5.81814	-20.6301	-1.09607	-15.118	-9.45952	-1.73235
12.2396590183705	16.1295382951097	11.4455028650183	-24.9815	11.6827062446565	1.25957188714627	-12.2822	-17.6109	31.7969527334627	12.2396590183705	16.1295382951097	11.4455028650183	-24.9815	11.6827062446565	1.25957188714627	-12.2822	-17.6109	31.7969527334627	12.2396590183705	16.1295382951097	11.4455028650183	-24.9815	11.6827062446565	1.25957188714627	-12.2822	-17.6109	31.7969527334627
6.88819025150452	4.99523792765654	-15.2809	-24.8161	22.6316804507847	2.48746363392611	-9.31489	0.555900346137092	56.6983146627561	6.88819025150452	4.99523792765654	-15.2809	-24.8161	22.6316804507847	2.48746363392611	-9.31489	0.555900346137092	56.6983146627561	6.88819025150452	4.99523792765654	-15.2809	-24.8161	22.6316804507847	2.48746363392611	-9.31489	0.555900346137092	56.6983146627561
21.0102185709015	6.07640605155386	-19.9616	-1.78405	24.5128043779757	1.32540789336545	-7.09997	-5.34215	63.0875604833778	21.0102185709015	6.07640605155386	-19.9616	-1.78405	24.5128043779757	1.32540789336545	-7.09997	-5.34215	63.0875604833778	21.0102185709015	6.07640605155386	-19.9616	-1.78405	24.5128043779757	1.32540789336545	-7.09997	-5.34215	63.0875604833778
21.0194866242543	7.50329654740253	-9.79288	-3.07586	-2.24882	2.86616673263833	-6.48553	-7.34287	74.3050983414994	21.0194866242543	7.50329654740253	-9.79288	-3.07586	-2.24882	2.86616673263833	-6.48553	-7.34287	74.3050983414994	21.0194866242543	7.50329654740253	-9.79288	-3.07586	-2.24882	2.86616673263833	-6.48553	-7.34287	74.3050983414994
14.0094099757396	1.62695421218862	-39.4079	12.7368312376728	-0.161903	-6.50789	-7.41333	3.8561456761686	52.7107948666687	14.0094099757396	1.62695421218862	-39.4079	12.7368312376728	-0.161903	-6.50789	-7.41333	3.8561456761686	52.7107948666687	14.0094099757396	1.62695421218862	-39.4079	12.7368312376728	-0.161903	-6.50789	-7.41333	3.8561456761686	52.7107948666687
7.93237332393223	13.3261633877831	18.6747585766349	-5.52962	3.55546091715891	-10.5347	-8.95807	-2.33381	52.5546852089316	7.93237332393223	13.3261633877831	18.6747585766349	-5.52962	3.55546091715891	-10.5347	-8.95807	-2.33381	52.5546852089316	7.93237332393223	13.3261633877831	18.6747585766349	-5.52962	3.55546091715891	-10.5347	-8.95807	-2.33381	52.5546852089316
6.79846315992433	-1.41735	67.2412889858547	-26.2722	8.60706415619976	5.91068946724871	-10.1463	10.2374129258228	38.1742247916848	6.79846315992433	-1.41735	67.2412889858547	-26.2722	8.60706415619976	5.91068946724871	-10.1463	10.2374129258228	38.1742247916848	6.79846315992433	-1.41735	67.2412889858547	-26.2722	8.60706415619976	5.91068946724871	-10.1463	10.2374129258228	38.1742247916848
7.99521370038883	4.50103522923015	18.4139371704572	-23.1028	21.2180820255003	16.770713427814	-10.7039	21.0111629247068	59.7303918334277	7.99521370038883	4.50103522923015	18.4139371704572	-23.1028	21.2180820255003	16.770713427814	-10.7039	21.0111629247068	59.7303918334277	7.99521370038883	4.50103522923015	18.4139371704572	-23.1028	21.2180820255003	16.770713427814	-10.7039	21.0111629247068	59.7303918334277
-2.1161	-8.0748	-83.6096	-13.3374	11.9560231205308	10.5112205612048	-10.8423	31.9778732530448	-0.919496	-2.1161	-8.0748	-83.6096	-13.3374	11.9560231205308	10.5112205612048	-10.8423	31.9778732530448	-0.919496	-2.1161	-8.0748	-83.6096	-13.3374	11.9560231205308	10.5112205612048	-10.8423	31.9778732530448	-0.919496
-9.01443	-11.5493	-134.274	-13.281	14.9706225637821	0.266586491149585	-11.1419	13.3804735645459	-20.4352	-9.01443	-11.5493	-134.274	-13.281	14.9706225637821	0.266586491149585	-11.1419	13.3804735645459	-20.4352	-9.01443	-11.5493	-134.274	-13.281	14.9706225637821	0.266586491149585	-11.1419	13.3804735645459	-20.4352
1.92351911767061	-11.3825	-133.148	-20.4708	42.3610628431203	-1.71051	-11.9927	14.6816557994492	-33.3951	1.92351911767061	-11.3825	-133.148	-20.4708	42.3610628431203	-1.71051	-11.9927	14.6816557994492	-33.3951	1.92351911767061	-11.3825	-133.148	-20.4708	42.3610628431203	-1.71051	-11.9927	14.6816557994492	-33.3951
4.93060982594258	-10.815	-64.688	8.45228335628567	27.2901061257756	-1.27863	-13.6183	13.1765985631645	-28.3269	4.93060982594258	-10.815	-64.688	8.45228335628567	27.2901061257756	-1.27863	-13.6183	13.1765985631645	-28.3269	4.93060982594258	-10.815	-64.688	8.45228335628567	27.2901061257756	-1.27863	-13.6183	13.1765985631645	-28.3269
17.9395579035566	13.7759091552958	-8.76961	-13.4082	-22.6572	8.62815745445453	-15.538	7.20610655892747	-6.53161	17.9395579035566	13.7759091552958	-8.76961	-13.4082	-22.6572	8.62815745445453	-15.538	7.20610655892747	-6.53161	17.9395579035566	13.7759091552958	-8.76961	-13.4082	-22.6572	8.62815745445453	-15.538	7.20610655892747	-6.53161
16.6473728633364	0.949991492175316	11.0895743302515	-7.26453	-36.5918	-11.3082	-16.9091	-3.06099	-9.26175	16.6473728633364	0.949991492175316	11.0895743302515	-7.26453	-36.5918	-11.3082	-16.9091	-3.06099	-9.26175	16.6473728633364	0.949991492175316	11.0895743302515	-7.26453	-36.5918	-11.3082	-16.9091	-3.06099	-9.26175
7.59692762133276	4.75443024407959	-14.5571	21.2089377781102	-24.3809	-6.04638	-16.7024	6.90234799224166	-44.6004	7.59692762133276	4.75443024407959	-14.5571	21.2089377781102	-24.3809	-6.04638	-16.7024	6.90234799224166	-44.6004	7.59692762133276	4.75443024407959	-14.5571	21.2089377781102	-24.3809	-6.04638	-16.7024	6.90234799224166	-44.6004
-7.64211	15.8346777597298	-13.9325	13.6895178898088	-19.3953	-3.28178	-14.7751	4.07931070331159	-14.6719	-7.64211	15.8346777597298	-13.9325	13.6895178898088	-19.3953	-3.28178	-14.7751	4.07931070331159	-14.6719	-7.64211	15.8346777597298	-13.9325	13.6895178898088	-19.3953	-3.28178	-14.7751	4.07931070331159	-14.6719
-22.9852	-14.0671	-15.3985	23.7669284014497	-27.5233	-0.388115	-12.0853	5.48598055248624	5.51961955574876	-22.9852	-14.0671	-15.3985	23.7669284014497	-27.5233	-0.388115	-12.0853	5.48598055248624	5.51961955574876	-22.9852	-14.0671	-15.3985	23.7669284014497	-27.5233	-0.388115	-12.0853	5.48598055248624	5.51961955574876
-19.8509	-15.059	-3.19886	39.4491089890667	-10.4648	-6.56302	-9.96647	12.7781532369975	-4.39784	-19.8509	-15.059	-3.19886	39.4491089890667	-10.4648	-6.56302	-9.96647	12.7781532369975	-4.39784	-19.8509	-15.059	-3.19886	39.4491089890667	-10.4648	-6.56302	-9.96647	12.7781532369975	-4.39784
-28.246	-11.5993	-3.82511	6.56789063026128	12.5911419916291	-2.18569	-9.44775	8.57325976983839	-19.6852	-28.246	-11.5993	-3.82511	6.56789063026128	12.5911419916291	-2.18569	-9.44775	8.57325976983839	-19.6852	-28.246	-11.5993	-3.82511	6.56789063026128	12.5911419916291	-2.18569	-9.44775	8.57325976983839	-19.6852
-17.3402	3.76604890970458	-5.89949	2.62166195838857	5.35288026948411	-3.63592	-10.0531	18.8407867311107	1.4247750669784	-17.3402	3.76604890970458	-5.89949	2.62166195838857	5.35288026948411	-3.63592	-10.0531	18.8407867311107	1.4247750669784	-17.3402	3.76604890970458	-5.89949	2.62166195838857	5.35288026948411	-3.63592	-10.0531	18.8407867311107	1.4247750669784
-17.2092	13.318312001463	-1.83137	-8.32832	10.2859555358884	2.68962410181707	-10.7755	42.567730527217	44.2727	-17.2092	13.318312001463	-1.83137	-8.32832	10.2859555358884	2.68962410181707	-10.7755	42.567730527217	44.2727	-17.2092	13.318312001463	-1.83137	-8.32832	10.2859555358884	2.68962410181707	-10.7755	42.567730527217	44.2727
-26.0356	0.881559752662412	2.67867974554739	-12.8314	19.6114406479166	-0.195519	-11.1267	10.7635258373302	31.1485465831832	-26.0356	0.881559752662412	2.67867974554739	-12.8314	19.6114406479166	-0.195519	-11.1267	10.7635258373302	31.1485465831832	-26.0356	0.881559752662412	2.67867974554739	-12.8314	19.6114406479166	-0.195519	-11.1267	10.7635258373302	31.1485465831832
-24.5204	-1.46045	-8.19319	-24.0805	45.2560046533474	-6.53145	-11.337	-23.3298	-38.4946	-24.5204	-1.46045	-8.19319	-24.0805	45.2560046533474	-6.53145	-11.337	-23.3298	-38.4946	-24.5204	-1.46045	-8.19319	-24.0805	45.2560046533474	-6.53145	-11.337	-23.3298	-38.4946
-5.39039	4.46929745492777	-17.205	-11.4271	4.92539261349263	0.48678123723962	-11.5517	11.1366946910332	-18.9001	-5.39039	4.46929745492777	-17.205	-11.4271	4.92539261349263	0.48678123723962	-11.5517	11.1366946910332	-18.9001	-5.39039	4.46929745492777	-17.205	-11.4271	4.92539261349263	0.48678123723962	-11.5517	11.1366946910332	-18.9001
10.4804021819006	10.7065732750136	-19.0718	-4.17091	-12.2182	-5.5937	-11.7769	3.08787277093306	-3.68956	10.4804021819006	10.7065732750136	-19.0718	-4.17091	-12.2182	-5.5937	-11.7769	3.08787277093306	-3.68956	10.4804021819006	10.7065732750136	-19.0718	-4.17091	-12.2182	-5.5937	-11.7769	3.08787277093306	-3.68956
21.6334234829775	15.1482087428933	-26.6592	28.0989279384796	-6.60852	-7.90577	-11.8696	-64.511	8.80399045564143	21.6334234829775	15.1482087428933	-26.6592	28.0989279384796	-6.60852	-7.90577	-11.8696	-64.511	8.80399045564143	21.6334234829775	15.1482087428933	-26.6592	28.0989279384796	-6.60852	-7.90577	-11.8696	-64.511	8.80399045564143
6.14265457040539	-6.77194	-17.1205	48.3745820548147	-1.60589	14.5279059459936	-12.5053	-62.8553	12.4156849247436	6.14265457040539	-6.77194	-17.1205	48.3745820548147	-1.60589	14.5279059459936	-12.5053	-62.8553	12.4156849247436	6.14265457040539	-6.77194	-17.1205	48.3745820548147	-1.60589	14.5279059459936	-12.5053	-62.8553	12.4156849247436
21.2526320870167	-15.4373	-40.3254	40.9796557170314	1.75245061067645	3.74932366056716	-13.53	-38.7334	12.6301753355951	21.2526320870167	-15.4373	-40.3254	40.9796557170314	1.75245061067645	3.74932366056716	-13.53	-38.7334	12.6301753355951	21.2526320870167	-15.4373	-40.3254	40.9796557170314	1.75245061067645	3.74932366056716	-13.53	-38.7334	12.6301753355951
10.4749677808532	-21.1695	-3.18529	3.80437099504935	11.7730202269848	1.35728046800479	-14.1532	2.46811374648115	20.7437718226301	10.4749677808532	-21.1695	-3.18529	3.80437099504935	11.7730202269848	1.35728046800479	-14.1532	2.46811374648115	20.7437718226301	10.4749677808532	-21.1695	-3.18529	3.80437099504935	11.7730202269848	1.35728046800479	-14.1532	2.46811374648115	20.7437718226301
19.434198556929	-24.4949	-19.4148	-1.81627	5.48353104718807	6.85941687137304	-14.3186	35.253534132646	4.87471305304353	19.434198556929	-24.4949	-19.4148	-1.81627	5.48353104718807	6.85941687137304	-14.3186	35.253534132646	4.87471305304353	19.434198556929	-24.4949	-19.4148	-1.81627	5.48353104718807	6.85941687137304	-14.3186	35.253534132646	4.87471305304353
20.7584498945165	-10.5961	-6.92953	-1.66852	0.823959376053248	8.12579538645896	-14.5999	46.1324665979753	-26.6025	20.7584498945165	-10.5961	-6.92953	-1.66852	0.823959376053248	8.12579538645896	-14.5999	46.1324665979753	-26.6025	20.7584498945165	-10.5961	-6.92953	-1.66852	0.823959376053248	8.12579538645896	-14.5999	46.1324665979753	-26.6025
2.69107813268877	-16.7731	22.3664526061644	7.7156057966739	-15.6733	13.5213030782349	-14.7314	52.5324899742116	-20.9487	2.69107813268877	-16.7731	22.3664526061644	7.7156057966739	-15.6733	13.5213030782349	-14.7314	52.5324899742116	-20.9487	2.69107813268877	-16.7731	22.3664526061644	7.7156057966739	-15.6733	13.5213030782349	-14.7314	52.5324899742116	-20.9487
-19.0233	-2.7614	-45.6998	15.9415712427694	-27.4236	4.27847589950214	-14.6214	37.8206144707675	0.312847239860305	-19.0233	-2.7614	-45.6998	15.9415712427694	-27.4236	4.27847589950214	-14.6214	37.8206144707675	0.312847239860305	-19.0233	-2.7614	-45.6998	15.9415712427694	-27.4236	4.27847589950214	-14.6214	37.8206144707675	0.312847239860305
-25.5892	-5.9019	-96.9944	19.6126815169319	-18.4274	1.28224379670138	-14.3526	38.8148106440758	19.8597895144284	-25.5892	-5.9019	-96.9944	19.6126815169319	-18.4274	1.28224379670138	-14.3526	38.8148106440758	19.8597895144284	-25.5892	-5.9019	-96.9944	19.6126815169319	-18.4274	1.28224379670138	-14.3526	38.8148106440758	19.8597895144284
-7.71718	-8.29755	-97.2092	2.97199350575648	-12.5159	13.192300018277	-14.2959	32.6444873012642	35.599860662124	-7.71718	-8.29755	-97.2092	2.97199350575648	-12.5159	13.192300018277	-14.2959	32.6444873012642	35.599860662124	-7.71718	-8.29755	-97.2092	2.97199350575648	-12.5159	13.192300018277	-14.2959	32.6444873012642	35.599860662124
20.2170412014626	-4.8357	-78.7675	3.52275576024824	-0.168408	9.04435707398874	-14.6836	38.435483481748	20.1053918025138	20.2170412014626	-4.8357	-78.7675	3.52275576024824	-0.168408	9.04435707398874	-14.6836	38.435483481748	20.1053918025138	20.2170412014626	-4.8357	-78.7675	3.52275576024824	-0.168408	9.04435707398874	-14.6836	38.435483481748	20.1053918025138
45.2669147487989	-12.4541	-65.6922	-6.47271	4.71960380509737	-5.80885	-15.1777	25.4989023434825	110.638757263783	45.2669147487989	-12.4541	-65.6922	-6.47271	4.71960380509737	-5.80885	-15.1777	25.4989023434825	110.638757263783	45.2669147487989	-12.4541	-65.6922	-6.47271	4.71960380509737	-5.80885	-15.1777	25.4989023434825	110.638757263783
15.5097134934916	-23.1969	-32.7524	-12.0801	-10.2178	10.5706746743943	-15.7451	21.9516779307453	-27.0624	15.5097134934916	-23.1969	-32.7524	-12.0801	-10.2178	10.5706746743943	-15.7451	21.9516779307453	-27.0624	15.5097134934916	-23.1969	-32.7524	-12.0801	-10.2178	10.5706746743943	-15.7451	21.9516779307453	-27.0624
-6.6225	-10.0335	-11.4614	-17.1996	-2.62256	-0.511614	-16.9384	32.4567016880971	-101.511	-6.6225	-10.0335	-11.4614	-17.1996	-2.62256	-0.511614	-16.9384	32.4567016880971	-101.511	-6.6225	-10.0335	-11.4614	-17.1996	-2.62256	-0.511614	-16.9384	32.4567016880971	-101.511
-6.03345	14.8443460828593	-13.7756	-8.25692	9.12815172930107	-12.512	-18.8681	17.3203137118275	-115.492	-6.03345	14.8443460828593	-13.7756	-8.25692	9.12815172930107	-12.512	-18.8681	17.3203137118275	-115.492	-6.03345	14.8443460828593	-13.7756	-8.25692	9.12815172930107	-12.512	-18.8681	17.3203137118275	-115.492
6.67116075989469	-7.19221	9.06502374748454	-7.20499	8.31316639892261	-15.6022	-20.8024	0.318246820991941	-90.884	6.67116075989469	-7.19221	9.06502374748454	-7.20499	8.31316639892261	-15.6022	-20.8024	0.318246820991941	-90.884	6.67116075989469	-7.19221	9.06502374748454	-7.20499	8.31316639892261	-15.6022	-20.8024	0.318246820991941	-90.884
5.11030638250909	-20.0528	1.91824775923323	-2.7422	-8.79989	-14.9993	-22.4826	-3.11602	-52.3834	5.11030638250909	-20.0528	1.91824775923323	-2.7422	-8.79989	-14.9993	-22.4826	-3.11602	-52.3834	5.11030638250909	-20.0528	1.91824775923323	-2.7422	-8.79989	-14.9993	-22.4826	-3.11602	-52.3834
3.23979293943844	-1.77468	4.1505418739716	2.65582648476055	6.58082622919665	-2.31815	-23.3131	-6.7296	-20.8847	3.23979293943844	-1.77468	4.1505418739716	2.65582648476055	6.58082622919665	-2.31815	-23.3131	-6.7296	-20.8847	3.23979293943844	-1.77468	4.1505418739716	2.65582648476055	6.58082622919665	-2.31815	-23.3131	-6.7296	-20.8847
-5.61664	36.8174546830219	-29.3191	20.7003609419391	5.15942739037343	8.94554586927085	-22.6456	-8.46372	9.31187903940788	-5.61664	36.8174546830219	-29.3191	20.7003609419391	5.15942739037343	8.94554586927085	-22.6456	-8.46372	9.31187903940788	-5.61664	36.8174546830219	-29.3191	20.7003609419391	5.15942739037343	8.94554586927085	-22.6456	-8.46372	9.31187903940788
-11.2796	16.4687913266859	-22.4949	27.0164514134771	17.4094593984711	-1.31341	-20.6	-15.9407	39.5980202611677	-11.2796	16.4687913266859	-22.4949	27.0164514134771	17.4094593984711	-1.31341	-20.6	-15.9407	39.5980202611677	-11.2796	16.4687913266859	-22.4949	27.0164514134771	17.4094593984711	-1.31341	-20.6	-15.9407	39.5980202611677
-12.7286	2.41037191464725	-37.8376	6.98262582597089	11.1610849106755	-5.88827	-17.9459	-19.5891	60.7878582880181	-12.7286	2.41037191464725	-37.8376	6.98262582597089	11.1610849106755	-5.88827	-17.9459	-19.5891	60.7878582880181	-12.7286	2.41037191464725	-37.8376	6.98262582597089	11.1610849106755	-5.88827	-17.9459	-19.5891	60.7878582880181
-26.9405	5.81491125019437	-41.5991	12.7937402694867	-9.70619	-14.8891	-15.1982	-15.5935	69.0927301483377	-26.9405	5.81491125019437	-41.5991	12.7937402694867	-9.70619	-14.8891	-15.1982	-15.5935	69.0927301483377	-26.9405	5.81491125019437	-41.5991	12.7937402694867	-9.70619	-14.8891	-15.1982	-15.5935	69.0927301483377
1.54745201601121	9.36558705865333	-24.9697	13.8192810143415	-21.5155	-6.81684	-12.5226	-6.88152	66.2440709282367	1.54745201601121	9.36558705865333	-24.9697	13.8192810143415	-21.5155	-6.81684	-12.5226	-6.88152	66.2440709282367	1.54745201601121	9.36558705865333	-24.9697	13.8192810143415	-21.5155	-6.81684	-12.5226	-6.88152	66.2440709282367
-12.7864	49.2515246409036	123.256984192798	4.79456547735805	-19.1836	-0.167021	-9.72276	-16.223	56.3656143472069	-12.7864	49.2515246409036	123.256984192798	4.79456547735805	-19.1836	-0.167021	-9.72276	-16.223	56.3656143472069	-12.7864	49.2515246409036	123.256984192798	4.79456547735805	-19.1836	-0.167021	-9.72276	-16.223	56.3656143472069
-15.7228	69.8287432658577	10.0055457301561	-1.14719	-30.1096	4.66129208923111	-7.95806	-18.5768	62.9116110947208	-15.7228	69.8287432658577	10.0055457301561	-1.14719	-30.1096	4.66129208923111	-7.95806	-18.5768	62.9116110947208	-15.7228	69.8287432658577	10.0055457301561	-1.14719	-30.1096	4.66129208923111	-7.95806	-18.5768	62.9116110947208
-5.6316	90.6564181715005	-10.1695	-12.9102	-12.2195	5.79813309436238	-7.97	-20.1395	39.5853798536951	-5.6316	90.6564181715005	-10.1695	-12.9102	-12.2195	5.79813309436238	-7.97	-20.1395	39.5853798536951	-5.6316	90.6564181715005	-10.1695	-12.9102	-12.2195	5.79813309436238	-7.97	-20.1395	39.5853798536951
2.0686137906489	69.2227778821538	-116.996	-23.4924	36.5762771187821	21.5457209236322	-9.33847	-8.77528	43.1132872351239	2.0686137906489	69.2227778821538	-116.996	-23.4924	36.5762771187821	21.5457209236322	-9.33847	-8.77528	43.1132872351239	2.0686137906489	69.2227778821538	-116.996	-23.4924	36.5762771187821	21.5457209236322	-9.33847	-8.77528	43.1132872351239
-23.0896	64.2849275416428	-131.847	-15.7166	22.5957189633972	11.7164076034644	-10.6285	-8.4227	15.8312347198664	-23.0896	64.2849275416428	-131.847	-15.7166	22.5957189633972	11.7164076034644	-10.6285	-8.4227	15.8312347198664	-23.0896	64.2849275416428	-131.847	-15.7166	22.5957189633972	11.7164076034644	-10.6285	-8.4227	15.8312347198664
-22.8803	60.2757913986625	-133.648	-17.1249	-15.4271	6.42944155567136	-11.1635	-1.17817	6.42715650178911	-22.8803	60.2757913986625	-133.648	-17.1249	-15.4271	6.42944155567136	-11.1635	-1.17817	6.42715650178911	-22.8803	60.2757913986625	-133.648	-17.1249	-15.4271	6.42944155567136	-11.1635	-1.17817	6.42715650178911
-6.75147	41.7216519547508	-144.802	-27.4349	-16.2491	-2.84434	-11.4272	-13.8737	2.83594734223284	-6.75147	41.7216519547508	-144.802	-27.4349	-16.2491	-2.84434	-11.4272	-13.8737	2.83594734223284	-6.75147	41.7216519547508	-144.802	-27.4349	-16.2491	-2.84434	-11.4272	-13.8737	2.83594734223284
7.26292396609748	-1.54618	-86.3294	4.46086529147439	-12.0353	4.50472739433292	-11.7121	-7.59684	-23.1385	7.26292396609748	-1.54618	-86.3294	4.46086529147439	-12.0353	4.50472739433292	-11.7121	-7.59684	-23.1385	7.26292396609748	-1.54618	-86.3294	4.46086529147439	-12.0353	4.50472739433292	-11.7121	-7.59684	-23.1385
-2.7459	-65.6413	58.9347624853527	7.60292718853787	4.53958516963224	-5.41735	-12.0726	-13.4207	-32.6486	-2.7459	-65.6413	58.9347624853527	7.60292718853787	4.53958516963224	-5.41735	-12.0726	-13.4207	-32.6486	-2.7459	-65.6413	58.9347624853527	7.60292718853787	4.53958516963224	-5.41735	-12.0726	-13.4207	-32.6486
1.28211213508842	-88.4489	-47.2775	-7.33877	15.4505853306427	-3.06881	-13.4276	0.514331547178571	-38.5906	1.28211213508842	-88.4489	-47.2775	-7.33877	15.4505853306427	-3.06881	-13.4276	0.514331547178571	-38.5906	1.28211213508842	-88.4489	-47.2775	-7.33877	15.4505853306427	-3.06881	-13.4276	0.514331547178571	-38.5906
11.1726976288649	-104.27	-61.7417	19.1696357386321	12.9448352509933	-8.8262	-15.7601	-0.557116	-35.5847	11.1726976288649	-104.27	-61.7417	19.1696357386321	12.9448352509933	-8.8262	-15.7601	-0.557116	-35.5847	11.1726976288649	-104.27	-61.7417	19.1696357386321	12.9448352509933	-8.8262	-15.7601	-0.557116	-35.5847
21.6935751786545	-96.3064	-58.2904	10.834250500074	7.50015179122323	3.1258624844792	-18.1779	-3.24794	-23.0576	21.6935751786545	-96.3064	-58.2904	10.834250500074	7.50015179122323	3.1258624844792	-18.1779	-3.24794	-23.0576	21.6935751786545	-96.3064	-58.2904	10.834250500074	7.50015179122323	3.1258624844792	-18.1779	-3.24794	-23.0576
8.28648664918412	-54.3151	-36.6518	0.925345730625566	28.5019122763479	-9.1486	-19.2362	5.84855710478819	-28.0403	8.28648664918412	-54.3151	-36.6518	0.925345730625566	28.5019122763479	-9.1486	-19.2362	5.84855710478819	-28.0403	8.28648664918412	-54.3151	-36.6518	0.925345730625566	28.5019122763479	-9.1486	-19.2362	5.84855710478819	-28.0403
8.50284835745033	-32.0085	-3.89155	13.1274920045166	11.8154797550805	10.038008233859	-18.9566	8.77100803460237	-9.48833	8.50284835745033	-32.0085	-3.89155	13.1274920045166	11.8154797550805	10.038008233859	-18.9566	8.77100803460237	-9.48833	8.50284835745033	-32.0085	-3.89155	13.1274920045166	11.8154797550805	10.038008233859	-18.9566	8.77100803460237	-9.48833
-4.53694	8.9008634168062	47.6545435433875	-24.9183	15.5544280972148	1.64114934482154	-18.3783	16.4200492891296	-2.0553	-4.53694	8.9008634168062	47.6545435433875	-24.9183	15.5544280972148	1.64114934482154	-18.3783	16.4200492891296	-2.0553	-4.53694	8.9008634168062	47.6545435433875	-24.9183	15.5544280972148	1.64114934482154	-18.3783	16.4200492891296	-2.0553
-16.5924	15.7707211563424	76.988313412447	-43.733	-14.0751	-9.65263	-18.2845	12.8362603102068	-1.43411	-16.5924	15.7707211563424	76.988313412447	-43.733	-14.0751	-9.65263	-18.2845	12.8362603102068	-1.43411	-16.5924	15.7707211563424	76.988313412447	-43.733	-14.0751	-9.65263	-18.2845	12.8362603102068	-1.43411
-8.92666	16.9824911442427	86.4876	-15.2173	-17.8537	-7.99414	-18.7051	7.88169926445074	-2.90794	-8.92666	16.9824911442427	86.4876	-15.2173	-17.8537	-7.99414	-18.7051	7.88169926445074	-2.90794	-8.92666	16.9824911442427	86.4876	-15.2173	-17.8537	-7.99414	-18.7051	7.88169926445074	-2.90794
-62.7635	19.9371781293323	45.7797189175899	-1.63581	5.32206360561759	-13.4487	-19.4289	-1.91387	-15.5583	-62.7635	19.9371781293323	45.7797189175899	-1.63581	5.32206360561759	-13.4487	-19.4289	-1.91387	-15.5583	-62.7635	19.9371781293323	45.7797189175899	-1.63581	5.32206360561759	-13.4487	-19.4289	-1.91387	-15.5583
-28.4171	27.4470488102473	63.0035720626823	15.4068213321308	13.2021528049314	6.05317614242285	-19.8154	-15.0303	-3.91276	-28.4171	27.4470488102473	63.0035720626823	15.4068213321308	13.2021528049314	6.05317614242285	-19.8154	-15.0303	-3.91276	-28.4171	27.4470488102473	63.0035720626823	15.4068213321308	13.2021528049314	6.05317614242285	-19.8154	-15.0303	-3.91276
23.1415942659638	16.0361110114577	33.3010678836373	29.5848231105984	8.58700338671576	6.77686481055697	-19.2079	-3.12342	1.55616364762599	23.1415942659638	16.0361110114577	33.3010678836373	29.5848231105984	8.58700338671576	6.77686481055697	-19.2079	-3.12342	1.55616364762599	23.1415942659638	16.0361110114577	33.3010678836373	29.5848231105984	8.58700338671576	6.77686481055697	-19.2079	-3.12342	1.55616364762599
71.7713357812304	17.1887320233413	29.8544515767484	38.0543630228726	10.5380364167036	4.94655256442651	-16.9397	1.59248518078779	-15.4946	71.7713357812304	17.1887320233413	29.8544515767484	38.0543630228726	10.5380364167036	4.94655256442651	-16.9397	1.59248518078779	-15.4946	71.7713357812304	17.1887320233413	29.8544515767484	38.0543630228726	10.5380364167036	4.94655256442651	-16.9397	1.59248518078779	-15.4946
76.2133730395788	21.1782667082903	1.99434292100513	41.6167911296416	-0.388098	10.6449550545877	-12.9846	11.9078206699726	-9.2379	76.2133730395788	21.1782667082903	1.99434292100513	41.6167911296416	-0.388098	10.6449550545877	-12.9846	11.9078206699726	-9.2379	76.2133730395788	21.1782667082903	1.99434292100513	41.6167911296416	-0.388098	10.6449550545877	-12.9846	11.9078206699726	-9.2379
58.4434541789996	4.24794601964935	-44.472	44.4973163269249	6.59349492392791	6.61572373698231	-8.18262	12.1775586534673	-7.9822	58.4434541789996	4.24794601964935	-44.472	44.4973163269249	6.59349492392791	6.61572373698231	-8.18262	12.1775586534673	-7.9822	58.4434541789996	4.24794601964935	-44.472	44.4973163269249	6.59349492392791	6.61572373698231	-8.18262	12.1775586534673	-7.9822
33.8538792388498	15.4172309518922	-42.5918	8.39858263563258	-6.54971	7.10379240264612	-3.97639	13.4757226729328	-18.7801	33.8538792388498	15.4172309518922	-42.5918	8.39858263563258	-6.54971	7.10379240264612	-3.97639	13.4757226729328	-18.7801	33.8538792388498	15.4172309518922	-42.5918	8.39858263563258	-6.54971	7.10379240264612	-3.97639	13.4757226729328	-18.7801
13.2896188960998	-5.50221	-21.0614	15.6978869957652	-8.19847	7.75975422070581	-1.70461	-2.68641	-25.6321	13.2896188960998	-5.50221	-21.0614	15.6978869957652	-8.19847	7.75975422070581	-1.70461	-2.68641	-25.6321	13.2896188960998	-5.50221	-21.0614	15.6978869957652	-8.19847	7.75975422070581	-1.70461	-2.68641	-25.6321
-9.48213	-12.5321	-23.6497	24.2086267006869	6.17612545845691	8.45503769619274	-2.21527	-16.3562	-23.3647	-9.48213	-12.5321	-23.6497	24.2086267006869	6.17612545845691	8.45503769619274	-2.21527	-16.3562	-23.3647	-9.48213	-12.5321	-23.6497	24.2086267006869	6.17612545845691	8.45503769619274	-2.21527	-16.3562	-23.3647
-32.7585	-11.641	-1.85829	40.2586628391229	14.7189233330551	0.539742681292389	-5.655	-11.5382	7.26194724763098	-32.7585	-11.641	-1.85829	40.2586628391229	14.7189233330551	0.539742681292389	-5.655	-11.5382	7.26194724763098	-32.7585	-11.641	-1.85829	40.2586628391229	14.7189233330551	0.539742681292389	-5.655	-11.5382	7.26194724763098
-45.9361	-15.2942	-12.2587	12.6281415156614	8.21786966029277	-7.76285	-11.1871	5.23681037663495	3.20960456645809	-45.9361	-15.2942	-12.2587	12.6281415156614	8.21786966029277	-7.76285	-11.1871	5.23681037663495	3.20960456645809	-45.9361	-15.2942	-12.2587	12.6281415156614	8.21786966029277	-7.76285	-11.1871	5.23681037663495	3.20960456645809
-50.4936	-14.9005	-24.1944	13.4448908611699	5.69255729845267	-14.0067	-17.6076	-0.298733	10.1800398780262	-50.4936	-14.9005	-24.1944	13.4448908611699	5.69255729845267	-14.0067	-17.6076	-0.298733	10.1800398780262	-50.4936	-14.9005	-24.1944	13.4448908611699	5.69255729845267	-14.0067	-17.6076	-0.298733	10.1800398780262
-31.2876	-12.053	-34.784	9.13382040304392	-11.4741	-5.66332	-23.4096	-4.72233	15.6624817729028	-31.2876	-12.053	-34.784	9.13382040304392	-11.4741	-5.66332	-23.4096	-4.72233	15.6624817729028	-31.2876	-12.053	-34.784	9.13382040304392	-11.4741	-5.66332	-23.4096	-4.72233	15.6624817729028
-29.9035	-29.8639	-87.0705	-18.4539	-25.0683	1.72168858046358	-26.9763	-32.4777	20.284058709269	-29.9035	-29.8639	-87.0705	-18.4539	-25.0683	1.72168858046358	-26.9763	-32.4777	20.284058709269	-29.9035	-29.8639	-87.0705	-18.4539	-25.0683	1.72168858046358	-26.9763	-32.4777	20.284058709269
-25.6315	-19.1532	-71.6118	-38.9347	-3.2262	10.6646939913121	-27.607	-20.5866	7.89674120296968	-25.6315	-19.1532	-71.6118	-38.9347	-3.2262	10.6646939913121	-27.607	-20.5866	7.89674120296968	-25.6315	-19.1532	-71.6118	-38.9347	-3.2262	10.6646939913121	-27.607	-20.5866	7.89674120296968
-14.1088	-4.64293	-64.0509	-35.4457	-0.4276	14.8359021677656	-26.0135	54.8867876908183	3.06063435877926	-14.1088	-4.64293	-64.0509	-35.4457	-0.4276	14.8359021677656	-26.0135	54.8867876908183	3.06063435877926	-14.1088	-4.64293	-64.0509	-35.4457	-0.4276	14.8359021677656	-26.0135	54.8867876908183	3.06063435877926
-0.218121	-14.3634	-8.22663	-24.7743	-3.68906	20.4222357825204	-22.9822	79.2475930460215	-10.8406	-0.218121	-14.3634	-8.22663	-24.7743	-3.68906	20.4222357825204	-22.9822	79.2475930460215	-10.8406	-0.218121	-14.3634	-8.22663	-24.7743	-3.68906	20.4222357825204	-22.9822	79.2475930460215	-10.8406
2.80808784876523	0.385305396001957	-25.4612	-25.1978	-5.50636	2.71715707409768	-18.628	-99.7064	-0.432928	2.80808784876523	0.385305396001957	-25.4612	-25.1978	-5.50636	2.71715707409768	-18.628	-99.7064	-0.432928	2.80808784876523	0.385305396001957	-25.4612	-25.1978	-5.50636	2.71715707409768	-18.628	-99.7064	-0.432928
17.5653628241412	18.6737277537236	-60.1467	4.36012107874009	14.3282779045461	8.90524466674378	-13.1683	-116.857	-15.6316	17.5653628241412	18.6737277537236	-60.1467	4.36012107874009	14.3282779045461	8.90524466674378	-13.1683	-116.857	-15.6316	17.5653628241412	18.6737277537236	-60.1467	4.36012107874009	14.3282779045461	8.90524466674378	-13.1683	-116.857	-15.6316
16.6164304563492	20.9425737555551	-49.5577	-3.81642	11.5722692997369	12.7809441724504	-7.58842	-77.1404	-2.08353	16.6164304563492	20.9425737555551	-49.5577	-3.81642	11.5722692997369	12.7809441724504	-7.58842	-77.1404	-2.08353	16.6164304563492	20.9425737555551	-49.5577	-3.81642	11.5722692997369	12.7809441724504	-7.58842	-77.1404	-2.08353
16.8432002630967	12.7032143706606	-33.5497	-48.8992	-2.92331	5.48034614662819	-2.68279	-45.3097	2.59442061568259	16.8432002630967	12.7032143706606	-33.5497	-48.8992	-2.92331	5.48034614662819	-2.68279	-45.3097	2.59442061568259	16.8432002630967	12.7032143706606	-33.5497	-48.8992	-2.92331	5.48034614662819	-2.68279	-45.3097	2.59442061568259
20.9766965943255	5.50826839345511	-6.29249	-57.4953	-16.8284	4.04102028334347	0.801874887969371	3.95422626044697	-0.824766	20.9766965943255	5.50826839345511	-6.29249	-57.4953	-16.8284	4.04102028334347	0.801874887969371	3.95422626044697	-0.824766	20.9766965943255	5.50826839345511	-6.29249	-57.4953	-16.8284	4.04102028334347	0.801874887969371	3.95422626044697	-0.824766
20.8438741461461	6.71493171576011	7.86104726272618	-65.6491	3.21724295653925	-20.1331	2.32436935851914	42.1977722891785	2.99110964439299	20.8438741461461	6.71493171576011	7.86104726272618	-65.6491	3.21724295653925	-20.1331	2.32436935851914	42.1977722891785	2.99110964439299	20.8438741461461	6.71493171576011	7.86104726272618	-65.6491	3.21724295653925	-20.1331	2.32436935851914	42.1977722891785	2.99110964439299
16.735897608409	-10.3871	53.1990245118263	-40.998	9.88474595940739	-19.5672	1.53973227876605	54.6128629220249	11.3682757974204	16.735897608409	-10.3871	53.1990245118263	-40.998	9.88474595940739	-19.5672	1.53973227876605	54.6128629220249	11.3682757974204	16.735897608409	-10.3871	53.1990245118263	-40.998	9.88474595940739	-19.5672	1.53973227876605	54.6128629220249	11.3682757974204
21.5051677832754	-17.2055	74.8909164727373	-10.6411	17.2099473615683	-5.45409	-1.88619	56.9908829344804	15.1601107137288	21.5051677832754	-17.2055	74.8909164727373	-10.6411	17.2099473615683	-5.45409	-1.88619	56.9908829344804	15.1601107137288	21.5051677832754	-17.2055	74.8909164727373	-10.6411	17.2099473615683	-5.45409	-1.88619	56.9908829344804	15.1601107137288
18.854407072196	-12.2475	-4.6404	-17.8121	12.4990959150942	-16.1776	-7.00959	63.0224373791979	4.01543350980098	18.854407072196	-12.2475	-4.6404	-17.8121	12.4990959150942	-16.1776	-7.00959	63.0224373791979	4.01543350980098	18.854407072196	-12.2475	-4.6404	-17.8121	12.4990959150942	-16.1776	-7.00959	63.0224373791979	4.01543350980098
12.9141064040163	-12.1972	-49.5143	-16.8281	-2.4015	-10.9268	-12.3944	71.2542589609115	8.0546171073274	12.9141064040163	-12.1972	-49.5143	-16.8281	-2.4015	-10.9268	-12.3944	71.2542589609115	8.0546171073274	12.9141064040163	-12.1972	-49.5143	-16.8281	-2.4015	-10.9268	-12.3944	71.2542589609115	8.0546171073274
14.6678550179552	-0.582058	-47.2812	-1.26486	7.43227002133985	-3.91819	-16.9365	61.3655161012109	8.24603501131744	14.6678550179552	-0.582058	-47.2812	-1.26486	7.43227002133985	-3.91819	-16.9365	61.3655161012109	8.24603501131744	14.6678550179552	-0.582058	-47.2812	-1.26486	7.43227002133985	-3.91819	-16.9365	61.3655161012109	8.24603501131744
17.5614363180878	9.23254903623327	15.9761416013698	-1.66906	23.4910475897998	-0.876754	-19.9215	47.6244445507949	24.8311927106293	17.5614363180878	9.23254903623327	15.9761416013698	-1.66906	23.4910475897998	-0.876754	-19.9215	47.6244445507949	24.8311927106293	17.5614363180878	9.23254903623327	15.9761416013698	-1.66906	23.4910475897998	-0.876754	-19.9215	47.6244445507949	24.8311927106293
3.31767324758595	12.6593383141596	14.8399801618524	21.0869128561145	-13.2486	-3.54879	-20.579	44.3561183840614	6.53507818287123	3.31767324758595	12.6593383141596	14.8399801618524	21.0869128561145	-13.2486	-3.54879	-20.579	44.3561183840614	6.53507818287123	3.31767324758595	12.6593383141596	14.8399801618524	21.0869128561145	-13.2486	-3.54879	-20.579	44.3561183840614	6.53507818287123
8.79989802992893	-3.09052	-40.3069	14.3684948572065	-23.6575	-3.35037	-18.7308	20.9468135030731	0.4982188377997	8.79989802992893	-3.09052	-40.3069	14.3684948572065	-23.6575	-3.35037	-18.7308	20.9468135030731	0.4982188377997	8.79989802992893	-3.09052	-40.3069	14.3684948572065	-23.6575	-3.35037	-18.7308	20.9468135030731	0.4982188377997
17.2685024980835	2.01236092764892	-45.3805	6.38425017811019	-13.8151	-3.2096	-15.0392	14.6996917999956	-2.04187	17.2685024980835	2.01236092764892	-45.3805	6.38425017811019	-13.8151	-3.2096	-15.0392	14.6996917999956	-2.04187	17.2685024980835	2.01236092764892	-45.3805	6.38425017811019	-13.8151	-3.2096	-15.0392	14.6996917999956	-2.04187
1.58026064482168	-9.58211	-47.7078	15.8353070634042	-7.45129	-4.71378	-10.6973	-3.64553	9.4427364837725	1.58026064482168	-9.58211	-47.7078	15.8353070634042	-7.45129	-4.71378	-10.6973	-3.64553	9.4427364837725	1.58026064482168	-9.58211	-47.7078	15.8353070634042	-7.45129	-4.71378	-10.6973	-3.64553	9.4427364837725
-3.92574	5.24720317994253	-22.7778	-0.841769	-5.45686	-6.24862	-6.8617	-14.8612	-1.77232	-3.92574	5.24720317994253	-22.7778	-0.841769	-5.45686	-6.24862	-6.8617	-14.8612	-1.77232	-3.92574	5.24720317994253	-22.7778	-0.841769	-5.45686	-6.24862	-6.8617	-14.8612	-1.77232
6.58885045043563	-2.77727	0.0768860014013448	15.2740089896087	10.848509597756	-15.6645	-4.0349	-14.0667	0.399644013535334	6.58885045043563	-2.77727	0.0768860014013448	15.2740089896087	10.848509597756	-15.6645	-4.0349	-14.0667	0.399644013535334	6.58885045043563	-2.77727	0.0768860014013448	15.2740089896087	10.848509597756	-15.6645	-4.0349	-14.0667	0.399644013535334
-4.30526	1.68127151735027	35.7706356818719	-3.92436	25.4124021070846	8.96792058016133	-1.95807	-14.8138	-6.60517	-4.30526	1.68127151735027	35.7706356818719	-3.92436	25.4124021070846	8.96792058016133	-1.95807	-14.8138	-6.60517	-4.30526	1.68127151735027	35.7706356818719	-3.92436	25.4124021070846	8.96792058016133	-1.95807	-14.8138	-6.60517
-1.21317	0.568495496805443	2.05776211810826	-7.73497	23.7107845045303	-7.21299	-1.1917	-19.8466	3.70296298603646	-1.21317	0.568495496805443	2.05776211810826	-7.73497	23.7107845045303	-7.21299	-1.1917	-19.8466	3.70296298603646	-1.21317	0.568495496805443	2.05776211810826	-7.73497	23.7107845045303	-7.21299	-1.1917	-19.8466	3.70296298603646
6.10637578027959	-6.75158	14.6160167556351	-8.67088	15.5910846691339	7.74804675368654	-2.59664	-41.2387	-0.249075	6.10637578027959	-6.75158	14.6160167556351	-8.67088	15.5910846691339	7.74804675368654	-2.59664	-41.2387	-0.249075	6.10637578027959	-6.75158	14.6160167556351	-8.67088	15.5910846691339	7.74804675368654	-2.59664	-41.2387	-0.249075
2.07370485308924	-3.9974	-3.9763	3.77379484741833	-10.8683	10.8589017245283	-5.85025	-34.0359	6.57144586884926	2.07370485308924	-3.9974	-3.9763	3.77379484741833	-10.8683	10.8589017245283	-5.85025	-34.0359	6.57144586884926	2.07370485308924	-3.9974	-3.9763	3.77379484741833	-10.8683	10.8589017245283	-5.85025	-34.0359	6.57144586884926
6.73789427906886	-4.04121	-25.674	-0.653391	-30.3389	14.2894	-9.65143	-36.8148	-0.153813	6.73789427906886	-4.04121	-25.674	-0.653391	-30.3389	14.2894	-9.65143	-36.8148	-0.153813	6.73789427906886	-4.04121	-25.674	-0.653391	-30.3389	14.2894	-9.65143	-36.8148	-0.153813
-1.07425	1.19574623155138	-48.7687	-5.85299	-22.9036	0.0808828639875467	-12.8084	-23.7216	7.95580423669743	-1.07425	1.19574623155138	-48.7687	-5.85299	-22.9036	0.0808828639875467	-12.8084	-23.7216	7.95580423669743	-1.07425	1.19574623155138	-48.7687	-5.85299	-22.9036	0.0808828639875467	-12.8084	-23.7216	7.95580423669743
10.2457965728037	-15.9784	-56.1908	-3.98161	3.55646095610645	-1.19903	-14.9047	-3.12481	-4.14395	10.2457965728037	-15.9784	-56.1908	-3.98161	3.55646095610645	-1.19903	-14.9047	-3.12481	-4.14395	10.2457965728037	-15.9784	-56.1908	-3.98161	3.55646095610645	-1.19903	-14.9047	-3.12481	-4.14395
-5.67424	-1.14195	-30.2687	-2.78672	3.99276988156361	2.3826779973916	-15.9735	2.00062096936658	-5.18838	-5.67424	-1.14195	-30.2687	-2.78672	3.99276988156361	2.3826779973916	-15.9735	2.00062096936658	-5.18838	-5.67424	-1.14195	-30.2687	-2.78672	3.99276988156361	2.3826779973916	-15.9735	2.00062096936658	-5.18838
-1.24716	-19.5753	-8.2906	-7.56125	8.90959322658289	0.944567658360078	-16.1182	-9.38654	4.22710415965777	-1.24716	-19.5753	-8.2906	-7.56125	8.90959322658289	0.944567658360078	-16.1182	-9.38654	4.22710415965777	-1.24716	-19.5753	-8.2906	-7.56125	8.90959322658289	0.944567658360078	-16.1182	-9.38654	4.22710415965777
1.79989963514153	-14.0566	-4.59825	4.3626540164845	9.81488957725819	9.29029194956661	-14.7145	43.6149345107248	2.93536517168944	1.79989963514153	-14.0566	-4.59825	4.3626540164845	9.81488957725819	9.29029194956661	-14.7145	43.6149345107248	2.93536517168944	1.79989963514153	-14.0566	-4.59825	4.3626540164845	9.81488957725819	9.29029194956661	-14.7145	43.6149345107248	2.93536517168944
-4.92515	-11.0059	-10.0177	-0.278972	15.0919409616818	8.8429219403683	-11.3984	38.3198891586633	-16.7538	-4.92515	-11.0059	-10.0177	-0.278972	15.0919409616818	8.8429219403683	-11.3984	38.3198891586633	-16.7538	-4.92515	-11.0059	-10.0177	-0.278972	15.0919409616818	8.8429219403683	-11.3984	38.3198891586633	-16.7538
-6.49526	-26.0536	-45.351	-1.44625	5.80142801232377	12.712925103661	-6.53884	-54.0332	-8.97393	-6.49526	-26.0536	-45.351	-1.44625	5.80142801232377	12.712925103661	-6.53884	-54.0332	-8.97393	-6.49526	-26.0536	-45.351	-1.44625	5.80142801232377	12.712925103661	-6.53884	-54.0332	-8.97393
-11.7794	9.77387689228071	-52.5826	-13.7572	4.48080344575608	-8.96624	-2.22879	-109.076	-4.54086	-11.7794	9.77387689228071	-52.5826	-13.7572	4.48080344575608	-8.96624	-2.22879	-109.076	-4.54086	-11.7794	9.77387689228071	-52.5826	-13.7572	4.48080344575608	-8.96624	-2.22879	-109.076	-4.54086
-2.38895	2.15404445323597	-17.9067	-10.8949	10.1072650811346	-7.7064	-0.631334	-131.746	-0.540345	-2.38895	2.15404445323597	-17.9067	-10.8949	10.1072650811346	-7.7064	-0.631334	-131.746	-0.540345	-2.38895	2.15404445323597	-17.9067	-10.8949	10.1072650811346	-7.7064	-0.631334	-131.746	-0.540345
-4.51717	14.468873072716	-7.08726	-10.0697	5.66895618030384	-0.44533	-1.67665	-65.4951	-5.77214	-4.51717	14.468873072716	-7.08726	-10.0697	5.66895618030384	-0.44533	-1.67665	-65.4951	-5.77214	-4.51717	14.468873072716	-7.08726	-10.0697	5.66895618030384	-0.44533	-1.67665	-65.4951	-5.77214
-1.44095	15.0599024181835	65.0678083566658	-17.1782	0.0795205861619981	18.6371472255237	-3.91663	-13.9488	-0.362392	-1.44095	15.0599024181835	65.0678083566658	-17.1782	0.0795205861619981	18.6371472255237	-3.91663	-13.9488	-0.362392	-1.44095	15.0599024181835	65.0678083566658	-17.1782	0.0795205861619981	18.6371472255237	-3.91663	-13.9488	-0.362392
2.01029148051191	5.08280646349118	66.4938769409178	-9.60324	-0.340845	7.35253910245509	-6.08124	33.9639015883629	-2.38771	2.01029148051191	5.08280646349118	66.4938769409178	-9.60324	-0.340845	7.35253910245509	-6.08124	33.9639015883629	-2.38771	2.01029148051191	5.08280646349118	66.4938769409178	-9.60324	-0.340845	7.35253910245509	-6.08124	33.9639015883629	-2.38771
-1.7844	-0.952319	-74.6187	13.5172880315742	8.12864370462091	14.1296752081301	-7.75515	56.9425892288891	-6.98491	-1.7844	-0.952319	-74.6187	13.5172880315742	8.12864370462091	14.1296752081301	-7.75515	56.9425892288891	-6.98491	-1.7844	-0.952319	-74.6187	13.5172880315742	8.12864370462091	14.1296752081301	-7.75515	56.9425892288891	-6.98491
2.01093501363274	-1.78364	-108.045	13.5852268885417	-6.48997	2.60192697716135	-9.03477	78.5525293910343	-2.9432	2.01093501363274	-1.78364	-108.045	13.5852268885417	-6.48997	2.60192697716135	-9.03477	78.5525293910343	-2.9432	2.01093501363274	-1.78364	-108.045	13.5852268885417	-6.48997	2.60192697716135	-9.03477	78.5525293910343	-2.9432
-1.40198	10.7288658401573	-105.499	27.0632454947119	-12.6177	1.3536329450644	-10.1943	72.2044198991739	1.49998827165533	-1.40198	10.7288658401573	-105.499	27.0632454947119	-12.6177	1.3536329450644	-10.1943	72.2044198991739	1.49998827165533	-1.40198	10.7288658401573	-105.499	27.0632454947119	-12.6177	1.3536329450644	-10.1943	72.2044198991739	1.49998827165533
2.7533991726484	5.69409920823511	-87.2213	39.4032029615409	-6.52063	11.861969198564	-11.1853	68.7552276785138	2.37267074933435	2.7533991726484	5.69409920823511	-87.2213	39.4032029615409	-6.52063	11.861969198564	-11.1853	68.7552276785138	2.37267074933435	2.7533991726484	5.69409920823511	-87.2213	39.4032029615409	-6.52063	11.861969198564	-11.1853	68.7552276785138	2.37267074933435
-13.8379	15.4803574380547	-95.4039	35.0230013916021	-14.413	12.0650417543045	-12.5865	78.5937954035334	11.511862752729	-13.8379	15.4803574380547	-95.4039	35.0230013916021	-14.413	12.0650417543045	-12.5865	78.5937954035334	11.511862752729	-13.8379	15.4803574380547	-95.4039	35.0230013916021	-14.413	12.0650417543045	-12.5865	78.5937954035334	11.511862752729
2.08172017365728	17.161931808442	-50.8604	46.7539736844275	-23.7094	11.832797506448	-14.7825	76.4190120506906	21.0432924160171	2.08172017365728	17.161931808442	-50.8604	46.7539736844275	-23.7094	11.832797506448	-14.7825	76.4190120506906	21.0432924160171	2.08172017365728	17.161931808442	-50.8604	46.7539736844275	-23.7094	11.832797506448	-14.7825	76.4190120506906	21.0432924160171
3.3761640600781	1.09665432913797	-16.5764	34.0675453953903	-17.8591	7.67615968299106	-17.5655	54.1935601403783	9.86614617533704	3.3761640600781	1.09665432913797	-16.5764	34.0675453953903	-17.8591	7.67615968299106	-17.5655	54.1935601403783	9.86614617533704	3.3761640600781	1.09665432913797	-16.5764	34.0675453953903	-17.8591	7.67615968299106	-17.5655	54.1935601403783	9.86614617533704
10.6901192600139	12.163807460671	-11.1355	30.104740307472	-0.813003	-2.90664	-19.516	47.8056197902384	17.6939103447553	10.6901192600139	12.163807460671	-11.1355	30.104740307472	-0.813003	-2.90664	-19.516	47.8056197902384	17.6939103447553	10.6901192600139	12.163807460671	-11.1355	30.104740307472	-0.813003	-2.90664	-19.516	47.8056197902384	17.6939103447553
12.3860232975105	33.7337164363329	43.7058875382875	38.5313105145347	28.3904107725677	-4.35005	-19.3288	22.379588551844	17.4437431871076	12.3860232975105	33.7337164363329	43.7058875382875	38.5313105145347	28.3904107725677	-4.35005	-19.3288	22.379588551844	17.4437431871076	12.3860232975105	33.7337164363329	43.7058875382875	38.5313105145347	28.3904107725677	-4.35005	-19.3288	22.379588551844	17.4437431871076
2.29260060821884	23.5766434000542	45.9743073713667	31.4834283718959	23.314073994381	-7.97828	-16.9505	-6.96852	6.25215704143095	2.29260060821884	23.5766434000542	45.9743073713667	31.4834283718959	23.314073994381	-7.97828	-16.9505	-6.96852	6.25215704143095	2.29260060821884	23.5766434000542	45.9743073713667	31.4834283718959	23.314073994381	-7.97828	-16.9505	-6.96852	6.25215704143095
0.0630186770108332	35.2193361266356	-22.1882	30.9774064800167	9.30799598132012	3.47295214342855	-13.4064	-29.8853	-4.66106	0.0630186770108332	35.2193361266356	-22.1882	30.9774064800167	9.30799598132012	3.47295214342855	-13.4064	-29.8853	-4.66106	0.0630186770108332	35.2193361266356	-22.1882	30.9774064800167	9.30799598132012	3.47295214342855	-13.4064	-29.8853	-4.66106
-8.18148	34.3093983626471	11.5978479951374	25.880942311498	-34.3657	-0.651872	-9.93877	-3.41226	8.65431009547031	-8.18148	34.3093983626471	11.5978479951374	25.880942311498	-34.3657	-0.651872	-9.93877	-3.41226	8.65431009547031	-8.18148	34.3093983626471	11.5978479951374	25.880942311498	-34.3657	-0.651872	-9.93877	-3.41226	8.65431009547031
4.30083146718347	25.4916843313158	-32.1447	5.35384582634694	-29.7485	-9.64675	-7.41517	-16.6042	5.59823949078142	4.30083146718347	25.4916843313158	-32.1447	5.35384582634694	-29.7485	-9.64675	-7.41517	-16.6042	5.59823949078142	4.30083146718347	25.4916843313158	-32.1447	5.35384582634694	-29.7485	-9.64675	-7.41517	-16.6042	5.59823949078142
-6.20271	8.25787721731942	-66.8073	-3.43259	-33.3727	-2.29033	-6.27107	-26.0429	-1.30913	-6.20271	8.25787721731942	-66.8073	-3.43259	-33.3727	-2.29033	-6.27107	-26.0429	-1.30913	-6.20271	8.25787721731942	-66.8073	-3.43259	-33.3727	-2.29033	-6.27107	-26.0429	-1.30913
-3.59047	8.17881344300141	-38.4522	-8.29643	-14.8022	11.2780156828732	-6.02666	-25.3576	1.50809158517338	-3.59047	8.17881344300141	-38.4522	-8.29643	-14.8022	11.2780156828732	-6.02666	-25.3576	1.50809158517338	-3.59047	8.17881344300141	-38.4522	-8.29643	-14.8022	11.2780156828732	-6.02666	-25.3576	1.50809158517338
2.94473704623805	-1.12146	-30.1316	-18.5899	10.1277850528195	-2.12599	-6.19087	-14.9042	5.10099763921475	2.94473704623805	-1.12146	-30.1316	-18.5899	10.1277850528195	-2.12599	-6.19087	-14.9042	5.10099763921475	2.94473704623805	-1.12146	-30.1316	-18.5899	10.1277850528195	-2.12599	-6.19087	-14.9042	5.10099763921475
-11.8682	-11.2512	-26.4508	-2.21003	23.2801928622202	1.23934005612749	-6.7552	-22.2152	1.58798708501069	-11.8682	-11.2512	-26.4508	-2.21003	23.2801928622202	1.23934005612749	-6.7552	-22.2152	1.58798708501069	-11.8682	-11.2512	-26.4508	-2.21003	23.2801928622202	1.23934005612749	-6.7552	-22.2152	1.58798708501069
9.93816645180955	7.24583682595488	15.280803264837	10.0156439663923	37.868093806207	-5.0677	-7.66397	-26.5019	7.13883905490389	9.93816645180955	7.24583682595488	15.280803264837	10.0156439663923	37.868093806207	-5.0677	-7.66397	-26.5019	7.13883905490389	9.93816645180955	7.24583682595488	15.280803264837	10.0156439663923	37.868093806207	-5.0677	-7.66397	-26.5019	7.13883905490389
-0.784365	23.3019004158529	4.02966790718268	45.8398384187801	34.1281242696947	-14.5041	-9.13173	-26.4573	5.67264300060552	-0.784365	23.3019004158529	4.02966790718268	45.8398384187801	34.1281242696947	-14.5041	-9.13173	-26.4573	5.67264300060552	-0.784365	23.3019004158529	4.02966790718268	45.8398384187801	34.1281242696947	-14.5041	-9.13173	-26.4573	5.67264300060552
-1.39374	49.0710082034914	1.10757941988659	27.2886702429349	27.9498706588156	2.22356089758837	-11.1291	-24.1368	7.74370520025774	-1.39374	49.0710082034914	1.10757941988659	27.2886702429349	27.9498706588156	2.22356089758837	-11.1291	-24.1368	7.74370520025774	-1.39374	49.0710082034914	1.10757941988659	27.2886702429349	27.9498706588156	2.22356089758837	-11.1291	-24.1368	7.74370520025774
-10.5172	57.1485	32.7485502362079	-16.0143	14.0136754929225	-7.3428	-13.307	-15.6543	11.0052917947913	-10.5172	57.1485	32.7485502362079	-16.0143	14.0136754929225	-7.3428	-13.307	-15.6543	11.0052917947913	-10.5172	57.1485	32.7485502362079	-16.0143	14.0136754929225	-7.3428	-13.307	-15.6543	11.0052917947913
-6.51695	54.2701079196123	-52.1647	-9.75141	11.9031198531596	1.46741814382041	-13.8517	-29.0268	0.424575878943206	-6.51695	54.2701079196123	-52.1647	-9.75141	11.9031198531596	1.46741814382041	-13.8517	-29.0268	0.424575878943206	-6.51695	54.2701079196123	-52.1647	-9.75141	11.9031198531596	1.46741814382041	-13.8517	-29.0268	0.424575878943206
-3.52071	44.0425983285037	-31.2046	-4.17434	8.43263106009151	-4.45792	-11.729	-22.6227	-5.95439	-3.52071	44.0425983285037	-31.2046	-4.17434	8.43263106009151	-4.45792	-11.729	-22.6227	-5.95439	-3.52071	44.0425983285037	-31.2046	-4.17434	8.43263106009151	-4.45792	-11.729	-22.6227	-5.95439
0.0567070892232295	26.2442184535972	-2.45898	-26.2575	1.09377641880841	-5.86736	-7.25072	-19.1505	-2.1167	0.0567070892232295	26.2442184535972	-2.45898	-26.2575	1.09377641880841	-5.86736	-7.25072	-19.1505	-2.1167	0.0567070892232295	26.2442184535972	-2.45898	-26.2575	1.09377641880841	-5.86736	-7.25072	-19.1505	-2.1167
-5.22816	27.9955753238603	99.0840335127639	-23.5962	-11.8137	8.66812718655255	-2.29807	-11.9749	-12.5876	-5.22816	27.9955753238603	99.0840335127639	-23.5962	-11.8137	8.66812718655255	-2.29807	-11.9749	-12.5876	-5.22816	27.9955753238603	99.0840335127639	-23.5962	-11.8137	8.66812718655255	-2.29807	-11.9749	-12.5876
-1.81096	7.34415500382717	-2.25664	-5.19742	-6.42367	-0.797589	1.1443461847885	-8.95283	9.60406032245414	-1.81096	7.34415500382717	-2.25664	-5.19742	-6.42367	-0.797589	1.1443461847885	-8.95283	9.60406032245414	-1.81096	7.34415500382717	-2.25664	-5.19742	-6.42367	-0.797589	1.1443461847885	-8.95283	9.60406032245414
1.66702095948383	14.8976584120005	-103.248	-2.46299	-6.88856	8.81061379221063	1.88963702962639	-6.40138	-2.70612	1.66702095948383	14.8976584120005	-103.248	-2.46299	-6.88856	8.81061379221063	1.88963702962639	-6.40138	-2.70612	1.66702095948383	14.8976584120005	-103.248	-2.46299	-6.88856	8.81061379221063	1.88963702962639	-6.40138	-2.70612
7.64309658399448	17.8912372914448	-72.4403	16.4535661202466	-1.73686	6.89714146855519	-0.373143	-7.41281	6.22526148538394	7.64309658399448	17.8912372914448	-72.4403	16.4535661202466	-1.73686	6.89714146855519	-0.373143	-7.41281	6.22526148538394	7.64309658399448	17.8912372914448	-72.4403	16.4535661202466	-1.73686	6.89714146855519	-0.373143	-7.41281	6.22526148538394
-6.7569	14.9084676269462	-42.1606	28.8965194676792	11.6353025371958	-0.295131	-4.013	-2.6882	9.47925198500631	-6.7569	14.9084676269462	-42.1606	28.8965194676792	11.6353025371958	-0.295131	-4.013	-2.6882	9.47925198500631	-6.7569	14.9084676269462	-42.1606	28.8965194676792	11.6353025371958	-0.295131	-4.013	-2.6882	9.47925198500631
-4.52842	11.1885211817109	-45.7571	16.5692068411415	0.500662152336887	4.87694368028419	-7.61368	-4.14974	7.16988350428875	-4.52842	11.1885211817109	-45.7571	16.5692068411415	0.500662152336887	4.87694368028419	-7.61368	-4.14974	7.16988350428875	-4.52842	11.1885211817109	-45.7571	16.5692068411415	0.500662152336887	4.87694368028419	-7.61368	-4.14974	7.16988350428875
0.307083831053888	14.2296994488695	-28.1809	4.2737857623944	-16.9761	1.51140744935921	-10.1009	-1.19111	12.2226533985297	0.307083831053888	14.2296994488695	-28.1809	4.2737857623944	-16.9761	1.51140744935921	-10.1009	-1.19111	12.2226533985297	0.307083831053888	14.2296994488695	-28.1809	4.2737857623944	-16.9761	1.51140744935921	-10.1009	-1.19111	12.2226533985297
-3.22237	14.1629746210881	-27.8398	0.584476303321728	-1.66504	-17.1793	-10.8459	2.06013404166351	5.6074636994004	-3.22237	14.1629746210881	-27.8398	0.584476303321728	-1.66504	-17.1793	-10.8459	2.06013404166351	5.6074636994004	-3.22237	14.1629746210881	-27.8398	0.584476303321728	-1.66504	-17.1793	-10.8459	2.06013404166351	5.6074636994004
-6.52129	0.472538718693848	-22.0078	-14.2749	-20.859	3.26581059977964	-10.164	8.21261833613258	-5.61123	-6.52129	0.472538718693848	-22.0078	-14.2749	-20.859	3.26581059977964	-10.164	8.21261833613258	-5.61123	-6.52129	0.472538718693848	-22.0078	-14.2749	-20.859	3.26581059977964	-10.164	8.21261833613258	-5.61123
-10.6487	-32.1913	-42.9615	-23.7936	-21.8374	4.50605252848355	-8.47573	9.51842485359202	-18.6039	-10.6487	-32.1913	-42.9615	-23.7936	-21.8374	4.50605252848355	-8.47573	9.51842485359202	-18.6039	-10.6487	-32.1913	-42.9615	-23.7936	-21.8374	4.50605252848355	-8.47573	9.51842485359202	-18.6039
-12.6716	-51.301	-5.70348	12.2080805223257	-6.74188	13.0762062433276	-6.33015	9.72478637686388	-19.2796	-12.6716	-51.301	-5.70348	12.2080805223257	-6.74188	13.0762062433276	-6.33015	9.72478637686388	-19.2796	-12.6716	-51.301	-5.70348	12.2080805223257	-6.74188	13.0762062433276	-6.33015	9.72478637686388	-19.2796
7.07460262659856	-50.1889	12.5954772445256	31.9969118692433	-6.97024	3.01598002874385	-4.66741	7.54954133134566	-8.57029	7.07460262659856	-50.1889	12.5954772445256	31.9969118692433	-6.97024	3.01598002874385	-4.66741	7.54954133134566	-8.57029	7.07460262659856	-50.1889	12.5954772445256	31.9969118692433	-6.97024	3.01598002874385	-4.66741	7.54954133134566	-8.57029
12.7067110099064	-61.14	55.6084160256014	15.6041455299911	-6.17758	-3.95481	-5.10475	9.46023836215513	-6.07	12.7067110099064	-61.14	55.6084160256014	15.6041455299911	-6.17758	-3.95481	-5.10475	9.46023836215513	-6.07	12.7067110099064	-61.14	55.6084160256014	15.6041455299911	-6.17758	-3.95481	-5.10475	9.46023836215513	-6.07
5.09120016279043	-60.0143	112.414633454174	75.8194395790397	10.076323104586	-2.96313	-8.01448	-0.760582	-1.0315	5.09120016279043	-60.0143	112.414633454174	75.8194395790397	10.076323104586	-2.96313	-8.01448	-0.760582	-1.0315	5.09120016279043	-60.0143	112.414633454174	75.8194395790397	10.076323104586	-2.96313	-8.01448	-0.760582	-1.0315
-12.8422	-45.9337	-85.3174	-0.753068	65.592946120429	-3.34159	-12.5009	5.51225650660151	-9.37022	-12.8422	-45.9337	-85.3174	-0.753068	65.592946120429	-3.34159	-12.5009	5.51225650660151	-9.37022	-12.8422	-45.9337	-85.3174	-0.753068	65.592946120429	-3.34159	-12.5009	5.51225650660151	-9.37022
-8.24158	-38.123	-76.4534	-41.4777	9.49816425232987	12.5852405834302	-16.9764	12.9583053355335	-7.09449	-8.24158	-38.123	-76.4534	-41.4777	9.49816425232987	12.5852405834302	-16.9764	12.9583053355335	-7.09449	-8.24158	-38.123	-76.4534	-41.4777	9.49816425232987	12.5852405834302	-16.9764	12.9583053355335	-7.09449
-0.454613	-26.1023	-36.1584	-84.2459	-47.9895	4.20028652644411	-19.7577	9.18205245610489	3.32696973380828	-0.454613	-26.1023	-36.1584	-84.2459	-47.9895	4.20028652644411	-19.7577	9.18205245610489	3.32696973380828	-0.454613	-26.1023	-36.1584	-84.2459	-47.9895	4.20028652644411	-19.7577	9.18205245610489	3.32696973380828
-4.31912	-31.2536	-50.7798	-103.994	-37.4815	-5.84771	-19.8647	-2.91238	5.31800880442936	-4.31912	-31.2536	-50.7798	-103.994	-37.4815	-5.84771	-19.8647	-2.91238	5.31800880442936	-4.31912	-31.2536	-50.7798	-103.994	-37.4815	-5.84771	-19.8647	-2.91238	5.31800880442936
4.19204498453676	-44.8627	109.775033474382	-94.1823	-15.2011	-2.70304	-17.2051	3.6824284676357	4.52614918182092	4.19204498453676	-44.8627	109.775033474382	-94.1823	-15.2011	-2.70304	-17.2051	3.6824284676357	4.52614918182092	4.19204498453676	-44.8627	109.775033474382	-94.1823	-15.2011	-2.70304	-17.2051	3.6824284676357	4.52614918182092
-9.77262	-55.6729	7.42188883989022	-45.7391	-19.1137	-0.604139	-12.5277	-4.08082	-7.55934	-9.77262	-55.6729	7.42188883989022	-45.7391	-19.1137	-0.604139	-12.5277	-4.08082	-7.55934	-9.77262	-55.6729	7.42188883989022	-45.7391	-19.1137	-0.604139	-12.5277	-4.08082	-7.55934
1.01340859815783	-44.9688	-106.434	-20.7996	13.8551531007746	-4.58931	-7.24277	-6.8437	-8.86678	1.01340859815783	-44.9688	-106.434	-20.7996	13.8551531007746	-4.58931	-7.24277	-6.8437	-8.86678	1.01340859815783	-44.9688	-106.434	-20.7996	13.8551531007746	-4.58931	-7.24277	-6.8437	-8.86678
-6.74703	-43.9344	-122.747	20.544332051104	18.9749203712909	13.1256900387391	-2.83004	5.24049963540672	-12.741	-6.74703	-43.9344	-122.747	20.544332051104	18.9749203712909	13.1256900387391	-2.83004	5.24049963540672	-12.741	-6.74703	-43.9344	-122.747	20.544332051104	18.9749203712909	13.1256900387391	-2.83004	5.24049963540672	-12.741
2.5352776975072	-24.9764	-84.7091	65.2884842817249	28.3180273323863	-6.47872	-0.70444	-4.93103	3.67470150263665	2.5352776975072	-24.9764	-84.7091	65.2884842817249	28.3180273323863	-6.47872	-0.70444	-4.93103	3.67470150263665	2.5352776975072	-24.9764	-84.7091	65.2884842817249	28.3180273323863	-6.47872	-0.70444	-4.93103	3.67470150263665
-11.6767	-26.2176	-117.569	62.9600024930975	18.4747838645211	3.86484847175192	-0.828024	-0.0497977	-1.85601	-11.6767	-26.2176	-117.569	62.9600024930975	18.4747838645211	3.86484847175192	-0.828024	-0.0497977	-1.85601	-11.6767	-26.2176	-117.569	62.9600024930975	18.4747838645211	3.86484847175192	-0.828024	-0.0497977	-1.85601
-11.661	-15.0915	-44.3682	55.768449527711	22.759570759232	1.04722921971067	-2.28406	4.28809367843718	5.3635616765742	-11.661	-15.0915	-44.3682	55.768449527711	22.759570759232	1.04722921971067	-2.28406	4.28809367843718	5.3635616765742	-11.661	-15.0915	-44.3682	55.768449527711	22.759570759232	1.04722921971067	-2.28406	4.28809367843718	5.3635616765742
4.05432963651704	-8.98372	8.10147377260228	44.6321136132358	18.512501762224	9.49261185944134	-3.95056	12.5002872462486	-1.35967	4.05432963651704	-8.98372	8.10147377260228	44.6321136132358	18.512501762224	9.49261185944134	-3.95056	12.5002872462486	-1.35967	4.05432963651704	-8.98372	8.10147377260228	44.6321136132358	18.512501762224	9.49261185944134	-3.95056	12.5002872462486	-1.35967
32.6581397799124	-18.9235	-16.6359	5.53523839226522	15.3786544807796	-8.79891	-5.19947	1.99465665781218	5.43626587886364	32.6581397799124	-18.9235	-16.6359	5.53523839226522	15.3786544807796	-8.79891	-5.19947	1.99465665781218	5.43626587886364	32.6581397799124	-18.9235	-16.6359	5.53523839226522	15.3786544807796	-8.79891	-5.19947	1.99465665781218	5.43626587886364
28.7552255085103	-21.4985	7.58897572900651	-0.84783	12.7024159478775	-2.25794	-5.84006	4.9008614795805	7.12384495108172	28.7552255085103	-21.4985	7.58897572900651	-0.84783	12.7024159478775	-2.25794	-5.84006	4.9008614795805	7.12384495108172	28.7552255085103	-21.4985	7.58897572900651	-0.84783	12.7024159478775	-2.25794	-5.84006	4.9008614795805	7.12384495108172
19.426229172424	-32.381	15.1857014904034	29.4330634812501	6.91920273692918	-1.63915	-5.72923	-4.88921	10.8736886035298	19.426229172424	-32.381	15.1857014904034	29.4330634812501	6.91920273692918	-1.63915	-5.72923	-4.88921	10.8736886035298	19.426229172424	-32.381	15.1857014904034	29.4330634812501	6.91920273692918	-1.63915	-5.72923	-4.88921	10.8736886035298
16.8360308396802	-31.8199	19.4991635425254	21.1883869476058	-9.78848	-3.72949	-4.98472	-3.3878	2.81374937837656	16.8360308396802	-31.8199	19.4991635425254	21.1883869476058	-9.78848	-3.72949	-4.98472	-3.3878	2.81374937837656	16.8360308396802	-31.8199	19.4991635425254	21.1883869476058	-9.78848	-3.72949	-4.98472	-3.3878	2.81374937837656
12.3582949626744	-19.4049	9.90333377854562	18.7738918579189	-6.41035	5.3938143830204	-4.70652	-6.66239	10.909432113386	12.3582949626744	-19.4049	9.90333377854562	18.7738918579189	-6.41035	5.3938143830204	-4.70652	-6.66239	10.909432113386	12.3582949626744	-19.4049	9.90333377854562	18.7738918579189	-6.41035	5.3938143830204	-4.70652	-6.66239	10.909432113386
0.436045324031249	-12.8055	23.5758828373378	23.5086327775294	2.66956081028224	-0.32459	-5.59972	-4.47178	2.76641477966227	0.436045324031249	-12.8055	23.5758828373378	23.5086327775294	2.66956081028224	-0.32459	-5.59972	-4.47178	2.76641477966227	0.436045324031249	-12.8055	23.5758828373378	23.5086327775294	2.66956081028224	-0.32459	-5.59972	-4.47178	2.76641477966227
2.61417858353571	-8.93272	69.7292040146833	16.1038189009449	-6.03109	11.8187304095702	-7.58553	8.7322149508236	7.11522894279912	2.61417858353571	-8.93272	69.7292040146833	16.1038189009449	-6.03109	11.8187304095702	-7.58553	8.7322149508236	7.11522894279912	2.61417858353571	-8.93272	69.7292040146833	16.1038189009449	-6.03109	11.8187304095702	-7.58553	8.7322149508236	7.11522894279912
-4.25941	-27.724	83.4397432795495	-25.0271	-2.83777	-0.345482	-10.0109	4.08464029597661	-2.1283	-4.25941	-27.724	83.4397432795495	-25.0271	-2.83777	-0.345482	-10.0109	4.08464029597661	-2.1283	-4.25941	-27.724	83.4397432795495	-25.0271	-2.83777	-0.345482	-10.0109	4.08464029597661	-2.1283
-1.92135	-46.6925	44.0963239085101	-25.309	-4.65583	5.33135345824172	-12.0818	8.91785763093896	-5.83605	-1.92135	-46.6925	44.0963239085101	-25.309	-4.65583	5.33135345824172	-12.0818	8.91785763093896	-5.83605	-1.92135	-46.6925	44.0963239085101	-25.309	-4.65583	5.33135345824172	-12.0818	8.91785763093896	-5.83605
-2.05534	-42.3572	-12.6959	-12.5195	-5.12136	10.0339623018393	-13.4976	12.0055471367615	7.48221562128207	-2.05534	-42.3572	-12.6959	-12.5195	-5.12136	10.0339623018393	-13.4976	12.0055471367615	7.48221562128207	-2.05534	-42.3572	-12.6959	-12.5195	-5.12136	10.0339623018393	-13.4976	12.0055471367615	7.48221562128207
-9.7367	-23.2064	-55.7488	12.5392553458547	0.428070427270528	1.28701422969243	-14.2177	8.51028786927927	0.937526390183838	-9.7367	-23.2064	-55.7488	12.5392553458547	0.428070427270528	1.28701422969243	-14.2177	8.51028786927927	0.937526390183838	-9.7367	-23.2064	-55.7488	12.5392553458547	0.428070427270528	1.28701422969243	-14.2177	8.51028786927927	0.937526390183838
-3.7849	-35.0721	-41.2373	0.849550944717064	-7.62233	9.82688722876009	-14.3772	-2.53247	-8.63768	-3.7849	-35.0721	-41.2373	0.849550944717064	-7.62233	9.82688722876009	-14.3772	-2.53247	-8.63768	-3.7849	-35.0721	-41.2373	0.849550944717064	-7.62233	9.82688722876009	-14.3772	-2.53247	-8.63768
-2.0746	-12.2261	-8.24179	-20.9737	-1.75594	7.81768242768349	-13.6328	7.17902628174429	4.21392549680901	-2.0746	-12.2261	-8.24179	-20.9737	-1.75594	7.81768242768349	-13.6328	7.17902628174429	4.21392549680901	-2.0746	-12.2261	-8.24179	-20.9737	-1.75594	7.81768242768349	-13.6328	7.17902628174429	4.21392549680901
7.58118740763051	-18.4883	-23.8338	-19.3435	-0.667231	-5.84447	-11.7577	2.98083662779701	6.70122156959698	7.58118740763051	-18.4883	-23.8338	-19.3435	-0.667231	-5.84447	-11.7577	2.98083662779701	6.70122156959698	7.58118740763051	-18.4883	-23.8338	-19.3435	-0.667231	-5.84447	-11.7577	2.98083662779701	6.70122156959698
12.5863608409679	-17.2637	-18.2335	-21.3981	19.8191599108624	6.43854445257548	-9.44774	5.11693638844407	8.54172140594617	12.5863608409679	-17.2637	-18.2335	-21.3981	19.8191599108624	6.43854445257548	-9.44774	5.11693638844407	8.54172140594617	12.5863608409679	-17.2637	-18.2335	-21.3981	19.8191599108624	6.43854445257548	-9.44774	5.11693638844407	8.54172140594617
7.38424566004909	-12.9203	-6.042	-25.8743	3.05731997431853	16.3659973046227	-7.43525	-0.11927	6.15264792419661	7.38424566004909	-12.9203	-6.042	-25.8743	3.05731997431853	16.3659973046227	-7.43525	-0.11927	6.15264792419661	7.38424566004909	-12.9203	-6.042	-25.8743	3.05731997431853	16.3659973046227	-7.43525	-0.11927	6.15264792419661
8.53630926909067	-13.5034	-7.10738	-3.01662	-18.0566	0.994063924904837	-5.84954	12.718539716684	-6.37927	8.53630926909067	-13.5034	-7.10738	-3.01662	-18.0566	0.994063924904837	-5.84954	12.718539716684	-6.37927	8.53630926909067	-13.5034	-7.10738	-3.01662	-18.0566	0.994063924904837	-5.84954	12.718539716684	-6.37927
8.7623930580374	12.0571517202596	-6.8995	-1.86185	-24.7001	3.30952168548472	-4.90542	4.69720254082487	-1.06254	8.7623930580374	12.0571517202596	-6.8995	-1.86185	-24.7001	3.30952168548472	-4.90542	4.69720254082487	-1.06254	8.7623930580374	12.0571517202596	-6.8995	-1.86185	-24.7001	3.30952168548472	-4.90542	4.69720254082487	-1.06254
10.0585990587901	32.0089377729681	54.223416066225	10.5280413498496	1.17728902489002	-5.00775	-4.89027	6.97155983660212	0.0418990578687989	10.0585990587901	32.0089377729681	54.223416066225	10.5280413498496	1.17728902489002	-5.00775	-4.89027	6.97155983660212	0.0418990578687989	10.0585990587901	32.0089377729681	54.223416066225	10.5280413498496	1.17728902489002	-5.00775	-4.89027	6.97155983660212	0.0418990578687989
1.26504901960432	30.0739403344529	-25.734	-16.6431	2.11222469923743	-0.0177508	-5.5612	5.36490991045817	-2.82325	1.26504901960432	30.0739403344529	-25.734	-16.6431	2.11222469923743	-0.0177508	-5.5612	5.36490991045817	-2.82325	1.26504901960432	30.0739403344529	-25.734	-16.6431	2.11222469923743	-0.0177508	-5.5612	5.36490991045817	-2.82325
17.9701177734526	33.2360788210857	-26.0603	-15.155	7.93023512080144	-6.36955	-6.12175	4.03115811934684	9.98749630537139	17.9701177734526	33.2360788210857	-26.0603	-15.155	7.93023512080144	-6.36955	-6.12175	4.03115811934684	9.98749630537139	17.9701177734526	33.2360788210857	-26.0603	-15.155	7.93023512080144	-6.36955	-6.12175	4.03115811934684	9.98749630537139
5.98571200668917	19.3490729360375	-66.7616	16.4989808230032	9.58471091890436	1.60980414371257	-6.60912	6.29556707077177	-1.26017	5.98571200668917	19.3490729360375	-66.7616	16.4989808230032	9.58471091890436	1.60980414371257	-6.60912	6.29556707077177	-1.26017	5.98571200668917	19.3490729360375	-66.7616	16.4989808230032	9.58471091890436	1.60980414371257	-6.60912	6.29556707077177	-1.26017
1.2431001912635	23.6339449881581	-28.2628	15.0272256571272	20.5812540100734	4.86638354216679	-7.5636	9.70465079269465	-3.09808	1.2431001912635	23.6339449881581	-28.2628	15.0272256571272	20.5812540100734	4.86638354216679	-7.5636	9.70465079269465	-3.09808	1.2431001912635	23.6339449881581	-28.2628	15.0272256571272	20.5812540100734	4.86638354216679	-7.5636	9.70465079269465	-3.09808
-0.945569	17.1860599345011	44.7666920020775	4.28676034548422	9.92190688937901	1.66362843826752	-9.11721	14.1286643122899	-3.35587	-0.945569	17.1860599345011	44.7666920020775	4.28676034548422	9.92190688937901	1.66362843826752	-9.11721	14.1286643122899	-3.35587	-0.945569	17.1860599345011	44.7666920020775	4.28676034548422	9.92190688937901	1.66362843826752	-9.11721	14.1286643122899	-3.35587
8.77501345247417	37.3290354113493	13.4236752928188	4.50330061563924	-14.1322	-5.42263	-10.3469	7.58582265886812	-2.74924	8.77501345247417	37.3290354113493	13.4236752928188	4.50330061563924	-14.1322	-5.42263	-10.3469	7.58582265886812	-2.74924	8.77501345247417	37.3290354113493	13.4236752928188	4.50330061563924	-14.1322	-5.42263	-10.3469	7.58582265886812	-2.74924
-6.5488	35.5305373655092	-51.0591	-29.0579	-15.5715	-7.87769	-10.9873	11.5175227166179	1.68333226636675	-6.5488	35.5305373655092	-51.0591	-29.0579	-15.5715	-7.87769	-10.9873	11.5175227166179	1.68333226636675	-6.5488	35.5305373655092	-51.0591	-29.0579	-15.5715	-7.87769	-10.9873	11.5175227166179	1.68333226636675
-3.45044	23.3948525347663	-49.1726	-25.638	-12.0315	-2.04336	-11.3736	5.57211921952546	5.30472193993126	-3.45044	23.3948525347663	-49.1726	-25.638	-12.0315	-2.04336	-11.3736	5.57211921952546	5.30472193993126	-3.45044	23.3948525347663	-49.1726	-25.638	-12.0315	-2.04336	-11.3736	5.57211921952546	5.30472193993126
2.71367649139298	12.3984069658515	-73.4912	-16.1425	-1.33238	3.26187784849851	-12.4673	-2.81814	2.74925760242582	2.71367649139298	12.3984069658515	-73.4912	-16.1425	-1.33238	3.26187784849851	-12.4673	-2.81814	2.74925760242582	2.71367649139298	12.3984069658515	-73.4912	-16.1425	-1.33238	3.26187784849851	-12.4673	-2.81814	2.74925760242582
9.25153676596513	26.3161777231883	-72.7209	-3.27196	14.2761817075361	-5.96242	-14.8277	-6.08355	4.44719242775308	9.25153676596513	26.3161777231883	-72.7209	-3.27196	14.2761817075361	-5.96242	-14.8277	-6.08355	4.44719242775308	9.25153676596513	26.3161777231883	-72.7209	-3.27196	14.2761817075361	-5.96242	-14.8277	-6.08355	4.44719242775308
5.99852589839544	22.8250947060826	-57.5699	0.778627961137035	15.2109868793254	10.1386499121232	-17.9139	-6.64515	-5.72128	5.99852589839544	22.8250947060826	-57.5699	0.778627961137035	15.2109868793254	10.1386499121232	-17.9139	-6.64515	-5.72128	5.99852589839544	22.8250947060826	-57.5699	0.778627961137035	15.2109868793254	10.1386499121232	-17.9139	-6.64515	-5.72128
5.27611993969008	35.6916951839186	-11.0419	-1.51195	20.4403423330544	13.2369805561404	-20.2591	-6.09597	0.99261907163616	5.27611993969008	35.6916951839186	-11.0419	-1.51195	20.4403423330544	13.2369805561404	-20.2591	-6.09597	0.99261907163616	5.27611993969008	35.6916951839186	-11.0419	-1.51195	20.4403423330544	13.2369805561404	-20.2591	-6.09597	0.99261907163616
2.47303628774803	28.8760962951501	22.0943669368851	-2.9113	12.5273622837162	12.7398822829853	-20.4511	-3.72868	4.39389396035047	2.47303628774803	28.8760962951501	22.0943669368851	-2.9113	12.5273622837162	12.7398822829853	-20.4511	-3.72868	4.39389396035047	2.47303628774803	28.8760962951501	22.0943669368851	-2.9113	12.5273622837162	12.7398822829853	-20.4511	-3.72868	4.39389396035047
2.56516097385979	14.4399930977913	-25.3543	8.50578733492113	6.29897287770341	0.441994526207134	-18.4593	-2.93013	2.25420055562891	2.56516097385979	14.4399930977913	-25.3543	8.50578733492113	6.29897287770341	0.441994526207134	-18.4593	-2.93013	2.25420055562891	2.56516097385979	14.4399930977913	-25.3543	8.50578733492113	6.29897287770341	0.441994526207134	-18.4593	-2.93013	2.25420055562891
5.64598584789886	20.1396729933071	-35.3939	3.36355091726049	-1.41504	-4.70407	-15.3985	-13.2732	-0.378906	5.64598584789886	20.1396729933071	-35.3939	3.36355091726049	-1.41504	-4.70407	-15.3985	-13.2732	-0.378906	5.64598584789886	20.1396729933071	-35.3939	3.36355091726049	-1.41504	-4.70407	-15.3985	-13.2732	-0.378906
1.28032630026252	38.3097699275735	-2.78722	13.2597602250975	-1.44043	-4.81914	-12.2568	-13.3101	7.77512213629975	1.28032630026252	38.3097699275735	-2.78722	13.2597602250975	-1.44043	-4.81914	-12.2568	-13.3101	7.77512213629975	1.28032630026252	38.3097699275735	-2.78722	13.2597602250975	-1.44043	-4.81914	-12.2568	-13.3101	7.77512213629975
1.03646362561496	59.1953277993348	20.294874400781	9.39692870224565	-12.7586	-15.7014	-9.49962	-18.2457	2.51829944247743	1.03646362561496	59.1953277993348	20.294874400781	9.39692870224565	-12.7586	-15.7014	-9.49962	-18.2457	2.51829944247743	1.03646362561496	59.1953277993348	20.294874400781	9.39692870224565	-12.7586	-15.7014	-9.49962	-18.2457	2.51829944247743
-13.8964	46.4920975797369	5.16518521232869	-0.4861	-13.2171	8.0705291897731	-7.1334	-19.0794	4.09015768587062	-13.8964	46.4920975797369	5.16518521232869	-0.4861	-13.2171	8.0705291897731	-7.1334	-19.0794	4.09015768587062	-13.8964	46.4920975797369	5.16518521232869	-0.4861	-13.2171	8.0705291897731	-7.1334	-19.0794	4.09015768587062
-1.98668	30.6095854311686	-3.61596	8.8731207213267	-2.99741	11.4896224989488	-6.33043	-8.66557	-1.42582	-1.98668	30.6095854311686	-3.61596	8.8731207213267	-2.99741	11.4896224989488	-6.33043	-8.66557	-1.42582	-1.98668	30.6095854311686	-3.61596	8.8731207213267	-2.99741	11.4896224989488	-6.33043	-8.66557	-1.42582
-8.25092	36.9881876456766	-13.6222	4.99743882149321	10.3174479097981	5.79543400658448	-7.78534	-4.74992	4.52806964892721	-8.25092	36.9881876456766	-13.6222	4.99743882149321	10.3174479097981	5.79543400658448	-7.78534	-4.74992	4.52806964892721	-8.25092	36.9881876456766	-13.6222	4.99743882149321	10.3174479097981	5.79543400658448	-7.78534	-4.74992	4.52806964892721
13.6664172308284	32.693528468105	-30.1849	-1.14474	25.5718712969743	14.908930624786	-10.9888	-12.6947	3.22999721120238	13.6664172308284	32.693528468105	-30.1849	-1.14474	25.5718712969743	14.908930624786	-10.9888	-12.6947	3.22999721120238	13.6664172308284	32.693528468105	-30.1849	-1.14474	25.5718712969743	14.908930624786	-10.9888	-12.6947	3.22999721120238
0.275856137620593	39.9377039844684	-24.4608	-3.81053	22.8712371859682	13.1413234340255	-14.5539	-7.38864	3.82112117603641	0.275856137620593	39.9377039844684	-24.4608	-3.81053	22.8712371859682	13.1413234340255	-14.5539	-7.38864	3.82112117603641	0.275856137620593	39.9377039844684	-24.4608	-3.81053	22.8712371859682	13.1413234340255	-14.5539	-7.38864	3.82112117603641
2.69194701120106	42.9915644038648	-52.658	-5.92243	4.84915859727234	10.7834469468451	-16.918	-1.42398	11.9973155212669	2.69194701120106	42.9915644038648	-52.658	-5.92243	4.84915859727234	10.7834469468451	-16.918	-1.42398	11.9973155212669	2.69194701120106	42.9915644038648	-52.658	-5.92243	4.84915859727234	10.7834469468451	-16.918	-1.42398	11.9973155212669
11.4157929382377	38.3557293544453	-55.2505	7.86730929626744	-17.0379	2.57066207219104	-17.6473	-9.48652	4.88386220237205	11.4157929382377	38.3557293544453	-55.2505	7.86730929626744	-17.0379	2.57066207219104	-17.6473	-9.48652	4.88386220237205	11.4157929382377	38.3557293544453	-55.2505	7.86730929626744	-17.0379	2.57066207219104	-17.6473	-9.48652	4.88386220237205
5.48043996958836	37.7120139550519	11.6662848936488	-0.76758	-19.0484	2.56563398933482	-16.8109	-10.5856	17.164026188304	5.48043996958836	37.7120139550519	11.6662848936488	-0.76758	-19.0484	2.56563398933482	-16.8109	-10.5856	17.164026188304	5.48043996958836	37.7120139550519	11.6662848936488	-0.76758	-19.0484	2.56563398933482	-16.8109	-10.5856	17.164026188304
-2.059	47.2921503045672	-7.68365	1.89205594010367	-5.62788	-12.6389	-14.2755	5.57148343125965	-3.31704	-2.059	47.2921503045672	-7.68365	1.89205594010367	-5.62788	-12.6389	-14.2755	5.57148343125965	-3.31704	-2.059	47.2921503045672	-7.68365	1.89205594010367	-5.62788	-12.6389	-14.2755	5.57148343125965	-3.31704
10.6484402878506	49.0833247876687	-47.3619	0.700091669719319	11.1545619239959	-0.231752	-10.2211	14.8066316588384	20.267139936869	10.6484402878506	49.0833247876687	-47.3619	0.700091669719319	11.1545619239959	-0.231752	-10.2211	14.8066316588384	20.267139936869	10.6484402878506	49.0833247876687	-47.3619	0.700091669719319	11.1545619239959	-0.231752	-10.2211	14.8066316588384	20.267139936869
-2.31725	51.0631247012715	-45.4759	2.83491049988312	4.22922240258464	-10.9839	-5.57009	6.4706635606514	3.74268557462921	-2.31725	51.0631247012715	-45.4759	2.83491049988312	4.22922240258464	-10.9839	-5.57009	6.4706635606514	3.74268557462921	-2.31725	51.0631247012715	-45.4759	2.83491049988312	4.22922240258464	-10.9839	-5.57009	6.4706635606514	3.74268557462921
-13.3463	41.5204806173674	-21.6221	-7.38821	-2.66675	-18.8018	-1.79019	-3.8347	4.84814641555205	-13.3463	41.5204806173674	-21.6221	-7.38821	-2.66675	-18.8018	-1.79019	-3.8347	4.84814641555205	-13.3463	41.5204806173674	-21.6221	-7.38821	-2.66675	-18.8018	-1.79019	-3.8347	4.84814641555205
-28.0595	30.9020371394511	1.47909894636161	2.1705796165405	3.53869249591388	-14.5672	-0.104639	10.0600335341528	-3.08204	-28.0595	30.9020371394511	1.47909894636161	2.1705796165405	3.53869249591388	-14.5672	-0.104639	10.0600335341528	-3.08204	-28.0595	30.9020371394511	1.47909894636161	2.1705796165405	3.53869249591388	-14.5672	-0.104639	10.0600335341528	-3.08204
-15.6337	15.7769084874718	-40.2128	0.674098516265492	7.84867547356679	-16.7177	-0.807842	1.97790261004393	1.29732714797501	-15.6337	15.7769084874718	-40.2128	0.674098516265492	7.84867547356679	-16.7177	-0.807842	1.97790261004393	1.29732714797501	-15.6337	15.7769084874718	-40.2128	0.674098516265492	7.84867547356679	-16.7177	-0.807842	1.97790261004393	1.29732714797501
-19.1314	24.542180713817	-61.506	-0.560122	5.03783639391498	-17.3481	-2.97537	8.1018676573544	-2.9464	-19.1314	24.542180713817	-61.506	-0.560122	5.03783639391498	-17.3481	-2.97537	8.1018676573544	-2.9464	-19.1314	24.542180713817	-61.506	-0.560122	5.03783639391498	-17.3481	-2.97537	8.1018676573544	-2.9464
-11.9741	26.7608884810801	-46.5369	-4.725	5.81922299238365	-16.2	-4.29135	-7.49862	-1.85421	-11.9741	26.7608884810801	-46.5369	-4.725	5.81922299238365	-16.2	-4.29135	-7.49862	-1.85421	-11.9741	26.7608884810801	-46.5369	-4.725	5.81922299238365	-16.2	-4.29135	-7.49862	-1.85421
-17.3179	22.6613375276173	-35.3651	-7.57526	-7.27496	-17.0184	-3.37171	-1.78241	0.0189027932475145	-17.3179	22.6613375276173	-35.3651	-7.57526	-7.27496	-17.0184	-3.37171	-1.78241	0.0189027932475145	-17.3179	22.6613375276173	-35.3651	-7.57526	-7.27496	-17.0184	-3.37171	-1.78241	0.0189027932475145
-13.3141	16.692075994785	-22.0868	-5.3565	-5.91043	4.04283027735557	-1.09055	-13.899	-1.2649	-13.3141	16.692075994785	-22.0868	-5.3565	-5.91043	4.04283027735557	-1.09055	-13.899	-1.2649	-13.3141	16.692075994785	-22.0868	-5.3565	-5.91043	4.04283027735557	-1.09055	-13.899	-1.2649
-1.48568	3.26994647916096	-25.5141	-5.94073	-4.67193	-2.01545	0.376083121034779	-16.4956	-10.2757	-1.48568	3.26994647916096	-25.5141	-5.94073	-4.67193	-2.01545	0.376083121034779	-16.4956	-10.2757	-1.48568	3.26994647916096	-25.5141	-5.94073	-4.67193	-2.01545	0.376083121034779	-16.4956	-10.2757
-6.45087	8.18465756790144	-28.2925	-14.3644	-0.508767	15.7139631824295	-0.117219	-10.1838	-6.93784	-6.45087	8.18465756790144	-28.2925	-14.3644	-0.508767	15.7139631824295	-0.117219	-10.1838	-6.93784	-6.45087	8.18465756790144	-28.2925	-14.3644	-0.508767	15.7139631824295	-0.117219	-10.1838	-6.93784
0.647994124195042	18.3613566237621	-60.5535	10.8745713733571	4.1060269832048	5.6058417496883	-2.67993	-5.5078	-4.7257	0.647994124195042	18.3613566237621	-60.5535	10.8745713733571	4.1060269832048	5.6058417496883	-2.67993	-5.5078	-4.7257	0.647994124195042	18.3613566237621	-60.5535	10.8745713733571	4.1060269832048	5.6058417496883	-2.67993	-5.5078	-4.7257
7.13348387434809	16.3219058486224	-64.3918	18.0202347539503	-7.48441	11.0224217865138	-6.69765	-3.78759	7.19252981330471	7.13348387434809	16.3219058486224	-64.3918	18.0202347539503	-7.48441	11.0224217865138	-6.69765	-3.78759	7.19252981330471	7.13348387434809	16.3219058486224	-64.3918	18.0202347539503	-7.48441	11.0224217865138	-6.69765	-3.78759	7.19252981330471
10.5023485124665	8.45053601166434	-76.5796	6.19953153344151	4.09119762956002	12.4238123229607	-10.9134	-0.162614	1.42439313529993	10.5023485124665	8.45053601166434	-76.5796	6.19953153344151	4.09119762956002	12.4238123229607	-10.9134	-0.162614	1.42439313529993	10.5023485124665	8.45053601166434	-76.5796	6.19953153344151	4.09119762956002	12.4238123229607	-10.9134	-0.162614	1.42439313529993
13.1065630665346	-20.7681	-60.6784	2.37648752293345	-1.08233	7.78300528268773	-13.957	2.16457170242787	0.305881877635903	13.1065630665346	-20.7681	-60.6784	2.37648752293345	-1.08233	7.78300528268773	-13.957	2.16457170242787	0.305881877635903	13.1065630665346	-20.7681	-60.6784	2.37648752293345	-1.08233	7.78300528268773	-13.957	2.16457170242787	0.305881877635903
9.59489096082412	-21.2511	64.3480344517993	4.28464828009527	-11.4231	-0.69327	-14.7306	6.91044934063878	6.97620354202205	9.59489096082412	-21.2511	64.3480344517993	4.28464828009527	-11.4231	-0.69327	-14.7306	6.91044934063878	6.97620354202205	9.59489096082412	-21.2511	64.3480344517993	4.28464828009527	-11.4231	-0.69327	-14.7306	6.91044934063878	6.97620354202205
0.36994662692501	-33.2771	258.916585163966	-3.50475	-15.265	-5.94767	-12.6382	1.81905131644164	7.3515218620096	0.36994662692501	-33.2771	258.916585163966	-3.50475	-15.265	-5.94767	-12.6382	1.81905131644164	7.3515218620096	0.36994662692501	-33.2771	258.916585163966	-3.50475	-15.265	-5.94767	-12.6382	1.81905131644164	7.3515218620096
1.93566018195514	-20.7676	-37.9715	2.38788088832004	-16.5969	11.4905533295359	-7.96437	5.04375618126851	14.6450786999257	1.93566018195514	-20.7676	-37.9715	2.38788088832004	-16.5969	11.4905533295359	-7.96437	5.04375618126851	14.6450786999257	1.93566018195514	-20.7676	-37.9715	2.38788088832004	-16.5969	11.4905533295359	-7.96437	5.04375618126851	14.6450786999257
6.53365150417795	-25.7394	-118.799	-8.51642	2.5411900763064	-0.904894	-2.10959	9.98459775906024	8.07480283581891	6.53365150417795	-25.7394	-118.799	-8.51642	2.5411900763064	-0.904894	-2.10959	9.98459775906024	8.07480283581891	6.53365150417795	-25.7394	-118.799	-8.51642	2.5411900763064	-0.904894	-2.10959	9.98459775906024	8.07480283581891
16.6922391951329	-22.5681	-63.8227	3.62065677940177	-6.03952	-1.5967	1.8562292921185	13.3329687948666	26.0612977334378	16.6922391951329	-22.5681	-63.8227	3.62065677940177	-6.03952	-1.5967	1.8562292921185	13.3329687948666	26.0612977334378	16.6922391951329	-22.5681	-63.8227	3.62065677940177	-6.03952	-1.5967	1.8562292921185	13.3329687948666	26.0612977334378
1.73896565958376	-7.89414	-147.408	-22.7858	-9.24977	-0.0721001	0.364019320808197	3.46274311398481	5.72521780361314	1.73896565958376	-7.89414	-147.408	-22.7858	-9.24977	-0.0721001	0.364019320808197	3.46274311398481	5.72521780361314	1.73896565958376	-7.89414	-147.408	-22.7858	-9.24977	-0.0721001	0.364019320808197	3.46274311398481	5.72521780361314
-7.06794	45.3553197281676	-129.322	2.34182828950455	4.3291886261374	8.93611374017885	-7.60248	8.28451185423373	1.32619074473341	-7.06794	45.3553197281676	-129.322	2.34182828950455	4.3291886261374	8.93611374017885	-7.60248	8.28451185423373	1.32619074473341	-7.06794	45.3553197281676	-129.322	2.34182828950455	4.3291886261374	8.93611374017885	-7.60248	8.28451185423373	1.32619074473341
10.7006230443573	58.2635291393593	-79.247	0.0138109359749836	-2.44494	2.68356543234084	-20.0221	7.90258940020114	-0.0950258	10.7006230443573	58.2635291393593	-79.247	0.0138109359749836	-2.44494	2.68356543234084	-20.0221	7.90258940020114	-0.0950258	10.7006230443573	58.2635291393593	-79.247	0.0138109359749836	-2.44494	2.68356543234084	-20.0221	7.90258940020114	-0.0950258
-4.77265	45.9705831284464	-49.2722	-4.31174	0.946319032138824	2.09450836253128	-32.6978	-2.89902	-4.9593	-4.77265	45.9705831284464	-49.2722	-4.31174	0.946319032138824	2.09450836253128	-32.6978	-2.89902	-4.9593	-4.77265	45.9705831284464	-49.2722	-4.31174	0.946319032138824	2.09450836253128	-32.6978	-2.89902	-4.9593
-0.826921	32.1528255685224	-13.1516	-8.4355	-1.91104	-9.03879	-42.554	11.2787454800803	-12.0642	-0.826921	32.1528255685224	-13.1516	-8.4355	-1.91104	-9.03879	-42.554	11.2787454800803	-12.0642	-0.826921	32.1528255685224	-13.1516	-8.4355	-1.91104	-9.03879	-42.554	11.2787454800803	-12.0642
1.39033313049513	30.3181029806761	21.4806910503053	-0.844841	19.5577036968657	-7.59992	-47.4943	18.1638902527796	6.70792844310427	1.39033313049513	30.3181029806761	21.4806910503053	-0.844841	19.5577036968657	-7.59992	-47.4943	18.1638902527796	6.70792844310427	1.39033313049513	30.3181029806761	21.4806910503053	-0.844841	19.5577036968657	-7.59992	-47.4943	18.1638902527796	6.70792844310427
-1.20344	27.6529957620004	35.6639703467241	2.71580615741768	16.0956192589932	-6.83566	-46.3735	22.1734711114145	-3.19919	-1.20344	27.6529957620004	35.6639703467241	2.71580615741768	16.0956192589932	-6.83566	-46.3735	22.1734711114145	-3.19919	-1.20344	27.6529957620004	35.6639703467241	2.71580615741768	16.0956192589932	-6.83566	-46.3735	22.1734711114145	-3.19919
9.44251697790973	18.5138541942339	65.0343451913121	9.14826007164634	-12.3765	-2.94426	-39.2128	19.1553002475715	-4.41349	9.44251697790973	18.5138541942339	65.0343451913121	9.14826007164634	-12.3765	-2.94426	-39.2128	19.1553002475715	-4.41349	9.44251697790973	18.5138541942339	65.0343451913121	9.14826007164634	-12.3765	-2.94426	-39.2128	19.1553002475715	-4.41349
-2.9556	-8.28703	43.2184756248553	3.88546833444444	-29.4504	13.7481094915911	-27.6946	25.2867688273457	-7.83058	-2.9556	-8.28703	43.2184756248553	3.88546833444444	-29.4504	13.7481094915911	-27.6946	25.2867688273457	-7.83058	-2.9556	-8.28703	43.2184756248553	3.88546833444444	-29.4504	13.7481094915911	-27.6946	25.2867688273457	-7.83058
-7.11241	-11.5707	43.2001234944091	7.76339376472337	-18.1209	-2.51467	-14.171	22.7106974071594	-4.72082	-7.11241	-11.5707	43.2001234944091	7.76339376472337	-18.1209	-2.51467	-14.171	22.7106974071594	-4.72082	-7.11241	-11.5707	43.2001234944091	7.76339376472337	-18.1209	-2.51467	-14.171	22.7106974071594	-4.72082
6.9369451925962	-21.62	21.5429270879043	8.53072476279841	-6.11881	9.32338876669187	-1.32363	16.6320986598953	-2.23858	6.9369451925962	-21.62	21.5429270879043	8.53072476279841	-6.11881	9.32338876669187	-1.32363	16.6320986598953	-2.23858	6.9369451925962	-21.62	21.5429270879043	8.53072476279841	-6.11881	9.32338876669187	-1.32363	16.6320986598953	-2.23858
11.4678815354953	-20.4226	10.3588324385555	12.6569168891655	-3.89427	0.00639644244805893	8.35424783773038	20.1838509616927	-0.461604	11.4678815354953	-20.4226	10.3588324385555	12.6569168891655	-3.89427	0.00639644244805893	8.35424783773038	20.1838509616927	-0.461604	11.4678815354953	-20.4226	10.3588324385555	12.6569168891655	-3.89427	0.00639644244805893	8.35424783773038	20.1838509616927	-0.461604
3.65828	-25.3183	-5.28521	17.2978350638434	10.7839231900804	0.954561832140584	13.294943411635	24.1358635484755	3.84373790812847	3.65828	-25.3183	-5.28521	17.2978350638434	10.7839231900804	0.954561832140584	13.294943411635	24.1358635484755	3.84373790812847	3.65828	-25.3183	-5.28521	17.2978350638434	10.7839231900804	0.954561832140584	13.294943411635	24.1358635484755	3.84373790812847
-3.33978	-26.1234	24.5797180416841	17.7213761181583	8.39145550936104	6.61000576125419	13.5718629243335	12.183771037024	5.22427106064252	-3.33978	-26.1234	24.5797180416841	17.7213761181583	8.39145550936104	6.61000576125419	13.5718629243335	12.183771037024	5.22427106064252	-3.33978	-26.1234	24.5797180416841	17.7213761181583	8.39145550936104	6.61000576125419	13.5718629243335	12.183771037024	5.22427106064252
-8.10778	-13.7447	35.2107770047185	0.445901504190919	13.4119174371244	-0.14575	10.3001913922137	6.53371217709372	1.28526519185393	-8.10778	-13.7447	35.2107770047185	0.445901504190919	13.4119174371244	-0.14575	10.3001913922137	6.53371217709372	1.28526519185393	-8.10778	-13.7447	35.2107770047185	0.445901504190919	13.4119174371244	-0.14575	10.3001913922137	6.53371217709372	1.28526519185393
-15.3794	-5.21005	0.0824392974084454	13.728038836275	9.02340577253759	2.02525905867821	6.3787167634213	19.8759378534172	0.648877220617942	-15.3794	-5.21005	0.0824392974084454	13.728038836275	9.02340577253759	2.02525905867821	6.3787167634213	19.8759378534172	0.648877220617942	-15.3794	-5.21005	0.0824392974084454	13.728038836275	9.02340577253759	2.02525905867821	6.3787167634213	19.8759378534172	0.648877220617942
-1.07788	-8.20951	-43.211	11.7938417331639	5.7562495505546	-8.77421	3.23480932339137	35.3844426860214	8.54396847059001	-1.07788	-8.20951	-43.211	11.7938417331639	5.7562495505546	-8.77421	3.23480932339137	35.3844426860214	8.54396847059001	-1.07788	-8.20951	-43.211	11.7938417331639	5.7562495505546	-8.77421	3.23480932339137	35.3844426860214	8.54396847059001
-5.8135	-8.9953	-8.38854	11.4526950932754	38.6255485136281	3.51683079735424	0.232977030708897	20.6380333831781	-6.46762	-5.8135	-8.9953	-8.38854	11.4526950932754	38.6255485136281	3.51683079735424	0.232977030708897	20.6380333831781	-6.46762	-5.8135	-8.9953	-8.38854	11.4526950932754	38.6255485136281	3.51683079735424	0.232977030708897	20.6380333831781	-6.46762
-6.01491	-1.41056	-13.9023	5.27509250766142	28.8814342896913	4.09409470126713	-4.24446	27.0432638110516	-5.37177	-6.01491	-1.41056	-13.9023	5.27509250766142	28.8814342896913	4.09409470126713	-4.24446	27.0432638110516	-5.37177	-6.01491	-1.41056	-13.9023	5.27509250766142	28.8814342896913	4.09409470126713	-4.24446	27.0432638110516	-5.37177
14.9940112339833	-1.64593	-14.5038	2.94759098978656	-3.38381	7.34663062280377	-10.1065	10.4053095574762	-1.63381	14.9940112339833	-1.64593	-14.5038	2.94759098978656	-3.38381	7.34663062280377	-10.1065	10.4053095574762	-1.63381	14.9940112339833	-1.64593	-14.5038	2.94759098978656	-3.38381	7.34663062280377	-10.1065	10.4053095574762	-1.63381
23.4147894456388	-0.68647	112.441200863034	1.67017367533899	-11.4462	0.92961268318665	-15.847	19.1855820586451	-7.23469	23.4147894456388	-0.68647	112.441200863034	1.67017367533899	-11.4462	0.92961268318665	-15.847	19.1855820586451	-7.23469	23.4147894456388	-0.68647	112.441200863034	1.67017367533899	-11.4462	0.92961268318665	-15.847	19.1855820586451	-7.23469
15.4384144368543	3.45729783070859	-77.7781	-0.112718	3.76706066964828	-0.507911	-19.4531	67.9827185781826	1.20484028973487	15.4384144368543	3.45729783070859	-77.7781	-0.112718	3.76706066964828	-0.507911	-19.4531	67.9827185781826	1.20484028973487	15.4384144368543	3.45729783070859	-77.7781	-0.112718	3.76706066964828	-0.507911	-19.4531	67.9827185781826	1.20484028973487
11.0915802016211	5.7501423283468	-153.584	0.370257091214452	11.8508610106336	-2.77588	-20.157	20.7937498715997	9.54673084615153	11.0915802016211	5.7501423283468	-153.584	0.370257091214452	11.8508610106336	-2.77588	-20.157	20.7937498715997	9.54673084615153	11.0915802016211	5.7501423283468	-153.584	0.370257091214452	11.8508610106336	-2.77588	-20.157	20.7937498715997	9.54673084615153
12.4609870562064	2.36672217303474	-149.593	10.5879196946006	3.13843903859572	5.16242733403864	-19.1944	-67.3518	0.911187598377511	12.4609870562064	2.36672217303474	-149.593	10.5879196946006	3.13843903859572	5.16242733403864	-19.1944	-67.3518	0.911187598377511	12.4609870562064	2.36672217303474	-149.593	10.5879196946006	3.13843903859572	5.16242733403864	-19.1944	-67.3518	0.911187598377511
12.6313527720166	-4.2532	-87.4889	8.09017699844914	-11.8947	7.75656258524464	-17.5622	-68.6083	6.1315	12.6313527720166	-4.2532	-87.4889	8.09017699844914	-11.8947	7.75656258524464	-17.5622	-68.6083	6.1315	12.6313527720166	-4.2532	-87.4889	8.09017699844914	-11.8947	7.75656258524464	-17.5622	-68.6083	6.1315
10.0908750610317	-8.82959	-40.7291	13.2773020243307	-11.3602	-2.94639	-15.2725	-31.8171	11.5089264353583	10.0908750610317	-8.82959	-40.7291	13.2773020243307	-11.3602	-2.94639	-15.2725	-31.8171	11.5089264353583	10.0908750610317	-8.82959	-40.7291	13.2773020243307	-11.3602	-2.94639	-15.2725	-31.8171	11.5089264353583
8.07131751644124	-19.3535	57.1610144013275	17.1219782909659	-1.45025	0.729999141229945	-11.9602	-6.694	7.1745411623861	8.07131751644124	-19.3535	57.1610144013275	17.1219782909659	-1.45025	0.729999141229945	-11.9602	-6.694	7.1745411623861	8.07131751644124	-19.3535	57.1610144013275	17.1219782909659	-1.45025	0.729999141229945	-11.9602	-6.694	7.1745411623861
11.4470677176541	-26.3555	57.9474824650866	6.64279393899082	-4.04947	-4.70946	-8.27248	23.0906923229816	3.78376345950183	11.4470677176541	-26.3555	57.9474824650866	6.64279393899082	-4.04947	-4.70946	-8.27248	23.0906923229816	3.78376345950183	11.4470677176541	-26.3555	57.9474824650866	6.64279393899082	-4.04947	-4.70946	-8.27248	23.0906923229816	3.78376345950183
6.03747209331502	-21.0376	-100.998	14.1233632473104	-0.1709	-6.44815	-6.44803	31.0786958024642	2.95282453004962	6.03747209331502	-21.0376	-100.998	14.1233632473104	-0.1709	-6.44815	-6.44803	31.0786958024642	2.95282453004962	6.03747209331502	-21.0376	-100.998	14.1233632473104	-0.1709	-6.44815	-6.44803	31.0786958024642	2.95282453004962
10.8118305020706	-25.1399	-103.515	13.907250409748	20.9797084550022	2.55903176872376	-7.60776	42.1278983929498	-8.45856	10.8118305020706	-25.1399	-103.515	13.907250409748	20.9797084550022	2.55903176872376	-7.60776	42.1278983929498	-8.45856	10.8118305020706	-25.1399	-103.515	13.907250409748	20.9797084550022	2.55903176872376	-7.60776	42.1278983929498	-8.45856
3.73845037261869	-33.5299	-50.9615	-6.59045	18.6636557929348	-6.98237	-10.6991	36.2781641157538	-5.80145	3.73845037261869	-33.5299	-50.9615	-6.59045	18.6636557929348	-6.98237	-10.6991	36.2781641157538	-5.80145	3.73845037261869	-33.5299	-50.9615	-6.59045	18.6636557929348	-6.98237	-10.6991	36.2781641157538	-5.80145
-4.2358	-42.8909	-1.24028	6.91437319112863	3.41098518611962	-3.05461	-13.8179	52.528655801508	-5.54877	-4.2358	-42.8909	-1.24028	6.91437319112863	3.41098518611962	-3.05461	-13.8179	52.528655801508	-5.54877	-4.2358	-42.8909	-1.24028	6.91437319112863	3.41098518611962	-3.05461	-13.8179	52.528655801508	-5.54877
-2.77594	-37.4153	-8.43062	-2.9119	-10.0971	6.5033069104628	-16.029	45.4585196842527	5.31834147778069	-2.77594	-37.4153	-8.43062	-2.9119	-10.0971	6.5033069104628	-16.029	45.4585196842527	5.31834147778069	-2.77594	-37.4153	-8.43062	-2.9119	-10.0971	6.5033069104628	-16.029	45.4585196842527	5.31834147778069
-5.38502	-46.4717	-7.0705	-7.3987	-11.6481	3.21638234963982	-16.9054	23.4301300143934	1.7550973617137	-5.38502	-46.4717	-7.0705	-7.3987	-11.6481	3.21638234963982	-16.9054	23.4301300143934	1.7550973617137	-5.38502	-46.4717	-7.0705	-7.3987	-11.6481	3.21638234963982	-16.9054	23.4301300143934	1.7550973617137
-12.7164	-48.6352	-20.7635	-15.7477	-10.1296	2.75283085587984	-15.6256	22.1658996830271	5.25376428237832	-12.7164	-48.6352	-20.7635	-15.7477	-10.1296	2.75283085587984	-15.6256	22.1658996830271	5.25376428237832	-12.7164	-48.6352	-20.7635	-15.7477	-10.1296	2.75283085587984	-15.6256	22.1658996830271	5.25376428237832
1.27285086291553	-46.9132	-31.0818	-34.5351	-0.708285	5.15960282825585	-12.1416	17.5743621387614	-14.274	1.27285086291553	-46.9132	-31.0818	-34.5351	-0.708285	5.15960282825585	-12.1416	17.5743621387614	-14.274	1.27285086291553	-46.9132	-31.0818	-34.5351	-0.708285	5.15960282825585	-12.1416	17.5743621387614	-14.274
2.43984909643582	-41.8001	-41.2585	-33.6534	14.0615219701445	-1.83642	-7.87624	5.70105	-13.9908	2.43984909643582	-41.8001	-41.2585	-33.6534	14.0615219701445	-1.83642	-7.87624	5.70105	-13.9908	2.43984909643582	-41.8001	-41.2585	-33.6534	14.0615219701445	-1.83642	-7.87624	5.70105	-13.9908
2.26618159719361	-40.8579	34.6039363788372	-29.4539	6.03856957365645	-3.49155	-5.10466	-1.50235	-5.93461	2.26618159719361	-40.8579	34.6039363788372	-29.4539	6.03856957365645	-3.49155	-5.10466	-1.50235	-5.93461	2.26618159719361	-40.8579	34.6039363788372	-29.4539	6.03856957365645	-3.49155	-5.10466	-1.50235	-5.93461
-8.89574	-52.0511	33.8582938262253	-33.5573	3.80343192915074	6.18684325770576	-5.72476	-12.7125	-4.3234	-8.89574	-52.0511	33.8582938262253	-33.5573	3.80343192915074	6.18684325770576	-5.72476	-12.7125	-4.3234	-8.89574	-52.0511	33.8582938262253	-33.5573	3.80343192915074	6.18684325770576	-5.72476	-12.7125	-4.3234
-4.39069	-46.2799	1.19650778537763	-26.1308	-5.52437	-0.908812	-9.31622	-25.6466	-1.13138	-4.39069	-46.2799	1.19650778537763	-26.1308	-5.52437	-0.908812	-9.31622	-25.6466	-1.13138	-4.39069	-46.2799	1.19650778537763	-26.1308	-5.52437	-0.908812	-9.31622	-25.6466	-1.13138
4.92822810990884	-41.656	-40.0239	-18.5873	-9.49094	-6.17093	-13.6109	-24.7928	-3.04294	4.92822810990884	-41.656	-40.0239	-18.5873	-9.49094	-6.17093	-13.6109	-24.7928	-3.04294	4.92822810990884	-41.656	-40.0239	-18.5873	-9.49094	-6.17093	-13.6109	-24.7928	-3.04294
-5.77984	-31.5745	-37.7963	-9.74529	-9.77948	2.5776187472636	-16.7059	-35.8569	-13.8097	-5.77984	-31.5745	-37.7963	-9.74529	-9.77948	2.5776187472636	-16.7059	-35.8569	-13.8097	-5.77984	-31.5745	-37.7963	-9.74529	-9.77948	2.5776187472636	-16.7059	-35.8569	-13.8097
3.07505944851626	-36.1587	-17.9167	10.4428042699653	-6.19928	-1.9855	-18.7787	-24.4115	-11.2232	3.07505944851626	-36.1587	-17.9167	10.4428042699653	-6.19928	-1.9855	-18.7787	-24.4115	-11.2232	3.07505944851626	-36.1587	-17.9167	10.4428042699653	-6.19928	-1.9855	-18.7787	-24.4115	-11.2232
-1.01884	-43.5595	6.35480483234816	7.24945693775726	17.3889177475493	-1.75086	-21.368	-27.8715	-7.59168	-1.01884	-43.5595	6.35480483234816	7.24945693775726	17.3889177475493	-1.75086	-21.368	-27.8715	-7.59168	-1.01884	-43.5595	6.35480483234816	7.24945693775726	17.3889177475493	-1.75086	-21.368	-27.8715	-7.59168
-5.38511	-38.8069	21.5772296212728	-0.904956	5.10088240370178	2.8601168646749	-26.4106	-33.7219	-3.8678	-5.38511	-38.8069	21.5772296212728	-0.904956	5.10088240370178	2.8601168646749	-26.4106	-33.7219	-3.8678	-5.38511	-38.8069	21.5772296212728	-0.904956	5.10088240370178	2.8601168646749	-26.4106	-33.7219	-3.8678
4.41773330632023	-36.0886	7.04810822662036	6.0791822951317	-1.3427	2.18932666140542	-34.6541	-47.8173	-13.9344	4.41773330632023	-36.0886	7.04810822662036	6.0791822951317	-1.3427	2.18932666140542	-34.6541	-47.8173	-13.9344	4.41773330632023	-36.0886	7.04810822662036	6.0791822951317	-1.3427	2.18932666140542	-34.6541	-47.8173	-13.9344
-9.54421	-34.8407	17.5004915981845	19.5091902102395	-17.0628	2.71410000173484	-44.3711	-50.8726	-14.6823	-9.54421	-34.8407	17.5004915981845	19.5091902102395	-17.0628	2.71410000173484	-44.3711	-50.8726	-14.6823	-9.54421	-34.8407	17.5004915981845	19.5091902102395	-17.0628	2.71410000173484	-44.3711	-50.8726	-14.6823
-3.27248	-31.3129	10.2549566441095	17.1107025475134	13.7123023623938	7.41866479197301	-52.6445	-43.3007	-13.5964	-3.27248	-31.3129	10.2549566441095	17.1107025475134	13.7123023623938	7.41866479197301	-52.6445	-43.3007	-13.5964	-3.27248	-31.3129	10.2549566441095	17.1107025475134	13.7123023623938	7.41866479197301	-52.6445	-43.3007	-13.5964
-15.2088	-39.357	-7.77874	6.63916575318759	1.70122025455371	4.8980592422841	-57.044	-16.2524	3.60881537867204	-15.2088	-39.357	-7.77874	6.63916575318759	1.70122025455371	4.8980592422841	-57.044	-16.2524	3.60881537867204	-15.2088	-39.357	-7.77874	6.63916575318759	1.70122025455371	4.8980592422841	-57.044	-16.2524	3.60881537867204
-1.07727	-35.9574	-32.5922	13.8573723353649	5.59886566066261	8.13092054950124	-56.0728	14.1411981318846	13.4067410821413	-1.07727	-35.9574	-32.5922	13.8573723353649	5.59886566066261	8.13092054950124	-56.0728	14.1411981318846	13.4067410821413	-1.07727	-35.9574	-32.5922	13.8573723353649	5.59886566066261	8.13092054950124	-56.0728	14.1411981318846	13.4067410821413
-3.93441	-37.8876	-46.4948	10.2446818865761	-0.489318	10.3232	-49.5886	21.5300984711098	-2.81622	-3.93441	-37.8876	-46.4948	10.2446818865761	-0.489318	10.3232	-49.5886	21.5300984711098	-2.81622	-3.93441	-37.8876	-46.4948	10.2446818865761	-0.489318	10.3232	-49.5886	21.5300984711098	-2.81622
0.969385894579599	-38.3868	-25.5096	16.4951443835357	6.93479881629192	1.35311185216299	-38.1594	5.99204663363512	2.11593177981146	0.969385894579599	-38.3868	-25.5096	16.4951443835357	6.93479881629192	1.35311185216299	-38.1594	5.99204663363512	2.11593177981146	0.969385894579599	-38.3868	-25.5096	16.4951443835357	6.93479881629192	1.35311185216299	-38.1594	5.99204663363512	2.11593177981146
5.30920578774396	-36.1152	-10.5225	13.0838454427737	7.38378276075323	12.7697657055941	-23.5952	-8.74233	21.0265104534931	5.30920578774396	-36.1152	-10.5225	13.0838454427737	7.38378276075323	12.7697657055941	-23.5952	-8.74233	21.0265104534931	5.30920578774396	-36.1152	-10.5225	13.0838454427737	7.38378276075323	12.7697657055941	-23.5952	-8.74233	21.0265104534931
3.50617765773876	-39.3636	4.36724411030406	10.9917620782262	1.03846728312301	12.9212264659657	-8.98833	-23.9295	-8.10242	3.50617765773876	-39.3636	4.36724411030406	10.9917620782262	1.03846728312301	12.9212264659657	-8.98833	-23.9295	-8.10242	3.50617765773876	-39.3636	4.36724411030406	10.9917620782262	1.03846728312301	12.9212264659657	-8.98833	-23.9295	-8.10242
-4.41273	-22.3375	-31.495	36.6849548637936	10.9217402875562	14.291211425451	3.78625011052889	-52.2424	1.49389972349656	-4.41273	-22.3375	-31.495	36.6849548637936	10.9217402875562	14.291211425451	3.78625011052889	-52.2424	1.49389972349656	-4.41273	-22.3375	-31.495	36.6849548637936	10.9217402875562	14.291211425451	3.78625011052889	-52.2424	1.49389972349656
11.9397078367026	-18.9575	-33.2122	35.4764776511149	12.6890095591247	-4.65652	14.4828179141964	-67.9938	-9.40464	11.9397078367026	-18.9575	-33.2122	35.4764776511149	12.6890095591247	-4.65652	14.4828179141964	-67.9938	-9.40464	11.9397078367026	-18.9575	-33.2122	35.4764776511149	12.6890095591247	-4.65652	14.4828179141964	-67.9938	-9.40464
9.27189346277695	-25.6674	-28.6663	47.1641670052114	14.7916259715151	12.6957757858221	22.8982109627334	-64.7097	-3.9545	9.27189346277695	-25.6674	-28.6663	47.1641670052114	14.7916259715151	12.6957757858221	22.8982109627334	-64.7097	-3.9545	9.27189346277695	-25.6674	-28.6663	47.1641670052114	14.7916259715151	12.6957757858221	22.8982109627334	-64.7097	-3.9545
3.12891588563226	-21.7522	-28.0307	40.0727979461119	5.90931	11.3364173576686	27.3132907028201	-76.9309	-13.6643	3.12891588563226	-21.7522	-28.0307	40.0727979461119	5.90931	11.3364173576686	27.3132907028201	-76.9309	-13.6643	3.12891588563226	-21.7522	-28.0307	40.0727979461119	5.90931	11.3364173576686	27.3132907028201	-76.9309	-13.6643
0.0386782377900672	-22.8376	-29.3781	48.6298759824956	1.45428892104273	20.9905092827927	26.9680804605449	-104.584	-4.71539	0.0386782377900672	-22.8376	-29.3781	48.6298759824956	1.45428892104273	20.9905092827927	26.9680804605449	-104.584	-4.71539	0.0386782377900672	-22.8376	-29.3781	48.6298759824956	1.45428892104273	20.9905092827927	26.9680804605449	-104.584	-4.71539
-5.88643	-23.0166	-27.6907	8.33724727473331	-0.123117	16.5398907286158	21.8506855282417	-65.4689	-0.604721	-5.88643	-23.0166	-27.6907	8.33724727473331	-0.123117	16.5398907286158	21.8506855282417	-65.4689	-0.604721	-5.88643	-23.0166	-27.6907	8.33724727473331	-0.123117	16.5398907286158	21.8506855282417	-65.4689	-0.604721
-6.58208	-26.466	-31.7283	-40.1811	1.49315700316449	-9.6905	13.6818665355837	0.482121102646971	1.71308978036563	-6.58208	-26.466	-31.7283	-40.1811	1.49315700316449	-9.6905	13.6818665355837	0.482121102646971	1.71308978036563	-6.58208	-26.466	-31.7283	-40.1811	1.49315700316449	-9.6905	13.6818665355837	0.482121102646971	1.71308978036563
5.73199470283796	-7.14074	-36.6938	-14.0082	-14.3124	-2.30281	5.76972545774835	-14.5917	22.2922321905113	5.73199470283796	-7.14074	-36.6938	-14.0082	-14.3124	-2.30281	5.76972545774835	-14.5917	22.2922321905113	5.73199470283796	-7.14074	-36.6938	-14.0082	-14.3124	-2.30281	5.76972545774835	-14.5917	22.2922321905113
10.2344909665776	3.97699330233636	-13.1687	9.93609204118741	0.568797119506048	0.848963471166295	0.527213011423188	-4.70216	14.357451364023	10.2344909665776	3.97699330233636	-13.1687	9.93609204118741	0.568797119506048	0.848963471166295	0.527213011423188	-4.70216	14.357451364023	10.2344909665776	3.97699330233636	-13.1687	9.93609204118741	0.568797119506048	0.848963471166295	0.527213011423188	-4.70216	14.357451364023
4.73198459160247	29.040384794677	24.8039037660282	15.7641779023215	-1.514	-3.73722	-1.97533	39.2166499557827	-8.22165	4.73198459160247	29.040384794677	24.8039037660282	15.7641779023215	-1.514	-3.73722	-1.97533	39.2166499557827	-8.22165	4.73198459160247	29.040384794677	24.8039037660282	15.7641779023215	-1.514	-3.73722	-1.97533	39.2166499557827	-8.22165
0.678693537766692	7.8668000988081	-36.6614	-15.5414	-9.22587	-6.09362	-2.90856	104.10326875866	-10.0887	0.678693537766692	7.8668000988081	-36.6614	-15.5414	-9.22587	-6.09362	-2.90856	104.10326875866	-10.0887	0.678693537766692	7.8668000988081	-36.6614	-15.5414	-9.22587	-6.09362	-2.90856	104.10326875866	-10.0887
2.93930556561044	-36.2095	2.1608424332779	-32.4022	-9.35802	-5.1265	-3.24157	153.006975273714	-7.10207	2.93930556561044	-36.2095	2.1608424332779	-32.4022	-9.35802	-5.1265	-3.24157	153.006975273714	-7.10207	2.93930556561044	-36.2095	2.1608424332779	-32.4022	-9.35802	-5.1265	-3.24157	153.006975273714	-7.10207
24.4850383235038	2.50119907232084	32.5647956352269	-54.5518	4.75130979313765	7.25238351368515	-3.42658	175.243444470699	-10.9	24.4850383235038	2.50119907232084	32.5647956352269	-54.5518	4.75130979313765	7.25238351368515	-3.42658	175.243444470699	-10.9	24.4850383235038	2.50119907232084	32.5647956352269	-54.5518	4.75130979313765	7.25238351368515	-3.42658	175.243444470699	-10.9
6.47737002908313	28.7328104713698	-16.4297	-45.4583	-2.27911	-21.2032	-3.96099	182.076121939379	-10.2633	6.47737002908313	28.7328104713698	-16.4297	-45.4583	-2.27911	-21.2032	-3.96099	182.076121939379	-10.2633	6.47737002908313	28.7328104713698	-16.4297	-45.4583	-2.27911	-21.2032	-3.96099	182.076121939379	-10.2633
-13.5409	47.7430795408633	-64.5631	-31.1554	-0.880588	-5.85959	-5.32069	134.59710053031	-15.6841	-13.5409	47.7430795408633	-64.5631	-31.1554	-0.880588	-5.85959	-5.32069	134.59710053031	-15.6841	-13.5409	47.7430795408633	-64.5631	-31.1554	-0.880588	-5.85959	-5.32069	134.59710053031	-15.6841
-15.3129	42.0136764695875	-44.9243	21.8730130431397	12.7705999512615	8.81861821377421	-7.20608	32.9332	-10.6169	-15.3129	42.0136764695875	-44.9243	21.8730130431397	12.7705999512615	8.81861821377421	-7.20608	32.9332	-10.6169	-15.3129	42.0136764695875	-44.9243	21.8730130431397	12.7705999512615	8.81861821377421	-7.20608	32.9332	-10.6169
-21.509	68.3936945985256	-57.1371	-5.81818	9.27587736228052	-6.80881	-8.41044	-19.4851	-27.7917	-21.509	68.3936945985256	-57.1371	-5.81818	9.27587736228052	-6.80881	-8.41044	-19.4851	-27.7917	-21.509	68.3936945985256	-57.1371	-5.81818	9.27587736228052	-6.80881	-8.41044	-19.4851	-27.7917
-0.0276572	57.4511604732211	-63.7028	-16.5456	6.79848153862377	-13.4103	-6.96064	28.2044185394978	-12.2188	-0.0276572	57.4511604732211	-63.7028	-16.5456	6.79848153862377	-13.4103	-6.96064	28.2044185394978	-12.2188	-0.0276572	57.4511604732211	-63.7028	-16.5456	6.79848153862377	-13.4103	-6.96064	28.2044185394978	-12.2188
4.34813290713665	65.9673328972347	-34.5808	10.6468109822389	12.0828414151323	2.55920390621597	-2.2633	69.673693051005	-5.20654	4.34813290713665	65.9673328972347	-34.5808	10.6468109822389	12.0828414151323	2.55920390621597	-2.2633	69.673693051005	-5.20654	4.34813290713665	65.9673328972347	-34.5808	10.6468109822389	12.0828414151323	2.55920390621597	-2.2633	69.673693051005	-5.20654
3.64011457995413	61.4751220858247	-22.2877	13.2687529368377	-10.3625	5.79990490134277	3.40685092969612	46.1897403964628	0.452348906298019	3.64011457995413	61.4751220858247	-22.2877	13.2687529368377	-10.3625	5.79990490134277	3.40685092969612	46.1897403964628	0.452348906298019	3.64011457995413	61.4751220858247	-22.2877	13.2687529368377	-10.3625	5.79990490134277	3.40685092969612	46.1897403964628	0.452348906298019
33.2076024039548	27.8598113520017	-22.0538	6.38887945388915	-12.4519	0.542279742213503	6.34684200364717	16.4821650908828	6.74782662787404	33.2076024039548	27.8598113520017	-22.0538	6.38887945388915	-12.4519	0.542279742213503	6.34684200364717	16.4821650908828	6.74782662787404	33.2076024039548	27.8598113520017	-22.0538	6.38887945388915	-12.4519	0.542279742213503	6.34684200364717	16.4821650908828	6.74782662787404
10.4542018147506	-22.1697	-24.3446	49.0829737991893	-7.30192	-6.11285	4.28453840554334	12.1988444038604	10.7107156207955	10.4542018147506	-22.1697	-24.3446	49.0829737991893	-7.30192	-6.11285	4.28453840554334	12.1988444038604	10.7107156207955	10.4542018147506	-22.1697	-24.3446	49.0829737991893	-7.30192	-6.11285	4.28453840554334	12.1988444038604	10.7107156207955
-11.8773	-5.67267	-38.4944	47.3663286937202	-3.084	9.97274822488889	-2.43371	35.3422872867904	-5.27671	-11.8773	-5.67267	-38.4944	47.3663286937202	-3.084	9.97274822488889	-2.43371	35.3422872867904	-5.27671	-11.8773	-5.67267	-38.4944	47.3663286937202	-3.084	9.97274822488889	-2.43371	35.3422872867904	-5.27671
-7.81573	21.0679430773498	0.319308869707402	33.9332520053895	-10.4748	-3.39349	-12.0838	-195.515	11.5716395290897	-7.81573	21.0679430773498	0.319308869707402	33.9332520053895	-10.4748	-3.39349	-12.0838	-195.515	11.5716395290897	-7.81573	21.0679430773498	0.319308869707402	33.9332520053895	-10.4748	-3.39349	-12.0838	-195.515	11.5716395290897
-59.2543	34.2136166648933	9.09894797532125	23.6863328885439	28.030800442301	-15.9573	-22.779	-394.539	13.9383481695507	-59.2543	34.2136166648933	9.09894797532125	23.6863328885439	28.030800442301	-15.9573	-22.779	-394.539	13.9383481695507	-59.2543	34.2136166648933	9.09894797532125	23.6863328885439	28.030800442301	-15.9573	-22.779	-394.539	13.9383481695507
-32.5247	-24.2457	44.290028376433	30.3182672892858	33.6758791709444	-18.4727	-32.4008	-452.574	5.54410315892797	-32.5247	-24.2457	44.290028376433	30.3182672892858	33.6758791709444	-18.4727	-32.4008	-452.574	5.54410315892797	-32.5247	-24.2457	44.290028376433	30.3182672892858	33.6758791709444	-18.4727	-32.4008	-452.574	5.54410315892797
-19.5304	-43.2438	24.8335738197803	8.85870702219192	39.3280749781655	-1.59271	-38.1304	-434.835	22.2988911275897	-19.5304	-43.2438	24.8335738197803	8.85870702219192	39.3280749781655	-1.59271	-38.1304	-434.835	22.2988911275897	-19.5304	-43.2438	24.8335738197803	8.85870702219192	39.3280749781655	-1.59271	-38.1304	-434.835	22.2988911275897
-30.8616	-1.23384	-28.6819	-10.0906	14.8998145125119	-3.90067	-38.6619	-290.334	21.8629660163606	-30.8616	-1.23384	-28.6819	-10.0906	14.8998145125119	-3.90067	-38.6619	-290.334	21.8629660163606	-30.8616	-1.23384	-28.6819	-10.0906	14.8998145125119	-3.90067	-38.6619	-290.334	21.8629660163606
-14.3395	-54.4931	-52.943	-27.6888	-30.2512	13.722298138013	-34.7129	-17.4276	24.6040199139633	-14.3395	-54.4931	-52.943	-27.6888	-30.2512	13.722298138013	-34.7129	-17.4276	24.6040199139633	-14.3395	-54.4931	-52.943	-27.6888	-30.2512	13.722298138013	-34.7129	-17.4276	24.6040199139633
-11.5299	-123.709	-30.6511	-50.3784	-32.2413	21.8201460896139	-28.5888	70.6538076787666	22.468291615256	-11.5299	-123.709	-30.6511	-50.3784	-32.2413	21.8201460896139	-28.5888	70.6538076787666	22.468291615256	-11.5299	-123.709	-30.6511	-50.3784	-32.2413	21.8201460896139	-28.5888	70.6538076787666	22.468291615256
-9.22937	-45.0545	-29.8867	-65.4281	-29.5104	11.2129110347719	-23.5863	-10.234	16.1752523164175	-9.22937	-45.0545	-29.8867	-65.4281	-29.5104	11.2129110347719	-23.5863	-10.234	16.1752523164175	-9.22937	-45.0545	-29.8867	-65.4281	-29.5104	11.2129110347719	-23.5863	-10.234	16.1752523164175
3.64960507963397	98.9440238155201	-13.8529	-111.593	-19.0816	3.4302601851466	-21.8037	-105.988	12.1214267109794	3.64960507963397	98.9440238155201	-13.8529	-111.593	-19.0816	3.4302601851466	-21.8037	-105.988	12.1214267109794	3.64960507963397	98.9440238155201	-13.8529	-111.593	-19.0816	3.4302601851466	-21.8037	-105.988	12.1214267109794
16.4228043518707	170.877291052751	-1.23398	-65.8284	-21.3842	0.130566830887189	-23.4284	-94.1434	-10.3867	16.4228043518707	170.877291052751	-1.23398	-65.8284	-21.3842	0.130566830887189	-23.4284	-94.1434	-10.3867	16.4228043518707	170.877291052751	-1.23398	-65.8284	-21.3842	0.130566830887189	-23.4284	-94.1434	-10.3867
28.420517745079	162.979818905533	-26.7697	71.8778703023596	-14.6906	1.17840389744335	-26.9572	33.2927980921128	-16.5581	28.420517745079	162.979818905533	-26.7697	71.8778703023596	-14.6906	1.17840389744335	-26.9572	33.2927980921128	-16.5581	28.420517745079	162.979818905533	-26.7697	71.8778703023596	-14.6906	1.17840389744335	-26.9572	33.2927980921128	-16.5581
22.061440723222	74.4341649223394	-58.3684	121.283775090212	-17.4924	-0.748745	-29.4667	193.634674218614	-1.39439	22.061440723222	74.4341649223394	-58.3684	121.283775090212	-17.4924	-0.748745	-29.4667	193.634674218614	-1.39439	22.061440723222	74.4341649223394	-58.3684	121.283775090212	-17.4924	-0.748745	-29.4667	193.634674218614	-1.39439
36.3463620680269	52.8441510279502	-90.6571	91.1483156960763	-18.1908	-13.5839	-28.4045	229.318724476212	5.93077576020361	36.3463620680269	52.8441510279502	-90.6571	91.1483156960763	-18.1908	-13.5839	-28.4045	229.318724476212	5.93077576020361	36.3463620680269	52.8441510279502	-90.6571	91.1483156960763	-18.1908	-13.5839	-28.4045	229.318724476212	5.93077576020361
21.0092414177748	-22.8476	-56.5509	46.5306031723505	3.61592455236225	-13.1838	-24.3494	322.049544746508	2.94602793566619	21.0092414177748	-22.8476	-56.5509	46.5306031723505	3.61592455236225	-13.1838	-24.3494	322.049544746508	2.94602793566619	21.0092414177748	-22.8476	-56.5509	46.5306031723505	3.61592455236225	-13.1838	-24.3494	322.049544746508	2.94602793566619
35.8319593463482	-33.5907	-56.6021	64.2182176454137	5.5738991218671	-9.41041	-20.0576	387.025368043816	7.26137224545169	35.8319593463482	-33.5907	-56.6021	64.2182176454137	5.5738991218671	-9.41041	-20.0576	387.025368043816	7.26137224545169	35.8319593463482	-33.5907	-56.6021	64.2182176454137	5.5738991218671	-9.41041	-20.0576	387.025368043816	7.26137224545169
18.449609975863	-138.163	10.5692892268481	58.5703709194335	-7.04693	0.757722247026288	-17.4329	469.441520490371	10.4047789482143	18.449609975863	-138.163	10.5692892268481	58.5703709194335	-7.04693	0.757722247026288	-17.4329	469.441520490371	10.4047789482143	18.449609975863	-138.163	10.5692892268481	58.5703709194335	-7.04693	0.757722247026288	-17.4329	469.441520490371	10.4047789482143
11.7248934733181	-220.395	216.179251410188	0.295658340439498	6.90120343151371	5.35571878289352	-15.0861	538.421189270386	11.6170129755032	11.7248934733181	-220.395	216.179251410188	0.295658340439498	6.90120343151371	5.35571878289352	-15.0861	538.421189270386	11.6170129755032	11.7248934733181	-220.395	216.179251410188	0.295658340439498	6.90120343151371	5.35571878289352	-15.0861	538.421189270386	11.6170129755032
-4.83401	-126.644	28.3178178469908	-25.3143	13.8598473325911	12.8824987625862	-9.8709	555.604054083078	7.66014130087535	-4.83401	-126.644	28.3178178469908	-25.3143	13.8598473325911	12.8824987625862	-9.8709	555.604054083078	7.66014130087535	-4.83401	-126.644	28.3178178469908	-25.3143	13.8598473325911	12.8824987625862	-9.8709	555.604054083078	7.66014130087535
-16.7061	1.43154402305424	-139.238	-63.1521	31.0943338602704	-2.04022	-0.677695	506.591587312042	-0.227676	-16.7061	1.43154402305424	-139.238	-63.1521	31.0943338602704	-2.04022	-0.677695	506.591587312042	-0.227676	-16.7061	1.43154402305424	-139.238	-63.1521	31.0943338602704	-2.04022	-0.677695	506.591587312042	-0.227676
-29.6436	81.1361489049567	-166.167	-5.34686	22.0820714967446	-3.28325	10.7395613459648	412.72997927398	-2.27444	-29.6436	81.1361489049567	-166.167	-5.34686	22.0820714967446	-3.28325	10.7395613459648	412.72997927398	-2.27444	-29.6436	81.1361489049567	-166.167	-5.34686	22.0820714967446	-3.28325	10.7395613459648	412.72997927398	-2.27444
-8.87377	173.217572189512	-124.884	67.6870624634213	20.2871701188499	8.57556015612973	20.4610340453182	282.784	-13.0871	-8.87377	173.217572189512	-124.884	67.6870624634213	20.2871701188499	8.57556015612973	20.4610340453182	282.784	-13.0871	-8.87377	173.217572189512	-124.884	67.6870624634213	20.2871701188499	8.57556015612973	20.4610340453182	282.784	-13.0871
-19.5799	245.016448639776	-139.66	55.3508962261274	14.8538494545532	13.3685275462052	26.6689936652349	150.287665655718	-16.0449	-19.5799	245.016448639776	-139.66	55.3508962261274	14.8538494545532	13.3685275462052	26.6689936652349	150.287665655718	-16.0449	-19.5799	245.016448639776	-139.66	55.3508962261274	14.8538494545532	13.3685275462052	26.6689936652349	150.287665655718	-16.0449
-10.5916	387.472828648291	-116.872	31.5061210191919	-1.79197	11.1482510194727	29.5502610617099	29.2328296286325	-9.53837	-10.5916	387.472828648291	-116.872	31.5061210191919	-1.79197	11.1482510194727	29.5502610617099	29.2328296286325	-9.53837	-10.5916	387.472828648291	-116.872	31.5061210191919	-1.79197	11.1482510194727	29.5502610617099	29.2328296286325	-9.53837
0.886813071099681	438.657695276978	36.3070162587395	-12.7911	-5.36634	5.0546178048402	29.1383386284331	-96.5297	-20.3375	0.886813071099681	438.657695276978	36.3070162587395	-12.7911	-5.36634	5.0546178048402	29.1383386284331	-96.5297	-20.3375	0.886813071099681	438.657695276978	36.3070162587395	-12.7911	-5.36634	5.0546178048402	29.1383386284331	-96.5297	-20.3375
4.37514495484433	409.271370298625	47.2688831337373	-84.3502	6.36688284980815	-7.28444	25.3487786508241	-235.604	-3.41727	4.37514495484433	409.271370298625	47.2688831337373	-84.3502	6.36688284980815	-7.28444	25.3487786508241	-235.604	-3.41727	4.37514495484433	409.271370298625	47.2688831337373	-84.3502	6.36688284980815	-7.28444	25.3487786508241	-235.604	-3.41727
-5.10058	370.315096277799	-41.6561	-99.4914	2.51733768259714	-8.58812	19.5387001103254	-281.751	-12.5558	-5.10058	370.315096277799	-41.6561	-99.4914	2.51733768259714	-8.58812	19.5387001103254	-281.751	-12.5558	-5.10058	370.315096277799	-41.6561	-99.4914	2.51733768259714	-8.58812	19.5387001103254	-281.751	-12.5558
84.7157948368652	371.983064401204	-43.4187	-95.6802	5.40894099301086	-21.2257	13.5734554353508	-264.984	-22.5431	84.7157948368652	371.983064401204	-43.4187	-95.6802	5.40894099301086	-21.2257	13.5734554353508	-264.984	-22.5431	84.7157948368652	371.983064401204	-43.4187	-95.6802	5.40894099301086	-21.2257	13.5734554353508	-264.984	-22.5431
13.940080712168	453.579513333853	-43.3237	-87.5729	0.278104311597011	-25.7895	7.32578186567258	-254.001	-24.3753	13.940080712168	453.579513333853	-43.3237	-87.5729	0.278104311597011	-25.7895	7.32578186567258	-254.001	-24.3753	13.940080712168	453.579513333853	-43.3237	-87.5729	0.278104311597011	-25.7895	7.32578186567258	-254.001	-24.3753
-114.598	492.837470061509	-6.98225	-103.444	3.96188125449946	-18.1653	0.384524123987187	-253.709	-24.1093	-114.598	492.837470061509	-6.98225	-103.444	3.96188125449946	-18.1653	0.384524123987187	-253.709	-24.1093	-114.598	492.837470061509	-6.98225	-103.444	3.96188125449946	-18.1653	0.384524123987187	-253.709	-24.1093
-162.272	450.761393455409	41.872515211914	-18.7208	19.2173399455041	-15.363	-7.0139	-313.338	-6.42266	-162.272	450.761393455409	41.872515211914	-18.7208	19.2173399455041	-15.363	-7.0139	-313.338	-6.42266	-162.272	450.761393455409	41.872515211914	-18.7208	19.2173399455041	-15.363	-7.0139	-313.338	-6.42266
-73.6027	368.75877757072	48.1116516986281	13.2411188927158	19.6655664698282	-14.5322	-12.8119	-366.029	-6.83468	-73.6027	368.75877757072	48.1116516986281	13.2411188927158	19.6655664698282	-14.5322	-12.8119	-366.029	-6.83468	-73.6027	368.75877757072	48.1116516986281	13.2411188927158	19.6655664698282	-14.5322	-12.8119	-366.029	-6.83468
-49.3625	263.307329254041	51.2928589418192	25.1541332012089	-20.9257	-3.86276	-15.7304	-439.393	-20.0884	-49.3625	263.307329254041	51.2928589418192	25.1541332012089	-20.9257	-3.86276	-15.7304	-439.393	-20.0884	-49.3625	263.307329254041	51.2928589418192	25.1541332012089	-20.9257	-3.86276	-15.7304	-439.393	-20.0884
-2.57293	153.662619178972	45.4997188544258	-2.96983	-18.3687	4.95930773498002	-15.328	-361.458	-27.4748	-2.57293	153.662619178972	45.4997188544258	-2.96983	-18.3687	4.95930773498002	-15.328	-361.458	-27.4748	-2.57293	153.662619178972	45.4997188544258	-2.96983	-18.3687	4.95930773498002	-15.328	-361.458	-27.4748
37.7444856090547	-37.8926	36.2404612063942	-29.7554	-13.3353	9.87246704647706	-12.2773	-339.11	-29.4357	37.7444856090547	-37.8926	36.2404612063942	-29.7554	-13.3353	9.87246704647706	-12.2773	-339.11	-29.4357	37.7444856090547	-37.8926	36.2404612063942	-29.7554	-13.3353	9.87246704647706	-12.2773	-339.11	-29.4357
69.1539913321353	-256.635	32.1430571125341	-35.2045	-19.0415	14.0529571565117	-6.87151	-525.847	15.4165549968565	69.1539913321353	-256.635	32.1430571125341	-35.2045	-19.0415	14.0529571565117	-6.87151	-525.847	15.4165549968565	69.1539913321353	-256.635	32.1430571125341	-35.2045	-19.0415	14.0529571565117	-6.87151	-525.847	15.4165549968565
84.0234770019776	-410.818	35.4999338614852	-3.3956	-26.1713	10.4209541508432	-0.155702	-407.696	25.8392778752984	84.0234770019776	-410.818	35.4999338614852	-3.3956	-26.1713	10.4209541508432	-0.155702	-407.696	25.8392778752984	84.0234770019776	-410.818	35.4999338614852	-3.3956	-26.1713	10.4209541508432	-0.155702	-407.696	25.8392778752984
97.5317518625359	-502.898	8.67013043454015	-3.75995	7.12357281735727	9.39919591914606	6.33766416495367	-268.043	9.5596299220386	97.5317518625359	-502.898	8.67013043454015	-3.75995	7.12357281735727	9.39919591914606	6.33766416495367	-268.043	9.5596299220386	97.5317518625359	-502.898	8.67013043454015	-3.75995	7.12357281735727	9.39919591914606	6.33766416495367	-268.043	9.5596299220386
77.3803711877893	-568.92	-9.95007	-30.9321	7.31076008122835	8.54173159643587	11.3406792601857	-83.9974	-30.077	77.3803711877893	-568.92	-9.95007	-30.9321	7.31076008122835	8.54173159643587	11.3406792601857	-83.9974	-30.077	77.3803711877893	-568.92	-9.95007	-30.9321	7.31076008122835	8.54173159643587	11.3406792601857	-83.9974	-30.077
108.845300053953	-582.659	-31.5187	-32.6817	45.1132006669438	8.45957982733324	14.5948080473436	-36.8834	-56.1355	108.845300053953	-582.659	-31.5187	-32.6817	45.1132006669438	8.45957982733324	14.5948080473436	-36.8834	-56.1355	108.845300053953	-582.659	-31.5187	-32.6817	45.1132006669438	8.45957982733324	14.5948080473436	-36.8834	-56.1355
92.7133371317902	-545.484	-41.6233	-22.7258	48.1418016062095	9.20289286052792	16.8108697258024	-24.6569	-42.0339	92.7133371317902	-545.484	-41.6233	-22.7258	48.1418016062095	9.20289286052792	16.8108697258024	-24.6569	-42.0339	92.7133371317902	-545.484	-41.6233	-22.7258	48.1418016062095	9.20289286052792	16.8108697258024	-24.6569	-42.0339
83.9269002774635	-540.731	-22.1726	-7.04212	-21.5585	10.6702515356046	18.5479813606875	73.248620290387	-22.736	83.9269002774635	-540.731	-22.1726	-7.04212	-21.5585	10.6702515356046	18.5479813606875	73.248620290387	-22.736	83.9269002774635	-540.731	-22.1726	-7.04212	-21.5585	10.6702515356046	18.5479813606875	73.248620290387	-22.736
54.4938893847265	-508.814	-25.58	-62.5887	-7.826	17.4716533646845	20.5068410879012	205.59564198486	16.1416091627309	54.4938893847265	-508.814	-25.58	-62.5887	-7.826	17.4716533646845	20.5068410879012	205.59564198486	16.1416091627309	54.4938893847265	-508.814	-25.58	-62.5887	-7.826	17.4716533646845	20.5068410879012	205.59564198486	16.1416091627309
59.5891382570806	-445.185	90.962051545483	11.2538507757031	2.09592878381722	11.6800661049483	22.4960932770071	244.720511336223	19.6236078369857	59.5891382570806	-445.185	90.962051545483	11.2538507757031	2.09592878381722	11.6800661049483	22.4960932770071	244.720511336223	19.6236078369857	59.5891382570806	-445.185	90.962051545483	11.2538507757031	2.09592878381722	11.6800661049483	22.4960932770071	244.720511336223	19.6236078369857
37.8517359400925	-349.169	32.1467579610322	95.6102780174969	11.4367101025091	9.26802062335485	23.7451733356787	284.653978319657	59.5283206970455	37.8517359400925	-349.169	32.1467579610322	95.6102780174969	11.4367101025091	9.26802062335485	23.7451733356787	284.653978319657	59.5283206970455	37.8517359400925	-349.169	32.1467579610322	95.6102780174969	11.4367101025091	9.26802062335485	23.7451733356787	284.653978319657	59.5283206970455
2.79832474527501	-276.042	-104.403	23.7142311188357	-3.76005	28.350358127509	23.8188545631408	308.874601297344	73.7513425612642	2.79832474527501	-276.042	-104.403	23.7142311188357	-3.76005	28.350358127509	23.8188545631408	308.874601297344	73.7513425612642	2.79832474527501	-276.042	-104.403	23.7142311188357	-3.76005	28.350358127509	23.8188545631408	308.874601297344	73.7513425612642
-1.61538	-208.759	-180.125	-45.4976	12.8237596021039	29.1776806000235	23.273955785837	299.927545087372	82.4377049275141	-1.61538	-208.759	-180.125	-45.4976	12.8237596021039	29.1776806000235	23.273955785837	299.927545087372	82.4377049275141	-1.61538	-208.759	-180.125	-45.4976	12.8237596021039	29.1776806000235	23.273955785837	299.927545087372	82.4377049275141
-17.4696	-141.514	-125.69	-66.1156	14.4974243771313	33.0520656071928	22.6845876591316	274.717976417721	116.989034738223	-17.4696	-141.514	-125.69	-66.1156	14.4974243771313	33.0520656071928	22.6845876591316	274.717976417721	116.989034738223	-17.4696	-141.514	-125.69	-66.1156	14.4974243771313	33.0520656071928	22.6845876591316	274.717976417721	116.989034738223
-43.1611	-137.393	-69.423	-89.014	-14.5288	24.0196727499466	22.470559930739	233.842678249827	119.726133787551	-43.1611	-137.393	-69.423	-89.014	-14.5288	24.0196727499466	22.470559930739	233.842678249827	119.726133787551	-43.1611	-137.393	-69.423	-89.014	-14.5288	24.0196727499466	22.470559930739	233.842678249827	119.726133787551
-66.5617	-86.2849	64.4702748700657	-66.9585	-18.8626	9.2429218610265	23.0397465204311	166.080655911187	137.117775128009	-66.5617	-86.2849	64.4702748700657	-66.9585	-18.8626	9.2429218610265	23.0397465204311	166.080655911187	137.117775128009	-66.5617	-86.2849	64.4702748700657	-66.9585	-18.8626	9.2429218610265	23.0397465204311	166.080655911187	137.117775128009
-83.3324	-29.1951	62.2359830033921	-17.9618	-34.1141	-1.39284	24.7187930183211	96.2961899756268	146.145870805685	-83.3324	-29.1951	62.2359830033921	-17.9618	-34.1141	-1.39284	24.7187930183211	96.2961899756268	146.145870805685	-83.3324	-29.1951	62.2359830033921	-17.9618	-34.1141	-1.39284	24.7187930183211	96.2961899756268	146.145870805685
-83.9136	57.4514342543454	-87.1596	41.1308334059239	-72.8446	-15.049	27.2952908314328	23.5580048424517	134.217057791414	-83.9136	57.4514342543454	-87.1596	41.1308334059239	-72.8446	-15.049	27.2952908314328	23.5580048424517	134.217057791414	-83.9136	57.4514342543454	-87.1596	41.1308334059239	-72.8446	-15.049	27.2952908314328	23.5580048424517	134.217057791414
-28.3069	54.1972517262127	-124.177	69.6638770144768	-23.054	1.32551683357086	29.7168909757632	-7.55549	125.433976020786	-28.3069	54.1972517262127	-124.177	69.6638770144768	-23.054	1.32551683357086	29.7168909757632	-7.55549	125.433976020786	-28.3069	54.1972517262127	-124.177	69.6638770144768	-23.054	1.32551683357086	29.7168909757632	-7.55549	125.433976020786
0.939583729244177	11.5991931746369	-80.483	103.126205599755	39.8944236373152	-8.14402	31.1615410421734	-48.3349	100.94721859551	0.939583729244177	11.5991931746369	-80.483	103.126205599755	39.8944236373152	-8.14402	31.1615410421734	-48.3349	100.94721859551	0.939583729244177	11.5991931746369	-80.483	103.126205599755	39.8944236373152	-8.14402	31.1615410421734	-48.3349	100.94721859551
2.51438037497234	-30.4948	5.22623026351257	51.3995669199803	23.1398021932852	-42.5696	30.9213528261669	-72.5731	63.1034525036079	2.51438037497234	-30.4948	5.22623026351257	51.3995669199803	23.1398021932852	-42.5696	30.9213528261669	-72.5731	63.1034525036079	2.51438037497234	-30.4948	5.22623026351257	51.3995669199803	23.1398021932852	-42.5696	30.9213528261669	-72.5731	63.1034525036079
-55.7276	-41.6957	-7.97132	-61.2392	20.8114737319755	-31.517	29.0428735801499	-96.6124	47.6948	-55.7276	-41.6957	-7.97132	-61.2392	20.8114737319755	-31.517	29.0428735801499	-96.6124	47.6948	-55.7276	-41.6957	-7.97132	-61.2392	20.8114737319755	-31.517	29.0428735801499	-96.6124	47.6948
-31.1968	-31.9298	-8.99933	-131.187	77.3539308050954	-19.7502	26.7545456244483	-117.278	8.4840313262533	-31.1968	-31.9298	-8.99933	-131.187	77.3539308050954	-19.7502	26.7545456244483	-117.278	8.4840313262533	-31.1968	-31.9298	-8.99933	-131.187	77.3539308050954	-19.7502	26.7545456244483	-117.278	8.4840313262533
-32.6253	67.0366016887683	7.49796177610496	-129.168	65.9474321896902	-15.4142	26.055934842285	-109.062	-37.4618	-32.6253	67.0366016887683	7.49796177610496	-129.168	65.9474321896902	-15.4142	26.055934842285	-109.062	-37.4618	-32.6253	67.0366016887683	7.49796177610496	-129.168	65.9474321896902	-15.4142	26.055934842285	-109.062	-37.4618
-4.98583	107.421024159594	39.6962409557607	-89.393	39.2534825092582	-9.24545	27.9788672757859	-90.8049	-66.1177	-4.98583	107.421024159594	39.6962409557607	-89.393	39.2534825092582	-9.24545	27.9788672757859	-90.8049	-66.1177	-4.98583	107.421024159594	39.6962409557607	-89.393	39.2534825092582	-9.24545	27.9788672757859	-90.8049	-66.1177
21.5897096221161	131.530572165819	33.5143101559386	-64.4475	-4.12465	8.87209870365743	32.7567240414186	-78.298	-95.4029	21.5897096221161	131.530572165819	33.5143101559386	-64.4475	-4.12465	8.87209870365743	32.7567240414186	-78.298	-95.4029	21.5897096221161	131.530572165819	33.5143101559386	-64.4475	-4.12465	8.87209870365743	32.7567240414186	-78.298	-95.4029
-107.289	148.603247660379	1.65674470270201	57.8977306544454	-16.5309	15.5646251966548	38.3107088139827	-89.9074	-106.949	-107.289	148.603247660379	1.65674470270201	57.8977306544454	-16.5309	15.5646251966548	38.3107088139827	-89.9074	-106.949	-107.289	148.603247660379	1.65674470270201	57.8977306544454	-16.5309	15.5646251966548	38.3107088139827	-89.9074	-106.949
-123.099	127.016419627859	-0.465809	62.5739578848457	-37.6089	11.6299281015327	42.1634309921564	-73.6732	-118.415	-123.099	127.016419627859	-0.465809	62.5739578848457	-37.6089	11.6299281015327	42.1634309921564	-73.6732	-118.415	-123.099	127.016419627859	-0.465809	62.5739578848457	-37.6089	11.6299281015327	42.1634309921564	-73.6732	-118.415
-36.2362	90.6293629456668	9.35148047991105	81.9200938067392	-54.5391	24.6392111860933	42.7060175891918	-72.599	-105.949	-36.2362	90.6293629456668	9.35148047991105	81.9200938067392	-54.5391	24.6392111860933	42.7060175891918	-72.599	-105.949	-36.2362	90.6293629456668	9.35148047991105	81.9200938067392	-54.5391	24.6392111860933	42.7060175891918	-72.599	-105.949
-29.1301	83.9720078241127	3.27263773538609	88.3095699672847	-52.9357	25.0620025921362	39.9803645190035	-38.137	-104.236	-29.1301	83.9720078241127	3.27263773538609	88.3095699672847	-52.9357	25.0620025921362	39.9803645190035	-38.137	-104.236	-29.1301	83.9720078241127	3.27263773538609	88.3095699672847	-52.9357	25.0620025921362	39.9803645190035	-38.137	-104.236
-3.56647	52.4696253766264	11.752043926934	108.879297514953	-64.3896	16.6072347993209	34.5967489682224	-31.8457	-142.277	-3.56647	52.4696253766264	11.752043926934	108.879297514953	-64.3896	16.6072347993209	34.5967489682224	-31.8457	-142.277	-3.56647	52.4696253766264	11.752043926934	108.879297514953	-64.3896	16.6072347993209	34.5967489682224	-31.8457	-142.277
60.2365233433446	8.27828359020812	36.2939618452635	136.142882704042	-41.9132	4.51687885822765	27.401442309486	-60.2449	-178.048	60.2365233433446	8.27828359020812	36.2939618452635	136.142882704042	-41.9132	4.51687885822765	27.401442309486	-60.2449	-178.048	60.2365233433446	8.27828359020812	36.2939618452635	136.142882704042	-41.9132	4.51687885822765	27.401442309486	-60.2449	-178.048
93.1516299103911	-20.8716	28.8969559814645	163.298660677135	-29.1118	0.783929761082488	20.393501871415	-56.4815	-151.951	93.1516299103911	-20.8716	28.8969559814645	163.298660677135	-29.1118	0.783929761082488	20.393501871415	-56.4815	-151.951	93.1516299103911	-20.8716	28.8969559814645	163.298660677135	-29.1118	0.783929761082488	20.393501871415	-56.4815	-151.951
69.5641008997428	35.6761750690628	-18.5387	159.132385327085	-19.9158	-8.84542	16.7213764053735	-37.0585	-129.18	69.5641008997428	35.6761750690628	-18.5387	159.132385327085	-19.9158	-8.84542	16.7213764053735	-37.0585	-129.18	69.5641008997428	35.6761750690628	-18.5387	159.132385327085	-19.9158	-8.84542	16.7213764053735	-37.0585	-129.18
17.9054719113706	101.185068477721	-49.7332	159.181783255716	-10.8281	-9.2424	18.3106384125845	-9.86684	-91.6551	17.9054719113706	101.185068477721	-49.7332	159.181783255716	-10.8281	-9.2424	18.3106384125845	-9.86684	-91.6551	17.9054719113706	101.185068477721	-49.7332	159.181783255716	-10.8281	-9.2424	18.3106384125845	-9.86684	-91.6551
-42.4431	119.258587897966	-58.1551	83.262875103634	4.34450732130411	-13.5457	24.146314143854	-9.49082	-55.579	-42.4431	119.258587897966	-58.1551	83.262875103634	4.34450732130411	-13.5457	24.146314143854	-9.49082	-55.579	-42.4431	119.258587897966	-58.1551	83.262875103634	4.34450732130411	-13.5457	24.146314143854	-9.49082	-55.579
-76.4897	128.694271388527	-47.2786	45.1789484821596	11.7764904331608	-18.4742	31.6821597227553	21.8076651300899	16.9555021756943	-76.4897	128.694271388527	-47.2786	45.1789484821596	11.7764904331608	-18.4742	31.6821597227553	21.8076651300899	16.9555021756943	-76.4897	128.694271388527	-47.2786	45.1789484821596	11.7764904331608	-18.4742	31.6821597227553	21.8076651300899	16.9555021756943
-81.3949	144.27773834227	-63.2959	67.700723845427	33.0245188858342	-2.07514	37.9767102845682	37.2403596141374	-4.56578	-81.3949	144.27773834227	-63.2959	67.700723845427	33.0245188858342	-2.07514	37.9767102845682	37.2403596141374	-4.56578	-81.3949	144.27773834227	-63.2959	67.700723845427	33.0245188858342	-2.07514	37.9767102845682	37.2403596141374	-4.56578
-30.5569	166.746588379864	-84.3945	54.3236876976936	22.6815995155761	-13.7477	39.6920949146658	52.5968161354903	19.9500613087098	-30.5569	166.746588379864	-84.3945	54.3236876976936	22.6815995155761	-13.7477	39.6920949146658	52.5968161354903	19.9500613087098	-30.5569	166.746588379864	-84.3945	54.3236876976936	22.6815995155761	-13.7477	39.6920949146658	52.5968161354903	19.9500613087098
-6.21001	181.961373175213	-1.55075	35.4814775220466	9.38530934277894	-10.5816	33.8991847467955	43.0653097746624	80.1029061454073	-6.21001	181.961373175213	-1.55075	35.4814775220466	9.38530934277894	-10.5816	33.8991847467955	43.0653097746624	80.1029061454073	-6.21001	181.961373175213	-1.55075	35.4814775220466	9.38530934277894	-10.5816	33.8991847467955	43.0653097746624	80.1029061454073
21.3339573286315	120.654169078043	13.6541201678685	-2.61289	25.9011667595336	-13.7995	21.3990952537722	42.6425566394321	157.582985818447	21.3339573286315	120.654169078043	13.6541201678685	-2.61289	25.9011667595336	-13.7995	21.3990952537722	42.6425566394321	157.582985818447	21.3339573286315	120.654169078043	13.6541201678685	-2.61289	25.9011667595336	-13.7995	21.3990952537722	42.6425566394321	157.582985818447
42.3902554912544	27.4595595940135	-67.1913	-53.6612	10.6834325648566	-10.2982	7.3324029836205	33.9181441916866	222.458459374132	42.3902554912544	27.4595595940135	-67.1913	-53.6612	10.6834325648566	-10.2982	7.3324029836205	33.9181441916866	222.458459374132	42.3902554912544	27.4595595940135	-67.1913	-53.6612	10.6834325648566	-10.2982	7.3324029836205	33.9181441916866	222.458459374132
41.5415168336504	-73.092	77.0853519907965	-47.8465	35.4613516979303	4.65717512196681	-1.54006	61.1714844358937	268.904952219414	41.5415168336504	-73.092	77.0853519907965	-47.8465	35.4613516979303	4.65717512196681	-1.54006	61.1714844358937	268.904952219414	41.5415168336504	-73.092	77.0853519907965	-47.8465	35.4613516979303	4.65717512196681	-1.54006	61.1714844358937	268.904952219414
25.4640730016589	-79.6554	58.875477012638	-57.487	32.857319137419	2.15316736885656	0.0353683524952046	60.8165149179473	256.990479131169	25.4640730016589	-79.6554	58.875477012638	-57.487	32.857319137419	2.15316736885656	0.0353683524952046	60.8165149179473	256.990479131169	25.4640730016589	-79.6554	58.875477012638	-57.487	32.857319137419	2.15316736885656	0.0353683524952046	60.8165149179473	256.990479131169
20.9987375289568	-85.0767	-63.6713	-177.044	6.71894690843318	-4.68915	12.4774188713185	43.6049913830621	215.90937227353	20.9987375289568	-85.0767	-63.6713	-177.044	6.71894690843318	-4.68915	12.4774188713185	43.6049913830621	215.90937227353	20.9987375289568	-85.0767	-63.6713	-177.044	6.71894690843318	-4.68915	12.4774188713185	43.6049913830621	215.90937227353
35.1130051211341	-99.6379	-125.448	-288.612	12.8581070141181	3.08939651938963	30.6961712081942	40.6215499013394	144.009612940758	35.1130051211341	-99.6379	-125.448	-288.612	12.8581070141181	3.08939651938963	30.6961712081942	40.6215499013394	144.009612940758	35.1130051211341	-99.6379	-125.448	-288.612	12.8581070141181	3.08939651938963	30.6961712081942	40.6215499013394	144.009612940758
38.340604738051	-95.8807	-112.493	-255.668	24.2551902052342	9.28735865597013	46.3724370671899	38.6800676298149	80.1453002343172	38.340604738051	-95.8807	-112.493	-255.668	24.2551902052342	9.28735865597013	46.3724370671899	38.6800676298149	80.1453002343172	38.340604738051	-95.8807	-112.493	-255.668	24.2551902052342	9.28735865597013	46.3724370671899	38.6800676298149	80.1453002343172
13.3305233831405	-100.337	-85.9456	-248.649	-0.378569	16.4348105977966	54.6115146561243	27.937453556877	46.336407004862	13.3305233831405	-100.337	-85.9456	-248.649	-0.378569	16.4348105977966	54.6115146561243	27.937453556877	46.336407004862	13.3305233831405	-100.337	-85.9456	-248.649	-0.378569	16.4348105977966	54.6115146561243	27.937453556877	46.336407004862
-13.7901	-91.1458	-61.0063	-162.453	-1.84601	18.5528082267358	56.2702927270658	20.2379072201151	-10.7907	-13.7901	-91.1458	-61.0063	-162.453	-1.84601	18.5528082267358	56.2702927270658	20.2379072201151	-10.7907	-13.7901	-91.1458	-61.0063	-162.453	-1.84601	18.5528082267358	56.2702927270658	20.2379072201151	-10.7907
-13.921	-78.9521	-48.1162	-71.3019	-0.65367	1.99350826379813	56.3959331176463	21.6186355267438	-106.911	-13.921	-78.9521	-48.1162	-71.3019	-0.65367	1.99350826379813	56.3959331176463	21.6186355267438	-106.911	-13.921	-78.9521	-48.1162	-71.3019	-0.65367	1.99350826379813	56.3959331176463	21.6186355267438	-106.911
36.0829169892959	-1.14301	-33.3706	71.8332383971203	-0.0637027	-5.57237	60.5133678403513	72.3054732627877	-82.1295	36.0829169892959	-1.14301	-33.3706	71.8332383971203	-0.0637027	-5.57237	60.5133678403513	72.3054732627877	-82.1295	36.0829169892959	-1.14301	-33.3706	71.8332383971203	-0.0637027	-5.57237	60.5133678403513	72.3054732627877	-82.1295
74.5577826724292	53.6317218816229	-17.313	198.634775661742	33.9200357413594	-4.05922	73.7306471192928	106.377983490573	-96.0931	74.5577826724292	53.6317218816229	-17.313	198.634775661742	33.9200357413594	-4.05922	73.7306471192928	106.377983490573	-96.0931	74.5577826724292	53.6317218816229	-17.313	198.634775661742	33.9200357413594	-4.05922	73.7306471192928	106.377983490573	-96.0931
62.7242451074721	126.354942040657	-11.8215	301.526	9.01788944435305	1.11690287991611	96.5447610171534	129.146227432272	-96.3916	62.7242451074721	126.354942040657	-11.8215	301.526	9.01788944435305	1.11690287991611	96.5447610171534	129.146227432272	-96.3916	62.7242451074721	126.354942040657	-11.8215	301.526	9.01788944435305	1.11690287991611	96.5447610171534	129.146227432272	-96.3916
71.0641514044383	167.169700432823	-11.2346	336.537513743366	-26.8324	-9.90934	122.23474768679	118.170777745697	-62.6657	71.0641514044383	167.169700432823	-11.2346	336.537513743366	-26.8324	-9.90934	122.23474768679	118.170777745697	-62.6657	71.0641514044383	167.169700432823	-11.2346	336.537513743366	-26.8324	-9.90934	122.23474768679	118.170777745697	-62.6657
70.5317441821882	181.955338863374	5.49083589581386	363.63520492029	-26.2351	2.04539487597518	139.350335793894	82.2505315288857	-26.3061	70.5317441821882	181.955338863374	5.49083589581386	363.63520492029	-26.2351	2.04539487597518	139.350335793894	82.2505315288857	-26.3061	70.5317441821882	181.955338863374	5.49083589581386	363.63520492029	-26.2351	2.04539487597518	139.350335793894	82.2505315288857	-26.3061
-7.35998	155.185454198106	11.0474175213235	341.771533156978	4.59472985877027	-6.15999	136.383599457305	37.5545017962658	-180.326	-7.35998	155.185454198106	11.0474175213235	341.771533156978	4.59472985877027	-6.15999	136.383599457305	37.5545017962658	-180.326	-7.35998	155.185454198106	11.0474175213235	341.771533156978	4.59472985877027	-6.15999	136.383599457305	37.5545017962658	-180.326
-60.376	117.999433309517	20.7034368367168	379.059589270709	-9.82704	-8.67684	106.053039519827	4.84939667145738	-358.441	-60.376	117.999433309517	20.7034368367168	379.059589270709	-9.82704	-8.67684	106.053039519827	4.84939667145738	-358.441	-60.376	117.999433309517	20.7034368367168	379.059589270709	-9.82704	-8.67684	106.053039519827	4.84939667145738	-358.441
-52.0324	84.0086648672246	-1.09931	327.891160562372	13.3579035337221	-9.57912	48.0327841090864	-30.7831	-391.772	-52.0324	84.0086648672246	-1.09931	327.891160562372	13.3579035337221	-9.57912	48.0327841090864	-30.7831	-391.772	-52.0324	84.0086648672246	-1.09931	327.891160562372	13.3579035337221	-9.57912	48.0327841090864	-30.7831	-391.772
-38.8669	61.032201132188	-34.735	182.536423927945	20.9881307782815	-15.86	-25.8791	22.2269335304532	-556.328	-38.8669	61.032201132188	-34.735	182.536423927945	20.9881307782815	-15.86	-25.8791	22.2269335304532	-556.328	-38.8669	61.032201132188	-34.735	182.536423927945	20.9881307782815	-15.86	-25.8791	22.2269335304532	-556.328
-43.6345	60.9877070594279	27.4109312912415	64.5670237305305	14.284119549009	-2.77349	-91.9352	-13.723	-603.715	-43.6345	60.9877070594279	27.4109312912415	64.5670237305305	14.284119549009	-2.77349	-91.9352	-13.723	-603.715	-43.6345	60.9877070594279	27.4109312912415	64.5670237305305	14.284119549009	-2.77349	-91.9352	-13.723	-603.715
-95.1268	21.8755938587032	36.7508990243714	-42.9658	20.2035860771178	-11.4427	-126.542	-145.559	-385.417	-95.1268	21.8755938587032	36.7508990243714	-42.9658	20.2035860771178	-11.4427	-126.542	-145.559	-385.417	-95.1268	21.8755938587032	36.7508990243714	-42.9658	20.2035860771178	-11.4427	-126.542	-145.559	-385.417
-195.743	8.29798297136517	-4.18223	-107.493	6.77506213189142	20.5662899778749	-121.138	-167.802	-146.417	-195.743	8.29798297136517	-4.18223	-107.493	6.77506213189142	20.5662899778749	-121.138	-167.802	-146.417	-195.743	8.29798297136517	-4.18223	-107.493	6.77506213189142	20.5662899778749	-121.138	-167.802	-146.417
-186.351	10.1050918507738	-89.25	-176.855	6.70663163900695	40.3768052542359	-86.3161	-116.277	125.555811008057	-186.351	10.1050918507738	-89.25	-176.855	6.70663163900695	40.3768052542359	-86.3161	-116.277	125.555811008057	-186.351	10.1050918507738	-89.25	-176.855	6.70663163900695	40.3768052542359	-86.3161	-116.277	125.555811008057
4.45683899398439	2.28060525095074	-72.7173	-250.306	-0.817877	-10.5728	-45.5403	-53.9144	406.874591239459	4.45683899398439	2.28060525095074	-72.7173	-250.306	-0.817877	-10.5728	-45.5403	-53.9144	406.874591239459	4.45683899398439	2.28060525095074	-72.7173	-250.306	-0.817877	-10.5728	-45.5403	-53.9144	406.874591239459
175.26807446508	-11.735	-74.5984	-242.5	2.86302	-25.167	-23.4157	-31.0595	539.432348912132	175.26807446508	-11.735	-74.5984	-242.5	2.86302	-25.167	-23.4157	-31.0595	539.432348912132	175.26807446508	-11.735	-74.5984	-242.5	2.86302	-25.167	-23.4157	-31.0595	539.432348912132
185.677481343435	-64.2726	-66.14	-177.062	9.1111624655405	-19.7128	-32.0667	-44.9153	577.164429876652	185.677481343435	-64.2726	-66.14	-177.062	9.1111624655405	-19.7128	-32.0667	-44.9153	577.164429876652	185.677481343435	-64.2726	-66.14	-177.062	9.1111624655405	-19.7128	-32.0667	-44.9153	577.164429876652
211.508885235816	-84.1687	-75.0457	-83.0791	1.49844121414502	-12.8561	-65.2848	-87.5256	562.462872307394	211.508885235816	-84.1687	-75.0457	-83.0791	1.49844121414502	-12.8561	-65.2848	-87.5256	562.462872307394	211.508885235816	-84.1687	-75.0457	-83.0791	1.49844121414502	-12.8561	-65.2848	-87.5256	562.462872307394
144.58365324748	-85.248	-52.3942	37.7328585087311	-8.21494	4.52191117713628	-105.694	-106.679	494.668754180093	144.58365324748	-85.248	-52.3942	37.7328585087311	-8.21494	4.52191117713628	-105.694	-106.679	494.668754180093	144.58365324748	-85.248	-52.3942	37.7328585087311	-8.21494	4.52191117713628	-105.694	-106.679	494.668754180093
141.853453936006	-66.7649	-20.3058	69.5272213989469	-0.442928	24.0341193029478	-139.022	-13.6248	476.25936879091	141.853453936006	-66.7649	-20.3058	69.5272213989469	-0.442928	24.0341193029478	-139.022	-13.6248	476.25936879091	141.853453936006	-66.7649	-20.3058	69.5272213989469	-0.442928	24.0341193029478	-139.022	-13.6248	476.25936879091
179.536889655578	-73.858	-13.6071	32.3947411066808	-1.33796	42.0291826103463	-159.347	115.082490652169	341.582420607873	179.536889655578	-73.858	-13.6071	32.3947411066808	-1.33796	42.0291826103463	-159.347	115.082490652169	341.582420607873	179.536889655578	-73.858	-13.6071	32.3947411066808	-1.33796	42.0291826103463	-159.347	115.082490652169	341.582420607873
192.725295857199	-106.056	-47.7819	-3.75535	0.209904063031058	44.7543202336521	-167.135	198.499531895714	278.921866895203	192.725295857199	-106.056	-47.7819	-3.75535	0.209904063031058	44.7543202336521	-167.135	198.499531895714	278.921866895203	192.725295857199	-106.056	-47.7819	-3.75535	0.209904063031058	44.7543202336521	-167.135	198.499531895714	278.921866895203
183.620183814739	-117.287	-26.2027	-27.8387	-6.07674	11.3911010755004	-165.362	261.009960190937	138.825166563624	183.620183814739	-117.287	-26.2027	-27.8387	-6.07674	11.3911010755004	-165.362	261.009960190937	138.825166563624	183.620183814739	-117.287	-26.2027	-27.8387	-6.07674	11.3911010755004	-165.362	261.009960190937	138.825166563624
141.601931072961	-123.151	0.442377383512685	-7.4958	-8.37269	19.220564665497	-157.473	255.347261834868	46.6126340438436	141.601931072961	-123.151	0.442377383512685	-7.4958	-8.37269	19.220564665497	-157.473	255.347261834868	46.6126340438436	141.601931072961	-123.151	0.442377383512685	-7.4958	-8.37269	19.220564665497	-157.473	255.347261834868	46.6126340438436
-177.132	-116.613	-21.5503	59.7110564279568	-8.36398	20.7777916634627	-145.669	241.10153775055	-117.936	-177.132	-116.613	-21.5503	59.7110564279568	-8.36398	20.7777916634627	-145.669	241.10153775055	-117.936	-177.132	-116.613	-21.5503	59.7110564279568	-8.36398	20.7777916634627	-145.669	241.10153775055	-117.936
-244.228	-110.453	7.71604810091895	74.5213207731174	-2.01433	9.87121588184803	-131.384	198.580537405205	-154.702	-244.228	-110.453	7.71604810091895	74.5213207731174	-2.01433	9.87121588184803	-131.384	198.580537405205	-154.702	-244.228	-110.453	7.71604810091895	74.5213207731174	-2.01433	9.87121588184803	-131.384	198.580537405205	-154.702
-176.69	-77.8383	61.8903618324161	152.506642121652	-17.6222	9.90307992505492	-115.571	139.81317264275	-146.239	-176.69	-77.8383	61.8903618324161	152.506642121652	-17.6222	9.90307992505492	-115.571	139.81317264275	-146.239	-176.69	-77.8383	61.8903618324161	152.506642121652	-17.6222	9.90307992505492	-115.571	139.81317264275	-146.239
-141.155	-47.9468	18.4454937507136	167.814912281391	-11.3197	2.95424764740282	-99.6492	-56.8088	-81.5713	-141.155	-47.9468	18.4454937507136	167.814912281391	-11.3197	2.95424764740282	-99.6492	-56.8088	-81.5713	-141.155	-47.9468	18.4454937507136	167.814912281391	-11.3197	2.95424764740282	-99.6492	-56.8088	-81.5713
-99.4134	36.0427724375376	87.1511628694876	99.2538200392694	-7.37753	-19.7229	-83.5239	-129.262	9.81516135393861	-99.4134	36.0427724375376	87.1511628694876	99.2538200392694	-7.37753	-19.7229	-83.5239	-129.262	9.81516135393861	-99.4134	36.0427724375376	87.1511628694876	99.2538200392694	-7.37753	-19.7229	-83.5239	-129.262	9.81516135393861
-118.324	108.182960775312	3.21001494853042	-50.03	-11.5936	0.247578764081361	-65.468	-170.134	-99.1461	-118.324	108.182960775312	3.21001494853042	-50.03	-11.5936	0.247578764081361	-65.468	-170.134	-99.1461	-118.324	108.182960775312	3.21001494853042	-50.03	-11.5936	0.247578764081361	-65.468	-170.134	-99.1461
9.03228282829986	145.94359895975	-60.5544	-180.778	-11.6366	16.133442536746	-44.6121	-244.89	-224.978	9.03228282829986	145.94359895975	-60.5544	-180.778	-11.6366	16.133442536746	-44.6121	-244.89	-224.978	9.03228282829986	145.94359895975	-60.5544	-180.778	-11.6366	16.133442536746	-44.6121	-244.89	-224.978
-8.71817	166.230481902907	-63.9874	-274.084	-2.44165	4.31332714343998	-23.7043	-241.658	-73.843	-8.71817	166.230481902907	-63.9874	-274.084	-2.44165	4.31332714343998	-23.7043	-241.658	-73.843	-8.71817	166.230481902907	-63.9874	-274.084	-2.44165	4.31332714343998	-23.7043	-241.658	-73.843
-82.8501	159.524744486708	-53.2385	-271.347	2.93215262536186	-13.5879	-7.56394	-128.525	-188.437	-82.8501	159.524744486708	-53.2385	-271.347	2.93215262536186	-13.5879	-7.56394	-128.525	-188.437	-82.8501	159.524744486708	-53.2385	-271.347	2.93215262536186	-13.5879	-7.56394	-128.525	-188.437
-157.794	166.655850475525	-64.1186	-279.533	0.540915744740262	-10.7233	1.70525175204808	-30.7151	-188.153	-157.794	166.655850475525	-64.1186	-279.533	0.540915744740262	-10.7233	1.70525175204808	-30.7151	-188.153	-157.794	166.655850475525	-64.1186	-279.533	0.540915744740262	-10.7233	1.70525175204808	-30.7151	-188.153
-184.397	174.80248073347	-64.0707	-261.976	5.25749761583883	-12.2488	6.11442141965511	122.137000269724	-365.899	-184.397	174.80248073347	-64.0707	-261.976	5.25749761583883	-12.2488	6.11442141965511	122.137000269724	-365.899	-184.397	174.80248073347	-64.0707	-261.976	5.25749761583883	-12.2488	6.11442141965511	122.137000269724	-365.899
-99.2711	214.999366473961	-33.7707	-219.391	2.35154929341365	-0.3512	6.66854001199518	-47.5113	-420.356	-99.2711	214.999366473961	-33.7707	-219.391	2.35154929341365	-0.3512	6.66854001199518	-47.5113	-420.356	-99.2711	214.999366473961	-33.7707	-219.391	2.35154929341365	-0.3512	6.66854001199518	-47.5113	-420.356
13.9220084162391	231.089500867339	-29.0184	-221.924	4.92685448498841	-3.32111	2.06775934527977	-227.666	-66.4892	13.9220084162391	231.089500867339	-29.0184	-221.924	4.92685448498841	-3.32111	2.06775934527977	-227.666	-66.4892	13.9220084162391	231.089500867339	-29.0184	-221.924	4.92685448498841	-3.32111	2.06775934527977	-227.666	-66.4892
67.3634491102179	244.487284558177	-74.1756	-160.119	-3.71066	-8.07468	-6.33961	-155.543	-138.687	67.3634491102179	244.487284558177	-74.1756	-160.119	-3.71066	-8.07468	-6.33961	-155.543	-138.687	67.3634491102179	244.487284558177	-74.1756	-160.119	-3.71066	-8.07468	-6.33961	-155.543	-138.687
99.3132338191104	251.91024105276	-67.7691	-133.209	7.70324471583269	-18.089	-13.9414	-46.0232	-698.534	99.3132338191104	251.91024105276	-67.7691	-133.209	7.70324471583269	-18.089	-13.9414	-46.0232	-698.534	99.3132338191104	251.91024105276	-67.7691	-133.209	7.70324471583269	-18.089	-13.9414	-46.0232	-698.534
101.597584054375	256.268399815126	-33.5883	-89.1855	1.05523	3.56571176095139	-19.4901	-282.985	-623.261	101.597584054375	256.268399815126	-33.5883	-89.1855	1.05523	3.56571176095139	-19.4901	-282.985	-623.261	101.597584054375	256.268399815126	-33.5883	-89.1855	1.05523	3.56571176095139	-19.4901	-282.985	-623.261
90.7827821491732	226.261166026469	-41.9195	-122.83	12.4650320529803	-28.4846	-27.6058	-641.331	-451.083	90.7827821491732	226.261166026469	-41.9195	-122.83	12.4650320529803	-28.4846	-27.6058	-641.331	-451.083	90.7827821491732	226.261166026469	-41.9195	-122.83	12.4650320529803	-28.4846	-27.6058	-641.331	-451.083
74.000379021159	205.593813774355	47.6866130820144	-240.551	7.92276275063571	-8.65748	-40.9467	-820.592	-251.389	74.000379021159	205.593813774355	47.6866130820144	-240.551	7.92276275063571	-8.65748	-40.9467	-820.592	-251.389	74.000379021159	205.593813774355	47.6866130820144	-240.551	7.92276275063571	-8.65748	-40.9467	-820.592	-251.389
53.057435297676	142.347957131329	166.526934838144	-327.45	11.6933030185505	-16.9612	-52.7704	-433.693	-30.6546	53.057435297676	142.347957131329	166.526934838144	-327.45	11.6933030185505	-16.9612	-52.7704	-433.693	-30.6546	53.057435297676	142.347957131329	166.526934838144	-327.45	11.6933030185505	-16.9612	-52.7704	-433.693	-30.6546
34.1059911554026	78.6887594100051	-40.788	-341.134	6.43997503872184	-3.09248	-53.9002	-95.3466	166.822288440513	34.1059911554026	78.6887594100051	-40.788	-341.134	6.43997503872184	-3.09248	-53.9002	-95.3466	166.822288440513	34.1059911554026	78.6887594100051	-40.788	-341.134	6.43997503872184	-3.09248	-53.9002	-95.3466	166.822288440513
15.6341746210401	29.6515370230364	-90.9826	-292.304	-0.448304	-8.60709	-42.6049	126.865337123359	414.139124141193	15.6341746210401	29.6515370230364	-90.9826	-292.304	-0.448304	-8.60709	-42.6049	126.865337123359	414.139124141193	15.6341746210401	29.6515370230364	-90.9826	-292.304	-0.448304	-8.60709	-42.6049	126.865337123359	414.139124141193
-29.0438	-4.35751	-57.5989	-250.066	1.65804163967229	-16.9516	-26.4444	346.543055379505	592.285326875845	-29.0438	-4.35751	-57.5989	-250.066	1.65804163967229	-16.9516	-26.4444	346.543055379505	592.285326875845	-29.0438	-4.35751	-57.5989	-250.066	1.65804163967229	-16.9516	-26.4444	346.543055379505	592.285326875845
-21.366	-23.3143	-117.851	-219.105	2.53973911551808	-2.79222	-15.0859	502.430264300781	331.459427824348	-21.366	-23.3143	-117.851	-219.105	2.53973911551808	-2.79222	-15.0859	502.430264300781	331.459427824348	-21.366	-23.3143	-117.851	-219.105	2.53973911551808	-2.79222	-15.0859	502.430264300781	331.459427824348
-11.3269	-63.1229	-104.062	-206.342	1.00683666411482	-19.342	-13.3139	672.103575385505	208.885795871435	-11.3269	-63.1229	-104.062	-206.342	1.00683666411482	-19.342	-13.3139	672.103575385505	208.885795871435	-11.3269	-63.1229	-104.062	-206.342	1.00683666411482	-19.342	-13.3139	672.103575385505	208.885795871435
-6.2692	-105.478	14.382169630692	-149.998	-6.36127	-11.1496	-20.0146	892.005999887429	278.392110395723	-6.2692	-105.478	14.382169630692	-149.998	-6.36127	-11.1496	-20.0146	892.005999887429	278.392110395723	-6.2692	-105.478	14.382169630692	-149.998	-6.36127	-11.1496	-20.0146	892.005999887429	278.392110395723
-0.118732	-104.879	-90.3979	-17.7521	3.72530175911175	-14.3565	-31.1888	1059.10597064037	423.885116454738	-0.118732	-104.879	-90.3979	-17.7521	3.72530175911175	-14.3565	-31.1888	1059.10597064037	423.885116454738	-0.118732	-104.879	-90.3979	-17.7521	3.72530175911175	-14.3565	-31.1888	1059.10597064037	423.885116454738
6.25302843552043	-88.2559	-114.854	30.6706313295215	3.1898301266647	-14.9246	-43.0432	996.330898557793	346.162106765527	6.25302843552043	-88.2559	-114.854	30.6706313295215	3.1898301266647	-14.9246	-43.0432	996.330898557793	346.162106765527	6.25302843552043	-88.2559	-114.854	30.6706313295215	3.1898301266647	-14.9246	-43.0432	996.330898557793	346.162106765527
27.2954632411543	-63.6014	-73.2763	51.5973128682881	13.0396535738574	8.22789517074089	-52.4054	658.97530016606	190.520362113684	27.2954632411543	-63.6014	-73.2763	51.5973128682881	13.0396535738574	8.22789517074089	-52.4054	658.97530016606	190.520362113684	27.2954632411543	-63.6014	-73.2763	51.5973128682881	13.0396535738574	8.22789517074089	-52.4054	658.97530016606	190.520362113684
50.8864975451243	-66.9477	-50.3794	232.820434836104	-1.42224	6.22237585991211	-56.4944	445.584514281102	196.982038825456	50.8864975451243	-66.9477	-50.3794	232.820434836104	-1.42224	6.22237585991211	-56.4944	445.584514281102	196.982038825456	50.8864975451243	-66.9477	-50.3794	232.820434836104	-1.42224	6.22237585991211	-56.4944	445.584514281102	196.982038825456
48.0280588175986	-92.5752	-24.9363	344.469515904023	-4.12643	6.20546196490911	-54.9027	371.518915271487	245.212955706249	48.0280588175986	-92.5752	-24.9363	344.469515904023	-4.12643	6.20546196490911	-54.9027	371.518915271487	245.212955706249	48.0280588175986	-92.5752	-24.9363	344.469515904023	-4.12643	6.20546196490911	-54.9027	371.518915271487	245.212955706249
41.3479022276772	-115.118	9.75935875518734	400.921621035393	7.86320198693856	-6.30935	-48.7068	289.830211694734	63.5788244599284	41.3479022276772	-115.118	9.75935875518734	400.921621035393	7.86320198693856	-6.30935	-48.7068	289.830211694734	63.5788244599284	41.3479022276772	-115.118	9.75935875518734	400.921621035393	7.86320198693856	-6.30935	-48.7068	289.830211694734	63.5788244599284
69.0452381696569	-155.951	42.1203197789598	397.641394903908	0.809785178311147	6.82296869268393	-39.3827	183.690088444771	-5.89153	69.0452381696569	-155.951	42.1203197789598	397.641394903908	0.809785178311147	6.82296869268393	-39.3827	183.690088444771	-5.89153	69.0452381696569	-155.951	42.1203197789598	397.641394903908	0.809785178311147	6.82296869268393	-39.3827	183.690088444771	-5.89153
90.4643219138574	-154.111	49.7240861545959	366.174241793929	-0.146991	-5.66671	-28.568	110.167070461597	-12.1825	90.4643219138574	-154.111	49.7240861545959	366.174241793929	-0.146991	-5.66671	-28.568	110.167070461597	-12.1825	90.4643219138574	-154.111	49.7240861545959	366.174241793929	-0.146991	-5.66671	-28.568	110.167070461597	-12.1825
90.0163928718015	-128.996	43.2988537716478	348.823080874828	1.98340530118924	14.8127602743767	-17.8729	3.4852340380862	-25.4363	90.0163928718015	-128.996	43.2988537716478	348.823080874828	1.98340530118924	14.8127602743767	-17.8729	3.4852340380862	-25.4363	90.0163928718015	-128.996	43.2988537716478	348.823080874828	1.98340530118924	14.8127602743767	-17.8729	3.4852340380862	-25.4363
89.5975621614028	-42.1854	52.1862275304125	315.870761918131	1.94048903286971	3.01171489990795	-8.89757	-80.0117	-24.7743	89.5975621614028	-42.1854	52.1862275304125	315.870761918131	1.94048903286971	3.01171489990795	-8.89757	-80.0117	-24.7743	89.5975621614028	-42.1854	52.1862275304125	315.870761918131	1.94048903286971	3.01171489990795	-8.89757	-80.0117	-24.7743
45.3860923797089	-10.3632	32.2494598954726	250.213997581437	9.23790600887139	3.84348542132266	-2.71183	-176.734	-45.3762	45.3860923797089	-10.3632	32.2494598954726	250.213997581437	9.23790600887139	3.84348542132266	-2.71183	-176.734	-45.3762	45.3860923797089	-10.3632	32.2494598954726	250.213997581437	9.23790600887139	3.84348542132266	-2.71183	-176.734	-45.3762
25.6508538356207	-29.1359	3.71618586007593	190.431409837727	5.04537116801329	0.585395960669217	0.201326989901574	-250.353	-287.433	25.6508538356207	-29.1359	3.71618586007593	190.431409837727	5.04537116801329	0.585395960669217	0.201326989901574	-250.353	-287.433	25.6508538356207	-29.1359	3.71618586007593	190.431409837727	5.04537116801329	0.585395960669217	0.201326989901574	-250.353	-287.433
2.93521646393431	-76.9802	0.0557448239621117	145.122995613872	7.79529141379208	19.818371840718	0.754635102084046	-318.349	-323.154	2.93521646393431	-76.9802	0.0557448239621117	145.122995613872	7.79529141379208	19.818371840718	0.754635102084046	-318.349	-323.154	2.93521646393431	-76.9802	0.0557448239621117	145.122995613872	7.79529141379208	19.818371840718	0.754635102084046	-318.349	-323.154
-14.1566	-85.4062	-12.972	115.015446016006	8.24249627308285	13.8286343672009	2.12502040070274	-347.96	-151.295	-14.1566	-85.4062	-12.972	115.015446016006	8.24249627308285	13.8286343672009	2.12502040070274	-347.96	-151.295	-14.1566	-85.4062	-12.972	115.015446016006	8.24249627308285	13.8286343672009	2.12502040070274	-347.96	-151.295
-28.8997	-87.5644	-50.6876	102.956387895806	7.2312447897848	15.359737808324	6.29881860689617	-390.992	-47.7635	-28.8997	-87.5644	-50.6876	102.956387895806	7.2312447897848	15.359737808324	6.29881860689617	-390.992	-47.7635	-28.8997	-87.5644	-50.6876	102.956387895806	7.2312447897848	15.359737808324	6.29881860689617	-390.992	-47.7635
-32.8927	-37.6992	27.524532547777	133.589138696565	-2.69606	14.9516146469199	12.5698	-351.964	60.5326282259904	-32.8927	-37.6992	27.524532547777	133.589138696565	-2.69606	14.9516146469199	12.5698	-351.964	60.5326282259904	-32.8927	-37.6992	27.524532547777	133.589138696565	-2.69606	14.9516146469199	12.5698	-351.964	60.5326282259904
-46.345	-1.54063	141.826932125527	126.520599036722	-9.63749	10.3675466504199	17.5574844482316	-349.939	61.4975623495635	-46.345	-1.54063	141.826932125527	126.520599036722	-9.63749	10.3675466504199	17.5574844482316	-349.939	61.4975623495635	-46.345	-1.54063	141.826932125527	126.520599036722	-9.63749	10.3675466504199	17.5574844482316	-349.939	61.4975623495635
-28.141	19.7136532531371	-90.1477	96.0793451732742	8.33636071102322	1.22380563825157	17.8727866086517	-369.112	12.2742178321309	-28.141	19.7136532531371	-90.1477	96.0793451732742	8.33636071102322	1.22380563825157	17.8727866086517	-369.112	12.2742178321309	-28.141	19.7136532531371	-90.1477	96.0793451732742	8.33636071102322	1.22380563825157	17.8727866086517	-369.112	12.2742178321309
-13.0884	46.7816709242901	-144.542	67.0641357033268	-5.93474	2.10425216174451	11.2241337866763	-412.569	59.752917857568	-13.0884	46.7816709242901	-144.542	67.0641357033268	-5.93474	2.10425216174451	11.2241337866763	-412.569	59.752917857568	-13.0884	46.7816709242901	-144.542	67.0641357033268	-5.93474	2.10425216174451	11.2241337866763	-412.569	59.752917857568
9.1171815701954	74.911712795759	-100.489	53.0589	11.2959447411295	-0.76823	-2.13677	-431.618	160.510401399569	9.1171815701954	74.911712795759	-100.489	53.0589	11.2959447411295	-0.76823	-2.13677	-431.618	160.510401399569	9.1171815701954	74.911712795759	-100.489	53.0589	11.2959447411295	-0.76823	-2.13677	-431.618	160.510401399569
-6.13917	72.4748222333141	-90.8968	47.1858932150256	7.69280515242111	13.9261514788341	-18.6337	-378.927	252.122703126427	-6.13917	72.4748222333141	-90.8968	47.1858932150256	7.69280515242111	13.9261514788341	-18.6337	-378.927	252.122703126427	-6.13917	72.4748222333141	-90.8968	47.1858932150256	7.69280515242111	13.9261514788341	-18.6337	-378.927	252.122703126427
-16.8347	55.8247133574561	-29.2355	42.7009124282399	1.46590946148149	8.36400048016048	-32.5425	-319.582	248.403447345709	-16.8347	55.8247133574561	-29.2355	42.7009124282399	1.46590946148149	8.36400048016048	-32.5425	-319.582	248.403447345709	-16.8347	55.8247133574561	-29.2355	42.7009124282399	1.46590946148149	8.36400048016048	-32.5425	-319.582	248.403447345709
-23.6492	57.7065907948734	45.787065715183	32.4507377628051	-8.33724	27.7501287174204	-38.9041	-358.901	174.846510614606	-23.6492	57.7065907948734	45.787065715183	32.4507377628051	-8.33724	27.7501287174204	-38.9041	-358.901	174.846510614606	-23.6492	57.7065907948734	45.787065715183	32.4507377628051	-8.33724	27.7501287174204	-38.9041	-358.901	174.846510614606
-49.35	76.6281403603598	0.692923408209879	17.4968646383281	2.18647907570351	22.314041647286	-37.5438	-406.409	108.938348948872	-49.35	76.6281403603598	0.692923408209879	17.4968646383281	2.18647907570351	22.314041647286	-37.5438	-406.409	108.938348948872	-49.35	76.6281403603598	0.692923408209879	17.4968646383281	2.18647907570351	22.314041647286	-37.5438	-406.409	108.938348948872
-69.2745	66.0697716948404	-94.8578	26.8104318358135	3.15683398903435	13.9905790824499	-32.8646	-451.567	39.0295064338674	-69.2745	66.0697716948404	-94.8578	26.8104318358135	3.15683398903435	13.9905790824499	-32.8646	-451.567	39.0295064338674	-69.2745	66.0697716948404	-94.8578	26.8104318358135	3.15683398903435	13.9905790824499	-32.8646	-451.567	39.0295064338674
-82.2252	17.3069	-111.925	24.1003020973452	2.43340499494625	-6.31874	-30.2827	-374.93	-28.6041	-82.2252	17.3069	-111.925	24.1003020973452	2.43340499494625	-6.31874	-30.2827	-374.93	-28.6041	-82.2252	17.3069	-111.925	24.1003020973452	2.43340499494625	-6.31874	-30.2827	-374.93	-28.6041
-62.7611	-34.3712	-130.778	8.90198863645289	10.7219530461663	-12.9815	-32.8022	-248.221	-83.728	-62.7611	-34.3712	-130.778	8.90198863645289	10.7219530461663	-12.9815	-32.8022	-248.221	-83.728	-62.7611	-34.3712	-130.778	8.90198863645289	10.7219530461663	-12.9815	-32.8022	-248.221	-83.728
-46.9901	-64.0438	-102.55	-48.492	-0.819693	-4.78255	-40.2779	-106.466	-141.711	-46.9901	-64.0438	-102.55	-48.492	-0.819693	-4.78255	-40.2779	-106.466	-141.711	-46.9901	-64.0438	-102.55	-48.492	-0.819693	-4.78255	-40.2779	-106.466	-141.711
-83.2832	-127.873	-44.918	-92.5441	7.3490828036744	-6.04761	-49.7764	42.7476363376618	-154.691	-83.2832	-127.873	-44.918	-92.5441	7.3490828036744	-6.04761	-49.7764	42.7476363376618	-154.691	-83.2832	-127.873	-44.918	-92.5441	7.3490828036744	-6.04761	-49.7764	42.7476363376618	-154.691
-154.678	-161.604	-15.9077	-94.9891	-12.3108	10.3334319000185	-56.2101	166.876981820416	-146.477	-154.678	-161.604	-15.9077	-94.9891	-12.3108	10.3334319000185	-56.2101	166.876981820416	-146.477	-154.678	-161.604	-15.9077	-94.9891	-12.3108	10.3334319000185	-56.2101	166.876981820416	-146.477
-140.34	-188.299	17.5005192162892	-54.3778	-3.99694	16.4298702180787	-55.9373	227.556787651334	-122.082	-140.34	-188.299	17.5005192162892	-54.3778	-3.99694	16.4298702180787	-55.9373	227.556787651334	-122.082	-140.34	-188.299	17.5005192162892	-54.3778	-3.99694	16.4298702180787	-55.9373	227.556787651334	-122.082
-84.9085	-239.371	48.1197179742411	-32.1864	-17.1659	14.3853814304207	-49.0385	286.992750814662	-119.25	-84.9085	-239.371	48.1197179742411	-32.1864	-17.1659	14.3853814304207	-49.0385	286.992750814662	-119.25	-84.9085	-239.371	48.1197179742411	-32.1864	-17.1659	14.3853814304207	-49.0385	286.992750814662	-119.25
-7.86264	-280.984	58.9929527427345	-52.0215	-25.4865	3.33972524464824	-38.2249	328.208875683618	-86.0076	-7.86264	-280.984	58.9929527427345	-52.0215	-25.4865	3.33972524464824	-38.2249	328.208875683618	-86.0076	-7.86264	-280.984	58.9929527427345	-52.0215	-25.4865	3.33972524464824	-38.2249	328.208875683618	-86.0076
57.4959590529843	-298.73	52.4603203911336	-30.2813	-18.7959	-11.488	-25.4822	313.98030569196	-88.3856	57.4959590529843	-298.73	52.4603203911336	-30.2813	-18.7959	-11.488	-25.4822	313.98030569196	-88.3856	57.4959590529843	-298.73	52.4603203911336	-30.2813	-18.7959	-11.488	-25.4822	313.98030569196	-88.3856
88.6706901428193	-307.961	62.5185467144626	-20.611	-12.3958	-9.66372	-11.2707	307.659086327841	-106.963	88.6706901428193	-307.961	62.5185467144626	-20.611	-12.3958	-9.66372	-11.2707	307.659086327841	-106.963	88.6706901428193	-307.961	62.5185467144626	-20.611	-12.3958	-9.66372	-11.2707	307.659086327841	-106.963
48.5660475297187	-304.753	31.2853580471866	0.276909287680027	14.9207253244923	8.62428940070307	3.32653804049682	265.927800351356	-102.081	48.5660475297187	-304.753	31.2853580471866	0.276909287680027	14.9207253244923	8.62428940070307	3.32653804049682	265.927800351356	-102.081	48.5660475297187	-304.753	31.2853580471866	0.276909287680027	14.9207253244923	8.62428940070307	3.32653804049682	265.927800351356	-102.081
-80.4496	-300.944	28.656239374197	66.2392593806107	9.31192962003965	-4.1646	16.124198106927	243.360177800489	-61.5692	-80.4496	-300.944	28.656239374197	66.2392593806107	9.31192962003965	-4.1646	16.124198106927	243.360177800489	-61.5692	-80.4496	-300.944	28.656239374197	66.2392593806107	9.31192962003965	-4.1646	16.124198106927	243.360177800489	-61.5692
-70.3506	-306.857	45.2129016805293	84.7266593077417	18.818414303538	0.000422212964983792	24.4641741472806	193.862256861423	-41.7783	-70.3506	-306.857	45.2129016805293	84.7266593077417	18.818414303538	0.000422212964983792	24.4641741472806	193.862256861423	-41.7783	-70.3506	-306.857	45.2129016805293	84.7266593077417	18.818414303538	0.000422212964983792	24.4641741472806	193.862256861423	-41.7783
-49.9032	-282.621	-4.61696	145.046953183191	4.24964407804712	-3.61869	27.4293441080992	141.558601980777	-24.198	-49.9032	-282.621	-4.61696	145.046953183191	4.24964407804712	-3.61869	27.4293441080992	141.558601980777	-24.198	-49.9032	-282.621	-4.61696	145.046953183191	4.24964407804712	-3.61869	27.4293441080992	141.558601980777	-24.198
-61.9023	-282.863	14.6244971891832	173.102094307828	-6.15702	-4.85209	25.4804137330302	23.7760960656263	-27.3822	-61.9023	-282.863	14.6244971891832	173.102094307828	-6.15702	-4.85209	25.4804137330302	23.7760960656263	-27.3822	-61.9023	-282.863	14.6244971891832	173.102094307828	-6.15702	-4.85209	25.4804137330302	23.7760960656263	-27.3822
-62.0228	-271.134	-1.6379	150.835318512897	3.88659722147918	-11.1908	19.6141492818167	-88.9651	-49.4597	-62.0228	-271.134	-1.6379	150.835318512897	3.88659722147918	-11.1908	19.6141492818167	-88.9651	-49.4597	-62.0228	-271.134	-1.6379	150.835318512897	3.88659722147918	-11.1908	19.6141492818167	-88.9651	-49.4597
-83.2631	-237.606	-42.6023	76.4735609604637	0.958971857572859	6.70293544588484	11.6141050302169	-116.74	-84.2824	-83.2631	-237.606	-42.6023	76.4735609604637	0.958971857572859	6.70293544588484	11.6141050302169	-116.74	-84.2824	-83.2631	-237.606	-42.6023	76.4735609604637	0.958971857572859	6.70293544588484	11.6141050302169	-116.74	-84.2824
10.7484021450751	-202.559	-67.7153	83.0821901247928	-6.36776	23.6734003271241	3.74658398139375	-154.135	-66.8991	10.7484021450751	-202.559	-67.7153	83.0821901247928	-6.36776	23.6734003271241	3.74658398139375	-154.135	-66.8991	10.7484021450751	-202.559	-67.7153	83.0821901247928	-6.36776	23.6734003271241	3.74658398139375	-154.135	-66.8991
23.6260194367716	-178.323	-62.3685	94.2975481365356	-11.1854	32.6149521398362	-4.13488	-221.594	-64.9541	23.6260194367716	-178.323	-62.3685	94.2975481365356	-11.1854	32.6149521398362	-4.13488	-221.594	-64.9541	23.6260194367716	-178.323	-62.3685	94.2975481365356	-11.1854	32.6149521398362	-4.13488	-221.594	-64.9541
-58.8347	-166.951	-61.0715	44.4843715035805	-5.57359	28.1051492717953	-15.0116	-249.151	-56.1575	-58.8347	-166.951	-61.0715	44.4843715035805	-5.57359	28.1051492717953	-15.0116	-249.151	-56.1575	-58.8347	-166.951	-61.0715	44.4843715035805	-5.57359	28.1051492717953	-15.0116	-249.151	-56.1575
-78.6855	-139.859	-54.5156	-76.8989	-11.2819	24.0664105801716	-29.2884	-253.005	-38.2979	-78.6855	-139.859	-54.5156	-76.8989	-11.2819	24.0664105801716	-29.2884	-253.005	-38.2979	-78.6855	-139.859	-54.5156	-76.8989	-11.2819	24.0664105801716	-29.2884	-253.005	-38.2979
-57.9756	-123.073	-58.1983	-187.724	-17.7216	7.12756030306315	-43.6632	-169.509	-51.6082	-57.9756	-123.073	-58.1983	-187.724	-17.7216	7.12756030306315	-43.6632	-169.509	-51.6082	-57.9756	-123.073	-58.1983	-187.724	-17.7216	7.12756030306315	-43.6632	-169.509	-51.6082
12.0644323550466	-126.345	-1.41982	-294.244	-14.2665	-10.4832	-52.4742	-106.544	-68.2512	12.0644323550466	-126.345	-1.41982	-294.244	-14.2665	-10.4832	-52.4742	-106.544	-68.2512	12.0644323550466	-126.345	-1.41982	-294.244	-14.2665	-10.4832	-52.4742	-106.544	-68.2512
50.1993735499971	-130.584	-72.4896	-317.492	-11.4882	-35.4642	-51.6125	-188.235	-85.4007	50.1993735499971	-130.584	-72.4896	-317.492	-11.4882	-35.4642	-51.6125	-188.235	-85.4007	50.1993735499971	-130.584	-72.4896	-317.492	-11.4882	-35.4642	-51.6125	-188.235	-85.4007
81.878537175571	-97.9822	-13.0982	-226.753	-14.085	0.620453681626458	-40.9696	-206.849	-76.7367	81.878537175571	-97.9822	-13.0982	-226.753	-14.085	0.620453681626458	-40.9696	-206.849	-76.7367	81.878537175571	-97.9822	-13.0982	-226.753	-14.085	0.620453681626458	-40.9696	-206.849	-76.7367
108.878	-84.606	-63.1364	-151.315	-4.79148	-5.51674	-24.7837	-238.774	-96.451	108.878	-84.606	-63.1364	-151.315	-4.79148	-5.51674	-24.7837	-238.774	-96.451	108.878	-84.606	-63.1364	-151.315	-4.79148	-5.51674	-24.7837	-238.774	-96.451
113.111970855166	-71.7372	-72.3805	-144.398	-9.70769	-1.52987	-10.1037	-326.009	-125.755	113.111970855166	-71.7372	-72.3805	-144.398	-9.70769	-1.52987	-10.1037	-326.009	-125.755	113.111970855166	-71.7372	-72.3805	-144.398	-9.70769	-1.52987	-10.1037	-326.009	-125.755
109.657480533216	-27.9038	-83.2283	-174.601	-13.3068	4.57934001717773	-4.11217	-267.033	-140.363	109.657480533216	-27.9038	-83.2283	-174.601	-13.3068	4.57934001717773	-4.11217	-267.033	-140.363	109.657480533216	-27.9038	-83.2283	-174.601	-13.3068	4.57934001717773	-4.11217	-267.033	-140.363
134.930611444904	-4.87337	-37.4945	-141.252	5.24681127495222	28.7954239906326	-10.7126	-99.3812	-134.94	134.930611444904	-4.87337	-37.4945	-141.252	5.24681127495222	28.7954239906326	-10.7126	-99.3812	-134.94	134.930611444904	-4.87337	-37.4945	-141.252	5.24681127495222	28.7954239906326	-10.7126	-99.3812	-134.94
146.464468527712	27.3185016582666	-8.70882	-35.5108	0.283610600688048	30.2745502426977	-26.5823	78.9930560524516	-132.004	146.464468527712	27.3185016582666	-8.70882	-35.5108	0.283610600688048	30.2745502426977	-26.5823	78.9930560524516	-132.004	146.464468527712	27.3185016582666	-8.70882	-35.5108	0.283610600688048	30.2745502426977	-26.5823	78.9930560524516	-132.004
150.755246688085	82.2625407093849	-2.21799	-41.863	13.8131494889287	44.3819959635531	-41.6113	216.346972285754	-107.486	150.755246688085	82.2625407093849	-2.21799	-41.863	13.8131494889287	44.3819959635531	-41.6113	216.346972285754	-107.486	150.755246688085	82.2625407093849	-2.21799	-41.863	13.8131494889287	44.3819959635531	-41.6113	216.346972285754	-107.486
94.8855603609273	132.109342674984	21.1940163235548	-70.5583	6.40145017405016	45.9097507495433	-48.4265	252.51534992523	-88.0494	94.8855603609273	132.109342674984	21.1940163235548	-70.5583	6.40145017405016	45.9097507495433	-48.4265	252.51534992523	-88.0494	94.8855603609273	132.109342674984	21.1940163235548	-70.5583	6.40145017405016	45.9097507495433	-48.4265	252.51534992523	-88.0494
98.7949048046744	186.780390747076	41.7088394568316	-98.2391	7.20903945489048	36.6787245894007	-47.7817	237.259057593954	-59.222	98.7949048046744	186.780390747076	41.7088394568316	-98.2391	7.20903945489048	36.6787245894007	-47.7817	237.259057593954	-59.222	98.7949048046744	186.780390747076	41.7088394568316	-98.2391	7.20903945489048	36.6787245894007	-47.7817	237.259057593954	-59.222
47.5775222441826	217.92262821706	48.7243137288597	-154.497	10.1346331928918	48.2479021484968	-43.4604	194.788545640804	-6.9917	47.5775222441826	217.92262821706	48.7243137288597	-154.497	10.1346331928918	48.2479021484968	-43.4604	194.788545640804	-6.9917	47.5775222441826	217.92262821706	48.7243137288597	-154.497	10.1346331928918	48.2479021484968	-43.4604	194.788545640804	-6.9917
-45.8099	239.462826044524	22.1977489182356	-186.597	-1.76722	42.0774026296622	-37.2298	100.412537103483	41.7771597994272	-45.8099	239.462826044524	22.1977489182356	-186.597	-1.76722	42.0774026296622	-37.2298	100.412537103483	41.7771597994272	-45.8099	239.462826044524	22.1977489182356	-186.597	-1.76722	42.0774026296622	-37.2298	100.412537103483	41.7771597994272
-89.5411	255.34524556275	23.0018102495083	-192.37	-2.70741	28.6186559105888	-32.1705	-5.76252	62.7361312205688	-89.5411	255.34524556275	23.0018102495083	-192.37	-2.70741	28.6186559105888	-32.1705	-5.76252	62.7361312205688	-89.5411	255.34524556275	23.0018102495083	-192.37	-2.70741	28.6186559105888	-32.1705	-5.76252	62.7361312205688
-68.1338	273.069496966582	18.884316153721	-70.9118	7.19479789511275	29.4869051646501	-36.3858	-76.5839	60.3214081685927	-68.1338	273.069496966582	18.884316153721	-70.9118	7.19479789511275	29.4869051646501	-36.3858	-76.5839	60.3214081685927	-68.1338	273.069496966582	18.884316153721	-70.9118	7.19479789511275	29.4869051646501	-36.3858	-76.5839	60.3214081685927
-38.869	258.091648763485	-18.8801	37.3706531794221	-3.08455	8.22945371384512	-57.8878	-94.9069	85.7147262955142	-38.869	258.091648763485	-18.8801	37.3706531794221	-3.08455	8.22945371384512	-57.8878	-94.9069	85.7147262955142	-38.869	258.091648763485	-18.8801	37.3706531794221	-3.08455	8.22945371384512	-57.8878	-94.9069	85.7147262955142
-62.2864	276.201254731533	-35.8416	148.213737900463	11.6805477815362	-5.51185	-93.8015	-124.123	99.5253586655369	-62.2864	276.201254731533	-35.8416	148.213737900463	11.6805477815362	-5.51185	-93.8015	-124.123	99.5253586655369	-62.2864	276.201254731533	-35.8416	148.213737900463	11.6805477815362	-5.51185	-93.8015	-124.123	99.5253586655369
86.8343945194251	267.117609505123	-19.5731	199.50642583326	5.21932687896549	-5.60035	-128.69	-141.91	103.351993026091	86.8343945194251	267.117609505123	-19.5731	199.50642583326	5.21932687896549	-5.60035	-128.69	-141.91	103.351993026091	86.8343945194251	267.117609505123	-19.5731	199.50642583326	5.21932687896549	-5.60035	-128.69	-141.91	103.351993026091
187.585311450102	286.770389660572	-4.28518	240.236623559462	8.64415095544607	-8.74722	-142.133	-170.699	71.0614089077898	187.585311450102	286.770389660572	-4.28518	240.236623559462	8.64415095544607	-8.74722	-142.133	-170.699	71.0614089077898	187.585311450102	286.770389660572	-4.28518	240.236623559462	8.64415095544607	-8.74722	-142.133	-170.699	71.0614089077898
237.657057327335	286.122495414796	-61.6335	273.53	12.981548903024	-8.605	-126.826	-165.449	59.4125909110854	237.657057327335	286.122495414796	-61.6335	273.53	12.981548903024	-8.605	-126.826	-165.449	59.4125909110854	237.657057327335	286.122495414796	-61.6335	273.53	12.981548903024	-8.605	-126.826	-165.449	59.4125909110854
36.100527592357	282.827735992075	-60.6002	300.699395161737	8.23319033277453	-21.4179	-95.3785	-151.119	55.4319594750501	36.100527592357	282.827735992075	-60.6002	300.699395161737	8.23319033277453	-21.4179	-95.3785	-151.119	55.4319594750501	36.100527592357	282.827735992075	-60.6002	300.699395161737	8.23319033277453	-21.4179	-95.3785	-151.119	55.4319594750501
-758.394	246.801312791928	-45.4607	278.967084196836	10.2648593270264	-30.0417	-66.0886	-114.325	34.1716674403802	-758.394	246.801312791928	-45.4607	278.967084196836	10.2648593270264	-30.0417	-66.0886	-114.325	34.1716674403802	-758.394	246.801312791928	-45.4607	278.967084196836	10.2648593270264	-30.0417	-66.0886	-114.325	34.1716674403802
-1196.99	267.017767888563	-40.2389	255.254016949455	11.5142401158164	-35.4629	-47.4073	-94.6867	12.7399386094224	-1196.99	267.017767888563	-40.2389	255.254016949455	11.5142401158164	-35.4629	-47.4073	-94.6867	12.7399386094224	-1196.99	267.017767888563	-40.2389	255.254016949455	11.5142401158164	-35.4629	-47.4073	-94.6867	12.7399386094224
-984.625	261.219880974149	-34.6954	186.226497564437	16.8880567323648	-40.0447	-40.7235	-41.5499	-34.4249	-984.625	261.219880974149	-34.6954	186.226497564437	16.8880567323648	-40.0447	-40.7235	-41.5499	-34.4249	-984.625	261.219880974149	-34.6954	186.226497564437	16.8880567323648	-40.0447	-40.7235	-41.5499	-34.4249
-489.777	244.527639649051	-63.0325	132.432554701678	17.5549836376888	-31.5223	-44.2051	93.8023160838378	-52.9767	-489.777	244.527639649051	-63.0325	132.432554701678	17.5549836376888	-31.5223	-44.2051	93.8023160838378	-52.9767	-489.777	244.527639649051	-63.0325	132.432554701678	17.5549836376888	-31.5223	-44.2051	93.8023160838378	-52.9767
-94.3788	223.178107533847	-30.6268	48.3434185420562	5.32741913574111	-30.3609	-55.1888	122.878697457445	-6.67997	-94.3788	223.178107533847	-30.6268	48.3434185420562	5.32741913574111	-30.3609	-55.1888	122.878697457445	-6.67997	-94.3788	223.178107533847	-30.6268	48.3434185420562	5.32741913574111	-30.3609	-55.1888	122.878697457445	-6.67997
185.608663317003	208.255128950353	-4.08345	-36.9383	-9.45378	-29.5417	-70.2342	201.431622238853	25.6128746258087	185.608663317003	208.255128950353	-4.08345	-36.9383	-9.45378	-29.5417	-70.2342	201.431622238853	25.6128746258087	185.608663317003	208.255128950353	-4.08345	-36.9383	-9.45378	-29.5417	-70.2342	201.431622238853	25.6128746258087
367.176425582433	190.25436071386	-30.8872	-100.215	9.39407340297264	-37.4662	-79.4517	332.430256400043	36.7558790049622	367.176425582433	190.25436071386	-30.8872	-100.215	9.39407340297264	-37.4662	-79.4517	332.430256400043	36.7558790049622	367.176425582433	190.25436071386	-30.8872	-100.215	9.39407340297264	-37.4662	-79.4517	332.430256400043	36.7558790049622
517.316758438912	167.087993883405	-21.1301	-88.8962	4.58248184644193	-47.632	-73.7592	299.251848553076	81.6600114338384	517.316758438912	167.087993883405	-21.1301	-88.8962	4.58248184644193	-47.632	-73.7592	299.251848553076	81.6600114338384	517.316758438912	167.087993883405	-21.1301	-88.8962	4.58248184644193	-47.632	-73.7592	299.251848553076	81.6600114338384
485.641262817706	163.745934483393	-9.46423	-61.1604	5.8085841285361	-40.8654	-61.0516	189.324583667324	115.018901076108	485.641262817706	163.745934483393	-9.46423	-61.1604	5.8085841285361	-40.8654	-61.0516	189.324583667324	115.018901076108	485.641262817706	163.745934483393	-9.46423	-61.1604	5.8085841285361	-40.8654	-61.0516	189.324583667324	115.018901076108
213.277945425467	204.09960506712	11.9254901798667	-98.6202	-4.47112	-30.1634	-54.342	200.046364649353	165.849240239186	213.277945425467	204.09960506712	11.9254901798667	-98.6202	-4.47112	-30.1634	-54.342	200.046364649353	165.849240239186	213.277945425467	204.09960506712	11.9254901798667	-98.6202	-4.47112	-30.1634	-54.342	200.046364649353	165.849240239186
76.8556789454488	230.161796251524	6.02729113211069	-137.979	-3.41515	-36.0043	-44.5655	438.900171733118	150.537	76.8556789454488	230.161796251524	6.02729113211069	-137.979	-3.41515	-36.0043	-44.5655	438.900171733118	150.537	76.8556789454488	230.161796251524	6.02729113211069	-137.979	-3.41515	-36.0043	-44.5655	438.900171733118	150.537
79.3070186346008	230.576053348139	-1.78916	-140.585	-2.68881	-21.0444	-19.9524	572.532453402904	157.077050742987	79.3070186346008	230.576053348139	-1.78916	-140.585	-2.68881	-21.0444	-19.9524	572.532453402904	157.077050742987	79.3070186346008	230.576053348139	-1.78916	-140.585	-2.68881	-21.0444	-19.9524	572.532453402904	157.077050742987
182.098720289657	184.069158638851	-6.50554	-138.229	-0.891124	-29.0467	-1.44798	525.551473625027	192.885162054926	182.098720289657	184.069158638851	-6.50554	-138.229	-0.891124	-29.0467	-1.44798	525.551473625027	192.885162054926	182.098720289657	184.069158638851	-6.50554	-138.229	-0.891124	-29.0467	-1.44798	525.551473625027	192.885162054926
279.302773885501	157.781406027881	-14.7521	-132.658	-4.32339	-24.0305	-23.7786	390.05219797089	178.106482425132	279.302773885501	157.781406027881	-14.7521	-132.658	-4.32339	-24.0305	-23.7786	390.05219797089	178.106482425132	279.302773885501	157.781406027881	-14.7521	-132.658	-4.32339	-24.0305	-23.7786	390.05219797089	178.106482425132
223.208111158717	110.784476411314	-11.6045	-121.767	-13.0857	-13.2815	-89.8687	203.046313625749	167.371225308293	223.208111158717	110.784476411314	-11.6045	-121.767	-13.0857	-13.2815	-89.8687	203.046313625749	167.371225308293	223.208111158717	110.784476411314	-11.6045	-121.767	-13.0857	-13.2815	-89.8687	203.046313625749	167.371225308293
70.1341149533781	84.6168406067203	-6.84461	-98.5438	-9.00973	-13.4841	-160.955	83.956900942438	101.907038941065	70.1341149533781	84.6168406067203	-6.84461	-98.5438	-9.00973	-13.4841	-160.955	83.956900942438	101.907038941065	70.1341149533781	84.6168406067203	-6.84461	-98.5438	-9.00973	-13.4841	-160.955	83.956900942438	101.907038941065
79.2942165489849	76.8037672708355	-9.42223	-90.8902	-12.6869	-15.1959	-185.577	52.6844009391663	68.5451240713276	79.2942165489849	76.8037672708355	-9.42223	-90.8902	-12.6869	-15.1959	-185.577	52.6844009391663	68.5451240713276	79.2942165489849	76.8037672708355	-9.42223	-90.8902	-12.6869	-15.1959	-185.577	52.6844009391663	68.5451240713276
211.292166913848	59.6164845438474	-6.73856	-100.552	-28.8736	-15.0521	-131.901	131.919231644382	50.6869229876426	211.292166913848	59.6164845438474	-6.73856	-100.552	-28.8736	-15.0521	-131.901	131.919231644382	50.6869229876426	211.292166913848	59.6164845438474	-6.73856	-100.552	-28.8736	-15.0521	-131.901	131.919231644382	50.6869229876426
268.337811699237	37.1574047560186	-26.6479	-66.0057	-8.15506	-3.57771	-8.98562	243.111002858991	-10.0991	268.337811699237	37.1574047560186	-26.6479	-66.0057	-8.15506	-3.57771	-8.98562	243.111002858991	-10.0991	268.337811699237	37.1574047560186	-26.6479	-66.0057	-8.15506	-3.57771	-8.98562	243.111002858991	-10.0991
264.902990289507	11.7425308519931	-47.8309	-31.2833	-10.3438	-3.56398	128.996776096318	337.191638365135	-83.914	264.902990289507	11.7425308519931	-47.8309	-31.2833	-10.3438	-3.56398	128.996776096318	337.191638365135	-83.914	264.902990289507	11.7425308519931	-47.8309	-31.2833	-10.3438	-3.56398	128.996776096318	337.191638365135	-83.914
295.621896368487	-0.908965	-49.8665	-20.2293	1.2904502872006	-11.9422	208.430641750629	370.260505114113	-112.695	295.621896368487	-0.908965	-49.8665	-20.2293	1.2904502872006	-11.9422	208.430641750629	370.260505114113	-112.695	295.621896368487	-0.908965	-49.8665	-20.2293	1.2904502872006	-11.9422	208.430641750629	370.260505114113	-112.695
255.486969833934	-18.6115	-69.4848	35.9355093023093	0.906792360933643	-16.7069	187.530522735121	336.421001516247	-66.7206	255.486969833934	-18.6115	-69.4848	35.9355093023093	0.906792360933643	-16.7069	187.530522735121	336.421001516247	-66.7206	255.486969833934	-18.6115	-69.4848	35.9355093023093	0.906792360933643	-16.7069	187.530522735121	336.421001516247	-66.7206
183.961540004057	1.94818058965318	-36.0411	45.2965874983112	0.212087619925123	-18.0746	81.3232486148791	269.512703767403	-52.0401	183.961540004057	1.94818058965318	-36.0411	45.2965874983112	0.212087619925123	-18.0746	81.3232486148791	269.512703767403	-52.0401	183.961540004057	1.94818058965318	-36.0411	45.2965874983112	0.212087619925123	-18.0746	81.3232486148791	269.512703767403	-52.0401
62.2694145516748	4.83836419514325	18.9151661443642	0.199772499086701	3.43753320624455	2.02523791511457	-58.0757	211.84602645632	-24.8683	62.2694145516748	4.83836419514325	18.9151661443642	0.199772499086701	3.43753320624455	2.02523791511457	-58.0757	211.84602645632	-24.8683	62.2694145516748	4.83836419514325	18.9151661443642	0.199772499086701	3.43753320624455	2.02523791511457	-58.0757	211.84602645632	-24.8683
24.3708060684103	-31.741	53.3152838327133	-44.1242	-3.67848	1.74851833447019	-161.974	166.498874995607	50.4685157761099	24.3708060684103	-31.741	53.3152838327133	-44.1242	-3.67848	1.74851833447019	-161.974	166.498874995607	50.4685157761099	24.3708060684103	-31.741	53.3152838327133	-44.1242	-3.67848	1.74851833447019	-161.974	166.498874995607	50.4685157761099
17.0448348409586	-35.3627	6.62787422997595	-47.1216	14.8903663420899	10.568371693664	-176.13	136.161344460942	177.73288766323	17.0448348409586	-35.3627	6.62787422997595	-47.1216	14.8903663420899	10.568371693664	-176.13	136.161344460942	177.73288766323	17.0448348409586	-35.3627	6.62787422997595	-47.1216	14.8903663420899	10.568371693664	-176.13	136.161344460942	177.73288766323
67.5558861791138	-11.9706	-43.916	16.0160615630437	8.06724089136755	13.232440595664	-100.854	75.5107251335536	238.333488749823	67.5558861791138	-11.9706	-43.916	16.0160615630437	8.06724089136755	13.232440595664	-100.854	75.5107251335536	238.333488749823	67.5558861791138	-11.9706	-43.916	16.0160615630437	8.06724089136755	13.232440595664	-100.854	75.5107251335536	238.333488749823
133.998921100409	-4.00524	-50.4427	22.4409829054353	-7.93803	5.26297568051419	10.6568737864434	4.32036104205416	307.895637295879	133.998921100409	-4.00524	-50.4427	22.4409829054353	-7.93803	5.26297568051419	10.6568737864434	4.32036104205416	307.895637295879	133.998921100409	-4.00524	-50.4427	22.4409829054353	-7.93803	5.26297568051419	10.6568737864434	4.32036104205416	307.895637295879
170.656147380398	-17.4154	-43.8736	77.9315929649905	-8.20325	10.2312980555282	98.1358282084423	-78.8056	281.34277498186	170.656147380398	-17.4154	-43.8736	77.9315929649905	-8.20325	10.2312980555282	98.1358282084423	-78.8056	281.34277498186	170.656147380398	-17.4154	-43.8736	77.9315929649905	-8.20325	10.2312980555282	98.1358282084423	-78.8056	281.34277498186
198.005431754807	-27.6371	-30.5134	68.0139331222109	-1.5218	6.10182	133.28831038789	-142.094	308.00091056619	198.005431754807	-27.6371	-30.5134	68.0139331222109	-1.5218	6.10182	133.28831038789	-142.094	308.00091056619	198.005431754807	-27.6371	-30.5134	68.0139331222109	-1.5218	6.10182	133.28831038789	-142.094	308.00091056619
221.124442544254	-21.9749	-9.6202	61.0136992515963	-5.45046	7.86199573399809	119.917224894587	-218.635	387.020989392783	221.124442544254	-21.9749	-9.6202	61.0136992515963	-5.45046	7.86199573399809	119.917224894587	-218.635	387.020989392783	221.124442544254	-21.9749	-9.6202	61.0136992515963	-5.45046	7.86199573399809	119.917224894587	-218.635	387.020989392783
220.007500540162	-11.8823	-0.316093	36.8829319082167	28.8312719476738	-2.42245	72.5182110230328	-269.463	290.398537496023	220.007500540162	-11.8823	-0.316093	36.8829319082167	28.8312719476738	-2.42245	72.5182110230328	-269.463	290.398537496023	220.007500540162	-11.8823	-0.316093	36.8829319082167	28.8312719476738	-2.42245	72.5182110230328	-269.463	290.398537496023
210.341598836708	-19.5653	1.4002827823363	32.900863084643	35.0304897365215	-2.08987	6.59348284291022	-283.729	148.759332126042	210.341598836708	-19.5653	1.4002827823363	32.900863084643	35.0304897365215	-2.08987	6.59348284291022	-283.729	148.759332126042	210.341598836708	-19.5653	1.4002827823363	32.900863084643	35.0304897365215	-2.08987	6.59348284291022	-283.729	148.759332126042
234.965339384126	-33.8695	-3.48169	-2.24726	14.046154315106	-0.920006	-63.2892	-270.857	102.908213872728	234.965339384126	-33.8695	-3.48169	-2.24726	14.046154315106	-0.920006	-63.2892	-270.857	102.908213872728	234.965339384126	-33.8695	-3.48169	-2.24726	14.046154315106	-0.920006	-63.2892	-270.857	102.908213872728
229.355469685305	-51.7441	1.12881484164366	-12.8796	-2.92001	-0.616376	-130.685	-246.897	123.775505027185	229.355469685305	-51.7441	1.12881484164366	-12.8796	-2.92001	-0.616376	-130.685	-246.897	123.775505027185	229.355469685305	-51.7441	1.12881484164366	-12.8796	-2.92001	-0.616376	-130.685	-246.897	123.775505027185
209.495462935413	-55.9036	-15.6154	-29.0462	-32.9293	0.112759489762166	-199.811	-232.295	188.660841269142	209.495462935413	-55.9036	-15.6154	-29.0462	-32.9293	0.112759489762166	-199.811	-232.295	188.660841269142	209.495462935413	-55.9036	-15.6154	-29.0462	-32.9293	0.112759489762166	-199.811	-232.295	188.660841269142
155.851630154126	-49.0935	-7.80672	-26.4258	-63.7661	-21.6785	-275.066	-193.196	287.856391304028	155.851630154126	-49.0935	-7.80672	-26.4258	-63.7661	-21.6785	-275.066	-193.196	287.856391304028	155.851630154126	-49.0935	-7.80672	-26.4258	-63.7661	-21.6785	-275.066	-193.196	287.856391304028
97.1827660830817	-67.0873	-10.575	44.7893345025545	-66.683	-16.165	-347.363	-137.674	275.025325698555	97.1827660830817	-67.0873	-10.575	44.7893345025545	-66.683	-16.165	-347.363	-137.674	275.025325698555	97.1827660830817	-67.0873	-10.575	44.7893345025545	-66.683	-16.165	-347.363	-137.674	275.025325698555
2.22789542551723	-97.7389	-1.52452	106.970910580533	0.718599924326725	-27.2905	-386.271	-94.228	239.928304475354	2.22789542551723	-97.7389	-1.52452	106.970910580533	0.718599924326725	-27.2905	-386.271	-94.228	239.928304475354	2.22789542551723	-97.7389	-1.52452	106.970910580533	0.718599924326725	-27.2905	-386.271	-94.228	239.928304475354
-102.782	-128.334	27.5223576492333	86.2505283871859	61.233176045741	-14.7333	-350.256	-131.805	191.159326148611	-102.782	-128.334	27.5223576492333	86.2505283871859	61.233176045741	-14.7333	-350.256	-131.805	191.159326148611	-102.782	-128.334	27.5223576492333	86.2505283871859	61.233176045741	-14.7333	-350.256	-131.805	191.159326148611
-190.798	-151.757	6.46002727978458	39.7732503176608	37.0227699292947	-26.273	-220.447	-180.228	148.576357662297	-190.798	-151.757	6.46002727978458	39.7732503176608	37.0227699292947	-26.273	-220.447	-180.228	148.576357662297	-190.798	-151.757	6.46002727978458	39.7732503176608	37.0227699292947	-26.273	-220.447	-180.228	148.576357662297
-274.134	-137.857	-24.5435	20.5533073105378	-34.9501	-25.5448	-16.6991	-170.507	85.0681973248812	-274.134	-137.857	-24.5435	20.5533073105378	-34.9501	-25.5448	-16.6991	-170.507	85.0681973248812	-274.134	-137.857	-24.5435	20.5533073105378	-34.9501	-25.5448	-16.6991	-170.507	85.0681973248812
-366.049	-96.3575	-61.5416	38.7089276526631	-84.5764	-21.1067	214.797279708972	-83.9054	14.834746869668	-366.049	-96.3575	-61.5416	38.7089276526631	-84.5764	-21.1067	214.797279708972	-83.9054	14.834746869668	-366.049	-96.3575	-61.5416	38.7089276526631	-84.5764	-21.1067	214.797279708972	-83.9054	14.834746869668
-432.904	-121.647	-45.4634	77.4584165233034	-114.107	-14.1843	414.106413285314	-130.677	-79.3555	-432.904	-121.647	-45.4634	77.4584165233034	-114.107	-14.1843	414.106413285314	-130.677	-79.3555	-432.904	-121.647	-45.4634	77.4584165233034	-114.107	-14.1843	414.106413285314	-130.677	-79.3555
-500.079	-141.542	-20.7086	96.5707223232861	-80.0263	-11.0473	523.540967916705	-152.478	-159.626	-500.079	-141.542	-20.7086	96.5707223232861	-80.0263	-11.0473	523.540967916705	-152.478	-159.626	-500.079	-141.542	-20.7086	96.5707223232861	-80.0263	-11.0473	523.540967916705	-152.478	-159.626
-534.774	-177.325	-50.1357	118.966161559345	-13.5977	14.5804991408477	514.80993018682	-141.343	-203.266	-534.774	-177.325	-50.1357	118.966161559345	-13.5977	14.5804991408477	514.80993018682	-141.343	-203.266	-534.774	-177.325	-50.1357	118.966161559345	-13.5977	14.5804991408477	514.80993018682	-141.343	-203.266
-533.116	-175.867	-44.2175	88.5721725712992	51.8630666784476	14.7283310451285	409.305181737425	-76.7618	-228.412	-533.116	-175.867	-44.2175	88.5721725712992	51.8630666784476	14.7283310451285	409.305181737425	-76.7618	-228.412	-533.116	-175.867	-44.2175	88.5721725712992	51.8630666784476	14.7283310451285	409.305181737425	-76.7618	-228.412
-509.948	-115.527	-66.3705	45.8335809470095	123.461627727292	23.6970319064312	263.191564183416	-18.9434	-264.504	-509.948	-115.527	-66.3705	45.8335809470095	123.461627727292	23.6970319064312	263.191564183416	-18.9434	-264.504	-509.948	-115.527	-66.3705	45.8335809470095	123.461627727292	23.6970319064312	263.191564183416	-18.9434	-264.504
-498.939	-71.5507	-51.297	-4.80508	141.802874601231	17.1316088186837	124.74332744157	-22.3725	-294.914	-498.939	-71.5507	-51.297	-4.80508	141.802874601231	17.1316088186837	124.74332744157	-22.3725	-294.914	-498.939	-71.5507	-51.297	-4.80508	141.802874601231	17.1316088186837	124.74332744157	-22.3725	-294.914
-450.73	-55.6196	12.0760241754612	-14.1964	140.235625676366	30.4230681050393	17.2046374488553	-76.5521	-324.964	-450.73	-55.6196	12.0760241754612	-14.1964	140.235625676366	30.4230681050393	17.2046374488553	-76.5521	-324.964	-450.73	-55.6196	12.0760241754612	-14.1964	140.235625676366	30.4230681050393	17.2046374488553	-76.5521	-324.964
-396.812	-78.911	-1.86148	23.3944706218161	98.8611637316783	27.3387230385194	-49.0758	-79.9773	-317.057	-396.812	-78.911	-1.86148	23.3944706218161	98.8611637316783	27.3387230385194	-49.0758	-79.9773	-317.057	-396.812	-78.911	-1.86148	23.3944706218161	98.8611637316783	27.3387230385194	-49.0758	-79.9773	-317.057
-307.072	-67.9669	-55.7195	21.4647519117567	46.669295793266	36.2012672874924	-75.0767	-67.3371	-306.128	-307.072	-67.9669	-55.7195	21.4647519117567	46.669295793266	36.2012672874924	-75.0767	-67.3371	-306.128	-307.072	-67.9669	-55.7195	21.4647519117567	46.669295793266	36.2012672874924	-75.0767	-67.3371	-306.128
-213.812	-72.9352	-51.58	13.7979873821895	33.3637214920896	25.392736338212	-77.8325	-66.1924	-299.012	-213.812	-72.9352	-51.58	13.7979873821895	33.3637214920896	25.392736338212	-77.8325	-66.1924	-299.012	-213.812	-72.9352	-51.58	13.7979873821895	33.3637214920896	25.392736338212	-77.8325	-66.1924	-299.012
-134.983	-60.8691	9.37774124723386	15.7756870475493	62.369128862031	51.7979542283564	-78.3525	-33.6536	-303.192	-134.983	-60.8691	9.37774124723386	15.7756870475493	62.369128862031	51.7979542283564	-78.3525	-33.6536	-303.192	-134.983	-60.8691	9.37774124723386	15.7756870475493	62.369128862031	51.7979542283564	-78.3525	-33.6536	-303.192
-91.9242	-45.9111	-6.31303	42.2236603705244	65.6034220369917	29.7313887549602	-87.4087	-54.6962	-286.194	-91.9242	-45.9111	-6.31303	42.2236603705244	65.6034220369917	29.7313887549602	-87.4087	-54.6962	-286.194	-91.9242	-45.9111	-6.31303	42.2236603705244	65.6034220369917	29.7313887549602	-87.4087	-54.6962	-286.194
-42.4847	-22.8066	26.2868787996701	58.9439260179771	96.8441511030434	36.4714353526403	-103.848	-69.3344	-282.293	-42.4847	-22.8066	26.2868787996701	58.9439260179771	96.8441511030434	36.4714353526403	-103.848	-69.3344	-282.293	-42.4847	-22.8066	26.2868787996701	58.9439260179771	96.8441511030434	36.4714353526403	-103.848	-69.3344	-282.293
-23.4368	-44.3074	32.8022785900562	52.3923310141484	89.4546601338951	21.6788634799866	-121.271	-88.2206	-261.738	-23.4368	-44.3074	32.8022785900562	52.3923310141484	89.4546601338951	21.6788634799866	-121.271	-88.2206	-261.738	-23.4368	-44.3074	32.8022785900562	52.3923310141484	89.4546601338951	21.6788634799866	-121.271	-88.2206	-261.738
-21.5634	-43.9567	-88.6356	45.5842813457045	67.4833608432472	38.5951484974772	-135.51	-104.363	-235.826	-21.5634	-43.9567	-88.6356	45.5842813457045	67.4833608432472	38.5951484974772	-135.51	-104.363	-235.826	-21.5634	-43.9567	-88.6356	45.5842813457045	67.4833608432472	38.5951484974772	-135.51	-104.363	-235.826
-35.1427	-59.0861	-86.9439	22.1030116463662	4.8539296214349	34.6845121524713	-146.389	-170.589	-204.714	-35.1427	-59.0861	-86.9439	22.1030116463662	4.8539296214349	34.6845121524713	-146.389	-170.589	-204.714	-35.1427	-59.0861	-86.9439	22.1030116463662	4.8539296214349	34.6845121524713	-146.389	-170.589	-204.714
-47.481	-68.598	-82.8854	6.3714779351276	-13.6582	34.7216023299526	-154.537	-183.266	-200.25	-47.481	-68.598	-82.8854	6.3714779351276	-13.6582	34.7216023299526	-154.537	-183.266	-200.25	-47.481	-68.598	-82.8854	6.3714779351276	-13.6582	34.7216023299526	-154.537	-183.266	-200.25
-35.0593	-90.1638	-100.489	20.4202521395827	-51.1712	38.9582095921834	-161.42	-181.388	-196.734	-35.0593	-90.1638	-100.489	20.4202521395827	-51.1712	38.9582095921834	-161.42	-181.388	-196.734	-35.0593	-90.1638	-100.489	20.4202521395827	-51.1712	38.9582095921834	-161.42	-181.388	-196.734
4.89462524023936	-103.526	-38.7732	27.7067877391713	-135.011	29.8146171555546	-164.528	-185.274	-162.173	4.89462524023936	-103.526	-38.7732	27.7067877391713	-135.011	29.8146171555546	-164.528	-185.274	-162.173	4.89462524023936	-103.526	-38.7732	27.7067877391713	-135.011	29.8146171555546	-164.528	-185.274	-162.173
34.9164733803585	-118.496	-14.1935	5.60014688205251	-147.539	26.5918612478267	-153.867	-165.527	-171.515	34.9164733803585	-118.496	-14.1935	5.60014688205251	-147.539	26.5918612478267	-153.867	-165.527	-171.515	34.9164733803585	-118.496	-14.1935	5.60014688205251	-147.539	26.5918612478267	-153.867	-165.527	-171.515
74.012728989717	-139.709	-21.5821	-23.3884	-76.0867	22.1233914820612	-121.889	-148.209	-260.311	74.012728989717	-139.709	-21.5821	-23.3884	-76.0867	22.1233914820612	-121.889	-148.209	-260.311	74.012728989717	-139.709	-21.5821	-23.3884	-76.0867	22.1233914820612	-121.889	-148.209	-260.311
170.037831258729	-139.85	-37.6219	-48.0799	-45.9021	13.0190866347741	-74.1798	-101.684	-277.201	170.037831258729	-139.85	-37.6219	-48.0799	-45.9021	13.0190866347741	-74.1798	-101.684	-277.201	170.037831258729	-139.85	-37.6219	-48.0799	-45.9021	13.0190866347741	-74.1798	-101.684	-277.201
221.577728298222	-181.846	8.79645518567957	-79.8424	-169.987	14.0266670609497	-25.1003	-47.9293	-205.272	221.577728298222	-181.846	8.79645518567957	-79.8424	-169.987	14.0266670609497	-25.1003	-47.9293	-205.272	221.577728298222	-181.846	8.79645518567957	-79.8424	-169.987	14.0266670609497	-25.1003	-47.9293	-205.272
253.02368689105	-165.746	17.0719583912075	-76.1274	-292.599	11.227129278857	11.5774137011423	-11.9424	-144.583	253.02368689105	-165.746	17.0719583912075	-76.1274	-292.599	11.227129278857	11.5774137011423	-11.9424	-144.583	253.02368689105	-165.746	17.0719583912075	-76.1274	-292.599	11.227129278857	11.5774137011423	-11.9424	-144.583
279.490058133287	-171.83	-15.7785	-69.1129	-284.205	12.5752172246937	28.062020225387	-4.29417	-77.7772	279.490058133287	-171.83	-15.7785	-69.1129	-284.205	12.5752172246937	28.062020225387	-4.29417	-77.7772	279.490058133287	-171.83	-15.7785	-69.1129	-284.205	12.5752172246937	28.062020225387	-4.29417	-77.7772
293.212112991607	-123.897	-28.7038	-49.5102	-198.711	-7.69119	26.3311932637964	-21.4879	-57.1939	293.212112991607	-123.897	-28.7038	-49.5102	-198.711	-7.69119	26.3311932637964	-21.4879	-57.1939	293.212112991607	-123.897	-28.7038	-49.5102	-198.711	-7.69119	26.3311932637964	-21.4879	-57.1939
327.405615165052	-105.397	-41.3092	-52.8781	-26.3656	-12.9699	13.4185345877541	-19.129	-38.2436	327.405615165052	-105.397	-41.3092	-52.8781	-26.3656	-12.9699	13.4185345877541	-19.129	-38.2436	327.405615165052	-105.397	-41.3092	-52.8781	-26.3656	-12.9699	13.4185345877541	-19.129	-38.2436
399.155366945334	-69.6973	-83.0101	-57.885	97.2922090920886	-30.8315	-5.92304	-0.229887	-42.5644	399.155366945334	-69.6973	-83.0101	-57.885	97.2922090920886	-30.8315	-5.92304	-0.229887	-42.5644	399.155366945334	-69.6973	-83.0101	-57.885	97.2922090920886	-30.8315	-5.92304	-0.229887	-42.5644
426.351256428497	-53.2823	-106.933	-53.817	143.162870883814	-33.9385	-30.6138	41.9898545841123	-7.81493	426.351256428497	-53.2823	-106.933	-53.817	143.162870883814	-33.9385	-30.6138	41.9898545841123	-7.81493	426.351256428497	-53.2823	-106.933	-53.817	143.162870883814	-33.9385	-30.6138	41.9898545841123	-7.81493
373.97703099819	-14.4238	-102.69	-76.3419	220.148219950777	-35.6133	-57.7386	34.295487748804	-7.31727	373.97703099819	-14.4238	-102.69	-76.3419	220.148219950777	-35.6133	-57.7386	34.295487748804	-7.31727	373.97703099819	-14.4238	-102.69	-76.3419	220.148219950777	-35.6133	-57.7386	34.295487748804	-7.31727
235.381310750887	-6.1605	-95.7843	-62.3762	311.335668567734	-43.9958	-82.1993	61.3691656762578	22.460174377749	235.381310750887	-6.1605	-95.7843	-62.3762	311.335668567734	-43.9958	-82.1993	61.3691656762578	22.460174377749	235.381310750887	-6.1605	-95.7843	-62.3762	311.335668567734	-43.9958	-82.1993	61.3691656762578	22.460174377749
92.731193032303	-13.8853	-43.2139	-35.2909	319.260865341094	-14.0444	-99.0318	85.2751072762467	65.0843487227091	92.731193032303	-13.8853	-43.2139	-35.2909	319.260865341094	-14.0444	-99.0318	85.2751072762467	65.0843487227091	92.731193032303	-13.8853	-43.2139	-35.2909	319.260865341094	-14.0444	-99.0318	85.2751072762467	65.0843487227091
-37.1013	-35.4667	-22.4081	-2.30191	271.390307955809	-18.7687	-106.038	81.334512993924	61.5438299803619	-37.1013	-35.4667	-22.4081	-2.30191	271.390307955809	-18.7687	-106.038	81.334512993924	61.5438299803619	-37.1013	-35.4667	-22.4081	-2.30191	271.390307955809	-18.7687	-106.038	81.334512993924	61.5438299803619
-144.471	-40.9906	-31.1786	-2.35458	201.54499995074	-23.2437	-103.504	56.9862740984819	7.12011502765893	-144.471	-40.9906	-31.1786	-2.35458	201.54499995074	-23.2437	-103.504	56.9862740984819	7.12011502765893	-144.471	-40.9906	-31.1786	-2.35458	201.54499995074	-23.2437	-103.504	56.9862740984819	7.12011502765893
-201.588	-20.3537	-4.9773	-64.2215	155.90984226762	-16.2621	-93.8649	45.8085163174061	-24.03	-201.588	-20.3537	-4.9773	-64.2215	155.90984226762	-16.2621	-93.8649	45.8085163174061	-24.03	-201.588	-20.3537	-4.9773	-64.2215	155.90984226762	-16.2621	-93.8649	45.8085163174061	-24.03
-246.174	-6.21755	10.0292460509357	-89.7927	141.601503493505	-23.3384	-80.4791	58.0619716700016	-20.2784	-246.174	-6.21755	10.0292460509357	-89.7927	141.601503493505	-23.3384	-80.4791	58.0619716700016	-20.2784	-246.174	-6.21755	10.0292460509357	-89.7927	141.601503493505	-23.3384	-80.4791	58.0619716700016	-20.2784
-257.041	12.7791539577543	20.7158078437108	-54.1349	141.543831132441	-3.2419	-66.0714	97.3944796429349	8.9424229043794	-257.041	12.7791539577543	20.7158078437108	-54.1349	141.543831132441	-3.2419	-66.0714	97.3944796429349	8.9424229043794	-257.041	12.7791539577543	20.7158078437108	-54.1349	141.543831132441	-3.2419	-66.0714	97.3944796429349	8.9424229043794
-284.587	22.4017124230681	0.824750210196061	-42.0073	113.277061803593	5.67040715712331	-52.1867	111.963569710028	90.2900362459333	-284.587	22.4017124230681	0.824750210196061	-42.0073	113.277061803593	5.67040715712331	-52.1867	111.963569710028	90.2900362459333	-284.587	22.4017124230681	0.824750210196061	-42.0073	113.277061803593	5.67040715712331	-52.1867	111.963569710028	90.2900362459333
-322.003	-20.9073	-27.1902	-42.079	90.5903133793647	25.8405921131582	-41.3162	125.738407672016	120.997435807557	-322.003	-20.9073	-27.1902	-42.079	90.5903133793647	25.8405921131582	-41.3162	125.738407672016	120.997435807557	-322.003	-20.9073	-27.1902	-42.079	90.5903133793647	25.8405921131582	-41.3162	125.738407672016	120.997435807557
-319.638	-0.0697932	-48.9207	-45.3485	37.4931439360295	-5.1822	-35.8452	123.239647047976	143.106656694157	-319.638	-0.0697932	-48.9207	-45.3485	37.4931439360295	-5.1822	-35.8452	123.239647047976	143.106656694157	-319.638	-0.0697932	-48.9207	-45.3485	37.4931439360295	-5.1822	-35.8452	123.239647047976	143.106656694157
-267.012	52.0057167272034	-65.7449	-30.0824	78.5236135229801	-10.0359	-38.1863	124.289140599865	156.463494985019	-267.012	52.0057167272034	-65.7449	-30.0824	78.5236135229801	-10.0359	-38.1863	124.289140599865	156.463494985019	-267.012	52.0057167272034	-65.7449	-30.0824	78.5236135229801	-10.0359	-38.1863	124.289140599865	156.463494985019
-141.49	68.4148641635636	-71.9887	9.89001076578313	-45.0791	-41.1585	-48.2095	108.127866007109	161.615064432269	-141.49	68.4148641635636	-71.9887	9.89001076578313	-45.0791	-41.1585	-48.2095	108.127866007109	161.615064432269	-141.49	68.4148641635636	-71.9887	9.89001076578313	-45.0791	-41.1585	-48.2095	108.127866007109	161.615064432269
-90.7323	71.1908	45.5372791976116	34.638400202062	-105.597	-33.1727	-63.0867	67.3623324522794	162.723420289267	-90.7323	71.1908	45.5372791976116	34.638400202062	-105.597	-33.1727	-63.0867	67.3623324522794	162.723420289267	-90.7323	71.1908	45.5372791976116	34.638400202062	-105.597	-33.1727	-63.0867	67.3623324522794	162.723420289267
-113.384	66.3285523371041	37.665279865467	37.8481825004477	-114.953	3.42644195157905	-78.7811	60.2047415543415	173.814545608001	-113.384	66.3285523371041	37.665279865467	37.8481825004477	-114.953	3.42644195157905	-78.7811	60.2047415543415	173.814545608001	-113.384	66.3285523371041	37.665279865467	37.8481825004477	-114.953	3.42644195157905	-78.7811	60.2047415543415	173.814545608001
-208.38	61.4902448894099	87.0652812135531	14.3087179752548	-227.919	69.1194957671619	-92.1311	75.838398208724	176.939589592659	-208.38	61.4902448894099	87.0652812135531	14.3087179752548	-227.919	69.1194957671619	-92.1311	75.838398208724	176.939589592659	-208.38	61.4902448894099	87.0652812135531	14.3087179752548	-227.919	69.1194957671619	-92.1311	75.838398208724	176.939589592659
-164.296	92.1402706527367	59.0154167992098	-53.9236	-235.31	96.3402068683295	-101.244	103.821724240453	107.384147930687	-164.296	92.1402706527367	59.0154167992098	-53.9236	-235.31	96.3402068683295	-101.244	103.821724240453	107.384147930687	-164.296	92.1402706527367	59.0154167992098	-53.9236	-235.31	96.3402068683295	-101.244	103.821724240453	107.384147930687
-60.0501	96.4397714198542	-8.81429	-97.4034	-162.719	11.4981411207245	-105.482	111.714953656756	55.9036118000053	-60.0501	96.4397714198542	-8.81429	-97.4034	-162.719	11.4981411207245	-105.482	111.714953656756	55.9036118000053	-60.0501	96.4397714198542	-8.81429	-97.4034	-162.719	11.4981411207245	-105.482	111.714953656756	55.9036118000053
-4.7633	108.724986013501	-111.153	-85.1187	-118.16	-36.0612	-104.754	133.559884496638	44.5103411060853	-4.7633	108.724986013501	-111.153	-85.1187	-118.16	-36.0612	-104.754	133.559884496638	44.5103411060853	-4.7633	108.724986013501	-111.153	-85.1187	-118.16	-36.0612	-104.754	133.559884496638	44.5103411060853
39.7322461116636	94.0144980223118	-170.586	-25.7972	-126.179	-28.2819	-100.581	185.943322932186	77.2689367395307	39.7322461116636	94.0144980223118	-170.586	-25.7972	-126.179	-28.2819	-100.581	185.943322932186	77.2689367395307	39.7322461116636	94.0144980223118	-170.586	-25.7972	-126.179	-28.2819	-100.581	185.943322932186	77.2689367395307
129.391921164795	93.4277917386802	-305.895	47.0559139938489	-155.034	-14.66	-95.6605	202.24978084959	87.1819104525326	129.391921164795	93.4277917386802	-305.895	47.0559139938489	-155.034	-14.66	-95.6605	202.24978084959	87.1819104525326	129.391921164795	93.4277917386802	-305.895	47.0559139938489	-155.034	-14.66	-95.6605	202.24978084959	87.1819104525326
240.58423779516	89.7232588882012	-333.825	65.114101425612	-225.659	-3.40424	-91.9088	179.969070050864	92.0467141672324	240.58423779516	89.7232588882012	-333.825	65.114101425612	-225.659	-3.40424	-91.9088	179.969070050864	92.0467141672324	240.58423779516	89.7232588882012	-333.825	65.114101425612	-225.659	-3.40424	-91.9088	179.969070050864	92.0467141672324
336.108410205003	81.979605466565	-257.459	66.3143605019491	-223.876	21.2630605133623	-88.9347	135.176229520279	69.0024869254755	336.108410205003	81.979605466565	-257.459	66.3143605019491	-223.876	21.2630605133623	-88.9347	135.176229520279	69.0024869254755	336.108410205003	81.979605466565	-257.459	66.3143605019491	-223.876	21.2630605133623	-88.9347	135.176229520279	69.0024869254755
370.614871546756	82.3210010610413	-163.971	7.79125257157429	-205.756	25.3474349932854	-85.4884	112.024010654059	50.5564447524132	370.614871546756	82.3210010610413	-163.971	7.79125257157429	-205.756	25.3474349932854	-85.4884	112.024010654059	50.5564447524132	370.614871546756	82.3210010610413	-163.971	7.79125257157429	-205.756	25.3474349932854	-85.4884	112.024010654059	50.5564447524132
412.037758927794	66.1669444762489	-179.732	37.1952782859979	-176.499	71.6634397647732	-81.3448	72.0415464137404	-19.9474	412.037758927794	66.1669444762489	-179.732	37.1952782859979	-176.499	71.6634397647732	-81.3448	72.0415464137404	-19.9474	412.037758927794	66.1669444762489	-179.732	37.1952782859979	-176.499	71.6634397647732	-81.3448	72.0415464137404	-19.9474
399.49110146344	60.7951689187804	-208.507	38.7948623430898	-175.955	78.3025477511893	-76.7271	41.5551728051498	-27.0968	399.49110146344	60.7951689187804	-208.507	38.7948623430898	-175.955	78.3025477511893	-76.7271	41.5551728051498	-27.0968	399.49110146344	60.7951689187804	-208.507	38.7948623430898	-175.955	78.3025477511893	-76.7271	41.5551728051498	-27.0968
411.713549470118	50.1660539821389	-156.964	-12.6941	-132.281	51.6644676709635	-70.5614	-5.32324	-36.7948	411.713549470118	50.1660539821389	-156.964	-12.6941	-132.281	51.6644676709635	-70.5614	-5.32324	-36.7948	411.713549470118	50.1660539821389	-156.964	-12.6941	-132.281	51.6644676709635	-70.5614	-5.32324	-36.7948
393.591554588098	51.7158875931453	-96.6329	-10.9544	-143.733	1.01020975982417	-61.3474	-15.6279	-19.7157	393.591554588098	51.7158875931453	-96.6329	-10.9544	-143.733	1.01020975982417	-61.3474	-15.6279	-19.7157	393.591554588098	51.7158875931453	-96.6329	-10.9544	-143.733	1.01020975982417	-61.3474	-15.6279	-19.7157
362.660792349315	40.8768273279104	-56.8631	-1.39546	-65.4864	-37.5638	-48.9153	-18.1136	-7.05814	362.660792349315	40.8768273279104	-56.8631	-1.39546	-65.4864	-37.5638	-48.9153	-18.1136	-7.05814	362.660792349315	40.8768273279104	-56.8631	-1.39546	-65.4864	-37.5638	-48.9153	-18.1136	-7.05814
332.019224613957	37.6807680809049	7.04351799263783	-26.4989	-3.64223	-32.4972	-35.4949	-30.6428	7.97010686103591	332.019224613957	37.6807680809049	7.04351799263783	-26.4989	-3.64223	-32.4972	-35.4949	-30.6428	7.97010686103591	332.019224613957	37.6807680809049	7.04351799263783	-26.4989	-3.64223	-32.4972	-35.4949	-30.6428	7.97010686103591
345.276253897942	28.1412870352213	32.4572889593751	-17.8192	61.8381694650229	42.3179663537141	-24.0444	-58.8347	-5.17594	345.276253897942	28.1412870352213	32.4572889593751	-17.8192	61.8381694650229	42.3179663537141	-24.0444	-58.8347	-5.17594	345.276253897942	28.1412870352213	32.4572889593751	-17.8192	61.8381694650229	42.3179663537141	-24.0444	-58.8347	-5.17594
344.680543963767	21.1789689186207	69.1241339459503	-10.0157	94.0388272950542	102.910426649934	-16.9693	-88.8241	-12.2159	344.680543963767	21.1789689186207	69.1241339459503	-10.0157	94.0388272950542	102.910426649934	-16.9693	-88.8241	-12.2159	344.680543963767	21.1789689186207	69.1241339459503	-10.0157	94.0388272950542	102.910426649934	-16.9693	-88.8241	-12.2159
328.693361898428	18.7707999357562	48.3713537798181	16.2246677808758	134.84196580621	77.8430262725272	-14.6064	-93.6837	17.3694387008281	328.693361898428	18.7707999357562	48.3713537798181	16.2246677808758	134.84196580621	77.8430262725272	-14.6064	-93.6837	17.3694387008281	328.693361898428	18.7707999357562	48.3713537798181	16.2246677808758	134.84196580621	77.8430262725272	-14.6064	-93.6837	17.3694387008281
296.049747016947	4.35430193058714	31.9064816179294	16.9087574297813	90.5118980488877	-37.4064	-15.7369	-111.648	67.2685802224984	296.049747016947	4.35430193058714	31.9064816179294	16.9087574297813	90.5118980488877	-37.4064	-15.7369	-111.648	67.2685802224984	296.049747016947	4.35430193058714	31.9064816179294	16.9087574297813	90.5118980488877	-37.4064	-15.7369	-111.648	67.2685802224984
221.605423559541	21.7477964160117	71.2978493212815	31.3775436011661	59.0672855497761	-208.791	-18.9862	-103.077	68.5326403836297	221.605423559541	21.7477964160117	71.2978493212815	31.3775436011661	59.0672855497761	-208.791	-18.9862	-103.077	68.5326403836297	221.605423559541	21.7477964160117	71.2978493212815	31.3775436011661	59.0672855497761	-208.791	-18.9862	-103.077	68.5326403836297
157.657821863819	24.0838186901398	157.719191140919	64.9172324190106	45.3541389653937	-331.984	-24.2087	-89.4951	76.8658636757057	157.657821863819	24.0838186901398	157.719191140919	64.9172324190106	45.3541389653937	-331.984	-24.2087	-89.4951	76.8658636757057	157.657821863819	24.0838186901398	157.719191140919	64.9172324190106	45.3541389653937	-331.984	-24.2087	-89.4951	76.8658636757057
73.2819389796581	45.9768243564915	151.805767339796	79.4467818492625	41.7646988072029	-199.797	-31.6885	-75.2683	96.1701259537217	73.2819389796581	45.9768243564915	151.805767339796	79.4467818492625	41.7646988072029	-199.797	-31.6885	-75.2683	96.1701259537217	73.2819389796581	45.9768243564915	151.805767339796	79.4467818492625	41.7646988072029	-199.797	-31.6885	-75.2683	96.1701259537217
25.0405015784253	48.7767790356212	35.676513533065	93.4283234085664	41.0049728021216	23.4078385009855	-39.4855	-49.6655	83.8702508600939	25.0405015784253	48.7767790356212	35.676513533065	93.4283234085664	41.0049728021216	23.4078385009855	-39.4855	-49.6655	83.8702508600939	25.0405015784253	48.7767790356212	35.676513533065	93.4283234085664	41.0049728021216	23.4078385009855	-39.4855	-49.6655	83.8702508600939
-12.2861	58.331680687033	85.2094045950552	98.198982772674	65.5100256018665	10.9469832776038	-43.2472	-44.1128	107.571080483496	-12.2861	58.331680687033	85.2094045950552	98.198982772674	65.5100256018665	10.9469832776038	-43.2472	-44.1128	107.571080483496	-12.2861	58.331680687033	85.2094045950552	98.198982772674	65.5100256018665	10.9469832776038	-43.2472	-44.1128	107.571080483496
-90.7648	61.7861865652001	244.292753160643	92.3450886770256	98.9150033029171	-159.416	-40.6394	-2.97519	139.355106639643	-90.7648	61.7861865652001	244.292753160643	92.3450886770256	98.9150033029171	-159.416	-40.6394	-2.97519	139.355106639643	-90.7648	61.7861865652001	244.292753160643	92.3450886770256	98.9150033029171	-159.416	-40.6394	-2.97519	139.355106639643
-159.783	31.0168250270332	274.439843597346	65.1587192936798	123.427024617458	-116.823	-33.6077	31.1024993394694	149.758806480441	-159.783	31.0168250270332	274.439843597346	65.1587192936798	123.427024617458	-116.823	-33.6077	31.1024993394694	149.758806480441	-159.783	31.0168250270332	274.439843597346	65.1587192936798	123.427024617458	-116.823	-33.6077	31.1024993394694	149.758806480441
-208.83	51.3180132753374	361.586099772752	56.6074896078515	120.285	-18.6049	-26.2533	48.043584239198	150.738651078171	-208.83	51.3180132753374	361.586099772752	56.6074896078515	120.285	-18.6049	-26.2533	48.043584239198	150.738651078171	-208.83	51.3180132753374	361.586099772752	56.6074896078515	120.285	-18.6049	-26.2533	48.043584239198	150.738651078171
-218.718	59.2322384472448	231.09096697019	58.0608470596188	86.3750673897758	21.9618279002508	-21.3259	52.2112751376926	127.496160235526	-218.718	59.2322384472448	231.09096697019	58.0608470596188	86.3750673897758	21.9618279002508	-21.3259	52.2112751376926	127.496160235526	-218.718	59.2322384472448	231.09096697019	58.0608470596188	86.3750673897758	21.9618279002508	-21.3259	52.2112751376926	127.496160235526
-239.289	45.877100545932	91.0316584910822	53.1912180747742	98.6195761215056	79.3528082494892	-23.1829	68.2791984741292	136.476365397052	-239.289	45.877100545932	91.0316584910822	53.1912180747742	98.6195761215056	79.3528082494892	-23.1829	68.2791984741292	136.476365397052	-239.289	45.877100545932	91.0316584910822	53.1912180747742	98.6195761215056	79.3528082494892	-23.1829	68.2791984741292	136.476365397052
-293.083	52.8141048528974	120.710339085867	24.8888646732295	112.766980253334	156.605796112107	-39.6142	56.2275289364635	211.122738662801	-293.083	52.8141048528974	120.710339085867	24.8888646732295	112.766980253334	156.605796112107	-39.6142	56.2275289364635	211.122738662801	-293.083	52.8141048528974	120.710339085867	24.8888646732295	112.766980253334	156.605796112107	-39.6142	56.2275289364635	211.122738662801
-330.231	52.6580911537023	134.434465784421	7.11738133655471	69.470528133097	266.843832543685	-69.7265	30.1278892698577	41.7017869841943	-330.231	52.6580911537023	134.434465784421	7.11738133655471	69.470528133097	266.843832543685	-69.7265	30.1278892698577	41.7017869841943	-330.231	52.6580911537023	134.434465784421	7.11738133655471	69.470528133097	266.843832543685	-69.7265	30.1278892698577	41.7017869841943
-350.824	15.578125030406	16.5689747262106	10.4186557149519	18.3517803370967	306.52042934108	-94.7881	5.49405642854672	-210.391	-350.824	15.578125030406	16.5689747262106	10.4186557149519	18.3517803370967	306.52042934108	-94.7881	5.49405642854672	-210.391	-350.824	15.578125030406	16.5689747262106	10.4186557149519	18.3517803370967	306.52042934108	-94.7881	5.49405642854672	-210.391
-340.209	18.7298865336449	-57.3508	-11.7489	-2.47745	288.701431189852	-94.5289	-29.9315	-290.783	-340.209	18.7298865336449	-57.3508	-11.7489	-2.47745	288.701431189852	-94.5289	-29.9315	-290.783	-340.209	18.7298865336449	-57.3508	-11.7489	-2.47745	288.701431189852	-94.5289	-29.9315	-290.783
-329.251	51.4769571958239	-176.526	-9.0404	-21.8678	284.50871178529	-66.5621	-53.5258	-224.489	-329.251	51.4769571958239	-176.526	-9.0404	-21.8678	284.50871178529	-66.5621	-53.5258	-224.489	-329.251	51.4769571958239	-176.526	-9.0404	-21.8678	284.50871178529	-66.5621	-53.5258	-224.489
-325.935	71.6254471063105	-268.048	-20.0784	-47.7177	252.685969393055	-24.2652	-43.2252	-144.295	-325.935	71.6254471063105	-268.048	-20.0784	-47.7177	252.685969393055	-24.2652	-43.2252	-144.295	-325.935	71.6254471063105	-268.048	-20.0784	-47.7177	252.685969393055	-24.2652	-43.2252	-144.295
-318.529	114.069582893714	-342.274	-24.8846	-101.402	197.461568186253	14.6848575315883	12.842886192744	-58.0209	-318.529	114.069582893714	-342.274	-24.8846	-101.402	197.461568186253	14.6848575315883	12.842886192744	-58.0209	-318.529	114.069582893714	-342.274	-24.8846	-101.402	197.461568186253	14.6848575315883	12.842886192744	-58.0209
-303.793	132.795433600929	-371.985	-42.1667	-74.347	124.826613122693	35.332157981986	21.5806074486391	20.7583107872503	-303.793	132.795433600929	-371.985	-42.1667	-74.347	124.826613122693	35.332157981986	21.5806074486391	20.7583107872503	-303.793	132.795433600929	-371.985	-42.1667	-74.347	124.826613122693	35.332157981986	21.5806074486391	20.7583107872503
-301.397	157.962	-254.059	-55.6599	-22.9676	31.297523773405	33.1312791639031	10.9467686119859	-59.3518	-301.397	157.962	-254.059	-55.6599	-22.9676	31.297523773405	33.1312791639031	10.9467686119859	-59.3518	-301.397	157.962	-254.059	-55.6599	-22.9676	31.297523773405	33.1312791639031	10.9467686119859	-59.3518
-290.695	166.651142965369	-142.897	-67.8748	-25.6354	-40.5029	15.3326336802038	14.2990745979165	50.613410842481	-290.695	166.651142965369	-142.897	-67.8748	-25.6354	-40.5029	15.3326336802038	14.2990745979165	50.613410842481	-290.695	166.651142965369	-142.897	-67.8748	-25.6354	-40.5029	15.3326336802038	14.2990745979165	50.613410842481
-266.449	158.518756037199	-30.293	-55.6832	-100.981	-108.901	-9.25405	21.9619389013639	-189.873	-266.449	158.518756037199	-30.293	-55.6832	-100.981	-108.901	-9.25405	21.9619389013639	-189.873	-266.449	158.518756037199	-30.293	-55.6832	-100.981	-108.901	-9.25405	21.9619389013639	-189.873
-260.313	144.310352316246	109.759767053617	-44.1995	-137.953	-133.455	-38.1014	6.01197185954553	-346.737	-260.313	144.310352316246	109.759767053617	-44.1995	-137.953	-133.455	-38.1014	6.01197185954553	-346.737	-260.313	144.310352316246	109.759767053617	-44.1995	-137.953	-133.455	-38.1014	6.01197185954553	-346.737
-239.254	106.43085759659	184.358871157972	-55.9995	-109.345	-131.936	-70.9956	-44.1913	-224.303	-239.254	106.43085759659	184.358871157972	-55.9995	-109.345	-131.936	-70.9956	-44.1913	-224.303	-239.254	106.43085759659	184.358871157972	-55.9995	-109.345	-131.936	-70.9956	-44.1913	-224.303
-220.365	60.4725600105293	224.408604148564	-89.0683	1.89023146594823	-160.897	-101.837	-63.7917	-131.674	-220.365	60.4725600105293	224.408604148564	-89.0683	1.89023146594823	-160.897	-101.837	-63.7917	-131.674	-220.365	60.4725600105293	224.408604148564	-89.0683	1.89023146594823	-160.897	-101.837	-63.7917	-131.674
-195.419	29.9961285503843	269.040025268052	-113.923	40.8869872270027	-190.963	-119.144	-34.7723	-175.246	-195.419	29.9961285503843	269.040025268052	-113.923	40.8869872270027	-190.963	-119.144	-34.7723	-175.246	-195.419	29.9961285503843	269.040025268052	-113.923	40.8869872270027	-190.963	-119.144	-34.7723	-175.246
-178.184	3.82912666699981	247.073035749853	-106.441	-3.9384	-161.301	-115.59	36.6591	-72.9834	-178.184	3.82912666699981	247.073035749853	-106.441	-3.9384	-161.301	-115.59	36.6591	-72.9834	-178.184	3.82912666699981	247.073035749853	-106.441	-3.9384	-161.301	-115.59	36.6591	-72.9834
-156.246	-28.2315	222.847664680762	-116.457	-4.99453	-144.437	-88.7301	60.9818818246205	158.575089104249	-156.246	-28.2315	222.847664680762	-116.457	-4.99453	-144.437	-88.7301	60.9818818246205	158.575089104249	-156.246	-28.2315	222.847664680762	-116.457	-4.99453	-144.437	-88.7301	60.9818818246205	158.575089104249
-114.123	-57.0991	165.993670404017	-89.5222	85.9494771107046	-101.8	-34.4883	-87.2522	127.082433602403	-114.123	-57.0991	165.993670404017	-89.5222	85.9494771107046	-101.8	-34.4883	-87.2522	127.082433602403	-114.123	-57.0991	165.993670404017	-89.5222	85.9494771107046	-101.8	-34.4883	-87.2522	127.082433602403
-78.789	-57.63	239.636457012961	-16.4488	122.417083428562	-58.1661	40.3269057599361	-187.668	46.2050846828743	-78.789	-57.63	239.636457012961	-16.4488	122.417083428562	-58.1661	40.3269057599361	-187.668	46.2050846828743	-78.789	-57.63	239.636457012961	-16.4488	122.417083428562	-58.1661	40.3269057599361	-187.668	46.2050846828743
-45.0522	-60.2303	152.654462754598	59.9804006824054	141.026131329898	-55.0953	99.3868155100327	-199.995	-4.55729	-45.0522	-60.2303	152.654462754598	59.9804006824054	141.026131329898	-55.0953	99.3868155100327	-199.995	-4.55729	-45.0522	-60.2303	152.654462754598	59.9804006824054	141.026131329898	-55.0953	99.3868155100327	-199.995	-4.55729
-13.6503	-29.2719	54.9807069206397	97.5148624508917	194.471609927728	-73.9349	94.8611390671685	-167.259	210.288757645758	-13.6503	-29.2719	54.9807069206397	97.5148624508917	194.471609927728	-73.9349	94.8611390671685	-167.259	210.288757645758	-13.6503	-29.2719	54.9807069206397	97.5148624508917	194.471609927728	-73.9349	94.8611390671685	-167.259	210.288757645758
13.7273109019642	-57.3867	-34.4499	125.421888332969	175.448300315503	-70.7906	11.5094746112432	-142.206	310.721217506785	13.7273109019642	-57.3867	-34.4499	125.421888332969	175.448300315503	-70.7906	11.5094746112432	-142.206	310.721217506785	13.7273109019642	-57.3867	-34.4499	125.421888332969	175.448300315503	-70.7906	11.5094746112432	-142.206	310.721217506785
36.6920717641406	-61.0357	-67.3118	125.662303072759	85.003937138904	-59.1124	-122.684	-79.4151	368.979425752834	36.6920717641406	-61.0357	-67.3118	125.662303072759	85.003937138904	-59.1124	-122.684	-79.4151	368.979425752834	36.6920717641406	-61.0357	-67.3118	125.662303072759	85.003937138904	-59.1124	-122.684	-79.4151	368.979425752834
89.4821755263135	-87.0624	-107.179	134.838869673199	172.873429114715	-38.6366	-257.457	-45.3289	333.393140673367	89.4821755263135	-87.0624	-107.179	134.838869673199	172.873429114715	-38.6366	-257.457	-45.3289	333.393140673367	89.4821755263135	-87.0624	-107.179	134.838869673199	172.873429114715	-38.6366	-257.457	-45.3289	333.393140673367
123.973068847769	-132.018	-139.443	122.269912635563	159.41865192542	-33.2	-344.763	-6.29619	104.674553615413	123.973068847769	-132.018	-139.443	122.269912635563	159.41865192542	-33.2	-344.763	-6.29619	104.674553615413	123.973068847769	-132.018	-139.443	122.269912635563	159.41865192542	-33.2	-344.763	-6.29619	104.674553615413
131.896110407467	-125.169	-173.052	81.2868259638743	69.6471470329885	-26.0095	-357.062	31.0277261967975	35.0226974353872	131.896110407467	-125.169	-173.052	81.2868259638743	69.6471470329885	-26.0095	-357.062	31.0277261967975	35.0226974353872	131.896110407467	-125.169	-173.052	81.2868259638743	69.6471470329885	-26.0095	-357.062	31.0277261967975	35.0226974353872
171.713855008946	-87.6962	-166.919	41.8172405461105	51.671361261975	-26.5193	-297.382	44.0925417022332	129.607780537231	171.713855008946	-87.6962	-166.919	41.8172405461105	51.671361261975	-26.5193	-297.382	44.0925417022332	129.607780537231	171.713855008946	-87.6962	-166.919	41.8172405461105	51.671361261975	-26.5193	-297.382	44.0925417022332	129.607780537231
196.106374379463	-11.6027	-162.734	27.1226680920245	49.335313214663	-9.00806	-191.98	66.2272002365355	393.774609545233	196.106374379463	-11.6027	-162.734	27.1226680920245	49.335313214663	-9.00806	-191.98	66.2272002365355	393.774609545233	196.106374379463	-11.6027	-162.734	27.1226680920245	49.335313214663	-9.00806	-191.98	66.2272002365355	393.774609545233
213.931814336682	39.0158643880618	-134.129	20.2749382295055	41.9764378416096	-0.726768	-71.7066	64.978562428123	256.59911892654	213.931814336682	39.0158643880618	-134.129	20.2749382295055	41.9764378416096	-0.726768	-71.7066	64.978562428123	256.59911892654	213.931814336682	39.0158643880618	-134.129	20.2749382295055	41.9764378416096	-0.726768	-71.7066	64.978562428123	256.59911892654
228.031989566424	24.8953390418801	-112.322	11.4026572199764	6.46694506428849	7.39599041009852	37.0542285572344	82.6791497079845	-43.0962	228.031989566424	24.8953390418801	-112.322	11.4026572199764	6.46694506428849	7.39599041009852	37.0542285572344	82.6791497079845	-43.0962	228.031989566424	24.8953390418801	-112.322	11.4026572199764	6.46694506428849	7.39599041009852	37.0542285572344	82.6791497079845	-43.0962
228.406	30.4276	-75.3783	16.7805939493242	-42.3303	-11.3663	116.070276695871	114.538043785222	-110.245	228.406	30.4276	-75.3783	16.7805939493242	-42.3303	-11.3663	116.070276695871	114.538043785222	-110.245	228.406	30.4276	-75.3783	16.7805939493242	-42.3303	-11.3663	116.070276695871	114.538043785222	-110.245
209.082714023309	37.2819085364935	-164.801	0.380371062572609	-100.859	0.139786886597919	158.353083689748	122.158883582729	-103.136	209.082714023309	37.2819085364935	-164.801	0.380371062572609	-100.859	0.139786886597919	158.353083689748	122.158883582729	-103.136	209.082714023309	37.2819085364935	-164.801	0.380371062572609	-100.859	0.139786886597919	158.353083689748	122.158883582729	-103.136
226.941033968669	19.4448908739118	-176.899	-11.5002	-112.422	18.7038874247937	169.871875737689	98.5418606579475	-104.184	226.941033968669	19.4448908739118	-176.899	-11.5002	-112.422	18.7038874247937	169.871875737689	98.5418606579475	-104.184	226.941033968669	19.4448908739118	-176.899	-11.5002	-112.422	18.7038874247937	169.871875737689	98.5418606579475	-104.184
229.994528446047	-18.3598	-116.916	-5.34883	-100.371	49.8597040944737	161.841959533108	68.6462707974247	-36.6247	229.994528446047	-18.3598	-116.916	-5.34883	-100.371	49.8597040944737	161.841959533108	68.6462707974247	-36.6247	229.994528446047	-18.3598	-116.916	-5.34883	-100.371	49.8597040944737	161.841959533108	68.6462707974247	-36.6247
246.459618601498	-50.1247	-112.198	3.26165949837115	-100.028	34.3299094842008	141.804875717032	44.6024396270839	69.8710266006545	246.459618601498	-50.1247	-112.198	3.26165949837115	-100.028	34.3299094842008	141.804875717032	44.6024396270839	69.8710266006545	246.459618601498	-50.1247	-112.198	3.26165949837115	-100.028	34.3299094842008	141.804875717032	44.6024396270839	69.8710266006545
264.102613513839	-61.8499	-5.70275	-11.881	-82.3028	29.0508597692424	113.719835306595	8.40139159118991	-16.2536	264.102613513839	-61.8499	-5.70275	-11.881	-82.3028	29.0508597692424	113.719835306595	8.40139159118991	-16.2536	264.102613513839	-61.8499	-5.70275	-11.881	-82.3028	29.0508597692424	113.719835306595	8.40139159118991	-16.2536
256.072299984487	-92.1212	117.342780429903	-45.9686	-45.7397	-7.74123	82.6108258642823	-22.0904	-76.1763	256.072299984487	-92.1212	117.342780429903	-45.9686	-45.7397	-7.74123	82.6108258642823	-22.0904	-76.1763	256.072299984487	-92.1212	117.342780429903	-45.9686	-45.7397	-7.74123	82.6108258642823	-22.0904	-76.1763
236.157831085829	-95.8011	-79.4642	-58.0763	2.03413441627625	-45.0791	55.2911488692487	0.128886097789241	-182.009	236.157831085829	-95.8011	-79.4642	-58.0763	2.03413441627625	-45.0791	55.2911488692487	0.128886097789241	-182.009	236.157831085829	-95.8011	-79.4642	-58.0763	2.03413441627625	-45.0791	55.2911488692487	0.128886097789241	-182.009
215.211654876468	-88.1931	-201.971	-79.293	53.3852758118449	-24.9764	34.8831098107119	25.2667965560092	-43.6208	215.211654876468	-88.1931	-201.971	-79.293	53.3852758118449	-24.9764	34.8831098107119	25.2667965560092	-43.6208	215.211654876468	-88.1931	-201.971	-79.293	53.3852758118449	-24.9764	34.8831098107119	25.2667965560092	-43.6208
192.459764692991	-70.6429	-195.239	-64.6449	89.0318399401959	-24.6063	18.5554128096706	38.3374286919552	178.431370278501	192.459764692991	-70.6429	-195.239	-64.6449	89.0318399401959	-24.6063	18.5554128096706	38.3374286919552	178.431370278501	192.459764692991	-70.6429	-195.239	-64.6449	89.0318399401959	-24.6063	18.5554128096706	38.3374286919552	178.431370278501
193.425521595943	-68.0266	-64.9925	-28.2783	37.7282963398308	12.2875001012465	2.37603847261659	42.3964233069272	158.044334430331	193.425521595943	-68.0266	-64.9925	-28.2783	37.7282963398308	12.2875001012465	2.37603847261659	42.3964233069272	158.044334430331	193.425521595943	-68.0266	-64.9925	-28.2783	37.7282963398308	12.2875001012465	2.37603847261659	42.3964233069272	158.044334430331
185.403499035638	-48.8865	-39.2649	-35.9504	10.0443443058106	44.9301997930306	-16.1123	28.7428963841894	-126.701	185.403499035638	-48.8865	-39.2649	-35.9504	10.0443443058106	44.9301997930306	-16.1123	28.7428963841894	-126.701	185.403499035638	-48.8865	-39.2649	-35.9504	10.0443443058106	44.9301997930306	-16.1123	28.7428963841894	-126.701
134.173536967902	-73.1355	-145.957	-39.5554	29.3250417215474	30.0846934956966	-41.3907	-13.2319	-254.369	134.173536967902	-73.1355	-145.957	-39.5554	29.3250417215474	30.0846934956966	-41.3907	-13.2319	-254.369	134.173536967902	-73.1355	-145.957	-39.5554	29.3250417215474	30.0846934956966	-41.3907	-13.2319	-254.369
100.563331205936	-57.1208	-111.115	5.04797681190709	55.3041481121596	25.8080871685662	-83.6184	-42.7974	-208.027	100.563331205936	-57.1208	-111.115	5.04797681190709	55.3041481121596	25.8080871685662	-83.6184	-42.7974	-208.027	100.563331205936	-57.1208	-111.115	5.04797681190709	55.3041481121596	25.8080871685662	-83.6184	-42.7974	-208.027
94.7297654824064	-52.4001	-18.3096	25.5664754184307	-3.73097	23.8583831420856	-139.817	-33.8397	-116.166	94.7297654824064	-52.4001	-18.3096	25.5664754184307	-3.73097	23.8583831420856	-139.817	-33.8397	-116.166	94.7297654824064	-52.4001	-18.3096	25.5664754184307	-3.73097	23.8583831420856	-139.817	-33.8397	-116.166
151.071851774942	-49.14	54.0387729573849	27.4608501849497	-30.3148	-8.43187	-175.384	-21.7157	-45.7044	151.071851774942	-49.14	54.0387729573849	27.4608501849497	-30.3148	-8.43187	-175.384	-21.7157	-45.7044	151.071851774942	-49.14	54.0387729573849	27.4608501849497	-30.3148	-8.43187	-175.384	-21.7157	-45.7044
133.152208613817	-45.9386	130.153434073813	-3.53399	-50.3474	-5.18718	-150.31	-23.8703	-6.27189	133.152208613817	-45.9386	130.153434073813	-3.53399	-50.3474	-5.18718	-150.31	-23.8703	-6.27189	133.152208613817	-45.9386	130.153434073813	-3.53399	-50.3474	-5.18718	-150.31	-23.8703	-6.27189
113.096458760619	-23.4633	77.6670619910186	-11.3019	-27.2572	-6.01178	-59.4828	-33.6445	-9.73579	113.096458760619	-23.4633	77.6670619910186	-11.3019	-27.2572	-6.01178	-59.4828	-33.6445	-9.73579	113.096458760619	-23.4633	77.6670619910186	-11.3019	-27.2572	-6.01178	-59.4828	-33.6445	-9.73579
118.10465666188	-10.3265	42.1058660077091	-15.764	18.0077891414397	-19.5974	64.217557224897	-15.7009	3.45150764191678	118.10465666188	-10.3265	42.1058660077091	-15.764	18.0077891414397	-19.5974	64.217557224897	-15.7009	3.45150764191678	118.10465666188	-10.3265	42.1058660077091	-15.764	18.0077891414397	-19.5974	64.217557224897	-15.7009	3.45150764191678
97.8540599775675	-21.1695	55.1327659005252	-13.6087	50.4451315249571	-25.0372	174.322816338154	4.64921334286462	35.8240177125047	97.8540599775675	-21.1695	55.1327659005252	-13.6087	50.4451315249571	-25.0372	174.322816338154	4.64921334286462	35.8240177125047	97.8540599775675	-21.1695	55.1327659005252	-13.6087	50.4451315249571	-25.0372	174.322816338154	4.64921334286462	35.8240177125047
46.6635141782338	-45.3772	88.0139076662488	23.5872417567493	43.9858630629578	-26.856	235.79513385574	18.338870697526	31.3494476288443	46.6635141782338	-45.3772	88.0139076662488	23.5872417567493	43.9858630629578	-26.856	235.79513385574	18.338870697526	31.3494476288443	46.6635141782338	-45.3772	88.0139076662488	23.5872417567493	43.9858630629578	-26.856	235.79513385574	18.338870697526	31.3494476288443
33.8179928263603	-58.6424	101.835660568954	69.3707529764621	3.21908336137189	-18.9749	237.037604575684	-22.6244	1.01748740932643	33.8179928263603	-58.6424	101.835660568954	69.3707529764621	3.21908336137189	-18.9749	237.037604575684	-22.6244	1.01748740932643	33.8179928263603	-58.6424	101.835660568954	69.3707529764621	3.21908336137189	-18.9749	237.037604575684	-22.6244	1.01748740932643
34.0077710127517	-80.7478	114.058572631914	22.0148024878158	1.54001471014908	3.16207431424257	186.180375770008	-74.9398	-32.9654	34.0077710127517	-80.7478	114.058572631914	22.0148024878158	1.54001471014908	3.16207431424257	186.180375770008	-74.9398	-32.9654	34.0077710127517	-80.7478	114.058572631914	22.0148024878158	1.54001471014908	3.16207431424257	186.180375770008	-74.9398	-32.9654
17.3238771628038	-104.553	73.1945391754781	19.2703273231168	-6.50198	8.06570852305535	101.219918313612	-50.1839	-49.1509	17.3238771628038	-104.553	73.1945391754781	19.2703273231168	-6.50198	8.06570852305535	101.219918313612	-50.1839	-49.1509	17.3238771628038	-104.553	73.1945391754781	19.2703273231168	-6.50198	8.06570852305535	101.219918313612	-50.1839	-49.1509
-24.9631	-93.7836	17.2979151936035	30.2179429306907	-49.3018	19.7090285193171	3.74305224552845	-27.888	-49.8335	-24.9631	-93.7836	17.2979151936035	30.2179429306907	-49.3018	19.7090285193171	3.74305224552845	-27.888	-49.8335	-24.9631	-93.7836	17.2979151936035	30.2179429306907	-49.3018	19.7090285193171	3.74305224552845	-27.888	-49.8335
-57.2279	-47.0307	-6.83559	-6.39694	-102.005	30.8187507519211	-86.1423	5.78560662462729	51.1436979504197	-57.2279	-47.0307	-6.83559	-6.39694	-102.005	30.8187507519211	-86.1423	5.78560662462729	51.1436979504197	-57.2279	-47.0307	-6.83559	-6.39694	-102.005	30.8187507519211	-86.1423	5.78560662462729	51.1436979504197
-94.9321	-7.86443	-18.0658	7.05329492836783	-120.434	52.9767553252992	-154.708	53.9016883228579	53.8053912442388	-94.9321	-7.86443	-18.0658	7.05329492836783	-120.434	52.9767553252992	-154.708	53.9016883228579	53.8053912442388	-94.9321	-7.86443	-18.0658	7.05329492836783	-120.434	52.9767553252992	-154.708	53.9016883228579	53.8053912442388
-137.607	42.6394487446011	-38.9015	4.05620775411175	-146.957	65.3710587817897	-197.443	95.9992434941442	11.6026329959197	-137.607	42.6394487446011	-38.9015	4.05620775411175	-146.957	65.3710587817897	-197.443	95.9992434941442	11.6026329959197	-137.607	42.6394487446011	-38.9015	4.05620775411175	-146.957	65.3710587817897	-197.443	95.9992434941442	11.6026329959197
-163.795	125.622977079157	-63.44	10.9446386448572	-126.27	71.2771012415774	-214.504	86.5404402881091	45.3410652753507	-163.795	125.622977079157	-63.44	10.9446386448572	-126.27	71.2771012415774	-214.504	86.5404402881091	45.3410652753507	-163.795	125.622977079157	-63.44	10.9446386448572	-126.27	71.2771012415774	-214.504	86.5404402881091	45.3410652753507
-170.109	137.524468157857	-48.0522	-20.7164	-80.2724	64.9095391173225	-208.315	73.9590731517609	69.4311244974208	-170.109	137.524468157857	-48.0522	-20.7164	-80.2724	64.9095391173225	-208.315	73.9590731517609	69.4311244974208	-170.109	137.524468157857	-48.0522	-20.7164	-80.2724	64.9095391173225	-208.315	73.9590731517609	69.4311244974208
-168.574	96.2836608006223	-55.6898	-52.8333	-59.6522	50.8020312261093	-187.724	84.966018467964	-75.2386	-168.574	96.2836608006223	-55.6898	-52.8333	-59.6522	50.8020312261093	-187.724	84.966018467964	-75.2386	-168.574	96.2836608006223	-55.6898	-52.8333	-59.6522	50.8020312261093	-187.724	84.966018467964	-75.2386
-167.582	43.5825420337474	-78.4951	-22.8757	-101.622	39.5383571942537	-166.869	154.422383039852	-209.164	-167.582	43.5825420337474	-78.4951	-22.8757	-101.622	39.5383571942537	-166.869	154.422383039852	-209.164	-167.582	43.5825420337474	-78.4951	-22.8757	-101.622	39.5383571942537	-166.869	154.422383039852	-209.164
-166.41	8.17101435668915	-120.036	-2.82011	-160.376	48.580354547912	-153.323	68.4227370968018	-194.106	-166.41	8.17101435668915	-120.036	-2.82011	-160.376	48.580354547912	-153.323	68.4227370968018	-194.106	-166.41	8.17101435668915	-120.036	-2.82011	-160.376	48.580354547912	-153.323	68.4227370968018	-194.106
-127.754	-11.5933	-126.793	16.5394449410654	-147.617	69.7092334416291	-138.055	-17.6859	-216.884	-127.754	-11.5933	-126.793	16.5394449410654	-147.617	69.7092334416291	-138.055	-17.6859	-216.884	-127.754	-11.5933	-126.793	16.5394449410654	-147.617	69.7092334416291	-138.055	-17.6859	-216.884
-98.3659	-35.1902	-121.905	12.1577850514881	-135.639	71.8220339645198	-105.082	5.81542380264985	-196.038	-98.3659	-35.1902	-121.905	12.1577850514881	-135.639	71.8220339645198	-105.082	5.81542380264985	-196.038	-98.3659	-35.1902	-121.905	12.1577850514881	-135.639	71.8220339645198	-105.082	5.81542380264985	-196.038
-89.7334	-46.4839	-122.925	4.49507837822676	-119.315	69.8938567682331	-58.0947	-19.1397	-89.1251	-89.7334	-46.4839	-122.925	4.49507837822676	-119.315	69.8938567682331	-58.0947	-19.1397	-89.1251	-89.7334	-46.4839	-122.925	4.49507837822676	-119.315	69.8938567682331	-58.0947	-19.1397	-89.1251
-92.0526	-56.3384	-113.478	51.2498659486419	-98.9353	79.6398056011234	-16.1513	-29.148	-68.0857	-92.0526	-56.3384	-113.478	51.2498659486419	-98.9353	79.6398056011234	-16.1513	-29.148	-68.0857	-92.0526	-56.3384	-113.478	51.2498659486419	-98.9353	79.6398056011234	-16.1513	-29.148	-68.0857
-88.9869	-37.891	-79.6356	34.7103389386067	-72.6965	66.7249303331381	22.2407872202374	-17.3788	-27.4614	-88.9869	-37.891	-79.6356	34.7103389386067	-72.6965	66.7249303331381	22.2407872202374	-17.3788	-27.4614	-88.9869	-37.891	-79.6356	34.7103389386067	-72.6965	66.7249303331381	22.2407872202374	-17.3788	-27.4614
-109.559	-22.9698	-91.3615	6.20098707195722	-13.8945	5.79426949639596	74.5686625329663	2.78543724573297	-0.683724	-109.559	-22.9698	-91.3615	6.20098707195722	-13.8945	5.79426949639596	74.5686625329663	2.78543724573297	-0.683724	-109.559	-22.9698	-91.3615	6.20098707195722	-13.8945	5.79426949639596	74.5686625329663	2.78543724573297	-0.683724
-108.565	3.81610374960359	-97.3308	-15.8544	73.3174765977247	-6.90634	137.892655153798	5.8913478180274	26.1456484672001	-108.565	3.81610374960359	-97.3308	-15.8544	73.3174765977247	-6.90634	137.892655153798	5.8913478180274	26.1456484672001	-108.565	3.81610374960359	-97.3308	-15.8544	73.3174765977247	-6.90634	137.892655153798	5.8913478180274	26.1456484672001
-104.558	4.62701806745633	-34.7327	-1.82745	170.017147443786	2.76174990452648	186.10784407668	12.6305694337845	43.847110233525	-104.558	4.62701806745633	-34.7327	-1.82745	170.017147443786	2.76174990452648	186.10784407668	12.6305694337845	43.847110233525	-104.558	4.62701806745633	-34.7327	-1.82745	170.017147443786	2.76174990452648	186.10784407668	12.6305694337845	43.847110233525
-122.014	15.0871115143126	9.9410975748813	-24.6676	180.348081707926	-13.8323	198.072699011309	13.1652847719262	74.7409725923869	-122.014	15.0871115143126	9.9410975748813	-24.6676	180.348081707926	-13.8323	198.072699011309	13.1652847719262	74.7409725923869	-122.014	15.0871115143126	9.9410975748813	-24.6676	180.348081707926	-13.8323	198.072699011309	13.1652847719262	74.7409725923869
-163.03	17.9798940510075	-53.1157	-9.51433	87.1269428457045	-30.326	174.730428332602	10.2226780568766	-56.4775	-163.03	17.9798940510075	-53.1157	-9.51433	87.1269428457045	-30.326	174.730428332602	10.2226780568766	-56.4775	-163.03	17.9798940510075	-53.1157	-9.51433	87.1269428457045	-30.326	174.730428332602	10.2226780568766	-56.4775
-186.098	13.2830477671166	-154.776	23.3826657033375	41.4262906867738	-38.3157	133.086421997773	17.6424867185783	-41.2284	-186.098	13.2830477671166	-154.776	23.3826657033375	41.4262906867738	-38.3157	133.086421997773	17.6424867185783	-41.2284	-186.098	13.2830477671166	-154.776	23.3826657033375	41.4262906867738	-38.3157	133.086421997773	17.6424867185783	-41.2284
-186.315	-0.890585	-134.911	71.1958412866981	-10.4783	-63.5867	91.2436080107872	5.91586904990034	-102.763	-186.315	-0.890585	-134.911	71.1958412866981	-10.4783	-63.5867	91.2436080107872	5.91586904990034	-102.763	-186.315	-0.890585	-134.911	71.1958412866981	-10.4783	-63.5867	91.2436080107872	5.91586904990034	-102.763
-149.466	27.1726102432634	-40.8023	59.0251063102376	25.0543049636652	-84.8972	57.5504085991007	-1.11695	-122.82	-149.466	27.1726102432634	-40.8023	59.0251063102376	25.0543049636652	-84.8972	57.5504085991007	-1.11695	-122.82	-149.466	27.1726102432634	-40.8023	59.0251063102376	25.0543049636652	-84.8972	57.5504085991007	-1.11695	-122.82
-117.345	7.20246544704266	-105.164	45.9599053102527	43.2819101685126	-101.777	29.9744183025989	-31.2942	-95.6401	-117.345	7.20246544704266	-105.164	45.9599053102527	43.2819101685126	-101.777	29.9744183025989	-31.2942	-95.6401	-117.345	7.20246544704266	-105.164	45.9599053102527	43.2819101685126	-101.777	29.9744183025989	-31.2942	-95.6401
-104.543	15.4552571220944	-64.7634	-41.7319	25.9210794596913	-93.8715	-1.6388	-43.23	-84.5281	-104.543	15.4552571220944	-64.7634	-41.7319	25.9210794596913	-93.8715	-1.6388	-43.23	-84.5281	-104.543	15.4552571220944	-64.7634	-41.7319	25.9210794596913	-93.8715	-1.6388	-43.23	-84.5281
-110.877	20.1819747444494	15.0304215149244	-66.4171	-12.596	-62.6099	-48.1774	-57.2672	-85.6919	-110.877	20.1819747444494	15.0304215149244	-66.4171	-12.596	-62.6099	-48.1774	-57.2672	-85.6919	-110.877	20.1819747444494	15.0304215149244	-66.4171	-12.596	-62.6099	-48.1774	-57.2672	-85.6919
-139.729	7.10811974368157	59.6391134939696	-101.458	-5.87262	-32.1208	-110.757	-75.2052	-53.2118	-139.729	7.10811974368157	59.6391134939696	-101.458	-5.87262	-32.1208	-110.757	-75.2052	-53.2118	-139.729	7.10811974368157	59.6391134939696	-101.458	-5.87262	-32.1208	-110.757	-75.2052	-53.2118
-166.358	6.57515267527407	-39.1859	-76.2587	26.3038624034601	-40.9442	-176.946	-61.0004	-5.18843	-166.358	6.57515267527407	-39.1859	-76.2587	26.3038624034601	-40.9442	-176.946	-61.0004	-5.18843	-166.358	6.57515267527407	-39.1859	-76.2587	26.3038624034601	-40.9442	-176.946	-61.0004	-5.18843
-192.129	27.5650773463824	-200.165	3.08982649764288	90.6306941392226	-48.7276	-231.237	-49.4839	56.1926519116772	-192.129	27.5650773463824	-200.165	3.08982649764288	90.6306941392226	-48.7276	-231.237	-49.4839	56.1926519116772	-192.129	27.5650773463824	-200.165	3.08982649764288	90.6306941392226	-48.7276	-231.237	-49.4839	56.1926519116772
-199.001	14.0701751178216	-147.391	-67.8399	128.49878202602	-46.0934	-270.239	-30.0782	120.992664196639	-199.001	14.0701751178216	-147.391	-67.8399	128.49878202602	-46.0934	-270.239	-30.0782	120.992664196639	-199.001	14.0701751178216	-147.391	-67.8399	128.49878202602	-46.0934	-270.239	-30.0782	120.992664196639
-188.762	12.3263401425174	29.759907691325	-114.481	99.3689533041058	-12.3129	-298.001	-36.8355	138.389858032136	-188.762	12.3263401425174	29.759907691325	-114.481	99.3689533041058	-12.3129	-298.001	-36.8355	138.389858032136	-188.762	12.3263401425174	29.759907691325	-114.481	99.3689533041058	-12.3129	-298.001	-36.8355	138.389858032136
-151.301	8.37076797694581	96.4522930765131	-120.732	35.5102684694666	35.619035541078	-304.759	-35.248	176.32883942187	-151.301	8.37076797694581	96.4522930765131	-120.732	35.5102684694666	35.619035541078	-304.759	-35.248	176.32883942187	-151.301	8.37076797694581	96.4522930765131	-120.732	35.5102684694666	35.619035541078	-304.759	-35.248	176.32883942187
-120.707	8.11446351748925	7.88124475114871	-84.5499	80.2825876945547	85.8476930371166	-269.984	-22.7825	193.514700036601	-120.707	8.11446351748925	7.88124475114871	-84.5499	80.2825876945547	85.8476930371166	-269.984	-22.7825	193.514700036601	-120.707	8.11446351748925	7.88124475114871	-84.5499	80.2825876945547	85.8476930371166	-269.984	-22.7825	193.514700036601
-78.0529	6.92083530379601	-82.2568	-37.8831	149.071549045831	102.552268774141	-188.808	-2.39072	125.134501017372	-78.0529	6.92083530379601	-82.2568	-37.8831	149.071549045831	102.552268774141	-188.808	-2.39072	125.134501017372	-78.0529	6.92083530379601	-82.2568	-37.8831	149.071549045831	102.552268774141	-188.808	-2.39072	125.134501017372
-46.2237	22.983936516115	-78.0621	42.2986	76.9740443819002	82.4720598158249	-80.4683	13.9112702818365	61.4157510883957	-46.2237	22.983936516115	-78.0621	42.2986	76.9740443819002	82.4720598158249	-80.4683	13.9112702818365	61.4157510883957	-46.2237	22.983936516115	-78.0621	42.2986	76.9740443819002	82.4720598158249	-80.4683	13.9112702818365	61.4157510883957
-9.23798	19.0962039244041	60.9788101338272	108.05668352595	-102.481	37.1125488048204	24.2856222077766	-9.70574	29.3187461794754	-9.23798	19.0962039244041	60.9788101338272	108.05668352595	-102.481	37.1125488048204	24.2856222077766	-9.70574	29.3187461794754	-9.23798	19.0962039244041	60.9788101338272	108.05668352595	-102.481	37.1125488048204	24.2856222077766	-9.70574	29.3187461794754
25.2065115289848	16.9088757386458	68.2469176874734	123.011416830498	-313.943	17.8102698800007	99.7623808088329	12.7883297032552	15.0455709337635	25.2065115289848	16.9088757386458	68.2469176874734	123.011416830498	-313.943	17.8102698800007	99.7623808088329	12.7883297032552	15.0455709337635	25.2065115289848	16.9088757386458	68.2469176874734	123.011416830498	-313.943	17.8102698800007	99.7623808088329	12.7883297032552	15.0455709337635
59.334031621722	16.2009102385987	-37.7758	126.872648519426	-361.904	22.5266645514862	136.356757185784	45.4273159567075	-13.9506	59.334031621722	16.2009102385987	-37.7758	126.872648519426	-361.904	22.5266645514862	136.356757185784	45.4273159567075	-13.9506	59.334031621722	16.2009102385987	-37.7758	126.872648519426	-361.904	22.5266645514862	136.356757185784	45.4273159567075	-13.9506
100.134829230963	16.4042874187449	-73.6157	140.674270697593	-329.85	15.4619195512585	141.523402410218	10.1280218139343	-30.3557	100.134829230963	16.4042874187449	-73.6157	140.674270697593	-329.85	15.4619195512585	141.523402410218	10.1280218139343	-30.3557	100.134829230963	16.4042874187449	-73.6157	140.674270697593	-329.85	15.4619195512585	141.523402410218	10.1280218139343	-30.3557
126.010970466294	13.4932404353619	-21.8873	123.818146011051	-215.551	45.2975459389576	127.545081711374	-10.6683	-55.0163	126.010970466294	13.4932404353619	-21.8873	123.818146011051	-215.551	45.2975459389576	127.545081711374	-10.6683	-55.0163	126.010970466294	13.4932404353619	-21.8873	123.818146011051	-215.551	45.2975459389576	127.545081711374	-10.6683	-55.0163
130.293616673771	-5.87322	46.7622973993455	111.532762179318	-16.6888	56.9016372397857	97.5847901832767	-65.6282	-34.7441	130.293616673771	-5.87322	46.7622973993455	111.532762179318	-16.6888	56.9016372397857	97.5847901832767	-65.6282	-34.7441	130.293616673771	-5.87322	46.7622973993455	111.532762179318	-16.6888	56.9016372397857	97.5847901832767	-65.6282	-34.7441
150.735389834375	24.1227594568441	69.6629542375144	107.566693026373	94.8588364188341	99.7390706948471	43.4366626068907	-108.674	-27.7504	150.735389834375	24.1227594568441	69.6629542375144	107.566693026373	94.8588364188341	99.7390706948471	43.4366626068907	-108.674	-27.7504	150.735389834375	24.1227594568441	69.6629542375144	107.566693026373	94.8588364188341	99.7390706948471	43.4366626068907	-108.674	-27.7504
141.89729261527	43.3460681910671	25.4085002935068	49.5287679301396	107.288723990603	147.648276687525	-36.2379	-67.0923	-32.6577	141.89729261527	43.3460681910671	25.4085002935068	49.5287679301396	107.288723990603	147.648276687525	-36.2379	-67.0923	-32.6577	141.89729261527	43.3460681910671	25.4085002935068	49.5287679301396	107.288723990603	147.648276687525	-36.2379	-67.0923	-32.6577
140.303206214289	44.6104002185534	75.1296980978815	5.83316330493671	159.357499577837	189.079809183457	-122.102	3.40179292733474	-24.9855	140.303206214289	44.6104002185534	75.1296980978815	5.83316330493671	159.357499577837	189.079809183457	-122.102	3.40179292733474	-24.9855	140.303206214289	44.6104002185534	75.1296980978815	5.83316330493671	159.357499577837	189.079809183457	-122.102	3.40179292733474	-24.9855
149.678008866744	24.4082570515476	52.9387434537152	-27.9882	211.369790665796	164.671488480547	-186.626	14.0719057402717	-11.6426	149.678008866744	24.4082570515476	52.9387434537152	-27.9882	211.369790665796	164.671488480547	-186.626	14.0719057402717	-11.6426	149.678008866744	24.4082570515476	52.9387434537152	-27.9882	211.369790665796	164.671488480547	-186.626	14.0719057402717	-11.6426
155.688169053068	-2.39106	-55.0638	-53.0493	237.811952712226	139.219988727574	-214.87	62.9105557347749	7.01169871522964	155.688169053068	-2.39106	-55.0638	-53.0493	237.811952712226	139.219988727574	-214.87	62.9105557347749	7.01169871522964	155.688169053068	-2.39106	-55.0638	-53.0493	237.811952712226	139.219988727574	-214.87	62.9105557347749	7.01169871522964
136.865170102698	-8.36757	-73.6317	-75.6004	230.497563223498	94.5181590225049	-206.132	92.3077116430317	18.4716432951233	136.865170102698	-8.36757	-73.6317	-75.6004	230.497563223498	94.5181590225049	-206.132	92.3077116430317	18.4716432951233	136.865170102698	-8.36757	-73.6317	-75.6004	230.497563223498	94.5181590225049	-206.132	92.3077116430317	18.4716432951233
123.510524232335	-7.54725	-97.492	-57.5384	212.735284960656	40.162035777085	-149.223	89.1784645722028	-6.37792	123.510524232335	-7.54725	-97.492	-57.5384	212.735284960656	40.162035777085	-149.223	89.1784645722028	-6.37792	123.510524232335	-7.54725	-97.492	-57.5384	212.735284960656	40.162035777085	-149.223	89.1784645722028	-6.37792
131.19	-27.9985	-87.2886	-67.7453	169.66816367031	-10.9149	-30.954	78.4006712604341	-40.399	131.19	-27.9985	-87.2886	-67.7453	169.66816367031	-10.9149	-30.954	78.4006712604341	-40.399	131.19	-27.9985	-87.2886	-67.7453	169.66816367031	-10.9149	-30.954	78.4006712604341	-40.399
98.8670047554181	-29.2904	-22.7179	-102.443	114.985342999494	-64.4217	111.501793855522	33.4171073414692	-23.3579	98.8670047554181	-29.2904	-22.7179	-102.443	114.985342999494	-64.4217	111.501793855522	33.4171073414692	-23.3579	98.8670047554181	-29.2904	-22.7179	-102.443	114.985342999494	-64.4217	111.501793855522	33.4171073414692	-23.3579
93.9912350949753	19.8179344922981	36.5622396385177	-109.636	66.9040497733049	-115.602	190.968066957403	-1.80034	4.36169292059817	93.9912350949753	19.8179344922981	36.5622396385177	-109.636	66.9040497733049	-115.602	190.968066957403	-1.80034	4.36169292059817	93.9912350949753	19.8179344922981	36.5622396385177	-109.636	66.9040497733049	-115.602	190.968066957403	-1.80034	4.36169292059817
77.7467950086722	-9.36391	77.822700398286	-71.0561	-14.9496	-131.206	150.763347385535	-20.3229	-109.32	77.7467950086722	-9.36391	77.822700398286	-71.0561	-14.9496	-131.206	150.763347385535	-20.3229	-109.32	77.7467950086722	-9.36391	77.822700398286	-71.0561	-14.9496	-131.206	150.763347385535	-20.3229	-109.32
91.4462478542171	-34.7733	101.33556471569	-58.2846	-19.267	-181.788	13.9345224354106	-44.5442	-8.01534	91.4462478542171	-34.7733	101.33556471569	-58.2846	-19.267	-181.788	13.9345224354106	-44.5442	-8.01534	91.4462478542171	-34.7733	101.33556471569	-58.2846	-19.267	-181.788	13.9345224354106	-44.5442	-8.01534
91.2730582952833	-64.483	118.816726920127	-35.6187	-61.0496	-182.094	-142.079	-35.8903	119.310448345811	91.2730582952833	-64.483	118.816726920127	-35.6187	-61.0496	-182.094	-142.079	-35.8903	119.310448345811	91.2730582952833	-64.483	118.816726920127	-35.6187	-61.0496	-182.094	-142.079	-35.8903	119.310448345811
97.7517041803409	-107.021	110.751094024863	-42.1975	-99.7619	-181.268	-245.791	-30.774	101.706317812609	97.7517041803409	-107.021	110.751094024863	-42.1975	-99.7619	-181.268	-245.791	-30.774	101.706317812609	97.7517041803409	-107.021	110.751094024863	-42.1975	-99.7619	-181.268	-245.791	-30.774	101.706317812609
75.1582380947381	-139.534	13.8504555454719	-81.7171	-128.4	-165.006	-268.158	-72.632	-130.739	75.1582380947381	-139.534	13.8504555454719	-81.7171	-128.4	-165.006	-268.158	-72.632	-130.739	75.1582380947381	-139.534	13.8504555454719	-81.7171	-128.4	-165.006	-268.158	-72.632	-130.739
61.4056628901964	-101.578	-82.0986	-71.0266	-139.134	-134.559	-195.686	-94.2361	-220.195	61.4056628901964	-101.578	-82.0986	-71.0266	-139.134	-134.559	-195.686	-94.2361	-220.195	61.4056628901964	-101.578	-82.0986	-71.0266	-139.134	-134.559	-195.686	-94.2361	-220.195
70.7705650306484	104.099633457965	-150.629	-3.95906	-145.587	-115.496	-6.44783	-38.3792	-204.658	70.7705650306484	104.099633457965	-150.629	-3.95906	-145.587	-115.496	-6.44783	-38.3792	-204.658	70.7705650306484	104.099633457965	-150.629	-3.95906	-145.587	-115.496	-6.44783	-38.3792	-204.658
74.7407847320107	237.21942389828	-179.314	20.4365271058493	-142.539	-101.34	291.36773390106	4.42552557755438	-116.751	74.7407847320107	237.21942389828	-179.314	20.4365271058493	-142.539	-101.34	291.36773390106	4.42552557755438	-116.751	74.7407847320107	237.21942389828	-179.314	20.4365271058493	-142.539	-101.34	291.36773390106	4.42552557755438	-116.751
81.9936910697569	170.598152482435	-43.5986	-13.9403	-133.727	-76.6783	625.410249460231	11.0999932689108	-74.5763	81.9936910697569	170.598152482435	-43.5986	-13.9403	-133.727	-76.6783	625.410249460231	11.0999932689108	-74.5763	81.9936910697569	170.598152482435	-43.5986	-13.9403	-133.727	-76.6783	625.410249460231	11.0999932689108	-74.5763
81.8979607624033	49.4662286926758	49.364961233239	72.2359638147306	-113.519	-71.1968	887.587906539114	4.22519814200027	42.4349508699356	81.8979607624033	49.4662286926758	49.364961233239	72.2359638147306	-113.519	-71.1968	887.587906539114	4.22519814200027	42.4349508699356	81.8979607624033	49.4662286926758	49.364961233239	72.2359638147306	-113.519	-71.1968	887.587906539114	4.22519814200027	42.4349508699356
80.3885344176425	-53.0338	149.389442037261	122.726192610864	-108.389	-43.5596	991.007536826292	5.73860081848768	130.424135470051	80.3885344176425	-53.0338	149.389442037261	122.726192610864	-108.389	-43.5596	991.007536826292	5.73860081848768	130.424135470051	80.3885344176425	-53.0338	149.389442037261	122.726192610864	-108.389	-43.5596	991.007536826292	5.73860081848768	130.424135470051
70.2882337329035	-146.281	170.321790430964	28.4671904169714	-70.7802	-40.6188	907.052310722225	20.9777221284863	238.434260329903	70.2882337329035	-146.281	170.321790430964	28.4671904169714	-70.7802	-40.6188	907.052310722225	20.9777221284863	238.434260329903	70.2882337329035	-146.281	170.321790430964	28.4671904169714	-70.7802	-40.6188	907.052310722225	20.9777221284863	238.434260329903
56.8822132797691	-105.231	160.360968200275	12.1677434269502	-22.185	4.90503713589451	667.893962144058	14.2743188775007	292.487882228074	56.8822132797691	-105.231	160.360968200275	12.1677434269502	-22.185	4.90503713589451	667.893962144058	14.2743188775007	292.487882228074	56.8822132797691	-105.231	160.360968200275	12.1677434269502	-22.185	4.90503713589451	667.893962144058	14.2743188775007	292.487882228074
31.8638728868905	-15.5417	123.226750768343	54.8282078309511	-31.5327	6.82343474336465	343.143608751125	-13.3293	298.695869398403	31.8638728868905	-15.5417	123.226750768343	54.8282078309511	-31.5327	6.82343474336465	343.143608751125	-13.3293	298.695869398403	31.8638728868905	-15.5417	123.226750768343	54.8282078309511	-31.5327	6.82343474336465	343.143608751125	-13.3293	298.695869398403
6.16506877701439	9.98957507799815	-24.8254	62.6039	-18.7418	-0.731495	8.97141371096802	-21.1239	295.416202786565	6.16506877701439	9.98957507799815	-24.8254	62.6039	-18.7418	-0.731495	8.97141371096802	-21.1239	295.416202786565	6.16506877701439	9.98957507799815	-24.8254	62.6039	-18.7418	-0.731495	8.97141371096802	-21.1239	295.416202786565
-0.321593	13.955682165095	-408.82	49.1479588378896	11.1936121065772	12.9898174086892	-274.68	-3.56157	346.354870556639	-0.321593	13.955682165095	-408.82	49.1479588378896	11.1936121065772	12.9898174086892	-274.68	-3.56157	346.354870556639	-0.321593	13.955682165095	-408.82	49.1479588378896	11.1936121065772	12.9898174086892	-274.68	-3.56157	346.354870556639
-1.61582	5.24359913403068	-542.399	45.5454227147504	48.9708210932696	14.0474599099879	-474.928	36.8734275921969	410.534	-1.61582	5.24359913403068	-542.399	45.5454227147504	48.9708210932696	14.0474599099879	-474.928	36.8734275921969	410.534	-1.61582	5.24359913403068	-542.399	45.5454227147504	48.9708210932696	14.0474599099879	-474.928	36.8734275921969	410.534
-11.6267	2.87606066491502	-439.727	55.8541216013382	44.613937820063	12.7235588161058	-585.039	24.2168089438099	336.091706281061	-11.6267	2.87606066491502	-439.727	55.8541216013382	44.613937820063	12.7235588161058	-585.039	24.2168089438099	336.091706281061	-11.6267	2.87606066491502	-439.727	55.8541216013382	44.613937820063	12.7235588161058	-585.039	24.2168089438099	336.091706281061
-22.9808	4.9035727757107	-352.567	46.958676449721	54.3137478766454	-29.1137	-616.232	-43.2713	230.778687034719	-22.9808	4.9035727757107	-352.567	46.958676449721	54.3137478766454	-29.1137	-616.232	-43.2713	230.778687034719	-22.9808	4.9035727757107	-352.567	46.958676449721	54.3137478766454	-29.1137	-616.232	-43.2713	230.778687034719
-27.8997	-1.78514	-270.715	27.1974359260526	-3.69557	-67.0851	-588.532	-21.3287	194.277017084365	-27.8997	-1.78514	-270.715	27.1974359260526	-3.69557	-67.0851	-588.532	-21.3287	194.277017084365	-27.8997	-1.78514	-270.715	27.1974359260526	-3.69557	-67.0851	-588.532	-21.3287	194.277017084365
3.34258261804885	-7.75842	-125.475	-0.209143	-55.3666	-85.3727	-523.176	19.0444568262099	154.666957853875	3.34258261804885	-7.75842	-125.475	-0.209143	-55.3666	-85.3727	-523.176	19.0444568262099	154.666957853875	3.34258261804885	-7.75842	-125.475	-0.209143	-55.3666	-85.3727	-523.176	19.0444568262099	154.666957853875
-6.92547	3.5996666103691	99.340939396609	-26.8917	16.8638270182481	-127.131	-436.922	39.2225070564375	109.236785742096	-6.92547	3.5996666103691	99.340939396609	-26.8917	16.8638270182481	-127.131	-436.922	39.2225070564375	109.236785742096	-6.92547	3.5996666103691	99.340939396609	-26.8917	16.8638270182481	-127.131	-436.922	39.2225070564375	109.236785742096
5.46700774028709	-14.1189	181.425054201955	-41.8312	80.8512747837815	-128.006	-342.799	15.6020204286101	-129.878	5.46700774028709	-14.1189	181.425054201955	-41.8312	80.8512747837815	-128.006	-342.799	15.6020204286101	-129.878	5.46700774028709	-14.1189	181.425054201955	-41.8312	80.8512747837815	-128.006	-342.799	15.6020204286101	-129.878
20.7201821663447	17.4653965748635	112.005242694125	-16.8751	137.389389322053	-107.772	-251.42	16.4668178637666	-108.211	20.7201821663447	17.4653965748635	112.005242694125	-16.8751	137.389389322053	-107.772	-251.42	16.4668178637666	-108.211	20.7201821663447	17.4653965748635	112.005242694125	-16.8751	137.389389322053	-107.772	-251.42	16.4668178637666	-108.211
25.3078838952086	20.410600282922	70.6402776449222	33.9115313163019	175.502918846522	-70.493	-169.702	61.088524087872	65.3278524107195	25.3078838952086	20.410600282922	70.6402776449222	33.9115313163019	175.502918846522	-70.493	-169.702	61.088524087872	65.3278524107195	25.3078838952086	20.410600282922	70.6402776449222	33.9115313163019	175.502918846522	-70.493	-169.702	61.088524087872	65.3278524107195
19.7054646491348	48.5851669327705	62.0137503185622	43.2699604613196	173.620716465377	-41.7032	-100.13	2.52501495579696	132.70871597519	19.7054646491348	48.5851669327705	62.0137503185622	43.2699604613196	173.620716465377	-41.7032	-100.13	2.52501495579696	132.70871597519	19.7054646491348	48.5851669327705	62.0137503185622	43.2699604613196	173.620716465377	-41.7032	-100.13	2.52501495579696	132.70871597519
18.0161058785996	82.7433533167778	31.8338311031543	61.6150049874524	150.410516533473	-51.7961	-43.1939	-21.9082	88.8330694525114	18.0161058785996	82.7433533167778	31.8338311031543	61.6150049874524	150.410516533473	-51.7961	-43.1939	-21.9082	88.8330694525114	18.0161058785996	82.7433533167778	31.8338311031543	61.6150049874524	150.410516533473	-51.7961	-43.1939	-21.9082	88.8330694525114
26.0165086601691	84.4617342785069	-157.942	47.0091905098352	118.964509370592	-9.48106	1.15028082078592	-6.68442	133.890808545487	26.0165086601691	84.4617342785069	-157.942	47.0091905098352	118.964509370592	-9.48106	1.15028082078592	-6.68442	133.890808545487	26.0165086601691	84.4617342785069	-157.942	47.0091905098352	118.964509370592	-9.48106	1.15028082078592	-6.68442	133.890808545487
44.1478839931027	58.2624263683227	-274.43	13.1855617503046	111.066455001098	55.0884514495977	34.7867789700678	-3.82086	-53.418	44.1478839931027	58.2624263683227	-274.43	13.1855617503046	111.066455001098	55.0884514495977	34.7867789700678	-3.82086	-53.418	44.1478839931027	58.2624263683227	-274.43	13.1855617503046	111.066455001098	55.0884514495977	34.7867789700678	-3.82086	-53.418
32.680955068581	50.932597212838	-383.974	-76.2875	135.467254105017	106.353375541209	60.3902320236474	-3.27696	-311.791	32.680955068581	50.932597212838	-383.974	-76.2875	135.467254105017	106.353375541209	60.3902320236474	-3.27696	-311.791	32.680955068581	50.932597212838	-383.974	-76.2875	135.467254105017	106.353375541209	60.3902320236474	-3.27696	-311.791
35.838029290829	38.9926221538897	-534.44	-148.362	104.822461567471	131.497504509812	77.2330953080709	-12.7333	-808.021	35.838029290829	38.9926221538897	-534.44	-148.362	104.822461567471	131.497504509812	77.2330953080709	-12.7333	-808.021	35.838029290829	38.9926221538897	-534.44	-148.362	104.822461567471	131.497504509812	77.2330953080709	-12.7333	-808.021
39.1039297984772	7.23136692705858	-560.82	-146.887	75.0045591094067	158.535040172094	81.6380406795215	-63.696	-971.445	39.1039297984772	7.23136692705858	-560.82	-146.887	75.0045591094067	158.535040172094	81.6380406795215	-63.696	-971.445	39.1039297984772	7.23136692705858	-560.82	-146.887	75.0045591094067	158.535040172094	81.6380406795215	-63.696	-971.445
41.9177892934139	-9.79769	-540.79	-80.9368	91.2134243994347	181.942112275357	73.1266712223833	-60.5545	-889.864	41.9177892934139	-9.79769	-540.79	-80.9368	91.2134243994347	181.942112275357	73.1266712223833	-60.5545	-889.864	41.9177892934139	-9.79769	-540.79	-80.9368	91.2134243994347	181.942112275357	73.1266712223833	-60.5545	-889.864
30.0871802810071	36.8020771676499	-660.245	-36.5517	105.147398423516	183.208635650644	56.2341253724604	-29.4237	-758.867	30.0871802810071	36.8020771676499	-660.245	-36.5517	105.147398423516	183.208635650644	56.2341253724604	-29.4237	-758.867	30.0871802810071	36.8020771676499	-660.245	-36.5517	105.147398423516	183.208635650644	56.2341253724604	-29.4237	-758.867
14.7129930735543	57.3129721337547	-759.421	25.5838724672598	53.6644629104396	172.004588777788	36.1774770747141	14.0816379628808	-408.158	14.7129930735543	57.3129721337547	-759.421	25.5838724672598	53.6644629104396	172.004588777788	36.1774770747141	14.0816379628808	-408.158	14.7129930735543	57.3129721337547	-759.421	25.5838724672598	53.6644629104396	172.004588777788	36.1774770747141	14.0816379628808	-408.158
10.2426393856734	49.3742529721257	-776.424	47.2209618059525	3.68342012549005	198.314777194995	14.7756599449591	45.1519323794941	-131.084	10.2426393856734	49.3742529721257	-776.424	47.2209618059525	3.68342012549005	198.314777194995	14.7756599449591	45.1519323794941	-131.084	10.2426393856734	49.3742529721257	-776.424	47.2209618059525	3.68342012549005	198.314777194995	14.7756599449591	45.1519323794941	-131.084
-2.62142	7.40679750530863	-745.981	74.2823709164296	18.1098780835047	190.90204127641	-8.5076	56.3354640564109	445.521680037195	-2.62142	7.40679750530863	-745.981	74.2823709164296	18.1098780835047	190.90204127641	-8.5076	56.3354640564109	445.521680037195	-2.62142	7.40679750530863	-745.981	74.2823709164296	18.1098780835047	190.90204127641	-8.5076	56.3354640564109	445.521680037195
7.73728078816452	-29.3725	-688.128	97.0161796998318	48.9136994321335	177.534614643508	-34.1874	55.5685126154906	485.611420191548	7.73728078816452	-29.3725	-688.128	97.0161796998318	48.9136994321335	177.534614643508	-34.1874	55.5685126154906	485.611420191548	7.73728078816452	-29.3725	-688.128	97.0161796998318	48.9136994321335	177.534614643508	-34.1874	55.5685126154906	485.611420191548
-1.10768	-43.9339	-615.829	106.637092741632	35.7343765035297	150.150681608203	-60.8638	52.1996648091199	378.014759737662	-1.10768	-43.9339	-615.829	106.637092741632	35.7343765035297	150.150681608203	-60.8638	52.1996648091199	378.014759737662	-1.10768	-43.9339	-615.829	106.637092741632	35.7343765035297	150.150681608203	-60.8638	52.1996648091199	378.014759737662
-18.2527	-33.4544	-555.167	90.4566954803081	-15.6486	132.822705777646	-84.9395	-6.44627	208.635277834205	-18.2527	-33.4544	-555.167	90.4566954803081	-15.6486	132.822705777646	-84.9395	-6.44627	208.635277834205	-18.2527	-33.4544	-555.167	90.4566954803081	-15.6486	132.822705777646	-84.9395	-6.44627	208.635277834205
-32.9595	-23.7194	-512.065	53.4304694451304	-23.0477	111.407105005596	-101.42	-30.4589	81.6998779010867	-32.9595	-23.7194	-512.065	53.4304694451304	-23.0477	111.407105005596	-101.42	-30.4589	81.6998779010867	-32.9595	-23.7194	-512.065	53.4304694451304	-23.0477	111.407105005596	-101.42	-30.4589	81.6998779010867
-46.5993	-5.16744	-455.822	34.5018995633678	6.7642978198722	97.2650796704825	-105.609	-24.1332	151.902936357585	-46.5993	-5.16744	-455.822	34.5018995633678	6.7642978198722	97.2650796704825	-105.609	-24.1332	151.902936357585	-46.5993	-5.16744	-455.822	34.5018995633678	6.7642978198722	97.2650796704825	-105.609	-24.1332	151.902936357585
-57.6015	14.3820977601016	-305.004	21.3062980817242	32.2819707816223	55.968186728501	-94.8351	10.8232651267061	205.38651749357	-57.6015	14.3820977601016	-305.004	21.3062980817242	32.2819707816223	55.968186728501	-94.8351	10.8232651267061	205.38651749357	-57.6015	14.3820977601016	-305.004	21.3062980817242	32.2819707816223	55.968186728501	-94.8351	10.8232651267061	205.38651749357
-47.8365	20.3193407475366	-256.098	-1.34824	35.2484189902416	28.0211850303406	-70.161	50.3154414948062	254.975488172833	-47.8365	20.3193407475366	-256.098	-1.34824	35.2484189902416	28.0211850303406	-70.161	50.3154414948062	254.975488172833	-47.8365	20.3193407475366	-256.098	-1.34824	35.2484189902416	28.0211850303406	-70.161	50.3154414948062	254.975488172833
-81.5575	6.22552351510865	-234.874	8.47299469359804	41.045173442859	2.69100928096596	-34.6795	20.2626907205541	294.191384921228	-81.5575	6.22552351510865	-234.874	8.47299469359804	41.045173442859	2.69100928096596	-34.6795	20.2626907205541	294.191384921228	-81.5575	6.22552351510865	-234.874	8.47299469359804	41.045173442859	2.69100928096596	-34.6795	20.2626907205541	294.191384921228
-101.712	2.20672003754117	-95.2244	-6.67073	8.32803765716944	-28.1433	8.01258797453718	-59.6736	315.526129058371	-101.712	2.20672003754117	-95.2244	-6.67073	8.32803765716944	-28.1433	8.01258797453718	-59.6736	315.526129058371	-101.712	2.20672003754117	-95.2244	-6.67073	8.32803765716944	-28.1433	8.01258797453718	-59.6736	315.526129058371
-91.6394	-8.08041	-126.789	-22.6759	36.5043537749004	-44.1182	53.5247574686226	-3.08813	310.729084261129	-91.6394	-8.08041	-126.789	-22.6759	36.5043537749004	-44.1182	53.5247574686226	-3.08813	310.729084261129	-91.6394	-8.08041	-126.789	-22.6759	36.5043537749004	-44.1182	53.5247574686226	-3.08813	310.729084261129
-81.0612	-7.41543	-149.618	-64.0528	41.9719195767257	-61.449	97.3827366363973	137.650150190906	386.168507866736	-81.0612	-7.41543	-149.618	-64.0528	41.9719195767257	-61.449	97.3827366363973	137.650150190906	386.168507866736	-81.0612	-7.41543	-149.618	-64.0528	41.9719195767257	-61.449	97.3827366363973	137.650150190906	386.168507866736
-50.9411	1.91253621671352	-67.3379	-69.4128	44.8232320537401	-58.18	135.884494076041	53.166468101894	337.913739549665	-50.9411	1.91253621671352	-67.3379	-69.4128	44.8232320537401	-58.18	135.884494076041	53.166468101894	337.913739549665	-50.9411	1.91253621671352	-67.3379	-69.4128	44.8232320537401	-58.18	135.884494076041	53.166468101894	337.913739549665
-15.3809	6.50308580469565	-130.978	-65.6278	16.0959925184271	-43.1541	166.461804113151	-146.376	290.629401844135	-15.3809	6.50308580469565	-130.978	-65.6278	16.0959925184271	-43.1541	166.461804113151	-146.376	290.629401844135	-15.3809	6.50308580469565	-130.978	-65.6278	16.0959925184271	-43.1541	166.461804113151	-146.376	290.629401844135
-17.1407	2.46566820408009	-134.537	-102.479	-44.2232	-36.8033	186.823608136481	-281.294	247.875	-17.1407	2.46566820408009	-134.537	-102.479	-44.2232	-36.8033	186.823608136481	-281.294	247.875	-17.1407	2.46566820408009	-134.537	-102.479	-44.2232	-36.8033	186.823608136481	-281.294	247.875
-13.7288	6.49515288898413	-102.23	-174.927	-66.2652	-38.9167	195.659697194527	-117.595	205.790367813981	-13.7288	6.49515288898413	-102.23	-174.927	-66.2652	-38.9167	195.659697194527	-117.595	205.790367813981	-13.7288	6.49515288898413	-102.23	-174.927	-66.2652	-38.9167	195.659697194527	-117.595	205.790367813981
-6.79283	-10.6601	-37.0859	-172.809	-25.6335	-42.7576	192.496490968346	77.3381468012233	162.002807747828	-6.79283	-10.6601	-37.0859	-172.809	-25.6335	-42.7576	192.496490968346	77.3381468012233	162.002807747828	-6.79283	-10.6601	-37.0859	-172.809	-25.6335	-42.7576	192.496490968346	77.3381468012233	162.002807747828
13.4913742988044	2.19965339120761	15.4754583241685	-121.654	-24.7852	-11.3543	176.110254654203	169.428289762185	105.210041865832	13.4913742988044	2.19965339120761	15.4754583241685	-121.654	-24.7852	-11.3543	176.110254654203	169.428289762185	105.210041865832	13.4913742988044	2.19965339120761	15.4754583241685	-121.654	-24.7852	-11.3543	176.110254654203	169.428289762185	105.210041865832
9.6710134058143	14.3035842492661	56.6147235444702	-42.456	-35.9728	8.19908642231989	145.838704369928	48.0187888336622	16.5162457458074	9.6710134058143	14.3035842492661	56.6147235444702	-42.456	-35.9728	8.19908642231989	145.838704369928	48.0187888336622	16.5162457458074	9.6710134058143	14.3035842492661	56.6147235444702	-42.456	-35.9728	8.19908642231989	145.838704369928	48.0187888336622	16.5162457458074
9.0885485420456	4.46574443935677	101.534613237055	-11.8797	-77.1643	-11.4755	106.07426597421	-2.39089	-103.369	9.0885485420456	4.46574443935677	101.534613237055	-11.8797	-77.1643	-11.4755	106.07426597421	-2.39089	-103.369	9.0885485420456	4.46574443935677	101.534613237055	-11.8797	-77.1643	-11.4755	106.07426597421	-2.39089	-103.369
-1.4178	-5.94596	140.144721508071	2.20679094506497	-42.465	-12.4506	65.664585147901	44.9839340226635	-224.666	-1.4178	-5.94596	140.144721508071	2.20679094506497	-42.465	-12.4506	65.664585147901	44.9839340226635	-224.666	-1.4178	-5.94596	140.144721508071	2.20679094506497	-42.465	-12.4506	65.664585147901	44.9839340226635	-224.666
-22.5513	-13.0578	175.682813211687	65.8155147105473	-4.95193	-26.1345	34.0691454942825	112.952013395643	-257.358	-22.5513	-13.0578	175.682813211687	65.8155147105473	-4.95193	-26.1345	34.0691454942825	112.952013395643	-257.358	-22.5513	-13.0578	175.682813211687	65.8155147105473	-4.95193	-26.1345	34.0691454942825	112.952013395643	-257.358
-23.5224	-15.0243	157.261250700015	123.655809359722	2.83144409815415	-32.1024	16.7619606481541	120.089390586141	-265.868	-23.5224	-15.0243	157.261250700015	123.655809359722	2.83144409815415	-32.1024	16.7619606481541	120.089390586141	-265.868	-23.5224	-15.0243	157.261250700015	123.655809359722	2.83144409815415	-32.1024	16.7619606481541	120.089390586141	-265.868
-47.7242	-21.9022	149.248094075332	114.739213295747	-6.23902	-34.8896	14.5201503168836	184.091149768664	-328.488	-47.7242	-21.9022	149.248094075332	114.739213295747	-6.23902	-34.8896	14.5201503168836	184.091149768664	-328.488	-47.7242	-21.9022	149.248094075332	114.739213295747	-6.23902	-34.8896	14.5201503168836	184.091149768664	-328.488
-44.8855	-20.3702	153.435274650209	118.119394006617	-119.723	-34.9363	24.5715763899078	224.925787799136	-355.577	-44.8855	-20.3702	153.435274650209	118.119394006617	-119.723	-34.9363	24.5715763899078	224.925787799136	-355.577	-44.8855	-20.3702	153.435274650209	118.119394006617	-119.723	-34.9363	24.5715763899078	224.925787799136	-355.577
-49.2039	-19.1858	136.036119780919	85.5031607167303	-173.633	-25.9876	42.5796250317578	178.19246285555	-388.11	-49.2039	-19.1858	136.036119780919	85.5031607167303	-173.633	-25.9876	42.5796250317578	178.19246285555	-388.11	-49.2039	-19.1858	136.036119780919	85.5031607167303	-173.633	-25.9876	42.5796250317578	178.19246285555	-388.11
-21.6851	-10.6293	142.883380088554	85.5303333111152	-182.694	-25.2678	64.3179179169083	121.732472086178	-323.179	-21.6851	-10.6293	142.883380088554	85.5303333111152	-182.694	-25.2678	64.3179179169083	121.732472086178	-323.179	-21.6851	-10.6293	142.883380088554	85.5303333111152	-182.694	-25.2678	64.3179179169083	121.732472086178	-323.179
-36.8796	2.3040296375484	106.906822725891	59.5788814972344	-110.776	-10.5824	85.2621474527863	91.8304580727946	-266.298	-36.8796	2.3040296375484	106.906822725891	59.5788814972344	-110.776	-10.5824	85.2621474527863	91.8304580727946	-266.298	-36.8796	2.3040296375484	106.906822725891	59.5788814972344	-110.776	-10.5824	85.2621474527863	91.8304580727946	-266.298
-30.6643	-1.78963	102.726611522365	89.8957157737442	-46.3593	1.57482811025985	100.279510835487	58.1108422484565	-359.979	-30.6643	-1.78963	102.726611522365	89.8957157737442	-46.3593	1.57482811025985	100.279510835487	58.1108422484565	-359.979	-30.6643	-1.78963	102.726611522365	89.8957157737442	-46.3593	1.57482811025985	100.279510835487	58.1108422484565	-359.979
-44.337	4.05393267487278	105.264739970838	60.720915806107	-33.0749	27.1698260224234	104.175972570265	-8.29121	-401.048	-44.337	4.05393267487278	105.264739970838	60.720915806107	-33.0749	27.1698260224234	104.175972570265	-8.29121	-401.048	-44.337	4.05393267487278	105.264739970838	60.720915806107	-33.0749	27.1698260224234	104.175972570265	-8.29121	-401.048
-59.6768	11.6613557218824	81.3525724577272	20.7042600531742	-17.5834	39.719168237504	95.107905657934	-83.6908	-269.516	-59.6768	11.6613557218824	81.3525724577272	20.7042600531742	-17.5834	39.719168237504	95.107905657934	-83.6908	-269.516	-59.6768	11.6613557218824	81.3525724577272	20.7042600531742	-17.5834	39.719168237504	95.107905657934	-83.6908	-269.516
-51.5091	8.17566449539414	5.8458022405176	5.13006487077961	-5.17063	35.0228422103588	76.0847073990461	-136.94	-206.145	-51.5091	8.17566449539414	5.8458022405176	5.13006487077961	-5.17063	35.0228422103588	76.0847073990461	-136.94	-206.145	-51.5091	8.17566449539414	5.8458022405176	5.13006487077961	-5.17063	35.0228422103588	76.0847073990461	-136.94	-206.145
-63.0341	14.8362069900078	-33.6784	2.21875351287268	-0.43777	24.1182956891269	54.8610006724348	-134.987	-367.522	-63.0341	14.8362069900078	-33.6784	2.21875351287268	-0.43777	24.1182956891269	54.8610006724348	-134.987	-367.522	-63.0341	14.8362069900078	-33.6784	2.21875351287268	-0.43777	24.1182956891269	54.8610006724348	-134.987	-367.522
-79.7265	10.685418831694	-80.3152	-47.2169	-11.1224	31.7110923493057	39.9625785443665	-113.004	-458.858	-79.7265	10.685418831694	-80.3152	-47.2169	-11.1224	31.7110923493057	39.9625785443665	-113.004	-458.858	-79.7265	10.685418831694	-80.3152	-47.2169	-11.1224	31.7110923493057	39.9625785443665	-113.004	-458.858
-109.624	4.93034865042136	-16.6951	-126.442	-95.0846	42.7756724590973	33.8010763844617	-108.241	-351.181	-109.624	4.93034865042136	-16.6951	-126.442	-95.0846	42.7756724590973	33.8010763844617	-108.241	-351.181	-109.624	4.93034865042136	-16.6951	-126.442	-95.0846	42.7756724590973	33.8010763844617	-108.241	-351.181
-107.331	3.65022071861051	12.2536945333402	-126.784	-114.5	64.0177338338043	31.7424856803204	-101.362	-246.898	-107.331	3.65022071861051	12.2536945333402	-126.784	-114.5	64.0177338338043	31.7424856803204	-101.362	-246.898	-107.331	3.65022071861051	12.2536945333402	-126.784	-114.5	64.0177338338043	31.7424856803204	-101.362	-246.898
-80.9763	-5.94913	-12.863	-70.7954	-99.5744	51.438225736408	28.638514441184	-70.3375	-116.99	-80.9763	-5.94913	-12.863	-70.7954	-99.5744	51.438225736408	28.638514441184	-70.3375	-116.99	-80.9763	-5.94913	-12.863	-70.7954	-99.5744	51.438225736408	28.638514441184	-70.3375	-116.99
-54.5526	-9.87609	-48.5588	-2.23492	-109.291	36.5050029571522	24.580235634623	-45.5257	13.2178515423539	-54.5526	-9.87609	-48.5588	-2.23492	-109.291	36.5050029571522	24.580235634623	-45.5257	13.2178515423539	-54.5526	-9.87609	-48.5588	-2.23492	-109.291	36.5050029571522	24.580235634623	-45.5257	13.2178515423539
-34.9893	-7.59244	-67.5843	39.6783314167254	-139.799	4.11804852903813	23.3542625411403	-64.4935	109.066342502671	-34.9893	-7.59244	-67.5843	39.6783314167254	-139.799	4.11804852903813	23.3542625411403	-64.4935	109.066342502671	-34.9893	-7.59244	-67.5843	39.6783314167254	-139.799	4.11804852903813	23.3542625411403	-64.4935	109.066342502671
2.65925148632503	-3.36359	-68.8101	75.2506303334479	-146.036	-28.1466	28.5228241061238	-62.0494	184.346609339375	2.65925148632503	-3.36359	-68.8101	75.2506303334479	-146.036	-28.1466	28.5228241061238	-62.0494	184.346609339375	2.65925148632503	-3.36359	-68.8101	75.2506303334479	-146.036	-28.1466	28.5228241061238	-62.0494	184.346609339375
-21.6965	-18.5002	16.4305952392569	41.0950848053047	-146.444	-51.2707	40.1632502692133	-38.973	182.516192743324	-21.6965	-18.5002	16.4305952392569	41.0950848053047	-146.444	-51.2707	40.1632502692133	-38.973	182.516192743324	-21.6965	-18.5002	16.4305952392569	41.0950848053047	-146.444	-51.2707	40.1632502692133	-38.973	182.516192743324
-14.6319	-14.8124	62.6731806932915	-8.27057	-216.924	-49.9722	56.4529515970523	-24.0241	198.441897305767	-14.6319	-14.8124	62.6731806932915	-8.27057	-216.924	-49.9722	56.4529515970523	-24.0241	198.441897305767	-14.6319	-14.8124	62.6731806932915	-8.27057	-216.924	-49.9722	56.4529515970523	-24.0241	198.441897305767
-38.8656	-15.276	38.304949394686	-16.5544	-167.888	-62.0605	75.3333971335528	-18.2736	177.368679203695	-38.8656	-15.276	38.304949394686	-16.5544	-167.888	-62.0605	75.3333971335528	-18.2736	177.368679203695	-38.8656	-15.276	38.304949394686	-16.5544	-167.888	-62.0605	75.3333971335528	-18.2736	177.368679203695
-46.1178	-19.5441	88.7121816909752	27.8094278563854	-95.0529	-77.0342	94.3954282896052	-71.6858	209.001927804902	-46.1178	-19.5441	88.7121816909752	27.8094278563854	-95.0529	-77.0342	94.3954282896052	-71.6858	209.001927804902	-46.1178	-19.5441	88.7121816909752	27.8094278563854	-95.0529	-77.0342	94.3954282896052	-71.6858	209.001927804902
8.76942672998183	-21.5059	68.9980290049421	68.0226376027331	-7.24065	-90.4091	108.74211041609	-122.09	277.724786203558	8.76942672998183	-21.5059	68.9980290049421	68.0226376027331	-7.24065	-90.4091	108.74211041609	-122.09	277.724786203558	8.76942672998183	-21.5059	68.9980290049421	68.0226376027331	-7.24065	-90.4091	108.74211041609	-122.09	277.724786203558
17.7098578660476	-9.90317	82.9064831931567	68.5160662970333	41.1333268672833	-77.8421	112.89265502403	-88.0459	286.347203159878	17.7098578660476	-9.90317	82.9064831931567	68.5160662970333	41.1333268672833	-77.8421	112.89265502403	-88.0459	286.347203159878	17.7098578660476	-9.90317	82.9064831931567	68.5160662970333	41.1333268672833	-77.8421	112.89265502403	-88.0459	286.347203159878
35.9524732821741	-25.9577	100.263764686685	54.0721966490254	81.5658101057184	-85.1816	104.741799897176	62.520012894881	399.90626186781	35.9524732821741	-25.9577	100.263764686685	54.0721966490254	81.5658101057184	-85.1816	104.741799897176	62.520012894881	399.90626186781	35.9524732821741	-25.9577	100.263764686685	54.0721966490254	81.5658101057184	-85.1816	104.741799897176	62.520012894881	399.90626186781
51.7114969547878	-34.3785	122.858465382044	-18.2968	18.6135990491967	-79.4419	85.7208538529669	263.178613866265	245.212505531374	51.7114969547878	-34.3785	122.858465382044	-18.2968	18.6135990491967	-79.4419	85.7208538529669	263.178613866265	245.212505531374	51.7114969547878	-34.3785	122.858465382044	-18.2968	18.6135990491967	-79.4419	85.7208538529669	263.178613866265	245.212505531374
56.0752649758471	-34.6248	98.1131179554824	-90.7969	17.570867186441	-79.3971	60.2905983029196	128.662087550905	73.6633365124768	56.0752649758471	-34.6248	98.1131179554824	-90.7969	17.570867186441	-79.3971	60.2905983029196	128.662087550905	73.6633365124768	56.0752649758471	-34.6248	98.1131179554824	-90.7969	17.570867186441	-79.3971	60.2905983029196	128.662087550905	73.6633365124768
61.7106498542163	-27.8501	59.5573736230895	-97.581	56.7958111449492	-67.4246	34.4559517757961	-235.205	24.1281229583631	61.7106498542163	-27.8501	59.5573736230895	-97.581	56.7958111449492	-67.4246	34.4559517757961	-235.205	24.1281229583631	61.7106498542163	-27.8501	59.5573736230895	-97.581	56.7958111449492	-67.4246	34.4559517757961	-235.205	24.1281229583631
77.2372798892157	-22.8859	-35.0502	-82.6578	101.437358697984	-61.2823	12.5904931364785	-191.761	1.95862928573452	77.2372798892157	-22.8859	-35.0502	-82.6578	101.437358697984	-61.2823	12.5904931364785	-191.761	1.95862928573452	77.2372798892157	-22.8859	-35.0502	-82.6578	101.437358697984	-61.2823	12.5904931364785	-191.761	1.95862928573452
90.7470006703413	-3.43904	-194.607	-114.53	156.826232792003	-53.0875	-4.387	-37.0264	74.3067937133041	90.7470006703413	-3.43904	-194.607	-114.53	156.826232792003	-53.0875	-4.387	-37.0264	74.3067937133041	90.7470006703413	-3.43904	-194.607	-114.53	156.826232792003	-53.0875	-4.387	-37.0264	74.3067937133041
82.9284190423049	-0.579191	-324.832	-90.8752	205.753727943799	-41.0351	-16.6556	-127.577	41.9235327879078	82.9284190423049	-0.579191	-324.832	-90.8752	205.753727943799	-41.0351	-16.6556	-127.577	41.9235327879078	82.9284190423049	-0.579191	-324.832	-90.8752	205.753727943799	-41.0351	-16.6556	-127.577	41.9235327879078
68.5577570275149	16.0651753735308	-410.301	-33.5429	201.393977229238	-40.386	-25.2351	-205.776	63.6274964065832	68.5577570275149	16.0651753735308	-410.301	-33.5429	201.393977229238	-40.386	-25.2351	-205.776	63.6274964065832	68.5577570275149	16.0651753735308	-410.301	-33.5429	201.393977229238	-40.386	-25.2351	-205.776	63.6274964065832
64.502172255023	-4.42966	-500.717	-30.1098	187.978999242266	-40.5638	-31.9339	-221.79	151.859936726667	64.502172255023	-4.42966	-500.717	-30.1098	187.978999242266	-40.5638	-31.9339	-221.79	151.859936726667	64.502172255023	-4.42966	-500.717	-30.1098	187.978999242266	-40.5638	-31.9339	-221.79	151.859936726667
78.3419328347214	-6.31474	-601.887	38.9206889780954	169.008711404487	-53.0133	-38.396	-82.9964	69.101002619292	78.3419328347214	-6.31474	-601.887	38.9206889780954	169.008711404487	-53.0133	-38.396	-82.9964	69.101002619292	78.3419328347214	-6.31474	-601.887	38.9206889780954	169.008711404487	-53.0133	-38.396	-82.9964	69.101002619292
68.9554750874233	14.6243452572141	-667.398	105.839206675761	138.353715451138	-58.4163	-44.8222	48.6380772891721	28.7533724609784	68.9554750874233	14.6243452572141	-667.398	105.839206675761	138.353715451138	-58.4163	-44.8222	48.6380772891721	28.7533724609784	68.9554750874233	14.6243452572141	-667.398	105.839206675761	138.353715451138	-58.4163	-44.8222	48.6380772891721	28.7533724609784
61.9481080821307	14.9964643175254	-738.088	99.7466106545308	105.513704611171	-48.9043	-49.1581	190.650156343638	18.4883925753262	61.9481080821307	14.9964643175254	-738.088	99.7466106545308	105.513704611171	-48.9043	-49.1581	190.650156343638	18.4883925753262	61.9481080821307	14.9964643175254	-738.088	99.7466106545308	105.513704611171	-48.9043	-49.1581	190.650156343638	18.4883925753262
57.0825139979186	13.3781198507435	-774.007	98.7861881895078	105.891428424875	-30.5178	-48.554	234.898031955565	-196.332	57.0825139979186	13.3781198507435	-774.007	98.7861881895078	105.891428424875	-30.5178	-48.554	234.898031955565	-196.332	57.0825139979186	13.3781198507435	-774.007	98.7861881895078	105.891428424875	-30.5178	-48.554	234.898031955565	-196.332
37.1613308548491	2.11199348989027	-690.796	64.9286388496259	73.5895387920472	-22.5271	-41.1419	124.645300493175	-240.507	37.1613308548491	2.11199348989027	-690.796	64.9286388496259	73.5895387920472	-22.5271	-41.1419	124.645300493175	-240.507	37.1613308548491	2.11199348989027	-690.796	64.9286388496259	73.5895387920472	-22.5271	-41.1419	124.645300493175	-240.507
27.7627912842087	3.25596871411868	-579.226	19.5835717875465	41.8189868174331	9.74428034576255	-28.9945	135.722690466055	-121.181	27.7627912842087	3.25596871411868	-579.226	19.5835717875465	41.8189868174331	9.74428034576255	-28.9945	135.722690466055	-121.181	27.7627912842087	3.25596871411868	-579.226	19.5835717875465	41.8189868174331	9.74428034576255	-28.9945	135.722690466055	-121.181
17.3913634444367	9.56686	-408.911	33.8539828844597	-3.62124	0.703328127658087	-16.6376	135.065281539513	62.7885438967813	17.3913634444367	9.56686	-408.911	33.8539828844597	-3.62124	0.703328127658087	-16.6376	135.065281539513	62.7885438967813	17.3913634444367	9.56686	-408.911	33.8539828844597	-3.62124	0.703328127658087	-16.6376	135.065281539513	62.7885438967813
22.9217839379375	13.1515353178625	-470.541	14.9496982913652	-29.9389	16.4006631823827	-8.56311	160.373347731153	141.985965140775	22.9217839379375	13.1515353178625	-470.541	14.9496982913652	-29.9389	16.4006631823827	-8.56311	160.373347731153	141.985965140775	22.9217839379375	13.1515353178625	-470.541	14.9496982913652	-29.9389	16.4006631823827	-8.56311	160.373347731153	141.985965140775
0.595642881529956	0.578264822123122	-427.979	33.6740479392961	-34.3963	9.95789650482411	-7.26834	204.914252874187	147.427240108643	0.595642881529956	0.578264822123122	-427.979	33.6740479392961	-34.3963	9.95789650482411	-7.26834	204.914252874187	147.427240108643	0.595642881529956	0.578264822123122	-427.979	33.6740479392961	-34.3963	9.95789650482411	-7.26834	204.914252874187	147.427240108643
-27.3926	9.72746526405175	-383.378	80.5689586034136	-51.35	-6.09218	-12.1441	135.414948945465	178.32517862515	-27.3926	9.72746526405175	-383.378	80.5689586034136	-51.35	-6.09218	-12.1441	135.414948945465	178.32517862515	-27.3926	9.72746526405175	-383.378	80.5689586034136	-51.35	-6.09218	-12.1441	135.414948945465	178.32517862515
-20.0671	-9.98191	-261.054	75.3359824507138	-81.7658	-13.9375	-20.6463	103.226042711887	214.678541325729	-20.0671	-9.98191	-261.054	75.3359824507138	-81.7658	-13.9375	-20.6463	103.226042711887	214.678541325729	-20.0671	-9.98191	-261.054	75.3359824507138	-81.7658	-13.9375	-20.6463	103.226042711887	214.678541325729
-26.0549	-15.3856	19.6518452743604	13.7704948244021	-91.9861	-18.3153	-29.5995	104.732030944905	75.0761061341438	-26.0549	-15.3856	19.6518452743604	13.7704948244021	-91.9861	-18.3153	-29.5995	104.732030944905	75.0761061341438	-26.0549	-15.3856	19.6518452743604	13.7704948244021	-91.9861	-18.3153	-29.5995	104.732030944905	75.0761061341438
3.26735858838499	-17.3414	324.410046237615	-28.1023	-105.927	-20.3026	-35.8662	-61.3703	-95.8061	3.26735858838499	-17.3414	324.410046237615	-28.1023	-105.927	-20.3026	-35.8662	-61.3703	-95.8061	3.26735858838499	-17.3414	324.410046237615	-28.1023	-105.927	-20.3026	-35.8662	-61.3703	-95.8061
44.4260533713669	-26.4493	362.363266716186	-14.2066	-89.6649	-17.336	-36.1111	-177.736	-48.4991	44.4260533713669	-26.4493	362.363266716186	-14.2066	-89.6649	-17.336	-36.1111	-177.736	-48.4991	44.4260533713669	-26.4493	362.363266716186	-14.2066	-89.6649	-17.336	-36.1111	-177.736	-48.4991
1.83693175057756	-19.2983	444.463293990495	27.379585138602	-134.095	-40.9565	-28.4783	-49.1658	-120.406	1.83693175057756	-19.2983	444.463293990495	27.379585138602	-134.095	-40.9565	-28.4783	-49.1658	-120.406	1.83693175057756	-19.2983	444.463293990495	27.379585138602	-134.095	-40.9565	-28.4783	-49.1658	-120.406
-122.695	3.28139500159668	520.284963675195	42.0497868731731	-88.9255	-50.8846	-12.8626	75.845350467344	-179.073	-122.695	3.28139500159668	520.284963675195	42.0497868731731	-88.9255	-50.8846	-12.8626	75.845350467344	-179.073	-122.695	3.28139500159668	520.284963675195	42.0497868731731	-88.9255	-50.8846	-12.8626	75.845350467344	-179.073
-133.399	6.77694287486998	610.969666370669	61.8023106300396	-26.0598	-67.1398	8.80028809916422	61.1684320169069	-314.361	-133.399	6.77694287486998	610.969666370669	61.8023106300396	-26.0598	-67.1398	8.80028809916422	61.1684320169069	-314.361	-133.399	6.77694287486998	610.969666370669	61.8023106300396	-26.0598	-67.1398	8.80028809916422	61.1684320169069	-314.361
-29.1681	20.3641700648814	709.958213838697	97.9166766034972	-47.01	-75.1947	30.6372871699706	-48.9015	-188.24	-29.1681	20.3641700648814	709.958213838697	97.9166766034972	-47.01	-75.1947	30.6372871699706	-48.9015	-188.24	-29.1681	20.3641700648814	709.958213838697	97.9166766034972	-47.01	-75.1947	30.6372871699706	-48.9015	-188.24
23.0002278077274	13.3436288198042	806.770622663496	31.4443515512964	-34.8155	-73.867	43.3596917266314	-8.94036	-4.31785	23.0002278077274	13.3436288198042	806.770622663496	31.4443515512964	-34.8155	-73.867	43.3596917266314	-8.94036	-4.31785	23.0002278077274	13.3436288198042	806.770622663496	31.4443515512964	-34.8155	-73.867	43.3596917266314	-8.94036	-4.31785
108.565652706279	12.1690512992898	863.932101100275	-43.1005	28.905253573824	-55.7547	40.7702835399815	-1.0346	-28.1966	108.565652706279	12.1690512992898	863.932101100275	-43.1005	28.905253573824	-55.7547	40.7702835399815	-1.0346	-28.1966	108.565652706279	12.1690512992898	863.932101100275	-43.1005	28.905253573824	-55.7547	40.7702835399815	-1.0346	-28.1966
182.263232374638	-1.9817	905.287058592666	-35.8017	5.16543089780422	-40.9622	24.7525083313863	-32.6197	-56.0401	182.263232374638	-1.9817	905.287058592666	-35.8017	5.16543089780422	-40.9622	24.7525083313863	-32.6197	-56.0401	182.263232374638	-1.9817	905.287058592666	-35.8017	5.16543089780422	-40.9622	24.7525083313863	-32.6197	-56.0401
83.2212587396537	-6.68505	921.849896045898	0.81779948064117	60.3740926973309	-24.9251	4.64968466372166	-24.7861	107.657101255587	83.2212587396537	-6.68505	921.849896045898	0.81779948064117	60.3740926973309	-24.9251	4.64968466372166	-24.7861	107.657101255587	83.2212587396537	-6.68505	921.849896045898	0.81779948064117	60.3740926973309	-24.9251	4.64968466372166	-24.7861	107.657101255587
-24.1326	7.25352413924502	898.119218527702	-28.3853	-5.5495	-7.45191	-10.1972	-114.217	160.473321302726	-24.1326	7.25352413924502	898.119218527702	-28.3853	-5.5495	-7.45191	-10.1972	-114.217	160.473321302726	-24.1326	7.25352413924502	898.119218527702	-28.3853	-5.5495	-7.45191	-10.1972	-114.217	160.473321302726
-381.898	3.08005471896258	871.87826796647	-57.4309	-52.4871	-17.6826	-16.2057	-165.481	-52.1229	-381.898	3.08005471896258	871.87826796647	-57.4309	-52.4871	-17.6826	-16.2057	-165.481	-52.1229	-381.898	3.08005471896258	871.87826796647	-57.4309	-52.4871	-17.6826	-16.2057	-165.481	-52.1229
-381.19	-9.21764	805.960728710533	-92.456	-69.9068	-38.4179	-15.1524	-64.3336	-95.4856	-381.19	-9.21764	805.960728710533	-92.456	-69.9068	-38.4179	-15.1524	-64.3336	-95.4856	-381.19	-9.21764	805.960728710533	-92.456	-69.9068	-38.4179	-15.1524	-64.3336	-95.4856
-218.204	-11.0669	725.900478759124	-111.838	-37.7963	-30.3176	-10.8347	-30.1808	29.6299315723018	-218.204	-11.0669	725.900478759124	-111.838	-37.7963	-30.3176	-10.8347	-30.1808	29.6299315723018	-218.204	-11.0669	725.900478759124	-111.838	-37.7963	-30.3176	-10.8347	-30.1808	29.6299315723018
-98.562	-25.7373	646.434272998165	-105.557	73.4444830715467	27.5824734263354	-5.35807	-94.3696	161.121444051736	-98.562	-25.7373	646.434272998165	-105.557	73.4444830715467	27.5824734263354	-5.35807	-94.3696	161.121444051736	-98.562	-25.7373	646.434272998165	-105.557	73.4444830715467	27.5824734263354	-5.35807	-94.3696	161.121444051736
120.779353603094	-22.6325	570.862312382224	-154.336	116.165096545564	59.5279952100849	1.73697557354557	-140.82	287.800605486445	120.779353603094	-22.6325	570.862312382224	-154.336	116.165096545564	59.5279952100849	1.73697557354557	-140.82	287.800605486445	120.779353603094	-22.6325	570.862312382224	-154.336	116.165096545564	59.5279952100849	1.73697557354557	-140.82	287.800605486445
258.232489891355	-2.38514	470.683283417462	-176.652	55.8050090904709	84.4612060044396	12.546085239994	-170.935	331.542806280554	258.232489891355	-2.38514	470.683283417462	-176.652	55.8050090904709	84.4612060044396	12.546085239994	-170.935	331.542806280554	258.232489891355	-2.38514	470.683283417462	-176.652	55.8050090904709	84.4612060044396	12.546085239994	-170.935	331.542806280554
164.769361759773	-11.2261	403.79400014927	-128.42	40.1450952277425	89.7014127953757	28.8471649021348	-163.296	486.693347291546	164.769361759773	-11.2261	403.79400014927	-128.42	40.1450952277425	89.7014127953757	28.8471649021348	-163.296	486.693347291546	164.769361759773	-11.2261	403.79400014927	-128.42	40.1450952277425	89.7014127953757	28.8471649021348	-163.296	486.693347291546
180.299208820337	-6.09222	341.473087742384	-61.1079	84.9829497070114	73.4121815340769	49.4181719409197	-96.2023	625.333786983033	180.299208820337	-6.09222	341.473087742384	-61.1079	84.9829497070114	73.4121815340769	49.4181719409197	-96.2023	625.333786983033	180.299208820337	-6.09222	341.473087742384	-61.1079	84.9829497070114	73.4121815340769	49.4181719409197	-96.2023	625.333786983033
-36.305	-30.3933	282.780548011226	7.31821261792196	132.565915345548	73.3254447690002	69.6736055269013	-55.0485	490.672472738787	-36.305	-30.3933	282.780548011226	7.31821261792196	132.565915345548	73.3254447690002	69.6736055269013	-55.0485	490.672472738787	-36.305	-30.3933	282.780548011226	7.31821261792196	132.565915345548	73.3254447690002	69.6736055269013	-55.0485	490.672472738787
-153.568	-9.01892	230.977959352549	9.16313981231968	134.700851600247	29.0415684839797	84.0050037159769	-22.8419	107.283305729841	-153.568	-9.01892	230.977959352549	9.16313981231968	134.700851600247	29.0415684839797	84.0050037159769	-22.8419	107.283305729841	-153.568	-9.01892	230.977959352549	9.16313981231968	134.700851600247	29.0415684839797	84.0050037159769	-22.8419	107.283305729841
6.18681470905648	25.0187541936394	183.988834906664	-45.75	63.6449369136415	-7.15662	87.880640503398	43.9163849621735	69.7203927478906	6.18681470905648	25.0187541936394	183.988834906664	-45.75	63.6449369136415	-7.15662	87.880640503398	43.9163849621735	69.7203927478906	6.18681470905648	25.0187541936394	183.988834906664	-45.75	63.6449369136415	-7.15662	87.880640503398	43.9163849621735	69.7203927478906
233.385416450468	34.1443765124832	120.442377608444	-63.5716	47.9969186446865	-24.4605	80.095176098893	60.8930357131198	-222.43	233.385416450468	34.1443765124832	120.442377608444	-63.5716	47.9969186446865	-24.4605	80.095176098893	60.8930357131198	-222.43	233.385416450468	34.1443765124832	120.442377608444	-63.5716	47.9969186446865	-24.4605	80.095176098893	60.8930357131198	-222.43
186.320875301839	33.8862553404099	100.151767052311	-44.2746	51.9631580679868	-10.8826	63.5883392220929	67.6017213625565	-401.372	186.320875301839	33.8862553404099	100.151767052311	-44.2746	51.9631580679868	-10.8826	63.5883392220929	67.6017213625565	-401.372	186.320875301839	33.8862553404099	100.151767052311	-44.2746	51.9631580679868	-10.8826	63.5883392220929	67.6017213625565	-401.372
137.537095845652	3.03640625937378	89.6466689008591	-56.5317	57.7090675369266	45.6392578361901	43.7020100751229	124.301265060536	-330.036	137.537095845652	3.03640625937378	89.6466689008591	-56.5317	57.7090675369266	45.6392578361901	43.7020100751229	124.301265060536	-330.036	137.537095845652	3.03640625937378	89.6466689008591	-56.5317	57.7090675369266	45.6392578361901	43.7020100751229	124.301265060536	-330.036
180.194235643088	7.67054778339218	65.8946593984051	-40.9376	64.089378119985	116.958839115261	25.2220809211542	128.843027514841	-180.929	180.194235643088	7.67054778339218	65.8946593984051	-40.9376	64.089378119985	116.958839115261	25.2220809211542	128.843027514841	-180.929	180.194235643088	7.67054778339218	65.8946593984051	-40.9376	64.089378119985	116.958839115261	25.2220809211542	128.843027514841	-180.929
199.175818583039	5.12796799258473	45.7012874351928	-61.7909	45.9416459247036	140.535739737859	10.973694517813	-6.01592	-79.578	199.175818583039	5.12796799258473	45.7012874351928	-61.7909	45.9416459247036	140.535739737859	10.973694517813	-6.01592	-79.578	199.175818583039	5.12796799258473	45.7012874351928	-61.7909	45.9416459247036	140.535739737859	10.973694517813	-6.01592	-79.578
231.204049539687	0.528102849558768	7.42994425965578	-82.5168	38.2929400611833	118.543516211924	1.78407990686178	-71.1752	-62.7089	231.204049539687	0.528102849558768	7.42994425965578	-82.5168	38.2929400611833	118.543516211924	1.78407990686178	-71.1752	-62.7089	231.204049539687	0.528102849558768	7.42994425965578	-82.5168	38.2929400611833	118.543516211924	1.78407990686178	-71.1752	-62.7089
297.030791540134	-36.8004	-28.7557	-34.4038	18.0833162267831	84.6706083289157	-3.36554	70.8254137712175	16.0434994784876	297.030791540134	-36.8004	-28.7557	-34.4038	18.0833162267831	84.6706083289157	-3.36554	70.8254137712175	16.0434994784876	297.030791540134	-36.8004	-28.7557	-34.4038	18.0833162267831	84.6706083289157	-3.36554	70.8254137712175	16.0434994784876
214.549943130807	-34.9258	-30.1316	21.0242477586867	26.0429370862597	53.0023855261949	-4.88957	216.09795223132	75.9343940699906	214.549943130807	-34.9258	-30.1316	21.0242477586867	26.0429370862597	53.0023855261949	-4.88957	216.09795223132	75.9343940699906	214.549943130807	-34.9258	-30.1316	21.0242477586867	26.0429370862597	53.0023855261949	-4.88957	216.09795223132	75.9343940699906
158.529719205825	7.1404403465123	-47.0628	72.8590315195195	15.0968143738089	49.4517478379409	-1.96294	181.629260162084	-56.7467	158.529719205825	7.1404403465123	-47.0628	72.8590315195195	15.0968143738089	49.4517478379409	-1.96294	181.629260162084	-56.7467	158.529719205825	7.1404403465123	-47.0628	72.8590315195195	15.0968143738089	49.4517478379409	-1.96294	181.629260162084	-56.7467
-24.7946	21.8555214999293	-49.7381	85.7207291020853	-6.06568	52.3666016771012	5.0213376102937	53.6957164655053	-66.6348	-24.7946	21.8555214999293	-49.7381	85.7207291020853	-6.06568	52.3666016771012	5.0213376102937	53.6957164655053	-66.6348	-24.7946	21.8555214999293	-49.7381	85.7207291020853	-6.06568	52.3666016771012	5.0213376102937	53.6957164655053	-66.6348
-96.2216	42.2906795058855	-63.176	117.700934519629	-13.528	48.9584107941942	14.5320259532087	-124.934	-171.515	-96.2216	42.2906795058855	-63.176	117.700934519629	-13.528	48.9584107941942	14.5320259532087	-124.934	-171.515	-96.2216	42.2906795058855	-63.176	117.700934519629	-13.528	48.9584107941942	14.5320259532087	-124.934	-171.515
-68.3907	33.1702693629097	-125.364	219.34200135982	-38.005	38.0228284535635	24.9939678447179	-103.102	-113.844	-68.3907	33.1702693629097	-125.364	219.34200135982	-38.005	38.0228284535635	24.9939678447179	-103.102	-113.844	-68.3907	33.1702693629097	-125.364	219.34200135982	-38.005	38.0228284535635	24.9939678447179	-103.102	-113.844
-25.9344	57.7353821200674	-176.982	192.517052519928	-79.2747	31.0567719343668	34.7511892937763	-89.0092	-16.9013	-25.9344	57.7353821200674	-176.982	192.517052519928	-79.2747	31.0567719343668	34.7511892937763	-89.0092	-16.9013	-25.9344	57.7353821200674	-176.982	192.517052519928	-79.2747	31.0567719343668	34.7511892937763	-89.0092	-16.9013
26.7011529566412	42.7731542845343	-137.339	89.3319109484896	-120.279	-0.328122	39.8272565932613	14.9407063847509	94.5853537230311	26.7011529566412	42.7731542845343	-137.339	89.3319109484896	-120.279	-0.328122	39.8272565932613	14.9407063847509	94.5853537230311	26.7011529566412	42.7731542845343	-137.339	89.3319109484896	-120.279	-0.328122	39.8272565932613	14.9407063847509	94.5853537230311
60.5064658788835	39.173130083829	-70.0532	71.168	-134.396	-1.77252	35.1344644337644	158.137357343286	-356.412	60.5064658788835	39.173130083829	-70.0532	71.168	-134.396	-1.77252	35.1344644337644	158.137357343286	-356.412	60.5064658788835	39.173130083829	-70.0532	71.168	-134.396	-1.77252	35.1344644337644	158.137357343286	-356.412
-108.167	-1.44374	-96.5831	102.310761988923	-91.8315	16.2818530348033	19.4310025657643	166.587470877955	-493.98	-108.167	-1.44374	-96.5831	102.310761988923	-91.8315	16.2818530348033	19.4310025657643	166.587470877955	-493.98	-108.167	-1.44374	-96.5831	102.310761988923	-91.8315	16.2818530348033	19.4310025657643	166.587470877955	-493.98
-219.999	-36.3715	-111.396	81.7226129131063	-64.2334	39.3996671212163	-3.6974	183.974307800911	-394.431	-219.999	-36.3715	-111.396	81.7226129131063	-64.2334	39.3996671212163	-3.6974	183.974307800911	-394.431	-219.999	-36.3715	-111.396	81.7226129131063	-64.2334	39.3996671212163	-3.6974	183.974307800911	-394.431
-332.338	-33.7315	-59.2909	51.0009518963593	-29.8836	65.4714253995203	-29.155	73.8742099132439	-321.045	-332.338	-33.7315	-59.2909	51.0009518963593	-29.8836	65.4714253995203	-29.155	73.8742099132439	-321.045	-332.338	-33.7315	-59.2909	51.0009518963593	-29.8836	65.4714253995203	-29.155	73.8742099132439	-321.045
-342.605	-5.86494	-73.2787	12.8882077479423	-34.7116	75.2115349396246	-51.8929	44.1028098714627	-196.995	-342.605	-5.86494	-73.2787	12.8882077479423	-34.7116	75.2115349396246	-51.8929	44.1028098714627	-196.995	-342.605	-5.86494	-73.2787	12.8882077479423	-34.7116	75.2115349396246	-51.8929	44.1028098714627	-196.995
-223.541	15.3057843123656	-115.148	-35.7384	-19.364	60.4097365346053	-67.6965	13.5184842290429	-39.388	-223.541	15.3057843123656	-115.148	-35.7384	-19.364	60.4097365346053	-67.6965	13.5184842290429	-39.388	-223.541	15.3057843123656	-115.148	-35.7384	-19.364	60.4097365346053	-67.6965	13.5184842290429	-39.388
-131.957	18.9247792407743	-120.641	-1.89892	2.75584367382644	62.420680786454	-75.7306	-19.7463	83.7589421940831	-131.957	18.9247792407743	-120.641	-1.89892	2.75584367382644	62.420680786454	-75.7306	-19.7463	83.7589421940831	-131.957	18.9247792407743	-120.641	-1.89892	2.75584367382644	62.420680786454	-75.7306	-19.7463	83.7589421940831
-39.2434	21.1438854984654	-92.6361	62.7126156510281	24.6563508682193	48.9988801622207	-80.7991	27.1200066203721	243.098212633517	-39.2434	21.1438854984654	-92.6361	62.7126156510281	24.6563508682193	48.9988801622207	-80.7991	27.1200066203721	243.098212633517	-39.2434	21.1438854984654	-92.6361	62.7126156510281	24.6563508682193	48.9988801622207	-80.7991	27.1200066203721	243.098212633517
46.9421453266805	20.1200452677225	-86.5473	137.071202344118	12.0032727440556	33.2130498122156	-91.6047	56.3238256140961	306.80002511161	46.9421453266805	20.1200452677225	-86.5473	137.071202344118	12.0032727440556	33.2130498122156	-91.6047	56.3238256140961	306.80002511161	46.9421453266805	20.1200452677225	-86.5473	137.071202344118	12.0032727440556	33.2130498122156	-91.6047	56.3238256140961	306.80002511161
111.301619012555	10.5145199756002	-51.8634	41.491543271393	-16.2478	35.8732603776017	-112.28	40.4260488132096	322.549471537658	111.301619012555	10.5145199756002	-51.8634	41.491543271393	-16.2478	35.8732603776017	-112.28	40.4260488132096	322.549471537658	111.301619012555	10.5145199756002	-51.8634	41.491543271393	-16.2478	35.8732603776017	-112.28	40.4260488132096	322.549471537658
150.31719566401	-8.14546	-32.5666	-51.9543	-12.058	10.9321035363883	-139.2	66.7271363977246	142.958615580407	150.31719566401	-8.14546	-32.5666	-51.9543	-12.058	10.9321035363883	-139.2	66.7271363977246	142.958615580407	150.31719566401	-8.14546	-32.5666	-51.9543	-12.058	10.9321035363883	-139.2	66.7271363977246	142.958615580407
209.531021462435	-8.48829	-5.51225	-124.642	-12.9649	28.5038637209795	-164.496	158.976294782792	-156.684	209.531021462435	-8.48829	-5.51225	-124.642	-12.9649	28.5038637209795	-164.496	158.976294782792	-156.684	209.531021462435	-8.48829	-5.51225	-124.642	-12.9649	28.5038637209795	-164.496	158.976294782792	-156.684
182.18223908941	-2.76207	24.6190779272427	-125.629	40.0325201078965	27.3370317226416	-181.062	130.77207041099	-268.201	182.18223908941	-2.76207	24.6190779272427	-125.629	40.0325201078965	27.3370317226416	-181.062	130.77207041099	-268.201	182.18223908941	-2.76207	24.6190779272427	-125.629	40.0325201078965	27.3370317226416	-181.062	130.77207041099	-268.201
126.495216687604	-8.15011	-2.90657	-33.0136	5.32252364228969	19.0017944438168	-183.197	98.2576033919488	-248.056	126.495216687604	-8.15011	-2.90657	-33.0136	5.32252364228969	19.0017944438168	-183.197	98.2576033919488	-248.056	126.495216687604	-8.15011	-2.90657	-33.0136	5.32252364228969	19.0017944438168	-183.197	98.2576033919488	-248.056
99.5722660281782	-2.01195	-23.3968	86.4343136468732	-17.7433	15.6463630986713	-167.65	25.6914623732107	-31.3554	99.5722660281782	-2.01195	-23.3968	86.4343136468732	-17.7433	15.6463630986713	-167.65	25.6914623732107	-31.3554	99.5722660281782	-2.01195	-23.3968	86.4343136468732	-17.7433	15.6463630986713	-167.65	25.6914623732107	-31.3554
57.8640509235053	12.1042492821891	-23.0827	132.985175230353	7.06241477324341	10.2598150470925	-136.433	-75.1493	222.84084661386	57.8640509235053	12.1042492821891	-23.0827	132.985175230353	7.06241477324341	10.2598150470925	-136.433	-75.1493	222.84084661386	57.8640509235053	12.1042492821891	-23.0827	132.985175230353	7.06241477324341	10.2598150470925	-136.433	-75.1493	222.84084661386
8.38523	8.64114172081094	0.436068822443072	128.20733952338	-53.52	14.9549397923897	-95.4508	-102.769	341.613211196639	8.38523	8.64114172081094	0.436068822443072	128.20733952338	-53.52	14.9549397923897	-95.4508	-102.769	341.613211196639	8.38523	8.64114172081094	0.436068822443072	128.20733952338	-53.52	14.9549397923897	-95.4508	-102.769	341.613211196639
-64.4232	16.0753337580506	30.4697815952647	48.9894642436564	-88.7947	19.7672017284338	-50.6581	-154.165	456.756808499826	-64.4232	16.0753337580506	30.4697815952647	48.9894642436564	-88.7947	19.7672017284338	-50.6581	-154.165	456.756808499826	-64.4232	16.0753337580506	30.4697815952647	48.9894642436564	-88.7947	19.7672017284338	-50.6581	-154.165	456.756808499826
-101.858	8.07762387790467	40.2139923694797	83.4754990960312	-71.8346	6.09840273263755	-8.62332	-124.142	403.225275307454	-101.858	8.07762387790467	40.2139923694797	83.4754990960312	-71.8346	6.09840273263755	-8.62332	-124.142	403.225275307454	-101.858	8.07762387790467	40.2139923694797	83.4754990960312	-71.8346	6.09840273263755	-8.62332	-124.142	403.225275307454
-126.823	9.39872990448008	29.0731491998701	67.8181547766423	-60.6139	-9.4856	23.3158316964766	41.4387203152444	-95.6648	-126.823	9.39872990448008	29.0731491998701	67.8181547766423	-60.6139	-9.4856	23.3158316964766	41.4387203152444	-95.6648	-126.823	9.39872990448008	29.0731491998701	67.8181547766423	-60.6139	-9.4856	23.3158316964766	41.4387203152444	-95.6648
-137.6	9.16452589877728	12.0845888917225	68.5716751804197	-23.2176	1.53387869743634	39.7807986524752	32.9400096914385	-349.345	-137.6	9.16452589877728	12.0845888917225	68.5716751804197	-23.2176	1.53387869743634	39.7807986524752	32.9400096914385	-349.345	-137.6	9.16452589877728	12.0845888917225	68.5716751804197	-23.2176	1.53387869743634	39.7807986524752	32.9400096914385	-349.345
-140.42	6.20542412562216	32.1214049413971	49.3005519804154	3.31838344340836	14.4591447803574	39.8188699135415	-16.2876	-494.022	-140.42	6.20542412562216	32.1214049413971	49.3005519804154	3.31838344340836	14.4591447803574	39.8188699135415	-16.2876	-494.022	-140.42	6.20542412562216	32.1214049413971	49.3005519804154	3.31838344340836	14.4591447803574	39.8188699135415	-16.2876	-494.022
-148.963	25.6921216929951	48.3707733632412	52.2635912294943	82.8664177927705	15.0965824641623	26.6440683931065	3.89474399322236	-119.199	-148.963	25.6921216929951	48.3707733632412	52.2635912294943	82.8664177927705	15.0965824641623	26.6440683931065	3.89474399322236	-119.199	-148.963	25.6921216929951	48.3707733632412	52.2635912294943	82.8664177927705	15.0965824641623	26.6440683931065	3.89474399322236	-119.199
-147.665	-1.1506	60.8760573729247	88.2531240136728	155.661046128379	11.9086490777461	6.02411162147358	175.73882468795	247.358907182324	-147.665	-1.1506	60.8760573729247	88.2531240136728	155.661046128379	11.9086490777461	6.02411162147358	175.73882468795	247.358907182324	-147.665	-1.1506	60.8760573729247	88.2531240136728	155.661046128379	11.9086490777461	6.02411162147358	175.73882468795	247.358907182324
-130.695	9.07091892918452	62.5945757123535	21.2180570914998	86.0292162044204	-22.2423	-15.7054	59.943374933521	473.526295506978	-130.695	9.07091892918452	62.5945757123535	21.2180570914998	86.0292162044204	-22.2423	-15.7054	59.943374933521	473.526295506978	-130.695	9.07091892918452	62.5945757123535	21.2180570914998	86.0292162044204	-22.2423	-15.7054	59.943374933521	473.526295506978
-121.786	-4.15981	33.3216616350515	-118.448	7.34025811828321	-29.704	-34.0301	-35.8438	236.336245637163	-121.786	-4.15981	33.3216616350515	-118.448	7.34025811828321	-29.704	-34.0301	-35.8438	236.336245637163	-121.786	-4.15981	33.3216616350515	-118.448	7.34025811828321	-29.704	-34.0301	-35.8438	236.336245637163
-101.906	-15.6577	-11.8205	-183.118	1.55809659425307	-35.2389	-46.6332	-172.905	-320.063	-101.906	-15.6577	-11.8205	-183.118	1.55809659425307	-35.2389	-46.6332	-172.905	-320.063	-101.906	-15.6577	-11.8205	-183.118	1.55809659425307	-35.2389	-46.6332	-172.905	-320.063
-71.0456	-16.9365	-10.2787	-153.824	44.4288834764893	-48.8591	-52.9426	-541.471	-422.612	-71.0456	-16.9365	-10.2787	-153.824	44.4288834764893	-48.8591	-52.9426	-541.471	-422.612	-71.0456	-16.9365	-10.2787	-153.824	44.4288834764893	-48.8591	-52.9426	-541.471	-422.612
-84.1518	-9.18497	66.1045026323774	-90.0977	48.2032910099293	-63.3834	-53.316	-544.675	-273.533	-84.1518	-9.18497	66.1045026323774	-90.0977	48.2032910099293	-63.3834	-53.316	-544.675	-273.533	-84.1518	-9.18497	66.1045026323774	-90.0977	48.2032910099293	-63.3834	-53.316	-544.675	-273.533
-67.1187	5.12180374085601	176.425	-94.0052	5.58231340619138	-79.3992	-50.2999	-106.565	-177.501	-67.1187	5.12180374085601	176.425	-94.0052	5.58231340619138	-79.3992	-50.2999	-106.565	-177.501	-67.1187	5.12180374085601	176.425	-94.0052	5.58231340619138	-79.3992	-50.2999	-106.565	-177.501
-60.2345	6.09588033484653	66.080693066042	-118.503	44.0898910067934	-88.1124	-47.7157	69.7269475817565	61.9465820797688	-60.2345	6.09588033484653	66.080693066042	-118.503	44.0898910067934	-88.1124	-47.7157	69.7269475817565	61.9465820797688	-60.2345	6.09588033484653	66.080693066042	-118.503	44.0898910067934	-88.1124	-47.7157	69.7269475817565	61.9465820797688
-63.9401	18.9597769943433	-44.9863	-69.4558	54.1221278634821	-74.3087	-48.1989	78.3562682070012	312.936020462391	-63.9401	18.9597769943433	-44.9863	-69.4558	54.1221278634821	-74.3087	-48.1989	78.3562682070012	312.936020462391	-63.9401	18.9597769943433	-44.9863	-69.4558	54.1221278634821	-74.3087	-48.1989	78.3562682070012	312.936020462391
-59.6969	1.03101577967981	-83.3294	-51.4209	9.64221249591976	-68.9341	-53.5799	97.0330401429609	364.373282262639	-59.6969	1.03101577967981	-83.3294	-51.4209	9.64221249591976	-68.9341	-53.5799	97.0330401429609	364.373282262639	-59.6969	1.03101577967981	-83.3294	-51.4209	9.64221249591976	-68.9341	-53.5799	97.0330401429609	364.373282262639
-17.3979	14.285703474975	-80.4825	-58.2405	-37.7291	-67.8688	-64.791	117.990604975035	246.797272333825	-17.3979	14.285703474975	-80.4825	-58.2405	-37.7291	-67.8688	-64.791	117.990604975035	246.797272333825	-17.3979	14.285703474975	-80.4825	-58.2405	-37.7291	-67.8688	-64.791	117.990604975035	246.797272333825
7.5900841034706	4.49447561794476	-62.7889	-39.0739	-9.15849	-78.2707	-82.7391	55.7434705533593	222.312784199797	7.5900841034706	4.49447561794476	-62.7889	-39.0739	-9.15849	-78.2707	-82.7391	55.7434705533593	222.312784199797	7.5900841034706	4.49447561794476	-62.7889	-39.0739	-9.15849	-78.2707	-82.7391	55.7434705533593	222.312784199797
28.3755696685185	14.9296214250631	-80.8733	5.58368873188663	-40.9152	-70.0989	-105.656	-0.917881	100.582421366665	28.3755696685185	14.9296214250631	-80.8733	5.58368873188663	-40.9152	-70.0989	-105.656	-0.917881	100.582421366665	28.3755696685185	14.9296214250631	-80.8733	5.58368873188663	-40.9152	-70.0989	-105.656	-0.917881	100.582421366665
5.29181297186263	-13.6173	-31.4481	28.9359494478402	-41.8147	-76.4954	-128.637	-6.11029	-9.02732	5.29181297186263	-13.6173	-31.4481	28.9359494478402	-41.8147	-76.4954	-128.637	-6.11029	-9.02732	5.29181297186263	-13.6173	-31.4481	28.9359494478402	-41.8147	-76.4954	-128.637	-6.11029	-9.02732
-5.91655	-25.0147	45.0494668704769	17.2941638672941	-25.1682	-64.1431	-147.565	18.8023688143162	-8.27702	-5.91655	-25.0147	45.0494668704769	17.2941638672941	-25.1682	-64.1431	-147.565	18.8023688143162	-8.27702	-5.91655	-25.0147	45.0494668704769	17.2941638672941	-25.1682	-64.1431	-147.565	18.8023688143162	-8.27702
17.2653664995781	-4.18285	62.5765766781711	-23.1721	58.0006633174022	-48.0875	-162.378	52.2545851706272	-35.5465	17.2653664995781	-4.18285	62.5765766781711	-23.1721	58.0006633174022	-48.0875	-162.378	52.2545851706272	-35.5465	17.2653664995781	-4.18285	62.5765766781711	-23.1721	58.0006633174022	-48.0875	-162.378	52.2545851706272	-35.5465
29.6649228318444	3.70948892075649	76.1884135648077	-85.6394	35.7746524084024	-36.0934	-176.768	63.2641826501849	51.3017261042597	29.6649228318444	3.70948892075649	76.1884135648077	-85.6394	35.7746524084024	-36.0934	-176.768	63.2641826501849	51.3017261042597	29.6649228318444	3.70948892075649	76.1884135648077	-85.6394	35.7746524084024	-36.0934	-176.768	63.2641826501849	51.3017261042597
-16.824	19.5988727385912	79.3166565505839	-35.0676	-22.4226	-41.5211	-193.517	68.2632007578011	100.401848333426	-16.824	19.5988727385912	79.3166565505839	-35.0676	-22.4226	-41.5211	-193.517	68.2632007578011	100.401848333426	-16.824	19.5988727385912	79.3166565505839	-35.0676	-22.4226	-41.5211	-193.517	68.2632007578011	100.401848333426
-45.6922	14.1713484760856	150.53636036269	-1.26005	-44.4948	-13.1368	-210.855	64.9131734890519	93.4403115069426	-45.6922	14.1713484760856	150.53636036269	-1.26005	-44.4948	-13.1368	-210.855	64.9131734890519	93.4403115069426	-45.6922	14.1713484760856	150.53636036269	-1.26005	-44.4948	-13.1368	-210.855	64.9131734890519	93.4403115069426
-70.0902	29.3598237025052	130.940755124633	-46.4705	-4.43643	0.373625201313763	-223.221	34.0269616194876	92.3189580135087	-70.0902	29.3598237025052	130.940755124633	-46.4705	-4.43643	0.373625201313763	-223.221	34.0269616194876	92.3189580135087	-70.0902	29.3598237025052	130.940755124633	-46.4705	-4.43643	0.373625201313763	-223.221	34.0269616194876	92.3189580135087
-57.0135	26.494540001492	37.3564604635101	-132.21	-13.6158	12.3053251427747	-226.466	-13.4408	63.3741965472737	-57.0135	26.494540001492	37.3564604635101	-132.21	-13.6158	12.3053251427747	-226.466	-13.4408	63.3741965472737	-57.0135	26.494540001492	37.3564604635101	-132.21	-13.6158	12.3053251427747	-226.466	-13.4408	63.3741965472737
-22.978	25.7094435797021	73.3922833484081	-139.866	-36.2892	10.4101946167719	-220.234	-5.33215	61.7779640580316	-22.978	25.7094435797021	73.3922833484081	-139.866	-36.2892	10.4101946167719	-220.234	-5.33215	61.7779640580316	-22.978	25.7094435797021	73.3922833484081	-139.866	-36.2892	10.4101946167719	-220.234	-5.33215	61.7779640580316
16.9050943350367	27.3548339115866	133.450622075484	-8.59838	-18.898	18.3318975315049	-207.394	29.0217950266179	5.07828967672359	16.9050943350367	27.3548339115866	133.450622075484	-8.59838	-18.898	18.3318975315049	-207.394	29.0217950266179	5.07828967672359	16.9050943350367	27.3548339115866	133.450622075484	-8.59838	-18.898	18.3318975315049	-207.394	29.0217950266179	5.07828967672359
-11.7453	42.7181305526001	33.5051520337987	-29.6286	33.2302	20.023790364432	-192.746	59.4178770400195	-9.5649	-11.7453	42.7181305526001	33.5051520337987	-29.6286	33.2302	20.023790364432	-192.746	59.4178770400195	-9.5649	-11.7453	42.7181305526001	33.5051520337987	-29.6286	33.2302	20.023790364432	-192.746	59.4178770400195	-9.5649
-73.5133	47.3385960031153	10.2690622629103	-31.7279	97.5702308144711	24.1375098157885	-181.078	36.6809206679813	-20.0015	-73.5133	47.3385960031153	10.2690622629103	-31.7279	97.5702308144711	24.1375098157885	-181.078	36.6809206679813	-20.0015	-73.5133	47.3385960031153	10.2690622629103	-31.7279	97.5702308144711	24.1375098157885	-181.078	36.6809206679813	-20.0015
-20.3025	1.6547304635084	35.6485208404136	47.7678357877896	85.0549190904933	35.6272822867949	-174.049	87.2981085291901	-17.4006	-20.3025	1.6547304635084	35.6485208404136	47.7678357877896	85.0549190904933	35.6272822867949	-174.049	87.2981085291901	-17.4006	-20.3025	1.6547304635084	35.6485208404136	47.7678357877896	85.0549190904933	35.6272822867949	-174.049	87.2981085291901	-17.4006
69.2317478342247	-22.7521	17.3253339540344	133.744419882777	9.12383961101272	38.2417152861949	-169.421	104.399144082207	32.2594855495436	69.2317478342247	-22.7521	17.3253339540344	133.744419882777	9.12383961101272	38.2417152861949	-169.421	104.399144082207	32.2594855495436	69.2317478342247	-22.7521	17.3253339540344	133.744419882777	9.12383961101272	38.2417152861949	-169.421	104.399144082207	32.2594855495436
3.69197741871324	-13.1464	100.857460557902	178.842660082448	-20.2803	47.6941953538927	-164.066	77.5609020077498	-166.142	3.69197741871324	-13.1464	100.857460557902	178.842660082448	-20.2803	47.6941953538927	-164.066	77.5609020077498	-166.142	3.69197741871324	-13.1464	100.857460557902	178.842660082448	-20.2803	47.6941953538927	-164.066	77.5609020077498	-166.142
36.0942084014933	-45.4158	145.988806820197	189.657063232953	-26.6901	44.522452803587	-156.489	53.5889665559222	-236.933	36.0942084014933	-45.4158	145.988806820197	189.657063232953	-26.6901	44.522452803587	-156.489	53.5889665559222	-236.933	36.0942084014933	-45.4158	145.988806820197	189.657063232953	-26.6901	44.522452803587	-156.489	53.5889665559222	-236.933
113.01990413288	-61.9017	8.17063372504111	95.1111313615084	-22.0642	50.6319012029903	-147.257	101.066375859115	-240.601	113.01990413288	-61.9017	8.17063372504111	95.1111313615084	-22.0642	50.6319012029903	-147.257	101.066375859115	-240.601	113.01990413288	-61.9017	8.17063372504111	95.1111313615084	-22.0642	50.6319012029903	-147.257	101.066375859115	-240.601
73.8870971372717	-54.3929	-20.6828	19.5986662581049	-6.04575	39.1831834726395	-136.317	76.4920774938024	-159.372	73.8870971372717	-54.3929	-20.6828	19.5986662581049	-6.04575	39.1831834726395	-136.317	76.4920774938024	-159.372	73.8870971372717	-54.3929	-20.6828	19.5986662581049	-6.04575	39.1831834726395	-136.317	76.4920774938024	-159.372
80.8929451834437	-45.6767	0.387571619664982	89.5446145197836	-6.97194	24.8131086375738	-122.899	88.3369280876617	-133.309	80.8929451834437	-45.6767	0.387571619664982	89.5446145197836	-6.97194	24.8131086375738	-122.899	88.3369280876617	-133.309	80.8929451834437	-45.6767	0.387571619664982	89.5446145197836	-6.97194	24.8131086375738	-122.899	88.3369280876617	-133.309
126.787720527469	-21.9654	47.7049774143133	152.405272047096	11.9481833492838	10.3041934389016	-107.253	-48.4224	-50.9207	126.787720527469	-21.9654	47.7049774143133	152.405272047096	11.9481833492838	10.3041934389016	-107.253	-48.4224	-50.9207	126.787720527469	-21.9654	47.7049774143133	152.405272047096	11.9481833492838	10.3041934389016	-107.253	-48.4224	-50.9207
166.541077893097	17.6813217402114	73.3283662178852	96.3257866996477	-9.02464	24.5094060890637	-91.0528	-175.166	1.5848779501006	166.541077893097	17.6813217402114	73.3283662178852	96.3257866996477	-9.02464	24.5094060890637	-91.0528	-175.166	1.5848779501006	166.541077893097	17.6813217402114	73.3283662178852	96.3257866996477	-9.02464	24.5094060890637	-91.0528	-175.166	1.5848779501006
203.34631231249	20.1647052792672	124.184201354871	17.1421319720136	-38.3963	27.7727307366851	-76.4175	26.3075	-70.877	203.34631231249	20.1647052792672	124.184201354871	17.1421319720136	-38.3963	27.7727307366851	-76.4175	26.3075	-70.877	203.34631231249	20.1647052792672	124.184201354871	17.1421319720136	-38.3963	27.7727307366851	-76.4175	26.3075	-70.877
152.964582488192	25.8225690313221	95.1743200378011	-51.832	-20.5012	32.070483508318	-63.1793	-27.9242	-56.9785	152.964582488192	25.8225690313221	95.1743200378011	-51.832	-20.5012	32.070483508318	-63.1793	-27.9242	-56.9785	152.964582488192	25.8225690313221	95.1743200378011	-51.832	-20.5012	32.070483508318	-63.1793	-27.9242	-56.9785
161.560261050567	50.8082630843858	28.1685637206895	-35.0771	-8.00745	18.7961619085211	-49.6286	-199.015	-126.672	161.560261050567	50.8082630843858	28.1685637206895	-35.0771	-8.00745	18.7961619085211	-49.6286	-199.015	-126.672	161.560261050567	50.8082630843858	28.1685637206895	-35.0771	-8.00745	18.7961619085211	-49.6286	-199.015	-126.672
174.854081738876	52.2366318430231	-2.41241	-73.0443	-34.0394	24.8575778227123	-36.2536	-139.025	-154.013	174.854081738876	52.2366318430231	-2.41241	-73.0443	-34.0394	24.8575778227123	-36.2536	-139.025	-154.013	174.854081738876	52.2366318430231	-2.41241	-73.0443	-34.0394	24.8575778227123	-36.2536	-139.025	-154.013
154.327551228553	29.4270353161518	114.929695094906	-118.345	-47.3885	33.2170303817558	-25.7666	-190.39	-122.123	154.327551228553	29.4270353161518	114.929695094906	-118.345	-47.3885	33.2170303817558	-25.7666	-190.39	-122.123	154.327551228553	29.4270353161518	114.929695094906	-118.345	-47.3885	33.2170303817558	-25.7666	-190.39	-122.123
115.874187268729	18.9372778262673	156.629974888762	-144.989	-37.9837	28.3616777909853	-20.3994	-224.525	-72.7484	115.874187268729	18.9372778262673	156.629974888762	-144.989	-37.9837	28.3616777909853	-20.3994	-224.525	-72.7484	115.874187268729	18.9372778262673	156.629974888762	-144.989	-37.9837	28.3616777909853	-20.3994	-224.525	-72.7484
85.4894543198795	7.44474705823409	176.23372718765	-118.591	-44.1676	-0.030383	-21.1535	-107.444	-206.561	85.4894543198795	7.44474705823409	176.23372718765	-118.591	-44.1676	-0.030383	-21.1535	-107.444	-206.561	85.4894543198795	7.44474705823409	176.23372718765	-118.591	-44.1676	-0.030383	-21.1535	-107.444	-206.561
11.3910070485748	-9.19022	59.3627800330638	-101.585	-50.1184	29.2084818134434	-27.1449	34.9745063506314	-121.586	11.3910070485748	-9.19022	59.3627800330638	-101.585	-50.1184	29.2084818134434	-27.1449	34.9745063506314	-121.586	11.3910070485748	-9.19022	59.3627800330638	-101.585	-50.1184	29.2084818134434	-27.1449	34.9745063506314	-121.586
-8.9681	-16.012	-26.3964	-139.506	-57.7661	24.389350088718	-35.8572	50.278423039422	29.5527619998138	-8.9681	-16.012	-26.3964	-139.506	-57.7661	24.389350088718	-35.8572	50.278423039422	29.5527619998138	-8.9681	-16.012	-26.3964	-139.506	-57.7661	24.389350088718	-35.8572	50.278423039422	29.5527619998138
-16.3161	-4.10682	-1.64743	-115.302	-95.1305	26.1011179610104	-44.515	6.9164024158665	50.9366708428092	-16.3161	-4.10682	-1.64743	-115.302	-95.1305	26.1011179610104	-44.515	6.9164024158665	50.9366708428092	-16.3161	-4.10682	-1.64743	-115.302	-95.1305	26.1011179610104	-44.515	6.9164024158665	50.9366708428092
-20.483	-4.57058	-22.643	-62.8084	8.21731905062921	8.46265125690392	-51.6256	-53.1905	163.152964505844	-20.483	-4.57058	-22.643	-62.8084	8.21731905062921	8.46265125690392	-51.6256	-53.1905	163.152964505844	-20.483	-4.57058	-22.643	-62.8084	8.21731905062921	8.46265125690392	-51.6256	-53.1905	163.152964505844
14.8175584642376	-40.9792	-20.4708	-53.3727	50.7387074537567	15.7145254074126	-56.4621	-51.8583	107.265430690933	14.8175584642376	-40.9792	-20.4708	-53.3727	50.7387074537567	15.7145254074126	-56.4621	-51.8583	107.265430690933	14.8175584642376	-40.9792	-20.4708	-53.3727	50.7387074537567	15.7145254074126	-56.4621	-51.8583	107.265430690933
5.01364556888213	-62.2014	-28.282	35.8914607606402	-159.375	1.83107105614498	-60.349	-57.2692	70.1537116555002	5.01364556888213	-62.2014	-28.282	35.8914607606402	-159.375	1.83107105614498	-60.349	-57.2692	70.1537116555002	5.01364556888213	-62.2014	-28.282	35.8914607606402	-159.375	1.83107105614498	-60.349	-57.2692	70.1537116555002
28.958361457259	-60.8861	3.65605281392992	2.60703757241512	-191.854	-9.80437	-64.9134	-73.862	72.5168075708103	28.958361457259	-60.8861	3.65605281392992	2.60703757241512	-191.854	-9.80437	-64.9134	-73.862	72.5168075708103	28.958361457259	-60.8861	3.65605281392992	2.60703757241512	-191.854	-9.80437	-64.9134	-73.862	72.5168075708103
55.2262379955586	-66.5716	28.9256987794026	-20.8728	-163.152	-34.5494	-70.1429	-58.3663	94.3085718791795	55.2262379955586	-66.5716	28.9256987794026	-20.8728	-163.152	-34.5494	-70.1429	-58.3663	94.3085718791795	55.2262379955586	-66.5716	28.9256987794026	-20.8728	-163.152	-34.5494	-70.1429	-58.3663	94.3085718791795
19.0682068392022	-30.8184	70.7646963048353	22.3016129230965	-97.7905	-50.9736	-73.8805	-36.8583	80.3862148224621	19.0682068392022	-30.8184	70.7646963048353	22.3016129230965	-97.7905	-50.9736	-73.8805	-36.8583	80.3862148224621	19.0682068392022	-30.8184	70.7646963048353	22.3016129230965	-97.7905	-50.9736	-73.8805	-36.8583	80.3862148224621
4.26019332991473	-0.512942	84.2481527065131	71.7466102297573	1.88257494802762	-59.8226	-75.3134	10.5086467670202	92.1001530939696	4.26019332991473	-0.512942	84.2481527065131	71.7466102297573	1.88257494802762	-59.8226	-75.3134	10.5086467670202	92.1001530939696	4.26019332991473	-0.512942	84.2481527065131	71.7466102297573	1.88257494802762	-59.8226	-75.3134	10.5086467670202	92.1001530939696
30.4243680197002	12.4363446983206	109.621462242027	118.567390132442	77.2470575089746	-67.866	-75.4	32.8728640803554	107.407738025867	30.4243680197002	12.4363446983206	109.621462242027	118.567390132442	77.2470575089746	-67.866	-75.4	32.8728640803554	107.407738025867	30.4243680197002	12.4363446983206	109.621462242027	118.567390132442	77.2470575089746	-67.866	-75.4	32.8728640803554	107.407738025867
60.2947813007494	18.4544252616756	110.231119288328	108.783410661688	162.378512193137	-26.1749	-75.73	32.0907992775597	40.6597962259435	60.2947813007494	18.4544252616756	110.231119288328	108.783410661688	162.378512193137	-26.1749	-75.73	32.0907992775597	40.6597962259435	60.2947813007494	18.4544252616756	110.231119288328	108.783410661688	162.378512193137	-26.1749	-75.73	32.0907992775597	40.6597962259435
15.3371915024535	30.127695785111	87.5141658179687	143.228416692801	196.555258684648	6.69297372263349	-75.4733	37.8356257932355	25.6685963482089	15.3371915024535	30.127695785111	87.5141658179687	143.228416692801	196.555258684648	6.69297372263349	-75.4733	37.8356257932355	25.6685963482089	15.3371915024535	30.127695785111	87.5141658179687	143.228416692801	196.555258684648	6.69297372263349	-75.4733	37.8356257932355	25.6685963482089
86.774562864362	26.5953450255261	97.4658472652964	156.072176681435	220.350816475609	33.6161008844607	-73.981	51.6255384558517	25.6074201297482	86.774562864362	26.5953450255261	97.4658472652964	156.072176681435	220.350816475609	33.6161008844607	-73.981	51.6255384558517	25.6074201297482	86.774562864362	26.5953450255261	97.4658472652964	156.072176681435	220.350816475609	33.6161008844607	-73.981	51.6255384558517	25.6074201297482
45.9179891627028	44.5581770517852	80.4716219703257	128.063374952118	222.387821729542	25.8162762338295	-72.3133	79.4707788516182	21.2459118547858	45.9179891627028	44.5581770517852	80.4716219703257	128.063374952118	222.387821729542	25.8162762338295	-72.3133	79.4707788516182	21.2459118547858	45.9179891627028	44.5581770517852	80.4716219703257	128.063374952118	222.387821729542	25.8162762338295	-72.3133	79.4707788516182	21.2459118547858
10.7406265649911	5.62632802843653	71.5380977630401	78.9771856977511	211.612545026812	25.2564885964804	-72.2906	104.082	-19.8999	10.7406265649911	5.62632802843653	71.5380977630401	78.9771856977511	211.612545026812	25.2564885964804	-72.2906	104.082	-19.8999	10.7406265649911	5.62632802843653	71.5380977630401	78.9771856977511	211.612545026812	25.2564885964804	-72.2906	104.082	-19.8999
-168.881	-4.48409	45.303716162104	15.3626822396614	196.961692389406	16.5032387777784	-73.1301	139.438968341378	24.4426	-168.881	-4.48409	45.303716162104	15.3626822396614	196.961692389406	16.5032387777784	-73.1301	139.438968341378	24.4426	-168.881	-4.48409	45.303716162104	15.3626822396614	196.961692389406	16.5032387777784	-73.1301	139.438968341378	24.4426
-371.553	3.86021029889259	10.7579599545638	-42.3876	159.472636822481	-10.6583	-72.3464	111.837930317922	-14.5404	-371.553	3.86021029889259	10.7579599545638	-42.3876	159.472636822481	-10.6583	-72.3464	111.837930317922	-14.5404	-371.553	3.86021029889259	10.7579599545638	-42.3876	159.472636822481	-10.6583	-72.3464	111.837930317922	-14.5404
-311.83	23.3310930352987	-12.8078	-66.5208	118.695477015064	-14.9006	-68.5899	80.9406464232473	-166.506	-311.83	23.3310930352987	-12.8078	-66.5208	118.695477015064	-14.9006	-68.5899	80.9406464232473	-166.506	-311.83	23.3310930352987	-12.8078	-66.5208	118.695477015064	-14.9006	-68.5899	80.9406464232473	-166.506
-265.928	49.1961921414734	19.5199642249015	-35.0588	68.2614945990194	-14.3172	-61.5763	104.457575653981	-186.919	-265.928	49.1961921414734	19.5199642249015	-35.0588	68.2614945990194	-14.3172	-61.5763	104.457575653981	-186.919	-265.928	49.1961921414734	19.5199642249015	-35.0588	68.2614945990194	-14.3172	-61.5763	104.457575653981	-186.919
-140.648	21.7046872631032	27.3889592998935	-55.6182	13.7283867713115	-8.23159	-50.95	138.504240740504	-83.0413	-140.648	21.7046872631032	27.3889592998935	-55.6182	13.7283867713115	-8.23159	-50.95	138.504240740504	-83.0413	-140.648	21.7046872631032	27.3889592998935	-55.6182	13.7283867713115	-8.23159	-50.95	138.504240740504	-83.0413
-16.2468	-17.3972	-96.1458	-130.669	-36.4789	-2.35869	-36.6114	72.7399807327368	51.7881365041139	-16.2468	-17.3972	-96.1458	-130.669	-36.4789	-2.35869	-36.6114	72.7399807327368	51.7881365041139	-16.2468	-17.3972	-96.1458	-130.669	-36.4789	-2.35869	-36.6114	72.7399807327368	51.7881365041139
84.6724670506423	-36.7592	-195.716	-121.763	-84.5056	7.45943256268954	-20.1898	-107.286	135.460273797802	84.6724670506423	-36.7592	-195.716	-121.763	-84.5056	7.45943256268954	-20.1898	-107.286	135.460273797802	84.6724670506423	-36.7592	-195.716	-121.763	-84.5056	7.45943256268954	-20.1898	-107.286	135.460273797802
174.345792643148	-39.7147	-133.444	-112.564	-81.2405	-7.70234	-5.57256	-215.237	148.528017510791	174.345792643148	-39.7147	-133.444	-112.564	-81.2405	-7.70234	-5.57256	-215.237	148.528017510791	174.345792643148	-39.7147	-133.444	-112.564	-81.2405	-7.70234	-5.57256	-215.237	148.528017510791
209.246308428793	-44.5838	-49.129	-21.8899	-92.3642	-34.1215	3.2008364038111	-223.295	244.070406409368	209.246308428793	-44.5838	-49.129	-21.8899	-92.3642	-34.1215	3.2008364038111	-223.295	244.070406409368	209.246308428793	-44.5838	-49.129	-21.8899	-92.3642	-34.1215	3.2008364038111	-223.295	244.070406409368
210.067312876695	-17.3601	-14.3549	18.898270953295	-105.47	-48.6446	5.27048482962084	-180.506	167.399483799536	210.067312876695	-17.3601	-14.3549	18.898270953295	-105.47	-48.6446	5.27048482962084	-180.506	167.399483799536	210.067312876695	-17.3601	-14.3549	18.898270953295	-105.47	-48.6446	5.27048482962084	-180.506	167.399483799536
169.514998922037	2.32243	-54.9198	15.980389330347	-118.765	-47.3807	2.32258560374128	-102.486	48.7163048794736	169.514998922037	2.32243	-54.9198	15.980389330347	-118.765	-47.3807	2.32258560374128	-102.486	48.7163048794736	169.514998922037	2.32243	-54.9198	15.980389330347	-118.765	-47.3807	2.32258560374128	-102.486	48.7163048794736
88.4215303853377	5.26042787475127	-96.1355	50.7795733084359	-105.711	-7.80033	-3.81083	-61.7334	-54.1956	88.4215303853377	5.26042787475127	-96.1355	50.7795733084359	-105.711	-7.80033	-3.81083	-61.7334	-54.1956	88.4215303853377	5.26042787475127	-96.1355	50.7795733084359	-105.711	-7.80033	-3.81083	-61.7334	-54.1956
54.9878873762712	-2.44706	-91.9656	97.5502888246218	-80.9145	16.1165698023559	-12.1035	-25.0638	-21.7914	54.9878873762712	-2.44706	-91.9656	97.5502888246218	-80.9145	16.1165698023559	-12.1035	-25.0638	-21.7914	54.9878873762712	-2.44706	-91.9656	97.5502888246218	-80.9145	16.1165698023559	-12.1035	-25.0638	-21.7914
62.7244562859048	-32.1152	-64.2691	77.8106754162484	-85.9663	43.2291348942229	-22.2173	62.7934652587351	59.3025900662646	62.7244562859048	-32.1152	-64.2691	77.8106754162484	-85.9663	43.2291348942229	-22.2173	62.7934652587351	59.3025900662646	62.7244562859048	-32.1152	-64.2691	77.8106754162484	-85.9663	43.2291348942229	-22.2173	62.7934652587351	59.3025900662646
87.8103302766512	-71.544	-64.175	70.1650979761034	-93.8903	50.4953187861795	-33.4577	216.141871892816	32.2003728745228	87.8103302766512	-71.544	-64.175	70.1650979761034	-93.8903	50.4953187861795	-33.4577	216.141871892816	32.2003728745228	87.8103302766512	-71.544	-64.175	70.1650979761034	-93.8903	50.4953187861795	-33.4577	216.141871892816	32.2003728745228
76.3081885093613	-61.0201	-62.7227	62.5759923783314	-66.9825	37.3435795136809	-44.7758	36.6697258927667	-28.1973	76.3081885093613	-61.0201	-62.7227	62.5759923783314	-66.9825	37.3435795136809	-44.7758	36.6697258927667	-28.1973	76.3081885093613	-61.0201	-62.7227	62.5759923783314	-66.9825	37.3435795136809	-44.7758	36.6697258927667	-28.1973
-18.4333	-61.2189	-60.6942	90.247323106167	-25.8988	29.5231819150455	-56.5772	-68.7503	-8.06946	-18.4333	-61.2189	-60.6942	90.247323106167	-25.8988	29.5231819150455	-56.5772	-68.7503	-8.06946	-18.4333	-61.2189	-60.6942	90.247323106167	-25.8988	29.5231819150455	-56.5772	-68.7503	-8.06946
-85.8249	-26.0264	-56.6028	48.294884781697	-45.2226	5.01666841829816	-69.6559	-3.59047	4.34456407701988	-85.8249	-26.0264	-56.6028	48.294884781697	-45.2226	5.01666841829816	-69.6559	-3.59047	4.34456407701988	-85.8249	-26.0264	-56.6028	48.294884781697	-45.2226	5.01666841829816	-69.6559	-3.59047	4.34456407701988
-152.981	-2.37271	-43.9657	-3.53175	-67.6159	-2.47551	-83.49	43.1487683074592	-78.8228	-152.981	-2.37271	-43.9657	-3.53175	-67.6159	-2.47551	-83.49	43.1487683074592	-78.8228	-152.981	-2.37271	-43.9657	-3.53175	-67.6159	-2.47551	-83.49	43.1487683074592	-78.8228
-180.294	34.4373244049521	-122.698	-61.9851	-63.0777	10.1571556591916	-96.3671	-76.2972	-107.286	-180.294	34.4373244049521	-122.698	-61.9851	-63.0777	10.1571556591916	-96.3671	-76.2972	-107.286	-180.294	34.4373244049521	-122.698	-61.9851	-63.0777	10.1571556591916	-96.3671	-76.2972	-107.286
-197.857	13.0387064123055	-140.023	-14.5336	-129.039	1.09700872845852	-106.631	-153.787	-58.7561	-197.857	13.0387064123055	-140.023	-14.5336	-129.039	1.09700872845852	-106.631	-153.787	-58.7561	-197.857	13.0387064123055	-140.023	-14.5336	-129.039	1.09700872845852	-106.631	-153.787	-58.7561
-226.419	13.9626891020048	-45.0766	23.8488688487456	-144.025	-4.557	-112.665	-98.6739	-70.7893	-226.419	13.9626891020048	-45.0766	23.8488688487456	-144.025	-4.557	-112.665	-98.6739	-70.7893	-226.419	13.9626891020048	-45.0766	23.8488688487456	-144.025	-4.557	-112.665	-98.6739	-70.7893
-204.321	35.0197346222092	64.8924797375908	14.5001984103006	-64.9292	0.994216614117315	-113.204	4.90980128820891	-126.799	-204.321	35.0197346222092	64.8924797375908	14.5001984103006	-64.9292	0.994216614117315	-113.204	4.90980128820891	-126.799	-204.321	35.0197346222092	64.8924797375908	14.5001984103006	-64.9292	0.994216614117315	-113.204	4.90980128820891	-126.799
-167.257	33.5410812941174	-6.70801	50.9946771373865	20.5598156483813	23.9264277928044	-109.449	99.8148617702719	-68.6098	-167.257	33.5410812941174	-6.70801	50.9946771373865	20.5598156483813	23.9264277928044	-109.449	99.8148617702719	-68.6098	-167.257	33.5410812941174	-6.70801	50.9946771373865	20.5598156483813	23.9264277928044	-109.449	99.8148617702719	-68.6098
-125.535	37.0305386071746	-44.1435	52.9181563090258	89.9964918126247	34.5594309236551	-104.011	132.459265142424	48.2258317018409	-125.535	37.0305386071746	-44.1435	52.9181563090258	89.9964918126247	34.5594309236551	-104.011	132.459265142424	48.2258317018409	-125.535	37.0305386071746	-44.1435	52.9181563090258	89.9964918126247	34.5594309236551	-104.011	132.459265142424	48.2258317018409
-72.4859	42.0963414147824	-51.2575	79.6338820180214	142.972935075334	17.517689387007	-97.7219	158.446809303571	96.022641758923	-72.4859	42.0963414147824	-51.2575	79.6338820180214	142.972935075334	17.517689387007	-97.7219	158.446809303571	96.022641758923	-72.4859	42.0963414147824	-51.2575	79.6338820180214	142.972935075334	17.517689387007	-97.7219	158.446809303571	96.022641758923
-34.082	33.0335631991342	-46.5244	83.0829588770463	162.799681214228	-5.33076	-90.1078	183.995854217814	140.618791022892	-34.082	33.0335631991342	-46.5244	83.0829588770463	162.799681214228	-5.33076	-90.1078	183.995854217814	140.618791022892	-34.082	33.0335631991342	-46.5244	83.0829588770463	162.799681214228	-5.33076	-90.1078	183.995854217814	140.618791022892
17.3526713447726	40.9535314731431	-50.4712	2.53067957630366	139.666467776029	-48.7276	-80.6499	172.313664846969	315.925048038729	17.3526713447726	40.9535314731431	-50.4712	2.53067957630366	139.666467776029	-48.7276	-80.6499	172.313664846969	315.925048038729	17.3526713447726	40.9535314731431	-50.4712	2.53067957630366	139.666467776029	-48.7276	-80.6499	172.313664846969	315.925048038729
50.0450944878932	52.2068015278445	-6.9333	-29.4424	145.763564248927	-27.3138	-68.6742	152.494323767659	-183.433	50.0450944878932	52.2068015278445	-6.9333	-29.4424	145.763564248927	-27.3138	-68.6742	152.494323767659	-183.433	50.0450944878932	52.2068015278445	-6.9333	-29.4424	145.763564248927	-27.3138	-68.6742	152.494323767659	-183.433
64.3891269623746	12.6752541128171	5.73425109138131	12.5054290417035	127.76887328188	-4.88939	-53.5906	144.909349591149	-582.393	64.3891269623746	12.6752541128171	5.73425109138131	12.5054290417035	127.76887328188	-4.88939	-53.5906	144.909349591149	-582.393	64.3891269623746	12.6752541128171	5.73425109138131	12.5054290417035	127.76887328188	-4.88939	-53.5906	144.909349591149	-582.393
78.3732928575431	-15.67	31.9263697626891	13.1000779330912	103.390722882349	-2.69939	-35.9855	194.655908353489	-371.322	78.3732928575431	-15.67	31.9263697626891	13.1000779330912	103.390722882349	-2.69939	-35.9855	194.655908353489	-371.322	78.3732928575431	-15.67	31.9263697626891	13.1000779330912	103.390722882349	-2.69939	-35.9855	194.655908353489	-371.322
82.5552972835722	-70.1586	67.0819419399004	12.5214689969943	100.865887202889	-1.88605	-19.7883	158.024683227424	-139.758	82.5552972835722	-70.1586	67.0819419399004	12.5214689969943	100.865887202889	-1.88605	-19.7883	158.024683227424	-139.758	82.5552972835722	-70.1586	67.0819419399004	12.5214689969943	100.865887202889	-1.88605	-19.7883	158.024683227424	-139.758
72.0744359134793	-87.4425	38.1391556906252	13.9065747966331	78.4500633252395	-5.53481	-10.2998	-129.415	-136.18	72.0744359134793	-87.4425	38.1391556906252	13.9065747966331	78.4500633252395	-5.53481	-10.2998	-129.415	-136.18	72.0744359134793	-87.4425	38.1391556906252	13.9065747966331	78.4500633252395	-5.53481	-10.2998	-129.415	-136.18
62.4603444350605	-51.1194	36.1360964129355	19.0426023483042	49.2653556609635	2.78103818574898	-8.6345	-343.048	15.4989170915775	62.4603444350605	-51.1194	36.1360964129355	19.0426023483042	49.2653556609635	2.78103818574898	-8.6345	-343.048	15.4989170915775	62.4603444350605	-51.1194	36.1360964129355	19.0426023483042	49.2653556609635	2.78103818574898	-8.6345	-343.048	15.4989170915775
33.8135681654735	-2.13084	81.5593399252532	8.36093665362996	13.0436948453555	-20.3745	-12.784	-342.8	254.469953178831	33.8135681654735	-2.13084	81.5593399252532	8.36093665362996	13.0436948453555	-20.3745	-12.784	-342.8	254.469953178831	33.8135681654735	-2.13084	81.5593399252532	8.36093665362996	13.0436948453555	-20.3745	-12.784	-342.8	254.469953178831
22.7229478053268	22.288163009912	128.332313993797	39.4699972805591	-21.0901	-31.5128	-20.7951	-118.258	254.80908048677	22.7229478053268	22.288163009912	128.332313993797	39.4699972805591	-21.0901	-31.5128	-20.7951	-118.258	254.80908048677	22.7229478053268	22.288163009912	128.332313993797	39.4699972805591	-21.0901	-31.5128	-20.7951	-118.258	254.80908048677
27.9111943109456	54.9569249745747	89.621233659848	54.7991114914681	-51.4963	-45.3179	-31.4794	-32.729	298.990590276247	27.9111943109456	54.9569249745747	89.621233659848	54.7991114914681	-51.4963	-45.3179	-31.4794	-32.729	298.990590276247	27.9111943109456	54.9569249745747	89.621233659848	54.7991114914681	-51.4963	-45.3179	-31.4794	-32.729	298.990590276247
-5.44154	81.2111039335551	31.9031405283588	-13.7124	-49.9924	-52.1785	-44.7884	-42.7286	350.632745397195	-5.44154	81.2111039335551	31.9031405283588	-13.7124	-49.9924	-52.1785	-44.7884	-42.7286	350.632745397195	-5.44154	81.2111039335551	31.9031405283588	-13.7124	-49.9924	-52.1785	-44.7884	-42.7286	350.632745397195
-14.3743	128.335955957068	11.6651246094599	-61.4381	-57.9262	-46.6744	-60.1945	-111.188	398.478411185584	-14.3743	128.335955957068	11.6651246094599	-61.4381	-57.9262	-46.6744	-60.1945	-111.188	398.478411185584	-14.3743	128.335955957068	11.6651246094599	-61.4381	-57.9262	-46.6744	-60.1945	-111.188	398.478411185584
-17.813	115.115120639479	73.9144135616863	-96.1645	-31.7699	-55.2615	-75.3361	-71.5021	388.284264804216	-17.813	115.115120639479	73.9144135616863	-96.1645	-31.7699	-55.2615	-75.3361	-71.5021	388.284264804216	-17.813	115.115120639479	73.9144135616863	-96.1645	-31.7699	-55.2615	-75.3361	-71.5021	388.284264804216
-25.8308	34.0660538811633	152.434867716993	-114.665	-65.3974	-60.0664	-87.407	63.1246007208959	299.957960386905	-25.8308	34.0660538811633	152.434867716993	-114.665	-65.3974	-60.0664	-87.407	63.1246007208959	299.957960386905	-25.8308	34.0660538811633	152.434867716993	-114.665	-65.3974	-60.0664	-87.407	63.1246007208959	299.957960386905
-44.1303	-39.6355	168.666334828753	-167.434	-90.8186	-41.1535	-95.1997	174.341409740169	273.252876276213	-44.1303	-39.6355	168.666334828753	-167.434	-90.8186	-41.1535	-95.1997	174.341409740169	273.252876276213	-44.1303	-39.6355	168.666334828753	-167.434	-90.8186	-41.1535	-95.1997	174.341409740169	273.252876276213
-22.0383	-69.3617	-73.8003	-200.077	-98.112	-22.5348	-100.061	167.735405242631	156.716837807348	-22.0383	-69.3617	-73.8003	-200.077	-98.112	-22.5348	-100.061	167.735405242631	156.716837807348	-22.0383	-69.3617	-73.8003	-200.077	-98.112	-22.5348	-100.061	167.735405242631	156.716837807348
-22.9287	-96.9904	-268.715	-152.271	-53.3827	-14.0039	-105.658	144.718296659591	52.7019220980094	-22.9287	-96.9904	-268.715	-152.271	-53.3827	-14.0039	-105.658	144.718296659591	52.7019220980094	-22.9287	-96.9904	-268.715	-152.271	-53.3827	-14.0039	-105.658	144.718296659591	52.7019220980094
-39.5373	-54.5143	-332.801	-87.7404	-45.7052	10.3771807523411	-116.186	118.922794556636	-53.7926	-39.5373	-54.5143	-332.801	-87.7404	-45.7052	10.3771807523411	-116.186	118.922794556636	-53.7926	-39.5373	-54.5143	-332.801	-87.7404	-45.7052	10.3771807523411	-116.186	118.922794556636	-53.7926
-80.8777	22.7924984689094	-275.883	-61.9584	-25.6692	-1.17212	-133.685	85.5859192098647	-140.357	-80.8777	22.7924984689094	-275.883	-61.9584	-25.6692	-1.17212	-133.685	85.5859192098647	-140.357	-80.8777	22.7924984689094	-275.883	-61.9584	-25.6692	-1.17212	-133.685	85.5859192098647	-140.357
-103.663	53.2980731712763	-170.686	-12.1681	-55.0043	-13.7057	-156.566	60.6405740480862	-200.716	-103.663	53.2980731712763	-170.686	-12.1681	-55.0043	-13.7057	-156.566	60.6405740480862	-200.716	-103.663	53.2980731712763	-170.686	-12.1681	-55.0043	-13.7057	-156.566	60.6405740480862	-200.716
-114.726	69.7713648368258	-51.4243	36.1256972956996	-27.9238	-8.49896	-179.95	76.852933372773	-221.003	-114.726	69.7713648368258	-51.4243	36.1256972956996	-27.9238	-8.49896	-179.95	76.852933372773	-221.003	-114.726	69.7713648368258	-51.4243	36.1256972956996	-27.9238	-8.49896	-179.95	76.852933372773	-221.003
-109.548	53.7163562126609	33.7442548352533	39.1193666007191	43.5555335606918	9.35897158096591	-197.95	86.9305657209276	-174.298	-109.548	53.7163562126609	33.7442548352533	39.1193666007191	43.5555335606918	9.35897158096591	-197.95	86.9305657209276	-174.298	-109.548	53.7163562126609	33.7442548352533	39.1193666007191	43.5555335606918	9.35897158096591	-197.95	86.9305657209276	-174.298
-87.1073	53.1401818242142	86.6965466538999	60.293670122393	83.2256	35.7884823482792	-207.898	52.3972470935624	-80.8775	-87.1073	53.1401818242142	86.6965466538999	60.293670122393	83.2256	35.7884823482792	-207.898	52.3972470935624	-80.8775	-87.1073	53.1401818242142	86.6965466538999	60.293670122393	83.2256	35.7884823482792	-207.898	52.3972470935624	-80.8775
-56.7401	55.2386022727432	139.683836593057	112.378485607145	57.1700182495578	64.415498046901	-212.518	9.79625199112478	-144.152	-56.7401	55.2386022727432	139.683836593057	112.378485607145	57.1700182495578	64.415498046901	-212.518	9.79625199112478	-144.152	-56.7401	55.2386022727432	139.683836593057	112.378485607145	57.1700182495578	64.415498046901	-212.518	9.79625199112478	-144.152
-28.3283	46.4971042392305	154.348723937691	54.6130018833786	-16.9402	73.6324283156906	-216.485	-35.7559	-195.909	-28.3283	46.4971042392305	154.348723937691	54.6130018833786	-16.9402	73.6324283156906	-216.485	-35.7559	-195.909	-28.3283	46.4971042392305	154.348723937691	54.6130018833786	-16.9402	73.6324283156906	-216.485	-35.7559	-195.909
4.85890577340579	22.6977094235887	139.172119853941	-23.5323	-19.9787	69.8401357165648	-221.283	-67.6543	-194.248	4.85890577340579	22.6977094235887	139.172119853941	-23.5323	-19.9787	69.8401357165648	-221.283	-67.6543	-194.248	4.85890577340579	22.6977094235887	139.172119853941	-23.5323	-19.9787	69.8401357165648	-221.283	-67.6543	-194.248
[truncated: 846 more rows]
