# Supplementary material for: Effects of hamstring conditioning contraction on landing biomechanics and surface EMG: a randomized controlled trial
Source: Front Bioeng Biotechnol. 2026 Jun 12;14:1702762. doi: 10.3389/fbioe.2026.1702762 (PMC13303611; doi:10.3389/fbioe.2026.1702762)
Supplement: Supplementary file 1 [file DataSheet1.zip › 半腱半膜肌/Pre-1.xlsx]

## Sheet: Sheet1
14.2723	-37.5007	-7.32837	-3.07871	4.0221	5.43709	3.77462	1.58023	14.2723	-37.5007	-7.32837	-3.07871	4.0221	5.43709	3.77462	1.58023	14.2723	-37.5007	-7.32837	-3.07871	4.0221	5.43709	3.77462	1.58023	14.2723	-37.5007	-7.32837
5.36606	-10.7878	7.31302	-10.0534	-14.9055	21.61	5.37345	-0.310628	5.36606	-10.7878	7.31302	-10.0534	-14.9055	21.61	5.37345	-0.310628	5.36606	-10.7878	7.31302	-10.0534	-14.9055	21.61	5.37345	-0.310628	5.36606	-10.7878	7.31302
-3.8235	78.9232	10.7416	1.22937	-14.9974	9.42596	6.12398	-3.94459	-3.8235	78.9232	10.7416	1.22937	-14.9974	9.42596	6.12398	-3.94459	-3.8235	78.9232	10.7416	1.22937	-14.9974	9.42596	6.12398	-3.94459	-3.8235	78.9232	10.7416
-12.73	31.8494	-15.72	-9.61218	2.62242	7.60971	7.93878	-7.24125	-12.73	31.8494	-15.72	-9.61218	2.62242	7.60971	7.93878	-7.24125	-12.73	31.8494	-15.72	-9.61218	2.62242	7.60971	7.93878	-7.24125	-12.73	31.8494	-15.72
-24.3903	-166.95	-10.4092	-19.6105	1.55536	10.6036	-37.7435	-9.27197	-24.3903	-166.95	-10.4092	-19.6105	1.55536	10.6036	-37.7435	-9.27197	-24.3903	-166.95	-10.4092	-19.6105	1.55536	10.6036	-37.7435	-9.27197	-24.3903	-166.95	-10.4092
-28.4248	-192.54	-6.02738	-5.90525	-4.62789	5.09483	33.3932	-10.8258	-28.4248	-192.54	-6.02738	-5.90525	-4.62789	5.09483	33.3932	-10.8258	-28.4248	-192.54	-6.02738	-5.90525	-4.62789	5.09483	33.3932	-10.8258	-28.4248	-192.54	-6.02738
-25.062	-141.856	-6.19596	-8.31416	-3.54945	-15.1207	28.6236	-13.0744	-25.062	-141.856	-6.19596	-8.31416	-3.54945	-15.1207	28.6236	-13.0744	-25.062	-141.856	-6.19596	-8.31416	-3.54945	-15.1207	28.6236	-13.0744	-25.062	-141.856	-6.19596
-0.739575	-6.64543	13.4552	-2.72797	4.31006	-25.8455	13.2644	-15.1964	-0.739575	-6.64543	13.4552	-2.72797	4.31006	-25.8455	13.2644	-15.1964	-0.739575	-6.64543	13.4552	-2.72797	4.31006	-25.8455	13.2644	-15.1964	-0.739575	-6.64543	13.4552
-1.81732	-21.8319	-4.03157	2.59732	-1.30772	-8.44465	-8.2142	-16.1128	-1.81732	-21.8319	-4.03157	2.59732	-1.30772	-8.44465	-8.2142	-16.1128	-1.81732	-21.8319	-4.03157	2.59732	-1.30772	-8.44465	-8.2142	-16.1128	-1.81732	-21.8319	-4.03157
-0.814809	-30.0641	4.71493	-0.262551	-5.12562	-0.483877	-11.4069	-14.8766	-0.814809	-30.0641	4.71493	-0.262551	-5.12562	-0.483877	-11.4069	-14.8766	-0.814809	-30.0641	4.71493	-0.262551	-5.12562	-0.483877	-11.4069	-14.8766	-0.814809	-30.0641	4.71493
1.37733	7.61343	7.00363	3.42959	-14.0715	3.84023	-8.53418	-12.098	1.37733	7.61343	7.00363	3.42959	-14.0715	3.84023	-8.53418	-12.098	1.37733	7.61343	7.00363	3.42959	-14.0715	3.84023	-8.53418	-12.098	1.37733	7.61343	7.00363
5.22072	40.4426	-2.81775	2.5881	3.91611	9.37236	-11.3409	-8.55369	5.22072	40.4426	-2.81775	2.5881	3.91611	9.37236	-11.3409	-8.55369	5.22072	40.4426	-2.81775	2.5881	3.91611	9.37236	-11.3409	-8.55369	5.22072	40.4426	-2.81775
9.26057	67.4972	-8.01825	-9.8408	9.06722	-10.5493	1.01897	-5.33906	9.26057	67.4972	-8.01825	-9.8408	9.06722	-10.5493	1.01897	-5.33906	9.26057	67.4972	-8.01825	-9.8408	9.06722	-10.5493	1.01897	-5.33906	9.26057	67.4972	-8.01825
3.00363	96.0349	-9.71145	-1.72959	8.70646	5.67825	-5.2423	-3.58376	3.00363	96.0349	-9.71145	-1.72959	8.70646	5.67825	-5.2423	-3.58376	3.00363	96.0349	-9.71145	-1.72959	8.70646	5.67825	-5.2423	-3.58376	3.00363	96.0349	-9.71145
5.8672	112.54	-3.9317	5.11338	3.78153	10.5449	-7.05354	-4.4289	5.8672	112.54	-3.9317	5.11338	3.78153	10.5449	-7.05354	-4.4289	5.8672	112.54	-3.9317	5.11338	3.78153	10.5449	-7.05354	-4.4289	5.8672	112.54	-3.9317
-2.2481	96.6566	-8.83205	-2.79425	11.1104	25.6762	0.765464	-8.58262	-2.2481	96.6566	-8.83205	-2.79425	11.1104	25.6762	0.765464	-8.58262	-2.2481	96.6566	-8.83205	-2.79425	11.1104	25.6762	0.765464	-8.58262	-2.2481	96.6566	-8.83205
7.37486	85.0902	14.6478	0.435196	5.73935	35.0403	-0.0846789	-15.081	7.37486	85.0902	14.6478	0.435196	5.73935	35.0403	-0.0846789	-15.081	7.37486	85.0902	14.6478	0.435196	5.73935	35.0403	-0.0846789	-15.081	7.37486	85.0902	14.6478
16.2029	80.8071	-0.162839	-16.2716	-6.26904	20.0813	3.8128	-21.2123	16.2029	80.8071	-0.162839	-16.2716	-6.26904	20.0813	3.8128	-21.2123	16.2029	80.8071	-0.162839	-16.2716	-6.26904	20.0813	3.8128	-21.2123	16.2029	80.8071	-0.162839
4.0021	56.8529	-4.50042	-14.2395	-8.77256	17.4622	-4.356	-23.8063	4.0021	56.8529	-4.50042	-14.2395	-8.77256	17.4622	-4.356	-23.8063	4.0021	56.8529	-4.50042	-14.2395	-8.77256	17.4622	-4.356	-23.8063	4.0021	56.8529	-4.50042
2.92585	21.5086	-9.35674	-13.0797	11.1118	-3.08465	-28.3579	-21.4053	2.92585	21.5086	-9.35674	-13.0797	11.1118	-3.08465	-28.3579	-21.4053	2.92585	21.5086	-9.35674	-13.0797	11.1118	-3.08465	-28.3579	-21.4053	2.92585	21.5086	-9.35674
11.1942	8.61109	-2.73311	-3.61054	-6.24468	-6.40612	34.6225	-15.3041	11.1942	8.61109	-2.73311	-3.61054	-6.24468	-6.40612	34.6225	-15.3041	11.1942	8.61109	-2.73311	-3.61054	-6.24468	-6.40612	34.6225	-15.3041	11.1942	8.61109	-2.73311
11.9757	-8.30035	11.7413	-17.755	6.31076	-14.4948	22.6332	-8.0411	11.9757	-8.30035	11.7413	-17.755	6.31076	-14.4948	22.6332	-8.0411	11.9757	-8.30035	11.7413	-17.755	6.31076	-14.4948	22.6332	-8.0411	11.9757	-8.30035	11.7413
4.95641	-11.9221	15.2067	-15.3164	5.46969	-7.96909	8.7862	-1.75578	4.95641	-11.9221	15.2067	-15.3164	5.46969	-7.96909	8.7862	-1.75578	4.95641	-11.9221	15.2067	-15.3164	5.46969	-7.96909	8.7862	-1.75578	4.95641	-11.9221	15.2067
6.60799	-21.6529	5.78493	-16.6899	1.75255	0.861	4.63594	1.37069	6.60799	-21.6529	5.78493	-16.6899	1.75255	0.861	4.63594	1.37069	6.60799	-21.6529	5.78493	-16.6899	1.75255	0.861	4.63594	1.37069	6.60799	-21.6529	5.78493
0.565256	-45.0408	17.1549	-15.9507	0.825874	0.388887	-1.20201	0.00816048	0.565256	-45.0408	17.1549	-15.9507	0.825874	0.388887	-1.20201	0.00816048	0.565256	-45.0408	17.1549	-15.9507	0.825874	0.388887	-1.20201	0.00816048	0.565256	-45.0408	17.1549
-5.11956	-41.8178	17.0569	-10.2772	11.6333	-2.96597	-8.12121	-4.95235	-5.11956	-41.8178	17.0569	-10.2772	11.6333	-2.96597	-8.12121	-4.95235	-5.11956	-41.8178	17.0569	-10.2772	11.6333	-2.96597	-8.12121	-4.95235	-5.11956	-41.8178	17.0569
-2.26973	-45.0302	9.29307	-13.5094	2.01302	2.78286	-3.88511	-11.1241	-2.26973	-45.0302	9.29307	-13.5094	2.01302	2.78286	-3.88511	-11.1241	-2.26973	-45.0302	9.29307	-13.5094	2.01302	2.78286	-3.88511	-11.1241	-2.26973	-45.0302	9.29307
-8.07962	-41.8551	5.89641	-6.46675	8.15893	-8.6944	-4.78464	-16.8191	-8.07962	-41.8551	5.89641	-6.46675	8.15893	-8.6944	-4.78464	-16.8191	-8.07962	-41.8551	5.89641	-6.46675	8.15893	-8.6944	-4.78464	-16.8191	-8.07962	-41.8551	5.89641
-9.61319	-50.7463	5.0182	-7.60391	-1.64097	-5.78806	-15.9284	-20.922	-9.61319	-50.7463	5.0182	-7.60391	-1.64097	-5.78806	-15.9284	-20.922	-9.61319	-50.7463	5.0182	-7.60391	-1.64097	-5.78806	-15.9284	-20.922	-9.61319	-50.7463	5.0182
4.13181	-54.162	-3.19359	-4.06204	8.16707	-13.2766	-8.68262	-22.5489	4.13181	-54.162	-3.19359	-4.06204	8.16707	-13.2766	-8.68262	-22.5489	4.13181	-54.162	-3.19359	-4.06204	8.16707	-13.2766	-8.68262	-22.5489	4.13181	-54.162	-3.19359
2.0109	-46.4532	-3.08784	-2.29384	6.42144	-8.63649	-2.05912	-21.5004	2.0109	-46.4532	-3.08784	-2.29384	6.42144	-8.63649	-2.05912	-21.5004	2.0109	-46.4532	-3.08784	-2.29384	6.42144	-8.63649	-2.05912	-21.5004	2.0109	-46.4532	-3.08784
-0.408522	-43.8473	6.14546	-1.97449	12.7184	-5.61634	4.90834	-18.7686	-0.408522	-43.8473	6.14546	-1.97449	12.7184	-5.61634	4.90834	-18.7686	-0.408522	-43.8473	6.14546	-1.97449	12.7184	-5.61634	4.90834	-18.7686	-0.408522	-43.8473	6.14546
-6.41296	-36.2276	-7.57608	-8.16257	0.991202	-5.13612	2.34184	-15.5256	-6.41296	-36.2276	-7.57608	-8.16257	0.991202	-5.13612	2.34184	-15.5256	-6.41296	-36.2276	-7.57608	-8.16257	0.991202	-5.13612	2.34184	-15.5256	-6.41296	-36.2276	-7.57608
-5.28039	-25.1561	0.927369	13.3734	-2.01663	-9.00543	15.827	-11.958	-5.28039	-25.1561	0.927369	13.3734	-2.01663	-9.00543	15.827	-11.958	-5.28039	-25.1561	0.927369	13.3734	-2.01663	-9.00543	15.827	-11.958	-5.28039	-25.1561	0.927369
0.49684	-15.6693	-3.6567	-7.50485	-5.23745	-18.7768	11.8744	-8.68082	0.49684	-15.6693	-3.6567	-7.50485	-5.23745	-18.7768	11.8744	-8.68082	0.49684	-15.6693	-3.6567	-7.50485	-5.23745	-18.7768	11.8744	-8.68082	0.49684	-15.6693	-3.6567
1.78558	1.64347	3.30176	-6.74792	0.58715	-3.61346	16.767	-6.62586	1.78558	1.64347	3.30176	-6.74792	0.58715	-3.61346	16.767	-6.62586	1.78558	1.64347	3.30176	-6.74792	0.58715	-3.61346	16.767	-6.62586	1.78558	1.64347	3.30176
8.49765	2.52461	14.1413	-14.4103	-5.46225	5.41034	4.01915	-6.20638	8.49765	2.52461	14.1413	-14.4103	-5.46225	5.41034	4.01915	-6.20638	8.49765	2.52461	14.1413	-14.4103	-5.46225	5.41034	4.01915	-6.20638	8.49765	2.52461	14.1413
-1.88151	-6.14651	-2.5377	-19.6972	-5.57233	16.2705	0.225346	-6.22269	-1.88151	-6.14651	-2.5377	-19.6972	-5.57233	16.2705	0.225346	-6.22269	-1.88151	-6.14651	-2.5377	-19.6972	-5.57233	16.2705	0.225346	-6.22269	-1.88151	-6.14651	-2.5377
12.4828	-19.008	9.78372	-21.1883	-6.00859	5.11544	6.35585	-4.25043	12.4828	-19.008	9.78372	-21.1883	-6.00859	5.11544	6.35585	-4.25043	12.4828	-19.008	9.78372	-21.1883	-6.00859	5.11544	6.35585	-4.25043	12.4828	-19.008	9.78372
-3.94658	-18.5511	-13.9955	-2.28502	-2.91298	-4.67884	2.16875	1.15517	-3.94658	-18.5511	-13.9955	-2.28502	-2.91298	-4.67884	2.16875	1.15517	-3.94658	-18.5511	-13.9955	-2.28502	-2.91298	-4.67884	2.16875	1.15517	-3.94658	-18.5511	-13.9955
-1.9002	-10.8951	-14.251	-7.61768	-3.75973	3.04967	4.1047	9.0285	-1.9002	-10.8951	-14.251	-7.61768	-3.75973	3.04967	4.1047	9.0285	-1.9002	-10.8951	-14.251	-7.61768	-3.75973	3.04967	4.1047	9.0285	-1.9002	-10.8951	-14.251
0.703866	-12.2211	0.507155	-3.50892	8.91072	5.27703	-10.1457	15.8019	0.703866	-12.2211	0.507155	-3.50892	8.91072	5.27703	-10.1457	15.8019	0.703866	-12.2211	0.507155	-3.50892	8.91072	5.27703	-10.1457	15.8019	0.703866	-12.2211	0.507155
-6.86425	5.02976	9.74434	-12.9454	-1.78122	4.02225	-6.91748	16.9782	-6.86425	5.02976	9.74434	-12.9454	-1.78122	4.02225	-6.91748	16.9782	-6.86425	5.02976	9.74434	-12.9454	-1.78122	4.02225	-6.91748	16.9782	-6.86425	5.02976	9.74434
-6.12641	21.3484	9.37267	-10.0788	5.19899	6.03465	-10.711	10.1046	-6.12641	21.3484	9.37267	-10.0788	5.19899	6.03465	-10.711	10.1046	-6.12641	21.3484	9.37267	-10.0788	5.19899	6.03465	-10.711	10.1046	-6.12641	21.3484	9.37267
13.4455	8.75053	1.37784	-15.3834	13.8701	-8.0535	-3.11661	-2.85818	13.4455	8.75053	1.37784	-15.3834	13.8701	-8.0535	-3.11661	-2.85818	13.4455	8.75053	1.37784	-15.3834	13.8701	-8.0535	-3.11661	-2.85818	13.4455	8.75053	1.37784
1.70521	13.522	6.7592	-13.288	0.849694	-16.9089	5.25295	-17.3322	1.70521	13.522	6.7592	-13.288	0.849694	-16.9089	5.25295	-17.3322	1.70521	13.522	6.7592	-13.288	0.849694	-16.9089	5.25295	-17.3322	1.70521	13.522	6.7592
-21.6926	5.4281	5.91635	-11.2277	-8.34668	-14.2923	7.64316	-29.7634	-21.6926	5.4281	5.91635	-11.2277	-8.34668	-14.2923	7.64316	-29.7634	-21.6926	5.4281	5.91635	-11.2277	-8.34668	-14.2923	7.64316	-29.7634	-21.6926	5.4281	5.91635
-11.0857	8.0742	-14.1648	-7.64895	-3.70209	-19.9098	6.63325	-39.1413	-11.0857	8.0742	-14.1648	-7.64895	-3.70209	-19.9098	6.63325	-39.1413	-11.0857	8.0742	-14.1648	-7.64895	-3.70209	-19.9098	6.63325	-39.1413	-11.0857	8.0742	-14.1648
-8.66318	10.2382	-6.58031	-0.342278	-6.98772	-2.60523	-0.70571	-44.2029	-8.66318	10.2382	-6.58031	-0.342278	-6.98772	-2.60523	-0.70571	-44.2029	-8.66318	10.2382	-6.58031	-0.342278	-6.98772	-2.60523	-0.70571	-44.2029	-8.66318	10.2382	-6.58031
-4.20495	13.417	4.63921	2.30241	-2.94282	-6.33294	-56.8558	-44.1886	-4.20495	13.417	4.63921	2.30241	-2.94282	-6.33294	-56.8558	-44.1886	-4.20495	13.417	4.63921	2.30241	-2.94282	-6.33294	-56.8558	-44.1886	-4.20495	13.417	4.63921
-13.2838	9.41111	8.70309	-3.48318	0.504933	-5.71354	44.675	-39.4634	-13.2838	9.41111	8.70309	-3.48318	0.504933	-5.71354	44.675	-39.4634	-13.2838	9.41111	8.70309	-3.48318	0.504933	-5.71354	44.675	-39.4634	-13.2838	9.41111	8.70309
4.24782	5.78569	23.5878	-11.2137	-5.37025	-4.78755	26.2967	-31.2869	4.24782	5.78569	23.5878	-11.2137	-5.37025	-4.78755	26.2967	-31.2869	4.24782	5.78569	23.5878	-11.2137	-5.37025	-4.78755	26.2967	-31.2869	4.24782	5.78569	23.5878
10.2395	16.3544	24.647	-18.6524	-14.1077	2.82299	7.52602	-21.2133	10.2395	16.3544	24.647	-18.6524	-14.1077	2.82299	7.52602	-21.2133	10.2395	16.3544	24.647	-18.6524	-14.1077	2.82299	7.52602	-21.2133	10.2395	16.3544	24.647
1.42528	24.1751	19.6999	-5.09277	-6.91449	5.21126	11.872	-11.3942	1.42528	24.1751	19.6999	-5.09277	-6.91449	5.21126	11.872	-11.3942	1.42528	24.1751	19.6999	-5.09277	-6.91449	5.21126	11.872	-11.3942	1.42528	24.1751	19.6999
-1.28498	6.58212	20.378	-9.20074	3.45646	7.7927	0.0811349	-4.22811	-1.28498	6.58212	20.378	-9.20074	3.45646	7.7927	0.0811349	-4.22811	-1.28498	6.58212	20.378	-9.20074	3.45646	7.7927	0.0811349	-4.22811	-1.28498	6.58212	20.378
-2.1091	-6.68097	-2.39413	-9.48017	-0.126108	-5.29503	-7.10505	-0.701921	-2.1091	-6.68097	-2.39413	-9.48017	-0.126108	-5.29503	-7.10505	-0.701921	-2.1091	-6.68097	-2.39413	-9.48017	-0.126108	-5.29503	-7.10505	-0.701921	-2.1091	-6.68097	-2.39413
-4.1826	49.0078	-3.53396	-11.1898	5.64632	-13.0528	-2.47913	-0.788588	-4.1826	49.0078	-3.53396	-11.1898	5.64632	-13.0528	-2.47913	-0.788588	-4.1826	49.0078	-3.53396	-11.1898	5.64632	-13.0528	-2.47913	-0.788588	-4.1826	49.0078	-3.53396
-5.8558	-7.58881	0.626624	-9.8476	-0.457027	-16.132	-1.73204	-3.74201	-5.8558	-7.58881	0.626624	-9.8476	-0.457027	-16.132	-1.73204	-3.74201	-5.8558	-7.58881	0.626624	-9.8476	-0.457027	-16.132	-1.73204	-3.74201	-5.8558	-7.58881	0.626624
-1.54572	-31.8255	-8.75571	-10.6152	-2.65609	-19.3769	-1.25318	-8.96982	-1.54572	-31.8255	-8.75571	-10.6152	-2.65609	-19.3769	-1.25318	-8.96982	-1.54572	-31.8255	-8.75571	-10.6152	-2.65609	-19.3769	-1.25318	-8.96982	-1.54572	-31.8255	-8.75571
2.26343	-21.3918	-4.05919	-12.3323	9.3794	2.10084	-10.9829	-15.6357	2.26343	-21.3918	-4.05919	-12.3323	9.3794	2.10084	-10.9829	-15.6357	2.26343	-21.3918	-4.05919	-12.3323	9.3794	2.10084	-10.9829	-15.6357	2.26343	-21.3918	-4.05919
6.20827	34.9482	-10.4047	-0.0185005	6.87185	9.0948	-16.4028	-22.2299	6.20827	34.9482	-10.4047	-0.0185005	6.87185	9.0948	-16.4028	-22.2299	6.20827	34.9482	-10.4047	-0.0185005	6.87185	9.0948	-16.4028	-22.2299	6.20827	34.9482	-10.4047
9.21435	31.1939	-10.4741	-7.22664	7.9122	9.28214	-11.1768	-26.7688	9.21435	31.1939	-10.4741	-7.22664	7.9122	9.28214	-11.1768	-26.7688	9.21435	31.1939	-10.4741	-7.22664	7.9122	9.28214	-11.1768	-26.7688	9.21435	31.1939	-10.4741
10.5067	18.3844	-10.8074	-11.3358	3.46142	5.66284	-11.4993	-28.5352	10.5067	18.3844	-10.8074	-11.3358	3.46142	5.66284	-11.4993	-28.5352	10.5067	18.3844	-10.8074	-11.3358	3.46142	5.66284	-11.4993	-28.5352	10.5067	18.3844	-10.8074
24.1308	-15.7785	0.832907	-4.30792	0.53272	5.74706	1.5863	-27.7345	24.1308	-15.7785	0.832907	-4.30792	0.53272	5.74706	1.5863	-27.7345	24.1308	-15.7785	0.832907	-4.30792	0.53272	5.74706	1.5863	-27.7345	24.1308	-15.7785	0.832907
17.973	-28.3076	-8.07114	-8.40462	2.37509	3.76461	-31.7409	-24.8715	17.973	-28.3076	-8.07114	-8.40462	2.37509	3.76461	-31.7409	-24.8715	17.973	-28.3076	-8.07114	-8.40462	2.37509	3.76461	-31.7409	-24.8715	17.973	-28.3076	-8.07114
9.75022	-12.8643	3.59355	-12.6353	-9.08341	-14.1538	29.9051	-20.1284	9.75022	-12.8643	3.59355	-12.6353	-9.08341	-14.1538	29.9051	-20.1284	9.75022	-12.8643	3.59355	-12.6353	-9.08341	-14.1538	29.9051	-20.1284	9.75022	-12.8643	3.59355
5.26766	27.6227	2.03762	-1.9245	-2.29295	-13.9076	14.4389	-15.0239	5.26766	27.6227	2.03762	-1.9245	-2.29295	-13.9076	14.4389	-15.0239	5.26766	27.6227	2.03762	-1.9245	-2.29295	-13.9076	14.4389	-15.0239	5.26766	27.6227	2.03762
-15.5201	31.7282	-7.44577	-10.0063	-3.214	0.130405	4.07828	-12.275	-15.5201	31.7282	-7.44577	-10.0063	-3.214	0.130405	4.07828	-12.275	-15.5201	31.7282	-7.44577	-10.0063	-3.214	0.130405	4.07828	-12.275	-15.5201	31.7282	-7.44577
-33.8291	35.6495	-3.94861	-10.6276	7.76823	4.50871	7.97954	-13.1939	-33.8291	35.6495	-3.94861	-10.6276	7.76823	4.50871	7.97954	-13.1939	-33.8291	35.6495	-3.94861	-10.6276	7.76823	4.50871	7.97954	-13.1939	-33.8291	35.6495	-3.94861
-16.1594	39.347	1.58914	-12.4903	5.36808	-6.82007	7.6109	-15.857	-16.1594	39.347	1.58914	-12.4903	5.36808	-6.82007	7.6109	-15.857	-16.1594	39.347	1.58914	-12.4903	5.36808	-6.82007	7.6109	-15.857	-16.1594	39.347	1.58914
-10.3244	42.4966	0.12024	-9.39238	-1.31605	-6.4478	-1.74863	-17.9988	-10.3244	42.4966	0.12024	-9.39238	-1.31605	-6.4478	-1.74863	-17.9988	-10.3244	42.4966	0.12024	-9.39238	-1.31605	-6.4478	-1.74863	-17.9988	-10.3244	42.4966	0.12024
-1.65985	32.9537	-14.4957	-3.85911	9.84442	-0.540098	16.8594	-18.5756	-1.65985	32.9537	-14.4957	-3.85911	9.84442	-0.540098	16.8594	-18.5756	-1.65985	32.9537	-14.4957	-3.85911	9.84442	-0.540098	16.8594	-18.5756	-1.65985	32.9537	-14.4957
1.36106	17.8363	-28.7008	-6.80337	-1.4868	-8.29815	2.35056	-17.3421	1.36106	17.8363	-28.7008	-6.80337	-1.4868	-8.29815	2.35056	-17.3421	1.36106	17.8363	-28.7008	-6.80337	-1.4868	-8.29815	2.35056	-17.3421	1.36106	17.8363	-28.7008
-2.04751	15.2143	-3.58302	-15.4833	0.860666	2.71829	0.0862208	-13.9146	-2.04751	15.2143	-3.58302	-15.4833	0.860666	2.71829	0.0862208	-13.9146	-2.04751	15.2143	-3.58302	-15.4833	0.860666	2.71829	0.0862208	-13.9146	-2.04751	15.2143	-3.58302
14.3286	7.908	-4.87202	-2.47408	4.06312	1.80422	4.04901	-8.72596	14.3286	7.908	-4.87202	-2.47408	4.06312	1.80422	4.04901	-8.72596	14.3286	7.908	-4.87202	-2.47408	4.06312	1.80422	4.04901	-8.72596	14.3286	7.908	-4.87202
3.75853	9.11328	-1.02479	-10.1682	0.286077	-9.56659	1.49568	-3.89087	3.75853	9.11328	-1.02479	-10.1682	0.286077	-9.56659	1.49568	-3.89087	3.75853	9.11328	-1.02479	-10.1682	0.286077	-9.56659	1.49568	-3.89087	3.75853	9.11328	-1.02479
-5.8544	-5.00468	-1.85502	-7.87985	5.8611	6.81332	-2.00604	-1.18775	-5.8544	-5.00468	-1.85502	-7.87985	5.8611	6.81332	-2.00604	-1.18775	-5.8544	-5.00468	-1.85502	-7.87985	5.8611	6.81332	-2.00604	-1.18775	-5.8544	-5.00468	-1.85502
-0.659513	-16.9223	0.707039	-0.455763	6.22095	-5.68448	-3.58918	-1.58414	-0.659513	-16.9223	0.707039	-0.455763	6.22095	-5.68448	-3.58918	-1.58414	-0.659513	-16.9223	0.707039	-0.455763	6.22095	-5.68448	-3.58918	-1.58414	-0.659513	-16.9223	0.707039
1.83948	-21.8312	-0.359017	-5.68036	12.3354	2.99004	-2.20702	-5.09885	1.83948	-21.8312	-0.359017	-5.68036	12.3354	2.99004	-2.20702	-5.09885	1.83948	-21.8312	-0.359017	-5.68036	12.3354	2.99004	-2.20702	-5.09885	1.83948	-21.8312	-0.359017
6.51035	-21.918	-5.85847	-7.91379	-2.07116	4.7641	-43.6572	-10.376	6.51035	-21.918	-5.85847	-7.91379	-2.07116	4.7641	-43.6572	-10.376	6.51035	-21.918	-5.85847	-7.91379	-2.07116	4.7641	-43.6572	-10.376	6.51035	-21.918	-5.85847
2.77163	-8.86256	13.3665	-2.5987	-1.33603	3.28971	36.6496	-15.8623	2.77163	-8.86256	13.3665	-2.5987	-1.33603	3.28971	36.6496	-15.8623	2.77163	-8.86256	13.3665	-2.5987	-1.33603	3.28971	36.6496	-15.8623	2.77163	-8.86256	13.3665
6.52179	-0.0967291	-3.44147	-1.32507	8.36983	-12.6746	16.3796	-20.2818	6.52179	-0.0967291	-3.44147	-1.32507	8.36983	-12.6746	16.3796	-20.2818	6.52179	-0.0967291	-3.44147	-1.32507	8.36983	-12.6746	16.3796	-20.2818	6.52179	-0.0967291	-3.44147
6.93987	3.47485	15.0455	8.38864	1.95025	-14.8445	12.4744	-22.6529	6.93987	3.47485	15.0455	8.38864	1.95025	-14.8445	12.4744	-22.6529	6.93987	3.47485	15.0455	8.38864	1.95025	-14.8445	12.4744	-22.6529	6.93987	3.47485	15.0455
5.92608	-17.8588	7.64873	-3.98208	-0.505964	-2.72297	-8.66592	-22.6992	5.92608	-17.8588	7.64873	-3.98208	-0.505964	-2.72297	-8.66592	-22.6992	5.92608	-17.8588	7.64873	-3.98208	-0.505964	-2.72297	-8.66592	-22.6992	5.92608	-17.8588	7.64873
9.00456	-15.6888	12.5623	-8.45049	-3.65789	2.37236	-16.8476	-20.6645	9.00456	-15.6888	12.5623	-8.45049	-3.65789	2.37236	-16.8476	-20.6645	9.00456	-15.6888	12.5623	-8.45049	-3.65789	2.37236	-16.8476	-20.6645	9.00456	-15.6888	12.5623
-0.866717	-29.2205	5.1129	-9.78031	2.24663	11.4404	-8.11184	-17.7003	-0.866717	-29.2205	5.1129	-9.78031	2.24663	11.4404	-8.11184	-17.7003	-0.866717	-29.2205	5.1129	-9.78031	2.24663	11.4404	-8.11184	-17.7003	-0.866717	-29.2205	5.1129
16.8633	-8.21895	2.81043	5.1008	4.68158	42.228	-7.75474	-15.111	16.8633	-8.21895	2.81043	5.1008	4.68158	42.228	-7.75474	-15.111	16.8633	-8.21895	2.81043	5.1008	4.68158	42.228	-7.75474	-15.111	16.8633	-8.21895	2.81043
0.806686	8.28459	11.3322	-2.49212	4.99253	27.3749	-5.84023	-13.9098	0.806686	8.28459	11.3322	-2.49212	4.99253	27.3749	-5.84023	-13.9098	0.806686	8.28459	11.3322	-2.49212	4.99253	27.3749	-5.84023	-13.9098	0.806686	8.28459	11.3322
0.71689	16.8495	15.9736	-1.40798	9.22149	6.47425	7.15571	-14.9882	0.71689	16.8495	15.9736	-1.40798	9.22149	6.47425	7.15571	-14.9882	0.71689	16.8495	15.9736	-1.40798	9.22149	6.47425	7.15571	-14.9882	0.71689	16.8495	15.9736
-6.10587	23.7321	-5.04742	-5.04967	12.3402	-11.5609	-12.2165	-18.1489	-6.10587	23.7321	-5.04742	-5.04967	12.3402	-11.5609	-12.2165	-18.1489	-6.10587	23.7321	-5.04742	-5.04967	12.3402	-11.5609	-12.2165	-18.1489	-6.10587	23.7321	-5.04742
-13.3541	20.3894	-7.41823	-0.182042	5.40523	-5.58667	-5.48509	-22.5899	-13.3541	20.3894	-7.41823	-0.182042	5.40523	-5.58667	-5.48509	-22.5899	-13.3541	20.3894	-7.41823	-0.182042	5.40523	-5.58667	-5.48509	-22.5899	-13.3541	20.3894	-7.41823
-2.15987	11.2583	-9.13414	-13.2338	6.44829	-10.874	7.76947	-26.6452	-2.15987	11.2583	-9.13414	-13.2338	6.44829	-10.874	7.76947	-26.6452	-2.15987	11.2583	-9.13414	-13.2338	6.44829	-10.874	7.76947	-26.6452	-2.15987	11.2583	-9.13414
-3.60386	-18.3201	-1.89049	-2.00608	12.2848	-4.65162	9.60466	-27.4504	-3.60386	-18.3201	-1.89049	-2.00608	12.2848	-4.65162	9.60466	-27.4504	-3.60386	-18.3201	-1.89049	-2.00608	12.2848	-4.65162	9.60466	-27.4504	-3.60386	-18.3201	-1.89049
-1.63918	-26.5993	-2.07791	0.623796	0.0758585	-7.31415	10.7278	-22.4196	-1.63918	-26.5993	-2.07791	0.623796	0.0758585	-7.31415	10.7278	-22.4196	-1.63918	-26.5993	-2.07791	0.623796	0.0758585	-7.31415	10.7278	-22.4196	-1.63918	-26.5993	-2.07791
-14.7361	-34.7608	0.9554	-5.65774	-0.110093	11.8607	-12.8264	-11.9439	-14.7361	-34.7608	0.9554	-5.65774	-0.110093	11.8607	-12.8264	-11.9439	-14.7361	-34.7608	0.9554	-5.65774	-0.110093	11.8607	-12.8264	-11.9439	-14.7361	-34.7608	0.9554
-4.99981	-26.997	-8.48835	-17.783	5.20525	16.9193	34.0389	-0.252505	-4.99981	-26.997	-8.48835	-17.783	5.20525	16.9193	34.0389	-0.252505	-4.99981	-26.997	-8.48835	-17.783	5.20525	16.9193	34.0389	-0.252505	-4.99981	-26.997	-8.48835
1.04291	-24.5151	-24.9453	-13.1873	-3.30424	27.2709	23.1529	8.29543	1.04291	-24.5151	-24.9453	-13.1873	-3.30424	27.2709	23.1529	8.29543	1.04291	-24.5151	-24.9453	-13.1873	-3.30424	27.2709	23.1529	8.29543	1.04291	-24.5151	-24.9453
8.7222	-4.27971	-15.233	-18.5354	-11.6702	10.0372	16.4235	11.1503	8.7222	-4.27971	-15.233	-18.5354	-11.6702	10.0372	16.4235	11.1503	8.7222	-4.27971	-15.233	-18.5354	-11.6702	10.0372	16.4235	11.1503	8.7222	-4.27971	-15.233
0.83127	-3.01248	-7.48103	-13.8127	-7.84647	-3.80927	0.470403	7.93828	0.83127	-3.01248	-7.48103	-13.8127	-7.84647	-3.80927	0.470403	7.93828	0.83127	-3.01248	-7.48103	-13.8127	-7.84647	-3.80927	0.470403	7.93828	0.83127	-3.01248	-7.48103
6.60785	-7.54216	-14.9142	-6.34529	-17.1854	11.5799	-5.11236	-0.0450575	6.60785	-7.54216	-14.9142	-6.34529	-17.1854	11.5799	-5.11236	-0.0450575	6.60785	-7.54216	-14.9142	-6.34529	-17.1854	11.5799	-5.11236	-0.0450575	6.60785	-7.54216	-14.9142
-1.21876	-8.46593	-3.70212	-16.4275	-11.8873	-7.9249	-9.59765	-10.1102	-1.21876	-8.46593	-3.70212	-16.4275	-11.8873	-7.9249	-9.59765	-10.1102	-1.21876	-8.46593	-3.70212	-16.4275	-11.8873	-7.9249	-9.59765	-10.1102	-1.21876	-8.46593	-3.70212
-3.20684	-18.5964	2.96356	-16.1385	-0.13288	5.35567	-5.67196	-19.6143	-3.20684	-18.5964	2.96356	-16.1385	-0.13288	5.35567	-5.67196	-19.6143	-3.20684	-18.5964	2.96356	-16.1385	-0.13288	5.35567	-5.67196	-19.6143	-3.20684	-18.5964	2.96356
7.26506	-14.9965	4.7244	-22.817	-4.4889	-0.365652	-8.2474	-27.5897	7.26506	-14.9965	4.7244	-22.817	-4.4889	-0.365652	-8.2474	-27.5897	7.26506	-14.9965	4.7244	-22.817	-4.4889	-0.365652	-8.2474	-27.5897	7.26506	-14.9965	4.7244
-1.28149	-6.20633	25.6323	-17.509	1.50246	-5.41157	-7.91711	-33.8043	-1.28149	-6.20633	25.6323	-17.509	1.50246	-5.41157	-7.91711	-33.8043	-1.28149	-6.20633	25.6323	-17.509	1.50246	-5.41157	-7.91711	-33.8043	-1.28149	-6.20633	25.6323
-1.79641	-2.4985	22.513	-8.21496	7.71077	-10.414	-0.686668	-36.641	-1.79641	-2.4985	22.513	-8.21496	7.71077	-10.414	-0.686668	-36.641	-1.79641	-2.4985	22.513	-8.21496	7.71077	-10.414	-0.686668	-36.641	-1.79641	-2.4985	22.513
-4.08886	0.452883	19.8941	-19.4435	9.39313	-13.7169	3.61765	-34.9547	-4.08886	0.452883	19.8941	-19.4435	9.39313	-13.7169	3.61765	-34.9547	-4.08886	0.452883	19.8941	-19.4435	9.39313	-13.7169	3.61765	-34.9547	-4.08886	0.452883	19.8941
8.04797	-6.92833	12.502	-27.2808	-3.54509	-9.93593	0.916979	-29.718	8.04797	-6.92833	12.502	-27.2808	-3.54509	-9.93593	0.916979	-29.718	8.04797	-6.92833	12.502	-27.2808	-3.54509	-9.93593	0.916979	-29.718	8.04797	-6.92833	12.502
-5.44792	-3.84375	-4.12264	-8.75536	-2.19424	2.16614	4.07173	-23.3156	-5.44792	-3.84375	-4.12264	-8.75536	-2.19424	2.16614	4.07173	-23.3156	-5.44792	-3.84375	-4.12264	-8.75536	-2.19424	2.16614	4.07173	-23.3156	-5.44792	-3.84375	-4.12264
-4.04874	3.92108	0.151751	-0.420772	-0.993481	9.25678	4.46177	-17.9651	-4.04874	3.92108	0.151751	-0.420772	-0.993481	9.25678	4.46177	-17.9651	-4.04874	3.92108	0.151751	-0.420772	-0.993481	9.25678	4.46177	-17.9651	-4.04874	3.92108	0.151751
-3.95062	27.3366	2.10692	-2.64792	-1.68883	10.7787	-30.1529	-14.7931	-3.95062	27.3366	2.10692	-2.64792	-1.68883	10.7787	-30.1529	-14.7931	-3.95062	27.3366	2.10692	-2.64792	-1.68883	10.7787	-30.1529	-14.7931	-3.95062	27.3366	2.10692
-3.55672	20.3843	2.769	-6.77862	0.295262	14.1397	22.1244	-13.1976	-3.55672	20.3843	2.769	-6.77862	0.295262	14.1397	22.1244	-13.1976	-3.55672	20.3843	2.769	-6.77862	0.295262	14.1397	22.1244	-13.1976	-3.55672	20.3843	2.769
-0.720383	36.2272	-0.830725	-13.4183	-6.92308	3.94929	20.6464	-11.792	-0.720383	36.2272	-0.830725	-13.4183	-6.92308	3.94929	20.6464	-11.792	-0.720383	36.2272	-0.830725	-13.4183	-6.92308	3.94929	20.6464	-11.792	-0.720383	36.2272	-0.830725
2.67136	22.7098	4.52894	2.88646	-3.6399	5.92655	23.5086	-9.91219	2.67136	22.7098	4.52894	2.88646	-3.6399	5.92655	23.5086	-9.91219	2.67136	22.7098	4.52894	2.88646	-3.6399	5.92655	23.5086	-9.91219	2.67136	22.7098	4.52894
-14.0792	18.5115	27.8453	-5.24483	5.61339	16.3733	15.4117	-7.80776	-14.0792	18.5115	27.8453	-5.24483	5.61339	16.3733	15.4117	-7.80776	-14.0792	18.5115	27.8453	-5.24483	5.61339	16.3733	15.4117	-7.80776	-14.0792	18.5115	27.8453
-7.25344	-5.35627	12.2215	-10.8822	15.5557	8.19394	-3.67467	-6.45604	-7.25344	-5.35627	12.2215	-10.8822	15.5557	8.19394	-3.67467	-6.45604	-7.25344	-5.35627	12.2215	-10.8822	15.5557	8.19394	-3.67467	-6.45604	-7.25344	-5.35627	12.2215
0.349371	-10.5843	10.8416	-21.4653	9.90114	2.76441	-4.03333	-6.98482	0.349371	-10.5843	10.8416	-21.4653	9.90114	2.76441	-4.03333	-6.98482	0.349371	-10.5843	10.8416	-21.4653	9.90114	2.76441	-4.03333	-6.98482	0.349371	-10.5843	10.8416
-3.09326	-14.4147	-0.917423	-22.0508	0.860231	-15.5914	-5.38312	-9.54252	-3.09326	-14.4147	-0.917423	-22.0508	0.860231	-15.5914	-5.38312	-9.54252	-3.09326	-14.4147	-0.917423	-22.0508	0.860231	-15.5914	-5.38312	-9.54252	-3.09326	-14.4147	-0.917423
7.3585	-14.8424	-1.92248	-18.9228	-3.08601	-2.38333	-8.57857	-12.7117	7.3585	-14.8424	-1.92248	-18.9228	-3.08601	-2.38333	-8.57857	-12.7117	7.3585	-14.8424	-1.92248	-18.9228	-3.08601	-2.38333	-8.57857	-12.7117	7.3585	-14.8424	-1.92248
5.4938	-16.3419	-2.82435	-6.87151	-12.1052	11.6612	6.85199	-14.6963	5.4938	-16.3419	-2.82435	-6.87151	-12.1052	11.6612	6.85199	-14.6963	5.4938	-16.3419	-2.82435	-6.87151	-12.1052	11.6612	6.85199	-14.6963	5.4938	-16.3419	-2.82435
9.16117	-17.3983	-10.3426	-2.69856	-4.3496	4.61716	-0.696839	-14.2525	9.16117	-17.3983	-10.3426	-2.69856	-4.3496	4.61716	-0.696839	-14.2525	9.16117	-17.3983	-10.3426	-2.69856	-4.3496	4.61716	-0.696839	-14.2525	9.16117	-17.3983	-10.3426
-1.26402	-11.9497	-0.918626	-5.18331	3.41935	-7.8034	-0.719259	-11.5427	-1.26402	-11.9497	-0.918626	-5.18331	3.41935	-7.8034	-0.719259	-11.5427	-1.26402	-11.9497	-0.918626	-5.18331	3.41935	-7.8034	-0.719259	-11.5427	-1.26402	-11.9497	-0.918626
-0.221789	-18.8547	-5.45511	-5.29874	-16.9502	-4.96501	7.95028	-7.5579	-0.221789	-18.8547	-5.45511	-5.29874	-16.9502	-4.96501	7.95028	-7.5579	-0.221789	-18.8547	-5.45511	-5.29874	-16.9502	-4.96501	7.95028	-7.5579	-0.221789	-18.8547	-5.45511
-5.31909	7.93934	-5.71931	-18.35	-3.88781	2.94694	-3.03	-3.86774	-5.31909	7.93934	-5.71931	-18.35	-3.88781	2.94694	-3.03	-3.86774	-5.31909	7.93934	-5.71931	-18.35	-3.88781	2.94694	-3.03	-3.86774	-5.31909	7.93934	-5.71931
1.75699	7.35262	-12.3252	-12.7724	-2.23777	13.3691	-5.70883	-1.70723	1.75699	7.35262	-12.3252	-12.7724	-2.23777	13.3691	-5.70883	-1.70723	1.75699	7.35262	-12.3252	-12.7724	-2.23777	13.3691	-5.70883	-1.70723	1.75699	7.35262	-12.3252
-3.44232	-0.454814	-10.5592	-10.4439	0.573898	14.0187	-0.429413	-2.17157	-3.44232	-0.454814	-10.5592	-10.4439	0.573898	14.0187	-0.429413	-2.17157	-3.44232	-0.454814	-10.5592	-10.4439	0.573898	14.0187	-0.429413	-2.17157	-3.44232	-0.454814	-10.5592
-4.78229	-4.37258	6.74205	-11.7808	5.25707	2.99217	-4.03169	-5.53437	-4.78229	-4.37258	6.74205	-11.7808	5.25707	2.99217	-4.03169	-5.53437	-4.78229	-4.37258	6.74205	-11.7808	5.25707	2.99217	-4.03169	-5.53437	-4.78229	-4.37258	6.74205
5.81983	-3.17535	-2.95035	-0.438645	13.0947	-4.89361	5.82196	-11.3153	5.81983	-3.17535	-2.95035	-0.438645	13.0947	-4.89361	5.82196	-11.3153	5.81983	-3.17535	-2.95035	-0.438645	13.0947	-4.89361	5.82196	-11.3153	5.81983	-3.17535	-2.95035
3.13984	17.6315	1.60113	-14.4151	5.41542	-4.2393	6.60249	-17.5132	3.13984	17.6315	1.60113	-14.4151	5.41542	-4.2393	6.60249	-17.5132	3.13984	17.6315	1.60113	-14.4151	5.41542	-4.2393	6.60249	-17.5132	3.13984	17.6315	1.60113
3.25477	31.8666	3.22167	-9.44124	11.5979	-8.01128	1.14221	-21.7759	3.25477	31.8666	3.22167	-9.44124	11.5979	-8.01128	1.14221	-21.7759	3.25477	31.8666	3.22167	-9.44124	11.5979	-8.01128	1.14221	-21.7759	3.25477	31.8666	3.22167
1.98913	21.2248	6.24124	-4.0922	14.2784	0.995061	-4.7605	-22.765	1.98913	21.2248	6.24124	-4.0922	14.2784	0.995061	-4.7605	-22.765	1.98913	21.2248	6.24124	-4.0922	14.2784	0.995061	-4.7605	-22.765	1.98913	21.2248	6.24124
-8.26043	23.8857	4.32126	3.9974	10.7199	9.29286	7.26029	-21.1806	-8.26043	23.8857	4.32126	3.9974	10.7199	9.29286	7.26029	-21.1806	-8.26043	23.8857	4.32126	3.9974	10.7199	9.29286	7.26029	-21.1806	-8.26043	23.8857	4.32126
-4.71108	18.2854	-9.4373	-2.37224	-2.27702	12.361	3.20428	-18.6022	-4.71108	18.2854	-9.4373	-2.37224	-2.27702	12.361	3.20428	-18.6022	-4.71108	18.2854	-9.4373	-2.37224	-2.27702	12.361	3.20428	-18.6022	-4.71108	18.2854	-9.4373
1.04476	12.6493	-18.4938	9.27838	-5.59225	-7.88248	0.543181	-16.1269	1.04476	12.6493	-18.4938	9.27838	-5.59225	-7.88248	0.543181	-16.1269	1.04476	12.6493	-18.4938	9.27838	-5.59225	-7.88248	0.543181	-16.1269	1.04476	12.6493	-18.4938
-0.564871	12.5601	-15.455	-5.51911	-0.248436	7.42066	-1.12061	-13.9082	-0.564871	12.5601	-15.455	-5.51911	-0.248436	7.42066	-1.12061	-13.9082	-0.564871	12.5601	-15.455	-5.51911	-0.248436	7.42066	-1.12061	-13.9082	-0.564871	12.5601	-15.455
-2.9593	11.2585	-17.4568	-9.03905	-5.27708	4.49921	14.7064	-11.9875	-2.9593	11.2585	-17.4568	-9.03905	-5.27708	4.49921	14.7064	-11.9875	-2.9593	11.2585	-17.4568	-9.03905	-5.27708	4.49921	14.7064	-11.9875	-2.9593	11.2585	-17.4568
5.90857	19.0558	0.242107	-16.7476	-5.76512	12.518	0.0265771	-10.9706	5.90857	19.0558	0.242107	-16.7476	-5.76512	12.518	0.0265771	-10.9706	5.90857	19.0558	0.242107	-16.7476	-5.76512	12.518	0.0265771	-10.9706	5.90857	19.0558	0.242107
-3.02927	8.61501	-0.303049	-13.0854	-1.95299	13.9094	-9.46431	-11.0669	-3.02927	8.61501	-0.303049	-13.0854	-1.95299	13.9094	-9.46431	-11.0669	-3.02927	8.61501	-0.303049	-13.0854	-1.95299	13.9094	-9.46431	-11.0669	-3.02927	8.61501	-0.303049
3.50033	8.0299	6.72869	-16.249	-5.11744	8.5973	-9.40086	-11.7875	3.50033	8.0299	6.72869	-16.249	-5.11744	8.5973	-9.40086	-11.7875	3.50033	8.0299	6.72869	-16.249	-5.11744	8.5973	-9.40086	-11.7875	3.50033	8.0299	6.72869
-6.33422	1.62148	21.5039	-15.5009	-3.96459	3.05819	-9.44919	-12.488	-6.33422	1.62148	21.5039	-15.5009	-3.96459	3.05819	-9.44919	-12.488	-6.33422	1.62148	21.5039	-15.5009	-3.96459	3.05819	-9.44919	-12.488	-6.33422	1.62148	21.5039
-11.6786	-6.28779	23.4512	-18.0789	4.43755	7.24255	-24.5992	-13.3592	-11.6786	-6.28779	23.4512	-18.0789	4.43755	7.24255	-24.5992	-13.3592	-11.6786	-6.28779	23.4512	-18.0789	4.43755	7.24255	-24.5992	-13.3592	-11.6786	-6.28779	23.4512
11.5601	-9.87721	38.6044	1.00688	1.20976	1.95855	13.9213	-14.3899	11.5601	-9.87721	38.6044	1.00688	1.20976	1.95855	13.9213	-14.3899	11.5601	-9.87721	38.6044	1.00688	1.20976	1.95855	13.9213	-14.3899	11.5601	-9.87721	38.6044
1.44462	-6.95613	29.0634	-8.84078	-11.606	5.25122	10.9011	-15.0045	1.44462	-6.95613	29.0634	-8.84078	-11.606	5.25122	10.9011	-15.0045	1.44462	-6.95613	29.0634	-8.84078	-11.606	5.25122	10.9011	-15.0045	1.44462	-6.95613	29.0634
-1.43564	-9.51808	33.7278	-9.53875	0.929964	15.4381	8.68204	-14.1107	-1.43564	-9.51808	33.7278	-9.53875	0.929964	15.4381	8.68204	-14.1107	-1.43564	-9.51808	33.7278	-9.53875	0.929964	15.4381	8.68204	-14.1107	-1.43564	-9.51808	33.7278
1.80957	-12.0485	19.2552	-16.0842	8.08758	9.74592	6.78972	-10.2748	1.80957	-12.0485	19.2552	-16.0842	8.08758	9.74592	6.78972	-10.2748	1.80957	-12.0485	19.2552	-16.0842	8.08758	9.74592	6.78972	-10.2748	1.80957	-12.0485	19.2552
12.0732	-8.55814	12.5709	-21.2033	9.58273	7.42025	-15.1123	-3.96673	12.0732	-8.55814	12.5709	-21.2033	9.58273	7.42025	-15.1123	-3.96673	12.0732	-8.55814	12.5709	-21.2033	9.58273	7.42025	-15.1123	-3.96673	12.0732	-8.55814	12.5709
7.70597	10.8076	16.6229	-19.3828	6.2769	16.6398	-3.14645	2.14549	7.70597	10.8076	16.6229	-19.3828	6.2769	16.6398	-3.14645	2.14549	7.70597	10.8076	16.6229	-19.3828	6.2769	16.6398	-3.14645	2.14549	7.70597	10.8076	16.6229
-3.73465	8.49931	5.28792	-5.07704	2.91638	15.3588	-12.7307	5.38606	-3.73465	8.49931	5.28792	-5.07704	2.91638	15.3588	-12.7307	5.38606	-3.73465	8.49931	5.28792	-5.07704	2.91638	15.3588	-12.7307	5.38606	-3.73465	8.49931	5.28792
-2.83219	6.2226	-0.0186364	-0.716709	10.3113	6.6632	1.73937	5.16048	-2.83219	6.2226	-0.0186364	-0.716709	10.3113	6.6632	1.73937	5.16048	-2.83219	6.2226	-0.0186364	-0.716709	10.3113	6.6632	1.73937	5.16048	-2.83219	6.2226	-0.0186364
8.18454	0.728493	-10.3704	-16.7246	7.58094	12.2245	-0.501502	2.09501	8.18454	0.728493	-10.3704	-16.7246	7.58094	12.2245	-0.501502	2.09501	8.18454	0.728493	-10.3704	-16.7246	7.58094	12.2245	-0.501502	2.09501	8.18454	0.728493	-10.3704
17.9557	9.95727	-6.14129	-19.4385	-1.15678	10.7441	-3.39176	-3.13203	17.9557	9.95727	-6.14129	-19.4385	-1.15678	10.7441	-3.39176	-3.13203	17.9557	9.95727	-6.14129	-19.4385	-1.15678	10.7441	-3.39176	-3.13203	17.9557	9.95727	-6.14129
20.2884	3.82646	-24.5995	-14.544	5.70112	7.16896	-0.836039	-9.50141	20.2884	3.82646	-24.5995	-14.544	5.70112	7.16896	-0.836039	-9.50141	20.2884	3.82646	-24.5995	-14.544	5.70112	7.16896	-0.836039	-9.50141	20.2884	3.82646	-24.5995
1.87423	3.43274	-17.8765	-18.554	1.66281	-10.629	-4.55129	-15.3589	1.87423	3.43274	-17.8765	-18.554	1.66281	-10.629	-4.55129	-15.3589	1.87423	3.43274	-17.8765	-18.554	1.66281	-10.629	-4.55129	-15.3589	1.87423	3.43274	-17.8765
-28.0672	-9.40723	-18.8456	-15.7722	4.8897	-16.5119	-10.2	-19.3269	-28.0672	-9.40723	-18.8456	-15.7722	4.8897	-16.5119	-10.2	-19.3269	-28.0672	-9.40723	-18.8456	-15.7722	4.8897	-16.5119	-10.2	-19.3269	-28.0672	-9.40723	-18.8456
-27.368	-4.90875	-17.871	-13.1523	9.05852	-30.298	11.4687	-21.3494	-27.368	-4.90875	-17.871	-13.1523	9.05852	-30.298	11.4687	-21.3494	-27.368	-4.90875	-17.871	-13.1523	9.05852	-30.298	11.4687	-21.3494	-27.368	-4.90875	-17.871
-12.6128	2.01841	-5.73864	-18.1233	0.719921	-19.0835	-5.54299	-22.1049	-12.6128	2.01841	-5.73864	-18.1233	0.719921	-19.0835	-5.54299	-22.1049	-12.6128	2.01841	-5.73864	-18.1233	0.719921	-19.0835	-5.54299	-22.1049	-12.6128	2.01841	-5.73864
3.43482	-7.87908	12.6512	-19.098	1.54506	-17.9349	6.30231	-22.3537	3.43482	-7.87908	12.6512	-19.098	1.54506	-17.9349	6.30231	-22.3537	3.43482	-7.87908	12.6512	-19.098	1.54506	-17.9349	6.30231	-22.3537	3.43482	-7.87908	12.6512
7.65891	5.00644	3.22157	-14.4059	-0.297878	-9.31245	9.21192	-22.9332	7.65891	5.00644	3.22157	-14.4059	-0.297878	-9.31245	9.21192	-22.9332	7.65891	5.00644	3.22157	-14.4059	-0.297878	-9.31245	9.21192	-22.9332	7.65891	5.00644	3.22157
2.82523	9.33608	-20.6898	13.9153	2.07807	-3.79376	0.35185	-24.5993	2.82523	9.33608	-20.6898	13.9153	2.07807	-3.79376	0.35185	-24.5993	2.82523	9.33608	-20.6898	13.9153	2.07807	-3.79376	0.35185	-24.5993	2.82523	9.33608	-20.6898
-7.40228	10.1441	-25.8861	-3.5398	-4.23488	-2.5549	4.43554	-26.3558	-7.40228	10.1441	-25.8861	-3.5398	-4.23488	-2.5549	4.43554	-26.3558	-7.40228	10.1441	-25.8861	-3.5398	-4.23488	-2.5549	4.43554	-26.3558	-7.40228	10.1441	-25.8861
-14.9513	0.581169	-11.6089	-5.6352	-4.67186	8.08584	5.54288	-27.0314	-14.9513	0.581169	-11.6089	-5.6352	-4.67186	8.08584	5.54288	-27.0314	-14.9513	0.581169	-11.6089	-5.6352	-4.67186	8.08584	5.54288	-27.0314	-14.9513	0.581169	-11.6089
3.55757	2.9777	-3.39173	-13.647	1.12753	7.25318	-3.39564	-26.0192	3.55757	2.9777	-3.39173	-13.647	1.12753	7.25318	-3.39564	-26.0192	3.55757	2.9777	-3.39173	-13.647	1.12753	7.25318	-3.39564	-26.0192	3.55757	2.9777	-3.39173
4.72221	2.05562	1.03693	-16.6701	-1.19171	-1.00326	5.22739	-23.1548	4.72221	2.05562	1.03693	-16.6701	-1.19171	-1.00326	5.22739	-23.1548	4.72221	2.05562	1.03693	-16.6701	-1.19171	-1.00326	5.22739	-23.1548	4.72221	2.05562	1.03693
13.9563	4.97115	-1.78223	-14.7338	-5.07311	-2.73071	-7.80699	-18.1325	13.9563	4.97115	-1.78223	-14.7338	-5.07311	-2.73071	-7.80699	-18.1325	13.9563	4.97115	-1.78223	-14.7338	-5.07311	-2.73071	-7.80699	-18.1325	13.9563	4.97115	-1.78223
10.6994	-2.97631	-1.79516	-15.9486	6.28679	-7.643	-4.47453	-11.4276	10.6994	-2.97631	-1.79516	-15.9486	6.28679	-7.643	-4.47453	-11.4276	10.6994	-2.97631	-1.79516	-15.9486	6.28679	-7.643	-4.47453	-11.4276	10.6994	-2.97631	-1.79516
1.7689	-4.07671	11.5853	-11.4487	-1.0495	-17.9033	-3.58569	-5.88198	1.7689	-4.07671	11.5853	-11.4487	-1.0495	-17.9033	-3.58569	-5.88198	1.7689	-4.07671	11.5853	-11.4487	-1.0495	-17.9033	-3.58569	-5.88198	1.7689	-4.07671	11.5853
3.90992	-18.709	10.2025	-18.9256	-2.33966	-11.2018	-0.40333	-3.73516	3.90992	-18.709	10.2025	-18.9256	-2.33966	-11.2018	-0.40333	-3.73516	3.90992	-18.709	10.2025	-18.9256	-2.33966	-11.2018	-0.40333	-3.73516	3.90992	-18.709	10.2025
13.4447	2.19326	15.2622	-22.7283	4.5282	-2.27938	15.3523	-5.33204	13.4447	2.19326	15.2622	-22.7283	4.5282	-2.27938	15.3523	-5.33204	13.4447	2.19326	15.2622	-22.7283	4.5282	-2.27938	15.3523	-5.33204	13.4447	2.19326	15.2622
10.9083	5.14594	11.9819	-18.3493	7.0236	4.40875	11.7118	-8.95066	10.9083	5.14594	11.9819	-18.3493	7.0236	4.40875	11.7118	-8.95066	10.9083	5.14594	11.9819	-18.3493	7.0236	4.40875	11.7118	-8.95066	10.9083	5.14594	11.9819
-1.90817	13.7054	19.8386	-15.6378	-5.10082	2.21413	14.378	-12.5932	-1.90817	13.7054	19.8386	-15.6378	-5.10082	2.21413	14.378	-12.5932	-1.90817	13.7054	19.8386	-15.6378	-5.10082	2.21413	14.378	-12.5932	-1.90817	13.7054	19.8386
-3.0864	5.45068	12.1432	-12.4078	-0.0643838	-0.377254	-2.95405	-14.8109	-3.0864	5.45068	12.1432	-12.4078	-0.0643838	-0.377254	-2.95405	-14.8109	-3.0864	5.45068	12.1432	-12.4078	-0.0643838	-0.377254	-2.95405	-14.8109	-3.0864	5.45068	12.1432
4.11276	12.2739	11.3557	-14.6449	-1.3791	2.70717	25.6223	-14.7274	4.11276	12.2739	11.3557	-14.6449	-1.3791	2.70717	25.6223	-14.7274	4.11276	12.2739	11.3557	-14.6449	-1.3791	2.70717	25.6223	-14.7274	4.11276	12.2739	11.3557
7.75008	-8.00744	3.20929	-10.3768	2.74735	9.56427	12.2109	-13.5852	7.75008	-8.00744	3.20929	-10.3768	2.74735	9.56427	12.2109	-13.5852	7.75008	-8.00744	3.20929	-10.3768	2.74735	9.56427	12.2109	-13.5852	7.75008	-8.00744	3.20929
9.04773	-1.68068	0.903975	-21.1486	-1.60053	-4.9428	2.84428	-13.4306	9.04773	-1.68068	0.903975	-21.1486	-1.60053	-4.9428	2.84428	-13.4306	9.04773	-1.68068	0.903975	-21.1486	-1.60053	-4.9428	2.84428	-13.4306	9.04773	-1.68068	0.903975
1.88663	-16.1904	3.22662	-16.4799	-2.60763	-4.73393	3.72695	-13.8008	1.88663	-16.1904	3.22662	-16.4799	-2.60763	-4.73393	3.72695	-13.8008	1.88663	-16.1904	3.22662	-16.4799	-2.60763	-4.73393	3.72695	-13.8008	1.88663	-16.1904	3.22662
-10.2074	-11.8775	-15.0478	-16.7489	3.21411	-12.5149	-4.37931	-11.6319	-10.2074	-11.8775	-15.0478	-16.7489	3.21411	-12.5149	-4.37931	-11.6319	-10.2074	-11.8775	-15.0478	-16.7489	3.21411	-12.5149	-4.37931	-11.6319	-10.2074	-11.8775	-15.0478
1.67403	-8.96344	-2.45443	-12.1616	-4.19128	1.16922	-6.65693	-5.82085	1.67403	-8.96344	-2.45443	-12.1616	-4.19128	1.16922	-6.65693	-5.82085	1.67403	-8.96344	-2.45443	-12.1616	-4.19128	1.16922	-6.65693	-5.82085	1.67403	-8.96344	-2.45443
5.55874	-11.8062	-4.76237	-9.26798	-4.43972	-0.0158124	-8.74339	1.61278	5.55874	-11.8062	-4.76237	-9.26798	-4.43972	-0.0158124	-8.74339	1.61278	5.55874	-11.8062	-4.76237	-9.26798	-4.43972	-0.0158124	-8.74339	1.61278	5.55874	-11.8062	-4.76237
1.13066	-15.8	-3.65723	-11.0718	-2.78305	11.591	-6.65476	6.97118	1.13066	-15.8	-3.65723	-11.0718	-2.78305	11.591	-6.65476	6.97118	1.13066	-15.8	-3.65723	-11.0718	-2.78305	11.591	-6.65476	6.97118	1.13066	-15.8	-3.65723
-14.43	-15.3612	-12.8168	-9.80865	-3.57458	25.9251	-5.92221	7.50419	-14.43	-15.3612	-12.8168	-9.80865	-3.57458	25.9251	-5.92221	7.50419	-14.43	-15.3612	-12.8168	-9.80865	-3.57458	25.9251	-5.92221	7.50419	-14.43	-15.3612	-12.8168
-1.62649	-10.2908	-16.3185	-1.62964	-16.9497	32.2162	-4.11039	2.71356	-1.62649	-10.2908	-16.3185	-1.62964	-16.9497	32.2162	-4.11039	2.71356	-1.62649	-10.2908	-16.3185	-1.62964	-16.9497	32.2162	-4.11039	2.71356	-1.62649	-10.2908	-16.3185
-4.47252	3.40314	-5.75094	-8.81381	-14.4256	27.1061	-5.20585	-6.38424	-4.47252	3.40314	-5.75094	-8.81381	-14.4256	27.1061	-5.20585	-6.38424	-4.47252	3.40314	-5.75094	-8.81381	-14.4256	27.1061	-5.20585	-6.38424	-4.47252	3.40314	-5.75094
-5.48176	3.48353	-3.83053	-8.76692	-1.05678	1.34802	-0.569279	-17.8459	-5.48176	3.48353	-3.83053	-8.76692	-1.05678	1.34802	-0.569279	-17.8459	-5.48176	3.48353	-3.83053	-8.76692	-1.05678	1.34802	-0.569279	-17.8459	-5.48176	3.48353	-3.83053
-3.96775	22.2001	6.05404	-15.5053	4.89942	-15.271	12.6047	-29.7523	-3.96775	22.2001	6.05404	-15.5053	4.89942	-15.271	12.6047	-29.7523	-3.96775	22.2001	6.05404	-15.5053	4.89942	-15.271	12.6047	-29.7523	-3.96775	22.2001	6.05404
-3.7568	20.1232	-8.88807	-14.1572	9.43361	-24.8542	3.19612	-39.8273	-3.7568	20.1232	-8.88807	-14.1572	9.43361	-24.8542	3.19612	-39.8273	-3.7568	20.1232	-8.88807	-14.1572	9.43361	-24.8542	3.19612	-39.8273	-3.7568	20.1232	-8.88807
-7.27758	14.5304	-15.2933	-6.73276	11.8824	-20.3959	-5.16439	-46.5808	-7.27758	14.5304	-15.2933	-6.73276	11.8824	-20.3959	-5.16439	-46.5808	-7.27758	14.5304	-15.2933	-6.73276	11.8824	-20.3959	-5.16439	-46.5808	-7.27758	14.5304	-15.2933
-14.1689	21.1369	-5.27275	-2.77586	15.8848	-31.198	18.8576	-49.6205	-14.1689	21.1369	-5.27275	-2.77586	15.8848	-31.198	18.8576	-49.6205	-14.1689	21.1369	-5.27275	-2.77586	15.8848	-31.198	18.8576	-49.6205	-14.1689	21.1369	-5.27275
-10.6121	6.05792	4.39477	-10.5629	0.821102	-29.1215	4.03778	-49.1574	-10.6121	6.05792	4.39477	-10.5629	0.821102	-29.1215	4.03778	-49.1574	-10.6121	6.05792	4.39477	-10.5629	0.821102	-29.1215	4.03778	-49.1574	-10.6121	6.05792	4.39477
-13.5315	3.57711	15.7688	3.35907	9.86959	-5.04714	-2.86561	-45.6459	-13.5315	3.57711	15.7688	3.35907	9.86959	-5.04714	-2.86561	-45.6459	-13.5315	3.57711	15.7688	3.35907	9.86959	-5.04714	-2.86561	-45.6459	-13.5315	3.57711	15.7688
-3.92287	-2.78538	3.67856	-5.87318	-5.28918	-16.9553	-14.899	-39.8294	-3.92287	-2.78538	3.67856	-5.87318	-5.28918	-16.9553	-14.899	-39.8294	-3.92287	-2.78538	3.67856	-5.87318	-5.28918	-16.9553	-14.899	-39.8294	-3.92287	-2.78538	3.67856
-2.20265	-13.1128	-1.87757	0.601367	-6.61192	-16.8179	3.72384	-32.7689	-2.20265	-13.1128	-1.87757	0.601367	-6.61192	-16.8179	3.72384	-32.7689	-2.20265	-13.1128	-1.87757	0.601367	-6.61192	-16.8179	3.72384	-32.7689	-2.20265	-13.1128	-1.87757
2.59431	-9.31796	15.2562	-16.143	-10.8447	-8.67804	-2.16697	-26.2209	2.59431	-9.31796	15.2562	-16.143	-10.8447	-8.67804	-2.16697	-26.2209	2.59431	-9.31796	15.2562	-16.143	-10.8447	-8.67804	-2.16697	-26.2209	2.59431	-9.31796	15.2562
3.07366	4.15444	17.3752	-14.1493	-11.6619	46.3744	0.189558	-20.9593	3.07366	4.15444	17.3752	-14.1493	-11.6619	46.3744	0.189558	-20.9593	3.07366	4.15444	17.3752	-14.1493	-11.6619	46.3744	0.189558	-20.9593	3.07366	4.15444	17.3752
8.32764	-8.92684	11.3674	-20.2754	3.4289	77.3771	-7.47533	-17.2505	8.32764	-8.92684	11.3674	-20.2754	3.4289	77.3771	-7.47533	-17.2505	8.32764	-8.92684	11.3674	-20.2754	3.4289	77.3771	-7.47533	-17.2505	8.32764	-8.92684	11.3674
4.18874	-4.71016	15.3417	-11.8174	4.76339	111.073	-7.87404	-15.2552	4.18874	-4.71016	15.3417	-11.8174	4.76339	111.073	-7.87404	-15.2552	4.18874	-4.71016	15.3417	-11.8174	4.76339	111.073	-7.87404	-15.2552	4.18874	-4.71016	15.3417
5.27398	10.6978	19.0895	-20.1648	4.21279	94.1583	-1.17986	-14.683	5.27398	10.6978	19.0895	-20.1648	4.21279	94.1583	-1.17986	-14.683	5.27398	10.6978	19.0895	-20.1648	4.21279	94.1583	-1.17986	-14.683	5.27398	10.6978	19.0895
-5.02104	4.78392	5.96097	-3.9695	9.72105	31.4557	7.89368	-14.0266	-5.02104	4.78392	5.96097	-3.9695	9.72105	31.4557	7.89368	-14.0266	-5.02104	4.78392	5.96097	-3.9695	9.72105	31.4557	7.89368	-14.0266	-5.02104	4.78392	5.96097
-4.63507	3.72637	-4.69884	-16.4885	15.0198	0.223715	-2.37271	-12.1654	-4.63507	3.72637	-4.69884	-16.4885	15.0198	0.223715	-2.37271	-12.1654	-4.63507	3.72637	-4.69884	-16.4885	15.0198	0.223715	-2.37271	-12.1654	-4.63507	3.72637	-4.69884
-6.1682	7.08814	-14.0395	-22.8789	11.9507	-38.0987	0.527948	-9.38236	-6.1682	7.08814	-14.0395	-22.8789	11.9507	-38.0987	0.527948	-9.38236	-6.1682	7.08814	-14.0395	-22.8789	11.9507	-38.0987	0.527948	-9.38236	-6.1682	7.08814	-14.0395
10.8414	-8.07766	8.03126	-17.7285	10.3126	-73.3558	5.89283	-7.24239	10.8414	-8.07766	8.03126	-17.7285	10.3126	-73.3558	5.89283	-7.24239	10.8414	-8.07766	8.03126	-17.7285	10.3126	-73.3558	5.89283	-7.24239	10.8414	-8.07766	8.03126
9.29807	10.426	-1.76633	-5.45512	-2.51827	-89.0734	1.08128	-6.7055	9.29807	10.426	-1.76633	-5.45512	-2.51827	-89.0734	1.08128	-6.7055	9.29807	10.426	-1.76633	-5.45512	-2.51827	-89.0734	1.08128	-6.7055	9.29807	10.426	-1.76633
-1.93128	2.69244	-7.65875	-14.6902	5.65184	-96.757	5.88654	-7.92021	-1.93128	2.69244	-7.65875	-14.6902	5.65184	-96.757	5.88654	-7.92021	-1.93128	2.69244	-7.65875	-14.6902	5.65184	-96.757	5.88654	-7.92021	-1.93128	2.69244	-7.65875
4.43264	4.481	-10.0957	-10.7402	1.88126	-98.7893	-0.91869	-10.5973	4.43264	4.481	-10.0957	-10.7402	1.88126	-98.7893	-0.91869	-10.5973	4.43264	4.481	-10.0957	-10.7402	1.88126	-98.7893	-0.91869	-10.5973	4.43264	4.481	-10.0957
0.035633	14.1399	-16.4541	-14.9377	-6.74503	-88.3027	-5.25872	-13.6996	0.035633	14.1399	-16.4541	-14.9377	-6.74503	-88.3027	-5.25872	-13.6996	0.035633	14.1399	-16.4541	-14.9377	-6.74503	-88.3027	-5.25872	-13.6996	0.035633	14.1399	-16.4541
-10.288	16.993	-8.97359	-15.6273	-2.25294	-70.8732	17.9435	-17.2286	-10.288	16.993	-8.97359	-15.6273	-2.25294	-70.8732	17.9435	-17.2286	-10.288	16.993	-8.97359	-15.6273	-2.25294	-70.8732	17.9435	-17.2286	-10.288	16.993	-8.97359
-2.5818	15.8162	-10.8325	-14.3584	2.83148	-63.9936	8.67273	-21.2897	-2.5818	15.8162	-10.8325	-14.3584	2.83148	-63.9936	8.67273	-21.2897	-2.5818	15.8162	-10.8325	-14.3584	2.83148	-63.9936	8.67273	-21.2897	-2.5818	15.8162	-10.8325
10.7094	12.5189	-5.90884	-21.3011	5.51087	-35.4774	7.62285	-25.448	10.7094	12.5189	-5.90884	-21.3011	5.51087	-35.4774	7.62285	-25.448	10.7094	12.5189	-5.90884	-21.3011	5.51087	-35.4774	7.62285	-25.448	10.7094	12.5189	-5.90884
-2.08251	13.7033	6.93225	-18.977	-5.3953	-10.6678	-2.91524	-27.749	-2.08251	13.7033	6.93225	-18.977	-5.3953	-10.6678	-2.91524	-27.749	-2.08251	13.7033	6.93225	-18.977	-5.3953	-10.6678	-2.91524	-27.749	-2.08251	13.7033	6.93225
1.34937	11.1448	16.0104	-13.875	11.5656	28.64	3.01566	-26.55	1.34937	11.1448	16.0104	-13.875	11.5656	28.64	3.01566	-26.55	1.34937	11.1448	16.0104	-13.875	11.5656	28.64	3.01566	-26.55	1.34937	11.1448	16.0104
2.33853	12.2009	6.00779	-15.2442	1.04999	64.7045	-11.075	-23.1314	2.33853	12.2009	6.00779	-15.2442	1.04999	64.7045	-11.075	-23.1314	2.33853	12.2009	6.00779	-15.2442	1.04999	64.7045	-11.075	-23.1314	2.33853	12.2009	6.00779
1.47304	5.85286	15.586	-18.1672	4.75545	57.8353	-4.4093	-20.449	1.47304	5.85286	15.586	-18.1672	4.75545	57.8353	-4.4093	-20.449	1.47304	5.85286	15.586	-18.1672	4.75545	57.8353	-4.4093	-20.449	1.47304	5.85286	15.586
4.68687	-1.26042	15.1361	-19.6192	9.10001	42.7938	-3.90365	-19.8569	4.68687	-1.26042	15.1361	-19.6192	9.10001	42.7938	-3.90365	-19.8569	4.68687	-1.26042	15.1361	-19.6192	9.10001	42.7938	-3.90365	-19.8569	4.68687	-1.26042	15.1361
7.09874	-9.11313	12.7567	-18.4165	5.93533	62.7102	5.79034	-21.4149	7.09874	-9.11313	12.7567	-18.4165	5.93533	62.7102	5.79034	-21.4149	7.09874	-9.11313	12.7567	-18.4165	5.93533	62.7102	5.79034	-21.4149	7.09874	-9.11313	12.7567
-3.88282	9.42765	14.2222	-17.7718	2.97257	72.8955	9.45147	-24.3431	-3.88282	9.42765	14.2222	-17.7718	2.97257	72.8955	9.45147	-24.3431	-3.88282	9.42765	14.2222	-17.7718	2.97257	72.8955	9.45147	-24.3431	-3.88282	9.42765	14.2222
2.17541	4.47443	25.1213	-12.171	0.762842	68.8423	4.35505	-27.4286	2.17541	4.47443	25.1213	-12.171	0.762842	68.8423	4.35505	-27.4286	2.17541	4.47443	25.1213	-12.171	0.762842	68.8423	4.35505	-27.4286	2.17541	4.47443	25.1213
4.65069	7.49783	5.60502	-24.6152	-16.0149	47.6161	9.32201	-28.4672	4.65069	7.49783	5.60502	-24.6152	-16.0149	47.6161	9.32201	-28.4672	4.65069	7.49783	5.60502	-24.6152	-16.0149	47.6161	9.32201	-28.4672	4.65069	7.49783	5.60502
4.59759	1.57793	-19.5392	-12.5467	3.0409	43.83	21.0541	-25.5178	4.59759	1.57793	-19.5392	-12.5467	3.0409	43.83	21.0541	-25.5178	4.59759	1.57793	-19.5392	-12.5467	3.0409	43.83	21.0541	-25.5178	4.59759	1.57793	-19.5392
-7.95156	-2.73196	-6.49506	-21.534	-1.83602	31.8594	14.4129	-18.2533	-7.95156	-2.73196	-6.49506	-21.534	-1.83602	31.8594	14.4129	-18.2533	-7.95156	-2.73196	-6.49506	-21.534	-1.83602	31.8594	14.4129	-18.2533	-7.95156	-2.73196	-6.49506
5.52572	-0.413389	-24.5948	-20.6875	-1.67867	-4.80327	3.22368	-8.98079	5.52572	-0.413389	-24.5948	-20.6875	-1.67867	-4.80327	3.22368	-8.98079	5.52572	-0.413389	-24.5948	-20.6875	-1.67867	-4.80327	3.22368	-8.98079	5.52572	-0.413389	-24.5948
-3.30235	-3.91386	-7.43988	-20.111	9.35632	-7.2756	-8.31903	-1.55559	-3.30235	-3.91386	-7.43988	-20.111	9.35632	-7.2756	-8.31903	-1.55559	-3.30235	-3.91386	-7.43988	-20.111	9.35632	-7.2756	-8.31903	-1.55559	-3.30235	-3.91386	-7.43988
-4.22653	-14.3626	-6.85679	-19.7811	1.26837	-22.9942	-11.1243	1.61888	-4.22653	-14.3626	-6.85679	-19.7811	1.26837	-22.9942	-11.1243	1.61888	-4.22653	-14.3626	-6.85679	-19.7811	1.26837	-22.9942	-11.1243	1.61888	-4.22653	-14.3626	-6.85679
-4.00938	-15.5848	9.64841	-23.2483	-5.85941	-22.3687	2.68257	0.366245	-4.00938	-15.5848	9.64841	-23.2483	-5.85941	-22.3687	2.68257	0.366245	-4.00938	-15.5848	9.64841	-23.2483	-5.85941	-22.3687	2.68257	0.366245	-4.00938	-15.5848	9.64841
-6.1039	-13.4892	11.7251	-21.1293	-0.821044	-21.1526	-2.26349	-4.93015	-6.1039	-13.4892	11.7251	-21.1293	-0.821044	-21.1526	-2.26349	-4.93015	-6.1039	-13.4892	11.7251	-21.1293	-0.821044	-21.1526	-2.26349	-4.93015	-6.1039	-13.4892	11.7251
-7.81953	-11.5925	13.0175	-7.40261	3.94362	-27.0617	6.67436	-13.6761	-7.81953	-11.5925	13.0175	-7.40261	3.94362	-27.0617	6.67436	-13.6761	-7.81953	-11.5925	13.0175	-7.40261	3.94362	-27.0617	6.67436	-13.6761	-7.81953	-11.5925	13.0175
-2.94249	1.66511	4.67424	-16.5079	2.39652	-10.402	-3.69431	-23.2137	-2.94249	1.66511	4.67424	-16.5079	2.39652	-10.402	-3.69431	-23.2137	-2.94249	1.66511	4.67424	-16.5079	2.39652	-10.402	-3.69431	-23.2137	-2.94249	1.66511	4.67424
6.02358	-2.85442	8.37553	-22.0005	3.09275	19.568	-4.42025	-30.0143	6.02358	-2.85442	8.37553	-22.0005	3.09275	19.568	-4.42025	-30.0143	6.02358	-2.85442	8.37553	-22.0005	3.09275	19.568	-4.42025	-30.0143	6.02358	-2.85442	8.37553
-10.3792	10.0096	-10.2101	-28.347	12.93	22.9202	-12.3075	-31.8767	-10.3792	10.0096	-10.2101	-28.347	12.93	22.9202	-12.3075	-31.8767	-10.3792	10.0096	-10.2101	-28.347	12.93	22.9202	-12.3075	-31.8767	-10.3792	10.0096	-10.2101
-3.11115	9.23773	-0.368004	-17.8119	-7.16676	24.4438	-10.0263	-29.1378	-3.11115	9.23773	-0.368004	-17.8119	-7.16676	24.4438	-10.0263	-29.1378	-3.11115	9.23773	-0.368004	-17.8119	-7.16676	24.4438	-10.0263	-29.1378	-3.11115	9.23773	-0.368004
-2.25424	-10.4161	-4.3505	-28.3608	4.50228	32.776	1.90779	-25.0005	-2.25424	-10.4161	-4.3505	-28.3608	4.50228	32.776	1.90779	-25.0005	-2.25424	-10.4161	-4.3505	-28.3608	4.50228	32.776	1.90779	-25.0005	-2.25424	-10.4161	-4.3505
5.15703	-10.0783	7.70579	-25.1486	2.03381	3.27009	-0.766478	-23.2887	5.15703	-10.0783	7.70579	-25.1486	2.03381	3.27009	-0.766478	-23.2887	5.15703	-10.0783	7.70579	-25.1486	2.03381	3.27009	-0.766478	-23.2887	5.15703	-10.0783	7.70579
4.86069	-10.7886	4.4041	-15.1307	1.56526	-1.19522	-11.3514	-25.6183	4.86069	-10.7886	4.4041	-15.1307	1.56526	-1.19522	-11.3514	-25.6183	4.86069	-10.7886	4.4041	-15.1307	1.56526	-1.19522	-11.3514	-25.6183	4.86069	-10.7886	4.4041
9.91827	-0.119144	0.854133	-13.5745	-4.33132	-4.52631	-11.3347	-30.0337	9.91827	-0.119144	0.854133	-13.5745	-4.33132	-4.52631	-11.3347	-30.0337	9.91827	-0.119144	0.854133	-13.5745	-4.33132	-4.52631	-11.3347	-30.0337	9.91827	-0.119144	0.854133
-2.69385	-1.40101	-8.8826	-18.7544	-8.24624	-4.78155	-7.40705	-33.0734	-2.69385	-1.40101	-8.8826	-18.7544	-8.24624	-4.78155	-7.40705	-33.0734	-2.69385	-1.40101	-8.8826	-18.7544	-8.24624	-4.78155	-7.40705	-33.0734	-2.69385	-1.40101	-8.8826
7.97168	-4.76703	-2.77815	-14.2667	-1.43788	-12.0163	-5.40594	-32.419	7.97168	-4.76703	-2.77815	-14.2667	-1.43788	-12.0163	-5.40594	-32.419	7.97168	-4.76703	-2.77815	-14.2667	-1.43788	-12.0163	-5.40594	-32.419	7.97168	-4.76703	-2.77815
-1.03934	-19.859	-15.4813	-19.6411	-10.9036	10.8308	5.85276	-26.8712	-1.03934	-19.859	-15.4813	-19.6411	-10.9036	10.8308	5.85276	-26.8712	-1.03934	-19.859	-15.4813	-19.6411	-10.9036	10.8308	5.85276	-26.8712	-1.03934	-19.859	-15.4813
0.341244	-23.1413	-7.37595	-22.3976	-2.30667	42.4151	6.07485	-14.6978	0.341244	-23.1413	-7.37595	-22.3976	-2.30667	42.4151	6.07485	-14.6978	0.341244	-23.1413	-7.37595	-22.3976	-2.30667	42.4151	6.07485	-14.6978	0.341244	-23.1413	-7.37595
9.73548	-15.6406	-6.04025	-9.06479	3.26556	23.0299	-7.4537	4.31921	9.73548	-15.6406	-6.04025	-9.06479	3.26556	23.0299	-7.4537	4.31921	9.73548	-15.6406	-6.04025	-9.06479	3.26556	23.0299	-7.4537	4.31921	9.73548	-15.6406	-6.04025
-11.9973	-8.2431	2.23631	-19.618	16.3328	5.28779	0.821175	25.7968	-11.9973	-8.2431	2.23631	-19.618	16.3328	5.28779	0.821175	25.7968	-11.9973	-8.2431	2.23631	-19.618	16.3328	5.28779	0.821175	25.7968	-11.9973	-8.2431	2.23631
1.94772	-13.1101	-1.55366	-16.2154	4.67661	-2.46787	12.8758	42.3482	1.94772	-13.1101	-1.55366	-16.2154	4.67661	-2.46787	12.8758	42.3482	1.94772	-13.1101	-1.55366	-16.2154	4.67661	-2.46787	12.8758	42.3482	1.94772	-13.1101	-1.55366
6.55259	-1.56516	1.60895	-25.769	3.61835	0.456255	10.6431	48.0989	6.55259	-1.56516	1.60895	-25.769	3.61835	0.456255	10.6431	48.0989	6.55259	-1.56516	1.60895	-25.769	3.61835	0.456255	10.6431	48.0989	6.55259	-1.56516	1.60895
2.85816	4.5961	5.59206	-22.69	5.87988	-22.9764	11.9715	41.1069	2.85816	4.5961	5.59206	-22.69	5.87988	-22.9764	11.9715	41.1069	2.85816	4.5961	5.59206	-22.69	5.87988	-22.9764	11.9715	41.1069	2.85816	4.5961	5.59206
1.8273	15.71	4.21996	-11.513	-1.00603	-33.7943	12.9427	23.5506	1.8273	15.71	4.21996	-11.513	-1.00603	-33.7943	12.9427	23.5506	1.8273	15.71	4.21996	-11.513	-1.00603	-33.7943	12.9427	23.5506	1.8273	15.71	4.21996
-8.39594	27.1496	-12.8929	-22.795	-2.451	-20.6398	9.77047	0.541191	-8.39594	27.1496	-12.8929	-22.795	-2.451	-20.6398	9.77047	0.541191	-8.39594	27.1496	-12.8929	-22.795	-2.451	-20.6398	9.77047	0.541191	-8.39594	27.1496	-12.8929
-12.6849	22.4214	-4.96396	-21.122	-1.14454	-19.9932	-9.83979	-22.176	-12.6849	22.4214	-4.96396	-21.122	-1.14454	-19.9932	-9.83979	-22.176	-12.6849	22.4214	-4.96396	-21.122	-1.14454	-19.9932	-9.83979	-22.176	-12.6849	22.4214	-4.96396
-6.77462	12.335	-6.47212	-12.7265	-0.408425	-23.1369	-2.70152	-40.8463	-6.77462	12.335	-6.47212	-12.7265	-0.408425	-23.1369	-2.70152	-40.8463	-6.77462	12.335	-6.47212	-12.7265	-0.408425	-23.1369	-2.70152	-40.8463	-6.77462	12.335	-6.47212
-2.89039	12.946	3.51315	-18.0233	1.63064	-6.44072	0.688325	-53.8891	-2.89039	12.946	3.51315	-18.0233	1.63064	-6.44072	0.688325	-53.8891	-2.89039	12.946	3.51315	-18.0233	1.63064	-6.44072	0.688325	-53.8891	-2.89039	12.946	3.51315
-8.70885	24.8696	-3.00433	-26.3944	-3.13937	-6.92001	11.9824	-60.1926	-8.70885	24.8696	-3.00433	-26.3944	-3.13937	-6.92001	11.9824	-60.1926	-8.70885	24.8696	-3.00433	-26.3944	-3.13937	-6.92001	11.9824	-60.1926	-8.70885	24.8696	-3.00433
-9.89579	13.6715	-0.672078	-11.5578	0.149023	-9.87275	5.98012	-59.2396	-9.89579	13.6715	-0.672078	-11.5578	0.149023	-9.87275	5.98012	-59.2396	-9.89579	13.6715	-0.672078	-11.5578	0.149023	-9.87275	5.98012	-59.2396	-9.89579	13.6715	-0.672078
14.1827	8.26217	5.57853	-22.5172	-12.2268	-4.40332	2.98317	-52.6765	14.1827	8.26217	5.57853	-22.5172	-12.2268	-4.40332	2.98317	-52.6765	14.1827	8.26217	5.57853	-22.5172	-12.2268	-4.40332	2.98317	-52.6765	14.1827	8.26217	5.57853
6.29487	9.37888	3.9102	-18.4972	0.908863	-0.613032	8.45493	-43.912	6.29487	9.37888	3.9102	-18.4972	0.908863	-0.613032	8.45493	-43.912	6.29487	9.37888	3.9102	-18.4972	0.908863	-0.613032	8.45493	-43.912	6.29487	9.37888	3.9102
7.7854	11.1005	18.95	-26.8747	4.87708	-4.57227	3.29345	-35.3232	7.7854	11.1005	18.95	-26.8747	4.87708	-4.57227	3.29345	-35.3232	7.7854	11.1005	18.95	-26.8747	4.87708	-4.57227	3.29345	-35.3232	7.7854	11.1005	18.95
11.9612	2.05848	7.94086	-6.42903	10.2092	0.804253	2.14298	-27.6727	11.9612	2.05848	7.94086	-6.42903	10.2092	0.804253	2.14298	-27.6727	11.9612	2.05848	7.94086	-6.42903	10.2092	0.804253	2.14298	-27.6727	11.9612	2.05848	7.94086
-0.538297	-5.6847	3.22141	-14.9538	-2.14	3.34971	4.66332	-21.1085	-0.538297	-5.6847	3.22141	-14.9538	-2.14	3.34971	4.66332	-21.1085	-0.538297	-5.6847	3.22141	-14.9538	-2.14	3.34971	4.66332	-21.1085	-0.538297	-5.6847	3.22141
6.78831	-4.71763	2.01973	-14.4415	-8.71774	7.77039	11.5389	-15.6344	6.78831	-4.71763	2.01973	-14.4415	-8.71774	7.77039	11.5389	-15.6344	6.78831	-4.71763	2.01973	-14.4415	-8.71774	7.77039	11.5389	-15.6344	6.78831	-4.71763	2.01973
2.27015	-4.92753	5.86723	-14.3775	-0.907664	7.31132	-1.50829	-11.158	2.27015	-4.92753	5.86723	-14.3775	-0.907664	7.31132	-1.50829	-11.158	2.27015	-4.92753	5.86723	-14.3775	-0.907664	7.31132	-1.50829	-11.158	2.27015	-4.92753	5.86723
5.12417	-5.68082	-4.22397	-18.1971	-4.59863	9.88962	-11.3542	-7.2327	5.12417	-5.68082	-4.22397	-18.1971	-4.59863	9.88962	-11.3542	-7.2327	5.12417	-5.68082	-4.22397	-18.1971	-4.59863	9.88962	-11.3542	-7.2327	5.12417	-5.68082	-4.22397
-1.94292	-4.73527	4.39249	-25.0949	-2.46039	8.32864	-5.884	-3.40281	-1.94292	-4.73527	4.39249	-25.0949	-2.46039	8.32864	-5.884	-3.40281	-1.94292	-4.73527	4.39249	-25.0949	-2.46039	8.32864	-5.884	-3.40281	-1.94292	-4.73527	4.39249
1.61298	-11.6029	-3.64691	-18.2586	-18.0603	6.83058	2.43759	0.10921	1.61298	-11.6029	-3.64691	-18.2586	-18.0603	6.83058	2.43759	0.10921	1.61298	-11.6029	-3.64691	-18.2586	-18.0603	6.83058	2.43759	0.10921	1.61298	-11.6029	-3.64691
-8.14812	-8.53734	7.14877	-19.2865	-1.26315	13.9003	-1.43281	3.09907	-8.14812	-8.53734	7.14877	-19.2865	-1.26315	13.9003	-1.43281	3.09907	-8.14812	-8.53734	7.14877	-19.2865	-1.26315	13.9003	-1.43281	3.09907	-8.14812	-8.53734	7.14877
-2.55867	-9.63251	-4.10507	-10.0942	-0.765275	23.3172	9.89469	4.30032	-2.55867	-9.63251	-4.10507	-10.0942	-0.765275	23.3172	9.89469	4.30032	-2.55867	-9.63251	-4.10507	-10.0942	-0.765275	23.3172	9.89469	4.30032	-2.55867	-9.63251	-4.10507
-1.32571	-10.3107	-11.6322	-4.11151	-1.04959	-4.11582	-6.12313	2.93621	-1.32571	-10.3107	-11.6322	-4.11151	-1.04959	-4.11582	-6.12313	2.93621	-1.32571	-10.3107	-11.6322	-4.11151	-1.04959	-4.11582	-6.12313	2.93621	-1.32571	-10.3107	-11.6322
-0.924868	1.49439	-7.16427	-20.4981	13.5588	37.2853	-4.84217	-0.685553	-0.924868	1.49439	-7.16427	-20.4981	13.5588	37.2853	-4.84217	-0.685553	-0.924868	1.49439	-7.16427	-20.4981	13.5588	37.2853	-4.84217	-0.685553	-0.924868	1.49439	-7.16427
10.841	6.81944	-12.5706	-14.2696	1.83762	16.2118	-2.15852	-4.61382	10.841	6.81944	-12.5706	-14.2696	1.83762	16.2118	-2.15852	-4.61382	10.841	6.81944	-12.5706	-14.2696	1.83762	16.2118	-2.15852	-4.61382	10.841	6.81944	-12.5706
2.05002	-3.62814	-4.2131	-9.36115	3.47121	2.89896	-9.18884	-7.65793	2.05002	-3.62814	-4.2131	-9.36115	3.47121	2.89896	-9.18884	-7.65793	2.05002	-3.62814	-4.2131	-9.36115	3.47121	2.89896	-9.18884	-7.65793	2.05002	-3.62814	-4.2131
7.68153	-10.9149	-2.28569	-9.53892	4.42818	-7.43659	-10.583	-9.21907	7.68153	-10.9149	-2.28569	-9.53892	4.42818	-7.43659	-10.583	-9.21907	7.68153	-10.9149	-2.28569	-9.53892	4.42818	-7.43659	-10.583	-9.21907	7.68153	-10.9149	-2.28569
13.2248	6.98805	-8.55972	-23.1072	6.33661	-0.483661	-1.92814	-8.41093	13.2248	6.98805	-8.55972	-23.1072	6.33661	-0.483661	-1.92814	-8.41093	13.2248	6.98805	-8.55972	-23.1072	6.33661	-0.483661	-1.92814	-8.41093	13.2248	6.98805	-8.55972
4.99776	13.1557	1.55254	-11.1589	3.26828	-1.51495	11.7171	-4.22722	4.99776	13.1557	1.55254	-11.1589	3.26828	-1.51495	11.7171	-4.22722	4.99776	13.1557	1.55254	-11.1589	3.26828	-1.51495	11.7171	-4.22722	4.99776	13.1557	1.55254
1.38691	9.19135	5.7187	-19.521	3.24278	1.05533	4.76373	3.19223	1.38691	9.19135	5.7187	-19.521	3.24278	1.05533	4.76373	3.19223	1.38691	9.19135	5.7187	-19.521	3.24278	1.05533	4.76373	3.19223	1.38691	9.19135	5.7187
10.4182	-9.0608	6.25204	-13.9679	4.64069	-6.73834	-5.68158	13.1863	10.4182	-9.0608	6.25204	-13.9679	4.64069	-6.73834	-5.68158	13.1863	10.4182	-9.0608	6.25204	-13.9679	4.64069	-6.73834	-5.68158	13.1863	10.4182	-9.0608	6.25204
-4.28039	-16.6131	21.5499	-14.168	3.03513	2.91025	15.0327	23.728	-4.28039	-16.6131	21.5499	-14.168	3.03513	2.91025	15.0327	23.728	-4.28039	-16.6131	21.5499	-14.168	3.03513	2.91025	15.0327	23.728	-4.28039	-16.6131	21.5499
-2.88217	-8.64016	10.1827	-10.0026	0.100062	5.4223	2.3613	31.9725	-2.88217	-8.64016	10.1827	-10.0026	0.100062	5.4223	2.3613	31.9725	-2.88217	-8.64016	10.1827	-10.0026	0.100062	5.4223	2.3613	31.9725	-2.88217	-8.64016	10.1827
-13.2887	8.6109	10.0598	-16.6506	0.532301	7.53357	-3.31601	35.8985	-13.2887	8.6109	10.0598	-16.6506	0.532301	7.53357	-3.31601	35.8985	-13.2887	8.6109	10.0598	-16.6506	0.532301	7.53357	-3.31601	35.8985	-13.2887	8.6109	10.0598
-22.4669	21.4704	5.11891	-18.8813	-9.30389	7.16044	0.644006	34.877	-22.4669	21.4704	5.11891	-18.8813	-9.30389	7.16044	0.644006	34.877	-22.4669	21.4704	5.11891	-18.8813	-9.30389	7.16044	0.644006	34.877	-22.4669	21.4704	5.11891
-4.14432	27.2554	-4.45465	-11.0653	10.0275	20.4324	3.58233	30.3518	-4.14432	27.2554	-4.45465	-11.0653	10.0275	20.4324	3.58233	30.3518	-4.14432	27.2554	-4.45465	-11.0653	10.0275	20.4324	3.58233	30.3518	-4.14432	27.2554	-4.45465
0.341759	5.55402	-3.70644	0.934643	7.26234	6.63935	3.73043	24.3322	0.341759	5.55402	-3.70644	0.934643	7.26234	6.63935	3.73043	24.3322	0.341759	5.55402	-3.70644	0.934643	7.26234	6.63935	3.73043	24.3322	0.341759	5.55402	-3.70644
-2.10362	8.2675	0.526403	-4.61463	-5.8449	4.12684	5.82319	18.0952	-2.10362	8.2675	0.526403	-4.61463	-5.8449	4.12684	5.82319	18.0952	-2.10362	8.2675	0.526403	-4.61463	-5.8449	4.12684	5.82319	18.0952	-2.10362	8.2675	0.526403
-3.16109	-6.91132	2.43533	-11.5458	7.62402	1.93021	10.0216	12.144	-3.16109	-6.91132	2.43533	-11.5458	7.62402	1.93021	10.0216	12.144	-3.16109	-6.91132	2.43533	-11.5458	7.62402	1.93021	10.0216	12.144	-3.16109	-6.91132	2.43533
-2.56055	-7.43049	11.7214	-9.20936	2.17083	13.4665	5.55579	6.99581	-2.56055	-7.43049	11.7214	-9.20936	2.17083	13.4665	5.55579	6.99581	-2.56055	-7.43049	11.7214	-9.20936	2.17083	13.4665	5.55579	6.99581	-2.56055	-7.43049	11.7214
0.793371	-7.20738	0.590439	-5.85321	-6.03361	-1.73173	6.08299	3.79051	0.793371	-7.20738	0.590439	-5.85321	-6.03361	-1.73173	6.08299	3.79051	0.793371	-7.20738	0.590439	-5.85321	-6.03361	-1.73173	6.08299	3.79051	0.793371	-7.20738	0.590439
-0.590892	-6.4521	10.8106	-6.15369	-3.77113	-9.98302	0.309	3.03567	-0.590892	-6.4521	10.8106	-6.15369	-3.77113	-9.98302	0.309	3.03567	-0.590892	-6.4521	10.8106	-6.15369	-3.77113	-9.98302	0.309	3.03567	-0.590892	-6.4521	10.8106
3.17508	-8.48462	11.9684	-10.1951	-3.34627	-3.29226	-5.90808	4.59483	3.17508	-8.48462	11.9684	-10.1951	-3.34627	-3.29226	-5.90808	4.59483	3.17508	-8.48462	11.9684	-10.1951	-3.34627	-3.29226	-5.90808	4.59483	3.17508	-8.48462	11.9684
6.44935	-9.2831	4.88052	-10.3912	-3.75442	-5.92926	-0.896059	8.13622	6.44935	-9.2831	4.88052	-10.3912	-3.75442	-5.92926	-0.896059	8.13622	6.44935	-9.2831	4.88052	-10.3912	-3.75442	-5.92926	-0.896059	8.13622	6.44935	-9.2831	4.88052
0.463126	-3.79507	3.50294	0.471928	4.00958	-9.17509	6.52161	13.7722	0.463126	-3.79507	3.50294	0.471928	4.00958	-9.17509	6.52161	13.7722	0.463126	-3.79507	3.50294	0.471928	4.00958	-9.17509	6.52161	13.7722	0.463126	-3.79507	3.50294
13.9683	0.514546	18.086	-4.25174	0.616258	-6.9151	1.43275	20.6679	13.9683	0.514546	18.086	-4.25174	0.616258	-6.9151	1.43275	20.6679	13.9683	0.514546	18.086	-4.25174	0.616258	-6.9151	1.43275	20.6679	13.9683	0.514546	18.086
12.1054	-4.91632	11.4632	-7.68972	1.06365	-12.4683	1.40845	27.5514	12.1054	-4.91632	11.4632	-7.68972	1.06365	-12.4683	1.40845	27.5514	12.1054	-4.91632	11.4632	-7.68972	1.06365	-12.4683	1.40845	27.5514	12.1054	-4.91632	11.4632
1.66081	-1.88005	5.58038	-15.314	8.0511	-8.58915	-3.2389	33.44	1.66081	-1.88005	5.58038	-15.314	8.0511	-8.58915	-3.2389	33.44	1.66081	-1.88005	5.58038	-15.314	8.0511	-8.58915	-3.2389	33.44	1.66081	-1.88005	5.58038
-10.8199	11.1902	-2.62191	-9.57716	-0.324677	-9.40531	-0.939361	38.1517	-10.8199	11.1902	-2.62191	-9.57716	-0.324677	-9.40531	-0.939361	38.1517	-10.8199	11.1902	-2.62191	-9.57716	-0.324677	-9.40531	-0.939361	38.1517	-10.8199	11.1902	-2.62191
-6.26896	0.607076	-0.432049	-11.7726	9.1162	-0.287	-5.89896	42.1088	-6.26896	0.607076	-0.432049	-11.7726	9.1162	-0.287	-5.89896	42.1088	-6.26896	0.607076	-0.432049	-11.7726	9.1162	-0.287	-5.89896	42.1088	-6.26896	0.607076	-0.432049
-0.889672	25.9593	1.07707	-8.97923	6.41264	-2.02137	-8.30273	44.8397	-0.889672	25.9593	1.07707	-8.97923	6.41264	-2.02137	-8.30273	44.8397	-0.889672	25.9593	1.07707	-8.97923	6.41264	-2.02137	-8.30273	44.8397	-0.889672	25.9593	1.07707
-3.02938	18.68	-3.17465	-9.12334	-10.1956	-1.77349	-5.34734	45.6353	-3.02938	18.68	-3.17465	-9.12334	-10.1956	-1.77349	-5.34734	45.6353	-3.02938	18.68	-3.17465	-9.12334	-10.1956	-1.77349	-5.34734	45.6353	-3.02938	18.68	-3.17465
-6.32505	15.2537	-14.2992	-14.3525	-1.19953	-0.801337	3.04591	44.5322	-6.32505	15.2537	-14.2992	-14.3525	-1.19953	-0.801337	3.04591	44.5322	-6.32505	15.2537	-14.2992	-14.3525	-1.19953	-0.801337	3.04591	44.5322	-6.32505	15.2537	-14.2992
-2.79414	-3.00332	-16.0239	-10.8352	-3.56745	-11.5284	-1.0989	42.2953	-2.79414	-3.00332	-16.0239	-10.8352	-3.56745	-11.5284	-1.0989	42.2953	-2.79414	-3.00332	-16.0239	-10.8352	-3.56745	-11.5284	-1.0989	42.2953	-2.79414	-3.00332	-16.0239
-5.28748	-22.8287	-10.6939	-8.51072	-4.02238	-10.4042	-3.26285	39.7924	-5.28748	-22.8287	-10.6939	-8.51072	-4.02238	-10.4042	-3.26285	39.7924	-5.28748	-22.8287	-10.6939	-8.51072	-4.02238	-10.4042	-3.26285	39.7924	-5.28748	-22.8287	-10.6939
-4.54837	-21.6302	-1.2248	3.50852	-1.45548	-10.4697	-12.2579	36.6976	-4.54837	-21.6302	-1.2248	3.50852	-1.45548	-10.4697	-12.2579	36.6976	-4.54837	-21.6302	-1.2248	3.50852	-1.45548	-10.4697	-12.2579	36.6976	-4.54837	-21.6302	-1.2248
3.55134	-11.3964	3.59828	-8.0298	7.17822	-5.8066	-5.24333	32.3696	3.55134	-11.3964	3.59828	-8.0298	7.17822	-5.8066	-5.24333	32.3696	3.55134	-11.3964	3.59828	-8.0298	7.17822	-5.8066	-5.24333	32.3696	3.55134	-11.3964	3.59828
-1.40056	-9.77885	5.0467	-8.95006	0.0784833	-3.22186	-6.69506	26.5198	-1.40056	-9.77885	5.0467	-8.95006	0.0784833	-3.22186	-6.69506	26.5198	-1.40056	-9.77885	5.0467	-8.95006	0.0784833	-3.22186	-6.69506	26.5198	-1.40056	-9.77885	5.0467
6.67204	-8.52309	1.18277	-3.99696	-2.86842	11.3886	5.47031	19.5858	6.67204	-8.52309	1.18277	-3.99696	-2.86842	11.3886	5.47031	19.5858	6.67204	-8.52309	1.18277	-3.99696	-2.86842	11.3886	5.47031	19.5858	6.67204	-8.52309	1.18277
-1.38672	-2.31264	-2.77924	-10.9429	0.341761	-0.309076	8.35915	12.2224	-1.38672	-2.31264	-2.77924	-10.9429	0.341761	-0.309076	8.35915	12.2224	-1.38672	-2.31264	-2.77924	-10.9429	0.341761	-0.309076	8.35915	12.2224	-1.38672	-2.31264	-2.77924
3.94329	8.48864	-10.9408	-1.5332	2.44951	-5.29235	6.3384	5.26505	3.94329	8.48864	-10.9408	-1.5332	2.44951	-5.29235	6.3384	5.26505	3.94329	8.48864	-10.9408	-1.5332	2.44951	-5.29235	6.3384	5.26505	3.94329	8.48864	-10.9408
0.635013	17.3331	4.42907	-13.2853	10.4342	-9.37962	0.523986	-0.19343	0.635013	17.3331	4.42907	-13.2853	10.4342	-9.37962	0.523986	-0.19343	0.635013	17.3331	4.42907	-13.2853	10.4342	-9.37962	0.523986	-0.19343	0.635013	17.3331	4.42907
-0.0938741	10.6573	-0.821501	-14.7543	0.981691	-1.7037	9.35172	-3.47574	-0.0938741	10.6573	-0.821501	-14.7543	0.981691	-1.7037	9.35172	-3.47574	-0.0938741	10.6573	-0.821501	-14.7543	0.981691	-1.7037	9.35172	-3.47574	-0.0938741	10.6573	-0.821501
9.36878	15.6644	14.0777	-6.46858	6.96485	-9.87882	16.4327	-5.13918	9.36878	15.6644	14.0777	-6.46858	6.96485	-9.87882	16.4327	-5.13918	9.36878	15.6644	14.0777	-6.46858	6.96485	-9.87882	16.4327	-5.13918	9.36878	15.6644	14.0777
6.83121	20.6244	3.34697	-10.3986	0.622078	-9.96461	-2.6687	-5.76986	6.83121	20.6244	3.34697	-10.3986	0.622078	-9.96461	-2.6687	-5.76986	6.83121	20.6244	3.34697	-10.3986	0.622078	-9.96461	-2.6687	-5.76986	6.83121	20.6244	3.34697
-1.78098	8.22476	-3.97291	-7.58057	3.05179	4.45187	13.2338	-5.10862	-1.78098	8.22476	-3.97291	-7.58057	3.05179	4.45187	13.2338	-5.10862	-1.78098	8.22476	-3.97291	-7.58057	3.05179	4.45187	13.2338	-5.10862	-1.78098	8.22476	-3.97291
8.2628	-19.1628	-2.75381	0.247848	-5.78324	-5.55692	6.82948	-2.79913	8.2628	-19.1628	-2.75381	0.247848	-5.78324	-5.55692	6.82948	-2.79913	8.2628	-19.1628	-2.75381	0.247848	-5.78324	-5.55692	6.82948	-2.79913	8.2628	-19.1628	-2.75381
-2.80378	-9.8416	-4.22972	2.33962	2.06856	3.93721	-2.43894	0.399842	-2.80378	-9.8416	-4.22972	2.33962	2.06856	3.93721	-2.43894	0.399842	-2.80378	-9.8416	-4.22972	2.33962	2.06856	3.93721	-2.43894	0.399842	-2.80378	-9.8416	-4.22972
5.93558	-18.6527	2.14531	-2.75447	11.215	0.590034	3.76912	3.52936	5.93558	-18.6527	2.14531	-2.75447	11.215	0.590034	3.76912	3.52936	5.93558	-18.6527	2.14531	-2.75447	11.215	0.590034	3.76912	3.52936	5.93558	-18.6527	2.14531
6.06469	-17.4878	6.0877	-0.348518	0.511226	10.4689	7.50463	6.10584	6.06469	-17.4878	6.0877	-0.348518	0.511226	10.4689	7.50463	6.10584	6.06469	-17.4878	6.0877	-0.348518	0.511226	10.4689	7.50463	6.10584	6.06469	-17.4878	6.0877
-6.04834	-16.6026	1.40973	-8.68503	11.0584	-0.694987	2.31936	8.12194	-6.04834	-16.6026	1.40973	-8.68503	11.0584	-0.694987	2.31936	8.12194	-6.04834	-16.6026	1.40973	-8.68503	11.0584	-0.694987	2.31936	8.12194	-6.04834	-16.6026	1.40973
-2.83819	-20.9188	5.44797	-7.46668	2.34615	3.81339	-2.88607	10.0435	-2.83819	-20.9188	5.44797	-7.46668	2.34615	3.81339	-2.88607	10.0435	-2.83819	-20.9188	5.44797	-7.46668	2.34615	3.81339	-2.88607	10.0435	-2.83819	-20.9188	5.44797
-19.0883	-18.1208	-0.851135	0.383962	-3.74307	6.18708	-8.75137	11.6307	-19.0883	-18.1208	-0.851135	0.383962	-3.74307	6.18708	-8.75137	11.6307	-19.0883	-18.1208	-0.851135	0.383962	-3.74307	6.18708	-8.75137	11.6307	-19.0883	-18.1208	-0.851135
-12.1538	-12.1093	-0.770273	-5.85429	1.09108	20.2316	-3.43474	12.4951	-12.1538	-12.1093	-0.770273	-5.85429	1.09108	20.2316	-3.43474	12.4951	-12.1538	-12.1093	-0.770273	-5.85429	1.09108	20.2316	-3.43474	12.4951	-12.1538	-12.1093	-0.770273
-4.41447	-15.7987	8.75912	2.5993	5.19875	16.1098	-3.9788	12.5522	-4.41447	-15.7987	8.75912	2.5993	5.19875	16.1098	-3.9788	12.5522	-4.41447	-15.7987	8.75912	2.5993	5.19875	16.1098	-3.9788	12.5522	-4.41447	-15.7987	8.75912
-13.014	-2.81723	15.2998	1.34997	1.11105	-8.19408	-2.09898	12.9343	-13.014	-2.81723	15.2998	1.34997	1.11105	-8.19408	-2.09898	12.9343	-13.014	-2.81723	15.2998	1.34997	1.11105	-8.19408	-2.09898	12.9343	-13.014	-2.81723	15.2998
-18.2733	-9.8071	18.2405	-12.2105	-0.867845	-12.2574	2.38942	14.2392	-18.2733	-9.8071	18.2405	-12.2105	-0.867845	-12.2574	2.38942	14.2392	-18.2733	-9.8071	18.2405	-12.2105	-0.867845	-12.2574	2.38942	14.2392	-18.2733	-9.8071	18.2405
-4.6599	-14.5366	8.03608	-19.4644	1.85885	-7.40802	1.95999	16.0331	-4.6599	-14.5366	8.03608	-19.4644	1.85885	-7.40802	1.95999	16.0331	-4.6599	-14.5366	8.03608	-19.4644	1.85885	-7.40802	1.95999	16.0331	-4.6599	-14.5366	8.03608
-7.67185	-6.91616	-7.01738	-13.1046	8.02756	5.71	-0.6704	17.697	-7.67185	-6.91616	-7.01738	-13.1046	8.02756	5.71	-0.6704	17.697	-7.67185	-6.91616	-7.01738	-13.1046	8.02756	5.71	-0.6704	17.697	-7.67185	-6.91616	-7.01738
-2.95792	-11.5117	-18.1912	-7.36777	-7.58658	6.34454	-9.01732	19.9542	-2.95792	-11.5117	-18.1912	-7.36777	-7.58658	6.34454	-9.01732	19.9542	-2.95792	-11.5117	-18.1912	-7.36777	-7.58658	6.34454	-9.01732	19.9542	-2.95792	-11.5117	-18.1912
3.41723	-0.436675	-16.7477	-8.03461	0.230151	-2.66063	-3.04774	23.2577	3.41723	-0.436675	-16.7477	-8.03461	0.230151	-2.66063	-3.04774	23.2577	3.41723	-0.436675	-16.7477	-8.03461	0.230151	-2.66063	-3.04774	23.2577	3.41723	-0.436675	-16.7477
-5.30076	2.54935	-4.18652	-15.4728	5.76458	-9.52999	-6.48567	26.8653	-5.30076	2.54935	-4.18652	-15.4728	5.76458	-9.52999	-6.48567	26.8653	-5.30076	2.54935	-4.18652	-15.4728	5.76458	-9.52999	-6.48567	26.8653	-5.30076	2.54935	-4.18652
2.4082	6.36455	-4.05189	-10.7164	4.18874	-15.7017	-1.91674	28.4336	2.4082	6.36455	-4.05189	-10.7164	4.18874	-15.7017	-1.91674	28.4336	2.4082	6.36455	-4.05189	-10.7164	4.18874	-15.7017	-1.91674	28.4336	2.4082	6.36455	-4.05189
-7.8992	-3.43946	-2.99311	-10.7826	-3.96388	3.86957	2.15838	25.7731	-7.8992	-3.43946	-2.99311	-10.7826	-3.96388	3.86957	2.15838	25.7731	-7.8992	-3.43946	-2.99311	-10.7826	-3.96388	3.86957	2.15838	25.7731	-7.8992	-3.43946	-2.99311
-6.01435	-8.70822	6.76046	-14.9329	-1.46977	-3.77316	-1.71449	17.8713	-6.01435	-8.70822	6.76046	-14.9329	-1.46977	-3.77316	-1.71449	17.8713	-6.01435	-8.70822	6.76046	-14.9329	-1.46977	-3.77316	-1.71449	17.8713	-6.01435	-8.70822	6.76046
-0.726921	0.0606356	-9.94436	-2.73021	-1.1562	-15.7543	14.9475	4.74742	-0.726921	0.0606356	-9.94436	-2.73021	-1.1562	-15.7543	14.9475	4.74742	-0.726921	0.0606356	-9.94436	-2.73021	-1.1562	-15.7543	14.9475	4.74742	-0.726921	0.0606356	-9.94436
3.24094	-7.40693	-13.432	-1.41333	6.75237	-13.5293	0.474007	-12.3882	3.24094	-7.40693	-13.432	-1.41333	6.75237	-13.5293	0.474007	-12.3882	3.24094	-7.40693	-13.432	-1.41333	6.75237	-13.5293	0.474007	-12.3882	3.24094	-7.40693	-13.432
15.7185	8.48855	-21.1604	-6.22628	-7.02163	10.6159	-3.99287	-31.3058	15.7185	8.48855	-21.1604	-6.22628	-7.02163	10.6159	-3.99287	-31.3058	15.7185	8.48855	-21.1604	-6.22628	-7.02163	10.6159	-3.99287	-31.3058	15.7185	8.48855	-21.1604
-2.60871	11.0097	-4.85165	-6.75483	5.51528	1.56522	-2.73491	-47.4121	-2.60871	11.0097	-4.85165	-6.75483	5.51528	1.56522	-2.73491	-47.4121	-2.60871	11.0097	-4.85165	-6.75483	5.51528	1.56522	-2.73491	-47.4121	-2.60871	11.0097	-4.85165
5.31783	7.08324	0.0182717	-1.33234	9.34474	2.22288	-10.5132	-56.7507	5.31783	7.08324	0.0182717	-1.33234	9.34474	2.22288	-10.5132	-56.7507	5.31783	7.08324	0.0182717	-1.33234	9.34474	2.22288	-10.5132	-56.7507	5.31783	7.08324	0.0182717
13.5499	19.7556	12.3116	7.87748	8.07285	2.40988	-8.73535	-58.2902	13.5499	19.7556	12.3116	7.87748	8.07285	2.40988	-8.73535	-58.2902	13.5499	19.7556	12.3116	7.87748	8.07285	2.40988	-8.73535	-58.2902	13.5499	19.7556	12.3116
4.55443	14.2714	-1.23424	-5.86179	4.4201	-4.25131	1.10865	-53.3165	4.55443	14.2714	-1.23424	-5.86179	4.4201	-4.25131	1.10865	-53.3165	4.55443	14.2714	-1.23424	-5.86179	4.4201	-4.25131	1.10865	-53.3165	4.55443	14.2714	-1.23424
-0.685585	24.9334	7.97088	-10.4583	-1.64246	4.26658	-2.12711	-44.3409	-0.685585	24.9334	7.97088	-10.4583	-1.64246	4.26658	-2.12711	-44.3409	-0.685585	24.9334	7.97088	-10.4583	-1.64246	4.26658	-2.12711	-44.3409	-0.685585	24.9334	7.97088
7.64544	27.3097	10.8754	-14.8779	-2.49118	-0.0652765	-3.87015	-34.7669	7.64544	27.3097	10.8754	-14.8779	-2.49118	-0.0652765	-3.87015	-34.7669	7.64544	27.3097	10.8754	-14.8779	-2.49118	-0.0652765	-3.87015	-34.7669	7.64544	27.3097	10.8754
10.1552	11.4483	5.12334	6.24952	-0.796856	-5.9301	-0.930736	-27.9971	10.1552	11.4483	5.12334	6.24952	-0.796856	-5.9301	-0.930736	-27.9971	10.1552	11.4483	5.12334	6.24952	-0.796856	-5.9301	-0.930736	-27.9971	10.1552	11.4483	5.12334
7.10122	11.6757	-0.26136	-8.9544	0.150104	-6.24331	8.83485	-25.1552	7.10122	11.6757	-0.26136	-8.9544	0.150104	-6.24331	8.83485	-25.1552	7.10122	11.6757	-0.26136	-8.9544	0.150104	-6.24331	8.83485	-25.1552	7.10122	11.6757	-0.26136
2.54012	10.6774	3.80832	3.50047	-4.54978	11.6288	12.9591	-25.7308	2.54012	10.6774	3.80832	3.50047	-4.54978	11.6288	12.9591	-25.7308	2.54012	10.6774	3.80832	3.50047	-4.54978	11.6288	12.9591	-25.7308	2.54012	10.6774	3.80832
-9.21353	17.4296	14.6989	-8.65594	4.1277	17.4112	9.86186	-28.7791	-9.21353	17.4296	14.6989	-8.65594	4.1277	17.4112	9.86186	-28.7791	-9.21353	17.4296	14.6989	-8.65594	4.1277	17.4112	9.86186	-28.7791	-9.21353	17.4296	14.6989
-7.97634	17.2101	2.468	-28.3017	3.76035	4.04587	0.292581	-33.7483	-7.97634	17.2101	2.468	-28.3017	3.76035	4.04587	0.292581	-33.7483	-7.97634	17.2101	2.468	-28.3017	3.76035	4.04587	0.292581	-33.7483	-7.97634	17.2101	2.468
10.7092	9.5321	13.2265	-23.4286	-2.65212	10.7504	7.94913	-38.7276	10.7092	9.5321	13.2265	-23.4286	-2.65212	10.7504	7.94913	-38.7276	10.7092	9.5321	13.2265	-23.4286	-2.65212	10.7504	7.94913	-38.7276	10.7092	9.5321	13.2265
7.68167	8.98717	18.4782	-14.6241	0.965689	13.5472	5.07295	-40.9311	7.68167	8.98717	18.4782	-14.6241	0.965689	13.5472	5.07295	-40.9311	7.68167	8.98717	18.4782	-14.6241	0.965689	13.5472	5.07295	-40.9311	7.68167	8.98717	18.4782
4.49096	16.2583	0.79825	-22.5253	-4.74896	-0.114422	11.0659	-38.3633	4.49096	16.2583	0.79825	-22.5253	-4.74896	-0.114422	11.0659	-38.3633	4.49096	16.2583	0.79825	-22.5253	-4.74896	-0.114422	11.0659	-38.3633	4.49096	16.2583	0.79825
8.84483	1.05064	-2.79877	-11.1143	-2.0843	-5.4548	4.62881	-32.0592	8.84483	1.05064	-2.79877	-11.1143	-2.0843	-5.4548	4.62881	-32.0592	8.84483	1.05064	-2.79877	-11.1143	-2.0843	-5.4548	4.62881	-32.0592	8.84483	1.05064	-2.79877
4.21804	-7.20026	-5.85963	-1.59336	-0.89139	-2.38523	-7.98443	-24.6847	4.21804	-7.20026	-5.85963	-1.59336	-0.89139	-2.38523	-7.98443	-24.6847	4.21804	-7.20026	-5.85963	-1.59336	-0.89139	-2.38523	-7.98443	-24.6847	4.21804	-7.20026	-5.85963
-14.2011	-4.29337	-11.4181	7.31335	-3.95393	-2.52298	-9.1109	-18.1079	-14.2011	-4.29337	-11.4181	7.31335	-3.95393	-2.52298	-9.1109	-18.1079	-14.2011	-4.29337	-11.4181	7.31335	-3.95393	-2.52298	-9.1109	-18.1079	-14.2011	-4.29337	-11.4181
-2.22132	-15.3511	-16.6953	-10.8228	3.46488	2.87088	-4.13694	-12.7562	-2.22132	-15.3511	-16.6953	-10.8228	3.46488	2.87088	-4.13694	-12.7562	-2.22132	-15.3511	-16.6953	-10.8228	3.46488	2.87088	-4.13694	-12.7562	-2.22132	-15.3511	-16.6953
9.69531	-17.3575	-8.51467	-3.03815	-9.11067	-3.73316	6.44584	-8.62131	9.69531	-17.3575	-8.51467	-3.03815	-9.11067	-3.73316	6.44584	-8.62131	9.69531	-17.3575	-8.51467	-3.03815	-9.11067	-3.73316	6.44584	-8.62131	9.69531	-17.3575	-8.51467
-5.91663	16.0505	-3.60981	-7.99977	0.151097	-5.95679	4.22803	-5.8387	-5.91663	16.0505	-3.60981	-7.99977	0.151097	-5.95679	4.22803	-5.8387	-5.91663	16.0505	-3.60981	-7.99977	0.151097	-5.95679	4.22803	-5.8387	-5.91663	16.0505	-3.60981
-9.22794	2.29327	5.96702	-12.0723	-3.73368	-3.71494	1.46322	-5.32165	-9.22794	2.29327	5.96702	-12.0723	-3.73368	-3.71494	1.46322	-5.32165	-9.22794	2.29327	5.96702	-12.0723	-3.73368	-3.71494	1.46322	-5.32165	-9.22794	2.29327	5.96702
-5.7054	6.48835	-11.0708	-15.5489	0.551801	9.06215	-0.830532	-7.43778	-5.7054	6.48835	-11.0708	-15.5489	0.551801	9.06215	-0.830532	-7.43778	-5.7054	6.48835	-11.0708	-15.5489	0.551801	9.06215	-0.830532	-7.43778	-5.7054	6.48835	-11.0708
9.04255	-24.5	-6.34061	-11.7946	4.70721	7.34863	6.05968	-11.5256	9.04255	-24.5	-6.34061	-11.7946	4.70721	7.34863	6.05968	-11.5256	9.04255	-24.5	-6.34061	-11.7946	4.70721	7.34863	6.05968	-11.5256	9.04255	-24.5	-6.34061
-4.87938	-40.5436	1.55511	5.19412	-5.67147	-5.80636	4.27066	-16.971	-4.87938	-40.5436	1.55511	5.19412	-5.67147	-5.80636	4.27066	-16.971	-4.87938	-40.5436	1.55511	5.19412	-5.67147	-5.80636	4.27066	-16.971	-4.87938	-40.5436	1.55511
7.86591	-20.2306	1.21539	6.06564	8.13183	0.344642	5.27911	-23.4374	7.86591	-20.2306	1.21539	6.06564	8.13183	0.344642	5.27911	-23.4374	7.86591	-20.2306	1.21539	6.06564	8.13183	0.344642	5.27911	-23.4374	7.86591	-20.2306	1.21539
3.8773	-11.2789	7.48334	24.061	3.54755	1.13848	4.04941	-29.369	3.8773	-11.2789	7.48334	24.061	3.54755	1.13848	4.04941	-29.369	3.8773	-11.2789	7.48334	24.061	3.54755	1.13848	4.04941	-29.369	3.8773	-11.2789	7.48334
-8.94558	4.0863	5.78722	12.1189	-0.433029	14.5411	7.03463	-33.2286	-8.94558	4.0863	5.78722	12.1189	-0.433029	14.5411	7.03463	-33.2286	-8.94558	4.0863	5.78722	12.1189	-0.433029	14.5411	7.03463	-33.2286	-8.94558	4.0863	5.78722
5.18645	24.0914	2.37366	-10.457	18.7405	12.5174	12.8989	-35.0602	5.18645	24.0914	2.37366	-10.457	18.7405	12.5174	12.8989	-35.0602	5.18645	24.0914	2.37366	-10.457	18.7405	12.5174	12.8989	-35.0602	5.18645	24.0914	2.37366
6.79281	44.1533	9.04402	-54.4176	14.5257	5.06458	-1.49231	-35.9397	6.79281	44.1533	9.04402	-54.4176	14.5257	5.06458	-1.49231	-35.9397	6.79281	44.1533	9.04402	-54.4176	14.5257	5.06458	-1.49231	-35.9397	6.79281	44.1533	9.04402
-2.15111	51.5269	15.8679	-62.3709	-0.0120978	8.20379	0.837965	-36.5899	-2.15111	51.5269	15.8679	-62.3709	-0.0120978	8.20379	0.837965	-36.5899	-2.15111	51.5269	15.8679	-62.3709	-0.0120978	8.20379	0.837965	-36.5899	-2.15111	51.5269	15.8679
4.151	39.9936	12.6985	-50.1155	2.39999	5.54242	2.30664	-36.4137	4.151	39.9936	12.6985	-50.1155	2.39999	5.54242	2.30664	-36.4137	4.151	39.9936	12.6985	-50.1155	2.39999	5.54242	2.30664	-36.4137	4.151	39.9936	12.6985
5.26739	39.1905	6.76096	-32.7377	4.45563	9.22572	-5.62312	-34.2888	5.26739	39.1905	6.76096	-32.7377	4.45563	9.22572	-5.62312	-34.2888	5.26739	39.1905	6.76096	-32.7377	4.45563	9.22572	-5.62312	-34.2888	5.26739	39.1905	6.76096
-7.42509	43.9602	10.8483	-24.9816	1.49843	-1.67243	0.563686	-29.4496	-7.42509	43.9602	10.8483	-24.9816	1.49843	-1.67243	0.563686	-29.4496	-7.42509	43.9602	10.8483	-24.9816	1.49843	-1.67243	0.563686	-29.4496	-7.42509	43.9602	10.8483
-5.97456	33.869	10.1799	-9.8608	-4.15304	3.1416	5.21933	-22.2675	-5.97456	33.869	10.1799	-9.8608	-4.15304	3.1416	5.21933	-22.2675	-5.97456	33.869	10.1799	-9.8608	-4.15304	3.1416	5.21933	-22.2675	-5.97456	33.869	10.1799
5.50761	18.8561	8.89283	-8.7552	-27.8228	4.45484	1.07026	-14.402	5.50761	18.8561	8.89283	-8.7552	-27.8228	4.45484	1.07026	-14.402	5.50761	18.8561	8.89283	-8.7552	-27.8228	4.45484	1.07026	-14.402	5.50761	18.8561	8.89283
-2.59752	5.21387	5.83277	-2.41928	-44.4652	0.762192	1.73636	-8.28792	-2.59752	5.21387	5.83277	-2.41928	-44.4652	0.762192	1.73636	-8.28792	-2.59752	5.21387	5.83277	-2.41928	-44.4652	0.762192	1.73636	-8.28792	-2.59752	5.21387	5.83277
-6.38833	-0.924738	2.51233	9.22499	27.1133	8.97021	0.743219	-5.03085	-6.38833	-0.924738	2.51233	9.22499	27.1133	8.97021	0.743219	-5.03085	-6.38833	-0.924738	2.51233	9.22499	27.1133	8.97021	0.743219	-5.03085	-6.38833	-0.924738	2.51233
11.353	0.531392	-0.205455	12.669	57.8663	5.97138	-1.29165	-4.69714	11.353	0.531392	-0.205455	12.669	57.8663	5.97138	-1.29165	-4.69714	11.353	0.531392	-0.205455	12.669	57.8663	5.97138	-1.29165	-4.69714	11.353	0.531392	-0.205455
4.34949	-9.062	8.05199	10.4999	62.3099	4.94357	4.8237	-7.56976	4.34949	-9.062	8.05199	10.4999	62.3099	4.94357	4.8237	-7.56976	4.34949	-9.062	8.05199	10.4999	62.3099	4.94357	4.8237	-7.56976	4.34949	-9.062	8.05199
-4.23533	1.02927	1.42282	22.6881	31.9353	4.84794	-1.92622	-12.5271	-4.23533	1.02927	1.42282	22.6881	31.9353	4.84794	-1.92622	-12.5271	-4.23533	1.02927	1.42282	22.6881	31.9353	4.84794	-1.92622	-12.5271	-4.23533	1.02927	1.42282
0.899567	4.04444	2.41172	21.6962	12.2183	15.1666	-13.5048	-17.8479	0.899567	4.04444	2.41172	21.6962	12.2183	15.1666	-13.5048	-17.8479	0.899567	4.04444	2.41172	21.6962	12.2183	15.1666	-13.5048	-17.8479	0.899567	4.04444	2.41172
-3.64761	-2.74759	6.78075	12.5866	-5.15133	16.1727	0.495326	-22.0166	-3.64761	-2.74759	6.78075	12.5866	-5.15133	16.1727	0.495326	-22.0166	-3.64761	-2.74759	6.78075	12.5866	-5.15133	16.1727	0.495326	-22.0166	-3.64761	-2.74759	6.78075
0.663338	-52.6099	3.29388	10.3424	-20.329	-3.2739	-6.27843	-26.1471	0.663338	-52.6099	3.29388	10.3424	-20.329	-3.2739	-6.27843	-26.1471	0.663338	-52.6099	3.29388	10.3424	-20.329	-3.2739	-6.27843	-26.1471	0.663338	-52.6099	3.29388
20.139	-41.9163	10.0855	-10.3832	-31.4407	6.82128	-12.5079	-32.6581	20.139	-41.9163	10.0855	-10.3832	-31.4407	6.82128	-12.5079	-32.6581	20.139	-41.9163	10.0855	-10.3832	-31.4407	6.82128	-12.5079	-32.6581	20.139	-41.9163	10.0855
6.1345	-45.2844	4.79467	-13.4638	-41.128	-0.137733	-18.3171	-44.0417	6.1345	-45.2844	4.79467	-13.4638	-41.128	-0.137733	-18.3171	-44.0417	6.1345	-45.2844	4.79467	-13.4638	-41.128	-0.137733	-18.3171	-44.0417	6.1345	-45.2844	4.79467
3.85264	-2.53858	-3.68515	-5.18802	-38.6504	6.3595	-6.60033	-59.9167	3.85264	-2.53858	-3.68515	-5.18802	-38.6504	6.3595	-6.60033	-59.9167	3.85264	-2.53858	-3.68515	-5.18802	-38.6504	6.3595	-6.60033	-59.9167	3.85264	-2.53858	-3.68515
6.93629	5.19324	7.90354	-22.9425	-19.3672	4.34374	-11.6356	-76.4809	6.93629	5.19324	7.90354	-22.9425	-19.3672	4.34374	-11.6356	-76.4809	6.93629	5.19324	7.90354	-22.9425	-19.3672	4.34374	-11.6356	-76.4809	6.93629	5.19324	7.90354
-0.927755	-11.7155	1.34337	-16.0546	-26.9912	-6.45768	-1.20006	-87.5622	-0.927755	-11.7155	1.34337	-16.0546	-26.9912	-6.45768	-1.20006	-87.5622	-0.927755	-11.7155	1.34337	-16.0546	-26.9912	-6.45768	-1.20006	-87.5622	-0.927755	-11.7155	1.34337
0.70419	-21.3092	17.4601	-41.657	-17.6073	-5.65188	15.0597	-89.7781	0.70419	-21.3092	17.4601	-41.657	-17.6073	-5.65188	15.0597	-89.7781	0.70419	-21.3092	17.4601	-41.657	-17.6073	-5.65188	15.0597	-89.7781	0.70419	-21.3092	17.4601
-0.230296	-49.8418	5.55976	-48.0949	-14.3849	-4.16618	3.62601	-85.9399	-0.230296	-49.8418	5.55976	-48.0949	-14.3849	-4.16618	3.62601	-85.9399	-0.230296	-49.8418	5.55976	-48.0949	-14.3849	-4.16618	3.62601	-85.9399	-0.230296	-49.8418	5.55976
-11.0506	-57.6886	-2.05062	-48.0182	1.20034	2.62764	13.2764	-83.6849	-11.0506	-57.6886	-2.05062	-48.0182	1.20034	2.62764	13.2764	-83.6849	-11.0506	-57.6886	-2.05062	-48.0182	1.20034	2.62764	13.2764	-83.6849	-11.0506	-57.6886	-2.05062
-3.87448	-43.3211	-5.77368	-47.7697	1.77907	5.74175	21.9924	-89.7284	-3.87448	-43.3211	-5.77368	-47.7697	1.77907	5.74175	21.9924	-89.7284	-3.87448	-43.3211	-5.77368	-47.7697	1.77907	5.74175	21.9924	-89.7284	-3.87448	-43.3211	-5.77368
-9.65603	-20.2676	-14.5897	-25.5825	7.22752	1.64978	16.1675	-105.998	-9.65603	-20.2676	-14.5897	-25.5825	7.22752	1.64978	16.1675	-105.998	-9.65603	-20.2676	-14.5897	-25.5825	7.22752	1.64978	16.1675	-105.998	-9.65603	-20.2676	-14.5897
-2.16227	-15.3847	-12.8745	-20.3207	2.37437	3.60836	27.4484	-127.904	-2.16227	-15.3847	-12.8745	-20.3207	2.37437	3.60836	27.4484	-127.904	-2.16227	-15.3847	-12.8745	-20.3207	2.37437	3.60836	27.4484	-127.904	-2.16227	-15.3847	-12.8745
-2.23031	-7.26952	-18.9499	-3.64632	7.25555	1.70764	6.85744	-146.364	-2.23031	-7.26952	-18.9499	-3.64632	7.25555	1.70764	6.85744	-146.364	-2.23031	-7.26952	-18.9499	-3.64632	7.25555	1.70764	6.85744	-146.364	-2.23031	-7.26952	-18.9499
0.74268	44.7153	8.83941	0.349596	22.6573	-3.0979	-8.13891	-153.165	0.74268	44.7153	8.83941	0.349596	22.6573	-3.0979	-8.13891	-153.165	0.74268	44.7153	8.83941	0.349596	22.6573	-3.0979	-8.13891	-153.165	0.74268	44.7153	8.83941
8.18185	39.992	3.68791	2.00383	10.9434	5.73259	-3.85793	-146.59	8.18185	39.992	3.68791	2.00383	10.9434	5.73259	-3.85793	-146.59	8.18185	39.992	3.68791	2.00383	10.9434	5.73259	-3.85793	-146.59	8.18185	39.992	3.68791
-7.40413	-45.0766	4.04587	-15.4771	8.6954	1.02488	0.65327	-127.573	-7.40413	-45.0766	4.04587	-15.4771	8.6954	1.02488	0.65327	-127.573	-7.40413	-45.0766	4.04587	-15.4771	8.6954	1.02488	0.65327	-127.573	-7.40413	-45.0766	4.04587
-1.78678	-78.1953	8.12077	-34.7585	16.1416	7.87564	-8.65115	-93.8391	-1.78678	-78.1953	8.12077	-34.7585	16.1416	7.87564	-8.65115	-93.8391	-1.78678	-78.1953	8.12077	-34.7585	16.1416	7.87564	-8.65115	-93.8391	-1.78678	-78.1953	8.12077
-4.21609	-42.3893	20.8895	-33.0819	7.7531	7.03168	-1.89531	-44.057	-4.21609	-42.3893	20.8895	-33.0819	7.7531	7.03168	-1.89531	-44.057	-4.21609	-42.3893	20.8895	-33.0819	7.7531	7.03168	-1.89531	-44.057	-4.21609	-42.3893	20.8895
-5.90694	22.901	37.0132	-32.0488	13.4992	14.3103	-0.30353	13.6656	-5.90694	22.901	37.0132	-32.0488	13.4992	14.3103	-0.30353	13.6656	-5.90694	22.901	37.0132	-32.0488	13.4992	14.3103	-0.30353	13.6656	-5.90694	22.901	37.0132
-0.129335	61.1208	36.2461	-24.9558	15.9706	5.05578	0.52698	65.0929	-0.129335	61.1208	36.2461	-24.9558	15.9706	5.05578	0.52698	65.0929	-0.129335	61.1208	36.2461	-24.9558	15.9706	5.05578	0.52698	65.0929	-0.129335	61.1208	36.2461
-4.09516	75.8324	15.4753	-21.9454	4.13046	22.9486	16.3411	100.407	-4.09516	75.8324	15.4753	-21.9454	4.13046	22.9486	16.3411	100.407	-4.09516	75.8324	15.4753	-21.9454	4.13046	22.9486	16.3411	100.407	-4.09516	75.8324	15.4753
-13.1009	110.728	-1.96733	-11.7461	-3.71077	7.15157	5.53077	117.921	-13.1009	110.728	-1.96733	-11.7461	-3.71077	7.15157	5.53077	117.921	-13.1009	110.728	-1.96733	-11.7461	-3.71077	7.15157	5.53077	117.921	-13.1009	110.728	-1.96733
-2.67945	138.354	-4.77506	-4.18091	-4.84126	18.3871	11.2378	114.534	-2.67945	138.354	-4.77506	-4.18091	-4.84126	18.3871	11.2378	114.534	-2.67945	138.354	-4.77506	-4.18091	-4.84126	18.3871	11.2378	114.534	-2.67945	138.354	-4.77506
12.8157	177.196	-27.1138	-6.18283	4.48315	2.13098	9.90517	85.1002	12.8157	177.196	-27.1138	-6.18283	4.48315	2.13098	9.90517	85.1002	12.8157	177.196	-27.1138	-6.18283	4.48315	2.13098	9.90517	85.1002	12.8157	177.196	-27.1138
4.18146	162.586	-46.7861	4.99287	5.09003	-5.8161	3.66545	34.5177	4.18146	162.586	-46.7861	4.99287	5.09003	-5.8161	3.66545	34.5177	4.18146	162.586	-46.7861	4.99287	5.09003	-5.8161	3.66545	34.5177	4.18146	162.586	-46.7861
-5.38648	152.707	-34.6532	10.2252	1.35085	-1.81613	7.96962	-19.9214	-5.38648	152.707	-34.6532	10.2252	1.35085	-1.81613	7.96962	-19.9214	-5.38648	152.707	-34.6532	10.2252	1.35085	-1.81613	7.96962	-19.9214	-5.38648	152.707	-34.6532
4.08201	148.146	-21.6848	17.9532	-5.49815	-13.3029	4.28799	-62.6876	4.08201	148.146	-21.6848	17.9532	-5.49815	-13.3029	4.28799	-62.6876	4.08201	148.146	-21.6848	17.9532	-5.49815	-13.3029	4.28799	-62.6876	4.08201	148.146	-21.6848
-4.56246	115.718	-23.3595	14.1076	6.2777	-14.7715	4.15175	-88.0024	-4.56246	115.718	-23.3595	14.1076	6.2777	-14.7715	4.15175	-88.0024	-4.56246	115.718	-23.3595	14.1076	6.2777	-14.7715	4.15175	-88.0024	-4.56246	115.718	-23.3595
-4.14452	65.4109	-11.9105	12.3085	-0.809809	-9.29157	5.36647	-95.9583	-4.14452	65.4109	-11.9105	12.3085	-0.809809	-9.29157	5.36647	-95.9583	-4.14452	65.4109	-11.9105	12.3085	-0.809809	-9.29157	5.36647	-95.9583	-4.14452	65.4109	-11.9105
0.176314	62.1741	-0.969526	1.80265	8.03701	1.84529	-0.199448	-90.5427	0.176314	62.1741	-0.969526	1.80265	8.03701	1.84529	-0.199448	-90.5427	0.176314	62.1741	-0.969526	1.80265	8.03701	1.84529	-0.199448	-90.5427	0.176314	62.1741	-0.969526
-3.07689	31.2677	1.01309	-4.2044	14.1324	-8.67875	3.60328	-78.3898	-3.07689	31.2677	1.01309	-4.2044	14.1324	-8.67875	3.60328	-78.3898	-3.07689	31.2677	1.01309	-4.2044	14.1324	-8.67875	3.60328	-78.3898	-3.07689	31.2677	1.01309
-18.0457	-17.5763	16.8755	8.28818	-4.49594	-15.3947	-2.86365	-59.0052	-18.0457	-17.5763	16.8755	8.28818	-4.49594	-15.3947	-2.86365	-59.0052	-18.0457	-17.5763	16.8755	8.28818	-4.49594	-15.3947	-2.86365	-59.0052	-18.0457	-17.5763	16.8755
-0.194714	-66.9666	13.8481	7.8786	-12.3846	-15.3941	1.8861	-26.8223	-0.194714	-66.9666	13.8481	7.8786	-12.3846	-15.3941	1.8861	-26.8223	-0.194714	-66.9666	13.8481	7.8786	-12.3846	-15.3941	1.8861	-26.8223	-0.194714	-66.9666	13.8481
3.412	-83.8576	5.12569	7.27892	5.22629	6.66371	-6.40063	13.0772	3.412	-83.8576	5.12569	7.27892	5.22629	6.66371	-6.40063	13.0772	3.412	-83.8576	5.12569	7.27892	5.22629	6.66371	-6.40063	13.0772	3.412	-83.8576	5.12569
-4.17817	-60.3319	3.48821	-16.8539	-0.501866	-2.23226	4.17659	46.3092	-4.17817	-60.3319	3.48821	-16.8539	-0.501866	-2.23226	4.17659	46.3092	-4.17817	-60.3319	3.48821	-16.8539	-0.501866	-2.23226	4.17659	46.3092	-4.17817	-60.3319	3.48821
-2.85669	-54.8977	3.29876	-52.917	0.870169	-13.7425	-11.0533	62.6323	-2.85669	-54.8977	3.29876	-52.917	0.870169	-13.7425	-11.0533	62.6323	-2.85669	-54.8977	3.29876	-52.917	0.870169	-13.7425	-11.0533	62.6323	-2.85669	-54.8977	3.29876
1.52165	-19.6212	-11.7607	-54.6907	3.7578	-15.3622	6.6547	60.3416	1.52165	-19.6212	-11.7607	-54.6907	3.7578	-15.3622	6.6547	60.3416	1.52165	-19.6212	-11.7607	-54.6907	3.7578	-15.3622	6.6547	60.3416	1.52165	-19.6212	-11.7607
-2.34923	-25.3298	-10.9781	-56.11	-10.237	-6.47996	-19.362	42.4543	-2.34923	-25.3298	-10.9781	-56.11	-10.237	-6.47996	-19.362	42.4543	-2.34923	-25.3298	-10.9781	-56.11	-10.237	-6.47996	-19.362	42.4543	-2.34923	-25.3298	-10.9781
-10.4279	-90.0592	3.5555	-50.2379	6.2883	-0.560358	-23.58	13.6215	-10.4279	-90.0592	3.5555	-50.2379	6.2883	-0.560358	-23.58	13.6215	-10.4279	-90.0592	3.5555	-50.2379	6.2883	-0.560358	-23.58	13.6215	-10.4279	-90.0592	3.5555
-3.41398	-111.895	9.33944	-34.3555	10.1839	1.13926	-19.4167	-20.3503	-3.41398	-111.895	9.33944	-34.3555	10.1839	1.13926	-19.4167	-20.3503	-3.41398	-111.895	9.33944	-34.3555	10.1839	1.13926	-19.4167	-20.3503	-3.41398	-111.895	9.33944
2.74861	-163.899	22.5424	-19.7767	10.3282	-2.74881	-13.2392	-51.2272	2.74861	-163.899	22.5424	-19.7767	10.3282	-2.74881	-13.2392	-51.2272	2.74861	-163.899	22.5424	-19.7767	10.3282	-2.74881	-13.2392	-51.2272	2.74861	-163.899	22.5424
2.37392	-166.024	13.9945	-21.6771	5.05967	10.123	-5.20468	-72.1434	2.37392	-166.024	13.9945	-21.6771	5.05967	10.123	-5.20468	-72.1434	2.37392	-166.024	13.9945	-21.6771	5.05967	10.123	-5.20468	-72.1434	2.37392	-166.024	13.9945
-0.752146	-109.363	-8.41277	-8.07043	-3.73019	4.55926	-2.6967	-82.3861	-0.752146	-109.363	-8.41277	-8.07043	-3.73019	4.55926	-2.6967	-82.3861	-0.752146	-109.363	-8.41277	-8.07043	-3.73019	4.55926	-2.6967	-82.3861	-0.752146	-109.363	-8.41277
9.85075	-48.796	-39.1921	-0.664969	-4.06164	6.4663	-6.48408	-84.8996	9.85075	-48.796	-39.1921	-0.664969	-4.06164	6.4663	-6.48408	-84.8996	9.85075	-48.796	-39.1921	-0.664969	-4.06164	6.4663	-6.48408	-84.8996	9.85075	-48.796	-39.1921
10.8239	-57.8434	-35.8108	16.4057	-3.62043	-0.494277	-0.556825	-80.5529	10.8239	-57.8434	-35.8108	16.4057	-3.62043	-0.494277	-0.556825	-80.5529	10.8239	-57.8434	-35.8108	16.4057	-3.62043	-0.494277	-0.556825	-80.5529	10.8239	-57.8434	-35.8108
4.2136	-71.2843	-23.1094	19.4034	-2.94845	8.45141	0.516355	-65.7852	4.2136	-71.2843	-23.1094	19.4034	-2.94845	8.45141	0.516355	-65.7852	4.2136	-71.2843	-23.1094	19.4034	-2.94845	8.45141	0.516355	-65.7852	4.2136	-71.2843	-23.1094
-3.96796	-43.7055	-6.7794	-2.50209	14.6451	-0.608432	-4.29039	-36.1577	-3.96796	-43.7055	-6.7794	-2.50209	14.6451	-0.608432	-4.29039	-36.1577	-3.96796	-43.7055	-6.7794	-2.50209	14.6451	-0.608432	-4.29039	-36.1577	-3.96796	-43.7055	-6.7794
0.608746	-24.7544	-10.6025	-5.15792	4.38616	-2.65018	4.44301	3.5875	0.608746	-24.7544	-10.6025	-5.15792	4.38616	-2.65018	4.44301	3.5875	0.608746	-24.7544	-10.6025	-5.15792	4.38616	-2.65018	4.44301	3.5875	0.608746	-24.7544	-10.6025
10.5353	13.0845	1.65608	16.0732	-0.205256	0.837961	2.83392	32.7093	10.5353	13.0845	1.65608	16.0732	-0.205256	0.837961	2.83392	32.7093	10.5353	13.0845	1.65608	16.0732	-0.205256	0.837961	2.83392	32.7093	10.5353	13.0845	1.65608
0.527902	65.4398	4.52121	16.6212	-7.95335	6.54653	10.2897	28.464	0.527902	65.4398	4.52121	16.6212	-7.95335	6.54653	10.2897	28.464	0.527902	65.4398	4.52121	16.6212	-7.95335	6.54653	10.2897	28.464	0.527902	65.4398	4.52121
-8.21297	76.2873	16.2458	15.2103	-6.80904	5.55976	-9.67808	-16.0866	-8.21297	76.2873	16.2458	15.2103	-6.80904	5.55976	-9.67808	-16.0866	-8.21297	76.2873	16.2458	15.2103	-6.80904	5.55976	-9.67808	-16.0866	-8.21297	76.2873	16.2458
4.54119	86.5412	25.9685	-15.4765	-4.56104	3.3819	-11.2011	-90.1088	4.54119	86.5412	25.9685	-15.4765	-4.56104	3.3819	-11.2011	-90.1088	4.54119	86.5412	25.9685	-15.4765	-4.56104	3.3819	-11.2011	-90.1088	4.54119	86.5412	25.9685
4.30894	94.1587	31.5526	-18.9443	-6.92481	-3.80048	3.48669	-164.18	4.30894	94.1587	31.5526	-18.9443	-6.92481	-3.80048	3.48669	-164.18	4.30894	94.1587	31.5526	-18.9443	-6.92481	-3.80048	3.48669	-164.18	4.30894	94.1587	31.5526
4.86024	79.3886	25.6714	2.62386	4.61173	8.564	6.59776	-203.62	4.86024	79.3886	25.6714	2.62386	4.61173	8.564	6.59776	-203.62	4.86024	79.3886	25.6714	2.62386	4.61173	8.564	6.59776	-203.62	4.86024	79.3886	25.6714
3.98093	75.9335	18.2983	-8.99615	-13.097	6.01372	6.89243	-193.562	3.98093	75.9335	18.2983	-8.99615	-13.097	6.01372	6.89243	-193.562	3.98093	75.9335	18.2983	-8.99615	-13.097	6.01372	6.89243	-193.562	3.98093	75.9335	18.2983
12.3443	52.1728	24.7798	-7.68439	-7.38501	10.3809	9.25643	-139.813	12.3443	52.1728	24.7798	-7.68439	-7.38501	10.3809	9.25643	-139.813	12.3443	52.1728	24.7798	-7.68439	-7.38501	10.3809	9.25643	-139.813	12.3443	52.1728	24.7798
7.44789	4.57995	45.9756	-41.4348	21.903	7.02116	10.2439	-57.4518	7.44789	4.57995	45.9756	-41.4348	21.903	7.02116	10.2439	-57.4518	7.44789	4.57995	45.9756	-41.4348	21.903	7.02116	10.2439	-57.4518	7.44789	4.57995	45.9756
6.20586	-21.9916	11.7132	-88.7585	11.9494	9.09182	6.7061	32.4671	6.20586	-21.9916	11.7132	-88.7585	11.9494	9.09182	6.7061	32.4671	6.20586	-21.9916	11.7132	-88.7585	11.9494	9.09182	6.7061	32.4671	6.20586	-21.9916	11.7132
8.83987	-31.0128	-8.32782	-88.535	4.85219	-0.36042	6.58794	107.927	8.83987	-31.0128	-8.32782	-88.535	4.85219	-0.36042	6.58794	107.927	8.83987	-31.0128	-8.32782	-88.535	4.85219	-0.36042	6.58794	107.927	8.83987	-31.0128	-8.32782
-0.160212	-46.9141	-50.4236	-78.2178	14.8613	15.3295	11.2129	157.767	-0.160212	-46.9141	-50.4236	-78.2178	14.8613	15.3295	11.2129	157.767	-0.160212	-46.9141	-50.4236	-78.2178	14.8613	15.3295	11.2129	157.767	-0.160212	-46.9141	-50.4236
-4.57942	-67.246	-48.1986	-41.7957	8.23775	-0.991192	11.6729	175.966	-4.57942	-67.246	-48.1986	-41.7957	8.23775	-0.991192	11.6729	175.966	-4.57942	-67.246	-48.1986	-41.7957	8.23775	-0.991192	11.6729	175.966	-4.57942	-67.246	-48.1986
5.37565	-91.0005	-44.2839	-11.4053	1.19651	-2.40715	8.10017	143.949	5.37565	-91.0005	-44.2839	-11.4053	1.19651	-2.40715	8.10017	143.949	5.37565	-91.0005	-44.2839	-11.4053	1.19651	-2.40715	8.10017	143.949	5.37565	-91.0005	-44.2839
-0.95666	-133.269	-40.1658	8.77933	-10.0561	15.1789	13.0489	45.8063	-0.95666	-133.269	-40.1658	8.77933	-10.0561	15.1789	13.0489	45.8063	-0.95666	-133.269	-40.1658	8.77933	-10.0561	15.1789	13.0489	45.8063	-0.95666	-133.269	-40.1658
6.19622	-106.049	-35.0397	8.11711	-0.732392	17.4608	-4.4243	-90.7977	6.19622	-106.049	-35.0397	8.11711	-0.732392	17.4608	-4.4243	-90.7977	6.19622	-106.049	-35.0397	8.11711	-0.732392	17.4608	-4.4243	-90.7977	6.19622	-106.049	-35.0397
8.90766	-65.2364	-9.71539	28.543	-0.0559494	6.39394	-6.94149	-203.919	8.90766	-65.2364	-9.71539	28.543	-0.0559494	6.39394	-6.94149	-203.919	8.90766	-65.2364	-9.71539	28.543	-0.0559494	6.39394	-6.94149	-203.919	8.90766	-65.2364	-9.71539
-9.63675	12.0534	-12.0058	44.0305	-4.77671	-2.66337	1.84263	-250.174	-9.63675	12.0534	-12.0058	44.0305	-4.77671	-2.66337	1.84263	-250.174	-9.63675	12.0534	-12.0058	44.0305	-4.77671	-2.66337	1.84263	-250.174	-9.63675	12.0534	-12.0058
-5.40177	39.0202	-8.18117	35.2998	-25.428	-0.688758	-15.8615	-222.941	-5.40177	39.0202	-8.18117	35.2998	-25.428	-0.688758	-15.8615	-222.941	-5.40177	39.0202	-8.18117	35.2998	-25.428	-0.688758	-15.8615	-222.941	-5.40177	39.0202	-8.18117
-1.33194	37.055	-2.28047	36.9877	-24.4573	-2.37147	-3.28464	-135.129	-1.33194	37.055	-2.28047	36.9877	-24.4573	-2.37147	-3.28464	-135.129	-1.33194	37.055	-2.28047	36.9877	-24.4573	-2.37147	-3.28464	-135.129	-1.33194	37.055	-2.28047
3.50726	-8.61951	-6.63899	47.7741	-20.1875	-7.23424	6.3377	-22.0349	3.50726	-8.61951	-6.63899	47.7741	-20.1875	-7.23424	6.3377	-22.0349	3.50726	-8.61951	-6.63899	47.7741	-20.1875	-7.23424	6.3377	-22.0349	3.50726	-8.61951	-6.63899
-0.248461	-17.2004	6.71507	49.4523	-5.25275	-15.8295	7.61324	64.3794	-0.248461	-17.2004	6.71507	49.4523	-5.25275	-15.8295	7.61324	64.3794	-0.248461	-17.2004	6.71507	49.4523	-5.25275	-15.8295	7.61324	64.3794	-0.248461	-17.2004	6.71507
-14.7284	-45.7592	26.7484	39.2575	14.4185	-12.4952	-2.23832	94.5827	-14.7284	-45.7592	26.7484	39.2575	14.4185	-12.4952	-2.23832	94.5827	-14.7284	-45.7592	26.7484	39.2575	14.4185	-12.4952	-2.23832	94.5827	-14.7284	-45.7592	26.7484
2.0568	-85.1746	36.0467	16.1826	3.9625	1.1333	1.20903	72.9119	2.0568	-85.1746	36.0467	16.1826	3.9625	1.1333	1.20903	72.9119	2.0568	-85.1746	36.0467	16.1826	3.9625	1.1333	1.20903	72.9119	2.0568	-85.1746	36.0467
0.452506	-143.401	37.916	-16.0802	-13.7835	3.41325	16.8719	23.9935	0.452506	-143.401	37.916	-16.0802	-13.7835	3.41325	16.8719	23.9935	0.452506	-143.401	37.916	-16.0802	-13.7835	3.41325	16.8719	23.9935	0.452506	-143.401	37.916
-4.73514	-154.115	41.7187	-39.237	10.2776	-2.15292	5.89377	-5.58032	-4.73514	-154.115	41.7187	-39.237	10.2776	-2.15292	5.89377	-5.58032	-4.73514	-154.115	41.7187	-39.237	10.2776	-2.15292	5.89377	-5.58032	-4.73514	-154.115	41.7187
1.78605	-166.391	54.341	-33.9817	54.8947	-8.68945	10.9263	18.9679	1.78605	-166.391	54.341	-33.9817	54.8947	-8.68945	10.9263	18.9679	1.78605	-166.391	54.341	-33.9817	54.8947	-8.68945	10.9263	18.9679	1.78605	-166.391	54.341
-1.05611	-130.211	58.3364	-31.692	62.4663	-0.993568	-1.60363	79.1542	-1.05611	-130.211	58.3364	-31.692	62.4663	-0.993568	-1.60363	79.1542	-1.05611	-130.211	58.3364	-31.692	62.4663	-0.993568	-1.60363	79.1542	-1.05611	-130.211	58.3364
11.7714	-38.9582	38.7271	-27.6603	37.766	0.0990882	1.71236	131.91	11.7714	-38.9582	38.7271	-27.6603	37.766	0.0990882	1.71236	131.91	11.7714	-38.9582	38.7271	-27.6603	37.766	0.0990882	1.71236	131.91	11.7714	-38.9582	38.7271
-4.75331	31.5648	13.6401	-30.399	10.0979	-14.0526	-7.0144	155.331	-4.75331	31.5648	13.6401	-30.399	10.0979	-14.0526	-7.0144	155.331	-4.75331	31.5648	13.6401	-30.399	10.0979	-14.0526	-7.0144	155.331	-4.75331	31.5648	13.6401
-10.4059	33.8388	1.89495	-7.91825	-9.97035	-3.90337	-11.1149	132.901	-10.4059	33.8388	1.89495	-7.91825	-9.97035	-3.90337	-11.1149	132.901	-10.4059	33.8388	1.89495	-7.91825	-9.97035	-3.90337	-11.1149	132.901	-10.4059	33.8388	1.89495
-12.5966	29.1327	-4.85518	4.42625	-26.4627	-4.33505	-10.4769	32.0783	-12.5966	29.1327	-4.85518	4.42625	-26.4627	-4.33505	-10.4769	32.0783	-12.5966	29.1327	-4.85518	4.42625	-26.4627	-4.33505	-10.4769	32.0783	-12.5966	29.1327	-4.85518
-5.85134	24.1	-1.00195	1.80118	-41.2708	-1.2763	-5.81782	-129.713	-5.85134	24.1	-1.00195	1.80118	-41.2708	-1.2763	-5.81782	-129.713	-5.85134	24.1	-1.00195	1.80118	-41.2708	-1.2763	-5.81782	-129.713	-5.85134	24.1	-1.00195
-4.79721	29.1332	-11.3681	8.95954	-40.9918	-7.34693	-1.64746	-258.626	-4.79721	29.1332	-11.3681	8.95954	-40.9918	-7.34693	-1.64746	-258.626	-4.79721	29.1332	-11.3681	8.95954	-40.9918	-7.34693	-1.64746	-258.626	-4.79721	29.1332	-11.3681
-0.834172	33.6049	-17.562	-10.454	-30.731	-7.90709	-0.234942	-281.044	-0.834172	33.6049	-17.562	-10.454	-30.731	-7.90709	-0.234942	-281.044	-0.834172	33.6049	-17.562	-10.454	-30.731	-7.90709	-0.234942	-281.044	-0.834172	33.6049	-17.562
-7.29987	42.5259	-8.45589	-30.2582	-41.572	-9.08324	-8.71619	-205.398	-7.29987	42.5259	-8.45589	-30.2582	-41.572	-9.08324	-8.71619	-205.398	-7.29987	42.5259	-8.45589	-30.2582	-41.572	-9.08324	-8.71619	-205.398	-7.29987	42.5259	-8.45589
-13.2145	27.0062	-27.5029	-48.7811	-19.6928	-6.6529	-4.84625	-85.5652	-13.2145	27.0062	-27.5029	-48.7811	-19.6928	-6.6529	-4.84625	-85.5652	-13.2145	27.0062	-27.5029	-48.7811	-19.6928	-6.6529	-4.84625	-85.5652	-13.2145	27.0062	-27.5029
-0.430277	28.8775	-8.82351	-38.0197	-22.3548	-4.799	-7.46785	30.8481	-0.430277	28.8775	-8.82351	-38.0197	-22.3548	-4.799	-7.46785	30.8481	-0.430277	28.8775	-8.82351	-38.0197	-22.3548	-4.799	-7.46785	30.8481	-0.430277	28.8775	-8.82351
-4.0737	39.148	15.2119	-30.6821	-7.65607	6.62522	-2.21017	120.504	-4.0737	39.148	15.2119	-30.6821	-7.65607	6.62522	-2.21017	120.504	-4.0737	39.148	15.2119	-30.6821	-7.65607	6.62522	-2.21017	120.504	-4.0737	39.148	15.2119
0.0060683	36.3238	22.1104	-11.7547	-13.7548	-5.29565	-4.21969	172.752	0.0060683	36.3238	22.1104	-11.7547	-13.7548	-5.29565	-4.21969	172.752	0.0060683	36.3238	22.1104	-11.7547	-13.7548	-5.29565	-4.21969	172.752	0.0060683	36.3238	22.1104
-1.95213	71.5151	19.76	-19.7402	7.93849	4.42909	4.48907	178.446	-1.95213	71.5151	19.76	-19.7402	7.93849	4.42909	4.48907	178.446	-1.95213	71.5151	19.76	-19.7402	7.93849	4.42909	4.48907	178.446	-1.95213	71.5151	19.76
2.25001	81.4763	-10.1819	-21.3314	28.8121	5.48363	-2.13317	138.007	2.25001	81.4763	-10.1819	-21.3314	28.8121	5.48363	-2.13317	138.007	2.25001	81.4763	-10.1819	-21.3314	28.8121	5.48363	-2.13317	138.007	2.25001	81.4763	-10.1819
11.2173	64.4791	-17.8255	-19.3015	19.6436	-1.26965	-2.77145	65.4602	11.2173	64.4791	-17.8255	-19.3015	19.6436	-1.26965	-2.77145	65.4602	11.2173	64.4791	-17.8255	-19.3015	19.6436	-1.26965	-2.77145	65.4602	11.2173	64.4791	-17.8255
9.27294	57.4117	-18.8555	2.06601	14.7044	-10.2648	13.1033	-18.2112	9.27294	57.4117	-18.8555	2.06601	14.7044	-10.2648	13.1033	-18.2112	9.27294	57.4117	-18.8555	2.06601	14.7044	-10.2648	13.1033	-18.2112	9.27294	57.4117	-18.8555
8.57798	51.1005	-21.5901	8.89957	17.6467	-9.59195	-0.303556	-91.1234	8.57798	51.1005	-21.5901	8.89957	17.6467	-9.59195	-0.303556	-91.1234	8.57798	51.1005	-21.5901	8.89957	17.6467	-9.59195	-0.303556	-91.1234	8.57798	51.1005	-21.5901
-2.70268	38.2287	-22.6038	-9.43524	21.8781	-15.6293	2.09983	-133.385	-2.70268	38.2287	-22.6038	-9.43524	21.8781	-15.6293	2.09983	-133.385	-2.70268	38.2287	-22.6038	-9.43524	21.8781	-15.6293	2.09983	-133.385	-2.70268	38.2287	-22.6038
0.347475	42.6051	-20.4236	-9.69736	13.7309	-6.19977	4.77151	-132.895	0.347475	42.6051	-20.4236	-9.69736	13.7309	-6.19977	4.77151	-132.895	0.347475	42.6051	-20.4236	-9.69736	13.7309	-6.19977	4.77151	-132.895	0.347475	42.6051	-20.4236
-0.125161	28.5726	-34.7561	-19.5055	12.8831	-11.0559	7.05661	-96.0721	-0.125161	28.5726	-34.7561	-19.5055	12.8831	-11.0559	7.05661	-96.0721	-0.125161	28.5726	-34.7561	-19.5055	12.8831	-11.0559	7.05661	-96.0721	-0.125161	28.5726	-34.7561
-8.62911	18.9472	-39.2153	-21.7189	10.5484	0.559428	8.73278	-46.2348	-8.62911	18.9472	-39.2153	-21.7189	10.5484	0.559428	8.73278	-46.2348	-8.62911	18.9472	-39.2153	-21.7189	10.5484	0.559428	8.73278	-46.2348	-8.62911	18.9472	-39.2153
-2.38596	59.2407	-27.9836	-16.9943	14.5891	10.8199	-1.82964	-7.60719	-2.38596	59.2407	-27.9836	-16.9943	14.5891	10.8199	-1.82964	-7.60719	-2.38596	59.2407	-27.9836	-16.9943	14.5891	10.8199	-1.82964	-7.60719	-2.38596	59.2407	-27.9836
-7.48637	62.9454	-21.7832	-28.2584	7.13394	7.91182	4.53087	7.0668	-7.48637	62.9454	-21.7832	-28.2584	7.13394	7.91182	4.53087	7.0668	-7.48637	62.9454	-21.7832	-28.2584	7.13394	7.91182	4.53087	7.0668	-7.48637	62.9454	-21.7832
-9.25952	66.7897	-14.5935	-18.8697	12.5327	6.94014	-2.20377	-0.348954	-9.25952	66.7897	-14.5935	-18.8697	12.5327	6.94014	-2.20377	-0.348954	-9.25952	66.7897	-14.5935	-18.8697	12.5327	6.94014	-2.20377	-0.348954	-9.25952	66.7897	-14.5935
-11.7776	64.2223	7.83561	-22.6602	9.10299	16.5817	-3.00752	-17.6397	-11.7776	64.2223	7.83561	-22.6602	9.10299	16.5817	-3.00752	-17.6397	-11.7776	64.2223	7.83561	-22.6602	9.10299	16.5817	-3.00752	-17.6397	-11.7776	64.2223	7.83561
-23.7885	73.7003	18.2198	-29.2592	12.1086	3.04824	-3.55066	-31.667	-23.7885	73.7003	18.2198	-29.2592	12.1086	3.04824	-3.55066	-31.667	-23.7885	73.7003	18.2198	-29.2592	12.1086	3.04824	-3.55066	-31.667	-23.7885	73.7003	18.2198
-20.5621	55.4324	19.0289	-7.92222	9.05807	5.89076	-1.82596	-35.9105	-20.5621	55.4324	19.0289	-7.92222	9.05807	5.89076	-1.82596	-35.9105	-20.5621	55.4324	19.0289	-7.92222	9.05807	5.89076	-1.82596	-35.9105	-20.5621	55.4324	19.0289
-22.2576	90.4023	14.9945	2.71803	6.75481	-11.8541	9.53058	-30.4259	-22.2576	90.4023	14.9945	2.71803	6.75481	-11.8541	9.53058	-30.4259	-22.2576	90.4023	14.9945	2.71803	6.75481	-11.8541	9.53058	-30.4259	-22.2576	90.4023	14.9945
-15.685	129.743	14.1316	19.1645	8.48652	-12.2498	17.8593	-18.2087	-15.685	129.743	14.1316	19.1645	8.48652	-12.2498	17.8593	-18.2087	-15.685	129.743	14.1316	19.1645	8.48652	-12.2498	17.8593	-18.2087	-15.685	129.743	14.1316
-2.92751	110.895	14.8797	25.5233	-0.0479855	-16.2182	27.7292	-5.07631	-2.92751	110.895	14.8797	25.5233	-0.0479855	-16.2182	27.7292	-5.07631	-2.92751	110.895	14.8797	25.5233	-0.0479855	-16.2182	27.7292	-5.07631	-2.92751	110.895	14.8797
-6.41506	108.451	5.86374	15.0556	-3.34862	-14.2083	38.8989	0.302824	-6.41506	108.451	5.86374	15.0556	-3.34862	-14.2083	38.8989	0.302824	-6.41506	108.451	5.86374	15.0556	-3.34862	-14.2083	38.8989	0.302824	-6.41506	108.451	5.86374
-10.9182	78.7797	7.35407	11.9188	8.36761	-7.79031	33.7916	-7.98062	-10.9182	78.7797	7.35407	11.9188	8.36761	-7.79031	33.7916	-7.98062	-10.9182	78.7797	7.35407	11.9188	8.36761	-7.79031	33.7916	-7.98062	-10.9182	78.7797	7.35407
-54.4838	32.3227	21.8544	-3.99367	-0.608262	-5.57014	-0.813426	-27.6412	-54.4838	32.3227	21.8544	-3.99367	-0.608262	-5.57014	-0.813426	-27.6412	-54.4838	32.3227	21.8544	-3.99367	-0.608262	-5.57014	-0.813426	-27.6412	-54.4838	32.3227	21.8544
-19.0941	59.0915	15.6684	-28.1012	-4.23732	-5.37626	-12.3297	-50.7089	-19.0941	59.0915	15.6684	-28.1012	-4.23732	-5.37626	-12.3297	-50.7089	-19.0941	59.0915	15.6684	-28.1012	-4.23732	-5.37626	-12.3297	-50.7089	-19.0941	59.0915	15.6684
17.2906	51.9253	17.5981	-22.1504	10.4576	0.841368	-8.32512	-70.1242	17.2906	51.9253	17.5981	-22.1504	10.4576	0.841368	-8.32512	-70.1242	17.2906	51.9253	17.5981	-22.1504	10.4576	0.841368	-8.32512	-70.1242	17.2906	51.9253	17.5981
-24.1854	39.0037	12.5883	-52.163	10.3934	7.6459	-9.14006	-81.3819	-24.1854	39.0037	12.5883	-52.163	10.3934	7.6459	-9.14006	-81.3819	-24.1854	39.0037	12.5883	-52.163	10.3934	7.6459	-9.14006	-81.3819	-24.1854	39.0037	12.5883
-22.9261	25.8923	0.490576	-73.8423	2.84052	32.8102	-4.77697	-83.2601	-22.9261	25.8923	0.490576	-73.8423	2.84052	32.8102	-4.77697	-83.2601	-22.9261	25.8923	0.490576	-73.8423	2.84052	32.8102	-4.77697	-83.2601	-22.9261	25.8923	0.490576
38.6433	33.8221	9.69339	-62.9006	13.1671	35.6504	-5.37721	-77.0016	38.6433	33.8221	9.69339	-62.9006	13.1671	35.6504	-5.37721	-77.0016	38.6433	33.8221	9.69339	-62.9006	13.1671	35.6504	-5.37721	-77.0016	38.6433	33.8221	9.69339
150.642	33.9833	-4.25209	-39.728	-7.55568	18.7596	7.17549	-66.0524	150.642	33.9833	-4.25209	-39.728	-7.55568	18.7596	7.17549	-66.0524	150.642	33.9833	-4.25209	-39.728	-7.55568	18.7596	7.17549	-66.0524	150.642	33.9833	-4.25209
203.272	54.4512	-22.4033	-28.3737	-10.0647	-11.4978	16.3367	-53.7744	203.272	54.4512	-22.4033	-28.3737	-10.0647	-11.4978	16.3367	-53.7744	203.272	54.4512	-22.4033	-28.3737	-10.0647	-11.4978	16.3367	-53.7744	203.272	54.4512	-22.4033
223.426	26.1273	4.20915	-20.3988	-8.20777	-31.4987	12.9727	-42.2392	223.426	26.1273	4.20915	-20.3988	-8.20777	-31.4987	12.9727	-42.2392	223.426	26.1273	4.20915	-20.3988	-8.20777	-31.4987	12.9727	-42.2392	223.426	26.1273	4.20915
195.408	-26.7662	26.9713	-3.67544	-12.7824	-12.5251	8.672	-32.2363	195.408	-26.7662	26.9713	-3.67544	-12.7824	-12.5251	8.672	-32.2363	195.408	-26.7662	26.9713	-3.67544	-12.7824	-12.5251	8.672	-32.2363	195.408	-26.7662	26.9713
85.2891	-39.7505	29.5828	-15.0473	-2.30818	18.8338	9.15405	-24.973	85.2891	-39.7505	29.5828	-15.0473	-2.30818	18.8338	9.15405	-24.973	85.2891	-39.7505	29.5828	-15.0473	-2.30818	18.8338	9.15405	-24.973	85.2891	-39.7505	29.5828
-3.46695	-25.0858	31.4675	7.20682	-0.0514107	-9.44533	14.5965	-21.3759	-3.46695	-25.0858	31.4675	7.20682	-0.0514107	-9.44533	14.5965	-21.3759	-3.46695	-25.0858	31.4675	7.20682	-0.0514107	-9.44533	14.5965	-21.3759	-3.46695	-25.0858	31.4675
-73.6861	-22.8476	28.6622	17.0268	9.70812	60.0809	-1.01462	-20.4432	-73.6861	-22.8476	28.6622	17.0268	9.70812	60.0809	-1.01462	-20.4432	-73.6861	-22.8476	28.6622	17.0268	9.70812	60.0809	-1.01462	-20.4432	-73.6861	-22.8476	28.6622
-103.145	-47.92	9.79133	16.3888	2.33044	43.5445	-15.1475	-20.5581	-103.145	-47.92	9.79133	16.3888	2.33044	43.5445	-15.1475	-20.5581	-103.145	-47.92	9.79133	16.3888	2.33044	43.5445	-15.1475	-20.5581	-103.145	-47.92	9.79133
-88.537	-80.9221	12.2406	27.5882	-6.80216	58.0779	-11.9339	-21.4665	-88.537	-80.9221	12.2406	27.5882	-6.80216	58.0779	-11.9339	-21.4665	-88.537	-80.9221	12.2406	27.5882	-6.80216	58.0779	-11.9339	-21.4665	-88.537	-80.9221	12.2406
-88.3837	-103.409	2.12762	20.9654	-6.4544	206.305	-47.7713	-23.2377	-88.3837	-103.409	2.12762	20.9654	-6.4544	206.305	-47.7713	-23.2377	-88.3837	-103.409	2.12762	20.9654	-6.4544	206.305	-47.7713	-23.2377	-88.3837	-103.409	2.12762
-75.1183	-100.928	15.1076	26.7097	0.207894	257.238	-18.0254	-25.7267	-75.1183	-100.928	15.1076	26.7097	0.207894	257.238	-18.0254	-25.7267	-75.1183	-100.928	15.1076	26.7097	0.207894	257.238	-18.0254	-25.7267	-75.1183	-100.928	15.1076
-43.2162	-108.351	-0.575596	15.8978	6.75855	153.542	-3.11246	-28.6004	-43.2162	-108.351	-0.575596	15.8978	6.75855	153.542	-3.11246	-28.6004	-43.2162	-108.351	-0.575596	15.8978	6.75855	153.542	-3.11246	-28.6004	-43.2162	-108.351	-0.575596
-58.4073	-116.433	3.65918	2.966	-10.3173	30.8318	10.1269	-31.5846	-58.4073	-116.433	3.65918	2.966	-10.3173	30.8318	10.1269	-31.5846	-58.4073	-116.433	3.65918	2.966	-10.3173	30.8318	10.1269	-31.5846	-58.4073	-116.433	3.65918
-67.3605	-117.044	3.22202	-5.8985	-3.13613	-22.4627	10.7841	-35.6685	-67.3605	-117.044	3.22202	-5.8985	-3.13613	-22.4627	10.7841	-35.6685	-67.3605	-117.044	3.22202	-5.8985	-3.13613	-22.4627	10.7841	-35.6685	-67.3605	-117.044	3.22202
-80.5823	-106.442	7.40608	-25.4986	2.08979	-130.241	12.7407	-41.4276	-80.5823	-106.442	7.40608	-25.4986	2.08979	-130.241	12.7407	-41.4276	-80.5823	-106.442	7.40608	-25.4986	2.08979	-130.241	12.7407	-41.4276	-80.5823	-106.442	7.40608
-109.388	-122.793	2.87676	-29.9843	6.6811	-116.424	15.6191	-48.4703	-109.388	-122.793	2.87676	-29.9843	6.6811	-116.424	15.6191	-48.4703	-109.388	-122.793	2.87676	-29.9843	6.6811	-116.424	15.6191	-48.4703	-109.388	-122.793	2.87676
-77.3766	-123.34	15.2102	-36.6292	4.52235	17.2334	22.5807	-56.7515	-77.3766	-123.34	15.2102	-36.6292	4.52235	17.2334	22.5807	-56.7515	-77.3766	-123.34	15.2102	-36.6292	4.52235	17.2334	22.5807	-56.7515	-77.3766	-123.34	15.2102
-116.515	-124.207	21.0123	-18.6743	0.904795	-13.4768	-4.48206	-66.5833	-116.515	-124.207	21.0123	-18.6743	0.904795	-13.4768	-4.48206	-66.5833	-116.515	-124.207	21.0123	-18.6743	0.904795	-13.4768	-4.48206	-66.5833	-116.515	-124.207	21.0123
-151.437	-88.1999	8.52099	18.0583	-6.29253	-50.0728	-20.1456	-76.3477	-151.437	-88.1999	8.52099	18.0583	-6.29253	-50.0728	-20.1456	-76.3477	-151.437	-88.1999	8.52099	18.0583	-6.29253	-50.0728	-20.1456	-76.3477	-151.437	-88.1999	8.52099
-182.372	-65.7578	-0.244889	16.853	-15.4052	-75.0002	-38.175	-85.3163	-182.372	-65.7578	-0.244889	16.853	-15.4052	-75.0002	-38.175	-85.3163	-182.372	-65.7578	-0.244889	16.853	-15.4052	-75.0002	-38.175	-85.3163	-182.372	-65.7578	-0.244889
-142.472	-72.77	-5.57368	3.66667	-6.36091	-61.8298	-31.8002	-94.1884	-142.472	-72.77	-5.57368	3.66667	-6.36091	-61.8298	-31.8002	-94.1884	-142.472	-72.77	-5.57368	3.66667	-6.36091	-61.8298	-31.8002	-94.1884	-142.472	-72.77	-5.57368
130.992	-76.0289	-4.70667	-3.82902	-13.8151	-107.639	-31.9054	-101.25	130.992	-76.0289	-4.70667	-3.82902	-13.8151	-107.639	-31.9054	-101.25	130.992	-76.0289	-4.70667	-3.82902	-13.8151	-107.639	-31.9054	-101.25	130.992	-76.0289	-4.70667
310.644	-83.9388	2.38846	-12.7401	-3.38481	-50.1397	-14.849	-99.5897	310.644	-83.9388	2.38846	-12.7401	-3.38481	-50.1397	-14.849	-99.5897	310.644	-83.9388	2.38846	-12.7401	-3.38481	-50.1397	-14.849	-99.5897	310.644	-83.9388	2.38846
324.261	-90.2521	7.38584	-49.3667	-9.88714	19.5821	6.50648	-85.9248	324.261	-90.2521	7.38584	-49.3667	-9.88714	19.5821	6.50648	-85.9248	324.261	-90.2521	7.38584	-49.3667	-9.88714	19.5821	6.50648	-85.9248	324.261	-90.2521	7.38584
263.628	-115.976	6.79356	-49.7129	-0.678226	-91.8761	15.8846	-64.9229	263.628	-115.976	6.79356	-49.7129	-0.678226	-91.8761	15.8846	-64.9229	263.628	-115.976	6.79356	-49.7129	-0.678226	-91.8761	15.8846	-64.9229	263.628	-115.976	6.79356
147.128	-193.627	-0.222944	-49.5254	-9.17498	-211.813	22.6975	-43.5352	147.128	-193.627	-0.222944	-49.5254	-9.17498	-211.813	22.6975	-43.5352	147.128	-193.627	-0.222944	-49.5254	-9.17498	-211.813	22.6975	-43.5352	147.128	-193.627	-0.222944
149.868	-228.462	-2.46227	-55.3556	-1.91931	-72.0699	26.4308	-30.5469	149.868	-228.462	-2.46227	-55.3556	-1.91931	-72.0699	26.4308	-30.5469	149.868	-228.462	-2.46227	-55.3556	-1.91931	-72.0699	26.4308	-30.5469	149.868	-228.462	-2.46227
-10.7305	-229.565	-5.79836	-23.4915	-3.77583	145.312	5.32172	-34.3292	-10.7305	-229.565	-5.79836	-23.4915	-3.77583	145.312	5.32172	-34.3292	-10.7305	-229.565	-5.79836	-23.4915	-3.77583	145.312	5.32172	-34.3292	-10.7305	-229.565	-5.79836
-176.301	-207.569	0.962973	-28.0005	10.9328	385.287	19.8516	-52.4255	-176.301	-207.569	0.962973	-28.0005	10.9328	385.287	19.8516	-52.4255	-176.301	-207.569	0.962973	-28.0005	10.9328	385.287	19.8516	-52.4255	-176.301	-207.569	0.962973
-316.823	-184.075	0.481899	-17.1809	6.69151	345.668	23.9807	-79.36	-316.823	-184.075	0.481899	-17.1809	6.69151	345.668	23.9807	-79.36	-316.823	-184.075	0.481899	-17.1809	6.69151	345.668	23.9807	-79.36	-316.823	-184.075	0.481899
-349.913	-108.124	-11.9884	-9.02201	15.906	225.037	12.9423	-117.769	-349.913	-108.124	-11.9884	-9.02201	15.906	225.037	12.9423	-117.769	-349.913	-108.124	-11.9884	-9.02201	15.906	225.037	12.9423	-117.769	-349.913	-108.124	-11.9884
-173.044	-38.8356	-2.7011	12.1508	7.27524	4.11673	2.85539	-156.891	-173.044	-38.8356	-2.7011	12.1508	7.27524	4.11673	2.85539	-156.891	-173.044	-38.8356	-2.7011	12.1508	7.27524	4.11673	2.85539	-156.891	-173.044	-38.8356	-2.7011
24.1646	25.4848	-10.4376	11.7446	-1.68746	-204.705	6.48463	-158.332	24.1646	25.4848	-10.4376	11.7446	-1.68746	-204.705	6.48463	-158.332	24.1646	25.4848	-10.4376	11.7446	-1.68746	-204.705	6.48463	-158.332	24.1646	25.4848	-10.4376
249.775	58.9993	-16.3397	4.8324	0.952823	-474.046	19.0331	-97.1091	249.775	58.9993	-16.3397	4.8324	0.952823	-474.046	19.0331	-97.1091	249.775	58.9993	-16.3397	4.8324	0.952823	-474.046	19.0331	-97.1091	249.775	58.9993	-16.3397
318.32	37.0469	-11.6717	-20.3542	0.108363	-565.385	-9.37983	6.69263	318.32	37.0469	-11.6717	-20.3542	0.108363	-565.385	-9.37983	6.69263	318.32	37.0469	-11.6717	-20.3542	0.108363	-565.385	-9.37983	6.69263	318.32	37.0469	-11.6717
282.86	13.7625	-14.5624	-47.5465	-3.95983	-361.08	-44.6208	108.793	282.86	13.7625	-14.5624	-47.5465	-3.95983	-361.08	-44.6208	108.793	282.86	13.7625	-14.5624	-47.5465	-3.95983	-361.08	-44.6208	108.793	282.86	13.7625	-14.5624
105.88	102.729	-13.6515	-35.0992	-8.81114	-156.402	-33.0474	172.462	105.88	102.729	-13.6515	-35.0992	-8.81114	-156.402	-33.0474	172.462	105.88	102.729	-13.6515	-35.0992	-8.81114	-156.402	-33.0474	172.462	105.88	102.729	-13.6515
7.78697	185.015	-0.688182	-22.42	10.6545	-100.438	21.2491	182.127	7.78697	185.015	-0.688182	-22.42	10.6545	-100.438	21.2491	182.127	7.78697	185.015	-0.688182	-22.42	10.6545	-100.438	21.2491	182.127	7.78697	185.015	-0.688182
-140.797	235.413	-18.415	-18.1887	3.90179	-177.581	36.0653	144.002	-140.797	235.413	-18.415	-18.1887	3.90179	-177.581	36.0653	144.002	-140.797	235.413	-18.415	-18.1887	3.90179	-177.581	36.0653	144.002	-140.797	235.413	-18.415
-555.271	295.528	-13.0171	-4.61047	-9.04344	-250.866	6.63129	80.0254	-555.271	295.528	-13.0171	-4.61047	-9.04344	-250.866	6.63129	80.0254	-555.271	295.528	-13.0171	-4.61047	-9.04344	-250.866	6.63129	80.0254	-555.271	295.528	-13.0171
-623.104	305.108	-4.29631	17.3428	-2.05437	-286.513	-4.17572	15.2849	-623.104	305.108	-4.29631	17.3428	-2.05437	-286.513	-4.17572	15.2849	-623.104	305.108	-4.29631	17.3428	-2.05437	-286.513	-4.17572	15.2849	-623.104	305.108	-4.29631
-241.784	303.325	-13.9904	4.72668	-2.06581	-270.337	-15.2407	-34.3362	-241.784	303.325	-13.9904	4.72668	-2.06581	-270.337	-15.2407	-34.3362	-241.784	303.325	-13.9904	4.72668	-2.06581	-270.337	-15.2407	-34.3362	-241.784	303.325	-13.9904
55.2142	298.588	-8.35649	-8.43239	3.24878	-237.196	-31.7416	-66.6261	55.2142	298.588	-8.35649	-8.43239	3.24878	-237.196	-31.7416	-66.6261	55.2142	298.588	-8.35649	-8.43239	3.24878	-237.196	-31.7416	-66.6261	55.2142	298.588	-8.35649
290.416	300.038	0.335307	-21.3164	1.53107	-163.825	-58.0665	-86.8348	290.416	300.038	0.335307	-21.3164	1.53107	-163.825	-58.0665	-86.8348	290.416	300.038	0.335307	-21.3164	1.53107	-163.825	-58.0665	-86.8348	290.416	300.038	0.335307
416.773	283.724	-6.384	-8.75697	3.70217	-71.5978	-21.8311	-103.529	416.773	283.724	-6.384	-8.75697	3.70217	-71.5978	-21.8311	-103.529	416.773	283.724	-6.384	-8.75697	3.70217	-71.5978	-21.8311	-103.529	416.773	283.724	-6.384
497.233	220.448	-20.598	-7.60261	-7.63069	9.89289	30.4227	-127.012	497.233	220.448	-20.598	-7.60261	-7.63069	9.89289	30.4227	-127.012	497.233	220.448	-20.598	-7.60261	-7.63069	9.89289	30.4227	-127.012	497.233	220.448	-20.598
406.38	146.65	-10.0491	-9.31439	-4.22677	85.0675	51.4302	-161.785	406.38	146.65	-10.0491	-9.31439	-4.22677	85.0675	51.4302	-161.785	406.38	146.65	-10.0491	-9.31439	-4.22677	85.0675	51.4302	-161.785	406.38	146.65	-10.0491
-159.801	86.2678	3.65367	-0.115115	0.831321	179.343	56.0456	-192.16	-159.801	86.2678	3.65367	-0.115115	0.831321	179.343	56.0456	-192.16	-159.801	86.2678	3.65367	-0.115115	0.831321	179.343	56.0456	-192.16	-159.801	86.2678	3.65367
-396.618	0.743318	-2.96807	9.41407	0.944608	233.65	28.8213	-185.201	-396.618	0.743318	-2.96807	9.41407	0.944608	233.65	28.8213	-185.201	-396.618	0.743318	-2.96807	9.41407	0.944608	233.65	28.8213	-185.201	-396.618	0.743318	-2.96807
-70.1887	-58.649	-1.3507	11.6043	4.04997	280.564	3.18248	-125.431	-70.1887	-58.649	-1.3507	11.6043	4.04997	280.564	3.18248	-125.431	-70.1887	-58.649	-1.3507	11.6043	4.04997	280.564	3.18248	-125.431	-70.1887	-58.649	-1.3507
150.823	-69.0715	-15.3215	10.6194	14.7797	293.82	-22.9876	-40.1134	150.823	-69.0715	-15.3215	10.6194	14.7797	293.82	-22.9876	-40.1134	150.823	-69.0715	-15.3215	10.6194	14.7797	293.82	-22.9876	-40.1134	150.823	-69.0715	-15.3215
320.633	-120.964	-14.1898	0.477379	-1.6781	319.569	-34.1118	26.9499	320.633	-120.964	-14.1898	0.477379	-1.6781	319.569	-34.1118	26.9499	320.633	-120.964	-14.1898	0.477379	-1.6781	319.569	-34.1118	26.9499	320.633	-120.964	-14.1898
299.49	-174.592	-5.03593	2.76662	7.70186	338.468	-33.7848	55.0118	299.49	-174.592	-5.03593	2.76662	7.70186	338.468	-33.7848	55.0118	299.49	-174.592	-5.03593	2.76662	7.70186	338.468	-33.7848	55.0118	299.49	-174.592	-5.03593
296.405	-209.218	-3.24195	-24.4685	7.23992	329.494	-28.8515	50.8894	296.405	-209.218	-3.24195	-24.4685	7.23992	329.494	-28.8515	50.8894	296.405	-209.218	-3.24195	-24.4685	7.23992	329.494	-28.8515	50.8894	296.405	-209.218	-3.24195
209.572	-216.856	-1.25635	-21.8899	12.1704	312.998	-21.5506	32.5875	209.572	-216.856	-1.25635	-21.8899	12.1704	312.998	-21.5506	32.5875	209.572	-216.856	-1.25635	-21.8899	12.1704	312.998	-21.5506	32.5875	209.572	-216.856	-1.25635
-41.0623	-188.561	-19.266	-37.3963	8.33792	251.237	-31.9751	19.831	-41.0623	-188.561	-19.266	-37.3963	8.33792	251.237	-31.9751	19.831	-41.0623	-188.561	-19.266	-37.3963	8.33792	251.237	-31.9751	19.831	-41.0623	-188.561	-19.266
-278.672	-174.294	-13.6531	-27.4755	12.7059	183.961	-23.4015	25.0514	-278.672	-174.294	-13.6531	-27.4755	12.7059	183.961	-23.4015	25.0514	-278.672	-174.294	-13.6531	-27.4755	12.7059	183.961	-23.4015	25.0514	-278.672	-174.294	-13.6531
-267.548	-158.012	-18.4972	-21.2322	9.65785	154.377	-9.4567	39.7011	-267.548	-158.012	-18.4972	-21.2322	9.65785	154.377	-9.4567	39.7011	-267.548	-158.012	-18.4972	-21.2322	9.65785	154.377	-9.4567	39.7011	-267.548	-158.012	-18.4972
-142.986	-132.333	-51.3653	-7.08032	-3.27867	173.213	-22.8618	39.3622	-142.986	-132.333	-51.3653	-7.08032	-3.27867	173.213	-22.8618	39.3622	-142.986	-132.333	-51.3653	-7.08032	-3.27867	173.213	-22.8618	39.3622	-142.986	-132.333	-51.3653
-125.581	-110.637	-44.8719	-5.05175	-3.19364	153.175	-13.1307	8.21036	-125.581	-110.637	-44.8719	-5.05175	-3.19364	153.175	-13.1307	8.21036	-125.581	-110.637	-44.8719	-5.05175	-3.19364	153.175	-13.1307	8.21036	-125.581	-110.637	-44.8719
-149.556	-67.287	-45.6487	-0.97312	4.89746	128.264	-4.90186	-47.472	-149.556	-67.287	-45.6487	-0.97312	4.89746	128.264	-4.90186	-47.472	-149.556	-67.287	-45.6487	-0.97312	4.89746	128.264	-4.90186	-47.472	-149.556	-67.287	-45.6487
-223.744	-50.7634	-27.0521	-16.2695	6.60824	109.206	4.98156	-106.418	-223.744	-50.7634	-27.0521	-16.2695	6.60824	109.206	4.98156	-106.418	-223.744	-50.7634	-27.0521	-16.2695	6.60824	109.206	4.98156	-106.418	-223.744	-50.7634	-27.0521
-209.116	-57.0326	-29.6858	-12.6742	2.96016	78.4222	2.03632	-147.203	-209.116	-57.0326	-29.6858	-12.6742	2.96016	78.4222	2.03632	-147.203	-209.116	-57.0326	-29.6858	-12.6742	2.96016	78.4222	2.03632	-147.203	-209.116	-57.0326	-29.6858
-26.5945	-75.046	-26.2691	-6.76015	7.52386	70.7662	38.6302	-159.439	-26.5945	-75.046	-26.2691	-6.76015	7.52386	70.7662	38.6302	-159.439	-26.5945	-75.046	-26.2691	-6.76015	7.52386	70.7662	38.6302	-159.439	-26.5945	-75.046	-26.2691
23.4647	-58.8195	-20.5644	-7.72248	-2.11373	94.7212	44.7367	-146.094	23.4647	-58.8195	-20.5644	-7.72248	-2.11373	94.7212	44.7367	-146.094	23.4647	-58.8195	-20.5644	-7.72248	-2.11373	94.7212	44.7367	-146.094	23.4647	-58.8195	-20.5644
-123.653	-49.6834	-9.64397	-17.7468	0.291138	100.098	121.063	-116.135	-123.653	-49.6834	-9.64397	-17.7468	0.291138	100.098	121.063	-116.135	-123.653	-49.6834	-9.64397	-17.7468	0.291138	100.098	121.063	-116.135	-123.653	-49.6834	-9.64397
-118.822	-8.39558	-13.5312	-36.7276	-4.01436	79.5461	28.8648	-75.6513	-118.822	-8.39558	-13.5312	-36.7276	-4.01436	79.5461	28.8648	-75.6513	-118.822	-8.39558	-13.5312	-36.7276	-4.01436	79.5461	28.8648	-75.6513	-118.822	-8.39558	-13.5312
-97.1971	42.7327	-25.1898	-14.8173	-2.08617	64.9551	-21.6384	-30.0255	-97.1971	42.7327	-25.1898	-14.8173	-2.08617	64.9551	-21.6384	-30.0255	-97.1971	42.7327	-25.1898	-14.8173	-2.08617	64.9551	-21.6384	-30.0255	-97.1971	42.7327	-25.1898
-4.0523	94.0831	-25.715	5.41668	-1.07867	38.4243	-41.768	13.2501	-4.0523	94.0831	-25.715	5.41668	-1.07867	38.4243	-41.768	13.2501	-4.0523	94.0831	-25.715	5.41668	-1.07867	38.4243	-41.768	13.2501	-4.0523	94.0831	-25.715
-2.47531	168.45	-28.6208	1.2391	-0.688433	32.6725	-34.8233	46.5051	-2.47531	168.45	-28.6208	1.2391	-0.688433	32.6725	-34.8233	46.5051	-2.47531	168.45	-28.6208	1.2391	-0.688433	32.6725	-34.8233	46.5051	-2.47531	168.45	-28.6208
41.8631	245.694	-29.2974	-3.4155	-5.79409	49.0315	-17.8261	67.2041	41.8631	245.694	-29.2974	-3.4155	-5.79409	49.0315	-17.8261	67.2041	41.8631	245.694	-29.2974	-3.4155	-5.79409	49.0315	-17.8261	67.2041	41.8631	245.694	-29.2974
12.3905	301.681	-9.43335	-20.736	7.68418	32.5328	-4.52104	75.5215	12.3905	301.681	-9.43335	-20.736	7.68418	32.5328	-4.52104	75.5215	12.3905	301.681	-9.43335	-20.736	7.68418	32.5328	-4.52104	75.5215	12.3905	301.681	-9.43335
20.5839	372.348	-1.68328	0.751547	-1.62155	0.921571	10.5255	71.94	20.5839	372.348	-1.68328	0.751547	-1.62155	0.921571	10.5255	71.94	20.5839	372.348	-1.68328	0.751547	-1.62155	0.921571	10.5255	71.94	20.5839	372.348	-1.68328
19.8363	463.444	0.697637	2.24716	-4.66777	-10.3547	20.5608	59.8535	19.8363	463.444	0.697637	2.24716	-4.66777	-10.3547	20.5608	59.8535	19.8363	463.444	0.697637	2.24716	-4.66777	-10.3547	20.5608	59.8535	19.8363	463.444	0.697637
62.1856	489.119	5.30433	-35.3239	-9.20721	-36.9529	22.8055	43.0606	62.1856	489.119	5.30433	-35.3239	-9.20721	-36.9529	22.8055	43.0606	62.1856	489.119	5.30433	-35.3239	-9.20721	-36.9529	22.8055	43.0606	62.1856	489.119	5.30433
106.187	494.884	-6.69997	-49.4894	-5.06741	-26.6054	25.662	22.3425	106.187	494.884	-6.69997	-49.4894	-5.06741	-26.6054	25.662	22.3425	106.187	494.884	-6.69997	-49.4894	-5.06741	-26.6054	25.662	22.3425	106.187	494.884	-6.69997
137.291	471.24	1.22037	-40.4172	4.21679	-37.62	16.0148	-2.90438	137.291	471.24	1.22037	-40.4172	4.21679	-37.62	16.0148	-2.90438	137.291	471.24	1.22037	-40.4172	4.21679	-37.62	16.0148	-2.90438	137.291	471.24	1.22037
120.264	432.634	13.9913	-44.1116	-4.57965	-63.165	21.9886	-31.4577	120.264	432.634	13.9913	-44.1116	-4.57965	-63.165	21.9886	-31.4577	120.264	432.634	13.9913	-44.1116	-4.57965	-63.165	21.9886	-31.4577	120.264	432.634	13.9913
95.8734	346.21	9.75257	-16.9964	3.38482	-106.634	24.9002	-59.1231	95.8734	346.21	9.75257	-16.9964	3.38482	-106.634	24.9002	-59.1231	95.8734	346.21	9.75257	-16.9964	3.38482	-106.634	24.9002	-59.1231	95.8734	346.21	9.75257
91.2688	242.034	8.49746	-17.9208	0.864604	-91.5044	19.7403	-81.801	91.2688	242.034	8.49746	-17.9208	0.864604	-91.5044	19.7403	-81.801	91.2688	242.034	8.49746	-17.9208	0.864604	-91.5044	19.7403	-81.801	91.2688	242.034	8.49746
72.4472	141.346	7.6366	-4.44829	-6.13202	-38.7429	20.92	-96.9045	72.4472	141.346	7.6366	-4.44829	-6.13202	-38.7429	20.92	-96.9045	72.4472	141.346	7.6366	-4.44829	-6.13202	-38.7429	20.92	-96.9045	72.4472	141.346	7.6366
28.1602	79.3161	-7.4785	-8.4405	1.55587	-39.6485	5.35402	-104.373	28.1602	79.3161	-7.4785	-8.4405	1.55587	-39.6485	5.35402	-104.373	28.1602	79.3161	-7.4785	-8.4405	1.55587	-39.6485	5.35402	-104.373	28.1602	79.3161	-7.4785
-48.2945	24.5388	13.3832	5.43813	-2.06355	-78.5157	-14.2365	-105.961	-48.2945	24.5388	13.3832	5.43813	-2.06355	-78.5157	-14.2365	-105.961	-48.2945	24.5388	13.3832	5.43813	-2.06355	-78.5157	-14.2365	-105.961	-48.2945	24.5388	13.3832
-60.1588	-41.21	7.28012	18.9582	0.248134	-144.758	-15.482	-104.119	-60.1588	-41.21	7.28012	18.9582	0.248134	-144.758	-15.482	-104.119	-60.1588	-41.21	7.28012	18.9582	0.248134	-144.758	-15.482	-104.119	-60.1588	-41.21	7.28012
-78.4015	-88.8953	22.5438	33.0538	-11.7835	-161.236	-4.7486	-100.375	-78.4015	-88.8953	22.5438	33.0538	-11.7835	-161.236	-4.7486	-100.375	-78.4015	-88.8953	22.5438	33.0538	-11.7835	-161.236	-4.7486	-100.375	-78.4015	-88.8953	22.5438
-62.9988	-128.672	16.739	18.9727	-9.00411	-114.314	12.1691	-94.7139	-62.9988	-128.672	16.739	18.9727	-9.00411	-114.314	12.1691	-94.7139	-62.9988	-128.672	16.739	18.9727	-9.00411	-114.314	12.1691	-94.7139	-62.9988	-128.672	16.739
-38.5793	-155.224	28.024	5.26554	5.61046	-60.1642	-7.86516	-86.5363	-38.5793	-155.224	28.024	5.26554	5.61046	-60.1642	-7.86516	-86.5363	-38.5793	-155.224	28.024	5.26554	5.61046	-60.1642	-7.86516	-86.5363	-38.5793	-155.224	28.024
11.9909	-169.044	25.3951	3.49809	13.1372	-82.4586	-18.6972	-76.9814	11.9909	-169.044	25.3951	3.49809	13.1372	-82.4586	-18.6972	-76.9814	11.9909	-169.044	25.3951	3.49809	13.1372	-82.4586	-18.6972	-76.9814	11.9909	-169.044	25.3951
19.4608	-198.735	30.6714	0.531948	5.32519	-136.631	33.9672	-69.6532	19.4608	-198.735	30.6714	0.531948	5.32519	-136.631	33.9672	-69.6532	19.4608	-198.735	30.6714	0.531948	5.32519	-136.631	33.9672	-69.6532	19.4608	-198.735	30.6714
31.2679	-199.567	34.1162	5.45554	7.03977	-139.893	-5.98288	-67.696	31.2679	-199.567	34.1162	5.45554	7.03977	-139.893	-5.98288	-67.696	31.2679	-199.567	34.1162	5.45554	7.03977	-139.893	-5.98288	-67.696	31.2679	-199.567	34.1162
37.0724	-205.328	36.3947	-15.1409	4.16062	-106.149	-61.7726	-70.7673	37.0724	-205.328	36.3947	-15.1409	4.16062	-106.149	-61.7726	-70.7673	37.0724	-205.328	36.3947	-15.1409	4.16062	-106.149	-61.7726	-70.7673	37.0724	-205.328	36.3947
45.3379	-208.429	22.8012	-28.5957	9.65681	-124.978	-136.392	-75.2986	45.3379	-208.429	22.8012	-28.5957	9.65681	-124.978	-136.392	-75.2986	45.3379	-208.429	22.8012	-28.5957	9.65681	-124.978	-136.392	-75.2986	45.3379	-208.429	22.8012
28.0327	-213.247	33.6469	-23.4989	5.97741	-161.697	-49.0298	-77.1576	28.0327	-213.247	33.6469	-23.4989	5.97741	-161.697	-49.0298	-77.1576	28.0327	-213.247	33.6469	-23.4989	5.97741	-161.697	-49.0298	-77.1576	28.0327	-213.247	33.6469
42.669	-214.055	34.0029	-23.2362	13.5298	-197.688	24.7164	-72.6245	42.669	-214.055	34.0029	-23.2362	13.5298	-197.688	24.7164	-72.6245	42.669	-214.055	34.0029	-23.2362	13.5298	-197.688	24.7164	-72.6245	42.669	-214.055	34.0029
-0.713472	-177.919	39.6877	-21.3741	1.00267	-212.484	93.4648	-61.3425	-0.713472	-177.919	39.6877	-21.3741	1.00267	-212.484	93.4648	-61.3425	-0.713472	-177.919	39.6877	-21.3741	1.00267	-212.484	93.4648	-61.3425	-0.713472	-177.919	39.6877
-12.6413	-184.625	56.6208	-39.7289	6.57743	-190.804	95.0528	-46.2516	-12.6413	-184.625	56.6208	-39.7289	6.57743	-190.804	95.0528	-46.2516	-12.6413	-184.625	56.6208	-39.7289	6.57743	-190.804	95.0528	-46.2516	-12.6413	-184.625	56.6208
-4.50907	-181.009	54.8553	-33.0565	-4.13491	-139.243	-10.0617	-32.7622	-4.50907	-181.009	54.8553	-33.0565	-4.13491	-139.243	-10.0617	-32.7622	-4.50907	-181.009	54.8553	-33.0565	-4.13491	-139.243	-10.0617	-32.7622	-4.50907	-181.009	54.8553
-23.9241	-162.83	33.8243	-34.4525	-4.99607	-91.1248	-64.7286	-25.8257	-23.9241	-162.83	33.8243	-34.4525	-4.99607	-91.1248	-64.7286	-25.8257	-23.9241	-162.83	33.8243	-34.4525	-4.99607	-91.1248	-64.7286	-25.8257	-23.9241	-162.83	33.8243
-56.0564	-131.764	36.0514	-30.2697	-7.71255	-75.9056	-55.9799	-27.8998	-56.0564	-131.764	36.0514	-30.2697	-7.71255	-75.9056	-55.9799	-27.8998	-56.0564	-131.764	36.0514	-30.2697	-7.71255	-75.9056	-55.9799	-27.8998	-56.0564	-131.764	36.0514
-70.4281	-101.522	45.2426	-12.4217	-0.354307	-92.9644	-54.9642	-38.0598	-70.4281	-101.522	45.2426	-12.4217	-0.354307	-92.9644	-54.9642	-38.0598	-70.4281	-101.522	45.2426	-12.4217	-0.354307	-92.9644	-54.9642	-38.0598	-70.4281	-101.522	45.2426
-79.3055	-85.0991	41.9762	-5.78309	-4.7206	-87.6993	-32.8106	-50.968	-79.3055	-85.0991	41.9762	-5.78309	-4.7206	-87.6993	-32.8106	-50.968	-79.3055	-85.0991	41.9762	-5.78309	-4.7206	-87.6993	-32.8106	-50.968	-79.3055	-85.0991	41.9762
-77.6079	-65.8637	39.743	-4.31696	6.35557	-50.6615	-11.3696	-59.0795	-77.6079	-65.8637	39.743	-4.31696	6.35557	-50.6615	-11.3696	-59.0795	-77.6079	-65.8637	39.743	-4.31696	6.35557	-50.6615	-11.3696	-59.0795	-77.6079	-65.8637	39.743
-78.4239	-46.1753	34.6991	-9.66745	12.3477	-19.5201	23.9225	-57.1687	-78.4239	-46.1753	34.6991	-9.66745	12.3477	-19.5201	23.9225	-57.1687	-78.4239	-46.1753	34.6991	-9.66745	12.3477	-19.5201	23.9225	-57.1687	-78.4239	-46.1753	34.6991
-59.1197	-26.7784	37.62	-4.03778	-2.56354	6.5385	58.5102	-45.5158	-59.1197	-26.7784	37.62	-4.03778	-2.56354	6.5385	58.5102	-45.5158	-59.1197	-26.7784	37.62	-4.03778	-2.56354	6.5385	58.5102	-45.5158	-59.1197	-26.7784	37.62
-55.9883	-33.85	20.0343	7.80935	5.78639	39.882	70.8291	-28.9564	-55.9883	-33.85	20.0343	7.80935	5.78639	39.882	70.8291	-28.9564	-55.9883	-33.85	20.0343	7.80935	5.78639	39.882	70.8291	-28.9564	-55.9883	-33.85	20.0343
-52.5028	-67.2503	18.5497	0.31737	1.33869	57.5855	84.1488	-13.6485	-52.5028	-67.2503	18.5497	0.31737	1.33869	57.5855	84.1488	-13.6485	-52.5028	-67.2503	18.5497	0.31737	1.33869	57.5855	84.1488	-13.6485	-52.5028	-67.2503	18.5497
-33.1041	-116.663	28.6938	6.0279	-8.36707	49.5481	78.0866	-3.23289	-33.1041	-116.663	28.6938	6.0279	-8.36707	49.5481	78.0866	-3.23289	-33.1041	-116.663	28.6938	6.0279	-8.36707	49.5481	78.0866	-3.23289	-33.1041	-116.663	28.6938
-18.2342	-176.719	19.0431	-4.75738	-8.4585	35.4471	79.854	-0.170075	-18.2342	-176.719	19.0431	-4.75738	-8.4585	35.4471	79.854	-0.170075	-18.2342	-176.719	19.0431	-4.75738	-8.4585	35.4471	79.854	-0.170075	-18.2342	-176.719	19.0431
2.28163	-207.455	27.4398	-7.64726	2.93075	97.3414	65.0855	-6.3447	2.28163	-207.455	27.4398	-7.64726	2.93075	97.3414	65.0855	-6.3447	2.28163	-207.455	27.4398	-7.64726	2.93075	97.3414	65.0855	-6.3447	2.28163	-207.455	27.4398
-11.9128	-230.853	35.9604	-26.4908	-2.86226	98.8823	64.2832	-21.9296	-11.9128	-230.853	35.9604	-26.4908	-2.86226	98.8823	64.2832	-21.9296	-11.9128	-230.853	35.9604	-26.4908	-2.86226	98.8823	64.2832	-21.9296	-11.9128	-230.853	35.9604
-26.6333	-206.28	37.5309	-35.6745	-3.73184	101.14	33.5021	-44.1265	-26.6333	-206.28	37.5309	-35.6745	-3.73184	101.14	33.5021	-44.1265	-26.6333	-206.28	37.5309	-35.6745	-3.73184	101.14	33.5021	-44.1265	-26.6333	-206.28	37.5309
-37.6853	-182.732	38.2291	-42.5328	-3.97604	86.9053	19.044	-68.1172	-37.6853	-182.732	38.2291	-42.5328	-3.97604	86.9053	19.044	-68.1172	-37.6853	-182.732	38.2291	-42.5328	-3.97604	86.9053	19.044	-68.1172	-37.6853	-182.732	38.2291
-41.2993	-142.954	24.3198	-2.6219	2.99699	58.059	3.0662	-89.8822	-41.2993	-142.954	24.3198	-2.6219	2.99699	58.059	3.0662	-89.8822	-41.2993	-142.954	24.3198	-2.6219	2.99699	58.059	3.0662	-89.8822	-41.2993	-142.954	24.3198
-22.3125	-102.944	24.2326	11.0782	1.82316	57.1513	-17.0712	-107.178	-22.3125	-102.944	24.2326	11.0782	1.82316	57.1513	-17.0712	-107.178	-22.3125	-102.944	24.2326	11.0782	1.82316	57.1513	-17.0712	-107.178	-22.3125	-102.944	24.2326
20.2333	-64.688	6.58972	-8.90708	0.210104	74.2959	-20.9003	-119.137	20.2333	-64.688	6.58972	-8.90708	0.210104	74.2959	-20.9003	-119.137	20.2333	-64.688	6.58972	-8.90708	0.210104	74.2959	-20.9003	-119.137	20.2333	-64.688	6.58972
25.1805	-29.8894	32.5845	-49.9582	7.27411	104.291	-18.4951	-125.524	25.1805	-29.8894	32.5845	-49.9582	7.27411	104.291	-18.4951	-125.524	25.1805	-29.8894	32.5845	-49.9582	7.27411	104.291	-18.4951	-125.524	25.1805	-29.8894	32.5845
38.1756	-25.0163	20.9065	-86.9871	-8.29688	149.343	-24.3133	-126.997	38.1756	-25.0163	20.9065	-86.9871	-8.29688	149.343	-24.3133	-126.997	38.1756	-25.0163	20.9065	-86.9871	-8.29688	149.343	-24.3133	-126.997	38.1756	-25.0163	20.9065
39.9504	-3.07426	24.7935	-86.8975	-9.11231	206.796	-31.2108	-122.853	39.9504	-3.07426	24.7935	-86.8975	-9.11231	206.796	-31.2108	-122.853	39.9504	-3.07426	24.7935	-86.8975	-9.11231	206.796	-31.2108	-122.853	39.9504	-3.07426	24.7935
39.6338	11.8575	15.6411	-56.9677	-2.34253	244.811	-45.6503	-112.417	39.6338	11.8575	15.6411	-56.9677	-2.34253	244.811	-45.6503	-112.417	39.6338	11.8575	15.6411	-56.9677	-2.34253	244.811	-45.6503	-112.417	39.6338	11.8575	15.6411
60.3188	16.265	-4.00537	-38.6797	2.18967	289.731	-45.0516	-97.6475	60.3188	16.265	-4.00537	-38.6797	2.18967	289.731	-45.0516	-97.6475	60.3188	16.265	-4.00537	-38.6797	2.18967	289.731	-45.0516	-97.6475	60.3188	16.265	-4.00537
84.4159	43.8246	-0.0719651	-22.2837	-8.41027	267.076	-36.462	-83.0636	84.4159	43.8246	-0.0719651	-22.2837	-8.41027	267.076	-36.462	-83.0636	84.4159	43.8246	-0.0719651	-22.2837	-8.41027	267.076	-36.462	-83.0636	84.4159	43.8246	-0.0719651
93.262	24.6266	-8.27697	4.20135	-0.00134131	244.074	-37.1188	-71.9875	93.262	24.6266	-8.27697	4.20135	-0.00134131	244.074	-37.1188	-71.9875	93.262	24.6266	-8.27697	4.20135	-0.00134131	244.074	-37.1188	-71.9875	93.262	24.6266	-8.27697
74.018	2.35118	5.7075	25.2871	4.18339	212.692	-26.0343	-65.1196	74.018	2.35118	5.7075	25.2871	4.18339	212.692	-26.0343	-65.1196	74.018	2.35118	5.7075	25.2871	4.18339	212.692	-26.0343	-65.1196	74.018	2.35118	5.7075
53.306	-2.8778	1.41262	33.0882	10.7302	233.591	-19.5762	-60.2512	53.306	-2.8778	1.41262	33.0882	10.7302	233.591	-19.5762	-60.2512	53.306	-2.8778	1.41262	33.0882	10.7302	233.591	-19.5762	-60.2512	53.306	-2.8778	1.41262
58.9732	4.88616	-4.7087	37.3837	18.6958	254.576	-16.3715	-54.7684	58.9732	4.88616	-4.7087	37.3837	18.6958	254.576	-16.3715	-54.7684	58.9732	4.88616	-4.7087	37.3837	18.6958	254.576	-16.3715	-54.7684	58.9732	4.88616	-4.7087
16.2969	27.5363	-17.8226	49.0976	6.70345	254.59	-21.6979	-46.569	16.2969	27.5363	-17.8226	49.0976	6.70345	254.59	-21.6979	-46.569	16.2969	27.5363	-17.8226	49.0976	6.70345	254.59	-21.6979	-46.569	16.2969	27.5363	-17.8226
-25.0014	1.29567	-16.4828	28.0204	11.0054	233.013	-26.3535	-34.4734	-25.0014	1.29567	-16.4828	28.0204	11.0054	233.013	-26.3535	-34.4734	-25.0014	1.29567	-16.4828	28.0204	11.0054	233.013	-26.3535	-34.4734	-25.0014	1.29567	-16.4828
-72.876	-3.64555	-9.99247	29.0961	-0.112194	145.339	-25.8959	-18.0441	-72.876	-3.64555	-9.99247	29.0961	-0.112194	145.339	-25.8959	-18.0441	-72.876	-3.64555	-9.99247	29.0961	-0.112194	145.339	-25.8959	-18.0441	-72.876	-3.64555	-9.99247
-44.8226	15.8696	-19.0583	21.146	5.41623	68.5251	-10.8213	-1.03125	-44.8226	15.8696	-19.0583	21.146	5.41623	68.5251	-10.8213	-1.03125	-44.8226	15.8696	-19.0583	21.146	5.41623	68.5251	-10.8213	-1.03125	-44.8226	15.8696	-19.0583
26.1645	31.9972	-26.2801	24.4945	4.06628	8.73858	-3.45248	8.13763	26.1645	31.9972	-26.2801	24.4945	4.06628	8.73858	-3.45248	8.13763	26.1645	31.9972	-26.2801	24.4945	4.06628	8.73858	-3.45248	8.13763	26.1645	31.9972	-26.2801
34.2218	56.4902	-13.3217	26.9683	6.08155	-30.8109	-4.64597	3.03305	34.2218	56.4902	-13.3217	26.9683	6.08155	-30.8109	-4.64597	3.03305	34.2218	56.4902	-13.3217	26.9683	6.08155	-30.8109	-4.64597	3.03305	34.2218	56.4902	-13.3217
44.5038	67.1646	-15.9758	15.0576	2.20852	-48.992	-4.54735	-12.7291	44.5038	67.1646	-15.9758	15.0576	2.20852	-48.992	-4.54735	-12.7291	44.5038	67.1646	-15.9758	15.0576	2.20852	-48.992	-4.54735	-12.7291	44.5038	67.1646	-15.9758
56.7219	24.462	-15.884	10.8115	4.48035	-104.148	-17.3478	-26.8302	56.7219	24.462	-15.884	10.8115	4.48035	-104.148	-17.3478	-26.8302	56.7219	24.462	-15.884	10.8115	4.48035	-104.148	-17.3478	-26.8302	56.7219	24.462	-15.884
65.353	-5.83326	-6.57228	-1.63808	7.25536	-106.46	-9.85161	-31.3175	65.353	-5.83326	-6.57228	-1.63808	7.25536	-106.46	-9.85161	-31.3175	65.353	-5.83326	-6.57228	-1.63808	7.25536	-106.46	-9.85161	-31.3175	65.353	-5.83326	-6.57228
70.8969	-30.1129	-5.49374	-23.8205	-4.01603	-91.0449	-7.22506	-31.7013	70.8969	-30.1129	-5.49374	-23.8205	-4.01603	-91.0449	-7.22506	-31.7013	70.8969	-30.1129	-5.49374	-23.8205	-4.01603	-91.0449	-7.22506	-31.7013	70.8969	-30.1129	-5.49374
102.383	-58.6565	2.66023	-27.9159	-2.90788	-26.176	-2.13182	-32.6826	102.383	-58.6565	2.66023	-27.9159	-2.90788	-26.176	-2.13182	-32.6826	102.383	-58.6565	2.66023	-27.9159	-2.90788	-26.176	-2.13182	-32.6826	102.383	-58.6565	2.66023
148.681	-73.1249	4.74243	-15.7607	-7.75563	95.0711	-11.8243	-24.0115	148.681	-73.1249	4.74243	-15.7607	-7.75563	95.0711	-11.8243	-24.0115	148.681	-73.1249	4.74243	-15.7607	-7.75563	95.0711	-11.8243	-24.0115	148.681	-73.1249	4.74243
165.352	-65.6211	15.8689	-26.7959	-12.4012	248.184	-7.45601	4.49035	165.352	-65.6211	15.8689	-26.7959	-12.4012	248.184	-7.45601	4.49035	165.352	-65.6211	15.8689	-26.7959	-12.4012	248.184	-7.45601	4.49035	165.352	-65.6211	15.8689
182.852	-60.8985	20.7987	-31.9404	-12.3465	350.971	1.46012	43.6606	182.852	-60.8985	20.7987	-31.9404	-12.3465	350.971	1.46012	43.6606	182.852	-60.8985	20.7987	-31.9404	-12.3465	350.971	1.46012	43.6606	182.852	-60.8985	20.7987
199.352	-53.875	18.2259	-27.2892	-1.05942	409.665	9.34012	71.486	199.352	-53.875	18.2259	-27.2892	-1.05942	409.665	9.34012	71.486	199.352	-53.875	18.2259	-27.2892	-1.05942	409.665	9.34012	71.486	199.352	-53.875	18.2259
203.73	-3.64193	17.1845	5.63738	1.54207	380.418	0.262123	71.766	203.73	-3.64193	17.1845	5.63738	1.54207	380.418	0.262123	71.766	203.73	-3.64193	17.1845	5.63738	1.54207	380.418	0.262123	71.766	203.73	-3.64193	17.1845
197.8	34.185	19.897	11.3152	-7.10167	334.561	7.21958	44.5165	197.8	34.185	19.897	11.3152	-7.10167	334.561	7.21958	44.5165	197.8	34.185	19.897	11.3152	-7.10167	334.561	7.21958	44.5165	197.8	34.185	19.897
159.373	64.8384	24.8488	-18.174	2.46013	267.849	2.22507	2.56689	159.373	64.8384	24.8488	-18.174	2.46013	267.849	2.22507	2.56689	159.373	64.8384	24.8488	-18.174	2.46013	267.849	2.22507	2.56689	159.373	64.8384	24.8488
127.205	112.606	16.9553	-9.6374	1.77929	250.303	1.51254	-38.2259	127.205	112.606	16.9553	-9.6374	1.77929	250.303	1.51254	-38.2259	127.205	112.606	16.9553	-9.6374	1.77929	250.303	1.51254	-38.2259	127.205	112.606	16.9553
81.898	118.056	10.3732	-5.19579	14.5589	157.228	6.98357	-65.6143	81.898	118.056	10.3732	-5.19579	14.5589	157.228	6.98357	-65.6143	81.898	118.056	10.3732	-5.19579	14.5589	157.228	6.98357	-65.6143	81.898	118.056	10.3732
-12.4172	133.842	4.73662	-5.29137	7.0067	12.5778	4.54677	-73.1246	-12.4172	133.842	4.73662	-5.29137	7.0067	12.5778	4.54677	-73.1246	-12.4172	133.842	4.73662	-5.29137	7.0067	12.5778	4.54677	-73.1246	-12.4172	133.842	4.73662
-127.582	169.257	1.45098	-13.0601	-9.0758	-133.033	9.33255	-64.1738	-127.582	169.257	1.45098	-13.0601	-9.0758	-133.033	9.33255	-64.1738	-127.582	169.257	1.45098	-13.0601	-9.0758	-133.033	9.33255	-64.1738	-127.582	169.257	1.45098
-168.631	192.187	-5.82454	-11.4593	0.702371	-301.799	23.72	-50.808	-168.631	192.187	-5.82454	-11.4593	0.702371	-301.799	23.72	-50.808	-168.631	192.187	-5.82454	-11.4593	0.702371	-301.799	23.72	-50.808	-168.631	192.187	-5.82454
-171.482	182.406	-14.3754	7.18246	-4.53408	-498.42	14.2462	-43.2841	-171.482	182.406	-14.3754	7.18246	-4.53408	-498.42	14.2462	-43.2841	-171.482	182.406	-14.3754	7.18246	-4.53408	-498.42	14.2462	-43.2841	-171.482	182.406	-14.3754
-162.458	147.04	-13.8368	-4.55684	2.66799	-715.987	13.7893	-44.0275	-162.458	147.04	-13.8368	-4.55684	2.66799	-715.987	13.7893	-44.0275	-162.458	147.04	-13.8368	-4.55684	2.66799	-715.987	13.7893	-44.0275	-162.458	147.04	-13.8368
-124.998	178.129	-13.1596	-0.904977	-14.4447	-825.184	17.4503	-49.3951	-124.998	178.129	-13.1596	-0.904977	-14.4447	-825.184	17.4503	-49.3951	-124.998	178.129	-13.1596	-0.904977	-14.4447	-825.184	17.4503	-49.3951	-124.998	178.129	-13.1596
-11.3772	190.257	-18.3361	2.12053	-3.90725	-916.164	13.5719	-51.9214	-11.3772	190.257	-18.3361	2.12053	-3.90725	-916.164	13.5719	-51.9214	-11.3772	190.257	-18.3361	2.12053	-3.90725	-916.164	13.5719	-51.9214	-11.3772	190.257	-18.3361
56.8966	142.594	-17.3493	21.5115	-4.03737	-1020.01	9.72597	-46.0634	56.8966	142.594	-17.3493	21.5115	-4.03737	-1020.01	9.72597	-46.0634	56.8966	142.594	-17.3493	21.5115	-4.03737	-1020.01	9.72597	-46.0634	56.8966	142.594	-17.3493
-26.3612	36.8697	-19.4353	6.34118	-10.6127	-1072.56	19.7688	-31.76	-26.3612	36.8697	-19.4353	6.34118	-10.6127	-1072.56	19.7688	-31.76	-26.3612	36.8697	-19.4353	6.34118	-10.6127	-1072.56	19.7688	-31.76	-26.3612	36.8697	-19.4353
-65.1595	-15.3712	-29.8693	-14.8763	-10.0344	-1088.83	25.0662	-12.6218	-65.1595	-15.3712	-29.8693	-14.8763	-10.0344	-1088.83	25.0662	-12.6218	-65.1595	-15.3712	-29.8693	-14.8763	-10.0344	-1088.83	25.0662	-12.6218	-65.1595	-15.3712	-29.8693
-74.2029	-33.5605	-27.2356	-25.3737	-10.8252	-1065.26	11.045	10.1656	-74.2029	-33.5605	-27.2356	-25.3737	-10.8252	-1065.26	11.045	10.1656	-74.2029	-33.5605	-27.2356	-25.3737	-10.8252	-1065.26	11.045	10.1656	-74.2029	-33.5605	-27.2356
-107.362	-63.6584	-36.1612	-33.7491	3.5144	-1003.96	0.087596	41.2843	-107.362	-63.6584	-36.1612	-33.7491	3.5144	-1003.96	0.087596	41.2843	-107.362	-63.6584	-36.1612	-33.7491	3.5144	-1003.96	0.087596	41.2843	-107.362	-63.6584	-36.1612
-95.238	-86.2293	-41.9614	-44.5373	1.95424	-912.635	-0.86141	77.1125	-95.238	-86.2293	-41.9614	-44.5373	1.95424	-912.635	-0.86141	77.1125	-95.238	-86.2293	-41.9614	-44.5373	1.95424	-912.635	-0.86141	77.1125	-95.238	-86.2293	-41.9614
-112.12	-140.74	-36.6707	-54.4589	8.28084	-776.948	-7.24198	93.2767	-112.12	-140.74	-36.6707	-54.4589	8.28084	-776.948	-7.24198	93.2767	-112.12	-140.74	-36.6707	-54.4589	8.28084	-776.948	-7.24198	93.2767	-112.12	-140.74	-36.6707
-113.008	-129.401	-37.0431	-36.6594	6.7826	-624.82	-3.24465	70.0395	-113.008	-129.401	-37.0431	-36.6594	6.7826	-624.82	-3.24465	70.0395	-113.008	-129.401	-37.0431	-36.6594	6.7826	-624.82	-3.24465	70.0395	-113.008	-129.401	-37.0431
-154.145	-79.0011	-36.6315	-35.0177	11.7863	-455.251	-0.182268	17.8985	-154.145	-79.0011	-36.6315	-35.0177	11.7863	-455.251	-0.182268	17.8985	-154.145	-79.0011	-36.6315	-35.0177	11.7863	-455.251	-0.182268	17.8985	-154.145	-79.0011	-36.6315
-221.963	-11.6206	-40.9735	-9.94837	11.8232	-279.816	3.22737	-32.1076	-221.963	-11.6206	-40.9735	-9.94837	11.8232	-279.816	3.22737	-32.1076	-221.963	-11.6206	-40.9735	-9.94837	11.8232	-279.816	3.22737	-32.1076	-221.963	-11.6206	-40.9735
-297.527	-23.1104	-38.2	6.07593	7.76735	-71.3607	-9.03632	-55.5772	-297.527	-23.1104	-38.2	6.07593	7.76735	-71.3607	-9.03632	-55.5772	-297.527	-23.1104	-38.2	6.07593	7.76735	-71.3607	-9.03632	-55.5772	-297.527	-23.1104	-38.2
-375.152	-16.472	-35.9384	5.85721	-4.24684	132.482	-7.67768	-51.8933	-375.152	-16.472	-35.9384	5.85721	-4.24684	132.482	-7.67768	-51.8933	-375.152	-16.472	-35.9384	5.85721	-4.24684	132.482	-7.67768	-51.8933	-375.152	-16.472	-35.9384
-368.435	34.6691	-26.0584	-10.141	-0.100038	261.738	-14.9792	-33.9641	-368.435	34.6691	-26.0584	-10.141	-0.100038	261.738	-14.9792	-33.9641	-368.435	34.6691	-26.0584	-10.141	-0.100038	261.738	-14.9792	-33.9641	-368.435	34.6691	-26.0584
-289.117	46.0725	-25.0773	-15.4503	-12.2471	364.301	-11.1252	-10.6108	-289.117	46.0725	-25.0773	-15.4503	-12.2471	364.301	-11.1252	-10.6108	-289.117	46.0725	-25.0773	-15.4503	-12.2471	364.301	-11.1252	-10.6108	-289.117	46.0725	-25.0773
-172.876	49.7744	-33.812	-11.5467	-0.220969	409.399	-0.646109	15.4503	-172.876	49.7744	-33.812	-11.5467	-0.220969	409.399	-0.646109	15.4503	-172.876	49.7744	-33.812	-11.5467	-0.220969	409.399	-0.646109	15.4503	-172.876	49.7744	-33.812
-63.291	29.1951	-37.3135	-31.0191	8.15303	385.598	1.06375	40.4223	-63.291	29.1951	-37.3135	-31.0191	8.15303	385.598	1.06375	40.4223	-63.291	29.1951	-37.3135	-31.0191	8.15303	385.598	1.06375	40.4223	-63.291	29.1951	-37.3135
4.51102	49.0247	-32.2959	-35.63	15.2489	322.763	-0.0418392	60.0422	4.51102	49.0247	-32.2959	-35.63	15.2489	322.763	-0.0418392	60.0422	4.51102	49.0247	-32.2959	-35.63	15.2489	322.763	-0.0418392	60.0422	4.51102	49.0247	-32.2959
25.2245	72.3634	-41.1034	-34.225	8.75583	291.341	8.00635	72.0744	25.2245	72.3634	-41.1034	-34.225	8.75583	291.341	8.00635	72.0744	25.2245	72.3634	-41.1034	-34.225	8.75583	291.341	8.00635	72.0744	25.2245	72.3634	-41.1034
52.1659	116.552	-32.4023	-20.2999	10.7657	209.563	-1.33828	76.1194	52.1659	116.552	-32.4023	-20.2999	10.7657	209.563	-1.33828	76.1194	52.1659	116.552	-32.4023	-20.2999	10.7657	209.563	-1.33828	76.1194	52.1659	116.552	-32.4023
88.1154	163.234	-40.2166	14.3592	21.6248	146.772	5.07366	72.119	88.1154	163.234	-40.2166	14.3592	21.6248	146.772	5.07366	72.119	88.1154	163.234	-40.2166	14.3592	21.6248	146.772	5.07366	72.119	88.1154	163.234	-40.2166
154.758	176.797	-38.4676	34.6376	26.0984	91.3525	-3.90293	59.8791	154.758	176.797	-38.4676	34.6376	26.0984	91.3525	-3.90293	59.8791	154.758	176.797	-38.4676	34.6376	26.0984	91.3525	-3.90293	59.8791	154.758	176.797	-38.4676
209.51	197.105	-35.2563	30.5814	21.2594	-17.2236	2.14685	41.148	209.51	197.105	-35.2563	30.5814	21.2594	-17.2236	2.14685	41.148	209.51	197.105	-35.2563	30.5814	21.2594	-17.2236	2.14685	41.148	209.51	197.105	-35.2563
245.187	217.778	-27.7888	27.4364	19.5457	-70.5536	9.59591	19.0637	245.187	217.778	-27.7888	27.4364	19.5457	-70.5536	9.59591	19.0637	245.187	217.778	-27.7888	27.4364	19.5457	-70.5536	9.59591	19.0637	245.187	217.778	-27.7888
276.174	207.193	-34.418	6.31371	12.9034	-102.333	-3.65839	-3.97097	276.174	207.193	-34.418	6.31371	12.9034	-102.333	-3.65839	-3.97097	276.174	207.193	-34.418	6.31371	12.9034	-102.333	-3.65839	-3.97097	276.174	207.193	-34.418
305.398	175.919	-37.1991	-14.9155	23.8291	-145.225	8.38283	-25.9583	305.398	175.919	-37.1991	-14.9155	23.8291	-145.225	8.38283	-25.9583	305.398	175.919	-37.1991	-14.9155	23.8291	-145.225	8.38283	-25.9583	305.398	175.919	-37.1991
313.316	107.997	-50.6911	-5.10464	29.1711	-140.816	1.55477	-44.5841	313.316	107.997	-50.6911	-5.10464	29.1711	-140.816	1.55477	-44.5841	313.316	107.997	-50.6911	-5.10464	29.1711	-140.816	1.55477	-44.5841	313.316	107.997	-50.6911
257.009	41.6251	-22.0997	-0.647366	18.9798	-126.328	12.8119	-56.2373	257.009	41.6251	-22.0997	-0.647366	18.9798	-126.328	12.8119	-56.2373	257.009	41.6251	-22.0997	-0.647366	18.9798	-126.328	12.8119	-56.2373	257.009	41.6251	-22.0997
213.489	19.4662	-16.7879	10.235	-1.25064	-72.4585	8.33858	-58.812	213.489	19.4662	-16.7879	10.235	-1.25064	-72.4585	8.33858	-58.812	213.489	19.4662	-16.7879	10.235	-1.25064	-72.4585	8.33858	-58.812	213.489	19.4662	-16.7879
189.14	-8.35151	4.25369	-13.6491	5.41829	31.2943	12.3256	-53.4518	189.14	-8.35151	4.25369	-13.6491	5.41829	31.2943	12.3256	-53.4518	189.14	-8.35151	4.25369	-13.6491	5.41829	31.2943	12.3256	-53.4518	189.14	-8.35151	4.25369
116.528	13.8818	-1.67561	-31.354	-1.10715	114.393	15.9036	-43.4528	116.528	13.8818	-1.67561	-31.354	-1.10715	114.393	15.9036	-43.4528	116.528	13.8818	-1.67561	-31.354	-1.10715	114.393	15.9036	-43.4528	116.528	13.8818	-1.67561
48.9918	-12.15	4.20929	-37.875	-39.2905	193.311	7.69505	-30.6128	48.9918	-12.15	4.20929	-37.875	-39.2905	193.311	7.69505	-30.6128	48.9918	-12.15	4.20929	-37.875	-39.2905	193.311	7.69505	-30.6128	48.9918	-12.15	4.20929
-18.3481	-26.2668	-2.28938	-37.3796	-48.9363	282.64	6.7376	-14.766	-18.3481	-26.2668	-2.28938	-37.3796	-48.9363	282.64	6.7376	-14.766	-18.3481	-26.2668	-2.28938	-37.3796	-48.9363	282.64	6.7376	-14.766	-18.3481	-26.2668	-2.28938
-73.901	-63.7181	-11.3126	-20.5032	20.5475	369.661	17.1496	3.51879	-73.901	-63.7181	-11.3126	-20.5032	20.5475	369.661	17.1496	3.51879	-73.901	-63.7181	-11.3126	-20.5032	20.5475	369.661	17.1496	3.51879	-73.901	-63.7181	-11.3126
-164.455	-74.0797	-28.7277	-18.6335	103.044	459.113	16.5031	20.9249	-164.455	-74.0797	-28.7277	-18.6335	103.044	459.113	16.5031	20.9249	-164.455	-74.0797	-28.7277	-18.6335	103.044	459.113	16.5031	20.9249	-164.455	-74.0797	-28.7277
-293.609	-91.3368	-61.3781	-37.4462	121.749	499.209	19.8315	33.1099	-293.609	-91.3368	-61.3781	-37.4462	121.749	499.209	19.8315	33.1099	-293.609	-91.3368	-61.3781	-37.4462	121.749	499.209	19.8315	33.1099	-293.609	-91.3368	-61.3781
-380.986	-102.082	-106.77	-33.2804	60.4434	533.451	1.67551	39.3981	-380.986	-102.082	-106.77	-33.2804	60.4434	533.451	1.67551	39.3981	-380.986	-102.082	-106.77	-33.2804	60.4434	533.451	1.67551	39.3981	-380.986	-102.082	-106.77
-423.868	-110.092	-102.509	-29.3122	-15.7331	554.887	-11.6303	41.5345	-423.868	-110.092	-102.509	-29.3122	-15.7331	554.887	-11.6303	41.5345	-423.868	-110.092	-102.509	-29.3122	-15.7331	554.887	-11.6303	41.5345	-423.868	-110.092	-102.509
-393.184	-130.69	-35.6036	-28.7863	-27.9377	574.772	-23.22	42.7025	-393.184	-130.69	-35.6036	-28.7863	-27.9377	574.772	-23.22	42.7025	-393.184	-130.69	-35.6036	-28.7863	-27.9377	574.772	-23.22	42.7025	-393.184	-130.69	-35.6036
-313.788	-84.1383	-13.4312	-32.9641	-105.187	580.902	-31.0349	47.2743	-313.788	-84.1383	-13.4312	-32.9641	-105.187	580.902	-31.0349	47.2743	-313.788	-84.1383	-13.4312	-32.9641	-105.187	580.902	-31.0349	47.2743	-313.788	-84.1383	-13.4312
-253.821	-51.5396	12.0539	-27.3713	-155.379	579.444	-19.3789	58.4679	-253.821	-51.5396	12.0539	-27.3713	-155.379	579.444	-19.3789	58.4679	-253.821	-51.5396	12.0539	-27.3713	-155.379	579.444	-19.3789	58.4679	-253.821	-51.5396	12.0539
-212.523	-7.88947	47.046	-23.7978	-115.167	545.966	-12.1532	74.0412	-212.523	-7.88947	47.046	-23.7978	-115.167	545.966	-12.1532	74.0412	-212.523	-7.88947	47.046	-23.7978	-115.167	545.966	-12.1532	74.0412	-212.523	-7.88947	47.046
-176.502	29.0474	34.7396	-19.491	-37.3995	521.436	2.16471	84.0153	-176.502	29.0474	34.7396	-19.491	-37.3995	521.436	2.16471	84.0153	-176.502	29.0474	34.7396	-19.491	-37.3995	521.436	2.16471	84.0153	-176.502	29.0474	34.7396
-152.587	40.2043	-18.4676	-9.85494	25.0122	497.02	6.68654	77.9832	-152.587	40.2043	-18.4676	-9.85494	25.0122	497.02	6.68654	77.9832	-152.587	40.2043	-18.4676	-9.85494	25.0122	497.02	6.68654	77.9832	-152.587	40.2043	-18.4676
-130.658	51.0156	-62.6716	4.7285	37.9985	489.243	5.3796	55.1977	-130.658	51.0156	-62.6716	4.7285	37.9985	489.243	5.3796	55.1977	-130.658	51.0156	-62.6716	4.7285	37.9985	489.243	5.3796	55.1977	-130.658	51.0156	-62.6716
-87.1548	37.1663	-5.48743	-7.45911	11.3535	448.838	12.9995	25.6719	-87.1548	37.1663	-5.48743	-7.45911	11.3535	448.838	12.9995	25.6719	-87.1548	37.1663	-5.48743	-7.45911	11.3535	448.838	12.9995	25.6719	-87.1548	37.1663	-5.48743
-36.0373	-9.83877	17.9309	22.8652	-10.8682	423.403	-2.17909	2.12041	-36.0373	-9.83877	17.9309	22.8652	-10.8682	423.403	-2.17909	2.12041	-36.0373	-9.83877	17.9309	22.8652	-10.8682	423.403	-2.17909	2.12041	-36.0373	-9.83877	17.9309
-17.9103	-29.2456	10.7501	9.74834	-44.6932	359.672	-3.16921	-6.30263	-17.9103	-29.2456	10.7501	9.74834	-44.6932	359.672	-3.16921	-6.30263	-17.9103	-29.2456	10.7501	9.74834	-44.6932	359.672	-3.16921	-6.30263	-17.9103	-29.2456	10.7501
-31.249	-19.2468	20.9156	-2.05509	-72.1209	381.713	-8.92822	4.31224	-31.249	-19.2468	20.9156	-2.05509	-72.1209	381.713	-8.92822	4.31224	-31.249	-19.2468	20.9156	-2.05509	-72.1209	381.713	-8.92822	4.31224	-31.249	-19.2468	20.9156
-50.2968	-53.9819	-14.6854	0.438601	-88.1688	456.91	-18.5425	30.3013	-50.2968	-53.9819	-14.6854	0.438601	-88.1688	456.91	-18.5425	30.3013	-50.2968	-53.9819	-14.6854	0.438601	-88.1688	456.91	-18.5425	30.3013	-50.2968	-53.9819	-14.6854
-6.422	-49.589	-3.13299	-19.1089	-24.7687	488.646	-2.16639	62.6156	-6.422	-49.589	-3.13299	-19.1089	-24.7687	488.646	-2.16639	62.6156	-6.422	-49.589	-3.13299	-19.1089	-24.7687	488.646	-2.16639	62.6156	-6.422	-49.589	-3.13299
58.4771	-64.821	39.3699	-10.3645	-1.63656	472.649	-1.40621	90.6565	58.4771	-64.821	39.3699	-10.3645	-1.63656	472.649	-1.40621	90.6565	58.4771	-64.821	39.3699	-10.3645	-1.63656	472.649	-1.40621	90.6565	58.4771	-64.821	39.3699
99.0626	-91.1474	42.3902	-9.94577	-65.3497	405.135	5.58877	107.428	99.0626	-91.1474	42.3902	-9.94577	-65.3497	405.135	5.58877	107.428	99.0626	-91.1474	42.3902	-9.94577	-65.3497	405.135	5.58877	107.428	99.0626	-91.1474	42.3902
147.873	-109.719	80.726	-1.90562	-14.8903	349.532	12.7323	110.677	147.873	-109.719	80.726	-1.90562	-14.8903	349.532	12.7323	110.677	147.873	-109.719	80.726	-1.90562	-14.8903	349.532	12.7323	110.677	147.873	-109.719	80.726
165.598	-92.1629	78.9345	-16.5225	84.5743	294.117	-6.84932	101.836	165.598	-92.1629	78.9345	-16.5225	84.5743	294.117	-6.84932	101.836	165.598	-92.1629	78.9345	-16.5225	84.5743	294.117	-6.84932	101.836	165.598	-92.1629	78.9345
186.547	-96.2287	94.7529	-12.3656	178.291	219.637	5.58473	82.324	186.547	-96.2287	94.7529	-12.3656	178.291	219.637	5.58473	82.324	186.547	-96.2287	94.7529	-12.3656	178.291	219.637	5.58473	82.324	186.547	-96.2287	94.7529
215.309	-124.427	119.669	-25.4384	50.5667	164.667	3.74266	54.9833	215.309	-124.427	119.669	-25.4384	50.5667	164.667	3.74266	54.9833	215.309	-124.427	119.669	-25.4384	50.5667	164.667	3.74266	54.9833	215.309	-124.427	119.669
247.336	-128.795	52.9837	-30.851	-17.4215	137.967	7.18837	24.6658	247.336	-128.795	52.9837	-30.851	-17.4215	137.967	7.18837	24.6658	247.336	-128.795	52.9837	-30.851	-17.4215	137.967	7.18837	24.6658	247.336	-128.795	52.9837
263.955	-119.694	70.5029	-43.0182	-44.9356	94.8855	19.1034	-2.04287	263.955	-119.694	70.5029	-43.0182	-44.9356	94.8855	19.1034	-2.04287	263.955	-119.694	70.5029	-43.0182	-44.9356	94.8855	19.1034	-2.04287	263.955	-119.694	70.5029
250.618	-93.2704	46.7576	-39.6472	5.22653	110.46	10.0686	-19.6168	250.618	-93.2704	46.7576	-39.6472	5.22653	110.46	10.0686	-19.6168	250.618	-93.2704	46.7576	-39.6472	5.22653	110.46	10.0686	-19.6168	250.618	-93.2704	46.7576
276.261	-75.1957	25.613	-52.7326	59.3818	114.877	19.5142	-25.9554	276.261	-75.1957	25.613	-52.7326	59.3818	114.877	19.5142	-25.9554	276.261	-75.1957	25.613	-52.7326	59.3818	114.877	19.5142	-25.9554	276.261	-75.1957	25.613
302.291	-69.9813	14.0952	-30.5575	132.648	59.5008	-1.81628	-22.9349	302.291	-69.9813	14.0952	-30.5575	132.648	59.5008	-1.81628	-22.9349	302.291	-69.9813	14.0952	-30.5575	132.648	59.5008	-1.81628	-22.9349	302.291	-69.9813	14.0952
227.905	-58.6959	45.8173	-6.76292	83.109	27.3614	6.82017	-14.3957	227.905	-58.6959	45.8173	-6.76292	83.109	27.3614	6.82017	-14.3957	227.905	-58.6959	45.8173	-6.76292	83.109	27.3614	6.82017	-14.3957	227.905	-58.6959	45.8173
181.646	-30.2054	42.7362	7.23106	-18.2647	2.29994	-5.73084	-3.47731	181.646	-30.2054	42.7362	7.23106	-18.2647	2.29994	-5.73084	-3.47731	181.646	-30.2054	42.7362	7.23106	-18.2647	2.29994	-5.73084	-3.47731	181.646	-30.2054	42.7362
178.879	-21.2137	72.003	-13.258	-61.5462	-17.1214	-7.35002	8.01034	178.879	-21.2137	72.003	-13.258	-61.5462	-17.1214	-7.35002	8.01034	178.879	-21.2137	72.003	-13.258	-61.5462	-17.1214	-7.35002	8.01034	178.879	-21.2137	72.003
116.718	-63.096	139.471	-17.4062	-13.7275	-13.3213	2.00146	17.9725	116.718	-63.096	139.471	-17.4062	-13.7275	-13.3213	2.00146	17.9725	116.718	-63.096	139.471	-17.4062	-13.7275	-13.3213	2.00146	17.9725	116.718	-63.096	139.471
3.46019	-94.7685	188.507	10.6481	-288.453	-33.0582	-2.0593	25.7287	3.46019	-94.7685	188.507	10.6481	-288.453	-33.0582	-2.0593	25.7287	3.46019	-94.7685	188.507	10.6481	-288.453	-33.0582	-2.0593	25.7287	3.46019	-94.7685	188.507
55.4409	-117.657	146.709	16.758	-389.545	-47.4263	0.18618	32.6468	55.4409	-117.657	146.709	16.758	-389.545	-47.4263	0.18618	32.6468	55.4409	-117.657	146.709	16.758	-389.545	-47.4263	0.18618	32.6468	55.4409	-117.657	146.709
-10.3918	-126.094	36.5321	18.3104	47.8772	-115.128	1.67653	41.5105	-10.3918	-126.094	36.5321	18.3104	47.8772	-115.128	1.67653	41.5105	-10.3918	-126.094	36.5321	18.3104	47.8772	-115.128	1.67653	41.5105	-10.3918	-126.094	36.5321
-109.709	-84.2795	-32.9856	16.5403	544.938	-210.828	-2.62192	55.8232	-109.709	-84.2795	-32.9856	16.5403	544.938	-210.828	-2.62192	55.8232	-109.709	-84.2795	-32.9856	16.5403	544.938	-210.828	-2.62192	55.8232	-109.709	-84.2795	-32.9856
-36.0437	-33.1902	-65.6452	-3.06203	778.18	-187.23	6.39357	77.2523	-36.0437	-33.1902	-65.6452	-3.06203	778.18	-187.23	6.39357	77.2523	-36.0437	-33.1902	-65.6452	-3.06203	778.18	-187.23	6.39357	77.2523	-36.0437	-33.1902	-65.6452
134.565	0.678726	-8.10806	-13.0225	636.265	-179.933	2.96816	103.466	134.565	0.678726	-8.10806	-13.0225	636.265	-179.933	2.96816	103.466	134.565	0.678726	-8.10806	-13.0225	636.265	-179.933	2.96816	103.466	134.565	0.678726	-8.10806
399.072	48.7814	41.754	-20.804	292.306	-201.022	-7.63973	130.072	399.072	48.7814	41.754	-20.804	292.306	-201.022	-7.63973	130.072	399.072	48.7814	41.754	-20.804	292.306	-201.022	-7.63973	130.072	399.072	48.7814	41.754
277.013	53.8164	57.6321	-44.9798	-19.7839	-243.926	-4.39712	152.086	277.013	53.8164	57.6321	-44.9798	-19.7839	-243.926	-4.39712	152.086	277.013	53.8164	57.6321	-44.9798	-19.7839	-243.926	-4.39712	152.086	277.013	53.8164	57.6321
51.429	68.623	77.5096	-51.321	-258.73	-320.308	7.90108	165.067	51.429	68.623	77.5096	-51.321	-258.73	-320.308	7.90108	165.067	51.429	68.623	77.5096	-51.321	-258.73	-320.308	7.90108	165.067	51.429	68.623	77.5096
-128.595	91.6985	139.142	-28.0219	-381.269	-381.386	4.89074	168.219	-128.595	91.6985	139.142	-28.0219	-381.269	-381.386	4.89074	168.219	-128.595	91.6985	139.142	-28.0219	-381.269	-381.386	4.89074	168.219	-128.595	91.6985	139.142
-247.545	57.3177	178.56	-18.4606	-383.983	-421.481	-6.96877	165.041	-247.545	57.3177	178.56	-18.4606	-383.983	-421.481	-6.96877	165.041	-247.545	57.3177	178.56	-18.4606	-383.983	-421.481	-6.96877	165.041	-247.545	57.3177	178.56
-275.98	8.12207	204.648	15.2982	-428.529	-416.692	-0.769199	159.415	-275.98	8.12207	204.648	15.2982	-428.529	-416.692	-0.769199	159.415	-275.98	8.12207	204.648	15.2982	-428.529	-416.692	-0.769199	159.415	-275.98	8.12207	204.648
-235.795	-32.3104	178.797	19.1973	-268.809	-391.532	0.646209	152.462	-235.795	-32.3104	178.797	19.1973	-268.809	-391.532	0.646209	152.462	-235.795	-32.3104	178.797	19.1973	-268.809	-391.532	0.646209	152.462	-235.795	-32.3104	178.797
-188.78	2.96549	126.265	28.152	-147.525	-401.138	-7.47802	142.727	-188.78	2.96549	126.265	28.152	-147.525	-401.138	-7.47802	142.727	-188.78	2.96549	126.265	28.152	-147.525	-401.138	-7.47802	142.727	-188.78	2.96549	126.265
-144.738	29.9715	66.3716	9.58878	-117.34	-327.83	-5.2012	124.963	-144.738	29.9715	66.3716	9.58878	-117.34	-327.83	-5.2012	124.963	-144.738	29.9715	66.3716	9.58878	-117.34	-327.83	-5.2012	124.963	-144.738	29.9715	66.3716
-98.6228	24.1325	30.6984	11.2541	-242.79	-283.768	-8.56455	93.0013	-98.6228	24.1325	30.6984	11.2541	-242.79	-283.768	-8.56455	93.0013	-98.6228	24.1325	30.6984	11.2541	-242.79	-283.768	-8.56455	93.0013	-98.6228	24.1325	30.6984
-74.8447	33.8422	20.9324	9.16519	-228.136	-251.195	-5.35226	47.193	-74.8447	33.8422	20.9324	9.16519	-228.136	-251.195	-5.35226	47.193	-74.8447	33.8422	20.9324	9.16519	-228.136	-251.195	-5.35226	47.193	-74.8447	33.8422	20.9324
2.05685	38.1947	-0.190004	-3.98441	-24.2744	-235.543	-12.9981	-3.10435	2.05685	38.1947	-0.190004	-3.98441	-24.2744	-235.543	-12.9981	-3.10435	2.05685	38.1947	-0.190004	-3.98441	-24.2744	-235.543	-12.9981	-3.10435	2.05685	38.1947	-0.190004
78.7871	46.2428	50.6293	1.86036	248.305	-190.328	-12.1196	-44.3104	78.7871	46.2428	50.6293	1.86036	248.305	-190.328	-12.1196	-44.3104	78.7871	46.2428	50.6293	1.86036	248.305	-190.328	-12.1196	-44.3104	78.7871	46.2428	50.6293
119.6	-43.6117	41.7714	9.2422	271.579	-110.303	-13.5162	-67.7258	119.6	-43.6117	41.7714	9.2422	271.579	-110.303	-13.5162	-67.7258	119.6	-43.6117	41.7714	9.2422	271.579	-110.303	-13.5162	-67.7258	119.6	-43.6117	41.7714
59.6813	-92.6734	-46.1678	13.466	227.962	-41.8583	-5.12137	-71.5931	59.6813	-92.6734	-46.1678	13.466	227.962	-41.8583	-5.12137	-71.5931	59.6813	-92.6734	-46.1678	13.466	227.962	-41.8583	-5.12137	-71.5931	59.6813	-92.6734	-46.1678
-48.1608	-96.8655	-90.8499	1.64149	161	-43.5807	1.73512	-59.446	-48.1608	-96.8655	-90.8499	1.64149	161	-43.5807	1.73512	-59.446	-48.1608	-96.8655	-90.8499	1.64149	161	-43.5807	1.73512	-59.446	-48.1608	-96.8655	-90.8499
-74.2577	-136.105	-88.7657	8.49317	88.8215	-63.0732	-3.36856	-41.8792	-74.2577	-136.105	-88.7657	8.49317	88.8215	-63.0732	-3.36856	-41.8792	-74.2577	-136.105	-88.7657	8.49317	88.8215	-63.0732	-3.36856	-41.8792	-74.2577	-136.105	-88.7657
-0.926896	-142.414	-120.991	23.0146	-25.3397	-134.006	-0.874865	-29.7799	-0.926896	-142.414	-120.991	23.0146	-25.3397	-134.006	-0.874865	-29.7799	-0.926896	-142.414	-120.991	23.0146	-25.3397	-134.006	-0.874865	-29.7799	-0.926896	-142.414	-120.991
128.148	-57.5694	-121.595	13.0116	-85.6998	-202.914	6.64268	-25.2799	128.148	-57.5694	-121.595	13.0116	-85.6998	-202.914	6.64268	-25.2799	128.148	-57.5694	-121.595	13.0116	-85.6998	-202.914	6.64268	-25.2799	128.148	-57.5694	-121.595
419.048	3.19176	-131.576	4.79739	-84.6348	-298.501	-3.16408	-26.0748	419.048	3.19176	-131.576	4.79739	-84.6348	-298.501	-3.16408	-26.0748	419.048	3.19176	-131.576	4.79739	-84.6348	-298.501	-3.16408	-26.0748	419.048	3.19176	-131.576
821.869	14.5924	-212.13	-10.425	-133.198	-377.69	8.05185	-31.3717	821.869	14.5924	-212.13	-10.425	-133.198	-377.69	8.05185	-31.3717	821.869	14.5924	-212.13	-10.425	-133.198	-377.69	8.05185	-31.3717	821.869	14.5924	-212.13
822.962	65.4507	-273.42	-48.3232	-165.229	-448.477	15.292	-40.7665	822.962	65.4507	-273.42	-48.3232	-165.229	-448.477	15.292	-40.7665	822.962	65.4507	-273.42	-48.3232	-165.229	-448.477	15.292	-40.7665	822.962	65.4507	-273.42
544.859	135.266	-265.116	-68.5037	-183.43	-509.438	2.40613	-50.0096	544.859	135.266	-265.116	-68.5037	-183.43	-509.438	2.40613	-50.0096	544.859	135.266	-265.116	-68.5037	-183.43	-509.438	2.40613	-50.0096	544.859	135.266	-265.116
238.957	201.895	-266.229	-42.4831	-167.882	-558.38	2.87939	-52.5076	238.957	201.895	-266.229	-42.4831	-167.882	-558.38	2.87939	-52.5076	238.957	201.895	-266.229	-42.4831	-167.882	-558.38	2.87939	-52.5076	238.957	201.895	-266.229
38.8614	227.739	-225.282	-21.3363	-161.517	-576.161	14.7431	-45.2332	38.8614	227.739	-225.282	-21.3363	-161.517	-576.161	14.7431	-45.2332	38.8614	227.739	-225.282	-21.3363	-161.517	-576.161	14.7431	-45.2332	38.8614	227.739	-225.282
-8.80826	253.436	-200.934	-44.0205	-136.352	-599.316	17.8019	-31.8708	-8.80826	253.436	-200.934	-44.0205	-136.352	-599.316	17.8019	-31.8708	-8.80826	253.436	-200.934	-44.0205	-136.352	-599.316	17.8019	-31.8708	-8.80826	253.436	-200.934
-45.6255	257.324	-154.085	-56.9043	-96.0824	-582.223	14.151	-20.8735	-45.6255	257.324	-154.085	-56.9043	-96.0824	-582.223	14.151	-20.8735	-45.6255	257.324	-154.085	-56.9043	-96.0824	-582.223	14.151	-20.8735	-45.6255	257.324	-154.085
-49.9341	286.692	-84.14	-29.0661	-45.8835	-554.929	9.62433	-19.2407	-49.9341	286.692	-84.14	-29.0661	-45.8835	-554.929	9.62433	-19.2407	-49.9341	286.692	-84.14	-29.0661	-45.8835	-554.929	9.62433	-19.2407	-49.9341	286.692	-84.14
-37.318	327.688	-38.3595	-11.7155	8.35195	-488.602	10.6295	-29.7318	-37.318	327.688	-38.3595	-11.7155	8.35195	-488.602	10.6295	-29.7318	-37.318	327.688	-38.3595	-11.7155	8.35195	-488.602	10.6295	-29.7318	-37.318	327.688	-38.3595
78.1851	298.515	10.976	6.69069	53.1597	-444.265	9.09592	-50.28	78.1851	298.515	10.976	6.69069	53.1597	-444.265	9.09592	-50.28	78.1851	298.515	10.976	6.69069	53.1597	-444.265	9.09592	-50.28	78.1851	298.515	10.976
53.0606	286.811	48.5745	1.14021	78.8129	-395.392	-3.29546	-74.8943	53.0606	286.811	48.5745	1.14021	78.8129	-395.392	-3.29546	-74.8943	53.0606	286.811	48.5745	1.14021	78.8129	-395.392	-3.29546	-74.8943	53.0606	286.811	48.5745
-5.24396	313.034	42.6425	20.7616	109.747	-340.244	3.90959	-97.0101	-5.24396	313.034	42.6425	20.7616	109.747	-340.244	3.90959	-97.0101	-5.24396	313.034	42.6425	20.7616	109.747	-340.244	3.90959	-97.0101	-5.24396	313.034	42.6425
-130.579	361.979	29.9695	25.108	143.101	-265.27	12.3898	-113.275	-130.579	361.979	29.9695	25.108	143.101	-265.27	12.3898	-113.275	-130.579	361.979	29.9695	25.108	143.101	-265.27	12.3898	-113.275	-130.579	361.979	29.9695
-111.993	342.517	12.1167	28.7731	158.103	-217.435	18.1592	-125.28	-111.993	342.517	12.1167	28.7731	158.103	-217.435	18.1592	-125.28	-111.993	342.517	12.1167	28.7731	158.103	-217.435	18.1592	-125.28	-111.993	342.517	12.1167
-121.562	245.539	13.2267	-4.96384	148.701	-149.527	9.39754	-137.353	-121.562	245.539	13.2267	-4.96384	148.701	-149.527	9.39754	-137.353	-121.562	245.539	13.2267	-4.96384	148.701	-149.527	9.39754	-137.353	-121.562	245.539	13.2267
-168.787	130.898	-3.2036	-23.8937	147.756	-84.0608	12.2425	-151.761	-168.787	130.898	-3.2036	-23.8937	147.756	-84.0608	12.2425	-151.761	-168.787	130.898	-3.2036	-23.8937	147.756	-84.0608	12.2425	-151.761	-168.787	130.898	-3.2036
-189.092	0.284215	-26.9655	-7.30677	149.639	-33.4562	11.2778	-167.316	-189.092	0.284215	-26.9655	-7.30677	149.639	-33.4562	11.2778	-167.316	-189.092	0.284215	-26.9655	-7.30677	149.639	-33.4562	11.2778	-167.316	-189.092	0.284215	-26.9655
-259.278	-102.62	-46.5109	1.76913	143.404	25.8854	5.06709	-177.917	-259.278	-102.62	-46.5109	1.76913	143.404	25.8854	5.06709	-177.917	-259.278	-102.62	-46.5109	1.76913	143.404	25.8854	5.06709	-177.917	-259.278	-102.62	-46.5109
-262.281	-189.338	-24.4663	1.24821	123.136	80.9801	12.6831	-176.329	-262.281	-189.338	-24.4663	1.24821	123.136	80.9801	12.6831	-176.329	-262.281	-189.338	-24.4663	1.24821	123.136	80.9801	12.6831	-176.329	-262.281	-189.338	-24.4663
-255.45	-239	-51.1421	-12.237	90.7347	132.303	13.1291	-161.532	-255.45	-239	-51.1421	-12.237	90.7347	132.303	13.1291	-161.532	-255.45	-239	-51.1421	-12.237	90.7347	132.303	13.1291	-161.532	-255.45	-239	-51.1421
-323.035	-223.496	-54.585	-15.0117	61.6794	168.558	11.4427	-139.588	-323.035	-223.496	-54.585	-15.0117	61.6794	168.558	11.4427	-139.588	-323.035	-223.496	-54.585	-15.0117	61.6794	168.558	11.4427	-139.588	-323.035	-223.496	-54.585
-396.311	-147.751	-41.9452	-17.261	30.2426	223.607	12.1198	-116.299	-396.311	-147.751	-41.9452	-17.261	30.2426	223.607	12.1198	-116.299	-396.311	-147.751	-41.9452	-17.261	30.2426	223.607	12.1198	-116.299	-396.311	-147.751	-41.9452
-362.498	-13.7716	-43.3029	-29.8153	10.4202	253.047	6.89679	-93.7903	-362.498	-13.7716	-43.3029	-29.8153	10.4202	253.047	6.89679	-93.7903	-362.498	-13.7716	-43.3029	-29.8153	10.4202	253.047	6.89679	-93.7903	-362.498	-13.7716	-43.3029
-351.549	66.5183	-50.7379	-47.8059	-24.1382	305.987	-0.113336	-72.5839	-351.549	66.5183	-50.7379	-47.8059	-24.1382	305.987	-0.113336	-72.5839	-351.549	66.5183	-50.7379	-47.8059	-24.1382	305.987	-0.113336	-72.5839	-351.549	66.5183	-50.7379
-318.575	96.9492	-66.9801	-29.8569	-57.8895	335.504	-8.01587	-54.4339	-318.575	96.9492	-66.9801	-29.8569	-57.8895	335.504	-8.01587	-54.4339	-318.575	96.9492	-66.9801	-29.8569	-57.8895	335.504	-8.01587	-54.4339	-318.575	96.9492	-66.9801
-294.321	141.756	-68.4253	1.1757	-58.4761	361.717	-7.47812	-41.747	-294.321	141.756	-68.4253	1.1757	-58.4761	361.717	-7.47812	-41.747	-294.321	141.756	-68.4253	1.1757	-58.4761	361.717	-7.47812	-41.747	-294.321	141.756	-68.4253
-324.262	75.8377	-84.6258	-27.8707	-63.2397	383.696	10.8246	-34.9167	-324.262	75.8377	-84.6258	-27.8707	-63.2397	383.696	10.8246	-34.9167	-324.262	75.8377	-84.6258	-27.8707	-63.2397	383.696	10.8246	-34.9167	-324.262	75.8377	-84.6258
-350.191	101.173	-61.5363	-50.1724	-34.2135	385.651	0.464419	-31.4584	-350.191	101.173	-61.5363	-50.1724	-34.2135	385.651	0.464419	-31.4584	-350.191	101.173	-61.5363	-50.1724	-34.2135	385.651	0.464419	-31.4584	-350.191	101.173	-61.5363
-300.071	24.5273	-4.7109	-48.7098	-37.2936	392.066	5.76922	-27.2123	-300.071	24.5273	-4.7109	-48.7098	-37.2936	392.066	5.76922	-27.2123	-300.071	24.5273	-4.7109	-48.7098	-37.2936	392.066	5.76922	-27.2123	-300.071	24.5273	-4.7109
-292.479	-54.401	25.6339	-8.89834	-29.3621	407.624	2.27168	-20.0817	-292.479	-54.401	25.6339	-8.89834	-29.3621	407.624	2.27168	-20.0817	-292.479	-54.401	25.6339	-8.89834	-29.3621	407.624	2.27168	-20.0817	-292.479	-54.401	25.6339
-228.981	-34.0242	9.39735	-16.8036	-23.4404	399.461	13.9562	-9.8709	-228.981	-34.0242	9.39735	-16.8036	-23.4404	399.461	13.9562	-9.8709	-228.981	-34.0242	9.39735	-16.8036	-23.4404	399.461	13.9562	-9.8709	-228.981	-34.0242	9.39735
-136.608	-98.6042	-29.6484	-17.9644	-21.6141	403.091	1.4018	2.51711	-136.608	-98.6042	-29.6484	-17.9644	-21.6141	403.091	1.4018	2.51711	-136.608	-98.6042	-29.6484	-17.9644	-21.6141	403.091	1.4018	2.51711	-136.608	-98.6042	-29.6484
-59.8744	-133.819	-15.6229	-22.007	-17.1101	362.512	16.9533	16.3514	-59.8744	-133.819	-15.6229	-22.007	-17.1101	362.512	16.9533	16.3514	-59.8744	-133.819	-15.6229	-22.007	-17.1101	362.512	16.9533	16.3514	-59.8744	-133.819	-15.6229
-105.373	-159.359	17.7386	-22.8022	4.45245	355.46	11.667	31.1779	-105.373	-159.359	17.7386	-22.8022	4.45245	355.46	11.667	31.1779	-105.373	-159.359	17.7386	-22.8022	4.45245	355.46	11.667	31.1779	-105.373	-159.359	17.7386
-163.11	-178.948	72.738	-23.2445	40.6107	370.385	2.22624	45.7071	-163.11	-178.948	72.738	-23.2445	40.6107	370.385	2.22624	45.7071	-163.11	-178.948	72.738	-23.2445	40.6107	370.385	2.22624	45.7071	-163.11	-178.948	72.738
-225.065	-189.743	98.5202	-17.8148	65.5077	358.679	10.8204	57.0187	-225.065	-189.743	98.5202	-17.8148	65.5077	358.679	10.8204	57.0187	-225.065	-189.743	98.5202	-17.8148	65.5077	358.679	10.8204	57.0187	-225.065	-189.743	98.5202
-277.088	-216.588	123.359	0.508189	101.038	338.193	-1.15717	63.4825	-277.088	-216.588	123.359	0.508189	101.038	338.193	-1.15717	63.4825	-277.088	-216.588	123.359	0.508189	101.038	338.193	-1.15717	63.4825	-277.088	-216.588	123.359
-273.535	-275.56	138.708	22.6048	123.453	313.507	1.0404	65.5599	-273.535	-275.56	138.708	22.6048	123.453	313.507	1.0404	65.5599	-273.535	-275.56	138.708	22.6048	123.453	313.507	1.0404	65.5599	-273.535	-275.56	138.708
-246.029	-320.993	164.291	10.3274	137.371	277.099	-9.20913	64.2307	-246.029	-320.993	164.291	10.3274	137.371	277.099	-9.20913	64.2307	-246.029	-320.993	164.291	10.3274	137.371	277.099	-9.20913	64.2307	-246.029	-320.993	164.291
-207.907	-256.57	145.126	4.19042	142.233	243.273	-8.2085	59.8974	-207.907	-256.57	145.126	4.19042	142.233	243.273	-8.2085	59.8974	-207.907	-256.57	145.126	4.19042	142.233	243.273	-8.2085	59.8974	-207.907	-256.57	145.126
-182.286	-212.905	127.638	10.767	128.632	178.896	-5.62776	53.2408	-182.286	-212.905	127.638	10.767	128.632	178.896	-5.62776	53.2408	-182.286	-212.905	127.638	10.767	128.632	178.896	-5.62776	53.2408	-182.286	-212.905	127.638
-127.82	-228.625	104.807	1.34711	102.491	121.341	-6.2774	46.2662	-127.82	-228.625	104.807	1.34711	102.491	121.341	-6.2774	46.2662	-127.82	-228.625	104.807	1.34711	102.491	121.341	-6.2774	46.2662	-127.82	-228.625	104.807
-76.9725	-198.463	69.8699	-26.0466	76.4991	67.2448	1.45977	40.2373	-76.9725	-198.463	69.8699	-26.0466	76.4991	67.2448	1.45977	40.2373	-76.9725	-198.463	69.8699	-26.0466	76.4991	67.2448	1.45977	40.2373	-76.9725	-198.463	69.8699
-17.3461	-243.843	6.20906	-24.8006	42.2137	49.8459	-7.24582	35.4098	-17.3461	-243.843	6.20906	-24.8006	42.2137	49.8459	-7.24582	35.4098	-17.3461	-243.843	6.20906	-24.8006	42.2137	49.8459	-7.24582	35.4098	-17.3461	-243.843	6.20906
9.34883	-247.31	-12.5226	-36.8521	7.06387	11.6322	-2.05151	31.5045	9.34883	-247.31	-12.5226	-36.8521	7.06387	11.6322	-2.05151	31.5045	9.34883	-247.31	-12.5226	-36.8521	7.06387	11.6322	-2.05151	31.5045	9.34883	-247.31	-12.5226
35.2866	-266.671	29.3747	-29.1284	-20.836	1.86824	-8.3473	27.5028	35.2866	-266.671	29.3747	-29.1284	-20.836	1.86824	-8.3473	27.5028	35.2866	-266.671	29.3747	-29.1284	-20.836	1.86824	-8.3473	27.5028	35.2866	-266.671	29.3747
63.376	-208.873	2.734	-10.3086	-31.2526	-3.3533	-10.5989	22.7302	63.376	-208.873	2.734	-10.3086	-31.2526	-3.3533	-10.5989	22.7302	63.376	-208.873	2.734	-10.3086	-31.2526	-3.3533	-10.5989	22.7302	63.376	-208.873	2.734
92.6627	-242.865	-22.2201	-21.1007	-30.7855	4.77385	-11.9355	15.9118	92.6627	-242.865	-22.2201	-21.1007	-30.7855	4.77385	-11.9355	15.9118	92.6627	-242.865	-22.2201	-21.1007	-30.7855	4.77385	-11.9355	15.9118	92.6627	-242.865	-22.2201
121.642	-220.51	-37.8039	-7.34881	-28.0314	14.5108	-20.8298	4.65888	121.642	-220.51	-37.8039	-7.34881	-28.0314	14.5108	-20.8298	4.65888	121.642	-220.51	-37.8039	-7.34881	-28.0314	14.5108	-20.8298	4.65888	121.642	-220.51	-37.8039
156.551	-207.657	-55.3804	-4.71514	-19.5946	43.5385	-22.7909	-13.3778	156.551	-207.657	-55.3804	-4.71514	-19.5946	43.5385	-22.7909	-13.3778	156.551	-207.657	-55.3804	-4.71514	-19.5946	43.5385	-22.7909	-13.3778	156.551	-207.657	-55.3804
183.822	-255.887	-57.9142	41.2077	-28.8205	59.0744	-8.72852	-38.5301	183.822	-255.887	-57.9142	41.2077	-28.8205	59.0744	-8.72852	-38.5301	183.822	-255.887	-57.9142	41.2077	-28.8205	59.0744	-8.72852	-38.5301	183.822	-255.887	-57.9142
203.898	-176.379	-44.2771	-4.6695	-11.4954	19.5728	-9.96594	-68.1377	203.898	-176.379	-44.2771	-4.6695	-11.4954	19.5728	-9.96594	-68.1377	203.898	-176.379	-44.2771	-4.6695	-11.4954	19.5728	-9.96594	-68.1377	203.898	-176.379	-44.2771
227.677	-180.067	-33.6155	-36.9015	-19.8999	26.6068	-6.2693	-95.9992	227.677	-180.067	-33.6155	-36.9015	-19.8999	26.6068	-6.2693	-95.9992	227.677	-180.067	-33.6155	-36.9015	-19.8999	26.6068	-6.2693	-95.9992	227.677	-180.067	-33.6155
250.003	33.4641	-14.1043	-66.9044	-8.341	41.8086	-2.85979	-114.836	250.003	33.4641	-14.1043	-66.9044	-8.341	41.8086	-2.85979	-114.836	250.003	33.4641	-14.1043	-66.9044	-8.341	41.8086	-2.85979	-114.836	250.003	33.4641	-14.1043
284.277	38.6654	22.1441	-52.4742	-10.306	78.8458	-5.44981	-121.93	284.277	38.6654	22.1441	-52.4742	-10.306	78.8458	-5.44981	-121.93	284.277	38.6654	22.1441	-52.4742	-10.306	78.8458	-5.44981	-121.93	284.277	38.6654	22.1441
290.053	-33.2724	50.1756	-24.2735	-12.0215	86.6193	-3.85265	-119.472	290.053	-33.2724	50.1756	-24.2735	-12.0215	86.6193	-3.85265	-119.472	290.053	-33.2724	50.1756	-24.2735	-12.0215	86.6193	-3.85265	-119.472	290.053	-33.2724	50.1756
265.182	-15.9358	77.8005	-9.83256	-15.594	88.4138	-21.0729	-111.015	265.182	-15.9358	77.8005	-9.83256	-15.594	88.4138	-21.0729	-111.015	265.182	-15.9358	77.8005	-9.83256	-15.594	88.4138	-21.0729	-111.015	265.182	-15.9358	77.8005
238.51	93.1729	109.414	-4.29971	-46.5834	97.7572	-5.03539	-102.092	238.51	93.1729	109.414	-4.29971	-46.5834	97.7572	-5.03539	-102.092	238.51	93.1729	109.414	-4.29971	-46.5834	97.7572	-5.03539	-102.092	238.51	93.1729	109.414
246.183	91.9176	144.912	-21.4596	-43.2946	78.6507	1.51466	-100.377	246.183	91.9176	144.912	-21.4596	-43.2946	78.6507	1.51466	-100.377	246.183	91.9176	144.912	-21.4596	-43.2946	78.6507	1.51466	-100.377	246.183	91.9176	144.912
261.02	-127.984	163.653	-18.9414	-55.197	97.2838	-18.4185	-109.577	261.02	-127.984	163.653	-18.9414	-55.197	97.2838	-18.4185	-109.577	261.02	-127.984	163.653	-18.9414	-55.197	97.2838	-18.4185	-109.577	261.02	-127.984	163.653
271.345	-418.21	188.312	-7.27251	-32.7428	92.2174	-3.21795	-124.75	271.345	-418.21	188.312	-7.27251	-32.7428	92.2174	-3.21795	-124.75	271.345	-418.21	188.312	-7.27251	-32.7428	92.2174	-3.21795	-124.75	271.345	-418.21	188.312
299.27	-423.358	165.835	-4.84529	-48.0308	85.8991	-11.6834	-136.462	299.27	-423.358	165.835	-4.84529	-48.0308	85.8991	-11.6834	-136.462	299.27	-423.358	165.835	-4.84529	-48.0308	85.8991	-11.6834	-136.462	299.27	-423.358	165.835
347.053	-222.825	150.689	24.6577	-71.0629	100.349	-12.9243	-138.789	347.053	-222.825	150.689	24.6577	-71.0629	100.349	-12.9243	-138.789	347.053	-222.825	150.689	24.6577	-71.0629	100.349	-12.9243	-138.789	347.053	-222.825	150.689
361.573	187.489	134.014	38.9617	-113.576	110.596	-17.1024	-131.751	361.573	187.489	134.014	38.9617	-113.576	110.596	-17.1024	-131.751	361.573	187.489	134.014	38.9617	-113.576	110.596	-17.1024	-131.751	361.573	187.489	134.014
323.914	536.715	44.8274	8.59556	-99.8186	72.7237	-23.565	-118.728	323.914	536.715	44.8274	8.59556	-99.8186	72.7237	-23.565	-118.728	323.914	536.715	44.8274	8.59556	-99.8186	72.7237	-23.565	-118.728	323.914	536.715	44.8274
300.205	806.875	-38.0532	8.96264	-31.6027	39.6112	-14.1618	-103.412	300.205	806.875	-38.0532	8.96264	-31.6027	39.6112	-14.1618	-103.412	300.205	806.875	-38.0532	8.96264	-31.6027	39.6112	-14.1618	-103.412	300.205	806.875	-38.0532
283.067	878.426	-122.599	2.15207	-48.695	26.9812	-0.697846	-89.0706	283.067	878.426	-122.599	2.15207	-48.695	26.9812	-0.697846	-89.0706	283.067	878.426	-122.599	2.15207	-48.695	26.9812	-0.697846	-89.0706	283.067	878.426	-122.599
280.374	465.063	-171.591	4.93888	-3.4781	14.1995	-15.0517	-77.9541	280.374	465.063	-171.591	4.93888	-3.4781	14.1995	-15.0517	-77.9541	280.374	465.063	-171.591	4.93888	-3.4781	14.1995	-15.0517	-77.9541	280.374	465.063	-171.591
250.269	2.69229	-165.005	8.46013	6.92453	9.75609	-4.12546	-71.032	250.269	2.69229	-165.005	8.46013	6.92453	9.75609	-4.12546	-71.032	250.269	2.69229	-165.005	8.46013	6.92453	9.75609	-4.12546	-71.032	250.269	2.69229	-165.005
204.991	187.046	-147.266	15.028	31.6011	-13.289	-13.662	-67.7713	204.991	187.046	-147.266	15.028	31.6011	-13.289	-13.662	-67.7713	204.991	187.046	-147.266	15.028	31.6011	-13.289	-13.662	-67.7713	204.991	187.046	-147.266
93.4746	264.019	-127.705	23.5358	71.0761	-42.6602	-0.307002	-66.7939	93.4746	264.019	-127.705	23.5358	71.0761	-42.6602	-0.307002	-66.7939	93.4746	264.019	-127.705	23.5358	71.0761	-42.6602	-0.307002	-66.7939	93.4746	264.019	-127.705
-103.272	32.9898	-106.999	7.83981	52.1379	-76.1679	-10.4982	-65.5285	-103.272	32.9898	-106.999	7.83981	52.1379	-76.1679	-10.4982	-65.5285	-103.272	32.9898	-106.999	7.83981	52.1379	-76.1679	-10.4982	-65.5285	-103.272	32.9898	-106.999
-162.489	157.514	-31.4864	-27.8706	43.7849	-107.117	2.73795	-61.3355	-162.489	157.514	-31.4864	-27.8706	43.7849	-107.117	2.73795	-61.3355	-162.489	157.514	-31.4864	-27.8706	43.7849	-107.117	2.73795	-61.3355	-162.489	157.514	-31.4864
-203.852	428.567	52.761	-1.14665	41.1144	-110.799	-8.80599	-53.9533	-203.852	428.567	52.761	-1.14665	41.1144	-110.799	-8.80599	-53.9533	-203.852	428.567	52.761	-1.14665	41.1144	-110.799	-8.80599	-53.9533	-203.852	428.567	52.761
-192.741	527.215	134.72	4.31596	23.3543	-114.994	-17.2343	-45.3282	-192.741	527.215	134.72	4.31596	23.3543	-114.994	-17.2343	-45.3282	-192.741	527.215	134.72	4.31596	23.3543	-114.994	-17.2343	-45.3282	-192.741	527.215	134.72
-6.36681	491.392	209.67	0.51064	31.0227	-168.401	-7.83554	-37.3781	-6.36681	491.392	209.67	0.51064	31.0227	-168.401	-7.83554	-37.3781	-6.36681	491.392	209.67	0.51064	31.0227	-168.401	-7.83554	-37.3781	-6.36681	491.392	209.67
328.189	316.06	291.751	-4.48258	44.566	-204.776	12.3955	-30.9408	328.189	316.06	291.751	-4.48258	44.566	-204.776	12.3955	-30.9408	328.189	316.06	291.751	-4.48258	44.566	-204.776	12.3955	-30.9408	328.189	316.06	291.751
358.961	-18.8979	306.893	-18.8182	72.0014	-230.542	9.07917	-27.9327	358.961	-18.8979	306.893	-18.8182	72.0014	-230.542	9.07917	-27.9327	358.961	-18.8979	306.893	-18.8182	72.0014	-230.542	9.07917	-27.9327	358.961	-18.8979	306.893
155.924	-201.667	299.843	-9.36874	-43.7168	-241.852	12.6444	-30.2436	155.924	-201.667	299.843	-9.36874	-43.7168	-241.852	12.6444	-30.2436	155.924	-201.667	299.843	-9.36874	-43.7168	-241.852	12.6444	-30.2436	155.924	-201.667	299.843
325.362	-106.538	313.239	-17.3208	-176.143	-261.26	20.7227	-38.6067	325.362	-106.538	313.239	-17.3208	-176.143	-261.26	20.7227	-38.6067	325.362	-106.538	313.239	-17.3208	-176.143	-261.26	20.7227	-38.6067	325.362	-106.538	313.239
190.916	98.242	312.563	-15.3922	-137.29	-261.903	4.40513	-52.169	190.916	98.242	312.563	-15.3922	-137.29	-261.903	4.40513	-52.169	190.916	98.242	312.563	-15.3922	-137.29	-261.903	4.40513	-52.169	190.916	98.242	312.563
-15.4451	305.802	328.581	-26.3636	-30.4995	-282.818	15.5371	-68.3154	-15.4451	305.802	328.581	-26.3636	-30.4995	-282.818	15.5371	-68.3154	-15.4451	305.802	328.581	-26.3636	-30.4995	-282.818	15.5371	-68.3154	-15.4451	305.802	328.581
31.9719	543.742	368.26	-31.3027	10.2385	-292.098	14.0301	-82.8922	31.9719	543.742	368.26	-31.3027	10.2385	-292.098	14.0301	-82.8922	31.9719	543.742	368.26	-31.3027	10.2385	-292.098	14.0301	-82.8922	31.9719	543.742	368.26
88.6425	493.208	297.801	-33.7516	7.10956	-310.791	22.0281	-93.6773	88.6425	493.208	297.801	-33.7516	7.10956	-310.791	22.0281	-93.6773	88.6425	493.208	297.801	-33.7516	7.10956	-310.791	22.0281	-93.6773	88.6425	493.208	297.801
171.894	20.5845	175.085	-23.2157	-29.6543	-313.463	27.4539	-103.087	171.894	20.5845	175.085	-23.2157	-29.6543	-313.463	27.4539	-103.087	171.894	20.5845	175.085	-23.2157	-29.6543	-313.463	27.4539	-103.087	171.894	20.5845	175.085
104.95	-237.638	93.6502	-12.5246	-35.3034	-304.789	38.5162	-114.218	104.95	-237.638	93.6502	-12.5246	-35.3034	-304.789	38.5162	-114.218	104.95	-237.638	93.6502	-12.5246	-35.3034	-304.789	38.5162	-114.218	104.95	-237.638	93.6502
-2.73815	-248.28	45.5228	-24.6109	-16.3764	-311.424	22.087	-126.837	-2.73815	-248.28	45.5228	-24.6109	-16.3764	-311.424	22.087	-126.837	-2.73815	-248.28	45.5228	-24.6109	-16.3764	-311.424	22.087	-126.837	-2.73815	-248.28	45.5228
-13.619	-86.6528	65.8892	-19.9271	-94.2513	-287.34	5.34942	-137.485	-13.619	-86.6528	65.8892	-19.9271	-94.2513	-287.34	5.34942	-137.485	-13.619	-86.6528	65.8892	-19.9271	-94.2513	-287.34	5.34942	-137.485	-13.619	-86.6528	65.8892
-74.4647	58.7804	51.6991	-12.4473	-130.181	-271.366	8.26423	-141.844	-74.4647	58.7804	51.6991	-12.4473	-130.181	-271.366	8.26423	-141.844	-74.4647	58.7804	51.6991	-12.4473	-130.181	-271.366	8.26423	-141.844	-74.4647	58.7804	51.6991
-49.657	60.5355	51.9434	-26.0928	-83.0608	-255.567	7.61122	-137.073	-49.657	60.5355	51.9434	-26.0928	-83.0608	-255.567	7.61122	-137.073	-49.657	60.5355	51.9434	-26.0928	-83.0608	-255.567	7.61122	-137.073	-49.657	60.5355	51.9434
-103.444	20.4313	38.9652	-17.0723	-70.8311	-199.809	1.62547	-123.19	-103.444	20.4313	38.9652	-17.0723	-70.8311	-199.809	1.62547	-123.19	-103.444	20.4313	38.9652	-17.0723	-70.8311	-199.809	1.62547	-123.19	-103.444	20.4313	38.9652
-22.649	-33.4694	87.6132	-2.9483	-15.7772	-180.893	12.3845	-103.31	-22.649	-33.4694	87.6132	-2.9483	-15.7772	-180.893	12.3845	-103.31	-22.649	-33.4694	87.6132	-2.9483	-15.7772	-180.893	12.3845	-103.31	-22.649	-33.4694	87.6132
163.21	-53.5635	140.076	12.9204	-4.58957	-153.256	11.2029	-82.5257	163.21	-53.5635	140.076	12.9204	-4.58957	-153.256	11.2029	-82.5257	163.21	-53.5635	140.076	12.9204	-4.58957	-153.256	11.2029	-82.5257	163.21	-53.5635	140.076
235.158	-99.5307	184.971	-18.1663	10.2156	-75.6971	-6.22639	-67.6072	235.158	-99.5307	184.971	-18.1663	10.2156	-75.6971	-6.22639	-67.6072	235.158	-99.5307	184.971	-18.1663	10.2156	-75.6971	-6.22639	-67.6072	235.158	-99.5307	184.971
30.3089	35.6862	197.08	-17.9981	15.9096	-32.4129	-6.69288	-63.8532	30.3089	35.6862	197.08	-17.9981	15.9096	-32.4129	-6.69288	-63.8532	30.3089	35.6862	197.08	-17.9981	15.9096	-32.4129	-6.69288	-63.8532	30.3089	35.6862	197.08
-370.842	-76.6356	184.755	9.33797	27.1777	21.4851	-2.9177	-71.0326	-370.842	-76.6356	184.755	9.33797	27.1777	21.4851	-2.9177	-71.0326	-370.842	-76.6356	184.755	9.33797	27.1777	21.4851	-2.9177	-71.0326	-370.842	-76.6356	184.755
-496.053	-95.929	152.193	13.1504	-6.64913	68.2422	-5.08961	-84.631	-496.053	-95.929	152.193	13.1504	-6.64913	68.2422	-5.08961	-84.631	-496.053	-95.929	152.193	13.1504	-6.64913	68.2422	-5.08961	-84.631	-496.053	-95.929	152.193
-523.062	77.1512	47.8681	-12.0398	-80.0441	84.247	-8.49933	-99.9503	-523.062	77.1512	47.8681	-12.0398	-80.0441	84.247	-8.49933	-99.9503	-523.062	77.1512	47.8681	-12.0398	-80.0441	84.247	-8.49933	-99.9503	-523.062	77.1512	47.8681
-247.023	-141.026	-27.3161	-38.9148	-131.853	110.991	-8.91456	-114.429	-247.023	-141.026	-27.3161	-38.9148	-131.853	110.991	-8.91456	-114.429	-247.023	-141.026	-27.3161	-38.9148	-131.853	110.991	-8.91456	-114.429	-247.023	-141.026	-27.3161
-337.354	-594.828	7.0234	-64.8457	-166.472	151.502	-9.60242	-127.397	-337.354	-594.828	7.0234	-64.8457	-166.472	151.502	-9.60242	-127.397	-337.354	-594.828	7.0234	-64.8457	-166.472	151.502	-9.60242	-127.397	-337.354	-594.828	7.0234
-481.677	-526.197	71.6284	-39.6844	-163.259	161.368	-10.3897	-139.7	-481.677	-526.197	71.6284	-39.6844	-163.259	161.368	-10.3897	-139.7	-481.677	-526.197	71.6284	-39.6844	-163.259	161.368	-10.3897	-139.7	-481.677	-526.197	71.6284
-389.815	-390.716	77.9735	-25.6391	-109.025	166.914	-22.6499	-151.697	-389.815	-390.716	77.9735	-25.6391	-109.025	166.914	-22.6499	-151.697	-389.815	-390.716	77.9735	-25.6391	-109.025	166.914	-22.6499	-151.697	-389.815	-390.716	77.9735
-404.037	-314.223	156.49	-18.4529	-79.1768	169.744	-20.2463	-160.36	-404.037	-314.223	156.49	-18.4529	-79.1768	169.744	-20.2463	-160.36	-404.037	-314.223	156.49	-18.4529	-79.1768	169.744	-20.2463	-160.36	-404.037	-314.223	156.49
-213.477	-227.455	175.058	-3.09956	-11.3079	160.578	-18.9892	-162.236	-213.477	-227.455	175.058	-3.09956	-11.3079	160.578	-18.9892	-162.236	-213.477	-227.455	175.058	-3.09956	-11.3079	160.578	-18.9892	-162.236	-213.477	-227.455	175.058
-7.90365	-235.425	97.0177	16.2559	37.0339	161.126	-12.3682	-158.324	-7.90365	-235.425	97.0177	16.2559	37.0339	161.126	-12.3682	-158.324	-7.90365	-235.425	97.0177	16.2559	37.0339	161.126	-12.3682	-158.324	-7.90365	-235.425	97.0177
-189.721	-141.542	142.939	23.5515	74.3982	154.373	-22.0465	-153.292	-189.721	-141.542	142.939	23.5515	74.3982	154.373	-22.0465	-153.292	-189.721	-141.542	142.939	23.5515	74.3982	154.373	-22.0465	-153.292	-189.721	-141.542	142.939
-446.795	-72.5323	108.792	19.0077	79.8509	158.777	0.906694	-152.985	-446.795	-72.5323	108.792	19.0077	79.8509	158.777	0.906694	-152.985	-446.795	-72.5323	108.792	19.0077	79.8509	158.777	0.906694	-152.985	-446.795	-72.5323	108.792
-514.931	-293.624	68.5942	29.3629	94.4656	151.902	8.63724	-161.341	-514.931	-293.624	68.5942	29.3629	94.4656	151.902	8.63724	-161.341	-514.931	-293.624	68.5942	29.3629	94.4656	151.902	8.63724	-161.341	-514.931	-293.624	68.5942
-510.259	-302.71	39.0465	25.2594	101.164	156.844	10.1088	-178.823	-510.259	-302.71	39.0465	25.2594	101.164	156.844	10.1088	-178.823	-510.259	-302.71	39.0465	25.2594	101.164	156.844	10.1088	-178.823	-510.259	-302.71	39.0465
-420.659	-119.411	5.08124	7.47643	83.9716	176.774	5.67715	-202.563	-420.659	-119.411	5.08124	7.47643	83.9716	176.774	5.67715	-202.563	-420.659	-119.411	5.08124	7.47643	83.9716	176.774	5.67715	-202.563	-420.659	-119.411	5.08124
-331.061	164.26	189.457	12.8172	88.5938	167.037	-1.68951	-228.695	-331.061	164.26	189.457	12.8172	88.5938	167.037	-1.68951	-228.695	-331.061	164.26	189.457	12.8172	88.5938	167.037	-1.68951	-228.695	-331.061	164.26	189.457
-267.425	284.681	375.963	7.11729	89.5829	156.182	6.9737	-254.529	-267.425	284.681	375.963	7.11729	89.5829	156.182	6.9737	-254.529	-267.425	284.681	375.963	7.11729	89.5829	156.182	6.9737	-254.529	-267.425	284.681	375.963
-187.798	57.7334	407.893	-13.3657	79.9229	139.168	1.65185	-277.246	-187.798	57.7334	407.893	-13.3657	79.9229	139.168	1.65185	-277.246	-187.798	57.7334	407.893	-13.3657	79.9229	139.168	1.65185	-277.246	-187.798	57.7334	407.893
-169.642	-14.8368	228.939	11.0076	68.1768	121.762	14.6343	-293.397	-169.642	-14.8368	228.939	11.0076	68.1768	121.762	14.6343	-293.397	-169.642	-14.8368	228.939	11.0076	68.1768	121.762	14.6343	-293.397	-169.642	-14.8368	228.939
-181.975	81.8009	-119.212	-10.8844	50.4573	112.419	21.337	-299.536	-181.975	81.8009	-119.212	-10.8844	50.4573	112.419	21.337	-299.536	-181.975	81.8009	-119.212	-10.8844	50.4573	112.419	21.337	-299.536	-181.975	81.8009	-119.212
-69.9005	209.409	-542.924	-30.8482	32.8146	105.009	39.459	-294.123	-69.9005	209.409	-542.924	-30.8482	32.8146	105.009	39.459	-294.123	-69.9005	209.409	-542.924	-30.8482	32.8146	105.009	39.459	-294.123	-69.9005	209.409	-542.924
-10.3211	271.646	-951.06	-44.6879	8.46357	103.407	23.7645	-279.999	-10.3211	271.646	-951.06	-44.6879	8.46357	103.407	23.7645	-279.999	-10.3211	271.646	-951.06	-44.6879	8.46357	103.407	23.7645	-279.999	-10.3211	271.646	-951.06
88.4145	347.786	-1327.7	-47.1546	-8.63331	82.9851	33.6172	-262.288	88.4145	347.786	-1327.7	-47.1546	-8.63331	82.9851	33.6172	-262.288	88.4145	347.786	-1327.7	-47.1546	-8.63331	82.9851	33.6172	-262.288	88.4145	347.786	-1327.7
217.745	357.455	-1646.79	-35.2415	-17.4822	56.558	26.1437	-245.026	217.745	357.455	-1646.79	-35.2415	-17.4822	56.558	26.1437	-245.026	217.745	357.455	-1646.79	-35.2415	-17.4822	56.558	26.1437	-245.026	217.745	357.455	-1646.79
218.841	325.935	-1832.36	-24.2381	-34.1054	40.4771	19.9096	-229.607	218.841	325.935	-1832.36	-24.2381	-34.1054	40.4771	19.9096	-229.607	218.841	325.935	-1832.36	-24.2381	-34.1054	40.4771	19.9096	-229.607	218.841	325.935	-1832.36
224.729	325.371	-1955.48	-20.4068	-17.7438	64.3711	2.07981	-217.398	224.729	325.371	-1955.48	-20.4068	-17.7438	64.3711	2.07981	-217.398	224.729	325.371	-1955.48	-20.4068	-17.7438	64.3711	2.07981	-217.398	224.729	325.371	-1955.48
241.08	227.784	-1965.47	-28.0915	-44.6966	63.1709	-16.7876	-208.892	241.08	227.784	-1965.47	-28.0915	-44.6966	63.1709	-16.7876	-208.892	241.08	227.784	-1965.47	-28.0915	-44.6966	63.1709	-16.7876	-208.892	241.08	227.784	-1965.47
195.621	94.4166	-1909.12	-13.755	-67.1008	69.9113	-34.2557	-202.335	195.621	94.4166	-1909.12	-13.755	-67.1008	69.9113	-34.2557	-202.335	195.621	94.4166	-1909.12	-13.755	-67.1008	69.9113	-34.2557	-202.335	195.621	94.4166	-1909.12
194.344	-40.3142	-1794.78	4.75888	-78.6049	63.062	-39.8682	-195.353	194.344	-40.3142	-1794.78	4.75888	-78.6049	63.062	-39.8682	-195.353	194.344	-40.3142	-1794.78	4.75888	-78.6049	63.062	-39.8682	-195.353	194.344	-40.3142	-1794.78
165.622	-69.3148	-1648.76	2.76356	-63.9	43.649	-37.3453	-185.152	165.622	-69.3148	-1648.76	2.76356	-63.9	43.649	-37.3453	-185.152	165.622	-69.3148	-1648.76	2.76356	-63.9	43.649	-37.3453	-185.152	165.622	-69.3148	-1648.76
170.2	-111.435	-1447.6	6.39881	-57.9028	38.9069	-22.8504	-169.799	170.2	-111.435	-1447.6	6.39881	-57.9028	38.9069	-22.8504	-169.799	170.2	-111.435	-1447.6	6.39881	-57.9028	38.9069	-22.8504	-169.799	170.2	-111.435	-1447.6
180.984	-224.305	-1205.4	-8.80747	-54.9293	43.7583	-29.2415	-150.055	180.984	-224.305	-1205.4	-8.80747	-54.9293	43.7583	-29.2415	-150.055	180.984	-224.305	-1205.4	-8.80747	-54.9293	43.7583	-29.2415	-150.055	180.984	-224.305	-1205.4
207.246	-307.222	-908.153	-25.8306	-6.41973	21.8808	-17.1128	-128.913	207.246	-307.222	-908.153	-25.8306	-6.41973	21.8808	-17.1128	-128.913	207.246	-307.222	-908.153	-25.8306	-6.41973	21.8808	-17.1128	-128.913	207.246	-307.222	-908.153
213.741	-398.835	-620.236	-24.3069	31.3857	5.35076	-10.4378	-111.204	213.741	-398.835	-620.236	-24.3069	31.3857	5.35076	-10.4378	-111.204	213.741	-398.835	-620.236	-24.3069	31.3857	5.35076	-10.4378	-111.204	213.741	-398.835	-620.236
197.731	-254.449	-376.269	-30.1072	43.1256	33.8136	-19.8103	-101.102	197.731	-254.449	-376.269	-30.1072	43.1256	33.8136	-19.8103	-101.102	197.731	-254.449	-376.269	-30.1072	43.1256	33.8136	-19.8103	-101.102	197.731	-254.449	-376.269
200.531	-268.083	-144.362	-11.353	44.5694	30.2199	10.1529	-100.018	200.531	-268.083	-144.362	-11.353	44.5694	30.2199	10.1529	-100.018	200.531	-268.083	-144.362	-11.353	44.5694	30.2199	10.1529	-100.018	200.531	-268.083	-144.362
195.724	-207.381	61.1308	-1.47962	41.4793	48.1034	43.2571	-105.667	195.724	-207.381	61.1308	-1.47962	41.4793	48.1034	43.2571	-105.667	195.724	-207.381	61.1308	-1.47962	41.4793	48.1034	43.2571	-105.667	195.724	-207.381	61.1308
164.62	-126.28	262.121	7.78362	54.3105	42.0975	47.2659	-114.055	164.62	-126.28	262.121	7.78362	54.3105	42.0975	47.2659	-114.055	164.62	-126.28	262.121	7.78362	54.3105	42.0975	47.2659	-114.055	164.62	-126.28	262.121
152.51	-180.861	420.943	8.10732	65.8644	33.6258	34.2358	-122.268	152.51	-180.861	420.943	8.10732	65.8644	33.6258	34.2358	-122.268	152.51	-180.861	420.943	8.10732	65.8644	33.6258	34.2358	-122.268	152.51	-180.861	420.943
153.169	-171.34	546.617	7.01049	77.6749	24.8559	28.5198	-130.821	153.169	-171.34	546.617	7.01049	77.6749	24.8559	28.5198	-130.821	153.169	-171.34	546.617	7.01049	77.6749	24.8559	28.5198	-130.821	153.169	-171.34	546.617
163.446	-30.7763	654.659	15.8467	81.7799	18.6025	37.2712	-140.016	163.446	-30.7763	654.659	15.8467	81.7799	18.6025	37.2712	-140.016	163.446	-30.7763	654.659	15.8467	81.7799	18.6025	37.2712	-140.016	163.446	-30.7763	654.659
205.693	13.4282	696.711	4.89646	65.7129	-6.4404	17.2827	-146.564	205.693	13.4282	696.711	4.89646	65.7129	-6.4404	17.2827	-146.564	205.693	13.4282	696.711	4.89646	65.7129	-6.4404	17.2827	-146.564	205.693	13.4282	696.711
206.248	-7.18357	712.231	16.9182	56.5054	-35.9351	16.5887	-145.942	206.248	-7.18357	712.231	16.9182	56.5054	-35.9351	16.5887	-145.942	206.248	-7.18357	712.231	16.9182	56.5054	-35.9351	16.5887	-145.942	206.248	-7.18357	712.231
157.598	-20.0129	709.352	6.38295	47.509	-46.591	10.4861	-137.111	157.598	-20.0129	709.352	6.38295	47.509	-46.591	10.4861	-137.111	157.598	-20.0129	709.352	6.38295	47.509	-46.591	10.4861	-137.111	157.598	-20.0129	709.352
95.1204	-66.859	666.002	11.8517	42.3477	-39.335	14.1078	-122.767	95.1204	-66.859	666.002	11.8517	42.3477	-39.335	14.1078	-122.767	95.1204	-66.859	666.002	11.8517	42.3477	-39.335	14.1078	-122.767	95.1204	-66.859	666.002
100.564	-116.793	648.802	2.89683	45.3726	-42.187	10.4199	-107.272	100.564	-116.793	648.802	2.89683	45.3726	-42.187	10.4199	-107.272	100.564	-116.793	648.802	2.89683	45.3726	-42.187	10.4199	-107.272	100.564	-116.793	648.802
66.3438	-76.0262	603.308	-0.38883	58.5249	-47.9179	16.6197	-93.5698	66.3438	-76.0262	603.308	-0.38883	58.5249	-47.9179	16.6197	-93.5698	66.3438	-76.0262	603.308	-0.38883	58.5249	-47.9179	16.6197	-93.5698	66.3438	-76.0262	603.308
55.3033	0.335445	562.462	-2.31325	65.0322	-47.6793	29.9715	-80.8378	55.3033	0.335445	562.462	-2.31325	65.0322	-47.6793	29.9715	-80.8378	55.3033	0.335445	562.462	-2.31325	65.0322	-47.6793	29.9715	-80.8378	55.3033	0.335445	562.462
117.502	57.8748	543.313	-21.6236	74.58	-73.5786	37.3703	-67.4303	117.502	57.8748	543.313	-21.6236	74.58	-73.5786	37.3703	-67.4303	117.502	57.8748	543.313	-21.6236	74.58	-73.5786	37.3703	-67.4303	117.502	57.8748	543.313
179.185	71.7678	515.055	-20.6607	58.7083	-62.5772	29.8187	-53.3744	179.185	71.7678	515.055	-20.6607	58.7083	-62.5772	29.8187	-53.3744	179.185	71.7678	515.055	-20.6607	58.7083	-62.5772	29.8187	-53.3744	179.185	71.7678	515.055
124.342	85.7916	490.987	5.04438	34.4306	-86.2157	15.9361	-40.7054	124.342	85.7916	490.987	5.04438	34.4306	-86.2157	15.9361	-40.7054	124.342	85.7916	490.987	5.04438	34.4306	-86.2157	15.9361	-40.7054	124.342	85.7916	490.987
71.5541	71.8198	452.407	-12.2324	40.2558	-101.608	18.0469	-31.341	71.5541	71.8198	452.407	-12.2324	40.2558	-101.608	18.0469	-31.341	71.5541	71.8198	452.407	-12.2324	40.2558	-101.608	18.0469	-31.341	71.5541	71.8198	452.407
74.5637	97.0529	441.718	-17.8297	44.6259	-117.931	29.5658	-26.0789	74.5637	97.0529	441.718	-17.8297	44.6259	-117.931	29.5658	-26.0789	74.5637	97.0529	441.718	-17.8297	44.6259	-117.931	29.5658	-26.0789	74.5637	97.0529	441.718
82.7585	138.632	430.846	-5.61447	23.986	-108.135	38.4729	-23.3376	82.7585	138.632	430.846	-5.61447	23.986	-108.135	38.4729	-23.3376	82.7585	138.632	430.846	-5.61447	23.986	-108.135	38.4729	-23.3376	82.7585	138.632	430.846
98.6995	127.347	423.903	-12.3817	17.7902	-98.0496	28.8399	-20.7345	98.6995	127.347	423.903	-12.3817	17.7902	-98.0496	28.8399	-20.7345	98.6995	127.347	423.903	-12.3817	17.7902	-98.0496	28.8399	-20.7345	98.6995	127.347	423.903
70.9276	102.027	429.891	-29.7455	33.3656	-91.4852	10.1893	-16.6265	70.9276	102.027	429.891	-29.7455	33.3656	-91.4852	10.1893	-16.6265	70.9276	102.027	429.891	-29.7455	33.3656	-91.4852	10.1893	-16.6265	70.9276	102.027	429.891
78.8116	49.7622	428.988	-38.8592	13.8985	-92.8484	-2.19062	-12.3334	78.8116	49.7622	428.988	-38.8592	13.8985	-92.8484	-2.19062	-12.3334	78.8116	49.7622	428.988	-38.8592	13.8985	-92.8484	-2.19062	-12.3334	78.8116	49.7622	428.988
99.7897	-45.9329	423.942	-19.9279	21.9065	-92.3051	-2.03626	-11.4606	99.7897	-45.9329	423.942	-19.9279	21.9065	-92.3051	-2.03626	-11.4606	99.7897	-45.9329	423.942	-19.9279	21.9065	-92.3051	-2.03626	-11.4606	99.7897	-45.9329	423.942
89.2526	-106.516	441.092	-25.7594	-0.849401	-60.2471	9.49586	-18.2217	89.2526	-106.516	441.092	-25.7594	-0.849401	-60.2471	9.49586	-18.2217	89.2526	-106.516	441.092	-25.7594	-0.849401	-60.2471	9.49586	-18.2217	89.2526	-106.516	441.092
67.5734	-140.724	451.793	-32.8122	-15.0054	-48.3385	-5.43405	-33.3299	67.5734	-140.724	451.793	-32.8122	-15.0054	-48.3385	-5.43405	-33.3299	67.5734	-140.724	451.793	-32.8122	-15.0054	-48.3385	-5.43405	-33.3299	67.5734	-140.724	451.793
3.58789	-54.5949	469.08	-8.49683	-28.3391	-36.6461	-10.1195	-52.6221	3.58789	-54.5949	469.08	-8.49683	-28.3391	-36.6461	-10.1195	-52.6221	3.58789	-54.5949	469.08	-8.49683	-28.3391	-36.6461	-10.1195	-52.6221	3.58789	-54.5949	469.08
-50.6219	135.148	465.782	0.352545	-39.3636	-41.4105	-17.22	-69.5854	-50.6219	135.148	465.782	0.352545	-39.3636	-41.4105	-17.22	-69.5854	-50.6219	135.148	465.782	0.352545	-39.3636	-41.4105	-17.22	-69.5854	-50.6219	135.148	465.782
-91.7712	107.725	492.333	-14.8324	-3.72381	-22.846	-36.3848	-78.862	-91.7712	107.725	492.333	-14.8324	-3.72381	-22.846	-36.3848	-78.862	-91.7712	107.725	492.333	-14.8324	-3.72381	-22.846	-36.3848	-78.862	-91.7712	107.725	492.333
-134.309	-81.5253	505.518	-6.85109	-0.80574	-22.2922	-52.1287	-77.0649	-134.309	-81.5253	505.518	-6.85109	-0.80574	-22.2922	-52.1287	-77.0649	-134.309	-81.5253	505.518	-6.85109	-0.80574	-22.2922	-52.1287	-77.0649	-134.309	-81.5253	505.518
-159.573	-140.514	514.153	10.2766	-1.25785	-13.7095	-60.2136	-64.1342	-159.573	-140.514	514.153	10.2766	-1.25785	-13.7095	-60.2136	-64.1342	-159.573	-140.514	514.153	10.2766	-1.25785	-13.7095	-60.2136	-64.1342	-159.573	-140.514	514.153
-238.669	-95.9239	531.114	14.7742	-9.93788	-11.3107	-61.5678	-44.8436	-238.669	-95.9239	531.114	14.7742	-9.93788	-11.3107	-61.5678	-44.8436	-238.669	-95.9239	531.114	14.7742	-9.93788	-11.3107	-61.5678	-44.8436	-238.669	-95.9239	531.114
-211.088	17.5261	519.623	2.34542	2.25887	-15.6592	-68.5542	-27.9963	-211.088	17.5261	519.623	2.34542	2.25887	-15.6592	-68.5542	-27.9963	-211.088	17.5261	519.623	2.34542	2.25887	-15.6592	-68.5542	-27.9963	-211.088	17.5261	519.623
-161.873	107.536	524.417	-12.1836	-33.396	1.63623	-15.5432	-21.8822	-161.873	107.536	524.417	-12.1836	-33.396	1.63623	-15.5432	-21.8822	-161.873	107.536	524.417	-12.1836	-33.396	1.63623	-15.5432	-21.8822	-161.873	107.536	524.417
-148.523	171.876	565.921	-4.365	-33.8086	19.0751	6.62611	-27.3061	-148.523	171.876	565.921	-4.365	-33.8086	19.0751	6.62611	-27.3061	-148.523	171.876	565.921	-4.365	-33.8086	19.0751	6.62611	-27.3061	-148.523	171.876	565.921
-61.7322	354.465	594.099	1.68804	-44.5188	12.5036	16.5329	-38.9951	-61.7322	354.465	594.099	1.68804	-44.5188	12.5036	16.5329	-38.9951	-61.7322	354.465	594.099	1.68804	-44.5188	12.5036	16.5329	-38.9951	-61.7322	354.465	594.099
-75.0352	427.795	562.615	-24.5301	-82.7444	36.0382	62.3129	-52.3807	-75.0352	427.795	562.615	-24.5301	-82.7444	36.0382	62.3129	-52.3807	-75.0352	427.795	562.615	-24.5301	-82.7444	36.0382	62.3129	-52.3807	-75.0352	427.795	562.615
-277.775	339.349	543.252	-18.8403	-54.0936	29.3219	97.4349	-66.5736	-277.775	339.349	543.252	-18.8403	-54.0936	29.3219	97.4349	-66.5736	-277.775	339.349	543.252	-18.8403	-54.0936	29.3219	97.4349	-66.5736	-277.775	339.349	543.252
-328.464	229.499	523.242	-21.8648	9.403	43.96	89.0396	-80.0913	-328.464	229.499	523.242	-21.8648	9.403	43.96	89.0396	-80.0913	-328.464	229.499	523.242	-21.8648	9.403	43.96	89.0396	-80.0913	-328.464	229.499	523.242
-256.53	-33.5353	488.051	-33.9618	29.3167	45.6477	16.6348	-90.1193	-256.53	-33.5353	488.051	-33.9618	29.3167	45.6477	16.6348	-90.1193	-256.53	-33.5353	488.051	-33.9618	29.3167	45.6477	16.6348	-90.1193	-256.53	-33.5353	488.051
-252.782	55.2631	446.908	-16.6778	60.9159	23.6911	-51.9983	-95.519	-252.782	55.2631	446.908	-16.6778	60.9159	23.6911	-51.9983	-95.519	-252.782	55.2631	446.908	-16.6778	60.9159	23.6911	-51.9983	-95.519	-252.782	55.2631	446.908
-55.7155	157.932	400.123	12.0885	109.996	28.3122	-108.319	-96.2586	-55.7155	157.932	400.123	12.0885	109.996	28.3122	-108.319	-96.2586	-55.7155	157.932	400.123	12.0885	109.996	28.3122	-108.319	-96.2586	-55.7155	157.932	400.123
58.7393	-83.9348	373.895	21.1376	105.701	40.3344	-82.3894	-90.9788	58.7393	-83.9348	373.895	21.1376	105.701	40.3344	-82.3894	-90.9788	58.7393	-83.9348	373.895	21.1376	105.701	40.3344	-82.3894	-90.9788	58.7393	-83.9348	373.895
-75.7043	-218.891	355.593	-6.81547	88.5175	36.7753	-15.2098	-80.1006	-75.7043	-218.891	355.593	-6.81547	88.5175	36.7753	-15.2098	-80.1006	-75.7043	-218.891	355.593	-6.81547	88.5175	36.7753	-15.2098	-80.1006	-75.7043	-218.891	355.593
-222.444	-109.879	317.618	-5.25827	127.962	41.2025	-89.7974	-67.8331	-222.444	-109.879	317.618	-5.25827	127.962	41.2025	-89.7974	-67.8331	-222.444	-109.879	317.618	-5.25827	127.962	41.2025	-89.7974	-67.8331	-222.444	-109.879	317.618
-138.235	49.7795	286.811	-14.5328	120.906	33.7288	-145.16	-58.5266	-138.235	49.7795	286.811	-14.5328	120.906	33.7288	-145.16	-58.5266	-138.235	49.7795	286.811	-14.5328	120.906	33.7288	-145.16	-58.5266	-138.235	49.7795	286.811
179.052	28.5766	280.016	-0.596136	51.097	27.4199	-164.258	-53.1037	179.052	28.5766	280.016	-0.596136	51.097	27.4199	-164.258	-53.1037	179.052	28.5766	280.016	-0.596136	51.097	27.4199	-164.258	-53.1037	179.052	28.5766	280.016
409	-94.2256	216.339	-7.80781	-16.374	22.9759	-116.652	-48.9368	409	-94.2256	216.339	-7.80781	-16.374	22.9759	-116.652	-48.9368	409	-94.2256	216.339	-7.80781	-16.374	22.9759	-116.652	-48.9368	409	-94.2256	216.339
545.01	29.8564	171.216	-23.015	-64.0033	20.2095	-41.123	-44.2372	545.01	29.8564	171.216	-23.015	-64.0033	20.2095	-41.123	-44.2372	545.01	29.8564	171.216	-23.015	-64.0033	20.2095	-41.123	-44.2372	545.01	29.8564	171.216
471.154	190.173	105.814	-19.8667	-94.7409	15.9033	22.3517	-39.3037	471.154	190.173	105.814	-19.8667	-94.7409	15.9033	22.3517	-39.3037	471.154	190.173	105.814	-19.8667	-94.7409	15.9033	22.3517	-39.3037	471.154	190.173	105.814
166.562	171.245	39.9286	3.64478	-144.803	-0.811364	84.7483	-36.2489	166.562	171.245	39.9286	3.64478	-144.803	-0.811364	84.7483	-36.2489	166.562	171.245	39.9286	3.64478	-144.803	-0.811364	84.7483	-36.2489	166.562	171.245	39.9286
-25.9109	156.913	-38.2034	18.0143	-181.155	-36.4869	92.0237	-38.0963	-25.9109	156.913	-38.2034	18.0143	-181.155	-36.4869	92.0237	-38.0963	-25.9109	156.913	-38.2034	18.0143	-181.155	-36.4869	92.0237	-38.0963	-25.9109	156.913	-38.2034
-137.401	144.885	-101.818	26.6779	-221.798	-73.5856	80.5355	-46.4597	-137.401	144.885	-101.818	26.6779	-221.798	-73.5856	80.5355	-46.4597	-137.401	144.885	-101.818	26.6779	-221.798	-73.5856	80.5355	-46.4597	-137.401	144.885	-101.818
-223.243	122.967	-143.309	26.3483	-193.316	-86.4347	54.6304	-57.6812	-223.243	122.967	-143.309	26.3483	-193.316	-86.4347	54.6304	-57.6812	-223.243	122.967	-143.309	26.3483	-193.316	-86.4347	54.6304	-57.6812	-223.243	122.967	-143.309
-265.943	67.411	-196.494	22.3372	-183.329	-84.9574	29.707	-66.9382	-265.943	67.411	-196.494	22.3372	-183.329	-84.9574	29.707	-66.9382	-265.943	67.411	-196.494	22.3372	-183.329	-84.9574	29.707	-66.9382	-265.943	67.411	-196.494
-255.252	-8.41648	-233.632	16.0088	-146.947	-55.7935	25.634	-73.0267	-255.252	-8.41648	-233.632	16.0088	-146.947	-55.7935	25.634	-73.0267	-255.252	-8.41648	-233.632	16.0088	-146.947	-55.7935	25.634	-73.0267	-255.252	-8.41648	-233.632
-254.469	-80.6794	-270.902	5.3082	-102.445	-31.9386	11.0786	-76.9344	-254.469	-80.6794	-270.902	5.3082	-102.445	-31.9386	11.0786	-76.9344	-254.469	-80.6794	-270.902	5.3082	-102.445	-31.9386	11.0786	-76.9344	-254.469	-80.6794	-270.902
-167.649	-47.2026	-272.626	7.67486	-54.4573	-21.683	-5.81538	-78.2313	-167.649	-47.2026	-272.626	7.67486	-54.4573	-21.683	-5.81538	-78.2313	-167.649	-47.2026	-272.626	7.67486	-54.4573	-21.683	-5.81538	-78.2313	-167.649	-47.2026	-272.626
-176.913	-104.932	-304.104	-3.2544	-16.9823	-1.20904	-10.1795	-76.3835	-176.913	-104.932	-304.104	-3.2544	-16.9823	-1.20904	-10.1795	-76.3835	-176.913	-104.932	-304.104	-3.2544	-16.9823	-1.20904	-10.1795	-76.3835	-176.913	-104.932	-304.104
-218.104	-46.3527	-339.967	-14.2826	25.9853	13.1672	21.6391	-72.7647	-218.104	-46.3527	-339.967	-14.2826	25.9853	13.1672	21.6391	-72.7647	-218.104	-46.3527	-339.967	-14.2826	25.9853	13.1672	21.6391	-72.7647	-218.104	-46.3527	-339.967
-190.297	-69.2945	-361.978	-18.206	32.9288	7.23213	12.7078	-69.4606	-190.297	-69.2945	-361.978	-18.206	32.9288	7.23213	12.7078	-69.4606	-190.297	-69.2945	-361.978	-18.206	32.9288	7.23213	12.7078	-69.4606	-190.297	-69.2945	-361.978
-200.672	-97.1662	-392.486	-15.5439	31.5948	33.6178	15.5959	-64.7123	-200.672	-97.1662	-392.486	-15.5439	31.5948	33.6178	15.5959	-64.7123	-200.672	-97.1662	-392.486	-15.5439	31.5948	33.6178	15.5959	-64.7123	-200.672	-97.1662	-392.486
-185.411	-148.072	-426.356	-5.8959	41.8738	70.9835	-5.43173	-53.0766	-185.411	-148.072	-426.356	-5.8959	41.8738	70.9835	-5.43173	-53.0766	-185.411	-148.072	-426.356	-5.8959	41.8738	70.9835	-5.43173	-53.0766	-185.411	-148.072	-426.356
-184.468	-131.07	-441.57	-6.12622	60.9964	68.4226	-43.6065	-32.0794	-184.468	-131.07	-441.57	-6.12622	60.9964	68.4226	-43.6065	-32.0794	-184.468	-131.07	-441.57	-6.12622	60.9964	68.4226	-43.6065	-32.0794	-184.468	-131.07	-441.57
-126.557	-102.774	-441.472	-25.6022	72.2508	74.3541	-29.116	-7.27795	-126.557	-102.774	-441.472	-25.6022	72.2508	74.3541	-29.116	-7.27795	-126.557	-102.774	-441.472	-25.6022	72.2508	74.3541	-29.116	-7.27795	-126.557	-102.774	-441.472
-115.31	-5.34622	-403.33	-21.3917	86.1528	67.2972	23.4406	12.0878	-115.31	-5.34622	-403.33	-21.3917	86.1528	67.2972	23.4406	12.0878	-115.31	-5.34622	-403.33	-21.3917	86.1528	67.2972	23.4406	12.0878	-115.31	-5.34622	-403.33
-146.51	-115.463	-359.783	-3.18764	73.67	82.7925	49.1305	24.8535	-146.51	-115.463	-359.783	-3.18764	73.67	82.7925	49.1305	24.8535	-146.51	-115.463	-359.783	-3.18764	73.67	82.7925	49.1305	24.8535	-146.51	-115.463	-359.783
-178.498	-203.376	-315.134	-3.3134	66.9663	73.3367	68.4555	40.3548	-178.498	-203.376	-315.134	-3.3134	66.9663	73.3367	68.4555	40.3548	-178.498	-203.376	-315.134	-3.3134	66.9663	73.3367	68.4555	40.3548	-178.498	-203.376	-315.134
-182.303	-244.778	-263.249	-2.56763	58.6414	39.8623	72.957	64.023	-182.303	-244.778	-263.249	-2.56763	58.6414	39.8623	72.957	64.023	-182.303	-244.778	-263.249	-2.56763	58.6414	39.8623	72.957	64.023	-182.303	-244.778	-263.249
-130.092	-152.629	-241.583	-10.7433	69.227	26.8408	61.4016	86.8336	-130.092	-152.629	-241.583	-10.7433	69.227	26.8408	61.4016	86.8336	-130.092	-152.629	-241.583	-10.7433	69.227	26.8408	61.4016	86.8336	-130.092	-152.629	-241.583
72.6204	15.3885	-210.87	4.26268	85.4378	7.72493	34.598	91.3687	72.6204	15.3885	-210.87	4.26268	85.4378	7.72493	34.598	91.3687	72.6204	15.3885	-210.87	4.26268	85.4378	7.72493	34.598	91.3687	72.6204	15.3885	-210.87
273.785	139.957	-206.187	7.31213	125.631	-18.0729	18.4697	66.1136	273.785	139.957	-206.187	7.31213	125.631	-18.0729	18.4697	66.1136	273.785	139.957	-206.187	7.31213	125.631	-18.0729	18.4697	66.1136	273.785	139.957	-206.187
432.887	107.946	-199.127	4.6279	119.642	-18.387	27.1074	15.0567	432.887	107.946	-199.127	4.6279	119.642	-18.387	27.1074	15.0567	432.887	107.946	-199.127	4.6279	119.642	-18.387	27.1074	15.0567	432.887	107.946	-199.127
445.887	106.411	-215.947	4.06074	114.421	-41.5528	28.2483	-46	445.887	106.411	-215.947	4.06074	114.421	-41.5528	28.2483	-46	445.887	106.411	-215.947	4.06074	114.421	-41.5528	28.2483	-46	445.887	106.411	-215.947
203.13	84.4148	-223.679	13.2038	131.009	-42.887	35.1271	-99.9621	203.13	84.4148	-223.679	13.2038	131.009	-42.887	35.1271	-99.9621	203.13	84.4148	-223.679	13.2038	131.009	-42.887	35.1271	-99.9621	203.13	84.4148	-223.679
112.282	93.0509	-248.859	-4.58581	129.84	-48.7237	39.1491	-134.955	112.282	93.0509	-248.859	-4.58581	129.84	-48.7237	39.1491	-134.955	112.282	93.0509	-248.859	-4.58581	129.84	-48.7237	39.1491	-134.955	112.282	93.0509	-248.859
253.204	293.384	-263.325	-5.52895	128.237	-37.9308	18.3289	-146.691	253.204	293.384	-263.325	-5.52895	128.237	-37.9308	18.3289	-146.691	253.204	293.384	-263.325	-5.52895	128.237	-37.9308	18.3289	-146.691	253.204	293.384	-263.325
183.756	338.892	-268.951	-16.7197	118.582	-49.1474	11.3121	-139.184	183.756	338.892	-268.951	-16.7197	118.582	-49.1474	11.3121	-139.184	183.756	338.892	-268.951	-16.7197	118.582	-49.1474	11.3121	-139.184	183.756	338.892	-268.951
27.0272	109.355	-270.443	-36.5935	97.1058	-63.3661	2.27399	-122.219	27.0272	109.355	-270.443	-36.5935	97.1058	-63.3661	2.27399	-122.219	27.0272	109.355	-270.443	-36.5935	97.1058	-63.3661	2.27399	-122.219	27.0272	109.355	-270.443
-67.0426	-440.028	-271.224	-43.1114	29.0569	-50.0283	-5.6192	-104.553	-67.0426	-440.028	-271.224	-43.1114	29.0569	-50.0283	-5.6192	-104.553	-67.0426	-440.028	-271.224	-43.1114	29.0569	-50.0283	-5.6192	-104.553	-67.0426	-440.028	-271.224
-62.0573	-366.043	-261.806	-31.9582	-10.1307	-55.4227	-12.5053	-89.9474	-62.0573	-366.043	-261.806	-31.9582	-10.1307	-55.4227	-12.5053	-89.9474	-62.0573	-366.043	-261.806	-31.9582	-10.1307	-55.4227	-12.5053	-89.9474	-62.0573	-366.043	-261.806
-0.439179	-260.189	-262.231	-12.6558	-34.5051	-48.568	10.0054	-80.6435	-0.439179	-260.189	-262.231	-12.6558	-34.5051	-48.568	10.0054	-80.6435	-0.439179	-260.189	-262.231	-12.6558	-34.5051	-48.568	10.0054	-80.6435	-0.439179	-260.189	-262.231
88.7235	-387.179	-265.268	4.34799	-77.9051	-25.8133	38.7021	-78.8893	88.7235	-387.179	-265.268	4.34799	-77.9051	-25.8133	38.7021	-78.8893	88.7235	-387.179	-265.268	4.34799	-77.9051	-25.8133	38.7021	-78.8893	88.7235	-387.179	-265.268
153.409	-238.159	-276.99	-13.2961	-89.0243	-7.66715	27.047	-80.8982	153.409	-238.159	-276.99	-13.2961	-89.0243	-7.66715	27.047	-80.8982	153.409	-238.159	-276.99	-13.2961	-89.0243	-7.66715	27.047	-80.8982	153.409	-238.159	-276.99
276.486	-46.8767	-298.502	-5.94259	-92.9817	18.1427	9.6365	-78.3423	276.486	-46.8767	-298.502	-5.94259	-92.9817	18.1427	9.6365	-78.3423	276.486	-46.8767	-298.502	-5.94259	-92.9817	18.1427	9.6365	-78.3423	276.486	-46.8767	-298.502
403.461	62.8487	-301.936	-10.2827	-86.0304	11.3036	-17.4134	-69.6598	403.461	62.8487	-301.936	-10.2827	-86.0304	11.3036	-17.4134	-69.6598	403.461	62.8487	-301.936	-10.2827	-86.0304	11.3036	-17.4134	-69.6598	403.461	62.8487	-301.936
249.664	188.999	-288.793	0.504403	-85.3778	7.2533	-21.6329	-62.7121	249.664	188.999	-288.793	0.504403	-85.3778	7.2533	-21.6329	-62.7121	249.664	188.999	-288.793	0.504403	-85.3778	7.2533	-21.6329	-62.7121	249.664	188.999	-288.793
193.566	235.695	-297.552	31.5402	-89.4107	86.238	-47.8622	-65.0312	193.566	235.695	-297.552	31.5402	-89.4107	86.238	-47.8622	-65.0312	193.566	235.695	-297.552	31.5402	-89.4107	86.238	-47.8622	-65.0312	193.566	235.695	-297.552
120.381	267.177	-303.665	19.7718	-94.5348	114.601	-22.31	-75.2875	120.381	267.177	-303.665	19.7718	-94.5348	114.601	-22.31	-75.2875	120.381	267.177	-303.665	19.7718	-94.5348	114.601	-22.31	-75.2875	120.381	267.177	-303.665
67.813	250.505	-297.557	-6.13306	-98.5592	53.3763	-22.6901	-85.6213	67.813	250.505	-297.557	-6.13306	-98.5592	53.3763	-22.6901	-85.6213	67.813	250.505	-297.557	-6.13306	-98.5592	53.3763	-22.6901	-85.6213	67.813	250.505	-297.557
-1.82218	192.256	-325.748	-36.9059	-85.369	12.6555	-7.57984	-89.5059	-1.82218	192.256	-325.748	-36.9059	-85.369	12.6555	-7.57984	-89.5059	-1.82218	192.256	-325.748	-36.9059	-85.369	12.6555	-7.57984	-89.5059	-1.82218	192.256	-325.748
-48.4686	97.7406	-328.808	-35.7625	-77.6757	-0.240235	-29.5978	-85.977	-48.4686	97.7406	-328.808	-35.7625	-77.6757	-0.240235	-29.5978	-85.977	-48.4686	97.7406	-328.808	-35.7625	-77.6757	-0.240235	-29.5978	-85.977	-48.4686	97.7406	-328.808
-53.4343	16.0257	-321.899	-44.9807	-85.3774	-28.7354	-26.0283	-76.1698	-53.4343	16.0257	-321.899	-44.9807	-85.3774	-28.7354	-26.0283	-76.1698	-53.4343	16.0257	-321.899	-44.9807	-85.3774	-28.7354	-26.0283	-76.1698	-53.4343	16.0257	-321.899
-54.3248	-6.48292	-236.974	-46.3138	-76.1508	9.92452	47.144	-57.1128	-54.3248	-6.48292	-236.974	-46.3138	-76.1508	9.92452	47.144	-57.1128	-54.3248	-6.48292	-236.974	-46.3138	-76.1508	9.92452	47.144	-57.1128	-54.3248	-6.48292	-236.974
-34.4407	22.9406	-150.259	-29.4217	-70.0771	24.4209	-18.7996	-22.0356	-34.4407	22.9406	-150.259	-29.4217	-70.0771	24.4209	-18.7996	-22.0356	-34.4407	22.9406	-150.259	-29.4217	-70.0771	24.4209	-18.7996	-22.0356	-34.4407	22.9406	-150.259
-46.2334	-10.4663	-129.11	-24.3077	-64.1885	6.3047	-3.89778	34.5602	-46.2334	-10.4663	-129.11	-24.3077	-64.1885	6.3047	-3.89778	34.5602	-46.2334	-10.4663	-129.11	-24.3077	-64.1885	6.3047	-3.89778	34.5602	-46.2334	-10.4663	-129.11
-37.2977	-54.9434	-108.321	-6.49199	-58.8361	9.85347	24.5654	109.789	-37.2977	-54.9434	-108.321	-6.49199	-58.8361	9.85347	24.5654	109.789	-37.2977	-54.9434	-108.321	-6.49199	-58.8361	9.85347	24.5654	109.789	-37.2977	-54.9434	-108.321
-47.1588	-87.1471	-64.5029	6.14889	-55.5439	31.1666	-116.316	180.948	-47.1588	-87.1471	-64.5029	6.14889	-55.5439	31.1666	-116.316	180.948	-47.1588	-87.1471	-64.5029	6.14889	-55.5439	31.1666	-116.316	180.948	-47.1588	-87.1471	-64.5029
-30.1766	-116.897	-33.6421	25.5936	-52.773	-28.8631	-252.466	213.322	-30.1766	-116.897	-33.6421	25.5936	-52.773	-28.8631	-252.466	213.322	-30.1766	-116.897	-33.6421	25.5936	-52.773	-28.8631	-252.466	213.322	-30.1766	-116.897	-33.6421
-37.9473	-159.682	9.86928	19.1304	-30.9359	5.09334	-279.817	186.887	-37.9473	-159.682	9.86928	19.1304	-30.9359	5.09334	-279.817	186.887	-37.9473	-159.682	9.86928	19.1304	-30.9359	5.09334	-279.817	186.887	-37.9473	-159.682	9.86928
-38.4054	-136.356	62.5937	52.2259	-24.9492	33.1084	-174.005	107.916	-38.4054	-136.356	62.5937	52.2259	-24.9492	33.1084	-174.005	107.916	-38.4054	-136.356	62.5937	52.2259	-24.9492	33.1084	-174.005	107.916	-38.4054	-136.356	62.5937
-55.693	-50.9222	105.995	53.2613	-46.2126	53.352	-156.109	0.251227	-55.693	-50.9222	105.995	53.2613	-46.2126	53.352	-156.109	0.251227	-55.693	-50.9222	105.995	53.2613	-46.2126	53.352	-156.109	0.251227	-55.693	-50.9222	105.995
-41.5527	-18.3855	164.566	3.77348	-43.3681	40.3964	-145.081	-108.447	-41.5527	-18.3855	164.566	3.77348	-43.3681	40.3964	-145.081	-108.447	-41.5527	-18.3855	164.566	3.77348	-43.3681	40.3964	-145.081	-108.447	-41.5527	-18.3855	164.566
-22.4983	46.6247	207.468	-40.5577	-42.133	44.7579	-76.0788	-195.254	-22.4983	46.6247	207.468	-40.5577	-42.133	44.7579	-76.0788	-195.254	-22.4983	46.6247	207.468	-40.5577	-42.133	44.7579	-76.0788	-195.254	-22.4983	46.6247	207.468
-0.806357	-54.8622	237.362	-55.478	-13.4295	-5.20537	13.1823	-246.818	-0.806357	-54.8622	237.362	-55.478	-13.4295	-5.20537	13.1823	-246.818	-0.806357	-54.8622	237.362	-55.478	-13.4295	-5.20537	13.1823	-246.818	-0.806357	-54.8622	237.362
-15.1271	-147.42	262.999	-42.807	-5.25877	-55.1485	71.3678	-262.262	-15.1271	-147.42	262.999	-42.807	-5.25877	-55.1485	71.3678	-262.262	-15.1271	-147.42	262.999	-42.807	-5.25877	-55.1485	71.3678	-262.262	-15.1271	-147.42	262.999
1.28163	-129.858	263.955	10.2159	12.4515	-77.1803	32.6016	-252.483	1.28163	-129.858	263.955	10.2159	12.4515	-77.1803	32.6016	-252.483	1.28163	-129.858	263.955	10.2159	12.4515	-77.1803	32.6016	-252.483	1.28163	-129.858	263.955
20.0479	-88.9269	241.046	-17.707	15.9191	-128.179	17.6694	-229.011	20.0479	-88.9269	241.046	-17.707	15.9191	-128.179	17.6694	-229.011	20.0479	-88.9269	241.046	-17.707	15.9191	-128.179	17.6694	-229.011	20.0479	-88.9269	241.046
4.51086	-26.3082	226.499	-24.8961	31.7836	-84.7121	50.8263	-194.431	4.51086	-26.3082	226.499	-24.8961	31.7836	-84.7121	50.8263	-194.431	4.51086	-26.3082	226.499	-24.8961	31.7836	-84.7121	50.8263	-194.431	4.51086	-26.3082	226.499
14.6407	19.7689	183.268	-33.3417	54.3612	-20.4364	89.9308	-151.893	14.6407	19.7689	183.268	-33.3417	54.3612	-20.4364	89.9308	-151.893	14.6407	19.7689	183.268	-33.3417	54.3612	-20.4364	89.9308	-151.893	14.6407	19.7689	183.268
7.76244	75.4274	170.96	-22.0921	48.4263	1.9366	137.469	-112.887	7.76244	75.4274	170.96	-22.0921	48.4263	1.9366	137.469	-112.887	7.76244	75.4274	170.96	-22.0921	48.4263	1.9366	137.469	-112.887	7.76244	75.4274	170.96
-30.5539	143.46	173.801	-18.9344	48.2754	48.01	159.304	-90.6932	-30.5539	143.46	173.801	-18.9344	48.2754	48.01	159.304	-90.6932	-30.5539	143.46	173.801	-18.9344	48.2754	48.01	159.304	-90.6932	-30.5539	143.46	173.801
-62.5074	36.0025	142.752	10.8491	39.7452	55.6048	151.775	-87.1647	-62.5074	36.0025	142.752	10.8491	39.7452	55.6048	151.775	-87.1647	-62.5074	36.0025	142.752	10.8491	39.7452	55.6048	151.775	-87.1647	-62.5074	36.0025	142.752
-99.5398	-0.620683	104.726	-11.7886	44.578	30.2821	114.006	-89.3646	-99.5398	-0.620683	104.726	-11.7886	44.578	30.2821	114.006	-89.3646	-99.5398	-0.620683	104.726	-11.7886	44.578	30.2821	114.006	-89.3646	-99.5398	-0.620683	104.726
-145.232	48.7435	80.3726	-24.3408	48.216	2.38458	88.6776	-79.2153	-145.232	48.7435	80.3726	-24.3408	48.216	2.38458	88.6776	-79.2153	-145.232	48.7435	80.3726	-24.3408	48.216	2.38458	88.6776	-79.2153	-145.232	48.7435	80.3726
-83.4107	43.2731	61.4463	-7.87479	43.4251	-16.5513	36.3652	-51.8504	-83.4107	43.2731	61.4463	-7.87479	43.4251	-16.5513	36.3652	-51.8504	-83.4107	43.2731	61.4463	-7.87479	43.4251	-16.5513	36.3652	-51.8504	-83.4107	43.2731	61.4463
-30.8644	105.571	40.7547	14.3113	34.8272	-48.877	26.5224	-19.9771	-30.8644	105.571	40.7547	14.3113	34.8272	-48.877	26.5224	-19.9771	-30.8644	105.571	40.7547	14.3113	34.8272	-48.877	26.5224	-19.9771	-30.8644	105.571	40.7547
-79.3325	26.5884	36.1844	35.513	42.4555	-52.7669	-47.9042	1.48684	-79.3325	26.5884	36.1844	35.513	42.4555	-52.7669	-47.9042	1.48684	-79.3325	26.5884	36.1844	35.513	42.4555	-52.7669	-47.9042	1.48684	-79.3325	26.5884	36.1844
-77.0726	-12.3663	53.4906	48.3584	35.2999	-24.6262	-125.393	12.4051	-77.0726	-12.3663	53.4906	48.3584	35.2999	-24.6262	-125.393	12.4051	-77.0726	-12.3663	53.4906	48.3584	35.2999	-24.6262	-125.393	12.4051	-77.0726	-12.3663	53.4906
19.7473	-51.515	92.058	50.0229	5.29748	39.5279	-176.954	23.8954	19.7473	-51.515	92.058	50.0229	5.29748	39.5279	-176.954	23.8954	19.7473	-51.515	92.058	50.0229	5.29748	39.5279	-176.954	23.8954	19.7473	-51.515	92.058
123.676	-263.303	124.368	8.63174	-17.4341	52.0964	-212.234	43.4136	123.676	-263.303	124.368	8.63174	-17.4341	52.0964	-212.234	43.4136	123.676	-263.303	124.368	8.63174	-17.4341	52.0964	-212.234	43.4136	123.676	-263.303	124.368
141.996	-225.276	134.095	-14.3363	-12.0811	136.53	-179.804	66.899	141.996	-225.276	134.095	-14.3363	-12.0811	136.53	-179.804	66.899	141.996	-225.276	134.095	-14.3363	-12.0811	136.53	-179.804	66.899	141.996	-225.276	134.095
170.437	-125.45	132.433	9.719	-14.5449	171.949	-173.062	84.1436	170.437	-125.45	132.433	9.719	-14.5449	171.949	-173.062	84.1436	170.437	-125.45	132.433	9.719	-14.5449	171.949	-173.062	84.1436	170.437	-125.45	132.433
119.615	-147.072	150.184	8.59569	-27.9075	125.719	-182.354	87.7684	119.615	-147.072	150.184	8.59569	-27.9075	125.719	-182.354	87.7684	119.615	-147.072	150.184	8.59569	-27.9075	125.719	-182.354	87.7684	119.615	-147.072	150.184
30.9879	-79.4889	138.78	-13.1443	-33.8804	42.4586	-118.93	78.4935	30.9879	-79.4889	138.78	-13.1443	-33.8804	42.4586	-118.93	78.4935	30.9879	-79.4889	138.78	-13.1443	-33.8804	42.4586	-118.93	78.4935	30.9879	-79.4889	138.78
53.5258	114.427	129.936	-2.9784	10.8159	31.5741	7.77067	62.3562	53.5258	114.427	129.936	-2.9784	10.8159	31.5741	7.77067	62.3562	53.5258	114.427	129.936	-2.9784	10.8159	31.5741	7.77067	62.3562	53.5258	114.427	129.936
-13.8945	22.3597	113.15	-10.9463	21.9843	40.656	113.667	44.6254	-13.8945	22.3597	113.15	-10.9463	21.9843	40.656	113.667	44.6254	-13.8945	22.3597	113.15	-10.9463	21.9843	40.656	113.667	44.6254	-13.8945	22.3597	113.15
-95.1457	-54.2734	99.044	0.108277	3.65589	14.8199	75.3643	28.1852	-95.1457	-54.2734	99.044	0.108277	3.65589	14.8199	75.3643	28.1852	-95.1457	-54.2734	99.044	0.108277	3.65589	14.8199	75.3643	28.1852	-95.1457	-54.2734	99.044
-99.3521	49.3856	114.25	-19.0656	-5.12506	-58.8592	98.1596	12.9763	-99.3521	49.3856	114.25	-19.0656	-5.12506	-58.8592	98.1596	12.9763	-99.3521	49.3856	114.25	-19.0656	-5.12506	-58.8592	98.1596	12.9763	-99.3521	49.3856	114.25
-97.4861	138.945	52.3292	-18.494	-0.459913	-108.355	129.183	-2.72276	-97.4861	138.945	52.3292	-18.494	-0.459913	-108.355	129.183	-2.72276	-97.4861	138.945	52.3292	-18.494	-0.459913	-108.355	129.183	-2.72276	-97.4861	138.945	52.3292
-106.62	204.605	104.797	-13.5612	29.0067	-115.272	189.911	-20.9518	-106.62	204.605	104.797	-13.5612	29.0067	-115.272	189.911	-20.9518	-106.62	204.605	104.797	-13.5612	29.0067	-115.272	189.911	-20.9518	-106.62	204.605	104.797
-77.0381	169.166	117.699	-22.5529	51.2904	-149.132	210.037	-40.5774	-77.0381	169.166	117.699	-22.5529	51.2904	-149.132	210.037	-40.5774	-77.0381	169.166	117.699	-22.5529	51.2904	-149.132	210.037	-40.5774	-77.0381	169.166	117.699
-7.04858	189.486	131.576	-15.8228	30.3369	-106.208	212.135	-55.3816	-7.04858	189.486	131.576	-15.8228	30.3369	-106.208	212.135	-55.3816	-7.04858	189.486	131.576	-15.8228	30.3369	-106.208	212.135	-55.3816	-7.04858	189.486	131.576
80.8263	93.2051	112.286	-3.53145	44.7719	-23.9317	381.738	-59.7061	80.8263	93.2051	112.286	-3.53145	44.7719	-23.9317	381.738	-59.7061	80.8263	93.2051	112.286	-3.53145	44.7719	-23.9317	381.738	-59.7061	80.8263	93.2051	112.286
78.9047	65.6009	87.4244	11.0549	60.0982	-5.30946	503.308	-53.7472	78.9047	65.6009	87.4244	11.0549	60.0982	-5.30946	503.308	-53.7472	78.9047	65.6009	87.4244	11.0549	60.0982	-5.30946	503.308	-53.7472	78.9047	65.6009	87.4244
11.1983	120.188	46.2896	32.4848	93.8123	-89.1392	468.774	-43.7158	11.1983	120.188	46.2896	32.4848	93.8123	-89.1392	468.774	-43.7158	11.1983	120.188	46.2896	32.4848	93.8123	-89.1392	468.774	-43.7158	11.1983	120.188	46.2896
-3.67777	120.525	36.5236	40.2834	136.69	-43.2479	428.114	-36.477	-3.67777	120.525	36.5236	40.2834	136.69	-43.2479	428.114	-36.477	-3.67777	120.525	36.5236	40.2834	136.69	-43.2479	428.114	-36.477	-3.67777	120.525	36.5236
-36.9693	209.057	79.5502	45.2006	143.236	23.8148	414.974	-34.3097	-36.9693	209.057	79.5502	45.2006	143.236	23.8148	414.974	-34.3097	-36.9693	209.057	79.5502	45.2006	143.236	23.8148	414.974	-34.3097	-36.9693	209.057	79.5502
-46.9598	176.18	116.68	44.7654	111.062	64.2684	311.812	-33.7747	-46.9598	176.18	116.68	44.7654	111.062	64.2684	311.812	-33.7747	-46.9598	176.18	116.68	44.7654	111.062	64.2684	311.812	-33.7747	-46.9598	176.18	116.68
-54.1609	-12.2676	108.551	21.1065	100.237	45.9036	266.973	-31.449	-54.1609	-12.2676	108.551	21.1065	100.237	45.9036	266.973	-31.449	-54.1609	-12.2676	108.551	21.1065	100.237	45.9036	266.973	-31.449	-54.1609	-12.2676	108.551
-79.2711	-48.9626	62.3655	-29.1309	97.5001	38.5314	226.302	-27.8866	-79.2711	-48.9626	62.3655	-29.1309	97.5001	38.5314	226.302	-27.8866	-79.2711	-48.9626	62.3655	-29.1309	97.5001	38.5314	226.302	-27.8866	-79.2711	-48.9626	62.3655
-103.983	-11.0887	36.3261	-42.1507	79.3056	63.2368	112.263	-25.1235	-103.983	-11.0887	36.3261	-42.1507	79.3056	63.2368	112.263	-25.1235	-103.983	-11.0887	36.3261	-42.1507	79.3056	63.2368	112.263	-25.1235	-103.983	-11.0887	36.3261
-137.362	-72.7321	-3.9624	-42.6686	34.5899	62.4487	77.2191	-23.8623	-137.362	-72.7321	-3.9624	-42.6686	34.5899	62.4487	77.2191	-23.8623	-137.362	-72.7321	-3.9624	-42.6686	34.5899	62.4487	77.2191	-23.8623	-137.362	-72.7321	-3.9624
-136.962	-82.8617	-1.10204	-29.3488	-17.5572	22.6556	85.902	-24.2812	-136.962	-82.8617	-1.10204	-29.3488	-17.5572	22.6556	85.902	-24.2812	-136.962	-82.8617	-1.10204	-29.3488	-17.5572	22.6556	85.902	-24.2812	-136.962	-82.8617	-1.10204
-127.229	-109.669	5.32664	-32.555	-46.261	-30.5321	102.133	-24.9601	-127.229	-109.669	5.32664	-32.555	-46.261	-30.5321	102.133	-24.9601	-127.229	-109.669	5.32664	-32.555	-46.261	-30.5321	102.133	-24.9601	-127.229	-109.669	5.32664
-60.8288	-31.6142	-11.0525	-12.1464	-67.7895	-30.1505	65.2929	-24.7706	-60.8288	-31.6142	-11.0525	-12.1464	-67.7895	-30.1505	65.2929	-24.7706	-60.8288	-31.6142	-11.0525	-12.1464	-67.7895	-30.1505	65.2929	-24.7706	-60.8288	-31.6142	-11.0525
107.155	49.6964	-3.72445	-10.0506	-78.4345	9.83961	65.9545	-25.0604	107.155	49.6964	-3.72445	-10.0506	-78.4345	9.83961	65.9545	-25.0604	107.155	49.6964	-3.72445	-10.0506	-78.4345	9.83961	65.9545	-25.0604	107.155	49.6964	-3.72445
107.884	25.9582	0.31664	4.2517	-76.2881	15.3238	92.8308	-27.729	107.884	25.9582	0.31664	4.2517	-76.2881	15.3238	92.8308	-27.729	107.884	25.9582	0.31664	4.2517	-76.2881	15.3238	92.8308	-27.729	107.884	25.9582	0.31664
21.9209	-15.6686	27.1383	8.71498	-96.2108	-6.94833	72.5883	-29.4951	21.9209	-15.6686	27.1383	8.71498	-96.2108	-6.94833	72.5883	-29.4951	21.9209	-15.6686	27.1383	8.71498	-96.2108	-6.94833	72.5883	-29.4951	21.9209	-15.6686	27.1383
-5.50939	-6.14116	49.4821	16.0704	-95.669	7.71255	44.4369	-22.9384	-5.50939	-6.14116	49.4821	16.0704	-95.669	7.71255	44.4369	-22.9384	-5.50939	-6.14116	49.4821	16.0704	-95.669	7.71255	44.4369	-22.9384	-5.50939	-6.14116	49.4821
47.6754	-33.9365	58.9921	17.7888	-101.607	-6.66822	7.79602	-4.92614	47.6754	-33.9365	58.9921	17.7888	-101.607	-6.66822	7.79602	-4.92614	47.6754	-33.9365	58.9921	17.7888	-101.607	-6.66822	7.79602	-4.92614	47.6754	-33.9365	58.9921
57.6778	-25.5617	71.5326	27.6827	-114.571	-35.2326	-51.3044	17.2219	57.6778	-25.5617	71.5326	27.6827	-114.571	-35.2326	-51.3044	17.2219	57.6778	-25.5617	71.5326	27.6827	-114.571	-35.2326	-51.3044	17.2219	57.6778	-25.5617	71.5326
-21.2376	-36.1507	79.5296	37.1866	-109.124	6.73119	-141.428	28.246	-21.2376	-36.1507	79.5296	37.1866	-109.124	6.73119	-141.428	28.246	-21.2376	-36.1507	79.5296	37.1866	-109.124	6.73119	-141.428	28.246	-21.2376	-36.1507	79.5296
-31.3468	-29.2997	45.8383	38.0452	-108.258	16.3547	-214.236	21.868	-31.3468	-29.2997	45.8383	38.0452	-108.258	16.3547	-214.236	21.868	-31.3468	-29.2997	45.8383	38.0452	-108.258	16.3547	-214.236	21.868	-31.3468	-29.2997	45.8383
-16.2904	-6.902	21.9971	26.9656	-89.583	60.6213	-268.413	10.7688	-16.2904	-6.902	21.9971	26.9656	-89.583	60.6213	-268.413	10.7688	-16.2904	-6.902	21.9971	26.9656	-89.583	60.6213	-268.413	10.7688	-16.2904	-6.902	21.9971
16.3152	21.5119	5.36723	-4.65639	-83.1154	104.854	-250.101	13.0348	16.3152	21.5119	5.36723	-4.65639	-83.1154	104.854	-250.101	13.0348	16.3152	21.5119	5.36723	-4.65639	-83.1154	104.854	-250.101	13.0348	16.3152	21.5119	5.36723
-10.7627	71.699	-18.0877	10.0162	-85.821	27.7015	-237.842	30.7664	-10.7627	71.699	-18.0877	10.0162	-85.821	27.7015	-237.842	30.7664	-10.7627	71.699	-18.0877	10.0162	-85.821	27.7015	-237.842	30.7664	-10.7627	71.699	-18.0877
-1.20301	-0.0390275	-29.5699	-2.2238	-47.1297	-87.7435	-261.498	50.105	-1.20301	-0.0390275	-29.5699	-2.2238	-47.1297	-87.7435	-261.498	50.105	-1.20301	-0.0390275	-29.5699	-2.2238	-47.1297	-87.7435	-261.498	50.105	-1.20301	-0.0390275	-29.5699
-26.0476	-55.1781	-20.6773	-36.6082	-2.81676	-115.608	-314.093	56.5631	-26.0476	-55.1781	-20.6773	-36.6082	-2.81676	-115.608	-314.093	56.5631	-26.0476	-55.1781	-20.6773	-36.6082	-2.81676	-115.608	-314.093	56.5631	-26.0476	-55.1781	-20.6773
1.0523	-119.776	-33.1901	-34.7874	12.8275	-106.931	-383.071	47.1022	1.0523	-119.776	-33.1901	-34.7874	12.8275	-106.931	-383.071	47.1022	1.0523	-119.776	-33.1901	-34.7874	12.8275	-106.931	-383.071	47.1022	1.0523	-119.776	-33.1901
1.47816	-147.652	-55.1985	-33.6097	17.0682	15.6311	-427.42	26.0398	1.47816	-147.652	-55.1985	-33.6097	17.0682	15.6311	-427.42	26.0398	1.47816	-147.652	-55.1985	-33.6097	17.0682	15.6311	-427.42	26.0398	1.47816	-147.652	-55.1985
9.41596	2.08097	-76.1934	-56.0371	-18.3769	36.5427	-444.642	-2.55388	9.41596	2.08097	-76.1934	-56.0371	-18.3769	36.5427	-444.642	-2.55388	9.41596	2.08097	-76.1934	-56.0371	-18.3769	36.5427	-444.642	-2.55388	9.41596	2.08097	-76.1934
52.54	-93.2165	-115.516	-36.7893	6.05719	21.2808	-467.182	-35.7465	52.54	-93.2165	-115.516	-36.7893	6.05719	21.2808	-467.182	-35.7465	52.54	-93.2165	-115.516	-36.7893	6.05719	21.2808	-467.182	-35.7465	52.54	-93.2165	-115.516
34.3729	-90.6331	-111.493	-24.5131	51.4386	41.9898	-484.745	-68.851	34.3729	-90.6331	-111.493	-24.5131	51.4386	41.9898	-484.745	-68.851	34.3729	-90.6331	-111.493	-24.5131	51.4386	41.9898	-484.745	-68.851	34.3729	-90.6331	-111.493
19.0329	11.2175	-98.2364	-51.1404	37.2203	135.941	-570.516	-96.5642	19.0329	11.2175	-98.2364	-51.1404	37.2203	135.941	-570.516	-96.5642	19.0329	11.2175	-98.2364	-51.1404	37.2203	135.941	-570.516	-96.5642	19.0329	11.2175	-98.2364
18.7898	-37.515	-75.139	-64.9593	26.6061	127.086	-633.794	-115.42	18.7898	-37.515	-75.139	-64.9593	26.6061	127.086	-633.794	-115.42	18.7898	-37.515	-75.139	-64.9593	26.6061	127.086	-633.794	-115.42	18.7898	-37.515	-75.139
9.86099	0.742544	-45.5846	-29.381	-33.0015	38.0768	-670.519	-122.96	9.86099	0.742544	-45.5846	-29.381	-33.0015	38.0768	-670.519	-122.96	9.86099	0.742544	-45.5846	-29.381	-33.0015	38.0768	-670.519	-122.96	9.86099	0.742544	-45.5846
1.01277	111.252	-38.1635	4.83806	-106.955	-53.2751	-651.477	-116.07	1.01277	111.252	-38.1635	4.83806	-106.955	-53.2751	-651.477	-116.07	1.01277	111.252	-38.1635	4.83806	-106.955	-53.2751	-651.477	-116.07	1.01277	111.252	-38.1635
27.7744	122.204	-60.2276	-12.6957	-6.29617	-69.0525	-602.045	-92.7744	27.7744	122.204	-60.2276	-12.6957	-6.29617	-69.0525	-602.045	-92.7744	27.7744	122.204	-60.2276	-12.6957	-6.29617	-69.0525	-602.045	-92.7744	27.7744	122.204	-60.2276
18.2169	101.865	-43.2688	-16.7705	77.4934	-137.071	-546.086	-57.6437	18.2169	101.865	-43.2688	-16.7705	77.4934	-137.071	-546.086	-57.6437	18.2169	101.865	-43.2688	-16.7705	77.4934	-137.071	-546.086	-57.6437	18.2169	101.865	-43.2688
23.9112	81.6878	-38.3758	-22.7201	104.541	-148.36	-447.702	-23.4633	23.9112	81.6878	-38.3758	-22.7201	104.541	-148.36	-447.702	-23.4633	23.9112	81.6878	-38.3758	-22.7201	104.541	-148.36	-447.702	-23.4633	23.9112	81.6878	-38.3758
16.5105	96.3318	-34.1969	-0.796066	94.4392	-126.842	-330.306	-2.3927	16.5105	96.3318	-34.1969	-0.796066	94.4392	-126.842	-330.306	-2.3927	16.5105	96.3318	-34.1969	-0.796066	94.4392	-126.842	-330.306	-2.3927	16.5105	96.3318	-34.1969
20.3138	-86.9843	-10.7577	-9.29447	70.1043	-100.348	-194.858	1.90558	20.3138	-86.9843	-10.7577	-9.29447	70.1043	-100.348	-194.858	1.90558	20.3138	-86.9843	-10.7577	-9.29447	70.1043	-100.348	-194.858	1.90558	20.3138	-86.9843	-10.7577
1.4236	-16.7009	34.8157	-13.9528	37.7984	-110.212	-64.7872	-6.05775	1.4236	-16.7009	34.8157	-13.9528	37.7984	-110.212	-64.7872	-6.05775	1.4236	-16.7009	34.8157	-13.9528	37.7984	-110.212	-64.7872	-6.05775	1.4236	-16.7009	34.8157
-7.86827	-143.445	50.5369	7.96469	14.9245	-86.2828	55.6861	-18.3146	-7.86827	-143.445	50.5369	7.96469	14.9245	-86.2828	55.6861	-18.3146	-7.86827	-143.445	50.5369	7.96469	14.9245	-86.2828	55.6861	-18.3146	-7.86827	-143.445	50.5369
-27.8415	-84.9094	83.7441	-1.92946	7.29783	-10.7022	148.624	-30.0016	-27.8415	-84.9094	83.7441	-1.92946	7.29783	-10.7022	148.624	-30.0016	-27.8415	-84.9094	83.7441	-1.92946	7.29783	-10.7022	148.624	-30.0016	-27.8415	-84.9094	83.7441
-34.674	-110.93	58.1344	-1.0019	-13.1036	17.2054	230.359	-39.5577	-34.674	-110.93	58.1344	-1.0019	-13.1036	17.2054	230.359	-39.5577	-34.674	-110.93	58.1344	-1.0019	-13.1036	17.2054	230.359	-39.5577	-34.674	-110.93	58.1344
-12.8772	-172.517	30.179	-16.7374	-17.2522	25.0822	295.522	-40.8137	-12.8772	-172.517	30.179	-16.7374	-17.2522	25.0822	295.522	-40.8137	-12.8772	-172.517	30.179	-16.7374	-17.2522	25.0822	295.522	-40.8137	-12.8772	-172.517	30.179
-32.6841	-113.447	2.42433	29.1526	-28.0472	14.836	349.622	-22.4863	-32.6841	-113.447	2.42433	29.1526	-28.0472	14.836	349.622	-22.4863	-32.6841	-113.447	2.42433	29.1526	-28.0472	14.836	349.622	-22.4863	-32.6841	-113.447	2.42433
-19.9662	-20.6008	-6.13252	48.5255	-18.8918	-16.6628	401.044	20.3876	-19.9662	-20.6008	-6.13252	48.5255	-18.8918	-16.6628	401.044	20.3876	-19.9662	-20.6008	-6.13252	48.5255	-18.8918	-16.6628	401.044	20.3876	-19.9662	-20.6008	-6.13252
103.852	47.2641	-16.8651	73.0717	4.94619	-28.1832	442.873	77.5159	103.852	47.2641	-16.8651	73.0717	4.94619	-28.1832	442.873	77.5159	103.852	47.2641	-16.8651	73.0717	4.94619	-28.1832	442.873	77.5159	103.852	47.2641	-16.8651
100.482	121.077	-27.1593	47.2807	10.7769	28.4512	456.945	127.76	100.482	121.077	-27.1593	47.2807	10.7769	28.4512	456.945	127.76	100.482	121.077	-27.1593	47.2807	10.7769	28.4512	456.945	127.76	100.482	121.077	-27.1593
67.0037	55.5265	-16.6822	10.5941	22.9868	82.963	462.812	149.464	67.0037	55.5265	-16.6822	10.5941	22.9868	82.963	462.812	149.464	67.0037	55.5265	-16.6822	10.5941	22.9868	82.963	462.812	149.464	67.0037	55.5265	-16.6822
105.781	-17.6447	-23.8296	-6.10688	46.4345	55.6762	468.846	132.622	105.781	-17.6447	-23.8296	-6.10688	46.4345	55.6762	468.846	132.622	105.781	-17.6447	-23.8296	-6.10688	46.4345	55.6762	468.846	132.622	105.781	-17.6447	-23.8296
34.7562	49.2832	-39.3243	-40.4157	43.2723	17.9955	472.758	81.9768	34.7562	49.2832	-39.3243	-40.4157	43.2723	17.9955	472.758	81.9768	34.7562	49.2832	-39.3243	-40.4157	43.2723	17.9955	472.758	81.9768	34.7562	49.2832	-39.3243
46.9886	88.517	-56.2911	-45.9103	23.9505	4.75207	479.242	13.9685	46.9886	88.517	-56.2911	-45.9103	23.9505	4.75207	479.242	13.9685	46.9886	88.517	-56.2911	-45.9103	23.9505	4.75207	479.242	13.9685	46.9886	88.517	-56.2911
72.64	80.1176	-61.0006	-78.4291	37.2929	50.7653	469.608	-49.518	72.64	80.1176	-61.0006	-78.4291	37.2929	50.7653	469.608	-49.518	72.64	80.1176	-61.0006	-78.4291	37.2929	50.7653	469.608	-49.518	72.64	80.1176	-61.0006
0.0704874	98.9407	-35.2596	-91.4819	50.5012	164.244	456.35	-92.017	0.0704874	98.9407	-35.2596	-91.4819	50.5012	164.244	456.35	-92.017	0.0704874	98.9407	-35.2596	-91.4819	50.5012	164.244	456.35	-92.017	0.0704874	98.9407	-35.2596
-21.9597	104.777	-28.1834	-71.8341	57.8242	200.807	439.034	-107.613	-21.9597	104.777	-28.1834	-71.8341	57.8242	200.807	439.034	-107.613	-21.9597	104.777	-28.1834	-71.8341	57.8242	200.807	439.034	-107.613	-21.9597	104.777	-28.1834
21.6984	92.2996	-19.0424	-31.6037	35.4416	164.209	432.786	-99.3918	21.6984	92.2996	-19.0424	-31.6037	35.4416	164.209	432.786	-99.3918	21.6984	92.2996	-19.0424	-31.6037	35.4416	164.209	432.786	-99.3918	21.6984	92.2996	-19.0424
1.54501	80.4436	-1.03318	-37.9943	34.0688	106.101	401.266	-78.996	1.54501	80.4436	-1.03318	-37.9943	34.0688	106.101	401.266	-78.996	1.54501	80.4436	-1.03318	-37.9943	34.0688	106.101	401.266	-78.996	1.54501	80.4436	-1.03318
-89.8402	81.3109	-6.72116	-32.3284	14.8703	74.8152	397.542	-63.7934	-89.8402	81.3109	-6.72116	-32.3284	14.8703	74.8152	397.542	-63.7934	-89.8402	81.3109	-6.72116	-32.3284	14.8703	74.8152	397.542	-63.7934	-89.8402	81.3109	-6.72116
-139.474	67.3093	-13.6251	-19.3563	0.609467	49.7252	363.127	-64.9477	-139.474	67.3093	-13.6251	-19.3563	0.609467	49.7252	363.127	-64.9477	-139.474	67.3093	-13.6251	-19.3563	0.609467	49.7252	363.127	-64.9477	-139.474	67.3093	-13.6251
-173.087	29.9009	-19.1841	0.412082	-18.3787	42.1294	300.705	-80.521	-173.087	29.9009	-19.1841	0.412082	-18.3787	42.1294	300.705	-80.521	-173.087	29.9009	-19.1841	0.412082	-18.3787	42.1294	300.705	-80.521	-173.087	29.9009	-19.1841
-177.472	-2.95925	-25.8842	30.6237	-8.14973	-9.09241	237.241	-98.9858	-177.472	-2.95925	-25.8842	30.6237	-8.14973	-9.09241	237.241	-98.9858	-177.472	-2.95925	-25.8842	30.6237	-8.14973	-9.09241	237.241	-98.9858	-177.472	-2.95925	-25.8842
-108.403	17.0823	-17.9098	36.7916	2.65717	10.8284	136.424	-106.786	-108.403	17.0823	-17.9098	36.7916	2.65717	10.8284	136.424	-106.786	-108.403	17.0823	-17.9098	36.7916	2.65717	10.8284	136.424	-106.786	-108.403	17.0823	-17.9098
189.731	-56.516	1.14713	27.0739	5.36347	124.483	66.8522	-97.198	189.731	-56.516	1.14713	27.0739	5.36347	124.483	66.8522	-97.198	189.731	-56.516	1.14713	27.0739	5.36347	124.483	66.8522	-97.198	189.731	-56.516	1.14713
303.771	-5.49858	-8.52866	18.6027	4.03817	78.3601	-23.2205	-75.3797	303.771	-5.49858	-8.52866	18.6027	4.03817	78.3601	-23.2205	-75.3797	303.771	-5.49858	-8.52866	18.6027	4.03817	78.3601	-23.2205	-75.3797	303.771	-5.49858	-8.52866
82.9808	64.5683	-34.1749	21.4921	-8.85259	-35.4422	-86.7992	-47.9354	82.9808	64.5683	-34.1749	21.4921	-8.85259	-35.4422	-86.7992	-47.9354	82.9808	64.5683	-34.1749	21.4921	-8.85259	-35.4422	-86.7992	-47.9354	82.9808	64.5683	-34.1749
-44.043	-22.3701	-31.8904	55.3011	5.98779	-19.1918	-136.802	-10.9006	-44.043	-22.3701	-31.8904	55.3011	5.98779	-19.1918	-136.802	-10.9006	-44.043	-22.3701	-31.8904	55.3011	5.98779	-19.1918	-136.802	-10.9006	-44.043	-22.3701	-31.8904
-221.77	-18.1278	-41.0993	48.1033	12.6319	-14.6232	-183.975	40.7873	-221.77	-18.1278	-41.0993	48.1033	12.6319	-14.6232	-183.975	40.7873	-221.77	-18.1278	-41.0993	48.1033	12.6319	-14.6232	-183.975	40.7873	-221.77	-18.1278	-41.0993
-296.762	-81.153	-42.0343	69.4929	5.2591	-47.2667	-216.912	101.408	-296.762	-81.153	-42.0343	69.4929	5.2591	-47.2667	-216.912	101.408	-296.762	-81.153	-42.0343	69.4929	5.2591	-47.2667	-216.912	101.408	-296.762	-81.153	-42.0343
-144.624	-42.4349	-64.7615	34.3673	9.14362	-69.5472	-218.681	158.586	-144.624	-42.4349	-64.7615	34.3673	9.14362	-69.5472	-218.681	158.586	-144.624	-42.4349	-64.7615	34.3673	9.14362	-69.5472	-218.681	158.586	-144.624	-42.4349	-64.7615
121.253	-222.471	-69.6062	-15.2301	11.7859	-109.761	-200.336	200.635	121.253	-222.471	-69.6062	-15.2301	11.7859	-109.761	-200.336	200.635	121.253	-222.471	-69.6062	-15.2301	11.7859	-109.761	-200.336	200.635	121.253	-222.471	-69.6062
384.881	-89.5725	-60.9843	-28.8183	25.9864	-110.045	-166.759	217.084	384.881	-89.5725	-60.9843	-28.8183	25.9864	-110.045	-166.759	217.084	384.881	-89.5725	-60.9843	-28.8183	25.9864	-110.045	-166.759	217.084	384.881	-89.5725	-60.9843
430.722	-89.0218	-28.6992	-31.0299	41.799	-110.335	-134.63	201.12	430.722	-89.0218	-28.6992	-31.0299	41.799	-110.335	-134.63	201.12	430.722	-89.0218	-28.6992	-31.0299	41.799	-110.335	-134.63	201.12	430.722	-89.0218	-28.6992
141.122	-138.089	-8.94428	11.8556	22.0387	-101.775	-72.9347	153.862	141.122	-138.089	-8.94428	11.8556	22.0387	-101.775	-72.9347	153.862	141.122	-138.089	-8.94428	11.8556	22.0387	-101.775	-72.9347	153.862	141.122	-138.089	-8.94428
-29.8069	-51.6482	17.5439	-19.3314	-16.3024	-78.3168	-20.8161	82.9607	-29.8069	-51.6482	17.5439	-19.3314	-16.3024	-78.3168	-20.8161	82.9607	-29.8069	-51.6482	17.5439	-19.3314	-16.3024	-78.3168	-20.8161	82.9607	-29.8069	-51.6482	17.5439
-95.3134	39.8251	30.4828	-52.916	-35.1326	-45.362	47.8219	0.594211	-95.3134	39.8251	30.4828	-52.916	-35.1326	-45.362	47.8219	0.594211	-95.3134	39.8251	30.4828	-52.916	-35.1326	-45.362	47.8219	0.594211	-95.3134	39.8251	30.4828
-85.423	67.6635	60.2396	-68.9901	-37.8313	-5.03093	101.966	-76.3539	-85.423	67.6635	60.2396	-68.9901	-37.8313	-5.03093	101.966	-76.3539	-85.423	67.6635	60.2396	-68.9901	-37.8313	-5.03093	101.966	-76.3539	-85.423	67.6635	60.2396
37.8768	149.442	57.6356	-69.716	-23.982	-40.4554	125.328	-129.617	37.8768	149.442	57.6356	-69.716	-23.982	-40.4554	125.328	-129.617	37.8768	149.442	57.6356	-69.716	-23.982	-40.4554	125.328	-129.617	37.8768	149.442	57.6356
69.6737	219.248	89.513	-35.0087	-13.9475	10.7563	134.179	-150.907	69.6737	219.248	89.513	-35.0087	-13.9475	10.7563	134.179	-150.907	69.6737	219.248	89.513	-35.0087	-13.9475	10.7563	134.179	-150.907	69.6737	219.248	89.513
85.0969	146.91	88.6904	-34.2782	-8.75754	64.837	137.233	-146.42	85.0969	146.91	88.6904	-34.2782	-8.75754	64.837	137.233	-146.42	85.0969	146.91	88.6904	-34.2782	-8.75754	64.837	137.233	-146.42	85.0969	146.91	88.6904
1.95982	-30.8842	40.1364	-49.5144	-3.40212	99.5027	119.151	-130.248	1.95982	-30.8842	40.1364	-49.5144	-3.40212	99.5027	119.151	-130.248	1.95982	-30.8842	40.1364	-49.5144	-3.40212	99.5027	119.151	-130.248	1.95982	-30.8842	40.1364
-28.9099	-49.2381	16.849	-55.7414	10.5179	108.088	121.84	-112.681	-28.9099	-49.2381	16.849	-55.7414	10.5179	108.088	121.84	-112.681	-28.9099	-49.2381	16.849	-55.7414	10.5179	108.088	121.84	-112.681	-28.9099	-49.2381	16.849
-82.1198	-41.5003	-31.2659	-39.5857	20.9188	69.2915	117.474	-95.8055	-82.1198	-41.5003	-31.2659	-39.5857	20.9188	69.2915	117.474	-95.8055	-82.1198	-41.5003	-31.2659	-39.5857	20.9188	69.2915	117.474	-95.8055	-82.1198	-41.5003	-31.2659
-111.465	-6.29138	-35.1592	-8.3706	27.4575	-18.9702	137.458	-75.6349	-111.465	-6.29138	-35.1592	-8.3706	27.4575	-18.9702	137.458	-75.6349	-111.465	-6.29138	-35.1592	-8.3706	27.4575	-18.9702	137.458	-75.6349	-111.465	-6.29138	-35.1592
-136.959	-7.77484	-37.3584	21.9607	9.90136	-40.4968	183.379	-51.1875	-136.959	-7.77484	-37.3584	21.9607	9.90136	-40.4968	183.379	-51.1875	-136.959	-7.77484	-37.3584	21.9607	9.90136	-40.4968	183.379	-51.1875	-136.959	-7.77484	-37.3584
-145.014	-66.9692	-22.1347	34.7886	17.5755	-4.00747	224.848	-30.1597	-145.014	-66.9692	-22.1347	34.7886	17.5755	-4.00747	224.848	-30.1597	-145.014	-66.9692	-22.1347	34.7886	17.5755	-4.00747	224.848	-30.1597	-145.014	-66.9692	-22.1347
-83.2612	-74.6151	-41.2014	43.098	8.41999	75.7222	237.026	-21.2675	-83.2612	-74.6151	-41.2014	43.098	8.41999	75.7222	237.026	-21.2675	-83.2612	-74.6151	-41.2014	43.098	8.41999	75.7222	237.026	-21.2675	-83.2612	-74.6151	-41.2014
-59.8304	-62.2798	-24.1495	46.5046	-21.9059	57.9982	198.681	-23.9958	-59.8304	-62.2798	-24.1495	46.5046	-21.9059	57.9982	198.681	-23.9958	-59.8304	-62.2798	-24.1495	46.5046	-21.9059	57.9982	198.681	-23.9958	-59.8304	-62.2798	-24.1495
-63.1862	-58.9054	1.18229	48.6924	-29.6482	5.37129	138.193	-28.8731	-63.1862	-58.9054	1.18229	48.6924	-29.6482	5.37129	138.193	-28.8731	-63.1862	-58.9054	1.18229	48.6924	-29.6482	5.37129	138.193	-28.8731	-63.1862	-58.9054	1.18229
-62.8663	-39.2545	30.8291	40.4245	-36.4428	-55.4342	81.4849	-25.0699	-62.8663	-39.2545	30.8291	40.4245	-36.4428	-55.4342	81.4849	-25.0699	-62.8663	-39.2545	30.8291	40.4245	-36.4428	-55.4342	81.4849	-25.0699	-62.8663	-39.2545	30.8291
-49.2491	-28.6961	29.2465	52.1187	-65.5316	-71.9842	3.55018	-11.6298	-49.2491	-28.6961	29.2465	52.1187	-65.5316	-71.9842	3.55018	-11.6298	-49.2491	-28.6961	29.2465	52.1187	-65.5316	-71.9842	3.55018	-11.6298	-49.2491	-28.6961	29.2465
-45.2669	21.3235	39.2163	30.3404	-102.315	-108.097	-72.8718	-2.17998	-45.2669	21.3235	39.2163	30.3404	-102.315	-108.097	-72.8718	-2.17998	-45.2669	21.3235	39.2163	30.3404	-102.315	-108.097	-72.8718	-2.17998	-45.2669	21.3235	39.2163
-29.7134	-25.1595	47.6206	28.6715	-78.5077	-150.848	-209.086	-10.9571	-29.7134	-25.1595	47.6206	28.6715	-78.5077	-150.848	-209.086	-10.9571	-29.7134	-25.1595	47.6206	28.6715	-78.5077	-150.848	-209.086	-10.9571	-29.7134	-25.1595	47.6206
-2.61953	-49.7971	38.0758	27.9945	-39.9443	-134.655	-293.145	-30.4482	-2.61953	-49.7971	38.0758	27.9945	-39.9443	-134.655	-293.145	-30.4482	-2.61953	-49.7971	38.0758	27.9945	-39.9443	-134.655	-293.145	-30.4482	-2.61953	-49.7971	38.0758
-13.9373	-2.00605	42.7628	20.1641	34.5562	-94.7349	-388.485	-35.8566	-13.9373	-2.00605	42.7628	20.1641	34.5562	-94.7349	-388.485	-35.8566	-13.9373	-2.00605	42.7628	20.1641	34.5562	-94.7349	-388.485	-35.8566	-13.9373	-2.00605	42.7628
-61.3935	14.9983	43.345	0.948793	31.4392	-101.375	-453.252	-16.1081	-61.3935	14.9983	43.345	0.948793	31.4392	-101.375	-453.252	-16.1081	-61.3935	14.9983	43.345	0.948793	31.4392	-101.375	-453.252	-16.1081	-61.3935	14.9983	43.345
-47.2101	-12.6748	63.2612	-5.96512	16.2819	-48.5951	-457.487	18.2367	-47.2101	-12.6748	63.2612	-5.96512	16.2819	-48.5951	-457.487	18.2367	-47.2101	-12.6748	63.2612	-5.96512	16.2819	-48.5951	-457.487	18.2367	-47.2101	-12.6748	63.2612
-16.1738	58.5007	53.3702	-31.4237	-0.905671	-32.3477	-448.064	52.759	-16.1738	58.5007	53.3702	-31.4237	-0.905671	-32.3477	-448.064	52.759	-16.1738	58.5007	53.3702	-31.4237	-0.905671	-32.3477	-448.064	52.759	-16.1738	58.5007	53.3702
10.4693	135.412	44.9322	-64.3878	4.14893	-14.4427	-412.269	81.8085	10.4693	135.412	44.9322	-64.3878	4.14893	-14.4427	-412.269	81.8085	10.4693	135.412	44.9322	-64.3878	4.14893	-14.4427	-412.269	81.8085	10.4693	135.412	44.9322
48.1376	105.328	37.4927	-65.8101	-42.1114	87.2346	-399.96	103.221	48.1376	105.328	37.4927	-65.8101	-42.1114	87.2346	-399.96	103.221	48.1376	105.328	37.4927	-65.8101	-42.1114	87.2346	-399.96	103.221	48.1376	105.328	37.4927
64.6256	94.0791	10.7066	-61.6339	-45.5358	96.1368	-365.923	107.707	64.6256	94.0791	10.7066	-61.6339	-45.5358	96.1368	-365.923	107.707	64.6256	94.0791	10.7066	-61.6339	-45.5358	96.1368	-365.923	107.707	64.6256	94.0791	10.7066
22.1447	-7.63922	-28.6785	-52.9718	-15.6286	102.016	-370.243	77.1926	22.1447	-7.63922	-28.6785	-52.9718	-15.6286	102.016	-370.243	77.1926	22.1447	-7.63922	-28.6785	-52.9718	-15.6286	102.016	-370.243	77.1926	22.1447	-7.63922	-28.6785
11.343	-165.817	-38.422	-35.2926	7.43956	93.7265	-428.362	3.48049	11.343	-165.817	-38.422	-35.2926	7.43956	93.7265	-428.362	3.48049	11.343	-165.817	-38.422	-35.2926	7.43956	93.7265	-428.362	3.48049	11.343	-165.817	-38.422
10.6507	-223.903	-50.7005	-28.843	-0.163068	74.5315	-446.074	-95.3574	10.6507	-223.903	-50.7005	-28.843	-0.163068	74.5315	-446.074	-95.3574	10.6507	-223.903	-50.7005	-28.843	-0.163068	74.5315	-446.074	-95.3574	10.6507	-223.903	-50.7005
22.5927	-120.311	-51.2326	7.19706	-1.504	153.317	-411.624	-185.799	22.5927	-120.311	-51.2326	7.19706	-1.504	153.317	-411.624	-185.799	22.5927	-120.311	-51.2326	7.19706	-1.504	153.317	-411.624	-185.799	22.5927	-120.311	-51.2326
106.726	29.0526	-25.4115	35.5318	-16.0355	152.742	-283.631	-240.591	106.726	29.0526	-25.4115	35.5318	-16.0355	152.742	-283.631	-240.591	106.726	29.0526	-25.4115	35.5318	-16.0355	152.742	-283.631	-240.591	106.726	29.0526	-25.4115
44.9626	68.2301	-15.2958	50.6461	-12.8101	96.4448	-189.159	-250.449	44.9626	68.2301	-15.2958	50.6461	-12.8101	96.4448	-189.159	-250.449	44.9626	68.2301	-15.2958	50.6461	-12.8101	96.4448	-189.159	-250.449	44.9626	68.2301	-15.2958
28.2443	45.3968	-41.458	112.575	-24.6331	53.2058	-145.516	-220.266	28.2443	45.3968	-41.458	112.575	-24.6331	53.2058	-145.516	-220.266	28.2443	45.3968	-41.458	112.575	-24.6331	53.2058	-145.516	-220.266	28.2443	45.3968	-41.458
82.8141	60.6241	-53.4694	190.671	-36.9675	-5.71111	-172.415	-159.177	82.8141	60.6241	-53.4694	190.671	-36.9675	-5.71111	-172.415	-159.177	82.8141	60.6241	-53.4694	190.671	-36.9675	-5.71111	-172.415	-159.177	82.8141	60.6241	-53.4694
47.9698	87.4103	-46.4434	203.188	6.49854	-46.3635	-197.959	-78.0972	47.9698	87.4103	-46.4434	203.188	6.49854	-46.3635	-197.959	-78.0972	47.9698	87.4103	-46.4434	203.188	6.49854	-46.3635	-197.959	-78.0972	47.9698	87.4103	-46.4434
-10.351	130.609	-59.2452	223.989	-5.52259	-111.499	-231.924	5.96372	-10.351	130.609	-59.2452	223.989	-5.52259	-111.499	-231.924	5.96372	-10.351	130.609	-59.2452	223.989	-5.52259	-111.499	-231.924	5.96372	-10.351	130.609	-59.2452
-62.6984	73.5083	-31.8119	230.969	-14.9975	-114.484	-235.304	74.4527	-62.6984	73.5083	-31.8119	230.969	-14.9975	-114.484	-235.304	74.4527	-62.6984	73.5083	-31.8119	230.969	-14.9975	-114.484	-235.304	74.4527	-62.6984	73.5083	-31.8119
-20.8905	-50.8989	13.3897	168.212	-34.7359	-96.265	-257.949	116.462	-20.8905	-50.8989	13.3897	168.212	-34.7359	-96.265	-257.949	116.462	-20.8905	-50.8989	13.3897	168.212	-34.7359	-96.265	-257.949	116.462	-20.8905	-50.8989	13.3897
49.6257	-33.7125	17.3148	118.134	-47.5104	-139.414	-261.495	130.322	49.6257	-33.7125	17.3148	118.134	-47.5104	-139.414	-261.495	130.322	49.6257	-33.7125	17.3148	118.134	-47.5104	-139.414	-261.495	130.322	49.6257	-33.7125	17.3148
109.759	-4.79659	8.75448	154.437	-35.3412	-86.0005	-225.12	120.343	109.759	-4.79659	8.75448	154.437	-35.3412	-86.0005	-225.12	120.343	109.759	-4.79659	8.75448	154.437	-35.3412	-86.0005	-225.12	120.343	109.759	-4.79659	8.75448
123.169	18.7177	-9.50491	222.297	-40.0378	-90.6617	-183.354	94.3581	123.169	18.7177	-9.50491	222.297	-40.0378	-90.6617	-183.354	94.3581	123.169	18.7177	-9.50491	222.297	-40.0378	-90.6617	-183.354	94.3581	123.169	18.7177	-9.50491
78.9085	33.5212	-30.1653	242.861	-32.153	-24.8182	-124.178	60.8365	78.9085	33.5212	-30.1653	242.861	-32.153	-24.8182	-124.178	60.8365	78.9085	33.5212	-30.1653	242.861	-32.153	-24.8182	-124.178	60.8365	78.9085	33.5212	-30.1653
-53.3083	88.211	-16.7273	182.439	-21.9587	16.7151	-63.1527	23.8905	-53.3083	88.211	-16.7273	182.439	-21.9587	16.7151	-63.1527	23.8905	-53.3083	88.211	-16.7273	182.439	-21.9587	16.7151	-63.1527	23.8905	-53.3083	88.211	-16.7273
-116.967	112.854	4.22959	12.8001	15.2584	65.4314	17.2175	-15.3672	-116.967	112.854	4.22959	12.8001	15.2584	65.4314	17.2175	-15.3672	-116.967	112.854	4.22959	12.8001	15.2584	65.4314	17.2175	-15.3672	-116.967	112.854	4.22959
-85.0306	-41.0186	20.2371	-65.9018	22.8965	49.4492	90.6808	-52.0679	-85.0306	-41.0186	20.2371	-65.9018	22.8965	49.4492	90.6808	-52.0679	-85.0306	-41.0186	20.2371	-65.9018	22.8965	49.4492	90.6808	-52.0679	-85.0306	-41.0186	20.2371
-43.0366	-114.966	-14.6515	-71.8441	31.6303	-19.7692	117.463	-77.9193	-43.0366	-114.966	-14.6515	-71.8441	31.6303	-19.7692	117.463	-77.9193	-43.0366	-114.966	-14.6515	-71.8441	31.6303	-19.7692	117.463	-77.9193	-43.0366	-114.966	-14.6515
-17.3266	-107.813	-18.6501	-57.4136	47.3549	-29.5281	122.66	-87.2932	-17.3266	-107.813	-18.6501	-57.4136	47.3549	-29.5281	122.66	-87.2932	-17.3266	-107.813	-18.6501	-57.4136	47.3549	-29.5281	122.66	-87.2932	-17.3266	-107.813	-18.6501
-7.15355	-71.5072	-24.6007	-69.9134	40.4592	2.23867	114.21	-80.1425	-7.15355	-71.5072	-24.6007	-69.9134	40.4592	2.23867	114.21	-80.1425	-7.15355	-71.5072	-24.6007	-69.9134	40.4592	2.23867	114.21	-80.1425	-7.15355	-71.5072	-24.6007
35.7045	58.5615	-20.8302	-60.677	13.1053	-48.7935	116.016	-61.0689	35.7045	58.5615	-20.8302	-60.677	13.1053	-48.7935	116.016	-61.0689	35.7045	58.5615	-20.8302	-60.677	13.1053	-48.7935	116.016	-61.0689	35.7045	58.5615	-20.8302
65.7889	75.457	-0.700544	-97.5385	12.4303	-10.2592	132.835	-36.7494	65.7889	75.457	-0.700544	-97.5385	12.4303	-10.2592	132.835	-36.7494	65.7889	75.457	-0.700544	-97.5385	12.4303	-10.2592	132.835	-36.7494	65.7889	75.457	-0.700544
-1.99573	-4.81494	0.985849	-114.379	1.03616	24.8071	167.17	-13.1266	-1.99573	-4.81494	0.985849	-114.379	1.03616	24.8071	167.17	-13.1266	-1.99573	-4.81494	0.985849	-114.379	1.03616	24.8071	167.17	-13.1266	-1.99573	-4.81494	0.985849
-49.3646	-19.5159	33.0871	-197.085	82.2309	82.6254	185.986	6.43769	-49.3646	-19.5159	33.0871	-197.085	82.2309	82.6254	185.986	6.43769	-49.3646	-19.5159	33.0871	-197.085	82.2309	82.6254	185.986	6.43769	-49.3646	-19.5159	33.0871
-12.6793	-10.143	25.584	-162.343	127.306	72.1615	203.3	20.6469	-12.6793	-10.143	25.584	-162.343	127.306	72.1615	203.3	20.6469	-12.6793	-10.143	25.584	-162.343	127.306	72.1615	203.3	20.6469	-12.6793	-10.143	25.584
6.63519	64.5214	26.7772	-237.057	107.745	-10.15	224.115	28.3035	6.63519	64.5214	26.7772	-237.057	107.745	-10.15	224.115	28.3035	6.63519	64.5214	26.7772	-237.057	107.745	-10.15	224.115	28.3035	6.63519	64.5214	26.7772
36.262	12.1583	22.4577	224.256	103.462	-41.2609	224.422	27.6434	36.262	12.1583	22.4577	224.256	103.462	-41.2609	224.422	27.6434	36.262	12.1583	22.4577	224.256	103.462	-41.2609	224.422	27.6434	36.262	12.1583	22.4577
30.8582	-47.2168	-4.79118	578.132	72.5223	46.71	223.829	18.1754	30.8582	-47.2168	-4.79118	578.132	72.5223	46.71	223.829	18.1754	30.8582	-47.2168	-4.79118	578.132	72.5223	46.71	223.829	18.1754	30.8582	-47.2168	-4.79118
14.885	16.4021	-9.21677	543.744	10.2637	139.718	233.527	2.51784	14.885	16.4021	-9.21677	543.744	10.2637	139.718	233.527	2.51784	14.885	16.4021	-9.21677	543.744	10.2637	139.718	233.527	2.51784	14.885	16.4021	-9.21677
-18.5214	-0.0137159	-26.7517	385.271	-41.5895	128.302	249.683	-14.4232	-18.5214	-0.0137159	-26.7517	385.271	-41.5895	128.302	249.683	-14.4232	-18.5214	-0.0137159	-26.7517	385.271	-41.5895	128.302	249.683	-14.4232	-18.5214	-0.0137159	-26.7517
-74.1119	88.0055	-32.3629	205.733	-93.1716	129.571	243.054	-26.8628	-74.1119	88.0055	-32.3629	205.733	-93.1716	129.571	243.054	-26.8628	-74.1119	88.0055	-32.3629	205.733	-93.1716	129.571	243.054	-26.8628	-74.1119	88.0055	-32.3629
-42.6893	30.4166	-54.5916	75.2136	-76.7307	126.813	266.412	-30.579	-42.6893	30.4166	-54.5916	75.2136	-76.7307	126.813	266.412	-30.579	-42.6893	30.4166	-54.5916	75.2136	-76.7307	126.813	266.412	-30.579	-42.6893	30.4166	-54.5916
23.439	-48.9166	-70.5604	-93.7937	-60.9593	75.7477	292.068	-27.1811	23.439	-48.9166	-70.5604	-93.7937	-60.9593	75.7477	292.068	-27.1811	23.439	-48.9166	-70.5604	-93.7937	-60.9593	75.7477	292.068	-27.1811	23.439	-48.9166	-70.5604
91.1404	-81.3525	-63.0893	-211.231	-16.3556	-13.2233	295.272	-23.4199	91.1404	-81.3525	-63.0893	-211.231	-16.3556	-13.2233	295.272	-23.4199	91.1404	-81.3525	-63.0893	-211.231	-16.3556	-13.2233	295.272	-23.4199	91.1404	-81.3525	-63.0893
151.694	-66.0231	-36.9807	-384.219	13.6683	-60.6212	288.187	-23.1894	151.694	-66.0231	-36.9807	-384.219	13.6683	-60.6212	288.187	-23.1894	151.694	-66.0231	-36.9807	-384.219	13.6683	-60.6212	288.187	-23.1894	151.694	-66.0231	-36.9807
138.412	-42.4587	-16.7802	-472.339	16.7635	-61.6466	273.125	-24.5073	138.412	-42.4587	-16.7802	-472.339	16.7635	-61.6466	273.125	-24.5073	138.412	-42.4587	-16.7802	-472.339	16.7635	-61.6466	273.125	-24.5073	138.412	-42.4587	-16.7802
154.54	-5.15507	-8.05844	-524.331	42.2939	-102.359	247.828	-25.0654	154.54	-5.15507	-8.05844	-524.331	42.2939	-102.359	247.828	-25.0654	154.54	-5.15507	-8.05844	-524.331	42.2939	-102.359	247.828	-25.0654	154.54	-5.15507	-8.05844
-12.8198	-4.26891	-1.33135	-531.877	46.0085	-122.925	225.094	-23.883	-12.8198	-4.26891	-1.33135	-531.877	46.0085	-122.925	225.094	-23.883	-12.8198	-4.26891	-1.33135	-531.877	46.0085	-122.925	225.094	-23.883	-12.8198	-4.26891	-1.33135
-154.756	0.0311787	-6.29391	-583.044	45.9291	-105.54	210.642	-15.7628	-154.756	0.0311787	-6.29391	-583.044	45.9291	-105.54	210.642	-15.7628	-154.756	0.0311787	-6.29391	-583.044	45.9291	-105.54	210.642	-15.7628	-154.756	0.0311787	-6.29391
-134.698	6.93171	-16.8754	-584.342	31.0567	-111.044	205.276	8.23635	-134.698	6.93171	-16.8754	-584.342	31.0567	-111.044	205.276	8.23635	-134.698	6.93171	-16.8754	-584.342	31.0567	-111.044	205.276	8.23635	-134.698	6.93171	-16.8754
-46.6827	41.9722	-31.986	-526.586	29.0142	-100.889	176.897	48.0061	-46.6827	41.9722	-31.986	-526.586	29.0142	-100.889	176.897	48.0061	-46.6827	41.9722	-31.986	-526.586	29.0142	-100.889	176.897	48.0061	-46.6827	41.9722	-31.986
108.863	23.4188	-1.30087	-281.22	11.727	-72.9811	170.1	88.0586	108.863	23.4188	-1.30087	-281.22	11.727	-72.9811	170.1	88.0586	108.863	23.4188	-1.30087	-281.22	11.727	-72.9811	170.1	88.0586	108.863	23.4188	-1.30087
7.90454	36.6449	31.619	-72.3852	9.15739	-67.7535	181.18	110.357	7.90454	36.6449	31.619	-72.3852	9.15739	-67.7535	181.18	110.357	7.90454	36.6449	31.619	-72.3852	9.15739	-67.7535	181.18	110.357	7.90454	36.6449	31.619
-91.4121	-45.7273	70.9916	8.40216	15.4388	0.743655	158.274	107.332	-91.4121	-45.7273	70.9916	8.40216	15.4388	0.743655	158.274	107.332	-91.4121	-45.7273	70.9916	8.40216	15.4388	0.743655	158.274	107.332	-91.4121	-45.7273	70.9916
-32.794	-21.5023	85.9404	-1.91914	46.2384	44.309	147.335	82.1388	-32.794	-21.5023	85.9404	-1.91914	46.2384	44.309	147.335	82.1388	-32.794	-21.5023	85.9404	-1.91914	46.2384	44.309	147.335	82.1388	-32.794	-21.5023	85.9404
23.6318	-91.7745	71.9846	-13.8462	29.1133	74.9621	118.781	42.4386	23.6318	-91.7745	71.9846	-13.8462	29.1133	74.9621	118.781	42.4386	23.6318	-91.7745	71.9846	-13.8462	29.1133	74.9621	118.781	42.4386	23.6318	-91.7745	71.9846
79.7505	-98.7344	59.6048	-92.368	30.6739	79.6691	91.0825	-3.66318	79.7505	-98.7344	59.6048	-92.368	30.6739	79.6691	91.0825	-3.66318	79.7505	-98.7344	59.6048	-92.368	30.6739	79.6691	91.0825	-3.66318	79.7505	-98.7344	59.6048
44.7381	-58.4754	51.2271	-149.842	5.6652	70.442	68.2256	-48.0533	44.7381	-58.4754	51.2271	-149.842	5.6652	70.442	68.2256	-48.0533	44.7381	-58.4754	51.2271	-149.842	5.6652	70.442	68.2256	-48.0533	44.7381	-58.4754	51.2271
-75.1271	-34.3647	40.6135	-200.586	-62.8333	64.283	46.9315	-83.9502	-75.1271	-34.3647	40.6135	-200.586	-62.8333	64.283	46.9315	-83.9502	-75.1271	-34.3647	40.6135	-200.586	-62.8333	64.283	46.9315	-83.9502	-75.1271	-34.3647	40.6135
-127.68	-17.0893	45.7695	-269.781	-82.4562	53.7621	34.3208	-109.758	-127.68	-17.0893	45.7695	-269.781	-82.4562	53.7621	34.3208	-109.758	-127.68	-17.0893	45.7695	-269.781	-82.4562	53.7621	34.3208	-109.758	-127.68	-17.0893	45.7695
-127.827	11.5798	28.4235	-315.338	-61.4911	34.9483	-0.984131	-127.511	-127.827	11.5798	28.4235	-315.338	-61.4911	34.9483	-0.984131	-127.511	-127.827	11.5798	28.4235	-315.338	-61.4911	34.9483	-0.984131	-127.511	-127.827	11.5798	28.4235
-103.28	38.6683	-9.17854	-314.232	-64.2924	44.9979	-8.9679	-133.942	-103.28	38.6683	-9.17854	-314.232	-64.2924	44.9979	-8.9679	-133.942	-103.28	38.6683	-9.17854	-314.232	-64.2924	44.9979	-8.9679	-133.942	-103.28	38.6683	-9.17854
-77.8926	24.8715	-11.9451	-285.297	-18.4968	36.764	-19.7535	-121.514	-77.8926	24.8715	-11.9451	-285.297	-18.4968	36.764	-19.7535	-121.514	-77.8926	24.8715	-11.9451	-285.297	-18.4968	36.764	-19.7535	-121.514	-77.8926	24.8715	-11.9451
-96.2331	47.4152	-17.3373	-220.983	11.7579	30.0062	-25.6076	-88.2359	-96.2331	47.4152	-17.3373	-220.983	11.7579	30.0062	-25.6076	-88.2359	-96.2331	47.4152	-17.3373	-220.983	11.7579	30.0062	-25.6076	-88.2359	-96.2331	47.4152	-17.3373
-49.5168	52.6167	-23.4472	-150.016	15.2032	42.0258	-35.4135	-43.3915	-49.5168	52.6167	-23.4472	-150.016	15.2032	42.0258	-35.4135	-43.3915	-49.5168	52.6167	-23.4472	-150.016	15.2032	42.0258	-35.4135	-43.3915	-49.5168	52.6167	-23.4472
11.9551	53.8204	-11.9694	-91.6394	-6.93982	53.1954	-48.2545	-2.97273	11.9551	53.8204	-11.9694	-91.6394	-6.93982	53.1954	-48.2545	-2.97273	11.9551	53.8204	-11.9694	-91.6394	-6.93982	53.1954	-48.2545	-2.97273	11.9551	53.8204	-11.9694
40.6891	4.54512	-16.4665	-14.3129	8.14978	66.882	-59.4376	20.3578	40.6891	4.54512	-16.4665	-14.3129	8.14978	66.882	-59.4376	20.3578	40.6891	4.54512	-16.4665	-14.3129	8.14978	66.882	-59.4376	20.3578	40.6891	4.54512	-16.4665
83.4859	0.100109	16.4009	21.0383	4.83283	41.3308	-22.8675	29.4517	83.4859	0.100109	16.4009	21.0383	4.83283	41.3308	-22.8675	29.4517	83.4859	0.100109	16.4009	21.0383	4.83283	41.3308	-22.8675	29.4517	83.4859	0.100109	16.4009
44.7449	-4.7179	7.7164	82.9274	38.8596	40.4947	-11.1807	36.6911	44.7449	-4.7179	7.7164	82.9274	38.8596	40.4947	-11.1807	36.6911	44.7449	-4.7179	7.7164	82.9274	38.8596	40.4947	-11.1807	36.6911	44.7449	-4.7179	7.7164
-6.745	-14.2093	1.13628	152.276	67.1841	30.4403	14.3669	50.3679	-6.745	-14.2093	1.13628	152.276	67.1841	30.4403	14.3669	50.3679	-6.745	-14.2093	1.13628	152.276	67.1841	30.4403	14.3669	50.3679	-6.745	-14.2093	1.13628
-52.0465	-69.5473	23.6687	208.422	60.772	18.7857	21.5219	71.5732	-52.0465	-69.5473	23.6687	208.422	60.772	18.7857	21.5219	71.5732	-52.0465	-69.5473	23.6687	208.422	60.772	18.7857	21.5219	71.5732	-52.0465	-69.5473	23.6687
-73.564	-70.9599	28.0244	224.612	45.9054	18.0941	24.8493	95.2624	-73.564	-70.9599	28.0244	224.612	45.9054	18.0941	24.8493	95.2624	-73.564	-70.9599	28.0244	224.612	45.9054	18.0941	24.8493	95.2624	-73.564	-70.9599	28.0244
-64.2881	34.6344	20.4215	237.962	36.7865	13.5464	18.2674	110.623	-64.2881	34.6344	20.4215	237.962	36.7865	13.5464	18.2674	110.623	-64.2881	34.6344	20.4215	237.962	36.7865	13.5464	18.2674	110.623	-64.2881	34.6344	20.4215
24.7362	127.247	21.2057	238.866	6.95668	4.23824	12.2681	107.941	24.7362	127.247	21.2057	238.866	6.95668	4.23824	12.2681	107.941	24.7362	127.247	21.2057	238.866	6.95668	4.23824	12.2681	107.941	24.7362	127.247	21.2057
194.965	111.155	51.2659	203.816	-24.2657	-5.4417	5.157	86.0107	194.965	111.155	51.2659	203.816	-24.2657	-5.4417	5.157	86.0107	194.965	111.155	51.2659	203.816	-24.2657	-5.4417	5.157	86.0107	194.965	111.155	51.2659
238.547	31.3297	80.525	182.396	-6.21294	-31.0229	-0.771179	52.4553	238.547	31.3297	80.525	182.396	-6.21294	-31.0229	-0.771179	52.4553	238.547	31.3297	80.525	182.396	-6.21294	-31.0229	-0.771179	52.4553	238.547	31.3297	80.525
224.705	-152.933	76.8533	168.227	-13.8775	-14.9798	-9.72768	17.4886	224.705	-152.933	76.8533	168.227	-13.8775	-14.9798	-9.72768	17.4886	224.705	-152.933	76.8533	168.227	-13.8775	-14.9798	-9.72768	17.4886	224.705	-152.933	76.8533
89.7561	-185.651	58.4441	156.395	-38.667	-48.7252	-1.53271	-11.6494	89.7561	-185.651	58.4441	156.395	-38.667	-48.7252	-1.53271	-11.6494	89.7561	-185.651	58.4441	156.395	-38.667	-48.7252	-1.53271	-11.6494	89.7561	-185.651	58.4441
-32.1028	-59.7431	49.1378	113.002	-46.6706	-78.5678	-14.3991	-32.5987	-32.1028	-59.7431	49.1378	113.002	-46.6706	-78.5678	-14.3991	-32.5987	-32.1028	-59.7431	49.1378	113.002	-46.6706	-78.5678	-14.3991	-32.5987	-32.1028	-59.7431	49.1378
-71.2923	176.492	26.8855	98.1829	-61.7642	-90.5717	-15.166	-46.6717	-71.2923	176.492	26.8855	98.1829	-61.7642	-90.5717	-15.166	-46.6717	-71.2923	176.492	26.8855	98.1829	-61.7642	-90.5717	-15.166	-46.6717	-71.2923	176.492	26.8855
-163.131	395.39	41.8854	64.8058	-70.7882	-58.8688	-26.167	-58.6057	-163.131	395.39	41.8854	64.8058	-70.7882	-58.8688	-26.167	-58.6057	-163.131	395.39	41.8854	64.8058	-70.7882	-58.8688	-26.167	-58.6057	-163.131	395.39	41.8854
-264.434	203.441	29.487	55.249	-68.2174	-83.8752	-32.4655	-71.9047	-264.434	203.441	29.487	55.249	-68.2174	-83.8752	-32.4655	-71.9047	-264.434	203.441	29.487	55.249	-68.2174	-83.8752	-32.4655	-71.9047	-264.434	203.441	29.487
-226.838	-92.9519	7.31027	30.2062	-65.3465	-38.7934	-48.0151	-84.5986	-226.838	-92.9519	7.31027	30.2062	-65.3465	-38.7934	-48.0151	-84.5986	-226.838	-92.9519	7.31027	30.2062	-65.3465	-38.7934	-48.0151	-84.5986	-226.838	-92.9519	7.31027
-135.875	-183.084	9.4347	29.913	-52.1947	34.9638	-58.631	-90.5038	-135.875	-183.084	9.4347	29.913	-52.1947	34.9638	-58.631	-90.5038	-135.875	-183.084	9.4347	29.913	-52.1947	34.9638	-58.631	-90.5038	-135.875	-183.084	9.4347
17.7403	-427.966	1.82602	9.03987	-24.7475	55.2776	-73.3943	-86.9817	17.7403	-427.966	1.82602	9.03987	-24.7475	55.2776	-73.3943	-86.9817	17.7403	-427.966	1.82602	9.03987	-24.7475	55.2776	-73.3943	-86.9817	17.7403	-427.966	1.82602
194.847	-275.038	15.3691	-38.519	-4.50028	59.6079	-88.3569	-80.2517	194.847	-275.038	15.3691	-38.519	-4.50028	59.6079	-88.3569	-80.2517	194.847	-275.038	15.3691	-38.519	-4.50028	59.6079	-88.3569	-80.2517	194.847	-275.038	15.3691
304.023	-124.641	2.49714	-120.255	-7.77689	49.4093	-121.435	-75.7149	304.023	-124.641	2.49714	-120.255	-7.77689	49.4093	-121.435	-75.7149	304.023	-124.641	2.49714	-120.255	-7.77689	49.4093	-121.435	-75.7149	304.023	-124.641	2.49714
184.563	63.607	7.53292	-205.758	-5.38113	33.2456	-117.349	-65.7663	184.563	63.607	7.53292	-205.758	-5.38113	33.2456	-117.349	-65.7663	184.563	63.607	7.53292	-205.758	-5.38113	33.2456	-117.349	-65.7663	184.563	63.607	7.53292
-50.2356	234.598	48.5267	-202.939	3.54009	-3.63823	-107.784	-39.1088	-50.2356	234.598	48.5267	-202.939	3.54009	-3.63823	-107.784	-39.1088	-50.2356	234.598	48.5267	-202.939	3.54009	-3.63823	-107.784	-39.1088	-50.2356	234.598	48.5267
-146.796	137.728	91.6961	-166.847	6.24533	-12.2719	-97.0981	4.39844	-146.796	137.728	91.6961	-166.847	6.24533	-12.2719	-97.0981	4.39844	-146.796	137.728	91.6961	-166.847	6.24533	-12.2719	-97.0981	4.39844	-146.796	137.728	91.6961
-183.025	96.5322	97.0725	-94.8606	14.855	-19.5838	-113.015	52.9554	-183.025	96.5322	97.0725	-94.8606	14.855	-19.5838	-113.015	52.9554	-183.025	96.5322	97.0725	-94.8606	14.855	-19.5838	-113.015	52.9554	-183.025	96.5322	97.0725
-58.3279	92.0176	47.8246	-24.6787	13.4083	-47.8318	-109.116	86.1166	-58.3279	92.0176	47.8246	-24.6787	13.4083	-47.8318	-109.116	86.1166	-58.3279	92.0176	47.8246	-24.6787	13.4083	-47.8318	-109.116	86.1166	-58.3279	92.0176	47.8246
22.3175	151.683	13.6037	43.7892	-8.59491	-64.5749	-99.487	87.7606	22.3175	151.683	13.6037	43.7892	-8.59491	-64.5749	-99.487	87.7606	22.3175	151.683	13.6037	43.7892	-8.59491	-64.5749	-99.487	87.7606	22.3175	151.683	13.6037
74.217	141.103	-37.6359	104.147	0.546085	-89.1935	-86.7862	65.1401	74.217	141.103	-37.6359	104.147	0.546085	-89.1935	-86.7862	65.1401	74.217	141.103	-37.6359	104.147	0.546085	-89.1935	-86.7862	65.1401	74.217	141.103	-37.6359
11.4698	88.891	-65.1847	124.144	36.7916	-107.431	-95.114	45.5381	11.4698	88.891	-65.1847	124.144	36.7916	-107.431	-95.114	45.5381	11.4698	88.891	-65.1847	124.144	36.7916	-107.431	-95.114	45.5381	11.4698	88.891	-65.1847
-45.5789	29.1489	-89.8298	145.3	61.97	-78.9711	-92.8302	47.3622	-45.5789	29.1489	-89.8298	145.3	61.97	-78.9711	-92.8302	47.3622	-45.5789	29.1489	-89.8298	145.3	61.97	-78.9711	-92.8302	47.3622	-45.5789	29.1489	-89.8298
-112.121	35.7833	-85.4624	151.229	43.88	-74.7331	-78.5415	63.0344	-112.121	35.7833	-85.4624	151.229	43.88	-74.7331	-78.5415	63.0344	-112.121	35.7833	-85.4624	151.229	43.88	-74.7331	-78.5415	63.0344	-112.121	35.7833	-85.4624
-126.474	58.9865	-88.6643	161.668	36.9249	-75.0853	-81.1604	69.8625	-126.474	58.9865	-88.6643	161.668	36.9249	-75.0853	-81.1604	69.8625	-126.474	58.9865	-88.6643	161.668	36.9249	-75.0853	-81.1604	69.8625	-126.474	58.9865	-88.6643
-130.076	99.5898	-59.4121	167.578	34.5777	-54.8503	-88.751	57.5553	-130.076	99.5898	-59.4121	167.578	34.5777	-54.8503	-88.751	57.5553	-130.076	99.5898	-59.4121	167.578	34.5777	-54.8503	-88.751	57.5553	-130.076	99.5898	-59.4121
-84.3554	212.39	-28.0736	151.702	56.8194	-44.6865	-91.1055	33.1048	-84.3554	212.39	-28.0736	151.702	56.8194	-44.6865	-91.1055	33.1048	-84.3554	212.39	-28.0736	151.702	56.8194	-44.6865	-91.1055	33.1048	-84.3554	212.39	-28.0736
9.64228	5.56092	-33.7858	132.386	76.2182	41.0939	-97.6771	1.15446	9.64228	5.56092	-33.7858	132.386	76.2182	41.0939	-97.6771	1.15446	9.64228	5.56092	-33.7858	132.386	76.2182	41.0939	-97.6771	1.15446	9.64228	5.56092	-33.7858
26.1759	-138.55	-14.0376	72.362	62.0395	115.696	-78.0026	-42.2187	26.1759	-138.55	-14.0376	72.362	62.0395	115.696	-78.0026	-42.2187	26.1759	-138.55	-14.0376	72.362	62.0395	115.696	-78.0026	-42.2187	26.1759	-138.55	-14.0376
87.0213	-160.175	29.6951	51.91	5.56769	112.191	-77.3372	-90.8409	87.0213	-160.175	29.6951	51.91	5.56769	112.191	-77.3372	-90.8409	87.0213	-160.175	29.6951	51.91	5.56769	112.191	-77.3372	-90.8409	87.0213	-160.175	29.6951
150.888	-72.2772	43.9162	38.46	-57.0761	79.3325	-56.2962	-124.81	150.888	-72.2772	43.9162	38.46	-57.0761	79.3325	-56.2962	-124.81	150.888	-72.2772	43.9162	38.46	-57.0761	79.3325	-56.2962	-124.81	150.888	-72.2772	43.9162
88.2148	-68.0151	8.26724	74.6207	-45.1987	53.5835	-47.9746	-127.243	88.2148	-68.0151	8.26724	74.6207	-45.1987	53.5835	-47.9746	-127.243	88.2148	-68.0151	8.26724	74.6207	-45.1987	53.5835	-47.9746	-127.243	88.2148	-68.0151	8.26724
75.6951	4.38738	3.00094	124.342	-16.6238	33.2387	-33.7923	-98.0336	75.6951	4.38738	3.00094	124.342	-16.6238	33.2387	-33.7923	-98.0336	75.6951	4.38738	3.00094	124.342	-16.6238	33.2387	-33.7923	-98.0336	75.6951	4.38738	3.00094
89.9222	-32.623	-37.7673	140.509	21.4895	-17.4039	-36.7313	-53.703	89.9222	-32.623	-37.7673	140.509	21.4895	-17.4039	-36.7313	-53.703	89.9222	-32.623	-37.7673	140.509	21.4895	-17.4039	-36.7313	-53.703	89.9222	-32.623	-37.7673
23.483	12.2198	-29.6334	47.9782	20.6174	-51.9235	-52.5509	-15.8971	23.483	12.2198	-29.6334	47.9782	20.6174	-51.9235	-52.5509	-15.8971	23.483	12.2198	-29.6334	47.9782	20.6174	-51.9235	-52.5509	-15.8971	23.483	12.2198	-29.6334
44.7761	6.23866	6.88898	-33.3011	-48.808	-58.3341	-30.495	2.86496	44.7761	6.23866	6.88898	-33.3011	-48.808	-58.3341	-30.495	2.86496	44.7761	6.23866	6.88898	-33.3011	-48.808	-58.3341	-30.495	2.86496	44.7761	6.23866	6.88898
-8.49523	-118.848	44.877	-111.404	114.961	-42.5391	-14.7654	3.92681	-8.49523	-118.848	44.877	-111.404	114.961	-42.5391	-14.7654	3.92681	-8.49523	-118.848	44.877	-111.404	114.961	-42.5391	-14.7654	3.92681	-8.49523	-118.848	44.877
30.4525	-127.06	26.4297	-207.633	229.611	-31.7023	-4.67066	-4.52423	30.4525	-127.06	26.4297	-207.633	229.611	-31.7023	-4.67066	-4.52423	30.4525	-127.06	26.4297	-207.633	229.611	-31.7023	-4.67066	-4.52423	30.4525	-127.06	26.4297
-11.5231	-129.871	-43.0732	-270.246	180.237	-21.206	-20.1339	-15.2325	-11.5231	-129.871	-43.0732	-270.246	180.237	-21.206	-20.1339	-15.2325	-11.5231	-129.871	-43.0732	-270.246	180.237	-21.206	-20.1339	-15.2325	-11.5231	-129.871	-43.0732
-33.1204	-139.559	0.362408	-318.903	79.5759	-12.6124	-34.1485	-24.228	-33.1204	-139.559	0.362408	-318.903	79.5759	-12.6124	-34.1485	-24.228	-33.1204	-139.559	0.362408	-318.903	79.5759	-12.6124	-34.1485	-24.228	-33.1204	-139.559	0.362408
1.40684	-103.209	26.1766	-341.186	-15.7996	18.9129	-56.6241	-29.5903	1.40684	-103.209	26.1766	-341.186	-15.7996	18.9129	-56.6241	-29.5903	1.40684	-103.209	26.1766	-341.186	-15.7996	18.9129	-56.6241	-29.5903	1.40684	-103.209	26.1766
38.9228	-13.9746	-4.09015	-322.297	-89.5294	34.0423	-58.829	-30.1066	38.9228	-13.9746	-4.09015	-322.297	-89.5294	34.0423	-58.829	-30.1066	38.9228	-13.9746	-4.09015	-322.297	-89.5294	34.0423	-58.829	-30.1066	38.9228	-13.9746	-4.09015
101.482	42.5346	-35.9594	-262.373	-164.527	33.6082	-44.301	-25.2045	101.482	42.5346	-35.9594	-262.373	-164.527	33.6082	-44.301	-25.2045	101.482	42.5346	-35.9594	-262.373	-164.527	33.6082	-44.301	-25.2045	101.482	42.5346	-35.9594
76.6842	-2.33976	-60.7245	-301.062	-216.507	39.4832	2.08293	-15.988	76.6842	-2.33976	-60.7245	-301.062	-216.507	39.4832	2.08293	-15.988	76.6842	-2.33976	-60.7245	-301.062	-216.507	39.4832	2.08293	-15.988	76.6842	-2.33976	-60.7245
21.7533	-4.68352	-79.202	-215.643	-245.297	57.1981	37.8771	-3.61587	21.7533	-4.68352	-79.202	-215.643	-245.297	57.1981	37.8771	-3.61587	21.7533	-4.68352	-79.202	-215.643	-245.297	57.1981	37.8771	-3.61587	21.7533	-4.68352	-79.202
14.6719	24.8442	-84.0155	-47.0883	-225.859	56.193	72.2172	11.4014	14.6719	24.8442	-84.0155	-47.0883	-225.859	56.193	72.2172	11.4014	14.6719	24.8442	-84.0155	-47.0883	-225.859	56.193	72.2172	11.4014	14.6719	24.8442	-84.0155
42.9553	93.3101	-65.1977	1.58606	-193.157	39.533	107.041	28.7353	42.9553	93.3101	-65.1977	1.58606	-193.157	39.533	107.041	28.7353	42.9553	93.3101	-65.1977	1.58606	-193.157	39.533	107.041	28.7353	42.9553	93.3101	-65.1977
85.1063	98.9949	-46.9799	14.6001	-140.93	35.4724	94.6222	44.4421	85.1063	98.9949	-46.9799	14.6001	-140.93	35.4724	94.6222	44.4421	85.1063	98.9949	-46.9799	14.6001	-140.93	35.4724	94.6222	44.4421	85.1063	98.9949	-46.9799
94.0005	171.791	-30.9495	42.181	-101.1	21.8717	110.852	53.3888	94.0005	171.791	-30.9495	42.181	-101.1	21.8717	110.852	53.3888	94.0005	171.791	-30.9495	42.181	-101.1	21.8717	110.852	53.3888	94.0005	171.791	-30.9495
71.0583	186.609	-13.1613	22.9739	-31.2389	-6.54647	91.3179	53.375	71.0583	186.609	-13.1613	22.9739	-31.2389	-6.54647	91.3179	53.375	71.0583	186.609	-13.1613	22.9739	-31.2389	-6.54647	91.3179	53.375	71.0583	186.609	-13.1613
-38.3879	67.2629	2.43123	-9.3046	-16.3541	15.3593	81.7524	46.0572	-38.3879	67.2629	2.43123	-9.3046	-16.3541	15.3593	81.7524	46.0572	-38.3879	67.2629	2.43123	-9.3046	-16.3541	15.3593	81.7524	46.0572	-38.3879	67.2629	2.43123
-124.238	-107.882	3.39341	-32.8019	15.9759	33.5833	103.776	36.2585	-124.238	-107.882	3.39341	-32.8019	15.9759	33.5833	103.776	36.2585	-124.238	-107.882	3.39341	-32.8019	15.9759	33.5833	103.776	36.2585	-124.238	-107.882	3.39341
-116.206	-96.0075	-8.10041	10.7522	17.8866	61.2069	113.747	29.2601	-116.206	-96.0075	-8.10041	10.7522	17.8866	61.2069	113.747	29.2601	-116.206	-96.0075	-8.10041	10.7522	17.8866	61.2069	113.747	29.2601	-116.206	-96.0075	-8.10041
-0.269274	-121.932	-3.20177	68.3867	28.8158	46.0004	93.1097	27.8088	-0.269274	-121.932	-3.20177	68.3867	28.8158	46.0004	93.1097	27.8088	-0.269274	-121.932	-3.20177	68.3867	28.8158	46.0004	93.1097	27.8088	-0.269274	-121.932	-3.20177
147.892	-110.858	-1.94737	137.186	77.5886	36.8884	91.8629	34.2369	147.892	-110.858	-1.94737	137.186	77.5886	36.8884	91.8629	34.2369	147.892	-110.858	-1.94737	137.186	77.5886	36.8884	91.8629	34.2369	147.892	-110.858	-1.94737
217.301	-47.6141	-13.0506	123.897	142.173	29.1005	76.0781	48.729	217.301	-47.6141	-13.0506	123.897	142.173	29.1005	76.0781	48.729	217.301	-47.6141	-13.0506	123.897	142.173	29.1005	76.0781	48.729	217.301	-47.6141	-13.0506
198.214	-42.2594	-9.33763	78.6878	163.644	60.4072	71.7116	65.5592	198.214	-42.2594	-9.33763	78.6878	163.644	60.4072	71.7116	65.5592	198.214	-42.2594	-9.33763	78.6878	163.644	60.4072	71.7116	65.5592	198.214	-42.2594	-9.33763
22.378	-95.5969	-1.12663	84.2228	197.755	32.6163	75.8758	76.8758	22.378	-95.5969	-1.12663	84.2228	197.755	32.6163	75.8758	76.8758	22.378	-95.5969	-1.12663	84.2228	197.755	32.6163	75.8758	76.8758	22.378	-95.5969	-1.12663
-135.483	-18.8288	-4.36176	82.1435	155.293	-16.3513	73.4706	81.7952	-135.483	-18.8288	-4.36176	82.1435	155.293	-16.3513	73.4706	81.7952	-135.483	-18.8288	-4.36176	82.1435	155.293	-16.3513	73.4706	81.7952	-135.483	-18.8288	-4.36176
-181.44	86.4225	-20.9156	73.3182	128.644	-17.6407	75.5129	84.5231	-181.44	86.4225	-20.9156	73.3182	128.644	-17.6407	75.5129	84.5231	-181.44	86.4225	-20.9156	73.3182	128.644	-17.6407	75.5129	84.5231	-181.44	86.4225	-20.9156
-193.258	21.1448	-9.80971	44.9085	79.9712	-1.66576	62.7815	83.4661	-193.258	21.1448	-9.80971	44.9085	79.9712	-1.66576	62.7815	83.4661	-193.258	21.1448	-9.80971	44.9085	79.9712	-1.66576	62.7815	83.4661	-193.258	21.1448	-9.80971
-103.703	-21.5704	-1.0697	30.6291	44.5689	8.48618	84.7281	67.6856	-103.703	-21.5704	-1.0697	30.6291	44.5689	8.48618	84.7281	67.6856	-103.703	-21.5704	-1.0697	30.6291	44.5689	8.48618	84.7281	67.6856	-103.703	-21.5704	-1.0697
15.5858	34.3301	-1.76397	53.3684	11.1625	13.1624	81.4183	28.6168	15.5858	34.3301	-1.76397	53.3684	11.1625	13.1624	81.4183	28.6168	15.5858	34.3301	-1.76397	53.3684	11.1625	13.1624	81.4183	28.6168	15.5858	34.3301	-1.76397
79.1167	187.632	-9.78614	31.0544	-39.0124	-21.5875	64.6176	-28.3555	79.1167	187.632	-9.78614	31.0544	-39.0124	-21.5875	64.6176	-28.3555	79.1167	187.632	-9.78614	31.0544	-39.0124	-21.5875	64.6176	-28.3555	79.1167	187.632	-9.78614
113.575	301.049	-9.11683	-0.750315	-88.8177	-33.9946	60.9951	-85.6857	113.575	301.049	-9.11683	-0.750315	-88.8177	-33.9946	60.9951	-85.6857	113.575	301.049	-9.11683	-0.750315	-88.8177	-33.9946	60.9951	-85.6857	113.575	301.049	-9.11683
45.2876	306.371	-15.4112	5.6597	-97.3034	-59.0299	66.806	-124.976	45.2876	306.371	-15.4112	5.6597	-97.3034	-59.0299	66.806	-124.976	45.2876	306.371	-15.4112	5.6597	-97.3034	-59.0299	66.806	-124.976	45.2876	306.371	-15.4112
16.848	222.44	-17.8657	59.5207	-125.897	-61.2157	76.0096	-134.668	16.848	222.44	-17.8657	59.5207	-125.897	-61.2157	76.0096	-134.668	16.848	222.44	-17.8657	59.5207	-125.897	-61.2157	76.0096	-134.668	16.848	222.44	-17.8657
-39.2577	-42.7637	6.60305	121.276	-120.847	-73.9241	67.5068	-113.7	-39.2577	-42.7637	6.60305	121.276	-120.847	-73.9241	67.5068	-113.7	-39.2577	-42.7637	6.60305	121.276	-120.847	-73.9241	67.5068	-113.7	-39.2577	-42.7637	6.60305
-28.8235	-363.5	9.10823	118.736	-105.113	-7.98354	68.033	-68.055	-28.8235	-363.5	9.10823	118.736	-105.113	-7.98354	68.033	-68.055	-28.8235	-363.5	9.10823	118.736	-105.113	-7.98354	68.033	-68.055	-28.8235	-363.5	9.10823
-22.1697	-434.16	7.69968	15.6152	-48.3176	1.06068	68.0037	-6.22577	-22.1697	-434.16	7.69968	15.6152	-48.3176	1.06068	68.0037	-6.22577	-22.1697	-434.16	7.69968	15.6152	-48.3176	1.06068	68.0037	-6.22577	-22.1697	-434.16	7.69968
-41.237	-228.756	23.5434	3.82118	15.3021	24.0871	37.1706	59.2768	-41.237	-228.756	23.5434	3.82118	15.3021	24.0871	37.1706	59.2768	-41.237	-228.756	23.5434	3.82118	15.3021	24.0871	37.1706	59.2768	-41.237	-228.756	23.5434
-100.275	-22.0814	15.5602	58.7119	54.4855	53.6881	35.3743	111.499	-100.275	-22.0814	15.5602	58.7119	54.4855	53.6881	35.3743	111.499	-100.275	-22.0814	15.5602	58.7119	54.4855	53.6881	35.3743	111.499	-100.275	-22.0814	15.5602
-97.2345	109.712	6.35733	63.8603	81.2331	10.0791	21.4436	133.787	-97.2345	109.712	6.35733	63.8603	81.2331	10.0791	21.4436	133.787	-97.2345	109.712	6.35733	63.8603	81.2331	10.0791	21.4436	133.787	-97.2345	109.712	6.35733
-72.6898	198.044	27.3016	-31.26	63.842	2.21912	-14.7705	118.951	-72.6898	198.044	27.3016	-31.26	63.842	2.21912	-14.7705	118.951	-72.6898	198.044	27.3016	-31.26	63.842	2.21912	-14.7705	118.951	-72.6898	198.044	27.3016
-37.652	312.875	31.5226	-154.349	46.9224	-25.8089	-55.7189	73.7191	-37.652	312.875	31.5226	-154.349	46.9224	-25.8089	-55.7189	73.7191	-37.652	312.875	31.5226	-154.349	46.9224	-25.8089	-55.7189	73.7191	-37.652	312.875	31.5226
-116.915	387.179	25.2321	-271.065	78.985	-36.6957	-69.3175	15.7468	-116.915	387.179	25.2321	-271.065	78.985	-36.6957	-69.3175	15.7468	-116.915	387.179	25.2321	-271.065	78.985	-36.6957	-69.3175	15.7468	-116.915	387.179	25.2321
-165.626	61.0079	0.436797	-332.739	59.9521	-47.244	-53.8024	-34.3906	-165.626	61.0079	0.436797	-332.739	59.9521	-47.244	-53.8024	-34.3906	-165.626	61.0079	0.436797	-332.739	59.9521	-47.244	-53.8024	-34.3906	-165.626	61.0079	0.436797
-124.426	-138.633	-3.84559	-320.52	39.2938	-39.7861	-56.6392	-66.1721	-124.426	-138.633	-3.84559	-320.52	39.2938	-39.7861	-56.6392	-66.1721	-124.426	-138.633	-3.84559	-320.52	39.2938	-39.7861	-56.6392	-66.1721	-124.426	-138.633	-3.84559
-111.677	-235.958	-11.4939	-185.689	-13.014	-32.6231	-53.479	-87.3667	-111.677	-235.958	-11.4939	-185.689	-13.014	-32.6231	-53.479	-87.3667	-111.677	-235.958	-11.4939	-185.689	-13.014	-32.6231	-53.479	-87.3667	-111.677	-235.958	-11.4939
-43.8189	-273.994	1.97299	-24.2924	-37.8603	-32.5073	-37.6284	-102.357	-43.8189	-273.994	1.97299	-24.2924	-37.8603	-32.5073	-37.6284	-102.357	-43.8189	-273.994	1.97299	-24.2924	-37.8603	-32.5073	-37.6284	-102.357	-43.8189	-273.994	1.97299
-6.50652	-222.085	26.6705	97.3881	-2.66735	-44.2733	-41.2382	-94.3021	-6.50652	-222.085	26.6705	97.3881	-2.66735	-44.2733	-41.2382	-94.3021	-6.50652	-222.085	26.6705	97.3881	-2.66735	-44.2733	-41.2382	-94.3021	-6.50652	-222.085	26.6705
70.1527	80.4263	41.2247	125.233	57.596	-43.7525	-35.1735	-53.1445	70.1527	80.4263	41.2247	125.233	57.596	-43.7525	-35.1735	-53.1445	70.1527	80.4263	41.2247	125.233	57.596	-43.7525	-35.1735	-53.1445	70.1527	80.4263	41.2247
45.8275	277.896	29.8842	136.118	93.8142	-25.0131	-48.2738	0.795902	45.8275	277.896	29.8842	136.118	93.8142	-25.0131	-48.2738	0.795902	45.8275	277.896	29.8842	136.118	93.8142	-25.0131	-48.2738	0.795902	45.8275	277.896	29.8842
-17.417	241.096	32.2193	89.331	103.997	-10.9999	-79.7138	37.7515	-17.417	241.096	32.2193	89.331	103.997	-10.9999	-79.7138	37.7515	-17.417	241.096	32.2193	89.331	103.997	-10.9999	-79.7138	37.7515	-17.417	241.096	32.2193
-36.5844	25.2203	42.0832	77.603	130.462	-5.16392	-85.7401	45.0899	-36.5844	25.2203	42.0832	77.603	130.462	-5.16392	-85.7401	45.0899	-36.5844	25.2203	42.0832	77.603	130.462	-5.16392	-85.7401	45.0899	-36.5844	25.2203	42.0832
57.1553	-89.7161	39.7467	112.383	83.2096	2.25335	-105.484	28.3376	57.1553	-89.7161	39.7467	112.383	83.2096	2.25335	-105.484	28.3376	57.1553	-89.7161	39.7467	112.383	83.2096	2.25335	-105.484	28.3376	57.1553	-89.7161	39.7467
67.9042	-137.23	28.3169	173.217	13.3436	25.3908	-125.368	1.91254	67.9042	-137.23	28.3169	173.217	13.3436	25.3908	-125.368	1.91254	67.9042	-137.23	28.3169	173.217	13.3436	25.3908	-125.368	1.91254	67.9042	-137.23	28.3169
90.3478	-84.245	9.94982	268.091	-39.6892	25.1904	-121.416	-19.6977	90.3478	-84.245	9.94982	268.091	-39.6892	25.1904	-121.416	-19.6977	90.3478	-84.245	9.94982	268.091	-39.6892	25.1904	-121.416	-19.6977	90.3478	-84.245	9.94982
70.3097	38.9765	-20.542	326.012	-75.1362	12.6046	-115.48	-27.3936	70.3097	38.9765	-20.542	326.012	-75.1362	12.6046	-115.48	-27.3936	70.3097	38.9765	-20.542	326.012	-75.1362	12.6046	-115.48	-27.3936	70.3097	38.9765	-20.542
14.0756	119.071	-30.0754	334.317	-70.8481	15.3493	-99.9865	-20.9685	14.0756	119.071	-30.0754	334.317	-70.8481	15.3493	-99.9865	-20.9685	14.0756	119.071	-30.0754	334.317	-70.8481	15.3493	-99.9865	-20.9685	14.0756	119.071	-30.0754
-70.4087	-89.5805	-25.1168	312.425	-42.1804	43.2161	-77.1099	-5.71364	-70.4087	-89.5805	-25.1168	312.425	-42.1804	43.2161	-77.1099	-5.71364	-70.4087	-89.5805	-25.1168	312.425	-42.1804	43.2161	-77.1099	-5.71364	-70.4087	-89.5805	-25.1168
-96.8616	-147.744	-19.5682	285.643	-30.5347	61.3943	-56.7712	14.7757	-96.8616	-147.744	-19.5682	285.643	-30.5347	61.3943	-56.7712	14.7757	-96.8616	-147.744	-19.5682	285.643	-30.5347	61.3943	-56.7712	14.7757	-96.8616	-147.744	-19.5682
-73.4554	-121.951	-21.8502	273.594	-25.5175	40.9037	-48.6681	38.829	-73.4554	-121.951	-21.8502	273.594	-25.5175	40.9037	-48.6681	38.829	-73.4554	-121.951	-21.8502	273.594	-25.5175	40.9037	-48.6681	38.829	-73.4554	-121.951	-21.8502
-33.2839	-52.1215	-8.99311	252.084	-9.53129	49.9335	-77.1756	58.3925	-33.2839	-52.1215	-8.99311	252.084	-9.53129	49.9335	-77.1756	58.3925	-33.2839	-52.1215	-8.99311	252.084	-9.53129	49.9335	-77.1756	58.3925	-33.2839	-52.1215	-8.99311
14.2511	38.5594	-3.73593	218.853	13.0017	32.3788	-95.4604	60.9883	14.2511	38.5594	-3.73593	218.853	13.0017	32.3788	-95.4604	60.9883	14.2511	38.5594	-3.73593	218.853	13.0017	32.3788	-95.4604	60.9883	14.2511	38.5594	-3.73593
25.5411	-154.184	-25.4973	171.117	44.4091	31.3708	-96.0272	41.8114	25.5411	-154.184	-25.4973	171.117	44.4091	31.3708	-96.0272	41.8114	25.5411	-154.184	-25.4973	171.117	44.4091	31.3708	-96.0272	41.8114	25.5411	-154.184	-25.4973
32.1808	-153.516	11.1848	149.446	48.0927	0.357728	-79.0296	9.64834	32.1808	-153.516	11.1848	149.446	48.0927	0.357728	-79.0296	9.64834	32.1808	-153.516	11.1848	149.446	48.0927	0.357728	-79.0296	9.64834	32.1808	-153.516	11.1848
-21.4398	-111.133	11.3135	129.27	11.7118	-13.5707	-64.9693	-17.5288	-21.4398	-111.133	11.3135	129.27	11.7118	-13.5707	-64.9693	-17.5288	-21.4398	-111.133	11.3135	129.27	11.7118	-13.5707	-64.9693	-17.5288	-21.4398	-111.133	11.3135
-16.9439	-113.593	26.0846	93.7728	22.3475	-12.8539	-48.3794	-33.2882	-16.9439	-113.593	26.0846	93.7728	22.3475	-12.8539	-48.3794	-33.2882	-16.9439	-113.593	26.0846	93.7728	22.3475	-12.8539	-48.3794	-33.2882	-16.9439	-113.593	26.0846
-3.32926	22.7751	49.1346	74.6608	19.3454	-21.5926	-34.0881	-49.4984	-3.32926	22.7751	49.1346	74.6608	19.3454	-21.5926	-34.0881	-49.4984	-3.32926	22.7751	49.1346	74.6608	19.3454	-21.5926	-34.0881	-49.4984	-3.32926	22.7751	49.1346
28.5666	112.031	65.1657	47.3304	10.4785	-13.9731	-62.8119	-63.6821	28.5666	112.031	65.1657	47.3304	10.4785	-13.9731	-62.8119	-63.6821	28.5666	112.031	65.1657	47.3304	10.4785	-13.9731	-62.8119	-63.6821	28.5666	112.031	65.1657
22.2885	233.592	41.0129	21.9828	9.05866	-4.72665	-53.5057	-46.4283	22.2885	233.592	41.0129	21.9828	9.05866	-4.72665	-53.5057	-46.4283	22.2885	233.592	41.0129	21.9828	9.05866	-4.72665	-53.5057	-46.4283	22.2885	233.592	41.0129
52.5346	207.918	21.7267	-17.5104	-3.51314	-1.87501	-65.8559	21.4354	52.5346	207.918	21.7267	-17.5104	-3.51314	-1.87501	-65.8559	21.4354	52.5346	207.918	21.7267	-17.5104	-3.51314	-1.87501	-65.8559	21.4354	52.5346	207.918	21.7267
42.3597	86.9611	3.47798	-27.2932	-39.0312	10.5442	-62.4255	124.363	42.3597	86.9611	3.47798	-27.2932	-39.0312	10.5442	-62.4255	124.363	42.3597	86.9611	3.47798	-27.2932	-39.0312	10.5442	-62.4255	124.363	42.3597	86.9611	3.47798
26.2611	-84.4821	-13.3778	-20.6477	-68.2512	10.3208	-49.97	218.904	26.2611	-84.4821	-13.3778	-20.6477	-68.2512	10.3208	-49.97	218.904	26.2611	-84.4821	-13.3778	-20.6477	-68.2512	10.3208	-49.97	218.904	26.2611	-84.4821	-13.3778
5.38804	-108.951	9.04187	-36.3928	36.0762	18.2305	-50.2196	259.694	5.38804	-108.951	9.04187	-36.3928	36.0762	18.2305	-50.2196	259.694	5.38804	-108.951	9.04187	-36.3928	36.0762	18.2305	-50.2196	259.694	5.38804	-108.951	9.04187
17.8163	-55.4372	-1.71347	-40.3099	74.2027	13.421	-40.0797	234.191	17.8163	-55.4372	-1.71347	-40.3099	74.2027	13.421	-40.0797	234.191	17.8163	-55.4372	-1.71347	-40.3099	74.2027	13.421	-40.0797	234.191	17.8163	-55.4372	-1.71347
29.0461	10.1821	-0.851987	-37.9569	19.8591	-2.58678	-24.175	169.355	29.0461	10.1821	-0.851987	-37.9569	19.8591	-2.58678	-24.175	169.355	29.0461	10.1821	-0.851987	-37.9569	19.8591	-2.58678	-24.175	169.355	29.0461	10.1821	-0.851987
57.4055	-1.9677	-14.9975	-51.6898	3.95189	-16.4782	-20.9098	104.916	57.4055	-1.9677	-14.9975	-51.6898	3.95189	-16.4782	-20.9098	104.916	57.4055	-1.9677	-14.9975	-51.6898	3.95189	-16.4782	-20.9098	104.916	57.4055	-1.9677	-14.9975
115.958	-3.45981	0.133767	-71.7978	10.4826	-28.3754	5.56998	69.4435	115.958	-3.45981	0.133767	-71.7978	10.4826	-28.3754	5.56998	69.4435	115.958	-3.45981	0.133767	-71.7978	10.4826	-28.3754	5.56998	69.4435	115.958	-3.45981	0.133767
79.5369	-0.339765	13.536	-85.5558	-4.39986	-34.6653	15.1161	68.5672	79.5369	-0.339765	13.536	-85.5558	-4.39986	-34.6653	15.1161	68.5672	79.5369	-0.339765	13.536	-85.5558	-4.39986	-34.6653	15.1161	68.5672	79.5369	-0.339765	13.536
59.2566	113.557	34.9886	-112.518	-30.8764	-21.1801	27.0387	84.4476	59.2566	113.557	34.9886	-112.518	-30.8764	-21.1801	27.0387	84.4476	59.2566	113.557	34.9886	-112.518	-30.8764	-21.1801	27.0387	84.4476	59.2566	113.557	34.9886
84.1572	10.7175	39.2479	-111.296	-76.1876	-15.2369	39.799	89.159	84.1572	10.7175	39.2479	-111.296	-76.1876	-15.2369	39.799	89.159	84.1572	10.7175	39.2479	-111.296	-76.1876	-15.2369	39.799	89.159	84.1572	10.7175	39.2479
52.1895	-60.97	52.2966	-112.639	-126.18	-15.0617	48.5483	65.0256	52.1895	-60.97	52.2966	-112.639	-126.18	-15.0617	48.5483	65.0256	52.1895	-60.97	52.2966	-112.639	-126.18	-15.0617	48.5483	65.0256	52.1895	-60.97	52.2966
-5.68297	-151.281	88.7499	-118.145	-137.792	-18.3649	66.5992	13.9431	-5.68297	-151.281	88.7499	-118.145	-137.792	-18.3649	66.5992	13.9431	-5.68297	-151.281	88.7499	-118.145	-137.792	-18.3649	66.5992	13.9431	-5.68297	-151.281	88.7499
-22.8222	-184.45	72.4952	-152.757	-113.887	-9.77943	67.5943	-48.913	-22.8222	-184.45	72.4952	-152.757	-113.887	-9.77943	67.5943	-48.913	-22.8222	-184.45	72.4952	-152.757	-113.887	-9.77943	67.5943	-48.913	-22.8222	-184.45	72.4952
-20.1838	-146.769	30.4836	-210.024	-88.4521	-6.46839	77.5227	-105.543	-20.1838	-146.769	30.4836	-210.024	-88.4521	-6.46839	77.5227	-105.543	-20.1838	-146.769	30.4836	-210.024	-88.4521	-6.46839	77.5227	-105.543	-20.1838	-146.769	30.4836
-22.5981	-21.5181	-19.8347	-204.333	-73.2225	-1.8655	86.1219	-142.227	-22.5981	-21.5181	-19.8347	-204.333	-73.2225	-1.8655	86.1219	-142.227	-22.5981	-21.5181	-19.8347	-204.333	-73.2225	-1.8655	86.1219	-142.227	-22.5981	-21.5181	-19.8347
-12.3846	204.077	-53.4465	-223.58	-57.2475	10.0575	80.1797	-155.845	-12.3846	204.077	-53.4465	-223.58	-57.2475	10.0575	80.1797	-155.845	-12.3846	204.077	-53.4465	-223.58	-57.2475	10.0575	80.1797	-155.845	-12.3846	204.077	-53.4465
4.15839	152.307	-70.2331	-239.178	-40.9026	11.9967	84.8091	-154.219	4.15839	152.307	-70.2331	-239.178	-40.9026	11.9967	84.8091	-154.219	4.15839	152.307	-70.2331	-239.178	-40.9026	11.9967	84.8091	-154.219	4.15839	152.307	-70.2331
-5.10756	-13.6054	-66.0643	-283.066	-16.3811	14.4434	79.284	-146.748	-5.10756	-13.6054	-66.0643	-283.066	-16.3811	14.4434	79.284	-146.748	-5.10756	-13.6054	-66.0643	-283.066	-16.3811	14.4434	79.284	-146.748	-5.10756	-13.6054	-66.0643
-22.5496	-98.4671	-78.3825	-328.446	-2.17581	-4.69318	74.4025	-133.547	-22.5496	-98.4671	-78.3825	-328.446	-2.17581	-4.69318	74.4025	-133.547	-22.5496	-98.4671	-78.3825	-328.446	-2.17581	-4.69318	74.4025	-133.547	-22.5496	-98.4671	-78.3825
-56.3224	-114.747	-38.7592	-346.768	4.74969	-2.62384	68.5069	-109.869	-56.3224	-114.747	-38.7592	-346.768	4.74969	-2.62384	68.5069	-109.869	-56.3224	-114.747	-38.7592	-346.768	4.74969	-2.62384	68.5069	-109.869	-56.3224	-114.747	-38.7592
-67.5012	-80.7562	-20.4559	-318.97	-26.1241	14.6922	76.104	-76.2521	-67.5012	-80.7562	-20.4559	-318.97	-26.1241	14.6922	76.104	-76.2521	-67.5012	-80.7562	-20.4559	-318.97	-26.1241	14.6922	76.104	-76.2521	-67.5012	-80.7562	-20.4559
-55.0316	141.332	-7.35952	-261.704	-45.2944	22.1405	60.9763	-40.2868	-55.0316	141.332	-7.35952	-261.704	-45.2944	22.1405	60.9763	-40.2868	-55.0316	141.332	-7.35952	-261.704	-45.2944	22.1405	60.9763	-40.2868	-55.0316	141.332	-7.35952
8.02805	45.8333	-21.3798	-192.574	-59.6253	34.4477	76.457	-9.93881	8.02805	45.8333	-21.3798	-192.574	-59.6253	34.4477	76.457	-9.93881	8.02805	45.8333	-21.3798	-192.574	-59.6253	34.4477	76.457	-9.93881	8.02805	45.8333	-21.3798
7.48089	27.7552	-8.54625	-118.374	-17.2659	45.2565	65.6623	15.857	7.48089	27.7552	-8.54625	-118.374	-17.2659	45.2565	65.6623	15.857	7.48089	27.7552	-8.54625	-118.374	-17.2659	45.2565	65.6623	15.857	7.48089	27.7552	-8.54625
15.4922	43.8251	-20.8116	-71.5499	11.4589	48.0123	59.3938	47.4418	15.4922	43.8251	-20.8116	-71.5499	11.4589	48.0123	59.3938	47.4418	15.4922	43.8251	-20.8116	-71.5499	11.4589	48.0123	59.3938	47.4418	15.4922	43.8251	-20.8116
24.5226	140.778	-26.9041	-28.2703	13.3112	26.0075	42.9743	88.3427	24.5226	140.778	-26.9041	-28.2703	13.3112	26.0075	42.9743	88.3427	24.5226	140.778	-26.9041	-28.2703	13.3112	26.0075	42.9743	88.3427	24.5226	140.778	-26.9041
13.5765	44.278	-23.057	0.999277	12.0088	7.03823	35.5652	117.163	13.5765	44.278	-23.057	0.999277	12.0088	7.03823	35.5652	117.163	13.5765	44.278	-23.057	0.999277	12.0088	7.03823	35.5652	117.163	13.5765	44.278	-23.057
2.80102	25.9036	-15.84	41.0631	81.3338	-5.63118	52.8601	104.145	2.80102	25.9036	-15.84	41.0631	81.3338	-5.63118	52.8601	104.145	2.80102	25.9036	-15.84	41.0631	81.3338	-5.63118	52.8601	104.145	2.80102	25.9036	-15.84
15.4381	80.8585	-17.4734	55.1522	131.788	-4.40549	55.2298	47.8816	15.4381	80.8585	-17.4734	55.1522	131.788	-4.40549	55.2298	47.8816	15.4381	80.8585	-17.4734	55.1522	131.788	-4.40549	55.2298	47.8816	15.4381	80.8585	-17.4734
66.687	75.7893	-13.281	85.0252	67.9982	-25.288	53.3666	-18.887	66.687	75.7893	-13.281	85.0252	67.9982	-25.288	53.3666	-18.887	66.687	75.7893	-13.281	85.0252	67.9982	-25.288	53.3666	-18.887	66.687	75.7893	-13.281
82.3996	151.941	-17.706	102.423	-4.24036	-31.4426	37.7548	-59.2351	82.3996	151.941	-17.706	102.423	-4.24036	-31.4426	37.7548	-59.2351	82.3996	151.941	-17.706	102.423	-4.24036	-31.4426	37.7548	-59.2351	82.3996	151.941	-17.706
60.6631	206.498	-3.63019	112.184	-32.4956	-25.1242	52.5115	-58.3981	60.6631	206.498	-3.63019	112.184	-32.4956	-25.1242	52.5115	-58.3981	60.6631	206.498	-3.63019	112.184	-32.4956	-25.1242	52.5115	-58.3981	60.6631	206.498	-3.63019
22.4711	61.4288	-7.79557	114.914	-25.6495	-13.3132	54.3308	-24.1939	22.4711	61.4288	-7.79557	114.914	-25.6495	-13.3132	54.3308	-24.1939	22.4711	61.4288	-7.79557	114.914	-25.6495	-13.3132	54.3308	-24.1939	22.4711	61.4288	-7.79557
-24.4109	-12.3286	-7.16595	128.261	-14.717	19.2299	58.9531	28.4619	-24.4109	-12.3286	-7.16595	128.261	-14.717	19.2299	58.9531	28.4619	-24.4109	-12.3286	-7.16595	128.261	-14.717	19.2299	58.9531	28.4619	-24.4109	-12.3286	-7.16595
-44.1195	-16.7492	18.2933	174.601	-12.0722	29.4644	47.274	87.3852	-44.1195	-16.7492	18.2933	174.601	-12.0722	29.4644	47.274	87.3852	-44.1195	-16.7492	18.2933	174.601	-12.0722	29.4644	47.274	87.3852	-44.1195	-16.7492	18.2933
-24.9228	27.2021	38.3398	181.691	-14.1008	16.2376	50.7338	141.828	-24.9228	27.2021	38.3398	181.691	-14.1008	16.2376	50.7338	141.828	-24.9228	27.2021	38.3398	181.691	-14.1008	16.2376	50.7338	141.828	-24.9228	27.2021	38.3398
-31.5782	82.1291	52.7489	202.578	34.6151	-2.70935	32.1051	181.269	-31.5782	82.1291	52.7489	202.578	34.6151	-2.70935	32.1051	181.269	-31.5782	82.1291	52.7489	202.578	34.6151	-2.70935	32.1051	181.269	-31.5782	82.1291	52.7489
-14.2509	46.1741	28.255	182.39	87.8977	1.49989	32.1838	198.04	-14.2509	46.1741	28.255	182.39	87.8977	1.49989	32.1838	198.04	-14.2509	46.1741	28.255	182.39	87.8977	1.49989	32.1838	198.04	-14.2509	46.1741	28.255
31.705	-25.9464	22.9679	193.86	96.7258	-15.7484	22.6017	189.294	31.705	-25.9464	22.9679	193.86	96.7258	-15.7484	22.6017	189.294	31.705	-25.9464	22.9679	193.86	96.7258	-15.7484	22.6017	189.294	31.705	-25.9464	22.9679
78.8685	-59.9305	1.85663	241.393	122.615	-18.6854	14.0513	160.046	78.8685	-59.9305	1.85663	241.393	122.615	-18.6854	14.0513	160.046	78.8685	-59.9305	1.85663	241.393	122.615	-18.6854	14.0513	160.046	78.8685	-59.9305	1.85663
2.74138	-139.272	4.28607	280.547	124.375	-4.85313	9.56561	117.296	2.74138	-139.272	4.28607	280.547	124.375	-4.85313	9.56561	117.296	2.74138	-139.272	4.28607	280.547	124.375	-4.85313	9.56561	117.296	2.74138	-139.272	4.28607
-46.2593	-135.609	3.93717	317.729	88.5021	-15.5414	-0.0416098	64.8031	-46.2593	-135.609	3.93717	317.729	88.5021	-15.5414	-0.0416098	64.8031	-46.2593	-135.609	3.93717	317.729	88.5021	-15.5414	-0.0416098	64.8031	-46.2593	-135.609	3.93717
-26.1768	-56.3946	-1.06325	319.335	50.4767	-4.63361	-6.25251	11.9026	-26.1768	-56.3946	-1.06325	319.335	50.4767	-4.63361	-6.25251	11.9026	-26.1768	-56.3946	-1.06325	319.335	50.4767	-4.63361	-6.25251	11.9026	-26.1768	-56.3946	-1.06325
-25.4002	-69.9185	-0.407769	368.54	8.75622	11.1199	-25.8883	-25.346	-25.4002	-69.9185	-0.407769	368.54	8.75622	11.1199	-25.8883	-25.346	-25.4002	-69.9185	-0.407769	368.54	8.75622	11.1199	-25.8883	-25.346	-25.4002	-69.9185	-0.407769
-23.3932	-57.8572	12.939	362.495	-18.4458	27.2555	-25.1339	-36.7682	-23.3932	-57.8572	12.939	362.495	-18.4458	27.2555	-25.1339	-36.7682	-23.3932	-57.8572	12.939	362.495	-18.4458	27.2555	-25.1339	-36.7682	-23.3932	-57.8572	12.939
-32.8563	28.513	5.78515	322.922	-45.6974	30.9182	-20.5346	-20.8839	-32.8563	28.513	5.78515	322.922	-45.6974	30.9182	-20.5346	-20.8839	-32.8563	28.513	5.78515	322.922	-45.6974	30.9182	-20.5346	-20.8839	-32.8563	28.513	5.78515
-35.9474	83.3427	-3.25554	242.263	-48.4621	23.32	-12.6174	13.5621	-35.9474	83.3427	-3.25554	242.263	-48.4621	23.32	-12.6174	13.5621	-35.9474	83.3427	-3.25554	242.263	-48.4621	23.32	-12.6174	13.5621	-35.9474	83.3427	-3.25554
-25.7802	26.2638	1.98161	177.925	-56.2472	0.69243	-15.6581	50.0572	-25.7802	26.2638	1.98161	177.925	-56.2472	0.69243	-15.6581	50.0572	-25.7802	26.2638	1.98161	177.925	-56.2472	0.69243	-15.6581	50.0572	-25.7802	26.2638	1.98161
1.16786	-64.2398	7.5367	123.197	-41.1923	-15.1871	-32.6153	80.2998	1.16786	-64.2398	7.5367	123.197	-41.1923	-15.1871	-32.6153	80.2998	1.16786	-64.2398	7.5367	123.197	-41.1923	-15.1871	-32.6153	80.2998	1.16786	-64.2398	7.5367
-25.4815	-211.044	-5.14228	93.3144	-4.36697	-8.02216	-43.1314	105.141	-25.4815	-211.044	-5.14228	93.3144	-4.36697	-8.02216	-43.1314	105.141	-25.4815	-211.044	-5.14228	93.3144	-4.36697	-8.02216	-43.1314	105.141	-25.4815	-211.044	-5.14228
-25.0889	-124.011	6.1078	69.5275	-5.15378	3.49546	-51.7703	119.359	-25.0889	-124.011	6.1078	69.5275	-5.15378	3.49546	-51.7703	119.359	-25.0889	-124.011	6.1078	69.5275	-5.15378	3.49546	-51.7703	119.359	-25.0889	-124.011	6.1078
-11.8799	-23.2671	10.7441	77.965	-19.9534	5.96386	-45.6245	112.256	-11.8799	-23.2671	10.7441	77.965	-19.9534	5.96386	-45.6245	112.256	-11.8799	-23.2671	10.7441	77.965	-19.9534	5.96386	-45.6245	112.256	-11.8799	-23.2671	10.7441
-16.0162	80.1956	-7.87675	85.5117	-17.2624	-15.1804	-53.3457	78.8869	-16.0162	80.1956	-7.87675	85.5117	-17.2624	-15.1804	-53.3457	78.8869	-16.0162	80.1956	-7.87675	85.5117	-17.2624	-15.1804	-53.3457	78.8869	-16.0162	80.1956	-7.87675
-29.5526	125.249	-12.0519	91.5836	-22.5726	-16.1853	-40.1718	27.0587	-29.5526	125.249	-12.0519	91.5836	-22.5726	-16.1853	-40.1718	27.0587	-29.5526	125.249	-12.0519	91.5836	-22.5726	-16.1853	-40.1718	27.0587	-29.5526	125.249	-12.0519
-62.8035	3.21329	-11.9754	82.7358	4.78444	-22.3753	-32.7917	-26.7984	-62.8035	3.21329	-11.9754	82.7358	4.78444	-22.3753	-32.7917	-26.7984	-62.8035	3.21329	-11.9754	82.7358	4.78444	-22.3753	-32.7917	-26.7984	-62.8035	3.21329	-11.9754
-37.2535	-52.9339	-23.5417	78.1914	24.5466	-3.78122	-5.5347	-73.5343	-37.2535	-52.9339	-23.5417	78.1914	24.5466	-3.78122	-5.5347	-73.5343	-37.2535	-52.9339	-23.5417	78.1914	24.5466	-3.78122	-5.5347	-73.5343	-37.2535	-52.9339	-23.5417
20.5639	-18.5086	-12.7455	72.8794	13.4796	-22.481	-11.3858	-116.717	20.5639	-18.5086	-12.7455	72.8794	13.4796	-22.481	-11.3858	-116.717	20.5639	-18.5086	-12.7455	72.8794	13.4796	-22.481	-11.3858	-116.717	20.5639	-18.5086	-12.7455
79.0405	117.298	-2.04211	40.9554	-37.4511	-7.39238	-26.2213	-158.089	79.0405	117.298	-2.04211	40.9554	-37.4511	-7.39238	-26.2213	-158.089	79.0405	117.298	-2.04211	40.9554	-37.4511	-7.39238	-26.2213	-158.089	79.0405	117.298	-2.04211
102.301	135.136	-0.670044	6.67631	-26.883	-2.61033	-37.9337	-186.67	102.301	135.136	-0.670044	6.67631	-26.883	-2.61033	-37.9337	-186.67	102.301	135.136	-0.670044	6.67631	-26.883	-2.61033	-37.9337	-186.67	102.301	135.136	-0.670044
71.1502	-124.893	-6.09219	-8.52865	86.2889	-10.2533	-30.6227	-189.33	71.1502	-124.893	-6.09219	-8.52865	86.2889	-10.2533	-30.6227	-189.33	71.1502	-124.893	-6.09219	-8.52865	86.2889	-10.2533	-30.6227	-189.33	71.1502	-124.893	-6.09219
39.9314	-154.043	-2.05576	-65.1515	149.425	-8.79466	-45.7314	-164.176	39.9314	-154.043	-2.05576	-65.1515	149.425	-8.79466	-45.7314	-164.176	39.9314	-154.043	-2.05576	-65.1515	149.425	-8.79466	-45.7314	-164.176	39.9314	-154.043	-2.05576
6.76186	-108.363	-4.66315	-114.736	140.936	-1.58763	-52.6255	-119.43	6.76186	-108.363	-4.66315	-114.736	140.936	-1.58763	-52.6255	-119.43	6.76186	-108.363	-4.66315	-114.736	140.936	-1.58763	-52.6255	-119.43	6.76186	-108.363	-4.66315
-41.3801	13.8378	-16.5919	-123.82	82.5828	-1.77669	-23.3764	-67.5218	-41.3801	13.8378	-16.5919	-123.82	82.5828	-1.77669	-23.3764	-67.5218	-41.3801	13.8378	-16.5919	-123.82	82.5828	-1.77669	-23.3764	-67.5218	-41.3801	13.8378	-16.5919
-88.014	35.3646	-16.4779	-135.084	39.289	-12.566	8.57034	-19.2896	-88.014	35.3646	-16.4779	-135.084	39.289	-12.566	8.57034	-19.2896	-88.014	35.3646	-16.4779	-135.084	39.289	-12.566	8.57034	-19.2896	-88.014	35.3646	-16.4779
-124.396	84.5852	-16.6473	-180.952	5.35429	15.6346	25.6562	19.5466	-124.396	84.5852	-16.6473	-180.952	5.35429	15.6346	25.6562	19.5466	-124.396	84.5852	-16.6473	-180.952	5.35429	15.6346	25.6562	19.5466	-124.396	84.5852	-16.6473
-65.0344	45.6341	-31.0886	-168.054	-40.8171	11.9837	34.9416	48.4131	-65.0344	45.6341	-31.0886	-168.054	-40.8171	11.9837	34.9416	48.4131	-65.0344	45.6341	-31.0886	-168.054	-40.8171	11.9837	34.9416	48.4131	-65.0344	45.6341	-31.0886
-13.3526	-99.9488	-31.4439	-115.171	-96.6021	-6.71919	30.515	67.4676	-13.3526	-99.9488	-31.4439	-115.171	-96.6021	-6.71919	30.515	67.4676	-13.3526	-99.9488	-31.4439	-115.171	-96.6021	-6.71919	30.515	67.4676	-13.3526	-99.9488	-31.4439
26.243	-21.7703	-13.6402	-118.233	-101.22	-14.073	30.705	76.0876	26.243	-21.7703	-13.6402	-118.233	-101.22	-14.073	30.705	76.0876	26.243	-21.7703	-13.6402	-118.233	-101.22	-14.073	30.705	76.0876	26.243	-21.7703	-13.6402
67.3073	60.8944	14.8534	-138.212	-88.775	-17.7823	70.3472	75.007	67.3073	60.8944	14.8534	-138.212	-88.775	-17.7823	70.3472	75.007	67.3073	60.8944	14.8534	-138.212	-88.775	-17.7823	70.3472	75.007	67.3073	60.8944	14.8534
10.4319	62.824	15.5009	-159.441	-85.2732	-37.4212	76.7978	68.1668	10.4319	62.824	15.5009	-159.441	-85.2732	-37.4212	76.7978	68.1668	10.4319	62.824	15.5009	-159.441	-85.2732	-37.4212	76.7978	68.1668	10.4319	62.824	15.5009
-10.6193	39.448	22.5608	-176.107	-85.7179	-24.5838	-14.6648	60.9796	-10.6193	39.448	22.5608	-176.107	-85.7179	-24.5838	-14.6648	60.9796	-10.6193	39.448	22.5608	-176.107	-85.7179	-24.5838	-14.6648	60.9796	-10.6193	39.448	22.5608
-13.3459	19.9966	20.2919	-144.556	-71.6763	-8.65003	-71.3357	57.6051	-13.3459	19.9966	20.2919	-144.556	-71.6763	-8.65003	-71.3357	57.6051	-13.3459	19.9966	20.2919	-144.556	-71.6763	-8.65003	-71.3357	57.6051	-13.3459	19.9966	20.2919
-12.7661	9.4253	16.7786	-81.8903	-47.4884	9.13456	-75.8083	56.6019	-12.7661	9.4253	16.7786	-81.8903	-47.4884	9.13456	-75.8083	56.6019	-12.7661	9.4253	16.7786	-81.8903	-47.4884	9.13456	-75.8083	56.6019	-12.7661	9.4253	16.7786
-7.06119	26.5025	-9.12411	-21.5556	-37.7036	10.3368	-38.1913	51.722	-7.06119	26.5025	-9.12411	-21.5556	-37.7036	10.3368	-38.1913	51.722	-7.06119	26.5025	-9.12411	-21.5556	-37.7036	10.3368	-38.1913	51.722	-7.06119	26.5025	-9.12411
4.76453	60.8678	-5.14534	40.3048	-29.6385	8.2567	-14.6824	39.4278	4.76453	60.8678	-5.14534	40.3048	-29.6385	8.2567	-14.6824	39.4278	4.76453	60.8678	-5.14534	40.3048	-29.6385	8.2567	-14.6824	39.4278	4.76453	60.8678	-5.14534
3.67886	83.1989	5.94317	81.6672	-15.4068	-10.3707	1.47333	22.2689	3.67886	83.1989	5.94317	81.6672	-15.4068	-10.3707	1.47333	22.2689	3.67886	83.1989	5.94317	81.6672	-15.4068	-10.3707	1.47333	22.2689	3.67886	83.1989	5.94317
26.7394	-78.6346	1.35804	144.256	-1.41225	-17.2018	12.158	5.23809	26.7394	-78.6346	1.35804	144.256	-1.41225	-17.2018	12.158	5.23809	26.7394	-78.6346	1.35804	144.256	-1.41225	-17.2018	12.158	5.23809	26.7394	-78.6346	1.35804
35.1178	-85.5158	0.822924	160.967	29.3171	-7.54024	40.0022	-7.38758	35.1178	-85.5158	0.822924	160.967	29.3171	-7.54024	40.0022	-7.38758	35.1178	-85.5158	0.822924	160.967	29.3171	-7.54024	40.0022	-7.38758	35.1178	-85.5158	0.822924
-42.8175	-81.3191	-4.0136	171.671	30.1286	-2.61318	54.1926	-12.6936	-42.8175	-81.3191	-4.0136	171.671	30.1286	-2.61318	54.1926	-12.6936	-42.8175	-81.3191	-4.0136	171.671	30.1286	-2.61318	54.1926	-12.6936	-42.8175	-81.3191	-4.0136
-31.2168	22.5478	2.58422	151.39	11.8936	-1.05738	38.7252	-7.83212	-31.2168	22.5478	2.58422	151.39	11.8936	-1.05738	38.7252	-7.83212	-31.2168	22.5478	2.58422	151.39	11.8936	-1.05738	38.7252	-7.83212	-31.2168	22.5478	2.58422
-13.4051	225.047	9.02604	121.549	7.40122	3.42778	13.7502	7.95621	-13.4051	225.047	9.02604	121.549	7.40122	3.42778	13.7502	7.95621	-13.4051	225.047	9.02604	121.549	7.40122	3.42778	13.7502	7.95621	-13.4051	225.047	9.02604
-41.1865	2.39244	2.81585	86.308	16.1814	-10.3286	3.3773	29.324	-41.1865	2.39244	2.81585	86.308	16.1814	-10.3286	3.3773	29.324	-41.1865	2.39244	2.81585	86.308	16.1814	-10.3286	3.3773	29.324	-41.1865	2.39244	2.81585
-20.227	-258.505	11.1961	9.10356	47.1761	2.04505	-25.3374	46.5738	-20.227	-258.505	11.1961	9.10356	47.1761	2.04505	-25.3374	46.5738	-20.227	-258.505	11.1961	9.10356	47.1761	2.04505	-25.3374	46.5738	-20.227	-258.505	11.1961
-11.6486	-188.12	6.99669	-20.5906	81.2666	10.6016	-13.9423	54.2507	-11.6486	-188.12	6.99669	-20.5906	81.2666	10.6016	-13.9423	54.2507	-11.6486	-188.12	6.99669	-20.5906	81.2666	10.6016	-13.9423	54.2507	-11.6486	-188.12	6.99669
7.57593	-83.9375	9.99259	-39.4948	44.0651	38.3976	-4.28165	52.1037	7.57593	-83.9375	9.99259	-39.4948	44.0651	38.3976	-4.28165	52.1037	7.57593	-83.9375	9.99259	-39.4948	44.0651	38.3976	-4.28165	52.1037	7.57593	-83.9375	9.99259
62.5205	76.1496	12.9471	-42.3532	-12.1668	49.4507	-47.035	42.5201	62.5205	76.1496	12.9471	-42.3532	-12.1668	49.4507	-47.035	42.5201	62.5205	76.1496	12.9471	-42.3532	-12.1668	49.4507	-47.035	42.5201	62.5205	76.1496	12.9471
74.8113	272.831	35.9072	-50.4958	-52.8113	51.3345	-88.5106	30.1071	74.8113	272.831	35.9072	-50.4958	-52.8113	51.3345	-88.5106	30.1071	74.8113	272.831	35.9072	-50.4958	-52.8113	51.3345	-88.5106	30.1071	74.8113	272.831	35.9072
46.9251	140.2	39.7868	-79.8296	25.966	45.7438	-104.775	20.5611	46.9251	140.2	39.7868	-79.8296	25.966	45.7438	-104.775	20.5611	46.9251	140.2	39.7868	-79.8296	25.966	45.7438	-104.775	20.5611	46.9251	140.2	39.7868
40.0357	-178.626	24.9013	-117.672	85.905	32.9794	-56.6979	18.8272	40.0357	-178.626	24.9013	-117.672	85.905	32.9794	-56.6979	18.8272	40.0357	-178.626	24.9013	-117.672	85.905	32.9794	-56.6979	18.8272	40.0357	-178.626	24.9013
-3.0611	-125.26	18.9577	-136.972	70.0732	38.4798	-33.2666	26.8341	-3.0611	-125.26	18.9577	-136.972	70.0732	38.4798	-33.2666	26.8341	-3.0611	-125.26	18.9577	-136.972	70.0732	38.4798	-33.2666	26.8341	-3.0611	-125.26	18.9577
-5.8893	17.5188	16.508	-146.755	-5.68035	23.4138	-5.41478	37.5886	-5.8893	17.5188	16.508	-146.755	-5.68035	23.4138	-5.41478	37.5886	-5.8893	17.5188	16.508	-146.755	-5.68035	23.4138	-5.41478	37.5886	-5.8893	17.5188	16.508
26.4695	66.6508	21.0871	-223.897	23.7828	25.6101	35.428	41.2258	26.4695	66.6508	21.0871	-223.897	23.7828	25.6101	35.428	41.2258	26.4695	66.6508	21.0871	-223.897	23.7828	25.6101	35.428	41.2258	26.4695	66.6508	21.0871
-4.52328	124.666	19.2866	-277.802	68.295	20.9876	57.2564	38.5157	-4.52328	124.666	19.2866	-277.802	68.295	20.9876	57.2564	38.5157	-4.52328	124.666	19.2866	-277.802	68.295	20.9876	57.2564	38.5157	-4.52328	124.666	19.2866
-13.8579	246.303	17.7289	-332.237	82.3834	29.8797	67.7091	39.646	-13.8579	246.303	17.7289	-332.237	82.3834	29.8797	67.7091	39.646	-13.8579	246.303	17.7289	-332.237	82.3834	29.8797	67.7091	39.646	-13.8579	246.303	17.7289
-9.11665	317.343	-0.839747	-338.318	47.7075	17.1999	81.9678	54.4194	-9.11665	317.343	-0.839747	-338.318	47.7075	17.1999	81.9678	54.4194	-9.11665	317.343	-0.839747	-338.318	47.7075	17.1999	81.9678	54.4194	-9.11665	317.343	-0.839747
-6.46858	184.535	19.7001	-267.846	-30.9974	-5.7379	56.9818	84.9633	-6.46858	184.535	19.7001	-267.846	-30.9974	-5.7379	56.9818	84.9633	-6.46858	184.535	19.7001	-267.846	-30.9974	-5.7379	56.9818	84.9633	-6.46858	184.535	19.7001
-26.3758	129.702	16.6833	-210.523	-36.9561	-18.6083	60.8449	121.022	-26.3758	129.702	16.6833	-210.523	-36.9561	-18.6083	60.8449	121.022	-26.3758	129.702	16.6833	-210.523	-36.9561	-18.6083	60.8449	121.022	-26.3758	129.702	16.6833
-24.239	70.9324	15.6407	-181.654	-4.67109	-17.027	67.4622	148.911	-24.239	70.9324	15.6407	-181.654	-4.67109	-17.027	67.4622	148.911	-24.239	70.9324	15.6407	-181.654	-4.67109	-17.027	67.4622	148.911	-24.239	70.9324	15.6407
-3.44443	-87.5632	4.49843	-193.143	0.998638	-18.2054	53.4563	162.532	-3.44443	-87.5632	4.49843	-193.143	0.998638	-18.2054	53.4563	162.532	-3.44443	-87.5632	4.49843	-193.143	0.998638	-18.2054	53.4563	162.532	-3.44443	-87.5632	4.49843
-7.5618	-126.092	-5.03789	-223.961	-30.2692	-20.0173	58.7546	161.04	-7.5618	-126.092	-5.03789	-223.961	-30.2692	-20.0173	58.7546	161.04	-7.5618	-126.092	-5.03789	-223.961	-30.2692	-20.0173	58.7546	161.04	-7.5618	-126.092	-5.03789
-69.0363	-161.051	-4.28237	-247.492	-51.3259	-0.852234	30.796	142.663	-69.0363	-161.051	-4.28237	-247.492	-51.3259	-0.852234	30.796	142.663	-69.0363	-161.051	-4.28237	-247.492	-51.3259	-0.852234	30.796	142.663	-69.0363	-161.051	-4.28237
-42.0649	-164.648	-7.94726	-162.594	-80.8318	4.00457	23.9878	106.481	-42.0649	-164.648	-7.94726	-162.594	-80.8318	4.00457	23.9878	106.481	-42.0649	-164.648	-7.94726	-162.594	-80.8318	4.00457	23.9878	106.481	-42.0649	-164.648	-7.94726
77.0419	-133.709	-18.6775	-235.877	-82.4609	15.9377	7.77132	56.0553	77.0419	-133.709	-18.6775	-235.877	-82.4609	15.9377	7.77132	56.0553	77.0419	-133.709	-18.6775	-235.877	-82.4609	15.9377	7.77132	56.0553	77.0419	-133.709	-18.6775
87.6929	-54.811	-15.8711	-226.508	-48.2882	-0.69562	5.22307	0.211969	87.6929	-54.811	-15.8711	-226.508	-48.2882	-0.69562	5.22307	0.211969	87.6929	-54.811	-15.8711	-226.508	-48.2882	-0.69562	5.22307	0.211969	87.6929	-54.811	-15.8711
84.3526	-45.1707	-22.8989	-393.794	-51.7382	3.87435	-5.90626	-49.4801	84.3526	-45.1707	-22.8989	-393.794	-51.7382	3.87435	-5.90626	-49.4801	84.3526	-45.1707	-22.8989	-393.794	-51.7382	3.87435	-5.90626	-49.4801	84.3526	-45.1707	-22.8989
39.4837	-53.5939	-23.4627	-211.059	-114.347	5.09791	-20.586	-83.9205	39.4837	-53.5939	-23.4627	-211.059	-114.347	5.09791	-20.586	-83.9205	39.4837	-53.5939	-23.4627	-211.059	-114.347	5.09791	-20.586	-83.9205	39.4837	-53.5939	-23.4627
-24.8571	-44.7991	-7.67299	104.662	-156.824	5.41564	-10.1086	-100.374	-24.8571	-44.7991	-7.67299	104.662	-156.824	5.41564	-10.1086	-100.374	-24.8571	-44.7991	-7.67299	104.662	-156.824	5.41564	-10.1086	-100.374	-24.8571	-44.7991	-7.67299
-22.515	55.5516	-11.2032	154.547	-115.174	-3.69114	-26.5298	-101.612	-22.515	55.5516	-11.2032	154.547	-115.174	-3.69114	-26.5298	-101.612	-22.515	55.5516	-11.2032	154.547	-115.174	-3.69114	-26.5298	-101.612	-22.515	55.5516	-11.2032
-29.7324	35.6664	-11.6983	126.812	-15.545	-12.273	-49.8329	-92.6235	-29.7324	35.6664	-11.6983	126.812	-15.545	-12.273	-49.8329	-92.6235	-29.7324	35.6664	-11.6983	126.812	-15.545	-12.273	-49.8329	-92.6235	-29.7324	35.6664	-11.6983
4.89111	55.5284	-17.3659	12.0875	55.2643	-23.7591	-63.5855	-77.9295	4.89111	55.5284	-17.3659	12.0875	55.2643	-23.7591	-63.5855	-77.9295	4.89111	55.5284	-17.3659	12.0875	55.2643	-23.7591	-63.5855	-77.9295	4.89111	55.5284	-17.3659
19.7794	-177.058	-33.7997	9.93365	62.6605	-32.048	-54.2314	-61.3091	19.7794	-177.058	-33.7997	9.93365	62.6605	-32.048	-54.2314	-61.3091	19.7794	-177.058	-33.7997	9.93365	62.6605	-32.048	-54.2314	-61.3091	19.7794	-177.058	-33.7997
-19.5862	-318.609	-42.433	137.549	67.4768	-9.33387	-60.4671	-44.7598	-19.5862	-318.609	-42.433	137.549	67.4768	-9.33387	-60.4671	-44.7598	-19.5862	-318.609	-42.433	137.549	67.4768	-9.33387	-60.4671	-44.7598	-19.5862	-318.609	-42.433
-15.5641	-309.142	-55.7837	155.361	61.5351	-2.76503	-65.4493	-27.737	-15.5641	-309.142	-55.7837	155.361	61.5351	-2.76503	-65.4493	-27.737	-15.5641	-309.142	-55.7837	155.361	61.5351	-2.76503	-65.4493	-27.737	-15.5641	-309.142	-55.7837
-4.08593	-159.994	-25.9843	89.779	59.8515	-1.28996	-84.8987	-9.80962	-4.08593	-159.994	-25.9843	89.779	59.8515	-1.28996	-84.8987	-9.80962	-4.08593	-159.994	-25.9843	89.779	59.8515	-1.28996	-84.8987	-9.80962	-4.08593	-159.994	-25.9843
10.2659	36.5066	-18.9202	-4.5492	49.8194	-3.90103	-27.1806	8.68641	10.2659	36.5066	-18.9202	-4.5492	49.8194	-3.90103	-27.1806	8.68641	10.2659	36.5066	-18.9202	-4.5492	49.8194	-3.90103	-27.1806	8.68641	10.2659	36.5066	-18.9202
13.2893	-63.9789	-7.85027	-86.924	81.0228	-7.35906	15.2592	27.6202	13.2893	-63.9789	-7.85027	-86.924	81.0228	-7.35906	15.2592	27.6202	13.2893	-63.9789	-7.85027	-86.924	81.0228	-7.35906	15.2592	27.6202	13.2893	-63.9789	-7.85027
64.7731	-83.8124	20.4451	-129.969	66.9228	-15.0055	31.0261	46.5158	64.7731	-83.8124	20.4451	-129.969	66.9228	-15.0055	31.0261	46.5158	64.7731	-83.8124	20.4451	-129.969	66.9228	-15.0055	31.0261	46.5158	64.7731	-83.8124	20.4451
48.8686	42.1444	17.1364	-155.78	17.1536	-2.08925	-38.994	64.3747	48.8686	42.1444	17.1364	-155.78	17.1536	-2.08925	-38.994	64.3747	48.8686	42.1444	17.1364	-155.78	17.1536	-2.08925	-38.994	64.3747	48.8686	42.1444	17.1364
10.1908	140.113	9.17952	-182.946	35.2202	8.46304	-74.3053	78.8473	10.1908	140.113	9.17952	-182.946	35.2202	8.46304	-74.3053	78.8473	10.1908	140.113	9.17952	-182.946	35.2202	8.46304	-74.3053	78.8473	10.1908	140.113	9.17952
-9.88543	194.972	18.5542	-201.927	75.0965	3.91812	-72.0581	86.4771	-9.88543	194.972	18.5542	-201.927	75.0965	3.91812	-72.0581	86.4771	-9.88543	194.972	18.5542	-201.927	75.0965	3.91812	-72.0581	86.4771	-9.88543	194.972	18.5542
-40.5912	218.004	9.88087	-238.38	96.3869	16.894	-52.9251	81.0947	-40.5912	218.004	9.88087	-238.38	96.3869	16.894	-52.9251	81.0947	-40.5912	218.004	9.88087	-238.38	96.3869	16.894	-52.9251	81.0947	-40.5912	218.004	9.88087
-5.52649	178.536	7.24792	-254.477	71.2244	8.07932	-28.4686	57.4376	-5.52649	178.536	7.24792	-254.477	71.2244	8.07932	-28.4686	57.4376	-5.52649	178.536	7.24792	-254.477	71.2244	8.07932	-28.4686	57.4376	-5.52649	178.536	7.24792
-7.5593	178.302	2.20285	-225.177	24.8717	10.5786	-9.45578	22.0424	-7.5593	178.302	2.20285	-225.177	24.8717	10.5786	-9.45578	22.0424	-7.5593	178.302	2.20285	-225.177	24.8717	10.5786	-9.45578	22.0424	-7.5593	178.302	2.20285
9.75645	83.7051	15.1595	-219.882	-33.267	14.0459	6.37948	-1.97876	9.75645	83.7051	15.1595	-219.882	-33.267	14.0459	6.37948	-1.97876	9.75645	83.7051	15.1595	-219.882	-33.267	14.0459	6.37948	-1.97876	9.75645	83.7051	15.1595
-14.9152	77.0911	21.6728	-180.722	-27.1786	11.693	8.44911	5.58783	-14.9152	77.0911	21.6728	-180.722	-27.1786	11.693	8.44911	5.58783	-14.9152	77.0911	21.6728	-180.722	-27.1786	11.693	8.44911	5.58783	-14.9152	77.0911	21.6728
-15.9409	170.677	6.59537	-156.231	-7.25724	6.42438	20.9839	44.5232	-15.9409	170.677	6.59537	-156.231	-7.25724	6.42438	20.9839	44.5232	-15.9409	170.677	6.59537	-156.231	-7.25724	6.42438	20.9839	44.5232	-15.9409	170.677	6.59537
-11.3214	188.971	-19.0378	-140.455	-38.8639	-3.11979	-0.622484	93.2695	-11.3214	188.971	-19.0378	-140.455	-38.8639	-3.11979	-0.622484	93.2695	-11.3214	188.971	-19.0378	-140.455	-38.8639	-3.11979	-0.622484	93.2695	-11.3214	188.971	-19.0378
-14.1166	2.97254	-30.3196	-116.658	-58.5696	2.13375	16.6593	124.228	-14.1166	2.97254	-30.3196	-116.658	-58.5696	2.13375	16.6593	124.228	-14.1166	2.97254	-30.3196	-116.658	-58.5696	2.13375	16.6593	124.228	-14.1166	2.97254	-30.3196
-30.305	-166.045	-25.8749	-75.9987	-16.3643	13.0619	33.8083	123.857	-30.305	-166.045	-25.8749	-75.9987	-16.3643	13.0619	33.8083	123.857	-30.305	-166.045	-25.8749	-75.9987	-16.3643	13.0619	33.8083	123.857	-30.305	-166.045	-25.8749
-51.2544	-194.779	-16.8983	-73.9683	16.8019	0.742912	36.7626	98.5299	-51.2544	-194.779	-16.8983	-73.9683	16.8019	0.742912	36.7626	98.5299	-51.2544	-194.779	-16.8983	-73.9683	16.8019	0.742912	36.7626	98.5299	-51.2544	-194.779	-16.8983
-41.5228	-159.237	-3.01022	-80.4681	53.0498	-8.45631	34.8259	63.0973	-41.5228	-159.237	-3.01022	-80.4681	53.0498	-8.45631	34.8259	63.0973	-41.5228	-159.237	-3.01022	-80.4681	53.0498	-8.45631	34.8259	63.0973	-41.5228	-159.237	-3.01022
-31.3064	-86.0272	5.89507	-85.2667	55.7496	-15.7323	28.0613	28.7312	-31.3064	-86.0272	5.89507	-85.2667	55.7496	-15.7323	28.0613	28.7312	-31.3064	-86.0272	5.89507	-85.2667	55.7496	-15.7323	28.0613	28.7312	-31.3064	-86.0272	5.89507
-35.0443	5.21074	19.3859	-91.6006	49.2051	-31.6838	19.6181	2.45158	-35.0443	5.21074	19.3859	-91.6006	49.2051	-31.6838	19.6181	2.45158	-35.0443	5.21074	19.3859	-91.6006	49.2051	-31.6838	19.6181	2.45158	-35.0443	5.21074	19.3859
-31.7958	74.4941	21.559	-33.8942	34.8893	-20.7704	1.04362	-12.235	-31.7958	74.4941	21.559	-33.8942	34.8893	-20.7704	1.04362	-12.235	-31.7958	74.4941	21.559	-33.8942	34.8893	-20.7704	1.04362	-12.235	-31.7958	74.4941	21.559
-12.1541	106.461	13.9684	-67.5888	-9.27619	-23.9388	-7.08336	-16.9486	-12.1541	106.461	13.9684	-67.5888	-9.27619	-23.9388	-7.08336	-16.9486	-12.1541	106.461	13.9684	-67.5888	-9.27619	-23.9388	-7.08336	-16.9486	-12.1541	106.461	13.9684
-9.55433	154.888	25.8306	-99.9085	-46.1322	-4.3301	12.9674	-18.5374	-9.55433	154.888	25.8306	-99.9085	-46.1322	-4.3301	12.9674	-18.5374	-9.55433	154.888	25.8306	-99.9085	-46.1322	-4.3301	12.9674	-18.5374	-9.55433	154.888	25.8306
7.33073	-3.49552	4.8066	-132.467	-51.3567	18.3419	-1.99183	-24.1036	7.33073	-3.49552	4.8066	-132.467	-51.3567	18.3419	-1.99183	-24.1036	7.33073	-3.49552	4.8066	-132.467	-51.3567	18.3419	-1.99183	-24.1036	7.33073	-3.49552	4.8066
-6.08244	-177.118	6.86861	-108.402	-42.5162	26.5521	17.9237	-35.5556	-6.08244	-177.118	6.86861	-108.402	-42.5162	26.5521	17.9237	-35.5556	-6.08244	-177.118	6.86861	-108.402	-42.5162	26.5521	17.9237	-35.5556	-6.08244	-177.118	6.86861
19.2003	-320.183	28.845	-52.6635	-7.0862	10.9653	19.1248	-49.1014	19.2003	-320.183	28.845	-52.6635	-7.0862	10.9653	19.1248	-49.1014	19.2003	-320.183	28.845	-52.6635	-7.0862	10.9653	19.1248	-49.1014	19.2003	-320.183	28.845
35.7119	-231.266	12.7793	-41.1197	-10.5295	-4.41086	14.0177	-59.277	35.7119	-231.266	12.7793	-41.1197	-10.5295	-4.41086	14.0177	-59.277	35.7119	-231.266	12.7793	-41.1197	-10.5295	-4.41086	14.0177	-59.277	35.7119	-231.266	12.7793
27.0658	-49.7718	-8.53085	-27.6238	-5.037	2.4968	-2.03327	-63.1313	27.0658	-49.7718	-8.53085	-27.6238	-5.037	2.4968	-2.03327	-63.1313	27.0658	-49.7718	-8.53085	-27.6238	-5.037	2.4968	-2.03327	-63.1313	27.0658	-49.7718	-8.53085
-10.7875	33.4496	-24.679	-9.84689	1.7515	-7.67889	3.8598	-60.4749	-10.7875	33.4496	-24.679	-9.84689	1.7515	-7.67889	3.8598	-60.4749	-10.7875	33.4496	-24.679	-9.84689	1.7515	-7.67889	3.8598	-60.4749	-10.7875	33.4496	-24.679
2.80833	-84.1569	-19.1328	17.8997	8.18814	-39.7739	-14.0786	-52.2273	2.80833	-84.1569	-19.1328	17.8997	8.18814	-39.7739	-14.0786	-52.2273	2.80833	-84.1569	-19.1328	17.8997	8.18814	-39.7739	-14.0786	-52.2273	2.80833	-84.1569	-19.1328
6.68712	-47.4284	-5.02956	23.9797	-8.1644	-18.0424	-72.2946	-38.3179	6.68712	-47.4284	-5.02956	23.9797	-8.1644	-18.0424	-72.2946	-38.3179	6.68712	-47.4284	-5.02956	23.9797	-8.1644	-18.0424	-72.2946	-38.3179	6.68712	-47.4284	-5.02956
-34.7866	20.8121	-19.2301	39.0955	-64.7096	-0.00783517	-53.2271	-21.0463	-34.7866	20.8121	-19.2301	39.0955	-64.7096	-0.00783517	-53.2271	-21.0463	-34.7866	20.8121	-19.2301	39.0955	-64.7096	-0.00783517	-53.2271	-21.0463	-34.7866	20.8121	-19.2301
-61.339	57.3582	-12.5391	52.7081	-61.3233	-25.2016	-2.72645	-4.79353	-61.339	57.3582	-12.5391	52.7081	-61.3233	-25.2016	-2.72645	-4.79353	-61.339	57.3582	-12.5391	52.7081	-61.3233	-25.2016	-2.72645	-4.79353	-61.339	57.3582	-12.5391
-34.4547	124.078	8.66928	60.7845	-49.2013	-32.5535	22.753	5.733	-34.4547	124.078	8.66928	60.7845	-49.2013	-32.5535	22.753	5.733	-34.4547	124.078	8.66928	60.7845	-49.2013	-32.5535	22.753	5.733	-34.4547	124.078	8.66928
-7.25878	149.258	21.4237	52.614	59.0972	-56.5094	44.1228	8.83928	-7.25878	149.258	21.4237	52.614	59.0972	-56.5094	44.1228	8.83928	-7.25878	149.258	21.4237	52.614	59.0972	-56.5094	44.1228	8.83928	-7.25878	149.258	21.4237
8.63561	224.009	4.18615	73.3492	140.633	-41.8891	10.0349	7.58992	8.63561	224.009	4.18615	73.3492	140.633	-41.8891	10.0349	7.58992	8.63561	224.009	4.18615	73.3492	140.633	-41.8891	10.0349	7.58992	8.63561	224.009	4.18615
24.1269	185.048	1.87322	60.135	134.343	-26.0748	57.9344	8.21912	24.1269	185.048	1.87322	60.135	134.343	-26.0748	57.9344	8.21912	24.1269	185.048	1.87322	60.135	134.343	-26.0748	57.9344	8.21912	24.1269	185.048	1.87322
48.822	8.79973	-4.23863	40.3749	81.4632	4.47484	31.7599	15.3282	48.822	8.79973	-4.23863	40.3749	81.4632	4.47484	31.7599	15.3282	48.822	8.79973	-4.23863	40.3749	81.4632	4.47484	31.7599	15.3282	48.822	8.79973	-4.23863
65.4618	-104.069	24.7847	15.7497	18.1821	26.9362	75.3244	28.6953	65.4618	-104.069	24.7847	15.7497	18.1821	26.9362	75.3244	28.6953	65.4618	-104.069	24.7847	15.7497	18.1821	26.9362	75.3244	28.6953	65.4618	-104.069	24.7847
69.6488	-67.9647	20.8087	4.11856	-24.5187	53.094	71.2591	46.766	69.6488	-67.9647	20.8087	4.11856	-24.5187	53.094	71.2591	46.766	69.6488	-67.9647	20.8087	4.11856	-24.5187	53.094	71.2591	46.766	69.6488	-67.9647	20.8087
50.799	112.9	19.8489	4.60027	-58.8486	44.8066	-23.9432	68.2981	50.799	112.9	19.8489	4.60027	-58.8486	44.8066	-23.9432	68.2981	50.799	112.9	19.8489	4.60027	-58.8486	44.8066	-23.9432	68.2981	50.799	112.9	19.8489
10.8289	117.014	28.4284	2.25428	-42.2793	22.474	-81.7624	83.5794	10.8289	117.014	28.4284	2.25428	-42.2793	22.474	-81.7624	83.5794	10.8289	117.014	28.4284	2.25428	-42.2793	22.474	-81.7624	83.5794	10.8289	117.014	28.4284
29.6553	40.9024	20.2703	-5.25967	-17.4659	19.2926	-68.0232	78.4166	29.6553	40.9024	20.2703	-5.25967	-17.4659	19.2926	-68.0232	78.4166	29.6553	40.9024	20.2703	-5.25967	-17.4659	19.2926	-68.0232	78.4166	29.6553	40.9024	20.2703
8.50323	29.5423	17.0298	-27.2029	-33.581	30.2763	-52.5763	49.5961	8.50323	29.5423	17.0298	-27.2029	-33.581	30.2763	-52.5763	49.5961	8.50323	29.5423	17.0298	-27.2029	-33.581	30.2763	-52.5763	49.5961	8.50323	29.5423	17.0298
-43.589	44.2994	14.3028	-16.4963	-51.568	38.0517	-30.5172	7.72967	-43.589	44.2994	14.3028	-16.4963	-51.568	38.0517	-30.5172	7.72967	-43.589	44.2994	14.3028	-16.4963	-51.568	38.0517	-30.5172	7.72967	-43.589	44.2994	14.3028
-57.1865	50.6426	1.68224	-4.9949	-119.089	18.0261	28.3528	-32.1186	-57.1865	50.6426	1.68224	-4.9949	-119.089	18.0261	28.3528	-32.1186	-57.1865	50.6426	1.68224	-4.9949	-119.089	18.0261	28.3528	-32.1186	-57.1865	50.6426	1.68224
11.9142	68.6836	7.07343	25.7368	-124.111	18.0094	63.2089	-57.3712	11.9142	68.6836	7.07343	25.7368	-124.111	18.0094	63.2089	-57.3712	11.9142	68.6836	7.07343	25.7368	-124.111	18.0094	63.2089	-57.3712	11.9142	68.6836	7.07343
6.29137	31.9005	11.4021	-3.61416	-80.4149	8.07021	95.0205	-61.9895	6.29137	31.9005	11.4021	-3.61416	-80.4149	8.07021	95.0205	-61.9895	6.29137	31.9005	11.4021	-3.61416	-80.4149	8.07021	95.0205	-61.9895	6.29137	31.9005	11.4021
-22.5079	11.1742	4.30541	-36.7932	-46.5596	8.00469	119.075	-48.2843	-22.5079	11.1742	4.30541	-36.7932	-46.5596	8.00469	119.075	-48.2843	-22.5079	11.1742	4.30541	-36.7932	-46.5596	8.00469	119.075	-48.2843	-22.5079	11.1742	4.30541
-16.7218	-15.2765	-15.0776	-46.368	-70.2852	-9.95452	109.395	-24.9198	-16.7218	-15.2765	-15.0776	-46.368	-70.2852	-9.95452	109.395	-24.9198	-16.7218	-15.2765	-15.0776	-46.368	-70.2852	-9.95452	109.395	-24.9198	-16.7218	-15.2765	-15.0776
52.9332	-5.16536	-3.68795	-51.815	-97.6534	-6.38706	105.212	-0.242674	52.9332	-5.16536	-3.68795	-51.815	-97.6534	-6.38706	105.212	-0.242674	52.9332	-5.16536	-3.68795	-51.815	-97.6534	-6.38706	105.212	-0.242674	52.9332	-5.16536	-3.68795
36.6197	-25.1661	-14.5332	-42.778	-105.717	9.6419	86.6174	23.2095	36.6197	-25.1661	-14.5332	-42.778	-105.717	9.6419	86.6174	23.2095	36.6197	-25.1661	-14.5332	-42.778	-105.717	9.6419	86.6174	23.2095	36.6197	-25.1661	-14.5332
5.33377	-67.9137	2.25467	-3.61484	-84.5789	10.8147	63.7269	46.658	5.33377	-67.9137	2.25467	-3.61484	-84.5789	10.8147	63.7269	46.658	5.33377	-67.9137	2.25467	-3.61484	-84.5789	10.8147	63.7269	46.658	5.33377	-67.9137	2.25467
-9.06168	-58.4298	5.65527	6.86187	-67.0474	-4.35924	83.4327	65.9024	-9.06168	-58.4298	5.65527	6.86187	-67.0474	-4.35924	83.4327	65.9024	-9.06168	-58.4298	5.65527	6.86187	-67.0474	-4.35924	83.4327	65.9024	-9.06168	-58.4298	5.65527
-10.8741	-51.7773	14.0392	-13.0559	-30.6932	-21.0087	73.4342	71.1238	-10.8741	-51.7773	14.0392	-13.0559	-30.6932	-21.0087	73.4342	71.1238	-10.8741	-51.7773	14.0392	-13.0559	-30.6932	-21.0087	73.4342	71.1238	-10.8741	-51.7773	14.0392
6.47488	-57.4401	21.0921	-51.4815	0.555777	-29.5829	16.4558	55.5506	6.47488	-57.4401	21.0921	-51.4815	0.555777	-29.5829	16.4558	55.5506	6.47488	-57.4401	21.0921	-51.4815	0.555777	-29.5829	16.4558	55.5506	6.47488	-57.4401	21.0921
-8.4937	-79.7666	18.9547	-71.4873	-6.28914	-30.2246	-67.741	21.0217	-8.4937	-79.7666	18.9547	-71.4873	-6.28914	-30.2246	-67.741	21.0217	-8.4937	-79.7666	18.9547	-71.4873	-6.28914	-30.2246	-67.741	21.0217	-8.4937	-79.7666	18.9547
19.1508	-166.85	3.82871	-89.1722	13.0782	-22.6491	-75.9198	-21.5044	19.1508	-166.85	3.82871	-89.1722	13.0782	-22.6491	-75.9198	-21.5044	19.1508	-166.85	3.82871	-89.1722	13.0782	-22.6491	-75.9198	-21.5044	19.1508	-166.85	3.82871
20.2568	-189.717	0.478508	-84.1079	42.8772	-22.0067	-46.9662	-56.2777	20.2568	-189.717	0.478508	-84.1079	42.8772	-22.0067	-46.9662	-56.2777	20.2568	-189.717	0.478508	-84.1079	42.8772	-22.0067	-46.9662	-56.2777	20.2568	-189.717	0.478508
28.6486	-94.0345	11.4287	-91.7929	113	-7.49332	-67.7482	-70.4611	28.6486	-94.0345	11.4287	-91.7929	113	-7.49332	-67.7482	-70.4611	28.6486	-94.0345	11.4287	-91.7929	113	-7.49332	-67.7482	-70.4611	28.6486	-94.0345	11.4287
2.7656	-9.45207	6.2504	-82.3569	111.187	-4.39433	-54.9305	-60.7502	2.7656	-9.45207	6.2504	-82.3569	111.187	-4.39433	-54.9305	-60.7502	2.7656	-9.45207	6.2504	-82.3569	111.187	-4.39433	-54.9305	-60.7502	2.7656	-9.45207	6.2504
9.99199	17.6309	-4.31227	-102.36	63.3192	-0.873317	-43.661	-33.6418	9.99199	17.6309	-4.31227	-102.36	63.3192	-0.873317	-43.661	-33.6418	9.99199	17.6309	-4.31227	-102.36	63.3192	-0.873317	-43.661	-33.6418	9.99199	17.6309	-4.31227
18.047	39.0516	-0.771758	-61.8034	31.2408	3.386	-15.9385	0.000707681	18.047	39.0516	-0.771758	-61.8034	31.2408	3.386	-15.9385	0.000707681	18.047	39.0516	-0.771758	-61.8034	31.2408	3.386	-15.9385	0.000707681	18.047	39.0516	-0.771758
12.241	37.7232	35.3564	-15.9934	108.45	6.29072	-1.68666	31.3698	12.241	37.7232	35.3564	-15.9934	108.45	6.29072	-1.68666	31.3698	12.241	37.7232	35.3564	-15.9934	108.45	6.29072	-1.68666	31.3698	12.241	37.7232	35.3564
3.5861	-13.4716	38.3546	15.7675	140.047	7.28614	2.89842	55.3687	3.5861	-13.4716	38.3546	15.7675	140.047	7.28614	2.89842	55.3687	3.5861	-13.4716	38.3546	15.7675	140.047	7.28614	2.89842	55.3687	3.5861	-13.4716	38.3546
9.42198	-13.7231	5.75265	31.1425	132.201	4.65309	30.8631	69.5416	9.42198	-13.7231	5.75265	31.1425	132.201	4.65309	30.8631	69.5416	9.42198	-13.7231	5.75265	31.1425	132.201	4.65309	30.8631	69.5416	9.42198	-13.7231	5.75265
-10.5902	2.63537	-21.9038	61.402	104.879	-1.24958	70.0785	73.0914	-10.5902	2.63537	-21.9038	61.402	104.879	-1.24958	70.0785	73.0914	-10.5902	2.63537	-21.9038	61.402	104.879	-1.24958	70.0785	73.0914	-10.5902	2.63537	-21.9038
-54.0086	-7.86879	-33.476	57.5135	59.9209	-17.7238	67.8243	68.5193	-54.0086	-7.86879	-33.476	57.5135	59.9209	-17.7238	67.8243	68.5193	-54.0086	-7.86879	-33.476	57.5135	59.9209	-17.7238	67.8243	68.5193	-54.0086	-7.86879	-33.476
-97.778	15.3486	-34.8478	22.1359	58.0559	-33.6506	16.0092	61.9833	-97.778	15.3486	-34.8478	22.1359	58.0559	-33.6506	16.0092	61.9833	-97.778	15.3486	-34.8478	22.1359	58.0559	-33.6506	16.0092	61.9833	-97.778	15.3486	-34.8478
-88.1071	4.38201	-13.5095	-5.78351	13.9393	-29.8984	-36.8244	56.7734	-88.1071	4.38201	-13.5095	-5.78351	13.9393	-29.8984	-36.8244	56.7734	-88.1071	4.38201	-13.5095	-5.78351	13.9393	-29.8984	-36.8244	56.7734	-88.1071	4.38201	-13.5095
-38.1517	2.89587	2.8881	28.5771	-20.8462	-39.8343	-91.884	49.8579	-38.1517	2.89587	2.8881	28.5771	-20.8462	-39.8343	-91.884	49.8579	-38.1517	2.89587	2.8881	28.5771	-20.8462	-39.8343	-91.884	49.8579	-38.1517	2.89587	2.8881
10.7499	20.9469	13.191	40.5887	-29.2455	-14.1388	-89.1998	37.986	10.7499	20.9469	13.191	40.5887	-29.2455	-14.1388	-89.1998	37.986	10.7499	20.9469	13.191	40.5887	-29.2455	-14.1388	-89.1998	37.986	10.7499	20.9469	13.191
27.0858	22.0523	16.0163	-10.3075	-38.0222	0.533668	-123.164	21.3327	27.0858	22.0523	16.0163	-10.3075	-38.0222	0.533668	-123.164	21.3327	27.0858	22.0523	16.0163	-10.3075	-38.0222	0.533668	-123.164	21.3327	27.0858	22.0523	16.0163
20.2821	61.1125	23.3834	-96.5258	-74.1491	12.2044	-87.5889	3.26435	20.2821	61.1125	23.3834	-96.5258	-74.1491	12.2044	-87.5889	3.26435	20.2821	61.1125	23.3834	-96.5258	-74.1491	12.2044	-87.5889	3.26435	20.2821	61.1125	23.3834
24.3899	88.9233	31.229	-171.456	-46.2948	28.3874	-80.8308	-11.1707	24.3899	88.9233	31.229	-171.456	-46.2948	28.3874	-80.8308	-11.1707	24.3899	88.9233	31.229	-171.456	-46.2948	28.3874	-80.8308	-11.1707	24.3899	88.9233	31.229
33.8985	42.1802	26.6781	-178.478	-41.6945	34.5135	-92.7753	-18.3753	33.8985	42.1802	26.6781	-178.478	-41.6945	34.5135	-92.7753	-18.3753	33.8985	42.1802	26.6781	-178.478	-41.6945	34.5135	-92.7753	-18.3753	33.8985	42.1802	26.6781
14.9367	-50.6971	32.6964	-137.199	-13.9094	1.97575	-52.7428	-18.1685	14.9367	-50.6971	32.6964	-137.199	-13.9094	1.97575	-52.7428	-18.1685	14.9367	-50.6971	32.6964	-137.199	-13.9094	1.97575	-52.7428	-18.1685	14.9367	-50.6971	32.6964
11.9695	-178.135	37.3446	-54.5416	-23.1791	-7.02079	2.5414	-12.2986	11.9695	-178.135	37.3446	-54.5416	-23.1791	-7.02079	2.5414	-12.2986	11.9695	-178.135	37.3446	-54.5416	-23.1791	-7.02079	2.5414	-12.2986	11.9695	-178.135	37.3446
-19.133	-153.377	38.1157	36.2605	-55.9066	-15.8382	9.96487	-2.16621	-19.133	-153.377	38.1157	36.2605	-55.9066	-15.8382	9.96487	-2.16621	-19.133	-153.377	38.1157	36.2605	-55.9066	-15.8382	9.96487	-2.16621	-19.133	-153.377	38.1157
-18.1414	25.6196	27.747	92.8754	-45.8493	-8.37598	60.2932	11.0003	-18.1414	25.6196	27.747	92.8754	-45.8493	-8.37598	60.2932	11.0003	-18.1414	25.6196	27.747	92.8754	-45.8493	-8.37598	60.2932	11.0003	-18.1414	25.6196	27.747
-11.0231	157.7	13.5621	126.782	-7.88502	7.84165	108.282	24.6879	-11.0231	157.7	13.5621	126.782	-7.88502	7.84165	108.282	24.6879	-11.0231	157.7	13.5621	126.782	-7.88502	7.84165	108.282	24.6879	-11.0231	157.7	13.5621
-8.19028	237.028	0.0346328	111.192	-35.8661	-3.29994	132.266	36.0951	-8.19028	237.028	0.0346328	111.192	-35.8661	-3.29994	132.266	36.0951	-8.19028	237.028	0.0346328	111.192	-35.8661	-3.29994	132.266	36.0951	-8.19028	237.028	0.0346328
-8.68199	108.988	-6.53445	67.5634	-34.054	7.28827	123.353	44.8732	-8.68199	108.988	-6.53445	67.5634	-34.054	7.28827	123.353	44.8732	-8.68199	108.988	-6.53445	67.5634	-34.054	7.28827	123.353	44.8732	-8.68199	108.988	-6.53445
-24.4574	-28.5043	-32.8419	49.6291	-1.92035	22.5813	145.78	53.0949	-24.4574	-28.5043	-32.8419	49.6291	-1.92035	22.5813	145.78	53.0949	-24.4574	-28.5043	-32.8419	49.6291	-1.92035	22.5813	145.78	53.0949	-24.4574	-28.5043	-32.8419
-0.239146	-119.54	-56.3855	11.9385	48.6999	24.8967	110.675	62.2778	-0.239146	-119.54	-56.3855	11.9385	48.6999	24.8967	110.675	62.2778	-0.239146	-119.54	-56.3855	11.9385	48.6999	24.8967	110.675	62.2778	-0.239146	-119.54	-56.3855
2.66935	-99.8262	-57.9014	58.5269	89.8346	14.7152	20.4954	70.5987	2.66935	-99.8262	-57.9014	58.5269	89.8346	14.7152	20.4954	70.5987	2.66935	-99.8262	-57.9014	58.5269	89.8346	14.7152	20.4954	70.5987	2.66935	-99.8262	-57.9014
39.8013	-9.33251	-50.8366	72.5177	105.092	16.9109	-24.3299	71.8713	39.8013	-9.33251	-50.8366	72.5177	105.092	16.9109	-24.3299	71.8713	39.8013	-9.33251	-50.8366	72.5177	105.092	16.9109	-24.3299	71.8713	39.8013	-9.33251	-50.8366
32.5057	66.264	-31.7715	62.347	74.8895	18.7212	-65.5572	60.7074	32.5057	66.264	-31.7715	62.347	74.8895	18.7212	-65.5572	60.7074	32.5057	66.264	-31.7715	62.347	74.8895	18.7212	-65.5572	60.7074	32.5057	66.264	-31.7715
18.259	-0.582922	-30.4051	54.5109	113.506	7.68767	-61.4201	38.6952	18.259	-0.582922	-30.4051	54.5109	113.506	7.68767	-61.4201	38.6952	18.259	-0.582922	-30.4051	54.5109	113.506	7.68767	-61.4201	38.6952	18.259	-0.582922	-30.4051
-9.97749	82.2873	-10.7039	47.5736	103.29	9.08467	-19.3799	16.185	-9.97749	82.2873	-10.7039	47.5736	103.29	9.08467	-19.3799	16.185	-9.97749	82.2873	-10.7039	47.5736	103.29	9.08467	-19.3799	16.185	-9.97749	82.2873	-10.7039
-14.0196	21.4243	-18.482	-8.51889	88.32	-4.33438	-25.3708	5.00605	-14.0196	21.4243	-18.482	-8.51889	88.32	-4.33438	-25.3708	5.00605	-14.0196	21.4243	-18.482	-8.51889	88.32	-4.33438	-25.3708	5.00605	-14.0196	21.4243	-18.482
-17.7192	34.4881	2.30695	-65.719	71.8233	-0.117269	-36.7232	9.44856	-17.7192	34.4881	2.30695	-65.719	71.8233	-0.117269	-36.7232	9.44856	-17.7192	34.4881	2.30695	-65.719	71.8233	-0.117269	-36.7232	9.44856	-17.7192	34.4881	2.30695
-20.8561	-30.6214	1.68125	-93.3359	29.9133	6.79867	-32.085	23.4076	-20.8561	-30.6214	1.68125	-93.3359	29.9133	6.79867	-32.085	23.4076	-20.8561	-30.6214	1.68125	-93.3359	29.9133	6.79867	-32.085	23.4076	-20.8561	-30.6214	1.68125
-55.0006	-109.826	2.46757	-89.8705	-19.8611	-3.03178	-6.74041	36.6152	-55.0006	-109.826	2.46757	-89.8705	-19.8611	-3.03178	-6.74041	36.6152	-55.0006	-109.826	2.46757	-89.8705	-19.8611	-3.03178	-6.74041	36.6152	-55.0006	-109.826	2.46757
-40.1162	-65.7656	-9.56781	-69.9872	32.4075	-10.0702	12.8484	40.9572	-40.1162	-65.7656	-9.56781	-69.9872	32.4075	-10.0702	12.8484	40.9572	-40.1162	-65.7656	-9.56781	-69.9872	32.4075	-10.0702	12.8484	40.9572	-40.1162	-65.7656	-9.56781
-33.3481	44.9867	-26.2356	-17.5973	75.8997	-17.1215	19.4971	34.3611	-33.3481	44.9867	-26.2356	-17.5973	75.8997	-17.1215	19.4971	34.3611	-33.3481	44.9867	-26.2356	-17.5973	75.8997	-17.1215	19.4971	34.3611	-33.3481	44.9867	-26.2356
-12.7646	145.266	-53.4372	14.9308	24.9157	-0.149729	23.6096	20.3644	-12.7646	145.266	-53.4372	14.9308	24.9157	-0.149729	23.6096	20.3644	-12.7646	145.266	-53.4372	14.9308	24.9157	-0.149729	23.6096	20.3644	-12.7646	145.266	-53.4372
-30.8654	87.9947	-38.8089	30.6611	-75.804	4.92436	11.7969	4.69666	-30.8654	87.9947	-38.8089	30.6611	-75.804	4.92436	11.7969	4.69666	-30.8654	87.9947	-38.8089	30.6611	-75.804	4.92436	11.7969	4.69666	-30.8654	87.9947	-38.8089
6.19098	30.1361	-31.6425	-7.32037	-79.5766	8.37983	-15.5795	-9.18281	6.19098	30.1361	-31.6425	-7.32037	-79.5766	8.37983	-15.5795	-9.18281	6.19098	30.1361	-31.6425	-7.32037	-79.5766	8.37983	-15.5795	-9.18281	6.19098	30.1361	-31.6425
88.5132	49.5257	-23.6049	-8.57964	-49.5451	25.4129	-12.4362	-20.4085	88.5132	49.5257	-23.6049	-8.57964	-49.5451	25.4129	-12.4362	-20.4085	88.5132	49.5257	-23.6049	-8.57964	-49.5451	25.4129	-12.4362	-20.4085	88.5132	49.5257	-23.6049
135.117	43.7806	-1.4973	-14.4592	-78.8513	14.4562	-60.4822	-27.0515	135.117	43.7806	-1.4973	-14.4592	-78.8513	14.4562	-60.4822	-27.0515	135.117	43.7806	-1.4973	-14.4592	-78.8513	14.4562	-60.4822	-27.0515	135.117	43.7806	-1.4973
126.897	-4.76728	20.2291	12.4097	-119.699	-1.50251	-101.628	-27.2734	126.897	-4.76728	20.2291	12.4097	-119.699	-1.50251	-101.628	-27.2734	126.897	-4.76728	20.2291	12.4097	-119.699	-1.50251	-101.628	-27.2734	126.897	-4.76728	20.2291
-10.2814	-56.8064	35.5985	14.6952	-145.204	8.53019	-66.7161	-21.7612	-10.2814	-56.8064	35.5985	14.6952	-145.204	8.53019	-66.7161	-21.7612	-10.2814	-56.8064	35.5985	14.6952	-145.204	8.53019	-66.7161	-21.7612	-10.2814	-56.8064	35.5985
-23.1848	-98.004	41.8112	26.1976	-171.417	3.12068	-24.9955	-12.801	-23.1848	-98.004	41.8112	26.1976	-171.417	3.12068	-24.9955	-12.801	-23.1848	-98.004	41.8112	26.1976	-171.417	3.12068	-24.9955	-12.801	-23.1848	-98.004	41.8112
7.24583	-98.3208	57.3614	45.0864	-157.615	1.40082	-13.6631	-2.76161	7.24583	-98.3208	57.3614	45.0864	-157.615	1.40082	-13.6631	-2.76161	7.24583	-98.3208	57.3614	45.0864	-157.615	1.40082	-13.6631	-2.76161	7.24583	-98.3208	57.3614
-5.27183	-65.1096	32.8263	20.4836	-55.7792	-5.15953	-11.1382	6.56482	-5.27183	-65.1096	32.8263	20.4836	-55.7792	-5.15953	-11.1382	6.56482	-5.27183	-65.1096	32.8263	20.4836	-55.7792	-5.15953	-11.1382	6.56482	-5.27183	-65.1096	32.8263
-62.0136	-16.2554	13.5899	14.196	-29.5722	19.1888	-29.5083	15.9575	-62.0136	-16.2554	13.5899	14.196	-29.5722	19.1888	-29.5083	15.9575	-62.0136	-16.2554	13.5899	14.196	-29.5722	19.1888	-29.5083	15.9575	-62.0136	-16.2554	13.5899
-55.7134	41.7644	29.0585	17.2267	-3.2337	2.49094	-37.445	25.764	-55.7134	41.7644	29.0585	17.2267	-3.2337	2.49094	-37.445	25.764	-55.7134	41.7644	29.0585	17.2267	-3.2337	2.49094	-37.445	25.764	-55.7134	41.7644	29.0585
-17.8839	73.4645	7.09591	8.68694	-2.30642	-10.1945	-34.8463	33.2165	-17.8839	73.4645	7.09591	8.68694	-2.30642	-10.1945	-34.8463	33.2165	-17.8839	73.4645	7.09591	8.68694	-2.30642	-10.1945	-34.8463	33.2165	-17.8839	73.4645	7.09591
8.89014	77.925	24.3084	-8.02159	-13.8164	-2.9581	-37.771	34.1073	8.89014	77.925	24.3084	-8.02159	-13.8164	-2.9581	-37.771	34.1073	8.89014	77.925	24.3084	-8.02159	-13.8164	-2.9581	-37.771	34.1073	8.89014	77.925	24.3084
1.2415	83.5212	-16.7691	-18.9347	-20.3249	4.43368	-110.916	27.6886	1.2415	83.5212	-16.7691	-18.9347	-20.3249	4.43368	-110.916	27.6886	1.2415	83.5212	-16.7691	-18.9347	-20.3249	4.43368	-110.916	27.6886	1.2415	83.5212	-16.7691
20.6148	-93.6029	-61.9911	-38.7249	-19.2161	-9.56594	-145.448	18.0654	20.6148	-93.6029	-61.9911	-38.7249	-19.2161	-9.56594	-145.448	18.0654	20.6148	-93.6029	-61.9911	-38.7249	-19.2161	-9.56594	-145.448	18.0654	20.6148	-93.6029	-61.9911
32.1058	-93.3962	-68.1316	-29.0228	16.5958	3.72526	-60.302	11.7173	32.1058	-93.3962	-68.1316	-29.0228	16.5958	3.72526	-60.302	11.7173	32.1058	-93.3962	-68.1316	-29.0228	16.5958	3.72526	-60.302	11.7173	32.1058	-93.3962	-68.1316
19.7904	51.9655	-50.5594	-48.8332	-8.41397	-7.62242	-28.2859	12.1565	19.7904	51.9655	-50.5594	-48.8332	-8.41397	-7.62242	-28.2859	12.1565	19.7904	51.9655	-50.5594	-48.8332	-8.41397	-7.62242	-28.2859	12.1565	19.7904	51.9655	-50.5594
7.50598	89.9778	-11.0561	-37.0506	-20.5963	14.6066	-61.0683	18.943	7.50598	89.9778	-11.0561	-37.0506	-20.5963	14.6066	-61.0683	18.943	7.50598	89.9778	-11.0561	-37.0506	-20.5963	14.6066	-61.0683	18.943	7.50598	89.9778	-11.0561
-21.2155	13.0951	13.851	-39.133	-10.4801	18.5222	-40.6878	28.4367	-21.2155	13.0951	13.851	-39.133	-10.4801	18.5222	-40.6878	28.4367	-21.2155	13.0951	13.851	-39.133	-10.4801	18.5222	-40.6878	28.4367	-21.2155	13.0951	13.851
-31.3789	-28.8532	9.09178	-57.2187	-25.119	6.53403	3.57648	37.743	-31.3789	-28.8532	9.09178	-57.2187	-25.119	6.53403	3.57648	37.743	-31.3789	-28.8532	9.09178	-57.2187	-25.119	6.53403	3.57648	37.743	-31.3789	-28.8532	9.09178
-40.6089	-76.972	14.0532	-96.933	12.7953	16.874	28.8213	45.6925	-40.6089	-76.972	14.0532	-96.933	12.7953	16.874	28.8213	45.6925	-40.6089	-76.972	14.0532	-96.933	12.7953	16.874	28.8213	45.6925	-40.6089	-76.972	14.0532
-17.4828	109.754	-13.3024	-80.4054	34.5805	12.7524	42.758	51.1164	-17.4828	109.754	-13.3024	-80.4054	34.5805	12.7524	42.758	51.1164	-17.4828	109.754	-13.3024	-80.4054	34.5805	12.7524	42.758	51.1164	-17.4828	109.754	-13.3024
1.56232	127.315	-18.8003	-51.579	45.5097	16.4181	36.8523	53.1977	1.56232	127.315	-18.8003	-51.579	45.5097	16.4181	36.8523	53.1977	1.56232	127.315	-18.8003	-51.579	45.5097	16.4181	36.8523	53.1977	1.56232	127.315	-18.8003
4.32266	24.6862	-0.933523	-59.2235	34.8818	30.1519	62.986	51.6207	4.32266	24.6862	-0.933523	-59.2235	34.8818	30.1519	62.986	51.6207	4.32266	24.6862	-0.933523	-59.2235	34.8818	30.1519	62.986	51.6207	4.32266	24.6862	-0.933523
9.98999	-111.594	20.4795	-68.3176	35.5833	20.8384	90.7262	45.3971	9.98999	-111.594	20.4795	-68.3176	35.5833	20.8384	90.7262	45.3971	9.98999	-111.594	20.4795	-68.3176	35.5833	20.8384	90.7262	45.3971	9.98999	-111.594	20.4795
-5.43611	-128.567	27.9344	-77.9531	42.3501	19.2372	114.411	35.7376	-5.43611	-128.567	27.9344	-77.9531	42.3501	19.2372	114.411	35.7376	-5.43611	-128.567	27.9344	-77.9531	42.3501	19.2372	114.411	35.7376	-5.43611	-128.567	27.9344
12.4721	-82.4274	36.788	-37.3342	49.5069	16.701	103.86	25.309	12.4721	-82.4274	36.788	-37.3342	49.5069	16.701	103.86	25.309	12.4721	-82.4274	36.788	-37.3342	49.5069	16.701	103.86	25.309	12.4721	-82.4274	36.788
45.1006	-29.785	45.1219	-41.9049	59.1218	20.7845	89.8898	17.7789	45.1006	-29.785	45.1219	-41.9049	59.1218	20.7845	89.8898	17.7789	45.1006	-29.785	45.1219	-41.9049	59.1218	20.7845	89.8898	17.7789	45.1006	-29.785	45.1219
28.2168	36.1453	43.0583	-55.6705	69.249	37.1643	84.3759	14.8218	28.2168	36.1453	43.0583	-55.6705	69.249	37.1643	84.3759	14.8218	28.2168	36.1453	43.0583	-55.6705	69.249	37.1643	84.3759	14.8218	28.2168	36.1453	43.0583
21.4891	102.115	32.8412	-43.604	61.7512	28.3286	65.8783	16.4117	21.4891	102.115	32.8412	-43.604	61.7512	28.3286	65.8783	16.4117	21.4891	102.115	32.8412	-43.604	61.7512	28.3286	65.8783	16.4117	21.4891	102.115	32.8412
2.253	50.3722	13.5722	-8.93118	58.2028	28.6749	37.2816	21.1151	2.253	50.3722	13.5722	-8.93118	58.2028	28.6749	37.2816	21.1151	2.253	50.3722	13.5722	-8.93118	58.2028	28.6749	37.2816	21.1151	2.253	50.3722	13.5722
-33.5128	5.35473	30.9224	1.85867	59.589	27.4226	10.5528	26.4365	-33.5128	5.35473	30.9224	1.85867	59.589	27.4226	10.5528	26.4365	-33.5128	5.35473	30.9224	1.85867	59.589	27.4226	10.5528	26.4365	-33.5128	5.35473	30.9224
-29.5494	8.86423	8.02197	24.9146	61.8896	28.2872	3.48248	29.9447	-29.5494	8.86423	8.02197	24.9146	61.8896	28.2872	3.48248	29.9447	-29.5494	8.86423	8.02197	24.9146	61.8896	28.2872	3.48248	29.9447	-29.5494	8.86423	8.02197
-21.839	13.6914	2.69085	-4.1297	45.9664	7.30654	27.0756	30.6353	-21.839	13.6914	2.69085	-4.1297	45.9664	7.30654	27.0756	30.6353	-21.839	13.6914	2.69085	-4.1297	45.9664	7.30654	27.0756	30.6353	-21.839	13.6914	2.69085
-5.89893	25.7404	-9.48967	-42.9544	55.6347	8.56814	66.7044	28.3597	-5.89893	25.7404	-9.48967	-42.9544	55.6347	8.56814	66.7044	28.3597	-5.89893	25.7404	-9.48967	-42.9544	55.6347	8.56814	66.7044	28.3597	-5.89893	25.7404	-9.48967
-8.73844	8.66865	-31.4396	-41.3006	47.4857	-5.21145	25.5125	23.2253	-8.73844	8.66865	-31.4396	-41.3006	47.4857	-5.21145	25.5125	23.2253	-8.73844	8.66865	-31.4396	-41.3006	47.4857	-5.21145	25.5125	23.2253	-8.73844	8.66865	-31.4396
-19.7415	1.29292	-40.1538	-42.5958	45.2399	0.431696	-63.2544	16.3625	-19.7415	1.29292	-40.1538	-42.5958	45.2399	0.431696	-63.2544	16.3625	-19.7415	1.29292	-40.1538	-42.5958	45.2399	0.431696	-63.2544	16.3625	-19.7415	1.29292	-40.1538
-5.5075	10.3093	-19.8624	-42.51	20.4291	14.248	-82.8953	9.24986	-5.5075	10.3093	-19.8624	-42.51	20.4291	14.248	-82.8953	9.24986	-5.5075	10.3093	-19.8624	-42.51	20.4291	14.248	-82.8953	9.24986	-5.5075	10.3093	-19.8624
-1.17906	65.5886	-14.6071	-44.2133	-20.0556	14.1281	-0.953685	5.21933	-1.17906	65.5886	-14.6071	-44.2133	-20.0556	14.1281	-0.953685	5.21933	-1.17906	65.5886	-14.6071	-44.2133	-20.0556	14.1281	-0.953685	5.21933	-1.17906	65.5886	-14.6071
43.2283	-0.531786	-20.1854	-24.5643	-21.8859	5.52557	33.9101	6.66259	43.2283	-0.531786	-20.1854	-24.5643	-21.8859	5.52557	33.9101	6.66259	43.2283	-0.531786	-20.1854	-24.5643	-21.8859	5.52557	33.9101	6.66259	43.2283	-0.531786	-20.1854
77.5634	-19.6059	-33.9335	-16.4759	-9.21357	-11.9965	-25.0139	12.5755	77.5634	-19.6059	-33.9335	-16.4759	-9.21357	-11.9965	-25.0139	12.5755	77.5634	-19.6059	-33.9335	-16.4759	-9.21357	-11.9965	-25.0139	12.5755	77.5634	-19.6059	-33.9335
81.9834	-27.8533	-37.2317	33.347	7.99649	-2.92888	-90.59	19.902	81.9834	-27.8533	-37.2317	33.347	7.99649	-2.92888	-90.59	19.902	81.9834	-27.8533	-37.2317	33.347	7.99649	-2.92888	-90.59	19.902	81.9834	-27.8533	-37.2317
48.2856	-62.0155	-28.2156	59.7901	53.411	-1.36452	-72.6391	26.9565	48.2856	-62.0155	-28.2156	59.7901	53.411	-1.36452	-72.6391	26.9565	48.2856	-62.0155	-28.2156	59.7901	53.411	-1.36452	-72.6391	26.9565	48.2856	-62.0155	-28.2156
17.9838	-91.4123	-22.0808	61.0455	83.9887	-5.2634	-52.5983	33.2845	17.9838	-91.4123	-22.0808	61.0455	83.9887	-5.2634	-52.5983	33.2845	17.9838	-91.4123	-22.0808	61.0455	83.9887	-5.2634	-52.5983	33.2845	17.9838	-91.4123	-22.0808
-9.93866	-105.104	-3.96805	67.8707	32.3408	12.3318	-4.15718	37.6214	-9.93866	-105.104	-3.96805	67.8707	32.3408	12.3318	-4.15718	37.6214	-9.93866	-105.104	-3.96805	67.8707	32.3408	12.3318	-4.15718	37.6214	-9.93866	-105.104	-3.96805
-16.6277	-62.1407	-5.02216	82.8687	-8.78315	20.7475	51.6733	39.2149	-16.6277	-62.1407	-5.02216	82.8687	-8.78315	20.7475	51.6733	39.2149	-16.6277	-62.1407	-5.02216	82.8687	-8.78315	20.7475	51.6733	39.2149	-16.6277	-62.1407	-5.02216
-40.2506	56.0255	11.8182	57.4193	-23.2811	8.44928	73.7325	38.4025	-40.2506	56.0255	11.8182	57.4193	-23.2811	8.44928	73.7325	38.4025	-40.2506	56.0255	11.8182	57.4193	-23.2811	8.44928	73.7325	38.4025	-40.2506	56.0255	11.8182
-72.3862	90.5203	26.6837	45.1443	-38.7074	2.98805	8.31019	35.2965	-72.3862	90.5203	26.6837	45.1443	-38.7074	2.98805	8.31019	35.2965	-72.3862	90.5203	26.6837	45.1443	-38.7074	2.98805	8.31019	35.2965	-72.3862	90.5203	26.6837
-67.6032	92.8384	27.932	29.9467	-35.6319	-11.1058	-31.5597	29.2407	-67.6032	92.8384	27.932	29.9467	-35.6319	-11.1058	-31.5597	29.2407	-67.6032	92.8384	27.932	29.9467	-35.6319	-11.1058	-31.5597	29.2407	-67.6032	92.8384	27.932
-50.6886	-36.0776	65.0196	-3.18343	-22.0922	-12.0561	-6.05228	20.2762	-50.6886	-36.0776	65.0196	-3.18343	-22.0922	-12.0561	-6.05228	20.2762	-50.6886	-36.0776	65.0196	-3.18343	-22.0922	-12.0561	-6.05228	20.2762	-50.6886	-36.0776	65.0196
-34.4341	-118.743	54.5388	-41.3188	-31.3207	-9.03373	11.3677	11.3038	-34.4341	-118.743	54.5388	-41.3188	-31.3207	-9.03373	11.3677	11.3038	-34.4341	-118.743	54.5388	-41.3188	-31.3207	-9.03373	11.3677	11.3038	-34.4341	-118.743	54.5388
-4.50015	-69.0433	-6.23723	-45.7068	-32.3933	-10.5764	45.5828	5.97848	-4.50015	-69.0433	-6.23723	-45.7068	-32.3933	-10.5764	45.5828	5.97848	-4.50015	-69.0433	-6.23723	-45.7068	-32.3933	-10.5764	45.5828	5.97848	-4.50015	-69.0433	-6.23723
-7.27812	24.3565	-36.0608	-59.8157	-35.6888	-1.30832	55.0402	5.00471	-7.27812	24.3565	-36.0608	-59.8157	-35.6888	-1.30832	55.0402	5.00471	-7.27812	24.3565	-36.0608	-59.8157	-35.6888	-1.30832	55.0402	5.00471	-7.27812	24.3565	-36.0608
-24.0695	7.74594	-60.1509	-51.2586	-40.4271	-19.8363	76.2756	7.12645	-24.0695	7.74594	-60.1509	-51.2586	-40.4271	-19.8363	76.2756	7.12645	-24.0695	7.74594	-60.1509	-51.2586	-40.4271	-19.8363	76.2756	7.12645	-24.0695	7.74594	-60.1509
57.9346	55.4761	-36.7076	-50.6537	-56.9789	-31.277	80.8885	11.1243	57.9346	55.4761	-36.7076	-50.6537	-56.9789	-31.277	80.8885	11.1243	57.9346	55.4761	-36.7076	-50.6537	-56.9789	-31.277	80.8885	11.1243	57.9346	55.4761	-36.7076
27.7745	24.5463	-3.10432	-20.4607	-60.4974	-31.8711	73.254	16.5342	27.7745	24.5463	-3.10432	-20.4607	-60.4974	-31.8711	73.254	16.5342	27.7745	24.5463	-3.10432	-20.4607	-60.4974	-31.8711	73.254	16.5342	27.7745	24.5463	-3.10432
-25.2178	-20.2665	8.21106	-39.4093	-64.4164	-35.0556	59.164	23.4328	-25.2178	-20.2665	8.21106	-39.4093	-64.4164	-35.0556	59.164	23.4328	-25.2178	-20.2665	8.21106	-39.4093	-64.4164	-35.0556	59.164	23.4328	-25.2178	-20.2665	8.21106
-25.8569	-71.5284	34.3754	-92.5992	-55.9717	-27.8002	52.492	31.9808	-25.8569	-71.5284	34.3754	-92.5992	-55.9717	-27.8002	52.492	31.9808	-25.8569	-71.5284	34.3754	-92.5992	-55.9717	-27.8002	52.492	31.9808	-25.8569	-71.5284	34.3754
-19.7962	-57.4166	18.0532	-144.179	-58.1326	-16.2756	42.8659	41.3327	-19.7962	-57.4166	18.0532	-144.179	-58.1326	-16.2756	42.8659	41.3327	-19.7962	-57.4166	18.0532	-144.179	-58.1326	-16.2756	42.8659	41.3327	-19.7962	-57.4166	18.0532
-6.04486	-28.5936	48.4228	-170.862	-45.3633	-29.2826	52.7401	49.1826	-6.04486	-28.5936	48.4228	-170.862	-45.3633	-29.2826	52.7401	49.1826	-6.04486	-28.5936	48.4228	-170.862	-45.3633	-29.2826	52.7401	49.1826	-6.04486	-28.5936	48.4228
-12.6191	37.1184	69.7889	-165.737	-48.9563	-33.4777	51.3067	52.0806	-12.6191	37.1184	69.7889	-165.737	-48.9563	-33.4777	51.3067	52.0806	-12.6191	37.1184	69.7889	-165.737	-48.9563	-33.4777	51.3067	52.0806	-12.6191	37.1184	69.7889
1.07921	52.7401	40.3554	-114.631	-46.2134	-26.1531	24.4994	48.5022	1.07921	52.7401	40.3554	-114.631	-46.2134	-26.1531	24.4994	48.5022	1.07921	52.7401	40.3554	-114.631	-46.2134	-26.1531	24.4994	48.5022	1.07921	52.7401	40.3554
10.3819	93.3594	12.8553	-34.4873	-41.1828	-3.42732	-27.2051	41.1471	10.3819	93.3594	12.8553	-34.4873	-41.1828	-3.42732	-27.2051	41.1471	10.3819	93.3594	12.8553	-34.4873	-41.1828	-3.42732	-27.2051	41.1471	10.3819	93.3594	12.8553
22.9459	59.8367	-7.27603	43.7406	-9.41681	-5.80066	-38.6392	34.7259	22.9459	59.8367	-7.27603	43.7406	-9.41681	-5.80066	-38.6392	34.7259	22.9459	59.8367	-7.27603	43.7406	-9.41681	-5.80066	-38.6392	34.7259	22.9459	59.8367	-7.27603
-1.25599	67.3941	6.66412	84.6773	20.8491	-0.598897	-55.2618	31.4359	-1.25599	67.3941	6.66412	84.6773	20.8491	-0.598897	-55.2618	31.4359	-1.25599	67.3941	6.66412	84.6773	20.8491	-0.598897	-55.2618	31.4359	-1.25599	67.3941	6.66412
-25.2594	68.5332	3.28515	102.032	35.402	-7.7329	-28.0418	29.9882	-25.2594	68.5332	3.28515	102.032	35.402	-7.7329	-28.0418	29.9882	-25.2594	68.5332	3.28515	102.032	35.402	-7.7329	-28.0418	29.9882	-25.2594	68.5332	3.28515
-23.099	69.003	7.304	53.265	40.0196	11.2521	-22.2096	27.9485	-23.099	69.003	7.304	53.265	40.0196	11.2521	-22.2096	27.9485	-23.099	69.003	7.304	53.265	40.0196	11.2521	-22.2096	27.9485	-23.099	69.003	7.304
-36.2039	-98.7414	33.7691	-19.3832	47.2629	13.3048	-45.7251	24.9972	-36.2039	-98.7414	33.7691	-19.3832	47.2629	13.3048	-45.7251	24.9972	-36.2039	-98.7414	33.7691	-19.3832	47.2629	13.3048	-45.7251	24.9972	-36.2039	-98.7414	33.7691
-43.1485	-258.583	6.14634	-68.801	41.9362	17.9728	-67.307	22.6001	-43.1485	-258.583	6.14634	-68.801	41.9362	17.9728	-67.307	22.6001	-43.1485	-258.583	6.14634	-68.801	41.9362	17.9728	-67.307	22.6001	-43.1485	-258.583	6.14634
-21.1698	-194.061	-1.26121	-51.0146	56.0827	13.817	-56.192	21.568	-21.1698	-194.061	-1.26121	-51.0146	56.0827	13.817	-56.192	21.568	-21.1698	-194.061	-1.26121	-51.0146	56.0827	13.817	-56.192	21.568	-21.1698	-194.061	-1.26121
5.64889	-46.305	-15.4056	-46.2666	51.7606	13.6909	-91.7989	21.9885	5.64889	-46.305	-15.4056	-46.2666	51.7606	13.6909	-91.7989	21.9885	5.64889	-46.305	-15.4056	-46.2666	51.7606	13.6909	-91.7989	21.9885	5.64889	-46.305	-15.4056
23.9736	52.4945	-20.3499	-26.2711	4.19561	6.40782	-88.5855	23.4954	23.9736	52.4945	-20.3499	-26.2711	4.19561	6.40782	-88.5855	23.4954	23.9736	52.4945	-20.3499	-26.2711	4.19561	6.40782	-88.5855	23.4954	23.9736	52.4945	-20.3499
22.849	57.8253	-30.0451	17.563	17.0444	-1.82511	-84.0828	25.9012	22.849	57.8253	-30.0451	17.563	17.0444	-1.82511	-84.0828	25.9012	22.849	57.8253	-30.0451	17.563	17.0444	-1.82511	-84.0828	25.9012	22.849	57.8253	-30.0451
37.0818	28.0199	-13.2034	25.7653	51.4788	-2.37163	-61.1392	29.4194	37.0818	28.0199	-13.2034	25.7653	51.4788	-2.37163	-61.1392	29.4194	37.0818	28.0199	-13.2034	25.7653	51.4788	-2.37163	-61.1392	29.4194	37.0818	28.0199	-13.2034
51.7286	-54.9062	-9.41776	55.2499	38.1755	-22.8789	-44.4977	34.2716	51.7286	-54.9062	-9.41776	55.2499	38.1755	-22.8789	-44.4977	34.2716	51.7286	-54.9062	-9.41776	55.2499	38.1755	-22.8789	-44.4977	34.2716	51.7286	-54.9062	-9.41776
21.5426	-39.6796	-0.274744	89.7709	31.3994	-19.7987	-14.6952	41.4201	21.5426	-39.6796	-0.274744	89.7709	31.3994	-19.7987	-14.6952	41.4201	21.5426	-39.6796	-0.274744	89.7709	31.3994	-19.7987	-14.6952	41.4201	21.5426	-39.6796	-0.274744
24.8659	40.2219	19.6084	98.0127	-4.74961	-7.50576	-23.1878	52.0586	24.8659	40.2219	19.6084	98.0127	-4.74961	-7.50576	-23.1878	52.0586	24.8659	40.2219	19.6084	98.0127	-4.74961	-7.50576	-23.1878	52.0586	24.8659	40.2219	19.6084
24.3321	111.061	36.0456	65.4738	-23.5869	8.74128	-26.0692	65.0757	24.3321	111.061	36.0456	65.4738	-23.5869	8.74128	-26.0692	65.0757	24.3321	111.061	36.0456	65.4738	-23.5869	8.74128	-26.0692	65.0757	24.3321	111.061	36.0456
-14.159	109.58	65.8032	7.47846	-19.0301	-10.2939	-32.2439	77.2654	-14.159	109.58	65.8032	7.47846	-19.0301	-10.2939	-32.2439	77.2654	-14.159	109.58	65.8032	7.47846	-19.0301	-10.2939	-32.2439	77.2654	-14.159	109.58	65.8032
-25.4624	123.64	55.9891	-5.83957	-28.091	-6.65431	-31.3129	85.4977	-25.4624	123.64	55.9891	-5.83957	-28.091	-6.65431	-31.3129	85.4977	-25.4624	123.64	55.9891	-5.83957	-28.091	-6.65431	-31.3129	85.4977	-25.4624	123.64	55.9891
-24.4424	175.095	26.7319	-5.80172	-26.8283	-7.95269	-14.7937	89.3081	-24.4424	175.095	26.7319	-5.80172	-26.8283	-7.95269	-14.7937	89.3081	-24.4424	175.095	26.7319	-5.80172	-26.8283	-7.95269	-14.7937	89.3081	-24.4424	175.095	26.7319
-10.4095	41.3842	-13.0028	7.1839	-22.5675	-10.9939	-18.9171	89.2021	-10.4095	41.3842	-13.0028	7.1839	-22.5675	-10.9939	-18.9171	89.2021	-10.4095	41.3842	-13.0028	7.1839	-22.5675	-10.9939	-18.9171	89.2021	-10.4095	41.3842	-13.0028
-52.1414	-120.963	-19.9752	-6.52492	-9.49434	-8.64113	-23.1323	84.857	-52.1414	-120.963	-19.9752	-6.52492	-9.49434	-8.64113	-23.1323	84.857	-52.1414	-120.963	-19.9752	-6.52492	-9.49434	-8.64113	-23.1323	84.857	-52.1414	-120.963	-19.9752
79.315	-209.684	-26.5187	-33.0018	-3.44507	-7.37059	-34.4101	76.5097	79.315	-209.684	-26.5187	-33.0018	-3.44507	-7.37059	-34.4101	76.5097	79.315	-209.684	-26.5187	-33.0018	-3.44507	-7.37059	-34.4101	76.5097	79.315	-209.684	-26.5187
129.079	-162.61	-34.0774	-37.8309	-22.3785	3.66114	16.5172	65.9281	129.079	-162.61	-34.0774	-37.8309	-22.3785	3.66114	16.5172	65.9281	129.079	-162.61	-34.0774	-37.8309	-22.3785	3.66114	16.5172	65.9281	129.079	-162.61	-34.0774
70.9048	-146.716	-32.5708	-23.4441	-33.8215	3.58189	56.7329	56.9327	70.9048	-146.716	-32.5708	-23.4441	-33.8215	3.58189	56.7329	56.9327	70.9048	-146.716	-32.5708	-23.4441	-33.8215	3.58189	56.7329	56.9327	70.9048	-146.716	-32.5708
52.7937	-159.483	-23.8084	-5.05483	-46.9727	1.65274	12.7696	52.0997	52.7937	-159.483	-23.8084	-5.05483	-46.9727	1.65274	12.7696	52.0997	52.7937	-159.483	-23.8084	-5.05483	-46.9727	1.65274	12.7696	52.0997	52.7937	-159.483	-23.8084
-12.4296	-71.2882	-40.4229	-13.5165	-45.1428	10.8634	-27.9492	51.8114	-12.4296	-71.2882	-40.4229	-13.5165	-45.1428	10.8634	-27.9492	51.8114	-12.4296	-71.2882	-40.4229	-13.5165	-45.1428	10.8634	-27.9492	51.8114	-12.4296	-71.2882	-40.4229
12.5513	113.292	-18.6716	6.58967	-31.8137	4.83121	-31.6625	55.4795	12.5513	113.292	-18.6716	6.58967	-31.8137	4.83121	-31.6625	55.4795	12.5513	113.292	-18.6716	6.58967	-31.8137	4.83121	-31.6625	55.4795	12.5513	113.292	-18.6716
0.545013	156.091	-3.67032	1.05057	-19.823	4.56112	-12.5413	61.885	0.545013	156.091	-3.67032	1.05057	-19.823	4.56112	-12.5413	61.885	0.545013	156.091	-3.67032	1.05057	-19.823	4.56112	-12.5413	61.885	0.545013	156.091	-3.67032
16.6042	68.1875	32.6962	1.58692	3.15728	-1.4536	6.26466	68.1339	16.6042	68.1875	32.6962	1.58692	3.15728	-1.4536	6.26466	68.1339	16.6042	68.1875	32.6962	1.58692	3.15728	-1.4536	6.26466	68.1339	16.6042	68.1875	32.6962
33.9458	-13.5754	4.32172	23.6603	33.3402	-8.75625	16.584	70.7292	33.9458	-13.5754	4.32172	23.6603	33.3402	-8.75625	16.584	70.7292	33.9458	-13.5754	4.32172	23.6603	33.3402	-8.75625	16.584	70.7292	33.9458	-13.5754	4.32172
23.6781	-2.10902	14.6504	32.1191	19.6928	-8.20151	42.8673	67.9584	23.6781	-2.10902	14.6504	32.1191	19.6928	-8.20151	42.8673	67.9584	23.6781	-2.10902	14.6504	32.1191	19.6928	-8.20151	42.8673	67.9584	23.6781	-2.10902	14.6504
-34.8615	58.2409	15.6937	31.2324	-0.840707	6.57165	58.9979	60.2551	-34.8615	58.2409	15.6937	31.2324	-0.840707	6.57165	58.9979	60.2551	-34.8615	58.2409	15.6937	31.2324	-0.840707	6.57165	58.9979	60.2551	-34.8615	58.2409	15.6937
-33.5141	60.1343	21.7085	33.6342	1.53555	4.73109	64.2522	49.9643	-33.5141	60.1343	21.7085	33.6342	1.53555	4.73109	64.2522	49.9643	-33.5141	60.1343	21.7085	33.6342	1.53555	4.73109	64.2522	49.9643	-33.5141	60.1343	21.7085
-44.1432	32.1673	28.297	38.3803	1.5345	14.0317	63.28	39.2657	-44.1432	32.1673	28.297	38.3803	1.5345	14.0317	63.28	39.2657	-44.1432	32.1673	28.297	38.3803	1.5345	14.0317	63.28	39.2657	-44.1432	32.1673	28.297
-39.9747	158.243	-0.654659	5.62305	-13.8547	1.06371	37.5905	30.1933	-39.9747	158.243	-0.654659	5.62305	-13.8547	1.06371	37.5905	30.1933	-39.9747	158.243	-0.654659	5.62305	-13.8547	1.06371	37.5905	30.1933	-39.9747	158.243	-0.654659
-44.7986	107.599	-2.2665	-36.4873	-30.3188	7.10427	40.9014	24.3306	-44.7986	107.599	-2.2665	-36.4873	-30.3188	7.10427	40.9014	24.3306	-44.7986	107.599	-2.2665	-36.4873	-30.3188	7.10427	40.9014	24.3306	-44.7986	107.599	-2.2665
-50.8148	149.781	9.4404	-77.9006	-70.7352	5.61051	45.2346	23.132	-50.8148	149.781	9.4404	-77.9006	-70.7352	5.61051	45.2346	23.132	-50.8148	149.781	9.4404	-77.9006	-70.7352	5.61051	45.2346	23.132	-50.8148	149.781	9.4404
-10.8848	61.526	-0.227533	-83.92	0.771292	-0.928386	78.9174	26.2973	-10.8848	61.526	-0.227533	-83.92	0.771292	-0.928386	78.9174	26.2973	-10.8848	61.526	-0.227533	-83.92	0.771292	-0.928386	78.9174	26.2973	-10.8848	61.526	-0.227533
13.6511	-42.8843	0.251373	-85.9852	69.9037	-5.07114	80.9309	31.2684	13.6511	-42.8843	0.251373	-85.9852	69.9037	-5.07114	80.9309	31.2684	13.6511	-42.8843	0.251373	-85.9852	69.9037	-5.07114	80.9309	31.2684	13.6511	-42.8843	0.251373
39.121	-76.1087	2.19109	-68.8338	94.6396	-2.03418	61.9378	34.9509	39.121	-76.1087	2.19109	-68.8338	94.6396	-2.03418	61.9378	34.9509	39.121	-76.1087	2.19109	-68.8338	94.6396	-2.03418	61.9378	34.9509	39.121	-76.1087	2.19109
39.2749	7.9819	-17.4967	-52.4162	52.8199	2.15475	48.0555	34.6788	39.2749	7.9819	-17.4967	-52.4162	52.8199	2.15475	48.0555	34.6788	39.2749	7.9819	-17.4967	-52.4162	52.8199	2.15475	48.0555	34.6788	39.2749	7.9819	-17.4967
-17.4427	-6.78804	-14.6251	-32.6305	16.8911	4.22672	49.1635	30.9386	-17.4427	-6.78804	-14.6251	-32.6305	16.8911	4.22672	49.1635	30.9386	-17.4427	-6.78804	-14.6251	-32.6305	16.8911	4.22672	49.1635	30.9386	-17.4427	-6.78804	-14.6251
-55.3734	-64.8727	-4.98771	-25.2231	-0.39906	1.36329	52.1657	26.6555	-55.3734	-64.8727	-4.98771	-25.2231	-0.39906	1.36329	52.1657	26.6555	-55.3734	-64.8727	-4.98771	-25.2231	-0.39906	1.36329	52.1657	26.6555	-55.3734	-64.8727	-4.98771
-27.7976	-57.1569	-4.38611	-52.4949	-16.2883	11.5544	28.4229	25.0973	-27.7976	-57.1569	-4.38611	-52.4949	-16.2883	11.5544	28.4229	25.0973	-27.7976	-57.1569	-4.38611	-52.4949	-16.2883	11.5544	28.4229	25.0973	-27.7976	-57.1569	-4.38611
-14.4863	-30.4676	11.476	-57.4779	-13.5907	5.47143	-4.12545	26.8526	-14.4863	-30.4676	11.476	-57.4779	-13.5907	5.47143	-4.12545	26.8526	-14.4863	-30.4676	11.476	-57.4779	-13.5907	5.47143	-4.12545	26.8526	-14.4863	-30.4676	11.476
-20.3973	-119.119	11.6549	-94.9771	-11.512	-0.888515	-9.0764	29.9359	-20.3973	-119.119	11.6549	-94.9771	-11.512	-0.888515	-9.0764	29.9359	-20.3973	-119.119	11.6549	-94.9771	-11.512	-0.888515	-9.0764	29.9359	-20.3973	-119.119	11.6549
-8.03642	-0.171043	11.6096	-87.0272	54.5925	5.66671	-23.1646	32.1573	-8.03642	-0.171043	11.6096	-87.0272	54.5925	5.66671	-23.1646	32.1573	-8.03642	-0.171043	11.6096	-87.0272	54.5925	5.66671	-23.1646	32.1573	-8.03642	-0.171043	11.6096
-4.58406	58.4441	-6.59688	-31.3257	37.3935	-11.7187	-26.2857	32.6726	-4.58406	58.4441	-6.59688	-31.3257	37.3935	-11.7187	-26.2857	32.6726	-4.58406	58.4441	-6.59688	-31.3257	37.3935	-11.7187	-26.2857	32.6726	-4.58406	58.4441	-6.59688
-30.4413	34.1662	-18.7595	-15.5183	60.3217	-16.649	-24.4208	31.0167	-30.4413	34.1662	-18.7595	-15.5183	60.3217	-16.649	-24.4208	31.0167	-30.4413	34.1662	-18.7595	-15.5183	60.3217	-16.649	-24.4208	31.0167	-30.4413	34.1662	-18.7595
-19.4921	20.1366	-31.0401	21.1084	26.6067	-0.74977	-1.94241	27.6161	-19.4921	20.1366	-31.0401	21.1084	26.6067	-0.74977	-1.94241	27.6161	-19.4921	20.1366	-31.0401	21.1084	26.6067	-0.74977	-1.94241	27.6161	-19.4921	20.1366	-31.0401
-37.2625	7.87693	-12.1169	49.5073	-7.12423	1.62684	1.80577	24.274	-37.2625	7.87693	-12.1169	49.5073	-7.12423	1.62684	1.80577	24.274	-37.2625	7.87693	-12.1169	49.5073	-7.12423	1.62684	1.80577	24.274	-37.2625	7.87693	-12.1169
-32.0552	-5.01242	-20.9031	32.9114	-35.3364	-9.63889	14.7955	21.8621	-32.0552	-5.01242	-20.9031	32.9114	-35.3364	-9.63889	14.7955	21.8621	-32.0552	-5.01242	-20.9031	32.9114	-35.3364	-9.63889	14.7955	21.8621	-32.0552	-5.01242	-20.9031
-12.4003	15.9594	-5.32593	49.4923	53.7292	0.273115	27.7077	20.8113	-12.4003	15.9594	-5.32593	49.4923	53.7292	0.273115	27.7077	20.8113	-12.4003	15.9594	-5.32593	49.4923	53.7292	0.273115	27.7077	20.8113	-12.4003	15.9594	-5.32593
11.9315	22.38	0.641281	63.4637	62.1681	-3.8857	10.2872	20.9979	11.9315	22.38	0.641281	63.4637	62.1681	-3.8857	10.2872	20.9979	11.9315	22.38	0.641281	63.4637	62.1681	-3.8857	10.2872	20.9979	11.9315	22.38	0.641281
4.70941	19.0027	-23.9186	66.4121	4.51773	13.016	6.80405	22.0631	4.70941	19.0027	-23.9186	66.4121	4.51773	13.016	6.80405	22.0631	4.70941	19.0027	-23.9186	66.4121	4.51773	13.016	6.80405	22.0631	4.70941	19.0027	-23.9186
-19.0641	75.7491	-31.2537	51.4028	-40.7569	-9.47278	-14.9112	23.4117	-19.0641	75.7491	-31.2537	51.4028	-40.7569	-9.47278	-14.9112	23.4117	-19.0641	75.7491	-31.2537	51.4028	-40.7569	-9.47278	-14.9112	23.4117	-19.0641	75.7491	-31.2537
21.4635	22.7242	-45.5853	56.8217	-39.038	-15.878	-33.5586	24.5533	21.4635	22.7242	-45.5853	56.8217	-39.038	-15.878	-33.5586	24.5533	21.4635	22.7242	-45.5853	56.8217	-39.038	-15.878	-33.5586	24.5533	21.4635	22.7242	-45.5853
66.5309	-51.338	-36.0891	56.9157	-48.3813	-1.4929	-57.4881	25.2802	66.5309	-51.338	-36.0891	56.9157	-48.3813	-1.4929	-57.4881	25.2802	66.5309	-51.338	-36.0891	56.9157	-48.3813	-1.4929	-57.4881	25.2802	66.5309	-51.338	-36.0891
42.0456	-50.8401	-3.11511	35.5988	-26.136	-12.499	-27.86	25.9485	42.0456	-50.8401	-3.11511	35.5988	-26.136	-12.499	-27.86	25.9485	42.0456	-50.8401	-3.11511	35.5988	-26.136	-12.499	-27.86	25.9485	42.0456	-50.8401	-3.11511
5.44828	-37.3195	18.7827	-1.34409	-22.8524	1.89116	-30.2683	26.5286	5.44828	-37.3195	18.7827	-1.34409	-22.8524	1.89116	-30.2683	26.5286	5.44828	-37.3195	18.7827	-1.34409	-22.8524	1.89116	-30.2683	26.5286	5.44828	-37.3195	18.7827
-23.7774	11.4485	19.7445	-24.4676	0.431283	-6.8958	-53.1626	26.5238	-23.7774	11.4485	19.7445	-24.4676	0.431283	-6.8958	-53.1626	26.5238	-23.7774	11.4485	19.7445	-24.4676	0.431283	-6.8958	-53.1626	26.5238	-23.7774	11.4485	19.7445
-1.11887	22.4385	15.4829	-55.1295	36.1894	-3.56441	-59.1955	24.8508	-1.11887	22.4385	15.4829	-55.1295	36.1894	-3.56441	-59.1955	24.8508	-1.11887	22.4385	15.4829	-55.1295	36.1894	-3.56441	-59.1955	24.8508	-1.11887	22.4385	15.4829
2.38348	-41.8649	24.2429	-47.6664	7.3855	2.84782	-87.6341	21.5384	2.38348	-41.8649	24.2429	-47.6664	7.3855	2.84782	-87.6341	21.5384	2.38348	-41.8649	24.2429	-47.6664	7.3855	2.84782	-87.6341	21.5384	2.38348	-41.8649	24.2429
-17.8814	-34.8681	31.5087	-49.3069	-27.9541	0.524845	-28.9567	18.0878	-17.8814	-34.8681	31.5087	-49.3069	-27.9541	0.524845	-28.9567	18.0878	-17.8814	-34.8681	31.5087	-49.3069	-27.9541	0.524845	-28.9567	18.0878	-17.8814	-34.8681	31.5087
-11.8433	8.30744	19.8244	-83.5983	-39.5463	-17.4182	30.6582	15.6705	-11.8433	8.30744	19.8244	-83.5983	-39.5463	-17.4182	30.6582	15.6705	-11.8433	8.30744	19.8244	-83.5983	-39.5463	-17.4182	30.6582	15.6705	-11.8433	8.30744	19.8244
-0.846375	-1.15022	18.4607	-61.1639	6.76328	-25.5365	13.4123	14.483	-0.846375	-1.15022	18.4607	-61.1639	6.76328	-25.5365	13.4123	14.483	-0.846375	-1.15022	18.4607	-61.1639	6.76328	-25.5365	13.4123	14.483	-0.846375	-1.15022	18.4607
12.1266	-22.4799	21.9393	-71.8845	1.97778	-16.7027	-35.0831	14.2706	12.1266	-22.4799	21.9393	-71.8845	1.97778	-16.7027	-35.0831	14.2706	12.1266	-22.4799	21.9393	-71.8845	1.97778	-16.7027	-35.0831	14.2706	12.1266	-22.4799	21.9393
10.2686	-30.8951	11.5804	-72.6585	-14.671	-12.6153	-25.6771	14.8975	10.2686	-30.8951	11.5804	-72.6585	-14.671	-12.6153	-25.6771	14.8975	10.2686	-30.8951	11.5804	-72.6585	-14.671	-12.6153	-25.6771	14.8975	10.2686	-30.8951	11.5804
11.1183	-10.6912	-0.319577	-65.6713	19.6667	-21.2496	6.74217	16.6465	11.1183	-10.6912	-0.319577	-65.6713	19.6667	-21.2496	6.74217	16.6465	11.1183	-10.6912	-0.319577	-65.6713	19.6667	-21.2496	6.74217	16.6465	11.1183	-10.6912	-0.319577
18.828	52.3159	16.4729	-57.0356	42.5314	-11.5026	16.4281	19.8241	18.828	52.3159	16.4729	-57.0356	42.5314	-11.5026	16.4281	19.8241	18.828	52.3159	16.4729	-57.0356	42.5314	-11.5026	16.4281	19.8241	18.828	52.3159	16.4729
37.0277	61.4799	-28.9831	-39.9599	58.6055	-9.66455	22.7474	23.2555	37.0277	61.4799	-28.9831	-39.9599	58.6055	-9.66455	22.7474	23.2555	37.0277	61.4799	-28.9831	-39.9599	58.6055	-9.66455	22.7474	23.2555	37.0277	61.4799	-28.9831
24.6415	39.6848	-38.2541	-35.8704	124.212	-3.07451	19.7279	24.8231	24.6415	39.6848	-38.2541	-35.8704	124.212	-3.07451	19.7279	24.8231	24.6415	39.6848	-38.2541	-35.8704	124.212	-3.07451	19.7279	24.8231	24.6415	39.6848	-38.2541
-11.7235	39.303	-55.5676	-22.2691	115.574	6.25781	97.8692	23.4517	-11.7235	39.303	-55.5676	-22.2691	115.574	6.25781	97.8692	23.4517	-11.7235	39.303	-55.5676	-22.2691	115.574	6.25781	97.8692	23.4517	-11.7235	39.303	-55.5676
-31.2853	11.9847	-54.0655	-17.3934	94.4601	11.6585	29.9373	19.5071	-31.2853	11.9847	-54.0655	-17.3934	94.4601	11.6585	29.9373	19.5071	-31.2853	11.9847	-54.0655	-17.3934	94.4601	11.6585	29.9373	19.5071	-31.2853	11.9847	-54.0655
2.4748	-10.2351	-43.1677	20.6721	77.3598	5.45901	-42.3186	14.5569	2.4748	-10.2351	-43.1677	20.6721	77.3598	5.45901	-42.3186	14.5569	2.4748	-10.2351	-43.1677	20.6721	77.3598	5.45901	-42.3186	14.5569	2.4748	-10.2351	-43.1677
20.6709	4.95929	-15.7521	39.8235	51.9575	3.18093	-61.9833	10.4479	20.6709	4.95929	-15.7521	39.8235	51.9575	3.18093	-61.9833	10.4479	20.6709	4.95929	-15.7521	39.8235	51.9575	3.18093	-61.9833	10.4479	20.6709	4.95929	-15.7521
30.4334	-65.7777	-17.775	-27.0934	7.75466	-1.67241	5.68289	8.45263	30.4334	-65.7777	-17.775	-27.0934	7.75466	-1.67241	5.68289	8.45263	30.4334	-65.7777	-17.775	-27.0934	7.75466	-1.67241	5.68289	8.45263	30.4334	-65.7777	-17.775
39.0447	-25.6118	-22.7444	-71.0639	-31.2584	10.2442	10.5627	7.34944	39.0447	-25.6118	-22.7444	-71.0639	-31.2584	10.2442	10.5627	7.34944	39.0447	-25.6118	-22.7444	-71.0639	-31.2584	10.2442	10.5627	7.34944	39.0447	-25.6118	-22.7444
38.8973	-48.7727	-30.6248	-120.21	-99.5989	7.63533	-13.3972	6.12452	38.8973	-48.7727	-30.6248	-120.21	-99.5989	7.63533	-13.3972	6.12452	38.8973	-48.7727	-30.6248	-120.21	-99.5989	7.63533	-13.3972	6.12452	38.8973	-48.7727	-30.6248
4.38033	-79.6665	-42.0323	-140.206	-46.0614	5.72671	-25.5565	4.51165	4.38033	-79.6665	-42.0323	-140.206	-46.0614	5.72671	-25.5565	4.51165	4.38033	-79.6665	-42.0323	-140.206	-46.0614	5.72671	-25.5565	4.51165	4.38033	-79.6665	-42.0323
-25.1972	-99.056	-39.2144	-99.3459	5.29654	-6.90531	-13.8491	4.11426	-25.1972	-99.056	-39.2144	-99.3459	5.29654	-6.90531	-13.8491	4.11426	-25.1972	-99.056	-39.2144	-99.3459	5.29654	-6.90531	-13.8491	4.11426	-25.1972	-99.056	-39.2144
-11.5616	-74.2139	-23.129	-32.2608	15.0656	-1.11823	3.44119	6.09192	-11.5616	-74.2139	-23.129	-32.2608	15.0656	-1.11823	3.44119	6.09192	-11.5616	-74.2139	-23.129	-32.2608	15.0656	-1.11823	3.44119	6.09192	-11.5616	-74.2139	-23.129
14.6801	-32.4037	-2.20817	42.681	-7.82028	18.1985	25.6692	10.8701	14.6801	-32.4037	-2.20817	42.681	-7.82028	18.1985	25.6692	10.8701	14.6801	-32.4037	-2.20817	42.681	-7.82028	18.1985	25.6692	10.8701	14.6801	-32.4037	-2.20817
21.7135	8.8652	16.3713	64.967	-16.6558	-0.0900556	49.9586	16.8041	21.7135	8.8652	16.3713	64.967	-16.6558	-0.0900556	49.9586	16.8041	21.7135	8.8652	16.3713	64.967	-16.6558	-0.0900556	49.9586	16.8041	21.7135	8.8652	16.3713
6.28352	49.8405	8.97109	52.8181	-50.7324	-1.46568	71.4545	21.0491	6.28352	49.8405	8.97109	52.8181	-50.7324	-1.46568	71.4545	21.0491	6.28352	49.8405	8.97109	52.8181	-50.7324	-1.46568	71.4545	21.0491	6.28352	49.8405	8.97109
-4.7535	75.9159	6.57542	40.9663	-65.015	31.3917	53.3191	22.2063	-4.7535	75.9159	6.57542	40.9663	-65.015	31.3917	53.3191	22.2063	-4.7535	75.9159	6.57542	40.9663	-65.015	31.3917	53.3191	22.2063	-4.7535	75.9159	6.57542
-9.66897	83.9066	16.174	18.0023	-59.8917	21.6697	53.0326	20.7271	-9.66897	83.9066	16.174	18.0023	-59.8917	21.6697	53.0326	20.7271	-9.66897	83.9066	16.174	18.0023	-59.8917	21.6697	53.0326	20.7271	-9.66897	83.9066	16.174
0.121703	72.2829	13.0814	-31.068	-79.3922	17.2024	46.7731	17.516	0.121703	72.2829	13.0814	-31.068	-79.3922	17.2024	46.7731	17.516	0.121703	72.2829	13.0814	-31.068	-79.3922	17.2024	46.7731	17.516	0.121703	72.2829	13.0814
-45.7617	0.731255	16.6906	-42.0063	-73.2283	16.0514	51.6915	13.5857	-45.7617	0.731255	16.6906	-42.0063	-73.2283	16.0514	51.6915	13.5857	-45.7617	0.731255	16.6906	-42.0063	-73.2283	16.0514	51.6915	13.5857	-45.7617	0.731255	16.6906
-32.0124	-27.0481	27.8082	-16.7276	-40.8616	38.4892	18.4763	10.4715	-32.0124	-27.0481	27.8082	-16.7276	-40.8616	38.4892	18.4763	10.4715	-32.0124	-27.0481	27.8082	-16.7276	-40.8616	38.4892	18.4763	10.4715	-32.0124	-27.0481	27.8082
22.6179	-47.8266	48.157	-19.6967	-26.5346	30.0877	-13.4353	10.1235	22.6179	-47.8266	48.157	-19.6967	-26.5346	30.0877	-13.4353	10.1235	22.6179	-47.8266	48.157	-19.6967	-26.5346	30.0877	-13.4353	10.1235	22.6179	-47.8266	48.157
81.471	5.61208	42.4632	-17.1369	-40.833	18.4143	-37.0503	13.2372	81.471	5.61208	42.4632	-17.1369	-40.833	18.4143	-37.0503	13.2372	81.471	5.61208	42.4632	-17.1369	-40.833	18.4143	-37.0503	13.2372	81.471	5.61208	42.4632
0.413677	72.2977	39.7008	2.15403	-50.8904	15.7138	-101.4	19.2161	0.413677	72.2977	39.7008	2.15403	-50.8904	15.7138	-101.4	19.2161	0.413677	72.2977	39.7008	2.15403	-50.8904	15.7138	-101.4	19.2161	0.413677	72.2977	39.7008
-71.2436	74.4531	34.5464	41.5089	-49.8196	17.8028	-153.459	26.0132	-71.2436	74.4531	34.5464	41.5089	-49.8196	17.8028	-153.459	26.0132	-71.2436	74.4531	34.5464	41.5089	-49.8196	17.8028	-153.459	26.0132	-71.2436	74.4531	34.5464
-36.6411	75.9902	8.4399	65.6963	-43.1532	16.6444	-118.401	31.4046	-36.6411	75.9902	8.4399	65.6963	-43.1532	16.6444	-118.401	31.4046	-36.6411	75.9902	8.4399	65.6963	-43.1532	16.6444	-118.401	31.4046	-36.6411	75.9902	8.4399
-63.7059	93.3568	1.23894	46.0369	-28.3083	2.48456	-42.4674	33.956	-63.7059	93.3568	1.23894	46.0369	-28.3083	2.48456	-42.4674	33.956	-63.7059	93.3568	1.23894	46.0369	-28.3083	2.48456	-42.4674	33.956	-63.7059	93.3568	1.23894
-9.74626	51.9659	3.30713	-12.237	19.0937	20.608	-30.0002	33.6618	-9.74626	51.9659	3.30713	-12.237	19.0937	20.608	-30.0002	33.6618	-9.74626	51.9659	3.30713	-12.237	19.0937	20.608	-30.0002	33.6618	-9.74626	51.9659	3.30713
2.537	0.376463	6.5694	-68.2293	20.4488	3.13315	59.7119	31.1974	2.537	0.376463	6.5694	-68.2293	20.4488	3.13315	59.7119	31.1974	2.537	0.376463	6.5694	-68.2293	20.4488	3.13315	59.7119	31.1974	2.537	0.376463	6.5694
45.8403	-5.30096	7.01533	-108.146	24.574	22.9262	166.527	27.3271	45.8403	-5.30096	7.01533	-108.146	24.574	22.9262	166.527	27.3271	45.8403	-5.30096	7.01533	-108.146	24.574	22.9262	166.527	27.3271	45.8403	-5.30096	7.01533
48.5725	-100.905	23.2751	-102.695	15.0545	12.2521	117.057	22.6984	48.5725	-100.905	23.2751	-102.695	15.0545	12.2521	117.057	22.6984	48.5725	-100.905	23.2751	-102.695	15.0545	12.2521	117.057	22.6984	48.5725	-100.905	23.2751
13.7288	-164.677	20.4237	-89.4858	17.373	22.5604	-85.0162	18.0946	13.7288	-164.677	20.4237	-89.4858	17.373	22.5604	-85.0162	18.0946	13.7288	-164.677	20.4237	-89.4858	17.373	22.5604	-85.0162	18.0946	13.7288	-164.677	20.4237
-48.9388	-147.957	17.5949	-70.5504	12.7893	30.2224	-145.302	14.9743	-48.9388	-147.957	17.5949	-70.5504	12.7893	30.2224	-145.302	14.9743	-48.9388	-147.957	17.5949	-70.5504	12.7893	30.2224	-145.302	14.9743	-48.9388	-147.957	17.5949
-49.8286	-92.1576	15.5059	-34.4124	2.19568	22.6002	-115.469	13.3164	-49.8286	-92.1576	15.5059	-34.4124	2.19568	22.6002	-115.469	13.3164	-49.8286	-92.1576	15.5059	-34.4124	2.19568	22.6002	-115.469	13.3164	-49.8286	-92.1576	15.5059
-5.53711	-36.1486	24.246	18.1816	9.52121	-8.25311	112.98	11.861	-5.53711	-36.1486	24.246	18.1816	9.52121	-8.25311	112.98	11.861	-5.53711	-36.1486	24.246	18.1816	9.52121	-8.25311	112.98	11.861	-5.53711	-36.1486	24.246
-10.8364	-44.429	22.9114	34.4488	-1.26456	-1.68934	175.784	10.1895	-10.8364	-44.429	22.9114	34.4488	-1.26456	-1.68934	175.784	10.1895	-10.8364	-44.429	22.9114	34.4488	-1.26456	-1.68934	175.784	10.1895	-10.8364	-44.429	22.9114
25.4143	54.7482	25.2758	68.0093	0.376127	7.7998	113.512	8.48431	25.4143	54.7482	25.2758	68.0093	0.376127	7.7998	113.512	8.48431	25.4143	54.7482	25.2758	68.0093	0.376127	7.7998	113.512	8.48431	25.4143	54.7482	25.2758
-10.9769	100.032	22.0074	57.893	-0.51377	3.39555	63.0863	6.21865	-10.9769	100.032	22.0074	57.893	-0.51377	3.39555	63.0863	6.21865	-10.9769	100.032	22.0074	57.893	-0.51377	3.39555	63.0863	6.21865	-10.9769	100.032	22.0074
-3.92495	64.4517	21.4451	96.0858	24.9163	-1.90564	40.7744	3.02069	-3.92495	64.4517	21.4451	96.0858	24.9163	-1.90564	40.7744	3.02069	-3.92495	64.4517	21.4451	96.0858	24.9163	-1.90564	40.7744	3.02069	-3.92495	64.4517	21.4451
22.931	12.3308	18.6814	87.7859	41.0233	3.46986	25.8126	-0.0875428	22.931	12.3308	18.6814	87.7859	41.0233	3.46986	25.8126	-0.0875428	22.931	12.3308	18.6814	87.7859	41.0233	3.46986	25.8126	-0.0875428	22.931	12.3308	18.6814
-5.7876	21.0281	15.2901	55.641	37.434	14.142	38.9851	-2.14135	-5.7876	21.0281	15.2901	55.641	37.434	14.142	38.9851	-2.14135	-5.7876	21.0281	15.2901	55.641	37.434	14.142	38.9851	-2.14135	-5.7876	21.0281	15.2901
-35.1708	29.6654	22.2246	11.9157	18.7049	12.9723	16.9027	-2.93468	-35.1708	29.6654	22.2246	11.9157	18.7049	12.9723	16.9027	-2.93468	-35.1708	29.6654	22.2246	11.9157	18.7049	12.9723	16.9027	-2.93468	-35.1708	29.6654	22.2246
9.30483	-35.7331	22.2707	-4.60812	0.873508	-0.828447	-43.7709	-3.42726	9.30483	-35.7331	22.2707	-4.60812	0.873508	-0.828447	-43.7709	-3.42726	9.30483	-35.7331	22.2707	-4.60812	0.873508	-0.828447	-43.7709	-3.42726	9.30483	-35.7331	22.2707
84.6977	-32.6087	8.70413	-2.26595	-9.5601	3.70998	42.9473	-4.76116	84.6977	-32.6087	8.70413	-2.26595	-9.5601	3.70998	42.9473	-4.76116	84.6977	-32.6087	8.70413	-2.26595	-9.5601	3.70998	42.9473	-4.76116	84.6977	-32.6087	8.70413
105.712	-21.2798	18.2913	52.5707	-12.1131	-0.991727	59.4661	-7.26909	105.712	-21.2798	18.2913	52.5707	-12.1131	-0.991727	59.4661	-7.26909	105.712	-21.2798	18.2913	52.5707	-12.1131	-0.991727	59.4661	-7.26909	105.712	-21.2798	18.2913
146.899	14.8847	14.9295	46.1121	6.96407	-12.3975	-4.74183	-10.2957	146.899	14.8847	14.9295	46.1121	6.96407	-12.3975	-4.74183	-10.2957	146.899	14.8847	14.9295	46.1121	6.96407	-12.3975	-4.74183	-10.2957	146.899	14.8847	14.9295
49.6933	55.868	12.7031	-6.74817	17.4039	4.09461	-34.6061	-12.343	49.6933	55.868	12.7031	-6.74817	17.4039	4.09461	-34.6061	-12.343	49.6933	55.868	12.7031	-6.74817	17.4039	4.09461	-34.6061	-12.343	49.6933	55.868	12.7031
-88.1147	22.6974	9.811	-39.9014	17.4715	-9.72493	-75.5519	-10.8515	-88.1147	22.6974	9.811	-39.9014	17.4715	-9.72493	-75.5519	-10.8515	-88.1147	22.6974	9.811	-39.9014	17.4715	-9.72493	-75.5519	-10.8515	-88.1147	22.6974	9.811
-62.0136	10.7683	8.89943	-40.0384	32.7596	-9.43696	-71.2454	-5.59831	-62.0136	10.7683	8.89943	-40.0384	32.7596	-9.43696	-71.2454	-5.59831	-62.0136	10.7683	8.89943	-40.0384	32.7596	-9.43696	-71.2454	-5.59831	-62.0136	10.7683	8.89943
-28.9966	65.0247	5.72198	-25.7989	49.3246	-0.516686	-32.2299	0.0732935	-28.9966	65.0247	5.72198	-25.7989	49.3246	-0.516686	-32.2299	0.0732935	-28.9966	65.0247	5.72198	-25.7989	49.3246	-0.516686	-32.2299	0.0732935	-28.9966	65.0247	5.72198
-24.1847	-9.64662	8.93804	-37.5092	74.2543	-4.20325	-46.4	2.23118	-24.1847	-9.64662	8.93804	-37.5092	74.2543	-4.20325	-46.4	2.23118	-24.1847	-9.64662	8.93804	-37.5092	74.2543	-4.20325	-46.4	2.23118	-24.1847	-9.64662	8.93804
-101.278	-24.5755	16.0852	-52.6951	65.8458	-0.924493	-93.924	0.542748	-101.278	-24.5755	16.0852	-52.6951	65.8458	-0.924493	-93.924	0.542748	-101.278	-24.5755	16.0852	-52.6951	65.8458	-0.924493	-93.924	0.542748	-101.278	-24.5755	16.0852
-107.579	36.3639	13.2634	-50.7423	65.9632	1.60094	-157.855	-2.29357	-107.579	36.3639	13.2634	-50.7423	65.9632	1.60094	-157.855	-2.29357	-107.579	36.3639	13.2634	-50.7423	65.9632	1.60094	-157.855	-2.29357	-107.579	36.3639	13.2634
-57.4918	65.099	10.9795	-83.8375	60.537	5.04186	-72.1835	-4.04319	-57.4918	65.099	10.9795	-83.8375	60.537	5.04186	-72.1835	-4.04319	-57.4918	65.099	10.9795	-83.8375	60.537	5.04186	-72.1835	-4.04319	-57.4918	65.099	10.9795
-23.7254	46.7997	5.56579	-104.453	30.9841	-0.29531	-69.4644	-3.52701	-23.7254	46.7997	5.56579	-104.453	30.9841	-0.29531	-69.4644	-3.52701	-23.7254	46.7997	5.56579	-104.453	30.9841	-0.29531	-69.4644	-3.52701	-23.7254	46.7997	5.56579
-25.0611	46.7747	0.979262	-74.6868	-3.80147	11.3291	-56.1049	-1.15386	-25.0611	46.7747	0.979262	-74.6868	-3.80147	11.3291	-56.1049	-1.15386	-25.0611	46.7747	0.979262	-74.6868	-3.80147	11.3291	-56.1049	-1.15386	-25.0611	46.7747	0.979262
-41.0651	-89.3678	-0.910785	-42.0223	-47.4443	18.3812	10.7588	2.58026	-41.0651	-89.3678	-0.910785	-42.0223	-47.4443	18.3812	10.7588	2.58026	-41.0651	-89.3678	-0.910785	-42.0223	-47.4443	18.3812	10.7588	2.58026	-41.0651	-89.3678	-0.910785
-30.8201	-109.85	6.85116	7.89473	-77.9086	-2.30866	39.5639	6.47477	-30.8201	-109.85	6.85116	7.89473	-77.9086	-2.30866	39.5639	6.47477	-30.8201	-109.85	6.85116	7.89473	-77.9086	-2.30866	39.5639	6.47477	-30.8201	-109.85	6.85116
-2.46855	-44.43	13.4951	64.8221	-85.9675	-3.31078	77.9053	8.05729	-2.46855	-44.43	13.4951	64.8221	-85.9675	-3.31078	77.9053	8.05729	-2.46855	-44.43	13.4951	64.8221	-85.9675	-3.31078	77.9053	8.05729	-2.46855	-44.43	13.4951
14.3069	74.3003	14.1813	73.0466	-67.4446	0.0317186	4.35981	6.98927	14.3069	74.3003	14.1813	73.0466	-67.4446	0.0317186	4.35981	6.98927	14.3069	74.3003	14.1813	73.0466	-67.4446	0.0317186	4.35981	6.98927	14.3069	74.3003	14.1813
43.648	115.58	-7.63893	48.9843	-54.2496	-11.8326	-78.9965	4.37519	43.648	115.58	-7.63893	48.9843	-54.2496	-11.8326	-78.9965	4.37519	43.648	115.58	-7.63893	48.9843	-54.2496	-11.8326	-78.9965	4.37519	43.648	115.58	-7.63893
45.7672	61.1326	-15.7769	19.1395	-49.1257	-1.41889	36.867	1.42341	45.7672	61.1326	-15.7769	19.1395	-49.1257	-1.41889	36.867	1.42341	45.7672	61.1326	-15.7769	19.1395	-49.1257	-1.41889	36.867	1.42341	45.7672	61.1326	-15.7769
34.1674	63.3311	-21.0768	16.3395	-38.2483	-7.80469	-38.1268	-0.727746	34.1674	63.3311	-21.0768	16.3395	-38.2483	-7.80469	-38.1268	-0.727746	34.1674	63.3311	-21.0768	16.3395	-38.2483	-7.80469	-38.1268	-0.727746	34.1674	63.3311	-21.0768
12.0475	-12.2929	-20.4681	20.1169	-18.4149	-2.43339	-251.264	-0.887555	12.0475	-12.2929	-20.4681	20.1169	-18.4149	-2.43339	-251.264	-0.887555	12.0475	-12.2929	-20.4681	20.1169	-18.4149	-2.43339	-251.264	-0.887555	12.0475	-12.2929	-20.4681
-16.1404	-69.1312	3.16962	23.7983	1.17067	8.99729	-266.798	0.63883	-16.1404	-69.1312	3.16962	23.7983	1.17067	8.99729	-266.798	0.63883	-16.1404	-69.1312	3.16962	23.7983	1.17067	8.99729	-266.798	0.63883	-16.1404	-69.1312	3.16962
10.6543	-15.2096	-10.9339	18.3551	15.4489	0.225605	-123.593	2.48264	10.6543	-15.2096	-10.9339	18.3551	15.4489	0.225605	-123.593	2.48264	10.6543	-15.2096	-10.9339	18.3551	15.4489	0.225605	-123.593	2.48264	10.6543	-15.2096	-10.9339
18.9948	33.9275	-16.6788	-8.78575	19.4152	-3.59517	40.8021	3.20941	18.9948	33.9275	-16.6788	-8.78575	19.4152	-3.59517	40.8021	3.20941	18.9948	33.9275	-16.6788	-8.78575	19.4152	-3.59517	40.8021	3.20941	18.9948	33.9275	-16.6788
17.5604	94.0797	-30.7182	-32.0437	20.845	0.378685	133.208	2.31983	17.5604	94.0797	-30.7182	-32.0437	20.845	0.378685	133.208	2.31983	17.5604	94.0797	-30.7182	-32.0437	20.845	0.378685	133.208	2.31983	17.5604	94.0797	-30.7182
14.4004	45.1247	-18.5878	-20.495	22.4522	6.65618	158.34	0.506353	14.4004	45.1247	-18.5878	-20.495	22.4522	6.65618	158.34	0.506353	14.4004	45.1247	-18.5878	-20.495	22.4522	6.65618	158.34	0.506353	14.4004	45.1247	-18.5878
40.1036	-157.469	2.13851	-9.33854	-6.61583	-9.79905	145.062	-2.00056	40.1036	-157.469	2.13851	-9.33854	-6.61583	-9.79905	145.062	-2.00056	40.1036	-157.469	2.13851	-9.33854	-6.61583	-9.79905	145.062	-2.00056	40.1036	-157.469	2.13851
39.5649	-128.586	-4.30266	-5.0025	-16.8391	-0.226282	114.342	-5.01845	39.5649	-128.586	-4.30266	-5.0025	-16.8391	-0.226282	114.342	-5.01845	39.5649	-128.586	-4.30266	-5.0025	-16.8391	-0.226282	114.342	-5.01845	39.5649	-128.586	-4.30266
29.3528	-52.7484	-17.6419	-36.5089	6.79264	-2.34469	122.368	-8.04804	29.3528	-52.7484	-17.6419	-36.5089	6.79264	-2.34469	122.368	-8.04804	29.3528	-52.7484	-17.6419	-36.5089	6.79264	-2.34469	122.368	-8.04804	29.3528	-52.7484	-17.6419
11.161	-12.9896	-24.6681	-61.4473	11.9613	-21.1113	75.6093	-10.7186	11.161	-12.9896	-24.6681	-61.4473	11.9613	-21.1113	75.6093	-10.7186	11.161	-12.9896	-24.6681	-61.4473	11.9613	-21.1113	75.6093	-10.7186	11.161	-12.9896	-24.6681
-33.5497	31.5935	-23.7761	-45.3692	17.4725	-16.5729	25.8841	-12.9412	-33.5497	31.5935	-23.7761	-45.3692	17.4725	-16.5729	25.8841	-12.9412	-33.5497	31.5935	-23.7761	-45.3692	17.4725	-16.5729	25.8841	-12.9412	-33.5497	31.5935	-23.7761
-1.5486	-16.3056	-8.95259	-61.5578	15.2703	-26.1915	-8.54193	-14.5129	-1.5486	-16.3056	-8.95259	-61.5578	15.2703	-26.1915	-8.54193	-14.5129	-1.5486	-16.3056	-8.95259	-61.5578	15.2703	-26.1915	-8.54193	-14.5129	-1.5486	-16.3056	-8.95259
31.2633	30.6587	-17.5697	-90.7271	38.0529	-26.0138	5.47616	-15.2106	31.2633	30.6587	-17.5697	-90.7271	38.0529	-26.0138	5.47616	-15.2106	31.2633	30.6587	-17.5697	-90.7271	38.0529	-26.0138	5.47616	-15.2106	31.2633	30.6587	-17.5697
-62.6292	-91.8474	-10.5327	-51.7078	38.9175	-16.5677	35.2974	-15.5685	-62.6292	-91.8474	-10.5327	-51.7078	38.9175	-16.5677	35.2974	-15.5685	-62.6292	-91.8474	-10.5327	-51.7078	38.9175	-16.5677	35.2974	-15.5685	-62.6292	-91.8474	-10.5327
-14.7371	-60.0682	-1.34871	-35.3808	35.1873	-3.86763	59.1625	-16.663	-14.7371	-60.0682	-1.34871	-35.3808	35.1873	-3.86763	59.1625	-16.663	-14.7371	-60.0682	-1.34871	-35.3808	35.1873	-3.86763	59.1625	-16.663	-14.7371	-60.0682	-1.34871
25.5036	5.57023	-7.00939	-14.6395	14.4408	10.065	60.4636	-18.5211	25.5036	5.57023	-7.00939	-14.6395	14.4408	10.065	60.4636	-18.5211	25.5036	5.57023	-7.00939	-14.6395	14.4408	10.065	60.4636	-18.5211	25.5036	5.57023	-7.00939
24.0435	75.43	-12.4736	1.30588	-20.1883	6.54703	51.8854	-20.2277	24.0435	75.43	-12.4736	1.30588	-20.1883	6.54703	51.8854	-20.2277	24.0435	75.43	-12.4736	1.30588	-20.1883	6.54703	51.8854	-20.2277	24.0435	75.43	-12.4736
40.5981	41.5701	-17.1512	-33.8026	-16.2792	18.8754	29.8364	-20.8564	40.5981	41.5701	-17.1512	-33.8026	-16.2792	18.8754	29.8364	-20.8564	40.5981	41.5701	-17.1512	-33.8026	-16.2792	18.8754	29.8364	-20.8564	40.5981	41.5701	-17.1512
1.12627	108.008	-32.4759	-77.0344	-12.3556	3.63723	15.5954	-20.7734	1.12627	108.008	-32.4759	-77.0344	-12.3556	3.63723	15.5954	-20.7734	1.12627	108.008	-32.4759	-77.0344	-12.3556	3.63723	15.5954	-20.7734	1.12627	108.008	-32.4759
-13.5514	-21.9403	-26.0726	-94.3819	-8.46748	-1.96628	-8.69021	-20.1616	-13.5514	-21.9403	-26.0726	-94.3819	-8.46748	-1.96628	-8.69021	-20.1616	-13.5514	-21.9403	-26.0726	-94.3819	-8.46748	-1.96628	-8.69021	-20.1616	-13.5514	-21.9403	-26.0726
-13.164	-110.515	-20.4836	-91.5157	18.5749	-0.5225	-15.5056	-19.2667	-13.164	-110.515	-20.4836	-91.5157	18.5749	-0.5225	-15.5056	-19.2667	-13.164	-110.515	-20.4836	-91.5157	18.5749	-0.5225	-15.5056	-19.2667	-13.164	-110.515	-20.4836
-22.0268	-43.0567	-31.6608	-42.6378	57.3369	15.1067	21.7959	-19.3878	-22.0268	-43.0567	-31.6608	-42.6378	57.3369	15.1067	21.7959	-19.3878	-22.0268	-43.0567	-31.6608	-42.6378	57.3369	15.1067	21.7959	-19.3878	-22.0268	-43.0567	-31.6608
-24.4061	23.7694	-31.4362	-3.22437	39.6719	16.6478	27.2585	-21.7178	-24.4061	23.7694	-31.4362	-3.22437	39.6719	16.6478	27.2585	-21.7178	-24.4061	23.7694	-31.4362	-3.22437	39.6719	16.6478	27.2585	-21.7178	-24.4061	23.7694	-31.4362
0.0930869	60.3631	-10.4771	27.2652	3.66748	5.17328	21.8856	-25.8787	0.0930869	60.3631	-10.4771	27.2652	3.66748	5.17328	21.8856	-25.8787	0.0930869	60.3631	-10.4771	27.2652	3.66748	5.17328	21.8856	-25.8787	0.0930869	60.3631	-10.4771
55.4988	141.284	-9.38022	58.0982	6.80315	-12.5674	46.8892	-29.8437	55.4988	141.284	-9.38022	58.0982	6.80315	-12.5674	46.8892	-29.8437	55.4988	141.284	-9.38022	58.0982	6.80315	-12.5674	46.8892	-29.8437	55.4988	141.284	-9.38022
78.8492	134.277	7.20555	89.3864	16.5116	-14.9075	-30.2915	-31.2051	78.8492	134.277	7.20555	89.3864	16.5116	-14.9075	-30.2915	-31.2051	78.8492	134.277	7.20555	89.3864	16.5116	-14.9075	-30.2915	-31.2051	78.8492	134.277	7.20555
63.8079	-10.9087	-13.0466	123.544	9.25162	-19.4887	-88.189	-28.0848	63.8079	-10.9087	-13.0466	123.544	9.25162	-19.4887	-88.189	-28.0848	63.8079	-10.9087	-13.0466	123.544	9.25162	-19.4887	-88.189	-28.0848	63.8079	-10.9087	-13.0466
34.1683	-95.2192	-32.9015	105.374	-9.02137	-13.8848	-79.4308	-21.7348	34.1683	-95.2192	-32.9015	105.374	-9.02137	-13.8848	-79.4308	-21.7348	34.1683	-95.2192	-32.9015	105.374	-9.02137	-13.8848	-79.4308	-21.7348	34.1683	-95.2192	-32.9015
-62.8616	-82.4514	-36.0477	95.954	-43.1121	-11.0448	-46.2342	-15.1017	-62.8616	-82.4514	-36.0477	95.954	-43.1121	-11.0448	-46.2342	-15.1017	-62.8616	-82.4514	-36.0477	95.954	-43.1121	-11.0448	-46.2342	-15.1017	-62.8616	-82.4514	-36.0477
-91.1749	-65.2221	-29.2874	75.23	-25.4063	-16.679	2.55782	-10.0881	-91.1749	-65.2221	-29.2874	75.23	-25.4063	-16.679	2.55782	-10.0881	-91.1749	-65.2221	-29.2874	75.23	-25.4063	-16.679	2.55782	-10.0881	-91.1749	-65.2221	-29.2874
-38.9411	-21.1767	-19.5076	42.4864	-3.18464	-16.343	29.8369	-7.02076	-38.9411	-21.1767	-19.5076	42.4864	-3.18464	-16.343	29.8369	-7.02076	-38.9411	-21.1767	-19.5076	42.4864	-3.18464	-16.343	29.8369	-7.02076	-38.9411	-21.1767	-19.5076
34.2796	26.9067	-5.67391	3.7029	-22.1502	0.571842	4.19082	-5.03372	34.2796	26.9067	-5.67391	3.7029	-22.1502	0.571842	4.19082	-5.03372	34.2796	26.9067	-5.67391	3.7029	-22.1502	0.571842	4.19082	-5.03372	34.2796	26.9067	-5.67391
34.3158	37.9817	2.95381	-44.2537	2.5779	-19.8775	1.87467	-3.40718	34.3158	37.9817	2.95381	-44.2537	2.5779	-19.8775	1.87467	-3.40718	34.3158	37.9817	2.95381	-44.2537	2.5779	-19.8775	1.87467	-3.40718	34.3158	37.9817	2.95381
-2.70658	16.76	-2.09065	-74.0734	1.44679	-18.2641	32.0362	-1.90343	-2.70658	16.76	-2.09065	-74.0734	1.44679	-18.2641	32.0362	-1.90343	-2.70658	16.76	-2.09065	-74.0734	1.44679	-18.2641	32.0362	-1.90343	-2.70658	16.76	-2.09065
-11.3785	-36.8706	-3.58974	-96.1913	-27.9965	-11.0841	43.6207	0.371774	-11.3785	-36.8706	-3.58974	-96.1913	-27.9965	-11.0841	43.6207	0.371774	-11.3785	-36.8706	-3.58974	-96.1913	-27.9965	-11.0841	43.6207	0.371774	-11.3785	-36.8706	-3.58974
-21.9144	-52.0902	-0.922814	-77.9253	-44.653	-12.4049	48.67	3.81673	-21.9144	-52.0902	-0.922814	-77.9253	-44.653	-12.4049	48.67	3.81673	-21.9144	-52.0902	-0.922814	-77.9253	-44.653	-12.4049	48.67	3.81673	-21.9144	-52.0902	-0.922814
-38.8307	-113.016	17.0797	-35.0033	-44.5112	-9.18144	66.343	7.08411	-38.8307	-113.016	17.0797	-35.0033	-44.5112	-9.18144	66.343	7.08411	-38.8307	-113.016	17.0797	-35.0033	-44.5112	-9.18144	66.343	7.08411	-38.8307	-113.016	17.0797
-34.029	-115.726	21.8762	-5.17498	-44.1469	3.9997	93.4389	8.23445	-34.029	-115.726	21.8762	-5.17498	-44.1469	3.9997	93.4389	8.23445	-34.029	-115.726	21.8762	-5.17498	-44.1469	3.9997	93.4389	8.23445	-34.029	-115.726	21.8762
-30.9916	-71.8408	5.63992	28.5743	-26.5203	18.7307	120.934	5.97276	-30.9916	-71.8408	5.63992	28.5743	-26.5203	18.7307	120.934	5.97276	-30.9916	-71.8408	5.63992	28.5743	-26.5203	18.7307	120.934	5.97276	-30.9916	-71.8408	5.63992
3.7564	39.2091	11.109	18.8538	17.3933	23.7424	49.3199	0.209123	3.7564	39.2091	11.109	18.8538	17.3933	23.7424	49.3199	0.209123	3.7564	39.2091	11.109	18.8538	17.3933	23.7424	49.3199	0.209123	3.7564	39.2091	11.109
-9.84759	141.291	23.8798	12.9303	44.354	-4.77842	-44.1027	-7.56263	-9.84759	141.291	23.8798	12.9303	44.354	-4.77842	-44.1027	-7.56263	-9.84759	141.291	23.8798	12.9303	44.354	-4.77842	-44.1027	-7.56263	-9.84759	141.291	23.8798
6.9566	122.31	15.0102	5.1003	42.7488	-9.87335	-88.5517	-14.716	6.9566	122.31	15.0102	5.1003	42.7488	-9.87335	-88.5517	-14.716	6.9566	122.31	15.0102	5.1003	42.7488	-9.87335	-88.5517	-14.716	6.9566	122.31	15.0102
11.8	60.3038	17.4189	-9.80912	76.2842	-36.3523	-68.2596	-18.4655	11.8	60.3038	17.4189	-9.80912	76.2842	-36.3523	-68.2596	-18.4655	11.8	60.3038	17.4189	-9.80912	76.2842	-36.3523	-68.2596	-18.4655	11.8	60.3038	17.4189
-28.2087	50.5567	0.621608	1.98574	74.8282	-26.2605	-73.5656	-17.8322	-28.2087	50.5567	0.621608	1.98574	74.8282	-26.2605	-73.5656	-17.8322	-28.2087	50.5567	0.621608	1.98574	74.8282	-26.2605	-73.5656	-17.8322	-28.2087	50.5567	0.621608
-27.6038	22.4089	8.24304	32.2703	19.1081	-6.67308	-79.6274	-14.2099	-27.6038	22.4089	8.24304	32.2703	19.1081	-6.67308	-79.6274	-14.2099	-27.6038	22.4089	8.24304	32.2703	19.1081	-6.67308	-79.6274	-14.2099	-27.6038	22.4089	8.24304
3.01822	53.2271	7.35454	42.3508	-30.6025	7.25999	-18.075	-9.68373	3.01822	53.2271	7.35454	42.3508	-30.6025	7.25999	-18.075	-9.68373	3.01822	53.2271	7.35454	42.3508	-30.6025	7.25999	-18.075	-9.68373	3.01822	53.2271	7.35454
18.7271	36.5766	4.13847	44.6027	-45.1774	10.9485	-27.0735	-5.18825	18.7271	36.5766	4.13847	44.6027	-45.1774	10.9485	-27.0735	-5.18825	18.7271	36.5766	4.13847	44.6027	-45.1774	10.9485	-27.0735	-5.18825	18.7271	36.5766	4.13847
48.6081	-62.703	0.575274	66.1267	-42.1739	-4.47667	-26.2223	-0.978326	48.6081	-62.703	0.575274	66.1267	-42.1739	-4.47667	-26.2223	-0.978326	48.6081	-62.703	0.575274	66.1267	-42.1739	-4.47667	-26.2223	-0.978326	48.6081	-62.703	0.575274
70.2343	-112.726	4.4985	57.6796	-34.9295	-6.92902	40.3107	2.59786	70.2343	-112.726	4.4985	57.6796	-34.9295	-6.92902	40.3107	2.59786	70.2343	-112.726	4.4985	57.6796	-34.9295	-6.92902	40.3107	2.59786	70.2343	-112.726	4.4985
36.8667	-99.8955	3.03118	33.7822	-20.8398	-0.465006	-94.5792	4.71122	36.8667	-99.8955	3.03118	33.7822	-20.8398	-0.465006	-94.5792	4.71122	36.8667	-99.8955	3.03118	33.7822	-20.8398	-0.465006	-94.5792	4.71122	36.8667	-99.8955	3.03118
8.22566	-57.3657	4.71646	29.032	11.1878	-7.51631	-96.7173	5.38432	8.22566	-57.3657	4.71646	29.032	11.1878	-7.51631	-96.7173	5.38432	8.22566	-57.3657	4.71646	29.032	11.1878	-7.51631	-96.7173	5.38432	8.22566	-57.3657	4.71646
-37.8062	0.128317	-2.33391	-15.102	21.7359	-3.89303	-66.325	4.76289	-37.8062	0.128317	-2.33391	-15.102	21.7359	-3.89303	-66.325	4.76289	-37.8062	0.128317	-2.33391	-15.102	21.7359	-3.89303	-66.325	4.76289	-37.8062	0.128317	-2.33391
-17.5783	60.5407	0.23269	-72.374	15.9277	9.39811	-8.24254	3.13655	-17.5783	60.5407	0.23269	-72.374	15.9277	9.39811	-8.24254	3.13655	-17.5783	60.5407	0.23269	-72.374	15.9277	9.39811	-8.24254	3.13655	-17.5783	60.5407	0.23269
-17.0775	31.2465	12.3467	-87.7157	-5.50898	16.0748	60.3367	0.622132	-17.0775	31.2465	12.3467	-87.7157	-5.50898	16.0748	60.3367	0.622132	-17.0775	31.2465	12.3467	-87.7157	-5.50898	16.0748	60.3367	0.622132	-17.0775	31.2465	12.3467
-18.6955	76.8885	8.02728	-110.903	-0.0260924	17.9046	125.653	-2.63255	-18.6955	76.8885	8.02728	-110.903	-0.0260924	17.9046	125.653	-2.63255	-18.6955	76.8885	8.02728	-110.903	-0.0260924	17.9046	125.653	-2.63255	-18.6955	76.8885	8.02728
-43.5542	3.96628	34.1366	-95.2451	8.76082	18.07	100.823	-4.82621	-43.5542	3.96628	34.1366	-95.2451	8.76082	18.07	100.823	-4.82621	-43.5542	3.96628	34.1366	-95.2451	8.76082	18.07	100.823	-4.82621	-43.5542	3.96628	34.1366
-27.6735	-110.489	13.5724	-72.3864	-1.51201	1.76294	83.9392	-4.66808	-27.6735	-110.489	13.5724	-72.3864	-1.51201	1.76294	83.9392	-4.66808	-27.6735	-110.489	13.5724	-72.3864	-1.51201	1.76294	83.9392	-4.66808	-27.6735	-110.489	13.5724
-19.098	-88.9734	10.253	-52.0094	-11.846	-2.82063	120.879	-2.31199	-19.098	-88.9734	10.253	-52.0094	-11.846	-2.82063	120.879	-2.31199	-19.098	-88.9734	10.253	-52.0094	-11.846	-2.82063	120.879	-2.31199	-19.098	-88.9734	10.253
-3.80355	-67.607	11.1221	4.71759	-23.2564	24.2728	142.133	0.671943	-3.80355	-67.607	11.1221	4.71759	-23.2564	24.2728	142.133	0.671943	-3.80355	-67.607	11.1221	4.71759	-23.2564	24.2728	142.133	0.671943	-3.80355	-67.607	11.1221
7.4938	-50.5214	8.88279	31.2442	-3.73598	21.665	109.134	2.50399	7.4938	-50.5214	8.88279	31.2442	-3.73598	21.665	109.134	2.50399	7.4938	-50.5214	8.88279	31.2442	-3.73598	21.665	109.134	2.50399	7.4938	-50.5214	8.88279
7.40084	35.1071	4.43202	43.9889	18.3704	-10.1613	-4.87367	2.33529	7.40084	35.1071	4.43202	43.9889	18.3704	-10.1613	-4.87367	2.33529	7.40084	35.1071	4.43202	43.9889	18.3704	-10.1613	-4.87367	2.33529	7.40084	35.1071	4.43202
-1.52174	75.7331	5.27545	43.9978	15.2043	-17.1681	-23.7806	0.654831	-1.52174	75.7331	5.27545	43.9978	15.2043	-17.1681	-23.7806	0.654831	-1.52174	75.7331	5.27545	43.9978	15.2043	-17.1681	-23.7806	0.654831	-1.52174	75.7331	5.27545
-13.2541	-19.4837	23.784	53.0782	-3.14187	-12.1684	-40.2036	-1.50466	-13.2541	-19.4837	23.784	53.0782	-3.14187	-12.1684	-40.2036	-1.50466	-13.2541	-19.4837	23.784	53.0782	-3.14187	-12.1684	-40.2036	-1.50466	-13.2541	-19.4837	23.784
-19.7652	-21.2761	23.3827	57.6324	-33.351	-13.4617	-161.545	-3.9687	-19.7652	-21.2761	23.3827	57.6324	-33.351	-13.4617	-161.545	-3.9687	-19.7652	-21.2761	23.3827	57.6324	-33.351	-13.4617	-161.545	-3.9687	-19.7652	-21.2761	23.3827
-72.0512	-148.426	13.6124	22.4544	-11.9609	-6.93188	-290.674	-6.38378	-72.0512	-148.426	13.6124	22.4544	-11.9609	-6.93188	-290.674	-6.38378	-72.0512	-148.426	13.6124	22.4544	-11.9609	-6.93188	-290.674	-6.38378	-72.0512	-148.426	13.6124
-33.9983	-107.882	24.6976	4.46839	4.66526	15.9046	-274.93	-8.65731	-33.9983	-107.882	24.6976	4.46839	4.66526	15.9046	-274.93	-8.65731	-33.9983	-107.882	24.6976	4.46839	4.66526	15.9046	-274.93	-8.65731	-33.9983	-107.882	24.6976
-13.4539	23.6049	15.9213	17.451	12.046	18.1445	-98.9563	-10.1509	-13.4539	23.6049	15.9213	17.451	12.046	18.1445	-98.9563	-10.1509	-13.4539	23.6049	15.9213	17.451	12.046	18.1445	-98.9563	-10.1509	-13.4539	23.6049	15.9213
17.5893	95.8215	25.9349	-11.1366	11.2958	8.10082	-45.7116	-9.63694	17.5893	95.8215	25.9349	-11.1366	11.2958	8.10082	-45.7116	-9.63694	17.5893	95.8215	25.9349	-11.1366	11.2958	8.10082	-45.7116	-9.63694	17.5893	95.8215	25.9349
101.469	161.321	17.0395	-9.34804	11.2035	15.912	70.3626	-6.83192	101.469	161.321	17.0395	-9.34804	11.2035	15.912	70.3626	-6.83192	101.469	161.321	17.0395	-9.34804	11.2035	15.912	70.3626	-6.83192	101.469	161.321	17.0395
98.2652	92.6451	13.9739	-7.19478	-1.09751	13.6452	101.95	-3.65889	98.2652	92.6451	13.9739	-7.19478	-1.09751	13.6452	101.95	-3.65889	98.2652	92.6451	13.9739	-7.19478	-1.09751	13.6452	101.95	-3.65889	98.2652	92.6451	13.9739
83.7487	47.4924	-1.28601	-27.37	-0.174261	-6.47956	34.643	-1.36877	83.7487	47.4924	-1.28601	-27.37	-0.174261	-6.47956	34.643	-1.36877	83.7487	47.4924	-1.28601	-27.37	-0.174261	-6.47956	34.643	-1.36877	83.7487	47.4924	-1.28601
78.7779	-5.94824	7.87741	-72.0624	-20.3917	-3.67743	-7.17856	0.547357	78.7779	-5.94824	7.87741	-72.0624	-20.3917	-3.67743	-7.17856	0.547357	78.7779	-5.94824	7.87741	-72.0624	-20.3917	-3.67743	-7.17856	0.547357	78.7779	-5.94824	7.87741
32.0541	24.5989	-0.164833	-125.301	11.1162	-1.77481	2.42824	4.02705	32.0541	24.5989	-0.164833	-125.301	11.1162	-1.77481	2.42824	4.02705	32.0541	24.5989	-0.164833	-125.301	11.1162	-1.77481	2.42824	4.02705	32.0541	24.5989	-0.164833
-25.5967	67.3366	3.93206	-124.544	0.074987	-0.0465424	95.4026	9.20616	-25.5967	67.3366	3.93206	-124.544	0.074987	-0.0465424	95.4026	9.20616	-25.5967	67.3366	3.93206	-124.544	0.074987	-0.0465424	95.4026	9.20616	-25.5967	67.3366	3.93206
-60.964	89.3405	-5.55942	-88.9891	12.03	13.356	147.204	14.7339	-60.964	89.3405	-5.55942	-88.9891	12.03	13.356	147.204	14.7339	-60.964	89.3405	-5.55942	-88.9891	12.03	13.356	147.204	14.7339	-60.964	89.3405	-5.55942
-37.6862	111.053	12.7334	-41.2833	12.7499	19.8547	110.93	18.491	-37.6862	111.053	12.7334	-41.2833	12.7499	19.8547	110.93	18.491	-37.6862	111.053	12.7334	-41.2833	12.7499	19.8547	110.93	18.491	-37.6862	111.053	12.7334
-8.95841	85.5975	11.6728	-26.4562	-23.1004	3.06147	-3.55741	18.7765	-8.95841	85.5975	11.6728	-26.4562	-23.1004	3.06147	-3.55741	18.7765	-8.95841	85.5975	11.6728	-26.4562	-23.1004	3.06147	-3.55741	18.7765	-8.95841	85.5975	11.6728
-32.4742	55.3999	1.4144	-39.9945	-31.9418	4.09629	-90.1389	15.1802	-32.4742	55.3999	1.4144	-39.9945	-31.9418	4.09629	-90.1389	15.1802	-32.4742	55.3999	1.4144	-39.9945	-31.9418	4.09629	-90.1389	15.1802	-32.4742	55.3999	1.4144
[truncated: 264 more rows]
