# Supplementary material for: Effects of hamstring conditioning contraction on landing biomechanics and surface EMG: a randomized controlled trial
Source: Front Bioeng Biotechnol. 2026 Jun 12;14:1702762. doi: 10.3389/fbioe.2026.1702762 (PMC13303611; doi:10.3389/fbioe.2026.1702762)
Supplement: Supplementary file 1 [file DataSheet1.zip › 半腱半膜肌/Pre-2.xlsx]

## Sheet: Sheet1
5.51656	-5.52842	-7.40144	3.50027	1.55862	-6.72108	0.272175	-15.5653	5.51656	-5.52842	-7.40144	3.50027	1.55862	-6.72108	0.272175	-15.5653	5.51656	-5.52842	-7.40144	3.50027	1.55862	-6.72108	0.272175	-15.5653	5.51656	-5.52842	-7.40144
5.5857	2.47157	-18.7645	-1.88934	-0.0378231	1.32447	0.349995	-15.4115	5.5857	2.47157	-18.7645	-1.88934	-0.0378231	1.32447	0.349995	-15.4115	5.5857	2.47157	-18.7645	-1.88934	-0.0378231	1.32447	0.349995	-15.4115	5.5857	2.47157	-18.7645
3.37087	5.74159	-15.934	0.969236	-4.91831	-2.65897	10.4404	-14.9069	3.37087	5.74159	-15.934	0.969236	-4.91831	-2.65897	10.4404	-14.9069	3.37087	5.74159	-15.934	0.969236	-4.91831	-2.65897	10.4404	-14.9069	3.37087	5.74159	-15.934
10.5075	7.57273	-17.7818	18.4106	4.76563	7.19724	22.5938	-13.9428	10.5075	7.57273	-17.7818	18.4106	4.76563	7.19724	22.5938	-13.9428	10.5075	7.57273	-17.7818	18.4106	4.76563	7.19724	22.5938	-13.9428	10.5075	7.57273	-17.7818
13.5159	9.77178	-0.486649	-0.365986	-6.14861	6.46827	8.55412	-12.9847	13.5159	9.77178	-0.486649	-0.365986	-6.14861	6.46827	8.55412	-12.9847	13.5159	9.77178	-0.486649	-0.365986	-6.14861	6.46827	8.55412	-12.9847	13.5159	9.77178	-0.486649
25.3032	14.527	0.941525	-3.46708	-2.66874	12.5528	7.61945	-11.6056	25.3032	14.527	0.941525	-3.46708	-2.66874	12.5528	7.61945	-11.6056	25.3032	14.527	0.941525	-3.46708	-2.66874	12.5528	7.61945	-11.6056	25.3032	14.527	0.941525
5.89007	5.53979	-5.49036	-10.4215	-8.0223	-3.06534	7.18348	-8.78413	5.89007	5.53979	-5.49036	-10.4215	-8.0223	-3.06534	7.18348	-8.78413	5.89007	5.53979	-5.49036	-10.4215	-8.0223	-3.06534	7.18348	-8.78413	5.89007	5.53979	-5.49036
15.5629	8.13026	2.66876	1.5527	-6.35459	6.19225	2.78177	-4.46078	15.5629	8.13026	2.66876	1.5527	-6.35459	6.19225	2.78177	-4.46078	15.5629	8.13026	2.66876	1.5527	-6.35459	6.19225	2.78177	-4.46078	15.5629	8.13026	2.66876
-2.30713	0.127625	5.56064	10.9284	-3.06804	5.18058	-16.5408	0.154344	-2.30713	0.127625	5.56064	10.9284	-3.06804	5.18058	-16.5408	0.154344	-2.30713	0.127625	5.56064	10.9284	-3.06804	5.18058	-16.5408	0.154344	-2.30713	0.127625	5.56064
-1.11676	-3.16213	6.35865	-3.88969	-1.16537	4.55648	-13.9549	3.28885	-1.11676	-3.16213	6.35865	-3.88969	-1.16537	4.55648	-13.9549	3.28885	-1.11676	-3.16213	6.35865	-3.88969	-1.16537	4.55648	-13.9549	3.28885	-1.11676	-3.16213	6.35865
-11.5145	1.42448	6.94604	2.85342	-15.3864	7.49547	-13.1564	3.96913	-11.5145	1.42448	6.94604	2.85342	-15.3864	7.49547	-13.1564	3.96913	-11.5145	1.42448	6.94604	2.85342	-15.3864	7.49547	-13.1564	3.96913	-11.5145	1.42448	6.94604
-14.9215	-6.32183	19.5915	-10.1389	-3.77807	3.123	-13.033	2.93088	-14.9215	-6.32183	19.5915	-10.1389	-3.77807	3.123	-13.033	2.93088	-14.9215	-6.32183	19.5915	-10.1389	-3.77807	3.123	-13.033	2.93088	-14.9215	-6.32183	19.5915
1.07225	-9.73857	35.9185	-10.0061	4.42629	-0.577686	-24.6546	1.01897	1.07225	-9.73857	35.9185	-10.0061	4.42629	-0.577686	-24.6546	1.01897	1.07225	-9.73857	35.9185	-10.0061	4.42629	-0.577686	-24.6546	1.01897	1.07225	-9.73857	35.9185
-2.14959	-3.39203	12.4283	-4.49967	9.2481	-13.3465	-23.8239	-1.1148	-2.14959	-3.39203	12.4283	-4.49967	9.2481	-13.3465	-23.8239	-1.1148	-2.14959	-3.39203	12.4283	-4.49967	9.2481	-13.3465	-23.8239	-1.1148	-2.14959	-3.39203	12.4283
-5.43023	-15.201	-7.49333	1.40613	-2.26928	-5.68882	-9.62298	-3.22779	-5.43023	-15.201	-7.49333	1.40613	-2.26928	-5.68882	-9.62298	-3.22779	-5.43023	-15.201	-7.49333	1.40613	-2.26928	-5.68882	-9.62298	-3.22779	-5.43023	-15.201	-7.49333
-9.76971	-4.11846	-17.9548	4.74239	9.26661	8.24863	-0.0181551	-4.74126	-9.76971	-4.11846	-17.9548	4.74239	9.26661	8.24863	-0.0181551	-4.74126	-9.76971	-4.11846	-17.9548	4.74239	9.26661	8.24863	-0.0181551	-4.74126	-9.76971	-4.11846	-17.9548
-5.43495	-0.878542	-39.1728	-0.95943	-4.45623	23.6668	-2.5705	-5.7777	-5.43495	-0.878542	-39.1728	-0.95943	-4.45623	23.6668	-2.5705	-5.7777	-5.43495	-0.878542	-39.1728	-0.95943	-4.45623	23.6668	-2.5705	-5.7777	-5.43495	-0.878542	-39.1728
3.98131	3.22761	-39.0829	9.04529	6.34295	24.0273	-3.45201	-6.43735	3.98131	3.22761	-39.0829	9.04529	6.34295	24.0273	-3.45201	-6.43735	3.98131	3.22761	-39.0829	9.04529	6.34295	24.0273	-3.45201	-6.43735	3.98131	3.22761	-39.0829
3.25304	0.242155	-24.7489	5.9935	1.29252	-0.562567	0.364442	-7.28284	3.25304	0.242155	-24.7489	5.9935	1.29252	-0.562567	0.364442	-7.28284	3.25304	0.242155	-24.7489	5.9935	1.29252	-0.562567	0.364442	-7.28284	3.25304	0.242155	-24.7489
-7.39603	2.98231	-12.9572	1.70781	-13.3893	-7.19971	-11.0338	-8.79456	-7.39603	2.98231	-12.9572	1.70781	-13.3893	-7.19971	-11.0338	-8.79456	-7.39603	2.98231	-12.9572	1.70781	-13.3893	-7.19971	-11.0338	-8.79456	-7.39603	2.98231	-12.9572
9.45593	7.71267	0.414521	10.0085	-12.5057	-12.3704	-6.64219	-11.2395	9.45593	7.71267	0.414521	10.0085	-12.5057	-12.3704	-6.64219	-11.2395	9.45593	7.71267	0.414521	10.0085	-12.5057	-12.3704	-6.64219	-11.2395	9.45593	7.71267	0.414521
-16.5988	-2.81514	16.3876	-1.36128	-5.60277	-3.58383	-2.18875	-14.6455	-16.5988	-2.81514	16.3876	-1.36128	-5.60277	-3.58383	-2.18875	-14.6455	-16.5988	-2.81514	16.3876	-1.36128	-5.60277	-3.58383	-2.18875	-14.6455	-16.5988	-2.81514	16.3876
-7.20821	10.0173	18.9709	1.98106	4.89418	-14.8292	8.42104	-18.1871	-7.20821	10.0173	18.9709	1.98106	4.89418	-14.8292	8.42104	-18.1871	-7.20821	10.0173	18.9709	1.98106	4.89418	-14.8292	8.42104	-18.1871	-7.20821	10.0173	18.9709
-2.87728	2.4838	29.918	-5.2428	13.3712	-12.5186	19.6806	-20.0083	-2.87728	2.4838	29.918	-5.2428	13.3712	-12.5186	19.6806	-20.0083	-2.87728	2.4838	29.918	-5.2428	13.3712	-12.5186	19.6806	-20.0083	-2.87728	2.4838	29.918
-15.3382	-6.59022	31.8435	-2.40031	12.1774	-5.32549	20.0572	-19.0525	-15.3382	-6.59022	31.8435	-2.40031	12.1774	-5.32549	20.0572	-19.0525	-15.3382	-6.59022	31.8435	-2.40031	12.1774	-5.32549	20.0572	-19.0525	-15.3382	-6.59022	31.8435
-5.88521	-6.37862	33.0349	-3.41532	3.07302	-10.2144	4.65852	-15.8531	-5.88521	-6.37862	33.0349	-3.41532	3.07302	-10.2144	4.65852	-15.8531	-5.88521	-6.37862	33.0349	-3.41532	3.07302	-10.2144	4.65852	-15.8531	-5.88521	-6.37862	33.0349
-4.5826	14.9728	45.8152	-0.927105	8.88309	-4.22954	1.67499	-12.3398	-4.5826	14.9728	45.8152	-0.927105	8.88309	-4.22954	1.67499	-12.3398	-4.5826	14.9728	45.8152	-0.927105	8.88309	-4.22954	1.67499	-12.3398	-4.5826	14.9728	45.8152
-3.82332	6.35247	22.7255	6.72303	-3.05799	4.07614	-8.22877	-9.67767	-3.82332	6.35247	22.7255	6.72303	-3.05799	4.07614	-8.22877	-9.67767	-3.82332	6.35247	22.7255	6.72303	-3.05799	4.07614	-8.22877	-9.67767	-3.82332	6.35247	22.7255
-8.20414	-1.69623	19.4196	8.76266	-0.447886	3.45126	-3.79537	-7.93653	-8.20414	-1.69623	19.4196	8.76266	-0.447886	3.45126	-3.79537	-7.93653	-8.20414	-1.69623	19.4196	8.76266	-0.447886	3.45126	-3.79537	-7.93653	-8.20414	-1.69623	19.4196
1.42564	-2.90265	9.48662	-1.7061	5.34065	4.97833	-8.19404	-6.80239	1.42564	-2.90265	9.48662	-1.7061	5.34065	4.97833	-8.19404	-6.80239	1.42564	-2.90265	9.48662	-1.7061	5.34065	4.97833	-8.19404	-6.80239	1.42564	-2.90265	9.48662
0.808215	-9.13849	-4.28415	2.31728	3.16488	15.2209	-0.36075	-6.38266	0.808215	-9.13849	-4.28415	2.31728	3.16488	15.2209	-0.36075	-6.38266	0.808215	-9.13849	-4.28415	2.31728	3.16488	15.2209	-0.36075	-6.38266	0.808215	-9.13849	-4.28415
-10.9529	-14.5737	0.529868	6.07029	3.0274	9.997	13.5329	-6.18864	-10.9529	-14.5737	0.529868	6.07029	3.0274	9.997	13.5329	-6.18864	-10.9529	-14.5737	0.529868	6.07029	3.0274	9.997	13.5329	-6.18864	-10.9529	-14.5737	0.529868
3.48556	-3.0468	-14.4538	9.01467	5.48774	-0.69146	3.76569	-5.26172	3.48556	-3.0468	-14.4538	9.01467	5.48774	-0.69146	3.76569	-5.26172	3.48556	-3.0468	-14.4538	9.01467	5.48774	-0.69146	3.76569	-5.26172	3.48556	-3.0468	-14.4538
7.50546	-4.20617	-14.2431	14.2872	5.50537	4.59084	19.908	-3.91239	7.50546	-4.20617	-14.2431	14.2872	5.50537	4.59084	19.908	-3.91239	7.50546	-4.20617	-14.2431	14.2872	5.50537	4.59084	19.908	-3.91239	7.50546	-4.20617	-14.2431
-7.48946	0.92711	-12.2219	-3.45493	10.9935	10.8649	15.9239	-3.72158	-7.48946	0.92711	-12.2219	-3.45493	10.9935	10.8649	15.9239	-3.72158	-7.48946	0.92711	-12.2219	-3.45493	10.9935	10.8649	15.9239	-3.72158	-7.48946	0.92711	-12.2219
-2.94738	-10.5963	-28.2918	5.02533	4.28651	-10.9823	6.08493	-5.36826	-2.94738	-10.5963	-28.2918	5.02533	4.28651	-10.9823	6.08493	-5.36826	-2.94738	-10.5963	-28.2918	5.02533	4.28651	-10.9823	6.08493	-5.36826	-2.94738	-10.5963	-28.2918
20.1565	6.05489	-29.3436	-9.5824	6.56682	-9.65283	3.65728	-8.69541	20.1565	6.05489	-29.3436	-9.5824	6.56682	-9.65283	3.65728	-8.69541	20.1565	6.05489	-29.3436	-9.5824	6.56682	-9.65283	3.65728	-8.69541	20.1565	6.05489	-29.3436
11.8586	5.89463	-15.9691	-10.9566	15.7914	-10.6553	1.84379	-11.7854	11.8586	5.89463	-15.9691	-10.9566	15.7914	-10.6553	1.84379	-11.7854	11.8586	5.89463	-15.9691	-10.9566	15.7914	-10.6553	1.84379	-11.7854	11.8586	5.89463	-15.9691
15.2048	-2.35066	-16.6667	-11.9312	17.803	-16.9044	-2.64438	-12.6402	15.2048	-2.35066	-16.6667	-11.9312	17.803	-16.9044	-2.64438	-12.6402	15.2048	-2.35066	-16.6667	-11.9312	17.803	-16.9044	-2.64438	-12.6402	15.2048	-2.35066	-16.6667
14.6375	-2.65055	-13.4808	-5.50343	3.76282	-20.2381	-5.58072	-12.1445	14.6375	-2.65055	-13.4808	-5.50343	3.76282	-20.2381	-5.58072	-12.1445	14.6375	-2.65055	-13.4808	-5.50343	3.76282	-20.2381	-5.58072	-12.1445	14.6375	-2.65055	-13.4808
-4.89796	-5.74828	-12.429	0.258081	-6.70034	-5.21973	-3.40941	-12.2204	-4.89796	-5.74828	-12.429	0.258081	-6.70034	-5.21973	-3.40941	-12.2204	-4.89796	-5.74828	-12.429	0.258081	-6.70034	-5.21973	-3.40941	-12.2204	-4.89796	-5.74828	-12.429
2.66625	4.28807	-22.2001	1.08901	-4.68427	-4.08717	1.07521	-13.8693	2.66625	4.28807	-22.2001	1.08901	-4.68427	-4.08717	1.07521	-13.8693	2.66625	4.28807	-22.2001	1.08901	-4.68427	-4.08717	1.07521	-13.8693	2.66625	4.28807	-22.2001
1.31042	3.41782	0.729528	4.22709	-6.97096	5.99935	10.9197	-16.4065	1.31042	3.41782	0.729528	4.22709	-6.97096	5.99935	10.9197	-16.4065	1.31042	3.41782	0.729528	4.22709	-6.97096	5.99935	10.9197	-16.4065	1.31042	3.41782	0.729528
4.52201	-5.5987	-3.7211	0.715711	6.33087	1.81538	4.38496	-18.8559	4.52201	-5.5987	-3.7211	0.715711	6.33087	1.81538	4.38496	-18.8559	4.52201	-5.5987	-3.7211	0.715711	6.33087	1.81538	4.38496	-18.8559	4.52201	-5.5987	-3.7211
0.845347	-4.79856	-2.75749	-0.636756	15.8357	12.1458	11.7095	-20.4725	0.845347	-4.79856	-2.75749	-0.636756	15.8357	12.1458	11.7095	-20.4725	0.845347	-4.79856	-2.75749	-0.636756	15.8357	12.1458	11.7095	-20.4725	0.845347	-4.79856	-2.75749
3.04553	0.931174	-12.179	-0.823918	-2.17368	10.3852	-1.32935	-20.6423	3.04553	0.931174	-12.179	-0.823918	-2.17368	10.3852	-1.32935	-20.6423	3.04553	0.931174	-12.179	-0.823918	-2.17368	10.3852	-1.32935	-20.6423	3.04553	0.931174	-12.179
9.25855	9.54146	-13.3666	-5.71482	2.2123	19.7932	3.81846	-19.1105	9.25855	9.54146	-13.3666	-5.71482	2.2123	19.7932	3.81846	-19.1105	9.25855	9.54146	-13.3666	-5.71482	2.2123	19.7932	3.81846	-19.1105	9.25855	9.54146	-13.3666
4.1411	10.9674	-17.5358	-14.1551	2.63758	3.68964	4.90429	-16.3404	4.1411	10.9674	-17.5358	-14.1551	2.63758	3.68964	4.90429	-16.3404	4.1411	10.9674	-17.5358	-14.1551	2.63758	3.68964	4.90429	-16.3404	4.1411	10.9674	-17.5358
11.4484	5.26478	-5.65726	-3.27939	9.42104	10.3484	10.5243	-13.0032	11.4484	5.26478	-5.65726	-3.27939	9.42104	10.3484	10.5243	-13.0032	11.4484	5.26478	-5.65726	-3.27939	9.42104	10.3484	10.5243	-13.0032	11.4484	5.26478	-5.65726
4.64614	-1.25147	14.2263	-10.4333	5.50526	2.51835	6.84407	-9.58354	4.64614	-1.25147	14.2263	-10.4333	5.50526	2.51835	6.84407	-9.58354	4.64614	-1.25147	14.2263	-10.4333	5.50526	2.51835	6.84407	-9.58354	4.64614	-1.25147	14.2263
7.66277	3.43133	19.2493	-6.22309	2.15926	24.4069	-7.41887	-6.1784	7.66277	3.43133	19.2493	-6.22309	2.15926	24.4069	-7.41887	-6.1784	7.66277	3.43133	19.2493	-6.22309	2.15926	24.4069	-7.41887	-6.1784	7.66277	3.43133	19.2493
-6.99776	9.10507	23.0597	-3.35866	2.79146	23.3495	-0.252424	-3.23488	-6.99776	9.10507	23.0597	-3.35866	2.79146	23.3495	-0.252424	-3.23488	-6.99776	9.10507	23.0597	-3.35866	2.79146	23.3495	-0.252424	-3.23488	-6.99776	9.10507	23.0597
-21.7642	2.17119	20.1627	-6.89131	-6.77936	-2.54245	3.95799	-1.36769	-21.7642	2.17119	20.1627	-6.89131	-6.77936	-2.54245	3.95799	-1.36769	-21.7642	2.17119	20.1627	-6.89131	-6.77936	-2.54245	3.95799	-1.36769	-21.7642	2.17119	20.1627
0.776684	-4.29504	29.3618	-7.52124	-7.51031	-1.46881	8.86217	-0.714385	0.776684	-4.29504	29.3618	-7.52124	-7.51031	-1.46881	8.86217	-0.714385	0.776684	-4.29504	29.3618	-7.52124	-7.51031	-1.46881	8.86217	-0.714385	0.776684	-4.29504	29.3618
13.1757	6.07517	29.9651	-4.35309	4.64374	-1.22999	4.50561	-1.16837	13.1757	6.07517	29.9651	-4.35309	4.64374	-1.22999	4.50561	-1.16837	13.1757	6.07517	29.9651	-4.35309	4.64374	-1.22999	4.50561	-1.16837	13.1757	6.07517	29.9651
21.5011	7.07329	6.82009	-4.76055	3.66155	-9.51411	-2.24694	-2.76319	21.5011	7.07329	6.82009	-4.76055	3.66155	-9.51411	-2.24694	-2.76319	21.5011	7.07329	6.82009	-4.76055	3.66155	-9.51411	-2.24694	-2.76319	21.5011	7.07329	6.82009
7.11511	-0.103727	15.0933	3.90946	-8.35794	-4.6616	-2.36117	-5.86892	7.11511	-0.103727	15.0933	3.90946	-8.35794	-4.6616	-2.36117	-5.86892	7.11511	-0.103727	15.0933	3.90946	-8.35794	-4.6616	-2.36117	-5.86892	7.11511	-0.103727	15.0933
11.4774	3.80019	25.4389	0.173056	-6.11764	-0.710842	2.19231	-9.7303	11.4774	3.80019	25.4389	0.173056	-6.11764	-0.710842	2.19231	-9.7303	11.4774	3.80019	25.4389	0.173056	-6.11764	-0.710842	2.19231	-9.7303	11.4774	3.80019	25.4389
8.36547	5.24954	18.5282	4.59489	-7.22082	-7.6895	7.65272	-12.6026	8.36547	5.24954	18.5282	4.59489	-7.22082	-7.6895	7.65272	-12.6026	8.36547	5.24954	18.5282	4.59489	-7.22082	-7.6895	7.65272	-12.6026	8.36547	5.24954	18.5282
-8.02376	0.126029	10.443	16.3242	-2.57884	2.05598	-3.0306	-13.3783	-8.02376	0.126029	10.443	16.3242	-2.57884	2.05598	-3.0306	-13.3783	-8.02376	0.126029	10.443	16.3242	-2.57884	2.05598	-3.0306	-13.3783	-8.02376	0.126029	10.443
4.63409	11.3478	5.83032	1.307	-2.41107	1.12137	5.88414	-12.2958	4.63409	11.3478	5.83032	1.307	-2.41107	1.12137	5.88414	-12.2958	4.63409	11.3478	5.83032	1.307	-2.41107	1.12137	5.88414	-12.2958	4.63409	11.3478	5.83032
6.54353	1.01603	-3.44862	-7.93686	-0.721037	3.87626	-8.14322	-10.5234	6.54353	1.01603	-3.44862	-7.93686	-0.721037	3.87626	-8.14322	-10.5234	6.54353	1.01603	-3.44862	-7.93686	-0.721037	3.87626	-8.14322	-10.5234	6.54353	1.01603	-3.44862
11.3796	-7.4453	-8.23234	-2.2195	3.27196	7.47162	-26.4226	-9.56084	11.3796	-7.4453	-8.23234	-2.2195	3.27196	7.47162	-26.4226	-9.56084	11.3796	-7.4453	-8.23234	-2.2195	3.27196	7.47162	-26.4226	-9.56084	11.3796	-7.4453	-8.23234
3.01752	3.70348	-14.796	4.8428	5.82275	13.8742	-13.7295	-10.4179	3.01752	3.70348	-14.796	4.8428	5.82275	13.8742	-13.7295	-10.4179	3.01752	3.70348	-14.796	4.8428	5.82275	13.8742	-13.7295	-10.4179	3.01752	3.70348	-14.796
3.54717	0.198443	-18.6279	12.7373	5.56452	21.422	-11.6832	-12.1508	3.54717	0.198443	-18.6279	12.7373	5.56452	21.422	-11.6832	-12.1508	3.54717	0.198443	-18.6279	12.7373	5.56452	21.422	-11.6832	-12.1508	3.54717	0.198443	-18.6279
-11.7861	-2.75153	-17.9383	3.19879	7.16313	12.0185	-4.40638	-13.7903	-11.7861	-2.75153	-17.9383	3.19879	7.16313	12.0185	-4.40638	-13.7903	-11.7861	-2.75153	-17.9383	3.19879	7.16313	12.0185	-4.40638	-13.7903	-11.7861	-2.75153	-17.9383
-15.8792	2.03221	-11.0701	4.61765	5.78337	9.43209	0.844715	-15.1728	-15.8792	2.03221	-11.0701	4.61765	5.78337	9.43209	0.844715	-15.1728	-15.8792	2.03221	-11.0701	4.61765	5.78337	9.43209	0.844715	-15.1728	-15.8792	2.03221	-11.0701
-11.7022	1.20602	-13.6486	14.7524	-0.545298	-6.61684	4.36573	-15.0768	-11.7022	1.20602	-13.6486	14.7524	-0.545298	-6.61684	4.36573	-15.0768	-11.7022	1.20602	-13.6486	14.7524	-0.545298	-6.61684	4.36573	-15.0768	-11.7022	1.20602	-13.6486
7.92531	2.95058	-2.60044	-1.09997	10.3461	-13.8301	-0.555634	-12.1962	7.92531	2.95058	-2.60044	-1.09997	10.3461	-13.8301	-0.555634	-12.1962	7.92531	2.95058	-2.60044	-1.09997	10.3461	-13.8301	-0.555634	-12.1962	7.92531	2.95058	-2.60044
15.5107	3.85533	-5.47155	-5.28957	6.551	-4.97408	6.60369	-7.987	15.5107	3.85533	-5.47155	-5.28957	6.551	-4.97408	6.60369	-7.987	15.5107	3.85533	-5.47155	-5.28957	6.551	-4.97408	6.60369	-7.987	15.5107	3.85533	-5.47155
11.9769	17.5688	9.51414	-9.71668	6.28972	-9.998	21.1963	-5.77157	11.9769	17.5688	9.51414	-9.71668	6.28972	-9.998	21.1963	-5.77157	11.9769	17.5688	9.51414	-9.71668	6.28972	-9.998	21.1963	-5.77157	11.9769	17.5688	9.51414
6.59941	-1.04235	2.91979	-29.1961	-4.57209	-3.26924	7.18251	-7.24542	6.59941	-1.04235	2.91979	-29.1961	-4.57209	-3.26924	7.18251	-7.24542	6.59941	-1.04235	2.91979	-29.1961	-4.57209	-3.26924	7.18251	-7.24542	6.59941	-1.04235	2.91979
10.8837	-4.21161	3.87726	-26.1517	-1.60561	-5.47474	-2.83789	-12.0119	10.8837	-4.21161	3.87726	-26.1517	-1.60561	-5.47474	-2.83789	-12.0119	10.8837	-4.21161	3.87726	-26.1517	-1.60561	-5.47474	-2.83789	-12.0119	10.8837	-4.21161	3.87726
1.27375	9.15181	13.0411	-23.2891	-6.14207	-6.18036	4.56767	-18.9173	1.27375	9.15181	13.0411	-23.2891	-6.14207	-6.18036	4.56767	-18.9173	1.27375	9.15181	13.0411	-23.2891	-6.14207	-6.18036	4.56767	-18.9173	1.27375	9.15181	13.0411
-16.8689	-4.41612	16.7638	-23.7217	-11.8706	12.6572	-1.65294	-25.7616	-16.8689	-4.41612	16.7638	-23.7217	-11.8706	12.6572	-1.65294	-25.7616	-16.8689	-4.41612	16.7638	-23.7217	-11.8706	12.6572	-1.65294	-25.7616	-16.8689	-4.41612	16.7638
-1.91817	-0.717327	11.3395	-5.33123	1.91037	11.584	-6.26109	-30.1567	-1.91817	-0.717327	11.3395	-5.33123	1.91037	11.584	-6.26109	-30.1567	-1.91817	-0.717327	11.3395	-5.33123	1.91037	11.584	-6.26109	-30.1567	-1.91817	-0.717327	11.3395
-3.26851	7.23083	7.02101	-11.3877	-13.3864	5.84506	-0.488411	-30.565	-3.26851	7.23083	7.02101	-11.3877	-13.3864	5.84506	-0.488411	-30.565	-3.26851	7.23083	7.02101	-11.3877	-13.3864	5.84506	-0.488411	-30.565	-3.26851	7.23083	7.02101
-0.740593	3.73225	8.55266	-7.68867	-10.497	-1.13732	-5.96569	-27.3267	-0.740593	3.73225	8.55266	-7.68867	-10.497	-1.13732	-5.96569	-27.3267	-0.740593	3.73225	8.55266	-7.68867	-10.497	-1.13732	-5.96569	-27.3267	-0.740593	3.73225	8.55266
-7.30921	2.36054	-4.51568	0.902204	5.59401	2.56477	-7.08566	-22.334	-7.30921	2.36054	-4.51568	0.902204	5.59401	2.56477	-7.08566	-22.334	-7.30921	2.36054	-4.51568	0.902204	5.59401	2.56477	-7.08566	-22.334	-7.30921	2.36054	-4.51568
-12.0626	2.23655	-20.0694	7.30842	2.91277	-6.53197	0.952621	-16.9153	-12.0626	2.23655	-20.0694	7.30842	2.91277	-6.53197	0.952621	-16.9153	-12.0626	2.23655	-20.0694	7.30842	2.91277	-6.53197	0.952621	-16.9153	-12.0626	2.23655	-20.0694
0.260567	4.49369	-11.2702	14.7833	-18.3989	5.45103	13.5885	-12.0728	0.260567	4.49369	-11.2702	14.7833	-18.3989	5.45103	13.5885	-12.0728	0.260567	4.49369	-11.2702	14.7833	-18.3989	5.45103	13.5885	-12.0728	0.260567	4.49369	-11.2702
-15.3941	7.22287	-6.98457	19.7146	-11.8225	-5.61478	13.7146	-8.41812	-15.3941	7.22287	-6.98457	19.7146	-11.8225	-5.61478	13.7146	-8.41812	-15.3941	7.22287	-6.98457	19.7146	-11.8225	-5.61478	13.7146	-8.41812	-15.3941	7.22287	-6.98457
-22.1407	2.86176	-3.32875	20.1157	0.0629126	-0.414507	-5.85012	-5.38072	-22.1407	2.86176	-3.32875	20.1157	0.0629126	-0.414507	-5.85012	-5.38072	-22.1407	2.86176	-3.32875	20.1157	0.0629126	-0.414507	-5.85012	-5.38072	-22.1407	2.86176	-3.32875
-7.30285	0.737107	-15.2801	10.5037	0.536939	7.86629	-3.75364	-2.0453	-7.30285	0.737107	-15.2801	10.5037	0.536939	7.86629	-3.75364	-2.0453	-7.30285	0.737107	-15.2801	10.5037	0.536939	7.86629	-3.75364	-2.0453	-7.30285	0.737107	-15.2801
-18.0508	1.68964	-7.85797	3.68507	0.399913	7.2288	-5.22201	0.896981	-18.0508	1.68964	-7.85797	3.68507	0.399913	7.2288	-5.22201	0.896981	-18.0508	1.68964	-7.85797	3.68507	0.399913	7.2288	-5.22201	0.896981	-18.0508	1.68964	-7.85797
-19.2649	12.1222	6.21823	-7.93745	1.66226	2.13947	-4.37089	2.18377	-19.2649	12.1222	6.21823	-7.93745	1.66226	2.13947	-4.37089	2.18377	-19.2649	12.1222	6.21823	-7.93745	1.66226	2.13947	-4.37089	2.18377	-19.2649	12.1222	6.21823
0.535565	1.01614	15.8683	-6.46202	1.49534	-12.5522	9.28914	1.43834	0.535565	1.01614	15.8683	-6.46202	1.49534	-12.5522	9.28914	1.43834	0.535565	1.01614	15.8683	-6.46202	1.49534	-12.5522	9.28914	1.43834	0.535565	1.01614	15.8683
0.0681767	-1.67776	6.14493	-12.9852	-7.73378	-11.6152	0.892982	-0.47097	0.0681767	-1.67776	6.14493	-12.9852	-7.73378	-11.6152	0.892982	-0.47097	0.0681767	-1.67776	6.14493	-12.9852	-7.73378	-11.6152	0.892982	-0.47097	0.0681767	-1.67776	6.14493
2.56614	1.73756	12.6847	3.67865	0.937202	-11.2327	2.14093	-3.11365	2.56614	1.73756	12.6847	3.67865	0.937202	-11.2327	2.14093	-3.11365	2.56614	1.73756	12.6847	3.67865	0.937202	-11.2327	2.14093	-3.11365	2.56614	1.73756	12.6847
11.1939	3.84015	1.66643	8.02233	9.5895	-15.5547	-9.28416	-6.47268	11.1939	3.84015	1.66643	8.02233	9.5895	-15.5547	-9.28416	-6.47268	11.1939	3.84015	1.66643	8.02233	9.5895	-15.5547	-9.28416	-6.47268	11.1939	3.84015	1.66643
17.8951	-8.74469	21.3036	15.3871	-5.4537	-15.5346	0.851809	-10.2299	17.8951	-8.74469	21.3036	15.3871	-5.4537	-15.5346	0.851809	-10.2299	17.8951	-8.74469	21.3036	15.3871	-5.4537	-15.5346	0.851809	-10.2299	17.8951	-8.74469	21.3036
17.1386	2.86456	8.78195	2.9836	0.217183	4.05522	7.20833	-14.0328	17.1386	2.86456	8.78195	2.9836	0.217183	4.05522	7.20833	-14.0328	17.1386	2.86456	8.78195	2.9836	0.217183	4.05522	7.20833	-14.0328	17.1386	2.86456	8.78195
21.0613	-4.88866	11.5843	-7.49117	-10.5708	7.3418	3.27864	-17.3737	21.0613	-4.88866	11.5843	-7.49117	-10.5708	7.3418	3.27864	-17.3737	21.0613	-4.88866	11.5843	-7.49117	-10.5708	7.3418	3.27864	-17.3737	21.0613	-4.88866	11.5843
16.048	-16.6986	17.1699	-29.3002	-1.22046	17.3576	-0.0244212	-19.5681	16.048	-16.6986	17.1699	-29.3002	-1.22046	17.3576	-0.0244212	-19.5681	16.048	-16.6986	17.1699	-29.3002	-1.22046	17.3576	-0.0244212	-19.5681	16.048	-16.6986	17.1699
12.5447	-12.5687	3.84054	-28.165	0.992474	13.1167	8.98078	-19.7847	12.5447	-12.5687	3.84054	-28.165	0.992474	13.1167	8.98078	-19.7847	12.5447	-12.5687	3.84054	-28.165	0.992474	13.1167	8.98078	-19.7847	12.5447	-12.5687	3.84054
3.47098	-4.69446	-4.37926	-24.911	-2.08779	2.70388	-3.68924	-17.5221	3.47098	-4.69446	-4.37926	-24.911	-2.08779	2.70388	-3.68924	-17.5221	3.47098	-4.69446	-4.37926	-24.911	-2.08779	2.70388	-3.68924	-17.5221	3.47098	-4.69446	-4.37926
2.00795	3.64181	-1.76587	-34.6696	1.53409	-0.232961	-3.92393	-13.8246	2.00795	3.64181	-1.76587	-34.6696	1.53409	-0.232961	-3.92393	-13.8246	2.00795	3.64181	-1.76587	-34.6696	1.53409	-0.232961	-3.92393	-13.8246	2.00795	3.64181	-1.76587
17.9971	3.56369	-17.9007	-20.297	4.25946	2.56512	-4.9473	-9.7755	17.9971	3.56369	-17.9007	-20.297	4.25946	2.56512	-4.9473	-9.7755	17.9971	3.56369	-17.9007	-20.297	4.25946	2.56512	-4.9473	-9.7755	17.9971	3.56369	-17.9007
16.7204	1.16975	-8.89528	-12.7204	12.7272	-0.74555	-11.0542	-4.989	16.7204	1.16975	-8.89528	-12.7204	12.7272	-0.74555	-11.0542	-4.989	16.7204	1.16975	-8.89528	-12.7204	12.7272	-0.74555	-11.0542	-4.989	16.7204	1.16975	-8.89528
2.07415	4.54676	-4.48334	-2.31356	13.5173	10.4325	-7.69144	-0.418888	2.07415	4.54676	-4.48334	-2.31356	13.5173	10.4325	-7.69144	-0.418888	2.07415	4.54676	-4.48334	-2.31356	13.5173	10.4325	-7.69144	-0.418888	2.07415	4.54676	-4.48334
0.757649	4.71743	-1.24034	6.25326	6.6588	4.08841	-18.5456	1.31667	0.757649	4.71743	-1.24034	6.25326	6.6588	4.08841	-18.5456	1.31667	0.757649	4.71743	-1.24034	6.25326	6.6588	4.08841	-18.5456	1.31667	0.757649	4.71743	-1.24034
0.690797	1.58192	2.68994	12.5925	2.43607	-4.54384	-2.91916	-1.63605	0.690797	1.58192	2.68994	12.5925	2.43607	-4.54384	-2.91916	-1.63605	0.690797	1.58192	2.68994	12.5925	2.43607	-4.54384	-2.91916	-1.63605	0.690797	1.58192	2.68994
9.63169	-6.08547	-2.31123	7.64019	-5.00853	16.1568	-7.7773	-8.16552	9.63169	-6.08547	-2.31123	7.64019	-5.00853	16.1568	-7.7773	-8.16552	9.63169	-6.08547	-2.31123	7.64019	-5.00853	16.1568	-7.7773	-8.16552	9.63169	-6.08547	-2.31123
3.67053	-5.68963	4.73999	1.01131	2.7321	-4.53862	14.6661	-15.5441	3.67053	-5.68963	4.73999	1.01131	2.7321	-4.53862	14.6661	-15.5441	3.67053	-5.68963	4.73999	1.01131	2.7321	-4.53862	14.6661	-15.5441	3.67053	-5.68963	4.73999
13.5808	0.330817	0.671218	-2.1755	5.92477	9.82066	6.82916	-21.6171	13.5808	0.330817	0.671218	-2.1755	5.92477	9.82066	6.82916	-21.6171	13.5808	0.330817	0.671218	-2.1755	5.92477	9.82066	6.82916	-21.6171	13.5808	0.330817	0.671218
3.13839	2.98585	-2.74099	7.73983	-5.57308	-4.60292	-0.1592	-24.5492	3.13839	2.98585	-2.74099	7.73983	-5.57308	-4.60292	-0.1592	-24.5492	3.13839	2.98585	-2.74099	7.73983	-5.57308	-4.60292	-0.1592	-24.5492	3.13839	2.98585	-2.74099
-13.4901	-6.33229	8.01152	12.1639	1.68638	-9.51079	15.1951	-23.7585	-13.4901	-6.33229	8.01152	12.1639	1.68638	-9.51079	15.1951	-23.7585	-13.4901	-6.33229	8.01152	12.1639	1.68638	-9.51079	15.1951	-23.7585	-13.4901	-6.33229	8.01152
0.660223	-2.36133	11.4626	-3.20119	1.2676	1.25637	-4.04422	-20.8865	0.660223	-2.36133	11.4626	-3.20119	1.2676	1.25637	-4.04422	-20.8865	0.660223	-2.36133	11.4626	-3.20119	1.2676	1.25637	-4.04422	-20.8865	0.660223	-2.36133	11.4626
-5.50882	-9.2205	5.35602	-0.236798	10.5621	5.59302	11.7255	-17.5552	-5.50882	-9.2205	5.35602	-0.236798	10.5621	5.59302	11.7255	-17.5552	-5.50882	-9.2205	5.35602	-0.236798	10.5621	5.59302	11.7255	-17.5552	-5.50882	-9.2205	5.35602
3.49608	7.52628	-9.33111	1.19961	-4.45056	-2.54124	0.636438	-14.2168	3.49608	7.52628	-9.33111	1.19961	-4.45056	-2.54124	0.636438	-14.2168	3.49608	7.52628	-9.33111	1.19961	-4.45056	-2.54124	0.636438	-14.2168	3.49608	7.52628	-9.33111
-15.828	1.91986	-3.06273	-9.44337	3.97342	2.16409	4.36794	-10.6429	-15.828	1.91986	-3.06273	-9.44337	3.97342	2.16409	4.36794	-10.6429	-15.828	1.91986	-3.06273	-9.44337	3.97342	2.16409	4.36794	-10.6429	-15.828	1.91986	-3.06273
0.907103	7.21869	-3.12827	-0.0579598	-10.012	-14.8946	9.46067	-7.15048	0.907103	7.21869	-3.12827	-0.0579598	-10.012	-14.8946	9.46067	-7.15048	0.907103	7.21869	-3.12827	-0.0579598	-10.012	-14.8946	9.46067	-7.15048	0.907103	7.21869	-3.12827
-0.58516	-2.03397	-4.22816	0.326268	-2.85434	-12.9668	13.8306	-3.9958	-0.58516	-2.03397	-4.22816	0.326268	-2.85434	-12.9668	13.8306	-3.9958	-0.58516	-2.03397	-4.22816	0.326268	-2.85434	-12.9668	13.8306	-3.9958	-0.58516	-2.03397	-4.22816
-7.01129	12.3725	-2.00019	-2.77161	-1.99401	-3.72701	14.8208	-1.55435	-7.01129	12.3725	-2.00019	-2.77161	-1.99401	-3.72701	14.8208	-1.55435	-7.01129	12.3725	-2.00019	-2.77161	-1.99401	-3.72701	14.8208	-1.55435	-7.01129	12.3725	-2.00019
-10.9269	19.6968	3.25324	-7.79125	-8.98272	10.9642	18.4898	-0.46133	-10.9269	19.6968	3.25324	-7.79125	-8.98272	10.9642	18.4898	-0.46133	-10.9269	19.6968	3.25324	-7.79125	-8.98272	10.9642	18.4898	-0.46133	-10.9269	19.6968	3.25324
2.47704	1.4141	7.3204	-13.539	2.31792	-1.90279	8.42504	-0.619492	2.47704	1.4141	7.3204	-13.539	2.31792	-1.90279	8.42504	-0.619492	2.47704	1.4141	7.3204	-13.539	2.31792	-1.90279	8.42504	-0.619492	2.47704	1.4141	7.3204
-10.5202	6.41474	3.37757	0.555537	6.6407	6.78479	8.44285	-1.72883	-10.5202	6.41474	3.37757	0.555537	6.6407	6.78479	8.44285	-1.72883	-10.5202	6.41474	3.37757	0.555537	6.6407	6.78479	8.44285	-1.72883	-10.5202	6.41474	3.37757
0.471408	7.74417	1.49281	-16.7594	13.5492	15.2618	0.991329	-3.97761	0.471408	7.74417	1.49281	-16.7594	13.5492	15.2618	0.991329	-3.97761	0.471408	7.74417	1.49281	-16.7594	13.5492	15.2618	0.991329	-3.97761	0.471408	7.74417	1.49281
3.84229	3.45417	-5.49946	-23.563	4.96889	9.85566	-5.5314	-7.92132	3.84229	3.45417	-5.49946	-23.563	4.96889	9.85566	-5.5314	-7.92132	3.84229	3.45417	-5.49946	-23.563	4.96889	9.85566	-5.5314	-7.92132	3.84229	3.45417	-5.49946
-0.603898	0.561705	-9.91104	-14.9499	0.729242	-8.13523	1.52495	-13.0027	-0.603898	0.561705	-9.91104	-14.9499	0.729242	-8.13523	1.52495	-13.0027	-0.603898	0.561705	-9.91104	-14.9499	0.729242	-8.13523	1.52495	-13.0027	-0.603898	0.561705	-9.91104
0.634918	-7.85044	15.0708	-28.4954	1.11924	-1.49768	-3.40571	-17.2508	0.634918	-7.85044	15.0708	-28.4954	1.11924	-1.49768	-3.40571	-17.2508	0.634918	-7.85044	15.0708	-28.4954	1.11924	-1.49768	-3.40571	-17.2508	0.634918	-7.85044	15.0708
-4.21902	4.96216	13.625	-12.6012	0.315428	10.4954	-2.78879	-17.9449	-4.21902	4.96216	13.625	-12.6012	0.315428	10.4954	-2.78879	-17.9449	-4.21902	4.96216	13.625	-12.6012	0.315428	10.4954	-2.78879	-17.9449	-4.21902	4.96216	13.625
-4.05027	3.26574	6.31891	-19.2559	4.08432	0.55672	-6.30504	-14.4293	-4.05027	3.26574	6.31891	-19.2559	4.08432	0.55672	-6.30504	-14.4293	-4.05027	3.26574	6.31891	-19.2559	4.08432	0.55672	-6.30504	-14.4293	-4.05027	3.26574	6.31891
11.992	-3.25802	9.32451	-29.9673	14.3539	4.14191	-7.42636	-7.82956	11.992	-3.25802	9.32451	-29.9673	14.3539	4.14191	-7.42636	-7.82956	11.992	-3.25802	9.32451	-29.9673	14.3539	4.14191	-7.42636	-7.82956	11.992	-3.25802	9.32451
-3.0603	-3.85017	1.16543	-26.749	8.37958	-13.5174	1.72012	-0.948657	-3.0603	-3.85017	1.16543	-26.749	8.37958	-13.5174	1.72012	-0.948657	-3.0603	-3.85017	1.16543	-26.749	8.37958	-13.5174	1.72012	-0.948657	-3.0603	-3.85017	1.16543
5.57066	0.311372	6.21469	-36.1136	20.982	-3.79945	-2.52934	2.90015	5.57066	0.311372	6.21469	-36.1136	20.982	-3.79945	-2.52934	2.90015	5.57066	0.311372	6.21469	-36.1136	20.982	-3.79945	-2.52934	2.90015	5.57066	0.311372	6.21469
-4.75366	1.05707	8.04116	-45.1457	15.9935	3.86177	-5.12655	1.21722	-4.75366	1.05707	8.04116	-45.1457	15.9935	3.86177	-5.12655	1.21722	-4.75366	1.05707	8.04116	-45.1457	15.9935	3.86177	-5.12655	1.21722	-4.75366	1.05707	8.04116
-6.68693	0.0281603	7.76929	-34.354	-1.27044	-4.65151	-5.85804	-4.31444	-6.68693	0.0281603	7.76929	-34.354	-1.27044	-4.65151	-5.85804	-4.31444	-6.68693	0.0281603	7.76929	-34.354	-1.27044	-4.65151	-5.85804	-4.31444	-6.68693	0.0281603	7.76929
-7.15774	3.4549	-1.97229	-25.29	-8.63991	9.6523	-6.57823	-9.88902	-7.15774	3.4549	-1.97229	-25.29	-8.63991	9.6523	-6.57823	-9.88902	-7.15774	3.4549	-1.97229	-25.29	-8.63991	9.6523	-6.57823	-9.88902	-7.15774	3.4549	-1.97229
-4.86898	1.56069	-4.02692	-20.2442	-12.2359	-0.440511	3.25767	-13.0808	-4.86898	1.56069	-4.02692	-20.2442	-12.2359	-0.440511	3.25767	-13.0808	-4.86898	1.56069	-4.02692	-20.2442	-12.2359	-0.440511	3.25767	-13.0808	-4.86898	1.56069	-4.02692
1.84037	7.64035	-3.50615	-18.1535	-7.18074	6.81001	14.9068	-14.243	1.84037	7.64035	-3.50615	-18.1535	-7.18074	6.81001	14.9068	-14.243	1.84037	7.64035	-3.50615	-18.1535	-7.18074	6.81001	14.9068	-14.243	1.84037	7.64035	-3.50615
9.16563	-2.48537	3.1943	-30.585	-1.40936	10.3858	9.50327	-15.0843	9.16563	-2.48537	3.1943	-30.585	-1.40936	10.3858	9.50327	-15.0843	9.16563	-2.48537	3.1943	-30.585	-1.40936	10.3858	9.50327	-15.0843	9.16563	-2.48537	3.1943
11.5671	5.43919	4.79407	-11.1749	-10.8688	-3.88963	7.05749	-17.1051	11.5671	5.43919	4.79407	-11.1749	-10.8688	-3.88963	7.05749	-17.1051	11.5671	5.43919	4.79407	-11.1749	-10.8688	-3.88963	7.05749	-17.1051	11.5671	5.43919	4.79407
10.5713	3.25271	6.90581	-18.9671	-16.9394	-8.72943	16.2642	-20.2746	10.5713	3.25271	6.90581	-18.9671	-16.9394	-8.72943	16.2642	-20.2746	10.5713	3.25271	6.90581	-18.9671	-16.9394	-8.72943	16.2642	-20.2746	10.5713	3.25271	6.90581
-0.798265	-8.40176	16.929	-25.651	25.3517	-2.92026	15.018	-23.1464	-0.798265	-8.40176	16.929	-25.651	25.3517	-2.92026	15.018	-23.1464	-0.798265	-8.40176	16.929	-25.651	25.3517	-2.92026	15.018	-23.1464	-0.798265	-8.40176	16.929
4.86612	-1.98982	-2.05407	-44.8531	59.1018	6.90112	11.7499	-24.6881	4.86612	-1.98982	-2.05407	-44.8531	59.1018	6.90112	11.7499	-24.6881	4.86612	-1.98982	-2.05407	-44.8531	59.1018	6.90112	11.7499	-24.6881	4.86612	-1.98982	-2.05407
-4.78459	3.3038	4.38136	-33.565	61.1123	3.06168	-4.07239	-25.3677	-4.78459	3.3038	4.38136	-33.565	61.1123	3.06168	-4.07239	-25.3677	-4.78459	3.3038	4.38136	-33.565	61.1123	3.06168	-4.07239	-25.3677	-4.78459	3.3038	4.38136
-1.47758	3.35753	-5.36402	-20.0853	51.9737	2.00852	7.2038	-26.1393	-1.47758	3.35753	-5.36402	-20.0853	51.9737	2.00852	7.2038	-26.1393	-1.47758	3.35753	-5.36402	-20.0853	51.9737	2.00852	7.2038	-26.1393	-1.47758	3.35753	-5.36402
-4.79045	9.08315	-3.93294	-21.9241	20.1726	-9.25529	8.58851	-26.6707	-4.79045	9.08315	-3.93294	-21.9241	20.1726	-9.25529	8.58851	-26.6707	-4.79045	9.08315	-3.93294	-21.9241	20.1726	-9.25529	8.58851	-26.6707	-4.79045	9.08315	-3.93294
-7.20261	0.759467	-5.58462	-4.92506	-22.0677	-4.1835	-2.18198	-25.6948	-7.20261	0.759467	-5.58462	-4.92506	-22.0677	-4.1835	-2.18198	-25.6948	-7.20261	0.759467	-5.58462	-4.92506	-22.0677	-4.1835	-2.18198	-25.6948	-7.20261	0.759467	-5.58462
-10.3672	-4.28332	1.89061	-14.7593	-58.9296	-5.40856	-11.4488	-22.1504	-10.3672	-4.28332	1.89061	-14.7593	-58.9296	-5.40856	-11.4488	-22.1504	-10.3672	-4.28332	1.89061	-14.7593	-58.9296	-5.40856	-11.4488	-22.1504	-10.3672	-4.28332	1.89061
-8.19963	-5.18674	5.64837	-23.1805	-64.156	5.99885	-13.1114	-16.0471	-8.19963	-5.18674	5.64837	-23.1805	-64.156	5.99885	-13.1114	-16.0471	-8.19963	-5.18674	5.64837	-23.1805	-64.156	5.99885	-13.1114	-16.0471	-8.19963	-5.18674	5.64837
-6.8861	-7.31433	5.09739	-31.5298	-36.4861	14.8068	-10.3571	-7.93569	-6.8861	-7.31433	5.09739	-31.5298	-36.4861	14.8068	-10.3571	-7.93569	-6.8861	-7.31433	5.09739	-31.5298	-36.4861	14.8068	-10.3571	-7.93569	-6.8861	-7.31433	5.09739
-4.5368	-14.4539	11.1122	-31.2964	-4.39338	0.287461	-0.780151	0.190416	-4.5368	-14.4539	11.1122	-31.2964	-4.39338	0.287461	-0.780151	0.190416	-4.5368	-14.4539	11.1122	-31.2964	-4.39338	0.287461	-0.780151	0.190416	-4.5368	-14.4539	11.1122
-11.8825	1.25106	0.317973	-28.3819	-5.23502	-3.66527	0.0500456	5.40784	-11.8825	1.25106	0.317973	-28.3819	-5.23502	-3.66527	0.0500456	5.40784	-11.8825	1.25106	0.317973	-28.3819	-5.23502	-3.66527	0.0500456	5.40784	-11.8825	1.25106	0.317973
-5.07006	-5.72101	-11.033	-24.6968	9.98434	-9.86193	-5.07358	6.65407	-5.07006	-5.72101	-11.033	-24.6968	9.98434	-9.86193	-5.07358	6.65407	-5.07006	-5.72101	-11.033	-24.6968	9.98434	-9.86193	-5.07358	6.65407	-5.07006	-5.72101	-11.033
-2.72284	-0.08781	-4.93868	-23.16	18.5448	2.94459	-0.088301	4.34998	-2.72284	-0.08781	-4.93868	-23.16	18.5448	2.94459	-0.088301	4.34998	-2.72284	-0.08781	-4.93868	-23.16	18.5448	2.94459	-0.088301	4.34998	-2.72284	-0.08781	-4.93868
-4.24661	1.95147	3.41676	-23.3267	12.6858	17.182	-4.84879	-0.699472	-4.24661	1.95147	3.41676	-23.3267	12.6858	17.182	-4.84879	-0.699472	-4.24661	1.95147	3.41676	-23.3267	12.6858	17.182	-4.84879	-0.699472	-4.24661	1.95147	3.41676
3.15225	-8.39215	-2.27739	-19.3807	3.15712	3.58718	3.76061	-7.40473	3.15225	-8.39215	-2.27739	-19.3807	3.15712	3.58718	3.76061	-7.40473	3.15225	-8.39215	-2.27739	-19.3807	3.15712	3.58718	3.76061	-7.40473	3.15225	-8.39215	-2.27739
3.50684	-3.91506	21.7931	-19.3652	-15.187	7.65846	-8.29295	-13.8015	3.50684	-3.91506	21.7931	-19.3652	-15.187	7.65846	-8.29295	-13.8015	3.50684	-3.91506	21.7931	-19.3652	-15.187	7.65846	-8.29295	-13.8015	3.50684	-3.91506	21.7931
-2.67441	-1.66845	0.636703	-34.2983	-25.7239	32.2231	-5.83688	-18.295	-2.67441	-1.66845	0.636703	-34.2983	-25.7239	32.2231	-5.83688	-18.295	-2.67441	-1.66845	0.636703	-34.2983	-25.7239	32.2231	-5.83688	-18.295	-2.67441	-1.66845	0.636703
1.4722	-2.4955	0.751206	-29.9474	-18.1993	15.0692	-0.0455458	-19.789	1.4722	-2.4955	0.751206	-29.9474	-18.1993	15.0692	-0.0455458	-19.789	1.4722	-2.4955	0.751206	-29.9474	-18.1993	15.0692	-0.0455458	-19.789	1.4722	-2.4955	0.751206
4.90529	-1.25834	2.03714	-41.085	-24.6145	7.81678	-7.49534	-18.2	4.90529	-1.25834	2.03714	-41.085	-24.6145	7.81678	-7.49534	-18.2	4.90529	-1.25834	2.03714	-41.085	-24.6145	7.81678	-7.49534	-18.2	4.90529	-1.25834	2.03714
10.9413	4.31275	-5.08081	-40.668	-18.3377	-7.11098	5.68802	-14.4957	10.9413	4.31275	-5.08081	-40.668	-18.3377	-7.11098	5.68802	-14.4957	10.9413	4.31275	-5.08081	-40.668	-18.3377	-7.11098	5.68802	-14.4957	10.9413	4.31275	-5.08081
6.79471	-1.01565	-6.82826	-39.6012	-12.9072	-15.769	-1.29377	-10.4591	6.79471	-1.01565	-6.82826	-39.6012	-12.9072	-15.769	-1.29377	-10.4591	6.79471	-1.01565	-6.82826	-39.6012	-12.9072	-15.769	-1.29377	-10.4591	6.79471	-1.01565	-6.82826
7.09999	-3.40291	0.871009	-23.8338	-29.5646	-17.7193	1.91962	-8.12252	7.09999	-3.40291	0.871009	-23.8338	-29.5646	-17.7193	1.91962	-8.12252	7.09999	-3.40291	0.871009	-23.8338	-29.5646	-17.7193	1.91962	-8.12252	7.09999	-3.40291	0.871009
6.1278	-10.3646	16.034	-27.6445	-7.86036	-10.1691	5.56015	-8.5359	6.1278	-10.3646	16.034	-27.6445	-7.86036	-10.1691	5.56015	-8.5359	6.1278	-10.3646	16.034	-27.6445	-7.86036	-10.1691	5.56015	-8.5359	6.1278	-10.3646	16.034
16.3666	2.66763	2.38427	-39.639	2.05939	-7.701	-1.61352	-10.0147	16.3666	2.66763	2.38427	-39.639	2.05939	-7.701	-1.61352	-10.0147	16.3666	2.66763	2.38427	-39.639	2.05939	-7.701	-1.61352	-10.0147	16.3666	2.66763	2.38427
11.0131	-4.01955	-7.43656	-34.1373	-3.14453	5.72555	-7.64134	-9.3751	11.0131	-4.01955	-7.43656	-34.1373	-3.14453	5.72555	-7.64134	-9.3751	11.0131	-4.01955	-7.43656	-34.1373	-3.14453	5.72555	-7.64134	-9.3751	11.0131	-4.01955	-7.43656
10.8371	-1.59832	-16.9074	-39.8461	13.2602	4.81427	-3.56287	-6.18763	10.8371	-1.59832	-16.9074	-39.8461	13.2602	4.81427	-3.56287	-6.18763	10.8371	-1.59832	-16.9074	-39.8461	13.2602	4.81427	-3.56287	-6.18763	10.8371	-1.59832	-16.9074
9.59082	4.92317	-23.8084	-30.6695	18.4295	0.659156	-0.409188	-2.95126	9.59082	4.92317	-23.8084	-30.6695	18.4295	0.659156	-0.409188	-2.95126	9.59082	4.92317	-23.8084	-30.6695	18.4295	0.659156	-0.409188	-2.95126	9.59082	4.92317	-23.8084
6.11501	10.3735	-20.6111	-27.3732	25.5336	-7.79758	1.74406	-2.01776	6.11501	10.3735	-20.6111	-27.3732	25.5336	-7.79758	1.74406	-2.01776	6.11501	10.3735	-20.6111	-27.3732	25.5336	-7.79758	1.74406	-2.01776	6.11501	10.3735	-20.6111
3.9065	17.465	-14.1804	-20.328	24.8442	13.8406	-1.85459	-3.28437	3.9065	17.465	-14.1804	-20.328	24.8442	13.8406	-1.85459	-3.28437	3.9065	17.465	-14.1804	-20.328	24.8442	13.8406	-1.85459	-3.28437	3.9065	17.465	-14.1804
0.969604	15.1968	-10.2591	-28.3305	14.8586	9.6357	-17.3206	-5.65981	0.969604	15.1968	-10.2591	-28.3305	14.8586	9.6357	-17.3206	-5.65981	0.969604	15.1968	-10.2591	-28.3305	14.8586	9.6357	-17.3206	-5.65981	0.969604	15.1968	-10.2591
1.69802	8.41569	-12.804	-41.0209	28.5159	0.522902	-9.3406	-8.81705	1.69802	8.41569	-12.804	-41.0209	28.5159	0.522902	-9.3406	-8.81705	1.69802	8.41569	-12.804	-41.0209	28.5159	0.522902	-9.3406	-8.81705	1.69802	8.41569	-12.804
2.48824	5.9167	0.987994	-32.5919	37.9145	7.55092	-11.3389	-12.3589	2.48824	5.9167	0.987994	-32.5919	37.9145	7.55092	-11.3389	-12.3589	2.48824	5.9167	0.987994	-32.5919	37.9145	7.55092	-11.3389	-12.3589	2.48824	5.9167	0.987994
4.74243	-0.914015	6.33734	-47.8382	31.8286	-9.7128	1.47896	-15.4733	4.74243	-0.914015	6.33734	-47.8382	31.8286	-9.7128	1.47896	-15.4733	4.74243	-0.914015	6.33734	-47.8382	31.8286	-9.7128	1.47896	-15.4733	4.74243	-0.914015	6.33734
2.39672	-6.58443	9.74692	-17.8925	15.3035	-11.3285	10.7463	-17.1191	2.39672	-6.58443	9.74692	-17.8925	15.3035	-11.3285	10.7463	-17.1191	2.39672	-6.58443	9.74692	-17.8925	15.3035	-11.3285	10.7463	-17.1191	2.39672	-6.58443	9.74692
15.0386	3.27764	9.57377	-14.851	8.19942	-3.13716	3.06306	-17.119	15.0386	3.27764	9.57377	-14.851	8.19942	-3.13716	3.06306	-17.119	15.0386	3.27764	9.57377	-14.851	8.19942	-3.13716	3.06306	-17.119	15.0386	3.27764	9.57377
10.2728	-4.91192	2.31444	-12.7009	-8.14061	11.4602	17.5571	-15.8852	10.2728	-4.91192	2.31444	-12.7009	-8.14061	11.4602	17.5571	-15.8852	10.2728	-4.91192	2.31444	-12.7009	-8.14061	11.4602	17.5571	-15.8852	10.2728	-4.91192	2.31444
-6.81016	10.348	-7.14599	-22.3782	-1.33096	4.22409	17.5962	-14.9818	-6.81016	10.348	-7.14599	-22.3782	-1.33096	4.22409	17.5962	-14.9818	-6.81016	10.348	-7.14599	-22.3782	-1.33096	4.22409	17.5962	-14.9818	-6.81016	10.348	-7.14599
-14.4302	8.22869	6.29105	-26.3932	-2.63002	-1.90085	12.2577	-15.2754	-14.4302	8.22869	6.29105	-26.3932	-2.63002	-1.90085	12.2577	-15.2754	-14.4302	8.22869	6.29105	-26.3932	-2.63002	-1.90085	12.2577	-15.2754	-14.4302	8.22869	6.29105
-3.69798	8.0962	-12.7167	-17.9979	-24.884	-6.24569	5.40017	-15.3916	-3.69798	8.0962	-12.7167	-17.9979	-24.884	-6.24569	5.40017	-15.3916	-3.69798	8.0962	-12.7167	-17.9979	-24.884	-6.24569	5.40017	-15.3916	-3.69798	8.0962	-12.7167
20.6162	13.5451	-4.31097	-11.6713	-39.3638	-8.5481	-7.56502	-13.2715	20.6162	13.5451	-4.31097	-11.6713	-39.3638	-8.5481	-7.56502	-13.2715	20.6162	13.5451	-4.31097	-11.6713	-39.3638	-8.5481	-7.56502	-13.2715	20.6162	13.5451	-4.31097
22.5267	3.43004	1.98852	-28.892	28.6492	-5.8828	-5.27415	-9.37298	22.5267	3.43004	1.98852	-28.892	28.6492	-5.8828	-5.27415	-9.37298	22.5267	3.43004	1.98852	-28.892	28.6492	-5.8828	-5.27415	-9.37298	22.5267	3.43004	1.98852
1.12319	-0.71582	4.29906	-25.6319	62.1756	2.25644	-7.79994	-5.72901	1.12319	-0.71582	4.29906	-25.6319	62.1756	2.25644	-7.79994	-5.72901	1.12319	-0.71582	4.29906	-25.6319	62.1756	2.25644	-7.79994	-5.72901	1.12319	-0.71582	4.29906
-18.8447	2.20389	-0.859236	-31.472	30.1096	-0.510861	11.6126	-3.79657	-18.8447	2.20389	-0.859236	-31.472	30.1096	-0.510861	11.6126	-3.79657	-18.8447	2.20389	-0.859236	-31.472	30.1096	-0.510861	11.6126	-3.79657	-18.8447	2.20389	-0.859236
-10.4562	-2.39988	-8.65156	-37.3819	-30.141	-8.09119	28.5851	-3.81291	-10.4562	-2.39988	-8.65156	-37.3819	-30.141	-8.09119	28.5851	-3.81291	-10.4562	-2.39988	-8.65156	-37.3819	-30.141	-8.09119	28.5851	-3.81291	-10.4562	-2.39988	-8.65156
16.4715	-1.09027	-0.790211	-45.7462	-47.3567	17.0403	18.0834	-5.22054	16.4715	-1.09027	-0.790211	-45.7462	-47.3567	17.0403	18.0834	-5.22054	16.4715	-1.09027	-0.790211	-45.7462	-47.3567	17.0403	18.0834	-5.22054	16.4715	-1.09027	-0.790211
19.2508	-0.585805	-3.87303	-21.6645	9.126	28.584	12.4958	-7.54285	19.2508	-0.585805	-3.87303	-21.6645	9.126	28.584	12.4958	-7.54285	19.2508	-0.585805	-3.87303	-21.6645	9.126	28.584	12.4958	-7.54285	19.2508	-0.585805	-3.87303
12.4874	-10.5701	-1.40505	-6.97405	7.67296	-1.50482	9.50121	-10.0608	12.4874	-10.5701	-1.40505	-6.97405	7.67296	-1.50482	9.50121	-10.0608	12.4874	-10.5701	-1.40505	-6.97405	7.67296	-1.50482	9.50121	-10.0608	12.4874	-10.5701	-1.40505
-3.2537	5.31145	6.658	-10.2442	27.6101	-0.10519	0.894261	-11.6235	-3.2537	5.31145	6.658	-10.2442	27.6101	-0.10519	0.894261	-11.6235	-3.2537	5.31145	6.658	-10.2442	27.6101	-0.10519	0.894261	-11.6235	-3.2537	5.31145	6.658
-5.29253	1.81101	0.442756	-18.8822	80.9702	-17.749	-13.9003	-11.5735	-5.29253	1.81101	0.442756	-18.8822	80.9702	-17.749	-13.9003	-11.5735	-5.29253	1.81101	0.442756	-18.8822	80.9702	-17.749	-13.9003	-11.5735	-5.29253	1.81101	0.442756
-14.1168	-6.72745	-2.9591	-32.3267	70.6038	-11.8484	-13.5599	-9.951	-14.1168	-6.72745	-2.9591	-32.3267	70.6038	-11.8484	-13.5599	-9.951	-14.1168	-6.72745	-2.9591	-32.3267	70.6038	-11.8484	-13.5599	-9.951	-14.1168	-6.72745	-2.9591
-22.606	-0.751904	-9.23214	-24.2979	47.6963	-10.4173	-7.36868	-6.97191	-22.606	-0.751904	-9.23214	-24.2979	47.6963	-10.4173	-7.36868	-6.97191	-22.606	-0.751904	-9.23214	-24.2979	47.6963	-10.4173	-7.36868	-6.97191	-22.606	-0.751904	-9.23214
4.90219	-2.23299	-8.73215	-30.6049	-29.6022	-14.3754	-5.96057	-4.15956	4.90219	-2.23299	-8.73215	-30.6049	-29.6022	-14.3754	-5.96057	-4.15956	4.90219	-2.23299	-8.73215	-30.6049	-29.6022	-14.3754	-5.96057	-4.15956	4.90219	-2.23299	-8.73215
-6.63734	4.77287	0.151138	-19.88	-71.8547	-11.2014	-13.6446	-2.97686	-6.63734	4.77287	0.151138	-19.88	-71.8547	-11.2014	-13.6446	-2.97686	-6.63734	4.77287	0.151138	-19.88	-71.8547	-11.2014	-13.6446	-2.97686	-6.63734	4.77287	0.151138
-7.35144	1.03725	26.4879	-15.8411	-68.7731	-8.30511	-6.72456	-3.57227	-7.35144	1.03725	26.4879	-15.8411	-68.7731	-8.30511	-6.72456	-3.57227	-7.35144	1.03725	26.4879	-15.8411	-68.7731	-8.30511	-6.72456	-3.57227	-7.35144	1.03725	26.4879
-22.7697	4.48972	3.05888	-15.8415	-65.5977	10.6991	-17.3133	-4.88262	-22.7697	4.48972	3.05888	-15.8415	-65.5977	10.6991	-17.3133	-4.88262	-22.7697	4.48972	3.05888	-15.8415	-65.5977	10.6991	-17.3133	-4.88262	-22.7697	4.48972	3.05888
-2.9042	7.22415	1.21044	7.14988	-63.2938	19.7314	-4.8649	-6.77411	-2.9042	7.22415	1.21044	7.14988	-63.2938	19.7314	-4.8649	-6.77411	-2.9042	7.22415	1.21044	7.14988	-63.2938	19.7314	-4.8649	-6.77411	-2.9042	7.22415	1.21044
-3.64143	10.5457	-10.0527	-6.19621	-56.4574	24.6989	-3.98245	-9.81894	-3.64143	10.5457	-10.0527	-6.19621	-56.4574	24.6989	-3.98245	-9.81894	-3.64143	10.5457	-10.0527	-6.19621	-56.4574	24.6989	-3.98245	-9.81894	-3.64143	10.5457	-10.0527
-3.69587	-3.58366	-8.01252	-6.51128	-75.087	21.0203	13.4465	-13.6202	-3.69587	-3.58366	-8.01252	-6.51128	-75.087	21.0203	13.4465	-13.6202	-3.69587	-3.58366	-8.01252	-6.51128	-75.087	21.0203	13.4465	-13.6202	-3.69587	-3.58366	-8.01252
1.81596	-4.59704	-4.34733	-10.745	-50.3053	3.19919	2.77328	-16.8768	1.81596	-4.59704	-4.34733	-10.745	-50.3053	3.19919	2.77328	-16.8768	1.81596	-4.59704	-4.34733	-10.745	-50.3053	3.19919	2.77328	-16.8768	1.81596	-4.59704	-4.34733
-7.81939	-5.86905	1.49777	1.42214	-37.2026	-12.473	12.8476	-18.2994	-7.81939	-5.86905	1.49777	1.42214	-37.2026	-12.473	12.8476	-18.2994	-7.81939	-5.86905	1.49777	1.42214	-37.2026	-12.473	12.8476	-18.2994	-7.81939	-5.86905	1.49777
2.7753	5.17953	2.41869	-20.9731	-32.8084	-26.7143	0.00767536	-17.9834	2.7753	5.17953	2.41869	-20.9731	-32.8084	-26.7143	0.00767536	-17.9834	2.7753	5.17953	2.41869	-20.9731	-32.8084	-26.7143	0.00767536	-17.9834	2.7753	5.17953	2.41869
-5.85293	-5.62264	16.2771	-11.8167	-20.649	-30.988	0.504505	-17.6443	-5.85293	-5.62264	16.2771	-11.8167	-20.649	-30.988	0.504505	-17.6443	-5.85293	-5.62264	16.2771	-11.8167	-20.649	-30.988	0.504505	-17.6443	-5.85293	-5.62264	16.2771
-8.19636	0.841005	13.0112	-14.1917	5.10773	-14.84	10.6651	-18.157	-8.19636	0.841005	13.0112	-14.1917	5.10773	-14.84	10.6651	-18.157	-8.19636	0.841005	13.0112	-14.1917	5.10773	-14.84	10.6651	-18.157	-8.19636	0.841005	13.0112
6.59599	0.619156	10.7514	-8.24873	18.6574	-1.19695	-2.17158	-18.9469	6.59599	0.619156	10.7514	-8.24873	18.6574	-1.19695	-2.17158	-18.9469	6.59599	0.619156	10.7514	-8.24873	18.6574	-1.19695	-2.17158	-18.9469	6.59599	0.619156	10.7514
4.78987	3.89116	9.08762	-13.2795	31.3812	22.4897	0.240993	-18.6179	4.78987	3.89116	9.08762	-13.2795	31.3812	22.4897	0.240993	-18.6179	4.78987	3.89116	9.08762	-13.2795	31.3812	22.4897	0.240993	-18.6179	4.78987	3.89116	9.08762
3.65805	-0.365581	8.10668	-12.9473	36.5145	22.3566	-3.82959	-16.8821	3.65805	-0.365581	8.10668	-12.9473	36.5145	22.3566	-3.82959	-16.8821	3.65805	-0.365581	8.10668	-12.9473	36.5145	22.3566	-3.82959	-16.8821	3.65805	-0.365581	8.10668
8.03626	-0.798838	7.54966	-15.3733	48.8434	10.3113	3.48431	-15.1379	8.03626	-0.798838	7.54966	-15.3733	48.8434	10.3113	3.48431	-15.1379	8.03626	-0.798838	7.54966	-15.3733	48.8434	10.3113	3.48431	-15.1379	8.03626	-0.798838	7.54966
5.52813	15.6665	8.97535	-13.9018	43.0304	19.7626	-1.83917	-14.7706	5.52813	15.6665	8.97535	-13.9018	43.0304	19.7626	-1.83917	-14.7706	5.52813	15.6665	8.97535	-13.9018	43.0304	19.7626	-1.83917	-14.7706	5.52813	15.6665	8.97535
16.8815	4.40182	0.999467	-16.0549	42.726	14.9146	-4.98826	-14.707	16.8815	4.40182	0.999467	-16.0549	42.726	14.9146	-4.98826	-14.707	16.8815	4.40182	0.999467	-16.0549	42.726	14.9146	-4.98826	-14.707	16.8815	4.40182	0.999467
3.61041	-4.28057	0.148306	-18.2799	42.7175	23.7648	-2.6727	-12.2979	3.61041	-4.28057	0.148306	-18.2799	42.7175	23.7648	-2.6727	-12.2979	3.61041	-4.28057	0.148306	-18.2799	42.7175	23.7648	-2.6727	-12.2979	3.61041	-4.28057	0.148306
-13.4991	-10.0056	18.2683	-18.5381	20.0111	6.26449	3.79956	-7.6018	-13.4991	-10.0056	18.2683	-18.5381	20.0111	6.26449	3.79956	-7.6018	-13.4991	-10.0056	18.2683	-18.5381	20.0111	6.26449	3.79956	-7.6018	-13.4991	-10.0056	18.2683
-8.54248	-7.67291	-0.902695	-28.703	22.4393	2.76882	6.14114	-2.98958	-8.54248	-7.67291	-0.902695	-28.703	22.4393	2.76882	6.14114	-2.98958	-8.54248	-7.67291	-0.902695	-28.703	22.4393	2.76882	6.14114	-2.98958	-8.54248	-7.67291	-0.902695
8.09459	-1.59364	14.9741	-12.0234	28.7321	3.05277	-0.605152	-0.800747	8.09459	-1.59364	14.9741	-12.0234	28.7321	3.05277	-0.605152	-0.800747	8.09459	-1.59364	14.9741	-12.0234	28.7321	3.05277	-0.605152	-0.800747	8.09459	-1.59364	14.9741
1.90277	-4.69839	10.098	-12.2052	27.7668	-13.4953	9.93687	-2.36245	1.90277	-4.69839	10.098	-12.2052	27.7668	-13.4953	9.93687	-2.36245	1.90277	-4.69839	10.098	-12.2052	27.7668	-13.4953	9.93687	-2.36245	1.90277	-4.69839	10.098
4.79147	-1.05066	11.321	-14.1537	40.6829	-17.6531	18.0501	-7.10924	4.79147	-1.05066	11.321	-14.1537	40.6829	-17.6531	18.0501	-7.10924	4.79147	-1.05066	11.321	-14.1537	40.6829	-17.6531	18.0501	-7.10924	4.79147	-1.05066	11.321
-10.4989	3.60033	3.13479	-28.8963	40.8939	-7.83218	6.15693	-12.4241	-10.4989	3.60033	3.13479	-28.8963	40.8939	-7.83218	6.15693	-12.4241	-10.4989	3.60033	3.13479	-28.8963	40.8939	-7.83218	6.15693	-12.4241	-10.4989	3.60033	3.13479
-0.71178	6.25004	-18.2422	-35.1858	28.3256	8.42273	6.98906	-15.725	-0.71178	6.25004	-18.2422	-35.1858	28.3256	8.42273	6.98906	-15.725	-0.71178	6.25004	-18.2422	-35.1858	28.3256	8.42273	6.98906	-15.725	-0.71178	6.25004	-18.2422
17.3139	-0.906258	-2.58314	-28.1288	-0.763171	-0.816924	4.94619	-17.0677	17.3139	-0.906258	-2.58314	-28.1288	-0.763171	-0.816924	4.94619	-17.0677	17.3139	-0.906258	-2.58314	-28.1288	-0.763171	-0.816924	4.94619	-17.0677	17.3139	-0.906258	-2.58314
6.5842	15.6305	-2.67823	-21.5841	-15.0305	6.51242	1.81005	-16.9396	6.5842	15.6305	-2.67823	-21.5841	-15.0305	6.51242	1.81005	-16.9396	6.5842	15.6305	-2.67823	-21.5841	-15.0305	6.51242	1.81005	-16.9396	6.5842	15.6305	-2.67823
9.23481	8.01093	-3.65055	-15.8307	-25.7774	3.27037	5.1278	-15.5843	9.23481	8.01093	-3.65055	-15.8307	-25.7774	3.27037	5.1278	-15.5843	9.23481	8.01093	-3.65055	-15.8307	-25.7774	3.27037	5.1278	-15.5843	9.23481	8.01093	-3.65055
13.8982	-4.61277	8.26359	-23.364	-16.3645	-1.08162	2.12574	-13.167	13.8982	-4.61277	8.26359	-23.364	-16.3645	-1.08162	2.12574	-13.167	13.8982	-4.61277	8.26359	-23.364	-16.3645	-1.08162	2.12574	-13.167	13.8982	-4.61277	8.26359
-2.27953	1.42179	14.9413	-15.201	-15.1267	16.949	-0.230742	-10.4362	-2.27953	1.42179	14.9413	-15.201	-15.1267	16.949	-0.230742	-10.4362	-2.27953	1.42179	14.9413	-15.201	-15.1267	16.949	-0.230742	-10.4362	-2.27953	1.42179	14.9413
5.07374	6.74413	8.6632	2.19177	-6.95911	-10.208	11.4699	-8.30971	5.07374	6.74413	8.6632	2.19177	-6.95911	-10.208	11.4699	-8.30971	5.07374	6.74413	8.6632	2.19177	-6.95911	-10.208	11.4699	-8.30971	5.07374	6.74413	8.6632
-0.071528	5.45104	-3.18709	-3.31515	0.254041	-9.02782	1.91972	-7.68098	-0.071528	5.45104	-3.18709	-3.31515	0.254041	-9.02782	1.91972	-7.68098	-0.071528	5.45104	-3.18709	-3.31515	0.254041	-9.02782	1.91972	-7.68098	-0.071528	5.45104	-3.18709
-1.75782	6.05735	-8.80427	4.78573	7.71248	-10.8279	-0.882549	-9.45854	-1.75782	6.05735	-8.80427	4.78573	7.71248	-10.8279	-0.882549	-9.45854	-1.75782	6.05735	-8.80427	4.78573	7.71248	-10.8279	-0.882549	-9.45854	-1.75782	6.05735	-8.80427
-11.5231	2.01214	-10.3439	-4.60351	8.97793	-4.55925	-16.771	-13.2066	-11.5231	2.01214	-10.3439	-4.60351	8.97793	-4.55925	-16.771	-13.2066	-11.5231	2.01214	-10.3439	-4.60351	8.97793	-4.55925	-16.771	-13.2066	-11.5231	2.01214	-10.3439
4.01617	3.06396	-5.84811	11.8945	11.908	3.30149	-8.15328	-17.0805	4.01617	3.06396	-5.84811	11.8945	11.908	3.30149	-8.15328	-17.0805	4.01617	3.06396	-5.84811	11.8945	11.908	3.30149	-8.15328	-17.0805	4.01617	3.06396	-5.84811
-8.36387	2.57938	-17.6607	0.271423	16.5745	5.63222	-6.09524	-18.9823	-8.36387	2.57938	-17.6607	0.271423	16.5745	5.63222	-6.09524	-18.9823	-8.36387	2.57938	-17.6607	0.271423	16.5745	5.63222	-6.09524	-18.9823	-8.36387	2.57938	-17.6607
-11.1409	4.56427	-8.86241	-6.87577	5.58228	11.535	-5.58165	-18.9233	-11.1409	4.56427	-8.86241	-6.87577	5.58228	11.535	-5.58165	-18.9233	-11.1409	4.56427	-8.86241	-6.87577	5.58228	11.535	-5.58165	-18.9233	-11.1409	4.56427	-8.86241
-1.49761	-1.50161	-23.5492	-15.9739	9.16295	12.859	6.34456	-17.7187	-1.49761	-1.50161	-23.5492	-15.9739	9.16295	12.859	6.34456	-17.7187	-1.49761	-1.50161	-23.5492	-15.9739	9.16295	12.859	6.34456	-17.7187	-1.49761	-1.50161	-23.5492
2.25803	3.12294	-3.31729	-8.53358	15.1641	17.9476	-0.479667	-15.9458	2.25803	3.12294	-3.31729	-8.53358	15.1641	17.9476	-0.479667	-15.9458	2.25803	3.12294	-3.31729	-8.53358	15.1641	17.9476	-0.479667	-15.9458	2.25803	3.12294	-3.31729
4.20253	-10.1385	4.51009	-0.685205	3.52507	14.9592	3.89296	-13.9277	4.20253	-10.1385	4.51009	-0.685205	3.52507	14.9592	3.89296	-13.9277	4.20253	-10.1385	4.51009	-0.685205	3.52507	14.9592	3.89296	-13.9277	4.20253	-10.1385	4.51009
3.40298	-2.25127	13.7004	6.27721	10.7236	19.831	2.72571	-11.9083	3.40298	-2.25127	13.7004	6.27721	10.7236	19.831	2.72571	-11.9083	3.40298	-2.25127	13.7004	6.27721	10.7236	19.831	2.72571	-11.9083	3.40298	-2.25127	13.7004
1.37012	-12.6677	14.8933	2.6973	9.51878	1.57874	1.08747	-10.2326	1.37012	-12.6677	14.8933	2.6973	9.51878	1.57874	1.08747	-10.2326	1.37012	-12.6677	14.8933	2.6973	9.51878	1.57874	1.08747	-10.2326	1.37012	-12.6677	14.8933
16.2946	-10.9776	-11.645	-6.06826	2.52321	-4.19552	9.79655	-8.7024	16.2946	-10.9776	-11.645	-6.06826	2.52321	-4.19552	9.79655	-8.7024	16.2946	-10.9776	-11.645	-6.06826	2.52321	-4.19552	9.79655	-8.7024	16.2946	-10.9776	-11.645
5.74204	-8.49761	1.70034	-8.76938	-18.1058	-1.24165	-0.0234625	-5.80019	5.74204	-8.49761	1.70034	-8.76938	-18.1058	-1.24165	-0.0234625	-5.80019	5.74204	-8.49761	1.70034	-8.76938	-18.1058	-1.24165	-0.0234625	-5.80019	5.74204	-8.49761	1.70034
2.26991	-4.17259	4.433	-27.3158	-14.0359	8.38717	8.79437	-1.75225	2.26991	-4.17259	4.433	-27.3158	-14.0359	8.38717	8.79437	-1.75225	2.26991	-4.17259	4.433	-27.3158	-14.0359	8.38717	8.79437	-1.75225	2.26991	-4.17259	4.433
3.0655	5.2945	17.1308	-20.7834	-12.4712	0.534502	-9.07286	1.71415	3.0655	5.2945	17.1308	-20.7834	-12.4712	0.534502	-9.07286	1.71415	3.0655	5.2945	17.1308	-20.7834	-12.4712	0.534502	-9.07286	1.71415	3.0655	5.2945	17.1308
-4.0154	3.55751	11.4076	-1.59657	4.60998	-2.42332	4.65346	3.64981	-4.0154	3.55751	11.4076	-1.59657	4.60998	-2.42332	4.65346	3.64981	-4.0154	3.55751	11.4076	-1.59657	4.60998	-2.42332	4.65346	3.64981	-4.0154	3.55751	11.4076
3.92489	-3.23216	13.2933	3.27761	-13.4601	-2.65147	8.62212	4.7936	3.92489	-3.23216	13.2933	3.27761	-13.4601	-2.65147	8.62212	4.7936	3.92489	-3.23216	13.2933	3.27761	-13.4601	-2.65147	8.62212	4.7936	3.92489	-3.23216	13.2933
7.52412	-6.01269	13.1474	-5.80508	-2.66507	-4.72251	16.9723	5.12035	7.52412	-6.01269	13.1474	-5.80508	-2.66507	-4.72251	16.9723	5.12035	7.52412	-6.01269	13.1474	-5.80508	-2.66507	-4.72251	16.9723	5.12035	7.52412	-6.01269	13.1474
1.73238	-0.945655	6.81331	1.91452	2.6919	-7.12111	11.5657	3.67309	1.73238	-0.945655	6.81331	1.91452	2.6919	-7.12111	11.5657	3.67309	1.73238	-0.945655	6.81331	1.91452	2.6919	-7.12111	11.5657	3.67309	1.73238	-0.945655	6.81331
16.3989	11.9798	-2.88947	0.911573	-11.0355	-7.43869	10.1787	0.225759	16.3989	11.9798	-2.88947	0.911573	-11.0355	-7.43869	10.1787	0.225759	16.3989	11.9798	-2.88947	0.911573	-11.0355	-7.43869	10.1787	0.225759	16.3989	11.9798	-2.88947
13.8697	-6.04479	4.90391	-1.49421	-14.3086	-6.32436	5.23844	-4.59494	13.8697	-6.04479	4.90391	-1.49421	-14.3086	-6.32436	5.23844	-4.59494	13.8697	-6.04479	4.90391	-1.49421	-14.3086	-6.32436	5.23844	-4.59494	13.8697	-6.04479	4.90391
15.1777	-4.68956	5.96468	2.5268	-18.4922	-9.66735	-0.835527	-9.89663	15.1777	-4.68956	5.96468	2.5268	-18.4922	-9.66735	-0.835527	-9.89663	15.1777	-4.68956	5.96468	2.5268	-18.4922	-9.66735	-0.835527	-9.89663	15.1777	-4.68956	5.96468
7.33243	2.5944	6.91268	-1.80884	-21.9571	-2.58572	-6.62378	-15.1145	7.33243	2.5944	6.91268	-1.80884	-21.9571	-2.58572	-6.62378	-15.1145	7.33243	2.5944	6.91268	-1.80884	-21.9571	-2.58572	-6.62378	-15.1145	7.33243	2.5944	6.91268
1.46121	-0.45036	9.11528	-8.23893	-0.464205	2.97663	0.667735	-19.7886	1.46121	-0.45036	9.11528	-8.23893	-0.464205	2.97663	0.667735	-19.7886	1.46121	-0.45036	9.11528	-8.23893	-0.464205	2.97663	0.667735	-19.7886	1.46121	-0.45036	9.11528
12.4411	9.13761	12.7793	-18.5383	6.68246	3.17286	-1.01069	-23.3717	12.4411	9.13761	12.7793	-18.5383	6.68246	3.17286	-1.01069	-23.3717	12.4411	9.13761	12.7793	-18.5383	6.68246	3.17286	-1.01069	-23.3717	12.4411	9.13761	12.7793
10.2146	-2.53342	-0.795938	-16.3985	13.9219	3.66228	3.4723	-25.5178	10.2146	-2.53342	-0.795938	-16.3985	13.9219	3.66228	3.4723	-25.5178	10.2146	-2.53342	-0.795938	-16.3985	13.9219	3.66228	3.4723	-25.5178	10.2146	-2.53342	-0.795938
9.91003	0.000980831	8.5101	-22.2299	-14.1101	-4.4525	-8.42902	-26.36	9.91003	0.000980831	8.5101	-22.2299	-14.1101	-4.4525	-8.42902	-26.36	9.91003	0.000980831	8.5101	-22.2299	-14.1101	-4.4525	-8.42902	-26.36	9.91003	0.000980831	8.5101
1.78479	10.5944	16.2255	-20.1669	-20.8959	4.92801	-10.2485	-26.4457	1.78479	10.5944	16.2255	-20.1669	-20.8959	4.92801	-10.2485	-26.4457	1.78479	10.5944	16.2255	-20.1669	-20.8959	4.92801	-10.2485	-26.4457	1.78479	10.5944	16.2255
-7.11549	-2.71272	-0.719291	-17.4972	-23.9195	12.091	-26.4866	-25.764	-7.11549	-2.71272	-0.719291	-17.4972	-23.9195	12.091	-26.4866	-25.764	-7.11549	-2.71272	-0.719291	-17.4972	-23.9195	12.091	-26.4866	-25.764	-7.11549	-2.71272	-0.719291
-9.48957	2.22569	-7.80554	-7.35955	-3.14649	-3.72577	-6.69307	-24.9173	-9.48957	2.22569	-7.80554	-7.35955	-3.14649	-3.72577	-6.69307	-24.9173	-9.48957	2.22569	-7.80554	-7.35955	-3.14649	-3.72577	-6.69307	-24.9173	-9.48957	2.22569	-7.80554
-9.86675	4.55275	2.97792	-7.16547	-25.4874	-3.60568	-1.66723	-24.347	-9.86675	4.55275	2.97792	-7.16547	-25.4874	-3.60568	-1.66723	-24.347	-9.86675	4.55275	2.97792	-7.16547	-25.4874	-3.60568	-1.66723	-24.347	-9.86675	4.55275	2.97792
-12.4499	10.0335	-3.51967	-2.90473	-34.4926	-3.83796	-4.18918	-23.1438	-12.4499	10.0335	-3.51967	-2.90473	-34.4926	-3.83796	-4.18918	-23.1438	-12.4499	10.0335	-3.51967	-2.90473	-34.4926	-3.83796	-4.18918	-23.1438	-12.4499	10.0335	-3.51967
-8.47955	7.05323	-3.40611	-18.4152	-1.35571	-20.4238	-4.6176	-20.0748	-8.47955	7.05323	-3.40611	-18.4152	-1.35571	-20.4238	-4.6176	-20.0748	-8.47955	7.05323	-3.40611	-18.4152	-1.35571	-20.4238	-4.6176	-20.0748	-8.47955	7.05323	-3.40611
-5.64954	-1.39628	-11.9974	-11.3519	44.6939	-15.0292	9.62372	-14.8321	-5.64954	-1.39628	-11.9974	-11.3519	44.6939	-15.0292	9.62372	-14.8321	-5.64954	-1.39628	-11.9974	-11.3519	44.6939	-15.0292	9.62372	-14.8321	-5.64954	-1.39628	-11.9974
4.57919	2.70131	-2.42328	-10.9751	33.5006	-14.4687	19.3982	-8.46529	4.57919	2.70131	-2.42328	-10.9751	33.5006	-14.4687	19.3982	-8.46529	4.57919	2.70131	-2.42328	-10.9751	33.5006	-14.4687	19.3982	-8.46529	4.57919	2.70131	-2.42328
4.17088	-1.70938	3.91188	-8.75453	19.0021	1.64464	14.2904	-2.71494	4.17088	-1.70938	3.91188	-8.75453	19.0021	1.64464	14.2904	-2.71494	4.17088	-1.70938	3.91188	-8.75453	19.0021	1.64464	14.2904	-2.71494	4.17088	-1.70938	3.91188
5.26904	-2.42657	-0.915317	10.2586	0.815997	10.5811	7.54929	0.339876	5.26904	-2.42657	-0.915317	10.2586	0.815997	10.5811	7.54929	0.339876	5.26904	-2.42657	-0.915317	10.2586	0.815997	10.5811	7.54929	0.339876	5.26904	-2.42657	-0.915317
-16.9425	-9.47418	-8.20648	-0.834071	-4.8177	17.8446	9.26284	-0.728058	-16.9425	-9.47418	-8.20648	-0.834071	-4.8177	17.8446	9.26284	-0.728058	-16.9425	-9.47418	-8.20648	-0.834071	-4.8177	17.8446	9.26284	-0.728058	-16.9425	-9.47418	-8.20648
-13.6633	-7.67679	-3.10929	-1.55743	-23.8765	15.7808	2.43793	-5.39063	-13.6633	-7.67679	-3.10929	-1.55743	-23.8765	15.7808	2.43793	-5.39063	-13.6633	-7.67679	-3.10929	-1.55743	-23.8765	15.7808	2.43793	-5.39063	-13.6633	-7.67679	-3.10929
-5.32336	0.113779	-1.30632	4.73587	-18.3508	9.15028	-5.66403	-11.229	-5.32336	0.113779	-1.30632	4.73587	-18.3508	9.15028	-5.66403	-11.229	-5.32336	0.113779	-1.30632	4.73587	-18.3508	9.15028	-5.66403	-11.229	-5.32336	0.113779	-1.30632
7.23375	0.819104	-4.57271	18.8458	-30.2681	16.4491	-4.34568	-15.7573	7.23375	0.819104	-4.57271	18.8458	-30.2681	16.4491	-4.34568	-15.7573	7.23375	0.819104	-4.57271	18.8458	-30.2681	16.4491	-4.34568	-15.7573	7.23375	0.819104	-4.57271
-2.50075	0.0477254	5.82808	2.38451	-28.3423	4.42792	-3.74798	-17.7413	-2.50075	0.0477254	5.82808	2.38451	-28.3423	4.42792	-3.74798	-17.7413	-2.50075	0.0477254	5.82808	2.38451	-28.3423	4.42792	-3.74798	-17.7413	-2.50075	0.0477254	5.82808
-4.05168	3.84527	8.83148	-21.0813	-18.7751	18.6644	-3.38866	-16.7115	-4.05168	3.84527	8.83148	-21.0813	-18.7751	18.6644	-3.38866	-16.7115	-4.05168	3.84527	8.83148	-21.0813	-18.7751	18.6644	-3.38866	-16.7115	-4.05168	3.84527	8.83148
-16.2781	9.05464	9.34429	-23.4264	-32.996	12.8112	-11.5796	-14.4084	-16.2781	9.05464	9.34429	-23.4264	-32.996	12.8112	-11.5796	-14.4084	-16.2781	9.05464	9.34429	-23.4264	-32.996	12.8112	-11.5796	-14.4084	-16.2781	9.05464	9.34429
-8.66852	0.532159	-3.43516	-8.64435	-15.1241	-7.47064	-6.66091	-13.4597	-8.66852	0.532159	-3.43516	-8.64435	-15.1241	-7.47064	-6.66091	-13.4597	-8.66852	0.532159	-3.43516	-8.64435	-15.1241	-7.47064	-6.66091	-13.4597	-8.66852	0.532159	-3.43516
2.15332	-1.12365	-1.36697	-3.36409	-4.26903	4.04879	3.89467	-13.6752	2.15332	-1.12365	-1.36697	-3.36409	-4.26903	4.04879	3.89467	-13.6752	2.15332	-1.12365	-1.36697	-3.36409	-4.26903	4.04879	3.89467	-13.6752	2.15332	-1.12365	-1.36697
-2.45465	7.89046	7.43482	-13.2013	-2.96982	0.679994	-1.84405	-12.598	-2.45465	7.89046	7.43482	-13.2013	-2.96982	0.679994	-1.84405	-12.598	-2.45465	7.89046	7.43482	-13.2013	-2.96982	0.679994	-1.84405	-12.598	-2.45465	7.89046	7.43482
3.34116	-0.306048	5.65507	-10.0952	9.64507	-1.28221	1.18727	-9.42743	3.34116	-0.306048	5.65507	-10.0952	9.64507	-1.28221	1.18727	-9.42743	3.34116	-0.306048	5.65507	-10.0952	9.64507	-1.28221	1.18727	-9.42743	3.34116	-0.306048	5.65507
-0.455179	12.0774	4.27254	-15.0774	22.0962	-9.37	1.07512	-5.62154	-0.455179	12.0774	4.27254	-15.0774	22.0962	-9.37	1.07512	-5.62154	-0.455179	12.0774	4.27254	-15.0774	22.0962	-9.37	1.07512	-5.62154	-0.455179	12.0774	4.27254
3.68984	4.56294	-7.11528	-14.7108	26.8135	-3.60832	-3.80816	-3.25052	3.68984	4.56294	-7.11528	-14.7108	26.8135	-3.60832	-3.80816	-3.25052	3.68984	4.56294	-7.11528	-14.7108	26.8135	-3.60832	-3.80816	-3.25052	3.68984	4.56294	-7.11528
5.51921	10.9746	-5.80595	-24.254	26.3349	-12.2327	1.91466	-3.41407	5.51921	10.9746	-5.80595	-24.254	26.3349	-12.2327	1.91466	-3.41407	5.51921	10.9746	-5.80595	-24.254	26.3349	-12.2327	1.91466	-3.41407	5.51921	10.9746	-5.80595
10.7356	5.69653	9.65034	-18.011	31.2708	-33.8582	1.40371	-5.82241	10.7356	5.69653	9.65034	-18.011	31.2708	-33.8582	1.40371	-5.82241	10.7356	5.69653	9.65034	-18.011	31.2708	-33.8582	1.40371	-5.82241	10.7356	5.69653	9.65034
5.97439	-7.51138	-0.386322	-22.1978	21.7267	-27.169	4.85449	-8.8621	5.97439	-7.51138	-0.386322	-22.1978	21.7267	-27.169	4.85449	-8.8621	5.97439	-7.51138	-0.386322	-22.1978	21.7267	-27.169	4.85449	-8.8621	5.97439	-7.51138	-0.386322
5.57873	10.4746	7.84795	-4.51009	25.0741	-32.1156	2.49821	-11.6743	5.57873	10.4746	7.84795	-4.51009	25.0741	-32.1156	2.49821	-11.6743	5.57873	10.4746	7.84795	-4.51009	25.0741	-32.1156	2.49821	-11.6743	5.57873	10.4746	7.84795
3.8375	7.58703	2.23445	-6.43654	12.8905	-23.1442	7.86814	-13.4901	3.8375	7.58703	2.23445	-6.43654	12.8905	-23.1442	7.86814	-13.4901	3.8375	7.58703	2.23445	-6.43654	12.8905	-23.1442	7.86814	-13.4901	3.8375	7.58703	2.23445
-6.82841	3.89483	4.4003	-25.6176	18.8055	-16.5522	2.17177	-14.0689	-6.82841	3.89483	4.4003	-25.6176	18.8055	-16.5522	2.17177	-14.0689	-6.82841	3.89483	4.4003	-25.6176	18.8055	-16.5522	2.17177	-14.0689	-6.82841	3.89483	4.4003
-2.45843	-7.7508	4.40763	-18.4936	-3.6056	1.96795	7.36678	-14.3612	-2.45843	-7.7508	4.40763	-18.4936	-3.6056	1.96795	7.36678	-14.3612	-2.45843	-7.7508	4.40763	-18.4936	-3.6056	1.96795	7.36678	-14.3612	-2.45843	-7.7508	4.40763
-3.30946	1.34275	-13.6086	-26.7394	-2.92181	29.0809	-1.91603	-15.511	-3.30946	1.34275	-13.6086	-26.7394	-2.92181	29.0809	-1.91603	-15.511	-3.30946	1.34275	-13.6086	-26.7394	-2.92181	29.0809	-1.91603	-15.511	-3.30946	1.34275	-13.6086
-2.87123	1.72777	-12.6162	-19.8617	3.53036	32.2202	-0.875676	-17.9257	-2.87123	1.72777	-12.6162	-19.8617	3.53036	32.2202	-0.875676	-17.9257	-2.87123	1.72777	-12.6162	-19.8617	3.53036	32.2202	-0.875676	-17.9257	-2.87123	1.72777	-12.6162
0.0990401	14.9806	-12.4639	-17.9646	1.48279	23.6826	1.48058	-21.4841	0.0990401	14.9806	-12.4639	-17.9646	1.48279	23.6826	1.48058	-21.4841	0.0990401	14.9806	-12.4639	-17.9646	1.48279	23.6826	1.48058	-21.4841	0.0990401	14.9806	-12.4639
-2.69216	5.9477	-15.413	-9.55645	0.8834	30.3287	4.40589	-24.1406	-2.69216	5.9477	-15.413	-9.55645	0.8834	30.3287	4.40589	-24.1406	-2.69216	5.9477	-15.413	-9.55645	0.8834	30.3287	4.40589	-24.1406	-2.69216	5.9477	-15.413
-0.708601	6.64889	-10.2253	-14.7042	6.17322	28.1704	-9.74379	-23.749	-0.708601	6.64889	-10.2253	-14.7042	6.17322	28.1704	-9.74379	-23.749	-0.708601	6.64889	-10.2253	-14.7042	6.17322	28.1704	-9.74379	-23.749	-0.708601	6.64889	-10.2253
8.4403	8.03891	-3.2447	-6.16256	8.10347	-7.44923	-3.45732	-20.5213	8.4403	8.03891	-3.2447	-6.16256	8.10347	-7.44923	-3.45732	-20.5213	8.4403	8.03891	-3.2447	-6.16256	8.10347	-7.44923	-3.45732	-20.5213	8.4403	8.03891	-3.2447
7.50697	5.90646	-1.65952	-9.13902	8.00815	-24.9959	1.61014	-16.0763	7.50697	5.90646	-1.65952	-9.13902	8.00815	-24.9959	1.61014	-16.0763	7.50697	5.90646	-1.65952	-9.13902	8.00815	-24.9959	1.61014	-16.0763	7.50697	5.90646	-1.65952
10.2701	4.02296	14.1546	-7.0328	-8.41237	-11.3469	-3.18365	-12.3232	10.2701	4.02296	14.1546	-7.0328	-8.41237	-11.3469	-3.18365	-12.3232	10.2701	4.02296	14.1546	-7.0328	-8.41237	-11.3469	-3.18365	-12.3232	10.2701	4.02296	14.1546
7.49326	2.36451	6.40142	4.97415	-3.77105	-5.20763	10.2888	-10.9391	7.49326	2.36451	6.40142	4.97415	-3.77105	-5.20763	10.2888	-10.9391	7.49326	2.36451	6.40142	4.97415	-3.77105	-5.20763	10.2888	-10.9391	7.49326	2.36451	6.40142
-0.779769	9.48967	8.95695	4.26426	3.35396	-10.1015	12.6901	-12.2385	-0.779769	9.48967	8.95695	4.26426	3.35396	-10.1015	12.6901	-12.2385	-0.779769	9.48967	8.95695	4.26426	3.35396	-10.1015	12.6901	-12.2385	-0.779769	9.48967	8.95695
1.77373	-1.15254	9.04368	-5.18297	8.46501	-10.3044	19.1916	-14.9305	1.77373	-1.15254	9.04368	-5.18297	8.46501	-10.3044	19.1916	-14.9305	1.77373	-1.15254	9.04368	-5.18297	8.46501	-10.3044	19.1916	-14.9305	1.77373	-1.15254	9.04368
7.4061	-2.78369	-4.09281	10.7636	4.71615	-2.52123	5.48127	-17.2779	7.4061	-2.78369	-4.09281	10.7636	4.71615	-2.52123	5.48127	-17.2779	7.4061	-2.78369	-4.09281	10.7636	4.71615	-2.52123	5.48127	-17.2779	7.4061	-2.78369	-4.09281
14.8048	-6.44924	4.45366	10.7211	7.37452	-3.96803	-0.0907651	-17.3706	14.8048	-6.44924	4.45366	10.7211	7.37452	-3.96803	-0.0907651	-17.3706	14.8048	-6.44924	4.45366	10.7211	7.37452	-3.96803	-0.0907651	-17.3706	14.8048	-6.44924	4.45366
6.238	-6.88553	6.41327	-0.0964613	3.90706	-5.83647	7.49137	-14.9134	6.238	-6.88553	6.41327	-0.0964613	3.90706	-5.83647	7.49137	-14.9134	6.238	-6.88553	6.41327	-0.0964613	3.90706	-5.83647	7.49137	-14.9134	6.238	-6.88553	6.41327
3.24582	-12.0603	8.30503	-4.49625	3.10634	11.2785	-10.7036	-11.42	3.24582	-12.0603	8.30503	-4.49625	3.10634	11.2785	-10.7036	-11.42	3.24582	-12.0603	8.30503	-4.49625	3.10634	11.2785	-10.7036	-11.42	3.24582	-12.0603	8.30503
6.79855	10.3126	-2.18691	-1.53116	-3.07679	23.777	-0.239032	-8.70574	6.79855	10.3126	-2.18691	-1.53116	-3.07679	23.777	-0.239032	-8.70574	6.79855	10.3126	-2.18691	-1.53116	-3.07679	23.777	-0.239032	-8.70574	6.79855	10.3126	-2.18691
-4.30538	4.04378	-6.18061	4.59543	-7.16329	12.4902	1.28944	-7.86604	-4.30538	4.04378	-6.18061	4.59543	-7.16329	12.4902	1.28944	-7.86604	-4.30538	4.04378	-6.18061	4.59543	-7.16329	12.4902	1.28944	-7.86604	-4.30538	4.04378	-6.18061
3.42652	7.01794	-7.77186	-5.09333	-0.856269	5.25592	8.41414	-9.2681	3.42652	7.01794	-7.77186	-5.09333	-0.856269	5.25592	8.41414	-9.2681	3.42652	7.01794	-7.77186	-5.09333	-0.856269	5.25592	8.41414	-9.2681	3.42652	7.01794	-7.77186
1.49761	-0.0271085	0.832249	-18.5472	0.721581	-8.79028	4.57579	-11.6434	1.49761	-0.0271085	0.832249	-18.5472	0.721581	-8.79028	4.57579	-11.6434	1.49761	-0.0271085	0.832249	-18.5472	0.721581	-8.79028	4.57579	-11.6434	1.49761	-0.0271085	0.832249
1.9833	-5.72051	7.45943	3.57823	-8.66159	3.73157	-13.9923	-13.181	1.9833	-5.72051	7.45943	3.57823	-8.66159	3.73157	-13.9923	-13.181	1.9833	-5.72051	7.45943	3.57823	-8.66159	3.73157	-13.9923	-13.181	1.9833	-5.72051	7.45943
1.56527	0.39704	2.96999	6.87345	7.16912	7.84404	-5.48409	-13.7484	1.56527	0.39704	2.96999	6.87345	7.16912	7.84404	-5.48409	-13.7484	1.56527	0.39704	2.96999	6.87345	7.16912	7.84404	-5.48409	-13.7484	1.56527	0.39704	2.96999
-0.956374	2.31484	7.29102	3.08797	8.13262	5.30032	-0.857273	-13.4281	-0.956374	2.31484	7.29102	3.08797	8.13262	5.30032	-0.857273	-13.4281	-0.956374	2.31484	7.29102	3.08797	8.13262	5.30032	-0.857273	-13.4281	-0.956374	2.31484	7.29102
-2.61093	-1.82914	11.0776	-16.5462	11.5165	0.0852226	-5.89047	-12.3543	-2.61093	-1.82914	11.0776	-16.5462	11.5165	0.0852226	-5.89047	-12.3543	-2.61093	-1.82914	11.0776	-16.5462	11.5165	0.0852226	-5.89047	-12.3543	-2.61093	-1.82914	11.0776
-6.97491	-6.36373	4.76163	-25.2189	-5.09694	4.56112	-4.5254	-10.6807	-6.97491	-6.36373	4.76163	-25.2189	-5.09694	4.56112	-4.5254	-10.6807	-6.97491	-6.36373	4.76163	-25.2189	-5.09694	4.56112	-4.5254	-10.6807	-6.97491	-6.36373	4.76163
-10.3251	-3.57834	-8.91389	-33.4635	0.77332	12.8499	9.58025	-9.05908	-10.3251	-3.57834	-8.91389	-33.4635	0.77332	12.8499	9.58025	-9.05908	-10.3251	-3.57834	-8.91389	-33.4635	0.77332	12.8499	9.58025	-9.05908	-10.3251	-3.57834	-8.91389
-5.75271	-9.5214	13.4638	-30.7499	-10.6792	4.26531	11.5242	-8.07904	-5.75271	-9.5214	13.4638	-30.7499	-10.6792	4.26531	11.5242	-8.07904	-5.75271	-9.5214	13.4638	-30.7499	-10.6792	4.26531	11.5242	-8.07904	-5.75271	-9.5214	13.4638
8.04874	-9.83594	-5.66208	-25.6956	-17.6356	-2.12069	-4.84324	-7.7488	8.04874	-9.83594	-5.66208	-25.6956	-17.6356	-2.12069	-4.84324	-7.7488	8.04874	-9.83594	-5.66208	-25.6956	-17.6356	-2.12069	-4.84324	-7.7488	8.04874	-9.83594	-5.66208
2.77665	-8.91645	-12.1708	-3.96296	1.42314	-7.6518	-14.7645	-8.39798	2.77665	-8.91645	-12.1708	-3.96296	1.42314	-7.6518	-14.7645	-8.39798	2.77665	-8.91645	-12.1708	-3.96296	1.42314	-7.6518	-14.7645	-8.39798	2.77665	-8.91645	-12.1708
5.96528	-7.29564	-10.9972	3.87226	15.7184	-2.64138	-24.3706	-10.2427	5.96528	-7.29564	-10.9972	3.87226	15.7184	-2.64138	-24.3706	-10.2427	5.96528	-7.29564	-10.9972	3.87226	15.7184	-2.64138	-24.3706	-10.2427	5.96528	-7.29564	-10.9972
-14.8106	2.92426	-7.60658	1.01241	1.29598	-10.2336	-2.35761	-13.2558	-14.8106	2.92426	-7.60658	1.01241	1.29598	-10.2336	-2.35761	-13.2558	-14.8106	2.92426	-7.60658	1.01241	1.29598	-10.2336	-2.35761	-13.2558	-14.8106	2.92426	-7.60658
-10.605	-0.0326928	-10.1417	10.9356	3.21266	0.0251975	-4.79895	-16.4215	-10.605	-0.0326928	-10.1417	10.9356	3.21266	0.0251975	-4.79895	-16.4215	-10.605	-0.0326928	-10.1417	10.9356	3.21266	0.0251975	-4.79895	-16.4215	-10.605	-0.0326928	-10.1417
-8.50132	-1.82409	2.47691	-4.26634	-0.871645	15.1695	0.37866	-17.8687	-8.50132	-1.82409	2.47691	-4.26634	-0.871645	15.1695	0.37866	-17.8687	-8.50132	-1.82409	2.47691	-4.26634	-0.871645	15.1695	0.37866	-17.8687	-8.50132	-1.82409	2.47691
-7.25854	-6.15202	-5.00305	-12.3949	-4.92786	10.6171	-0.0626024	-17.4909	-7.25854	-6.15202	-5.00305	-12.3949	-4.92786	10.6171	-0.0626024	-17.4909	-7.25854	-6.15202	-5.00305	-12.3949	-4.92786	10.6171	-0.0626024	-17.4909	-7.25854	-6.15202	-5.00305
-9.50466	-0.492172	-1.4392	-9.7235	-12.8129	14.0553	5.40494	-15.2327	-9.50466	-0.492172	-1.4392	-9.7235	-12.8129	14.0553	5.40494	-15.2327	-9.50466	-0.492172	-1.4392	-9.7235	-12.8129	14.0553	5.40494	-15.2327	-9.50466	-0.492172	-1.4392
-0.258254	-6.29989	-2.94691	-15.4005	13.096	16.6666	10.9627	-11.7462	-0.258254	-6.29989	-2.94691	-15.4005	13.096	16.6666	10.9627	-11.7462	-0.258254	-6.29989	-2.94691	-15.4005	13.096	16.6666	10.9627	-11.7462	-0.258254	-6.29989	-2.94691
-10.1355	-0.945463	-4.28338	-9.99473	17.8427	-7.64897	0.044103	-8.82498	-10.1355	-0.945463	-4.28338	-9.99473	17.8427	-7.64897	0.044103	-8.82498	-10.1355	-0.945463	-4.28338	-9.99473	17.8427	-7.64897	0.044103	-8.82498	-10.1355	-0.945463	-4.28338
-33.0338	-1.4694	3.46904	-11.6199	4.52292	0.424859	3.83555	-7.46196	-33.0338	-1.4694	3.46904	-11.6199	4.52292	0.424859	3.83555	-7.46196	-33.0338	-1.4694	3.46904	-11.6199	4.52292	0.424859	3.83555	-7.46196	-33.0338	-1.4694	3.46904
-17.3955	-2.95289	9.145	-11.2569	1.87398	6.91463	-1.24257	-7.71085	-17.3955	-2.95289	9.145	-11.2569	1.87398	6.91463	-1.24257	-7.71085	-17.3955	-2.95289	9.145	-11.2569	1.87398	6.91463	-1.24257	-7.71085	-17.3955	-2.95289	9.145
5.7319	7.36647	17.6223	2.45049	4.47625	7.55906	0.820927	-9.8442	5.7319	7.36647	17.6223	2.45049	4.47625	7.55906	0.820927	-9.8442	5.7319	7.36647	17.6223	2.45049	4.47625	7.55906	0.820927	-9.8442	5.7319	7.36647	17.6223
26.204	4.08203	20.3071	13.6567	18.9135	-4.87219	-9.24977	-14.2974	26.204	4.08203	20.3071	13.6567	18.9135	-4.87219	-9.24977	-14.2974	26.204	4.08203	20.3071	13.6567	18.9135	-4.87219	-9.24977	-14.2974	26.204	4.08203	20.3071
30.42	3.46261	7.11739	10.4196	8.50847	-9.29327	0.849872	-19.7408	30.42	3.46261	7.11739	10.4196	8.50847	-9.29327	0.849872	-19.7408	30.42	3.46261	7.11739	10.4196	8.50847	-9.29327	0.849872	-19.7408	30.42	3.46261	7.11739
26.5119	2.34948	5.41944	15.1986	3.12405	-12.0839	9.93963	-24.3921	26.5119	2.34948	5.41944	15.1986	3.12405	-12.0839	9.93963	-24.3921	26.5119	2.34948	5.41944	15.1986	3.12405	-12.0839	9.93963	-24.3921	26.5119	2.34948	5.41944
24.7786	3.06817	13.9485	10.3467	0.767169	-2.92476	1.3415	-27.6293	24.7786	3.06817	13.9485	10.3467	0.767169	-2.92476	1.3415	-27.6293	24.7786	3.06817	13.9485	10.3467	0.767169	-2.92476	1.3415	-27.6293	24.7786	3.06817	13.9485
16.423	-10.6079	4.86623	21.8806	-4.71836	-4.84187	9.30928	-28.9566	16.423	-10.6079	4.86623	21.8806	-4.71836	-4.84187	9.30928	-28.9566	16.423	-10.6079	4.86623	21.8806	-4.71836	-4.84187	9.30928	-28.9566	16.423	-10.6079	4.86623
0.45057	0.539688	2.1001	7.63387	-7.24772	-4.53416	16.1941	-27.5174	0.45057	0.539688	2.1001	7.63387	-7.24772	-4.53416	16.1941	-27.5174	0.45057	0.539688	2.1001	7.63387	-7.24772	-4.53416	16.1941	-27.5174	0.45057	0.539688	2.1001
2.01985	1.41822	-9.498	-0.204405	-17.7962	0.51802	2.06609	-23.0515	2.01985	1.41822	-9.498	-0.204405	-17.7962	0.51802	2.06609	-23.0515	2.01985	1.41822	-9.498	-0.204405	-17.7962	0.51802	2.06609	-23.0515	2.01985	1.41822	-9.498
-8.86652	0.627287	-6.20277	-20.9959	-1.11364	5.28457	-7.86293	-16.9571	-8.86652	0.627287	-6.20277	-20.9959	-1.11364	5.28457	-7.86293	-16.9571	-8.86652	0.627287	-6.20277	-20.9959	-1.11364	5.28457	-7.86293	-16.9571	-8.86652	0.627287	-6.20277
-15.0757	4.44883	3.09045	-36.0222	13.449	0.560717	-0.582512	-11.7041	-15.0757	4.44883	3.09045	-36.0222	13.449	0.560717	-0.582512	-11.7041	-15.0757	4.44883	3.09045	-36.0222	13.449	0.560717	-0.582512	-11.7041	-15.0757	4.44883	3.09045
-25.7145	6.39955	-13.8585	-32.0571	-1.32513	2.60225	-3.5471	-7.98886	-25.7145	6.39955	-13.8585	-32.0571	-1.32513	2.60225	-3.5471	-7.98886	-25.7145	6.39955	-13.8585	-32.0571	-1.32513	2.60225	-3.5471	-7.98886	-25.7145	6.39955	-13.8585
-13.5827	10.5067	-14.8338	-23.0778	-1.94655	2.42392	4.25468	-5.1321	-13.5827	10.5067	-14.8338	-23.0778	-1.94655	2.42392	4.25468	-5.1321	-13.5827	10.5067	-14.8338	-23.0778	-1.94655	2.42392	4.25468	-5.1321	-13.5827	10.5067	-14.8338
-10.928	2.9064	-16.4499	-8.38048	-25.9076	6.38473	-7.96728	-3.02095	-10.928	2.9064	-16.4499	-8.38048	-25.9076	6.38473	-7.96728	-3.02095	-10.928	2.9064	-16.4499	-8.38048	-25.9076	6.38473	-7.96728	-3.02095	-10.928	2.9064	-16.4499
-10.916	-3.66131	2.08644	-17.4994	1.57591	2.90688	-0.169024	-2.54996	-10.916	-3.66131	2.08644	-17.4994	1.57591	2.90688	-0.169024	-2.54996	-10.916	-3.66131	2.08644	-17.4994	1.57591	2.90688	-0.169024	-2.54996	-10.916	-3.66131	2.08644
0.222408	8.66322	6.14264	7.03187	0.872531	6.66183	-11.019	-4.02514	0.222408	8.66322	6.14264	7.03187	0.872531	6.66183	-11.019	-4.02514	0.222408	8.66322	6.14264	7.03187	0.872531	6.66183	-11.019	-4.02514	0.222408	8.66322	6.14264
-3.74646	5.60004	-7.90985	17.181	8.80085	7.90451	-12.7037	-6.47473	-3.74646	5.60004	-7.90985	17.181	8.80085	7.90451	-12.7037	-6.47473	-3.74646	5.60004	-7.90985	17.181	8.80085	7.90451	-12.7037	-6.47473	-3.74646	5.60004	-7.90985
6.4955	0.824154	-10.7164	8.79508	-1.36434	2.43264	-3.98148	-8.94544	6.4955	0.824154	-10.7164	8.79508	-1.36434	2.43264	-3.98148	-8.94544	6.4955	0.824154	-10.7164	8.79508	-1.36434	2.43264	-3.98148	-8.94544	6.4955	0.824154	-10.7164
11.536	13.0873	-15.5206	5.91082	-9.66512	1.42419	-3.01616	-10.9909	11.536	13.0873	-15.5206	5.91082	-9.66512	1.42419	-3.01616	-10.9909	11.536	13.0873	-15.5206	5.91082	-9.66512	1.42419	-3.01616	-10.9909	11.536	13.0873	-15.5206
18.3232	0.326295	-26.2076	0.419574	-2.08088	5.90848	-3.63474	-12.43	18.3232	0.326295	-26.2076	0.419574	-2.08088	5.90848	-3.63474	-12.43	18.3232	0.326295	-26.2076	0.419574	-2.08088	5.90848	-3.63474	-12.43	18.3232	0.326295	-26.2076
4.13137	12.0415	-12.8115	11.7957	16.5331	-8.2228	-10.8971	-13.2562	4.13137	12.0415	-12.8115	11.7957	16.5331	-8.2228	-10.8971	-13.2562	4.13137	12.0415	-12.8115	11.7957	16.5331	-8.2228	-10.8971	-13.2562	4.13137	12.0415	-12.8115
-1.66313	0.75621	-18.1987	17.4829	7.7685	5.21217	-2.46742	-13.9306	-1.66313	0.75621	-18.1987	17.4829	7.7685	5.21217	-2.46742	-13.9306	-1.66313	0.75621	-18.1987	17.4829	7.7685	5.21217	-2.46742	-13.9306	-1.66313	0.75621	-18.1987
-1.93892	-0.898314	-5.15752	9.51096	0.937065	15.3551	12.0127	-14.3755	-1.93892	-0.898314	-5.15752	9.51096	0.937065	15.3551	12.0127	-14.3755	-1.93892	-0.898314	-5.15752	9.51096	0.937065	15.3551	12.0127	-14.3755	-1.93892	-0.898314	-5.15752
-4.21362	4.13311	1.40363	21.8849	-11.8586	-3.76377	22.8951	-14.5427	-4.21362	4.13311	1.40363	21.8849	-11.8586	-3.76377	22.8951	-14.5427	-4.21362	4.13311	1.40363	21.8849	-11.8586	-3.76377	22.8951	-14.5427	-4.21362	4.13311	1.40363
-3.37727	12.8235	17.2793	-5.38179	-14.2357	0.735216	22.4237	-14.2061	-3.37727	12.8235	17.2793	-5.38179	-14.2357	0.735216	22.4237	-14.2061	-3.37727	12.8235	17.2793	-5.38179	-14.2357	0.735216	22.4237	-14.2061	-3.37727	12.8235	17.2793
20.7143	7.67321	10.7595	-3.09445	-2.06277	6.98024	27.3885	-13.3208	20.7143	7.67321	10.7595	-3.09445	-2.06277	6.98024	27.3885	-13.3208	20.7143	7.67321	10.7595	-3.09445	-2.06277	6.98024	27.3885	-13.3208	20.7143	7.67321	10.7595
26.9338	-4.83452	8.2295	-22.6877	-6.7066	-8.9036	14.5025	-11.3103	26.9338	-4.83452	8.2295	-22.6877	-6.7066	-8.9036	14.5025	-11.3103	26.9338	-4.83452	8.2295	-22.6877	-6.7066	-8.9036	14.5025	-11.3103	26.9338	-4.83452	8.2295
17.2646	-1.55101	15.9865	-14.7054	-14.4727	-14.978	-3.54277	-8.87886	17.2646	-1.55101	15.9865	-14.7054	-14.4727	-14.978	-3.54277	-8.87886	17.2646	-1.55101	15.9865	-14.7054	-14.4727	-14.978	-3.54277	-8.87886	17.2646	-1.55101	15.9865
22.9801	2.05157	19.9401	-15.928	0.402526	-6.15294	2.77974	-7.76202	22.9801	2.05157	19.9401	-15.928	0.402526	-6.15294	2.77974	-7.76202	22.9801	2.05157	19.9401	-15.928	0.402526	-6.15294	2.77974	-7.76202	22.9801	2.05157	19.9401
13.646	3.41602	5.23784	-19.4461	2.9494	-1.72999	-2.88532	-7.80429	13.646	3.41602	5.23784	-19.4461	2.9494	-1.72999	-2.88532	-7.80429	13.646	3.41602	5.23784	-19.4461	2.9494	-1.72999	-2.88532	-7.80429	13.646	3.41602	5.23784
-3.32319	1.89735	10.9376	-8.94327	14.2911	6.90352	-3.08775	-7.35609	-3.32319	1.89735	10.9376	-8.94327	14.2911	6.90352	-3.08775	-7.35609	-3.32319	1.89735	10.9376	-8.94327	14.2911	6.90352	-3.08775	-7.35609	-3.32319	1.89735	10.9376
-0.565211	-9.04516	6.03141	-8.2364	15.0926	0.699756	-5.86157	-5.32019	-0.565211	-9.04516	6.03141	-8.2364	15.0926	0.699756	-5.86157	-5.32019	-0.565211	-9.04516	6.03141	-8.2364	15.0926	0.699756	-5.86157	-5.32019	-0.565211	-9.04516	6.03141
-12.492	-0.00965453	-2.03704	5.24781	26.8116	2.21412	0.824699	-2.81876	-12.492	-0.00965453	-2.03704	5.24781	26.8116	2.21412	0.824699	-2.81876	-12.492	-0.00965453	-2.03704	5.24781	26.8116	2.21412	0.824699	-2.81876	-12.492	-0.00965453	-2.03704
-8.32953	1.84554	-5.22619	12.7735	1.54236	3.84181	-4.26483	-1.18161	-8.32953	1.84554	-5.22619	12.7735	1.54236	3.84181	-4.26483	-1.18161	-8.32953	1.84554	-5.22619	12.7735	1.54236	3.84181	-4.26483	-1.18161	-8.32953	1.84554	-5.22619
-8.84556	1.65824	9.204	5.08623	8.53773	13.4133	-5.42809	-1.25685	-8.84556	1.65824	9.204	5.08623	8.53773	13.4133	-5.42809	-1.25685	-8.84556	1.65824	9.204	5.08623	8.53773	13.4133	-5.42809	-1.25685	-8.84556	1.65824	9.204
-12.5735	-1.09544	10.1485	-2.50615	5.15813	7.81251	-8.89078	-2.95982	-12.5735	-1.09544	10.1485	-2.50615	5.15813	7.81251	-8.89078	-2.95982	-12.5735	-1.09544	10.1485	-2.50615	5.15813	7.81251	-8.89078	-2.95982	-12.5735	-1.09544	10.1485
-4.62909	2.23077	-7.56872	10.7297	8.99761	-0.739209	-8.8795	-5.68783	-4.62909	2.23077	-7.56872	10.7297	8.99761	-0.739209	-8.8795	-5.68783	-4.62909	2.23077	-7.56872	10.7297	8.99761	-0.739209	-8.8795	-5.68783	-4.62909	2.23077	-7.56872
-2.39508	5.99594	-15.377	14.832	-8.56473	0.826303	-8.14509	-8.34105	-2.39508	5.99594	-15.377	14.832	-8.56473	0.826303	-8.14509	-8.34105	-2.39508	5.99594	-15.377	14.832	-8.56473	0.826303	-8.14509	-8.34105	-2.39508	5.99594	-15.377
3.74405	2.12174	-26.3254	9.77052	-20.8749	8.57159	-6.29225	-9.78528	3.74405	2.12174	-26.3254	9.77052	-20.8749	8.57159	-6.29225	-9.78528	3.74405	2.12174	-26.3254	9.77052	-20.8749	8.57159	-6.29225	-9.78528	3.74405	2.12174	-26.3254
5.54871	10.2381	-22.2436	-1.4498	-17.4788	-3.00796	-5.39007	-10.2794	5.54871	10.2381	-22.2436	-1.4498	-17.4788	-3.00796	-5.39007	-10.2794	5.54871	10.2381	-22.2436	-1.4498	-17.4788	-3.00796	-5.39007	-10.2794	5.54871	10.2381	-22.2436
10.1426	8.38395	-10.6812	-0.0830951	-23.5307	3.66455	3.77568	-11.0073	10.1426	8.38395	-10.6812	-0.0830951	-23.5307	3.66455	3.77568	-11.0073	10.1426	8.38395	-10.6812	-0.0830951	-23.5307	3.66455	3.77568	-11.0073	10.1426	8.38395	-10.6812
-0.167317	-0.0247427	1.29117	4.17415	-6.77276	-1.18648	13.7336	-12.5877	-0.167317	-0.0247427	1.29117	4.17415	-6.77276	-1.18648	13.7336	-12.5877	-0.167317	-0.0247427	1.29117	4.17415	-6.77276	-1.18648	13.7336	-12.5877	-0.167317	-0.0247427	1.29117
8.02853	3.11979	8.1437	2.1143	6.15151	-2.35525	23.4673	-14.4341	8.02853	3.11979	8.1437	2.1143	6.15151	-2.35525	23.4673	-14.4341	8.02853	3.11979	8.1437	2.1143	6.15151	-2.35525	23.4673	-14.4341	8.02853	3.11979	8.1437
9.80758	-4.26822	6.56941	-8.50494	-3.7074	-3.62288	22.295	-15.3298	9.80758	-4.26822	6.56941	-8.50494	-3.7074	-3.62288	22.295	-15.3298	9.80758	-4.26822	6.56941	-8.50494	-3.7074	-3.62288	22.295	-15.3298	9.80758	-4.26822	6.56941
11.3047	-0.188149	14.969	-11.4042	1.41914	1.86923	20.6924	-14.4956	11.3047	-0.188149	14.969	-11.4042	1.41914	1.86923	20.6924	-14.4956	11.3047	-0.188149	14.969	-11.4042	1.41914	1.86923	20.6924	-14.4956	11.3047	-0.188149	14.969
7.03323	-4.97349	3.14077	0.861306	9.29152	12.7041	1.71062	-12.8266	7.03323	-4.97349	3.14077	0.861306	9.29152	12.7041	1.71062	-12.8266	7.03323	-4.97349	3.14077	0.861306	9.29152	12.7041	1.71062	-12.8266	7.03323	-4.97349	3.14077
0.736098	-9.52247	2.91367	6.54681	6.87237	1.45855	3.53366	-11.9107	0.736098	-9.52247	2.91367	6.54681	6.87237	1.45855	3.53366	-11.9107	0.736098	-9.52247	2.91367	6.54681	6.87237	1.45855	3.53366	-11.9107	0.736098	-9.52247	2.91367
8.08568	-15.9858	10.3588	7.72363	3.50082	-4.38358	7.99858	-12.3709	8.08568	-15.9858	10.3588	7.72363	3.50082	-4.38358	7.99858	-12.3709	8.08568	-15.9858	10.3588	7.72363	3.50082	-4.38358	7.99858	-12.3709	8.08568	-15.9858	10.3588
1.877	-6.40763	8.29664	-8.40085	-8.0636	-21.3441	2.62429	-13.3458	1.877	-6.40763	8.29664	-8.40085	-8.0636	-21.3441	2.62429	-13.3458	1.877	-6.40763	8.29664	-8.40085	-8.0636	-21.3441	2.62429	-13.3458	1.877	-6.40763	8.29664
-2.73119	-12.3936	9.10074	-8.16373	6.28071	-20.7488	2.0477	-13.4715	-2.73119	-12.3936	9.10074	-8.16373	6.28071	-20.7488	2.0477	-13.4715	-2.73119	-12.3936	9.10074	-8.16373	6.28071	-20.7488	2.0477	-13.4715	-2.73119	-12.3936	9.10074
2.90727	-2.24159	19.4965	-4.67601	3.16388	-16.0165	1.98498	-12.0819	2.90727	-2.24159	19.4965	-4.67601	3.16388	-16.0165	1.98498	-12.0819	2.90727	-2.24159	19.4965	-4.67601	3.16388	-16.0165	1.98498	-12.0819	2.90727	-2.24159	19.4965
-1.13219	-2.89331	20.0468	3.66215	0.937952	-5.83219	3.82994	-10.1193	-1.13219	-2.89331	20.0468	3.66215	0.937952	-5.83219	3.82994	-10.1193	-1.13219	-2.89331	20.0468	3.66215	0.937952	-5.83219	3.82994	-10.1193	-1.13219	-2.89331	20.0468
6.28679	-11.7573	13.6957	-19.0653	7.99157	12.3524	6.04232	-8.03779	6.28679	-11.7573	13.6957	-19.0653	7.99157	12.3524	6.04232	-8.03779	6.28679	-11.7573	13.6957	-19.0653	7.99157	12.3524	6.04232	-8.03779	6.28679	-11.7573	13.6957
14.4768	16.3382	14.8645	-13.5288	14.728	5.57326	-4.12562	-5.83808	14.4768	16.3382	14.8645	-13.5288	14.728	5.57326	-4.12562	-5.83808	14.4768	16.3382	14.8645	-13.5288	14.728	5.57326	-4.12562	-5.83808	14.4768	16.3382	14.8645
-5.85766	12.2925	8.59986	-11.5817	2.6896	15.5371	7.06654	-4.09409	-5.85766	12.2925	8.59986	-11.5817	2.6896	15.5371	7.06654	-4.09409	-5.85766	12.2925	8.59986	-11.5817	2.6896	15.5371	7.06654	-4.09409	-5.85766	12.2925	8.59986
-15.16	3.41683	11.2371	-11.7593	10.8869	11.2025	-4.60792	-3.82695	-15.16	3.41683	11.2371	-11.7593	10.8869	11.2025	-4.60792	-3.82695	-15.16	3.41683	11.2371	-11.7593	10.8869	11.2025	-4.60792	-3.82695	-15.16	3.41683	11.2371
3.08896	14.0462	13.6583	-9.35882	4.83253	2.49002	7.05403	-3.6612	3.08896	14.0462	13.6583	-9.35882	4.83253	2.49002	7.05403	-3.6612	3.08896	14.0462	13.6583	-9.35882	4.83253	2.49002	7.05403	-3.6612	3.08896	14.0462	13.6583
12.2813	-0.638718	7.94523	-14.9509	3.02356	8.69322	-3.20175	-1.79237	12.2813	-0.638718	7.94523	-14.9509	3.02356	8.69322	-3.20175	-1.79237	12.2813	-0.638718	7.94523	-14.9509	3.02356	8.69322	-3.20175	-1.79237	12.2813	-0.638718	7.94523
15.1372	4.15224	-7.64593	-4.35669	6.87894	13.9514	-0.12625	0.861582	15.1372	4.15224	-7.64593	-4.35669	6.87894	13.9514	-0.12625	0.861582	15.1372	4.15224	-7.64593	-4.35669	6.87894	13.9514	-0.12625	0.861582	15.1372	4.15224	-7.64593
10.4029	-3.0791	-9.94592	-3.04121	10.5866	24.1505	1.70653	1.88554	10.4029	-3.0791	-9.94592	-3.04121	10.5866	24.1505	1.70653	1.88554	10.4029	-3.0791	-9.94592	-3.04121	10.5866	24.1505	1.70653	1.88554	10.4029	-3.0791	-9.94592
-0.653831	-2.74293	-3.7849	-5.18655	-5.33431	1.99225	-21.1365	-0.340368	-0.653831	-2.74293	-3.7849	-5.18655	-5.33431	1.99225	-21.1365	-0.340368	-0.653831	-2.74293	-3.7849	-5.18655	-5.33431	1.99225	-21.1365	-0.340368	-0.653831	-2.74293	-3.7849
-9.3912	3.02463	0.0729368	-12.7038	-5.50387	4.00793	-0.310091	-5.52539	-9.3912	3.02463	0.0729368	-12.7038	-5.50387	4.00793	-0.310091	-5.52539	-9.3912	3.02463	0.0729368	-12.7038	-5.50387	4.00793	-0.310091	-5.52539	-9.3912	3.02463	0.0729368
6.79193	-10.0259	-4.70851	-20.3336	-6.44103	6.70772	-3.36663	-12.1258	6.79193	-10.0259	-4.70851	-20.3336	-6.44103	6.70772	-3.36663	-12.1258	6.79193	-10.0259	-4.70851	-20.3336	-6.44103	6.70772	-3.36663	-12.1258	6.79193	-10.0259	-4.70851
4.26387	-2.19722	26.1748	7.14318	-0.763754	10.5162	-11.975	-17.7734	4.26387	-2.19722	26.1748	7.14318	-0.763754	10.5162	-11.975	-17.7734	4.26387	-2.19722	26.1748	7.14318	-0.763754	10.5162	-11.975	-17.7734	4.26387	-2.19722	26.1748
-8.42615	-0.967177	-3.13113	2.27874	13.8256	10.2321	5.60896	-21.0487	-8.42615	-0.967177	-3.13113	2.27874	13.8256	10.2321	5.60896	-21.0487	-8.42615	-0.967177	-3.13113	2.27874	13.8256	10.2321	5.60896	-21.0487	-8.42615	-0.967177	-3.13113
-1.38947	8.78833	-25.9674	-6.45428	-6.10068	-0.87933	10.3205	-21.6484	-1.38947	8.78833	-25.9674	-6.45428	-6.10068	-0.87933	10.3205	-21.6484	-1.38947	8.78833	-25.9674	-6.45428	-6.10068	-0.87933	10.3205	-21.6484	-1.38947	8.78833	-25.9674
-3.47545	1.78501	-28.2484	-6.92192	10.7833	-5.22666	1.29927	-20.4512	-3.47545	1.78501	-28.2484	-6.92192	10.7833	-5.22666	1.29927	-20.4512	-3.47545	1.78501	-28.2484	-6.92192	10.7833	-5.22666	1.29927	-20.4512	-3.47545	1.78501	-28.2484
2.47848	0.0669528	-15.387	-16.7005	-7.31432	4.66866	-22.346	-18.9246	2.47848	0.0669528	-15.387	-16.7005	-7.31432	4.66866	-22.346	-18.9246	2.47848	0.0669528	-15.387	-16.7005	-7.31432	4.66866	-22.346	-18.9246	2.47848	0.0669528	-15.387
-9.2912	-0.66642	-6.83865	-27.7223	-9.27629	-3.01904	-15.1846	-18.7788	-9.2912	-0.66642	-6.83865	-27.7223	-9.27629	-3.01904	-15.1846	-18.7788	-9.2912	-0.66642	-6.83865	-27.7223	-9.27629	-3.01904	-15.1846	-18.7788	-9.2912	-0.66642	-6.83865
-1.86244	6.05287	8.89548	-29.8631	-1.12759	6.17216	4.36841	-20.6527	-1.86244	6.05287	8.89548	-29.8631	-1.12759	6.17216	4.36841	-20.6527	-1.86244	6.05287	8.89548	-29.8631	-1.12759	6.17216	4.36841	-20.6527	-1.86244	6.05287	8.89548
-8.73941	4.61209	15.0985	-11.9341	-4.54512	-10.7291	7.9357	-23.8085	-8.73941	4.61209	15.0985	-11.9341	-4.54512	-10.7291	7.9357	-23.8085	-8.73941	4.61209	15.0985	-11.9341	-4.54512	-10.7291	7.9357	-23.8085	-8.73941	4.61209	15.0985
-0.770991	1.19149	37.4033	-17.9889	6.15094	-14.3785	6.97912	-25.1832	-0.770991	1.19149	37.4033	-17.9889	6.15094	-14.3785	6.97912	-25.1832	-0.770991	1.19149	37.4033	-17.9889	6.15094	-14.3785	6.97912	-25.1832	-0.770991	1.19149	37.4033
-0.962044	-0.831362	8.02132	-6.94935	9.6698	-3.85243	12.8783	-21.9547	-0.962044	-0.831362	8.02132	-6.94935	9.6698	-3.85243	12.8783	-21.9547	-0.962044	-0.831362	8.02132	-6.94935	9.6698	-3.85243	12.8783	-21.9547	-0.962044	-0.831362	8.02132
10.0546	-3.31263	18.7219	5.91551	12.583	-5.18243	-0.768431	-14.8521	10.0546	-3.31263	18.7219	5.91551	12.583	-5.18243	-0.768431	-14.8521	10.0546	-3.31263	18.7219	5.91551	12.583	-5.18243	-0.768431	-14.8521	10.0546	-3.31263	18.7219
7.09524	-3.72845	16.9452	-0.45441	6.16565	-6.40368	7.9101	-6.95214	7.09524	-3.72845	16.9452	-0.45441	6.16565	-6.40368	7.9101	-6.95214	7.09524	-3.72845	16.9452	-0.45441	6.16565	-6.40368	7.9101	-6.95214	7.09524	-3.72845	16.9452
-0.344325	3.85732	9.09302	8.38274	3.38755	-5.24556	20.6454	-0.874711	-0.344325	3.85732	9.09302	8.38274	3.38755	-5.24556	20.6454	-0.874711	-0.344325	3.85732	9.09302	8.38274	3.38755	-5.24556	20.6454	-0.874711	-0.344325	3.85732	9.09302
-15.0116	-1.31922	-0.868138	3.64588	-0.296317	-4.57064	17.465	1.74915	-15.0116	-1.31922	-0.868138	3.64588	-0.296317	-4.57064	17.465	1.74915	-15.0116	-1.31922	-0.868138	3.64588	-0.296317	-4.57064	17.465	1.74915	-15.0116	-1.31922	-0.868138
-17.7362	3.72435	6.74216	5.93133	-6.89635	-0.542201	5.33764	1.09258	-17.7362	3.72435	6.74216	5.93133	-6.89635	-0.542201	5.33764	1.09258	-17.7362	3.72435	6.74216	5.93133	-6.89635	-0.542201	5.33764	1.09258	-17.7362	3.72435	6.74216
-21.9659	7.72464	23.8574	7.44287	11.9032	2.64223	2.82483	-1.50863	-21.9659	7.72464	23.8574	7.44287	11.9032	2.64223	2.82483	-1.50863	-21.9659	7.72464	23.8574	7.44287	11.9032	2.64223	2.82483	-1.50863	-21.9659	7.72464	23.8574
-3.27607	0.274867	4.07853	-15.8207	13.5529	8.00118	15.1644	-4.75233	-3.27607	0.274867	4.07853	-15.8207	13.5529	8.00118	15.1644	-4.75233	-3.27607	0.274867	4.07853	-15.8207	13.5529	8.00118	15.1644	-4.75233	-3.27607	0.274867	4.07853
4.2935	-4.21753	-4.51105	-6.01446	21.5409	6.43739	19.5486	-8.32336	4.2935	-4.21753	-4.51105	-6.01446	21.5409	6.43739	19.5486	-8.32336	4.2935	-4.21753	-4.51105	-6.01446	21.5409	6.43739	19.5486	-8.32336	4.2935	-4.21753	-4.51105
8.627	3.86492	-8.14216	3.51052	21.8207	1.36147	9.79345	-12.4759	8.627	3.86492	-8.14216	3.51052	21.8207	1.36147	9.79345	-12.4759	8.627	3.86492	-8.14216	3.51052	21.8207	1.36147	9.79345	-12.4759	8.627	3.86492	-8.14216
13.5035	6.41908	-15.2971	-4.70011	9.31016	3.73043	17.7396	-16.4289	13.5035	6.41908	-15.2971	-4.70011	9.31016	3.73043	17.7396	-16.4289	13.5035	6.41908	-15.2971	-4.70011	9.31016	3.73043	17.7396	-16.4289	13.5035	6.41908	-15.2971
12.1335	7.44949	-15.9153	-20.868	-5.30109	-1.51324	0.983476	-18.7744	12.1335	7.44949	-15.9153	-20.868	-5.30109	-1.51324	0.983476	-18.7744	12.1335	7.44949	-15.9153	-20.868	-5.30109	-1.51324	0.983476	-18.7744	12.1335	7.44949	-15.9153
9.37059	10.8614	-1.24959	-32.7808	-9.54207	-4.59456	6.99342	-18.8248	9.37059	10.8614	-1.24959	-32.7808	-9.54207	-4.59456	6.99342	-18.8248	9.37059	10.8614	-1.24959	-32.7808	-9.54207	-4.59456	6.99342	-18.8248	9.37059	10.8614	-1.24959
0.870815	6.36243	4.52643	-39.7447	-0.936017	3.49783	-11.9039	-17.9596	0.870815	6.36243	4.52643	-39.7447	-0.936017	3.49783	-11.9039	-17.9596	0.870815	6.36243	4.52643	-39.7447	-0.936017	3.49783	-11.9039	-17.9596	0.870815	6.36243	4.52643
-0.352173	2.22306	15.0253	-31.0831	-4.6873	-2.04342	-17.4269	-16.7402	-0.352173	2.22306	15.0253	-31.0831	-4.6873	-2.04342	-17.4269	-16.7402	-0.352173	2.22306	15.0253	-31.0831	-4.6873	-2.04342	-17.4269	-16.7402	-0.352173	2.22306	15.0253
5.32056	1.025	-4.66867	-28.7895	-3.18946	1.5704	-22.2929	-14.3443	5.32056	1.025	-4.66867	-28.7895	-3.18946	1.5704	-22.2929	-14.3443	5.32056	1.025	-4.66867	-28.7895	-3.18946	1.5704	-22.2929	-14.3443	5.32056	1.025	-4.66867
-3.81728	3.26311	-17.138	-18.7965	5.54633	-3.30704	-12.2542	-10.3508	-3.81728	3.26311	-17.138	-18.7965	5.54633	-3.30704	-12.2542	-10.3508	-3.81728	3.26311	-17.138	-18.7965	5.54633	-3.30704	-12.2542	-10.3508	-3.81728	3.26311	-17.138
-3.00049	-6.80382	-20.8984	-2.15068	4.02434	-16.7309	-12.1303	-6.49156	-3.00049	-6.80382	-20.8984	-2.15068	4.02434	-16.7309	-12.1303	-6.49156	-3.00049	-6.80382	-20.8984	-2.15068	4.02434	-16.7309	-12.1303	-6.49156	-3.00049	-6.80382	-20.8984
-4.12408	4.88938	-21.669	1.39444	11.0997	-11.0289	-16.4698	-5.12665	-4.12408	4.88938	-21.669	1.39444	11.0997	-11.0289	-16.4698	-5.12665	-4.12408	4.88938	-21.669	1.39444	11.0997	-11.0289	-16.4698	-5.12665	-4.12408	4.88938	-21.669
-10.8533	10.8477	-2.7187	9.77546	8.59001	-14.0358	-14.8916	-7.29944	-10.8533	10.8477	-2.7187	9.77546	8.59001	-14.0358	-14.8916	-7.29944	-10.8533	10.8477	-2.7187	9.77546	8.59001	-14.0358	-14.8916	-7.29944	-10.8533	10.8477	-2.7187
-10.2497	7.4347	-9.18145	12.1333	0.0933646	-23.5023	-16.8337	-11.6112	-10.2497	7.4347	-9.18145	12.1333	0.0933646	-23.5023	-16.8337	-11.6112	-10.2497	7.4347	-9.18145	12.1333	0.0933646	-23.5023	-16.8337	-11.6112	-10.2497	7.4347	-9.18145
0.892883	9.90148	21.286	15.9418	-9.71582	-19.8225	-24.3547	-16.4304	0.892883	9.90148	21.286	15.9418	-9.71582	-19.8225	-24.3547	-16.4304	0.892883	9.90148	21.286	15.9418	-9.71582	-19.8225	-24.3547	-16.4304	0.892883	9.90148	21.286
-0.488824	5.67339	24.1414	6.83282	-3.00883	-11.6476	-15.0738	-20.7919	-0.488824	5.67339	24.1414	6.83282	-3.00883	-11.6476	-15.0738	-20.7919	-0.488824	5.67339	24.1414	6.83282	-3.00883	-11.6476	-15.0738	-20.7919	-0.488824	5.67339	24.1414
7.68692	8.56617	27.8673	16.9934	-9.88834	-10.7487	-3.69171	-23.3553	7.68692	8.56617	27.8673	16.9934	-9.88834	-10.7487	-3.69171	-23.3553	7.68692	8.56617	27.8673	16.9934	-9.88834	-10.7487	-3.69171	-23.3553	7.68692	8.56617	27.8673
-3.67288	3.67899	19.9057	1.60842	-1.53792	-4.49387	-2.99839	-21.8476	-3.67288	3.67899	19.9057	1.60842	-1.53792	-4.49387	-2.99839	-21.8476	-3.67288	3.67899	19.9057	1.60842	-1.53792	-4.49387	-2.99839	-21.8476	-3.67288	3.67899	19.9057
4.92102	5.7384	27.027	-12.9304	0.617466	8.39484	-1.87852	-15.8903	4.92102	5.7384	27.027	-12.9304	0.617466	8.39484	-1.87852	-15.8903	4.92102	5.7384	27.027	-12.9304	0.617466	8.39484	-1.87852	-15.8903	4.92102	5.7384	27.027
2.35978	-8.11215	16.5182	3.68656	6.02409	-1.6223	9.9748	-7.90194	2.35978	-8.11215	16.5182	3.68656	6.02409	-1.6223	9.9748	-7.90194	2.35978	-8.11215	16.5182	3.68656	6.02409	-1.6223	9.9748	-7.90194	2.35978	-8.11215	16.5182
3.11819	-14.8529	5.3058	3.95379	-8.56116	-12.0278	4.48498	-1.5726	3.11819	-14.8529	5.3058	3.95379	-8.56116	-12.0278	4.48498	-1.5726	3.11819	-14.8529	5.3058	3.95379	-8.56116	-12.0278	4.48498	-1.5726	3.11819	-14.8529	5.3058
-4.97567	-11.4158	16.9657	2.27554	-7.63641	23.7073	2.06374	0.51313	-4.97567	-11.4158	16.9657	2.27554	-7.63641	23.7073	2.06374	0.51313	-4.97567	-11.4158	16.9657	2.27554	-7.63641	23.7073	2.06374	0.51313	-4.97567	-11.4158	16.9657
-7.38864	-13.5114	-9.41072	-18.1852	-1.27603	7.99276	23.5958	-1.55085	-7.38864	-13.5114	-9.41072	-18.1852	-1.27603	7.99276	23.5958	-1.55085	-7.38864	-13.5114	-9.41072	-18.1852	-1.27603	7.99276	23.5958	-1.55085	-7.38864	-13.5114	-9.41072
1.95362	-2.09454	-13.5135	-7.89032	-12.104	14.8849	24.7877	-5.94566	1.95362	-2.09454	-13.5135	-7.89032	-12.104	14.8849	24.7877	-5.94566	1.95362	-2.09454	-13.5135	-7.89032	-12.104	14.8849	24.7877	-5.94566	1.95362	-2.09454	-13.5135
-3.52121	-8.19571	-23.1665	2.92883	-0.185613	0.606936	8.84752	-10.3646	-3.52121	-8.19571	-23.1665	2.92883	-0.185613	0.606936	8.84752	-10.3646	-3.52121	-8.19571	-23.1665	2.92883	-0.185613	0.606936	8.84752	-10.3646	-3.52121	-8.19571	-23.1665
-8.01822	-5.71268	-22.9582	-3.60445	-5.21214	-5.50338	2.59295	-13.5107	-8.01822	-5.71268	-22.9582	-3.60445	-5.21214	-5.50338	2.59295	-13.5107	-8.01822	-5.71268	-22.9582	-3.60445	-5.21214	-5.50338	2.59295	-13.5107	-8.01822	-5.71268	-22.9582
-5.70205	-1.21779	-21.118	3.24696	-2.21841	-6.14179	20.4732	-15.1827	-5.70205	-1.21779	-21.118	3.24696	-2.21841	-6.14179	20.4732	-15.1827	-5.70205	-1.21779	-21.118	3.24696	-2.21841	-6.14179	20.4732	-15.1827	-5.70205	-1.21779	-21.118
-7.0031	1.8863	-13.2675	-21.2489	5.41196	-1.959	20.6365	-16.3084	-7.0031	1.8863	-13.2675	-21.2489	5.41196	-1.959	20.6365	-16.3084	-7.0031	1.8863	-13.2675	-21.2489	5.41196	-1.959	20.6365	-16.3084	-7.0031	1.8863	-13.2675
2.46132	3.79888	-8.88507	-24.4214	1.60994	15.9399	13.4991	-17.4048	2.46132	3.79888	-8.88507	-24.4214	1.60994	15.9399	13.4991	-17.4048	2.46132	3.79888	-8.88507	-24.4214	1.60994	15.9399	13.4991	-17.4048	2.46132	3.79888	-8.88507
2.11163	7.89765	-8.38838	-6.36736	-2.1061	7.98712	4.03851	-18.5474	2.11163	7.89765	-8.38838	-6.36736	-2.1061	7.98712	4.03851	-18.5474	2.11163	7.89765	-8.38838	-6.36736	-2.1061	7.98712	4.03851	-18.5474	2.11163	7.89765	-8.38838
5.83817	15.5283	-9.58008	-6.3334	-10.0487	-0.73533	-11.1123	-19.2836	5.83817	15.5283	-9.58008	-6.3334	-10.0487	-0.73533	-11.1123	-19.2836	5.83817	15.5283	-9.58008	-6.3334	-10.0487	-0.73533	-11.1123	-19.2836	5.83817	15.5283	-9.58008
-0.624456	17.9824	-12.6929	0.131476	1.87869	7.08106	-17.1132	-19.0449	-0.624456	17.9824	-12.6929	0.131476	1.87869	7.08106	-17.1132	-19.0449	-0.624456	17.9824	-12.6929	0.131476	1.87869	7.08106	-17.1132	-19.0449	-0.624456	17.9824	-12.6929
-0.0243256	2.09341	-2.21009	1.90369	-5.88323	14.2034	-23.6223	-17.9105	-0.0243256	2.09341	-2.21009	1.90369	-5.88323	14.2034	-23.6223	-17.9105	-0.0243256	2.09341	-2.21009	1.90369	-5.88323	14.2034	-23.6223	-17.9105	-0.0243256	2.09341	-2.21009
-2.56685	-25.8624	-5.54615	-2.85704	-7.5928	25.8498	0.24096	-16.6388	-2.56685	-25.8624	-5.54615	-2.85704	-7.5928	25.8498	0.24096	-16.6388	-2.56685	-25.8624	-5.54615	-2.85704	-7.5928	25.8498	0.24096	-16.6388	-2.56685	-25.8624	-5.54615
6.20401	-7.67537	-7.67375	-1.80217	-8.89655	11.385	18.6672	-15.1283	6.20401	-7.67537	-7.67375	-1.80217	-8.89655	11.385	18.6672	-15.1283	6.20401	-7.67537	-7.67375	-1.80217	-8.89655	11.385	18.6672	-15.1283	6.20401	-7.67537	-7.67375
15.3852	2.3143	10.0233	7.41805	6.17631	7.25676	13.268	-12.9695	15.3852	2.3143	10.0233	7.41805	6.17631	7.25676	13.268	-12.9695	15.3852	2.3143	10.0233	7.41805	6.17631	7.25676	13.268	-12.9695	15.3852	2.3143	10.0233
11.0904	3.37587	5.24025	6.852	-5.42369	-9.86083	25.4317	-10.3746	11.0904	3.37587	5.24025	6.852	-5.42369	-9.86083	25.4317	-10.3746	11.0904	3.37587	5.24025	6.852	-5.42369	-9.86083	25.4317	-10.3746	11.0904	3.37587	5.24025
2.43848	0.0530782	-7.50936	15.0832	10.5175	-14.2696	17.07	-6.0182	2.43848	0.0530782	-7.50936	15.0832	10.5175	-14.2696	17.07	-6.0182	2.43848	0.0530782	-7.50936	15.0832	10.5175	-14.2696	17.07	-6.0182	2.43848	0.0530782	-7.50936
23.7468	11.876	-4.10821	-14.4177	1.65286	8.77526	-8.92829	0.624986	23.7468	11.876	-4.10821	-14.4177	1.65286	8.77526	-8.92829	0.624986	23.7468	11.876	-4.10821	-14.4177	1.65286	8.77526	-8.92829	0.624986	23.7468	11.876	-4.10821
13.6651	16.3915	-3.47104	-20.216	8.84902	10.1962	-3.00859	7.74815	13.6651	16.3915	-3.47104	-20.216	8.84902	10.1962	-3.00859	7.74815	13.6651	16.3915	-3.47104	-20.216	8.84902	10.1962	-3.00859	7.74815	13.6651	16.3915	-3.47104
12.059	12.383	2.87011	-3.35297	2.81282	12.7961	-14.0224	12.4718	12.059	12.383	2.87011	-3.35297	2.81282	12.7961	-14.0224	12.4718	12.059	12.383	2.87011	-3.35297	2.81282	12.7961	-14.0224	12.4718	12.059	12.383	2.87011
15.6537	6.12988	8.93756	-3.51205	22.8277	-6.37527	1.2575	13.1158	15.6537	6.12988	8.93756	-3.51205	22.8277	-6.37527	1.2575	13.1158	15.6537	6.12988	8.93756	-3.51205	22.8277	-6.37527	1.2575	13.1158	15.6537	6.12988	8.93756
0.0900559	6.18342	6.73158	-14.5503	22.9368	-9.82923	-11.4036	9.16496	0.0900559	6.18342	6.73158	-14.5503	22.9368	-9.82923	-11.4036	9.16496	0.0900559	6.18342	6.73158	-14.5503	22.9368	-9.82923	-11.4036	9.16496	0.0900559	6.18342	6.73158
-1.60031	8.72259	12.5979	-15.2742	8.85225	-6.21676	-24.5754	2.31213	-1.60031	8.72259	12.5979	-15.2742	8.85225	-6.21676	-24.5754	2.31213	-1.60031	8.72259	12.5979	-15.2742	8.85225	-6.21676	-24.5754	2.31213	-1.60031	8.72259	12.5979
1.57729	-7.01475	13.6514	-26.5069	12.8418	8.78851	-14.7644	-5.68242	1.57729	-7.01475	13.6514	-26.5069	12.8418	8.78851	-14.7644	-5.68242	1.57729	-7.01475	13.6514	-26.5069	12.8418	8.78851	-14.7644	-5.68242	1.57729	-7.01475	13.6514
-3.87367	-16.5497	4.85733	21.0892	-0.613109	14.5912	-14.1602	-13.4582	-3.87367	-16.5497	4.85733	21.0892	-0.613109	14.5912	-14.1602	-13.4582	-3.87367	-16.5497	4.85733	21.0892	-0.613109	14.5912	-14.1602	-13.4582	-3.87367	-16.5497	4.85733
-7.21674	-17.7494	12.814	29.9191	20.5617	12.953	-4.26612	-20.7953	-7.21674	-17.7494	12.814	29.9191	20.5617	12.953	-4.26612	-20.7953	-7.21674	-17.7494	12.814	29.9191	20.5617	12.953	-4.26612	-20.7953	-7.21674	-17.7494	12.814
-10.5903	-4.13741	11.3997	-1.33911	27.6496	16.2882	-10.3319	-27.1925	-10.5903	-4.13741	11.3997	-1.33911	27.6496	16.2882	-10.3319	-27.1925	-10.5903	-4.13741	11.3997	-1.33911	27.6496	16.2882	-10.3319	-27.1925	-10.5903	-4.13741	11.3997
-4.47316	-21.6795	3.59182	-11.6745	28.3203	4.0111	-3.81847	-31.3928	-4.47316	-21.6795	3.59182	-11.6745	28.3203	4.0111	-3.81847	-31.3928	-4.47316	-21.6795	3.59182	-11.6745	28.3203	4.0111	-3.81847	-31.3928	-4.47316	-21.6795	3.59182
-8.38367	0.446008	-5.93912	-1.67251	21.7883	5.30544	-2.60886	-31.9159	-8.38367	0.446008	-5.93912	-1.67251	21.7883	5.30544	-2.60886	-31.9159	-8.38367	0.446008	-5.93912	-1.67251	21.7883	5.30544	-2.60886	-31.9159	-8.38367	0.446008	-5.93912
-12.4364	-15.4995	-17.5238	-15.7516	24.3032	4.07133	-3.76351	-28.7668	-12.4364	-15.4995	-17.5238	-15.7516	24.3032	4.07133	-3.76351	-28.7668	-12.4364	-15.4995	-17.5238	-15.7516	24.3032	4.07133	-3.76351	-28.7668	-12.4364	-15.4995	-17.5238
4.84265	-16.0617	-20.5587	-13.0652	19.3939	5.19076	-7.27774	-23.5276	4.84265	-16.0617	-20.5587	-13.0652	19.3939	5.19076	-7.27774	-23.5276	4.84265	-16.0617	-20.5587	-13.0652	19.3939	5.19076	-7.27774	-23.5276	4.84265	-16.0617	-20.5587
-9.71327	31.0736	-18.1284	-3.08588	4.47831	1.98708	-2.09098	-17.97	-9.71327	31.0736	-18.1284	-3.08588	4.47831	1.98708	-2.09098	-17.97	-9.71327	31.0736	-18.1284	-3.08588	4.47831	1.98708	-2.09098	-17.97	-9.71327	31.0736	-18.1284
-5.74144	14.6875	-1.30075	-2.67333	-19.342	5.60851	-8.65168	-13.618	-5.74144	14.6875	-1.30075	-2.67333	-19.342	5.60851	-8.65168	-13.618	-5.74144	14.6875	-1.30075	-2.67333	-19.342	5.60851	-8.65168	-13.618	-5.74144	14.6875	-1.30075
15.0294	-7.24437	0.66383	3.67116	-35.4131	9.75985	-1.95996	-11.2415	15.0294	-7.24437	0.66383	3.67116	-35.4131	9.75985	-1.95996	-11.2415	15.0294	-7.24437	0.66383	3.67116	-35.4131	9.75985	-1.95996	-11.2415	15.0294	-7.24437	0.66383
2.493	21.5282	1.98652	-7.33602	-46.6962	-0.399147	1.61206	-11.1398	2.493	21.5282	1.98652	-7.33602	-46.6962	-0.399147	1.61206	-11.1398	2.493	21.5282	1.98652	-7.33602	-46.6962	-0.399147	1.61206	-11.1398	2.493	21.5282	1.98652
0.365401	-0.4599	7.54181	-0.718494	-54.9405	6.41876	5.08597	-12.4358	0.365401	-0.4599	7.54181	-0.718494	-54.9405	6.41876	5.08597	-12.4358	0.365401	-0.4599	7.54181	-0.718494	-54.9405	6.41876	5.08597	-12.4358	0.365401	-0.4599	7.54181
-2.92315	-42.843	3.5772	17.6105	-54.159	2.88193	4.40164	-13.7823	-2.92315	-42.843	3.5772	17.6105	-54.159	2.88193	4.40164	-13.7823	-2.92315	-42.843	3.5772	17.6105	-54.159	2.88193	4.40164	-13.7823	-2.92315	-42.843	3.5772
-5.93713	-44.0775	10.7757	11.9626	-27.7876	-5.04862	10.2265	-12.9643	-5.93713	-44.0775	10.7757	11.9626	-27.7876	-5.04862	10.2265	-12.9643	-5.93713	-44.0775	10.7757	11.9626	-27.7876	-5.04862	10.2265	-12.9643	-5.93713	-44.0775	10.7757
17.2429	-16.301	9.65135	7.89146	-40.5809	-8.12186	16.1033	-9.38737	17.2429	-16.301	9.65135	7.89146	-40.5809	-8.12186	16.1033	-9.38737	17.2429	-16.301	9.65135	7.89146	-40.5809	-8.12186	16.1033	-9.38737	17.2429	-16.301	9.65135
9.26998	-3.54413	-0.378369	22.2929	-35.6973	-8.22663	25.4027	-4.21199	9.26998	-3.54413	-0.378369	22.2929	-35.6973	-8.22663	25.4027	-4.21199	9.26998	-3.54413	-0.378369	22.2929	-35.6973	-8.22663	25.4027	-4.21199	9.26998	-3.54413	-0.378369
4.71337	9.30697	-7.59945	47.0483	-36.6727	-1.5291	25.3334	1.03444	4.71337	9.30697	-7.59945	47.0483	-36.6727	-1.5291	25.3334	1.03444	4.71337	9.30697	-7.59945	47.0483	-36.6727	-1.5291	25.3334	1.03444	4.71337	9.30697	-7.59945
2.31266	23.6763	3.65912	9.88108	-27.8125	-2.92785	3.61148	6.09939	2.31266	23.6763	3.65912	9.88108	-27.8125	-2.92785	3.61148	6.09939	2.31266	23.6763	3.65912	9.88108	-27.8125	-2.92785	3.61148	6.09939	2.31266	23.6763	3.65912
8.01516	29.2503	-20.3041	-10.4763	-15.2514	5.57645	-3.9979	10.4674	8.01516	29.2503	-20.3041	-10.4763	-15.2514	5.57645	-3.9979	10.4674	8.01516	29.2503	-20.3041	-10.4763	-15.2514	5.57645	-3.9979	10.4674	8.01516	29.2503	-20.3041
9.40387	29.0064	-8.17952	-28.0474	-11.1298	-0.0370861	-4.64814	12.8253	9.40387	29.0064	-8.17952	-28.0474	-11.1298	-0.0370861	-4.64814	12.8253	9.40387	29.0064	-8.17952	-28.0474	-11.1298	-0.0370861	-4.64814	12.8253	9.40387	29.0064	-8.17952
-0.321698	35.3982	-0.936829	-27.2119	-9.73931	-2.79109	-14.6606	11.5728	-0.321698	35.3982	-0.936829	-27.2119	-9.73931	-2.79109	-14.6606	11.5728	-0.321698	35.3982	-0.936829	-27.2119	-9.73931	-2.79109	-14.6606	11.5728	-0.321698	35.3982	-0.936829
-0.225054	33.9994	8.29792	-21.9298	0.740819	2.85557	-6.33825	4.91901	-0.225054	33.9994	8.29792	-21.9298	0.740819	2.85557	-6.33825	4.91901	-0.225054	33.9994	8.29792	-21.9298	0.740819	2.85557	-6.33825	4.91901	-0.225054	33.9994	8.29792
-3.96131	22.6042	-1.96367	-26.0159	16.6958	2.84358	-2.26146	-5.5594	-3.96131	22.6042	-1.96367	-26.0159	16.6958	2.84358	-2.26146	-5.5594	-3.96131	22.6042	-1.96367	-26.0159	16.6958	2.84358	-2.26146	-5.5594	-3.96131	22.6042	-1.96367
2.9344	24.1774	9.57641	-33.0665	21.1696	1.54151	19.5441	-14.8078	2.9344	24.1774	9.57641	-33.0665	21.1696	1.54151	19.5441	-14.8078	2.9344	24.1774	9.57641	-33.0665	21.1696	1.54151	19.5441	-14.8078	2.9344	24.1774	9.57641
3.2017	18.1794	8.60581	-6.96775	26.141	-13.7509	24.7723	-18.9708	3.2017	18.1794	8.60581	-6.96775	26.141	-13.7509	24.7723	-18.9708	3.2017	18.1794	8.60581	-6.96775	26.141	-13.7509	24.7723	-18.9708	3.2017	18.1794	8.60581
0.175281	15.1764	18.5036	18.1956	22.7134	-8.85711	28.9614	-18.4006	0.175281	15.1764	18.5036	18.1956	22.7134	-8.85711	28.9614	-18.4006	0.175281	15.1764	18.5036	18.1956	22.7134	-8.85711	28.9614	-18.4006	0.175281	15.1764	18.5036
-7.2184	6.06781	15.7653	2.78047	56.7591	6.24345	0.64637	-15.9188	-7.2184	6.06781	15.7653	2.78047	56.7591	6.24345	0.64637	-15.9188	-7.2184	6.06781	15.7653	2.78047	56.7591	6.24345	0.64637	-15.9188	-7.2184	6.06781	15.7653
1.87042	-8.52241	5.15377	-17.6789	83.7876	-5.54866	-8.99531	-14.4487	1.87042	-8.52241	5.15377	-17.6789	83.7876	-5.54866	-8.99531	-14.4487	1.87042	-8.52241	5.15377	-17.6789	83.7876	-5.54866	-8.99531	-14.4487	1.87042	-8.52241	5.15377
-13.1922	-18.2314	2.49455	-40.9243	91.4595	7.5084	-0.894247	-15.1812	-13.1922	-18.2314	2.49455	-40.9243	91.4595	7.5084	-0.894247	-15.1812	-13.1922	-18.2314	2.49455	-40.9243	91.4595	7.5084	-0.894247	-15.1812	-13.1922	-18.2314	2.49455
-4.36884	-30.5691	6.95084	-39.6434	80.9598	-2.44601	18.9185	-17.2018	-4.36884	-30.5691	6.95084	-39.6434	80.9598	-2.44601	18.9185	-17.2018	-4.36884	-30.5691	6.95084	-39.6434	80.9598	-2.44601	18.9185	-17.2018	-4.36884	-30.5691	6.95084
-0.635948	-32.9017	-1.9557	-51.3555	33.5187	-7.77852	4.63061	-18.267	-0.635948	-32.9017	-1.9557	-51.3555	33.5187	-7.77852	4.63061	-18.267	-0.635948	-32.9017	-1.9557	-51.3555	33.5187	-7.77852	4.63061	-18.267	-0.635948	-32.9017	-1.9557
-1.63118	-26.3738	-0.562919	-34.8754	-30.6713	-9.75655	-1.31466	-17.4	-1.63118	-26.3738	-0.562919	-34.8754	-30.6713	-9.75655	-1.31466	-17.4	-1.63118	-26.3738	-0.562919	-34.8754	-30.6713	-9.75655	-1.31466	-17.4	-1.63118	-26.3738	-0.562919
2.4112	-16.426	-1.82178	-28.1467	-62.5494	-12.6713	7.92469	-15.6555	2.4112	-16.426	-1.82178	-28.1467	-62.5494	-12.6713	7.92469	-15.6555	2.4112	-16.426	-1.82178	-28.1467	-62.5494	-12.6713	7.92469	-15.6555	2.4112	-16.426	-1.82178
-7.03224	-8.44753	-6.04549	-21.9527	-99.6063	-1.53606	2.17255	-15.1228	-7.03224	-8.44753	-6.04549	-21.9527	-99.6063	-1.53606	2.17255	-15.1228	-7.03224	-8.44753	-6.04549	-21.9527	-99.6063	-1.53606	2.17255	-15.1228	-7.03224	-8.44753	-6.04549
-2.38113	-4.64639	-5.96814	-16.6725	-103.322	-10.9775	-1.18096	-17.8019	-2.38113	-4.64639	-5.96814	-16.6725	-103.322	-10.9775	-1.18096	-17.8019	-2.38113	-4.64639	-5.96814	-16.6725	-103.322	-10.9775	-1.18096	-17.8019	-2.38113	-4.64639	-5.96814
9.87063	-22.2218	4.60398	-0.313487	-55.7085	2.31994	11.091	-23.8761	9.87063	-22.2218	4.60398	-0.313487	-55.7085	2.31994	11.091	-23.8761	9.87063	-22.2218	4.60398	-0.313487	-55.7085	2.31994	11.091	-23.8761	9.87063	-22.2218	4.60398
16.3128	-19.0576	-15.7408	11.7724	21.792	6.96352	-39.2634	-31.1191	16.3128	-19.0576	-15.7408	11.7724	21.792	6.96352	-39.2634	-31.1191	16.3128	-19.0576	-15.7408	11.7724	21.792	6.96352	-39.2634	-31.1191	16.3128	-19.0576	-15.7408
11.4053	0.647528	-20.7749	10.0123	53.6091	6.43662	-46.3027	-34.9408	11.4053	0.647528	-20.7749	10.0123	53.6091	6.43662	-46.3027	-34.9408	11.4053	0.647528	-20.7749	10.0123	53.6091	6.43662	-46.3027	-34.9408	11.4053	0.647528	-20.7749
-3.43604	-13.9967	-8.39721	5.66143	38.2962	6.90926	6.45538	-31.2354	-3.43604	-13.9967	-8.39721	5.66143	38.2962	6.90926	6.45538	-31.2354	-3.43604	-13.9967	-8.39721	5.66143	38.2962	6.90926	6.45538	-31.2354	-3.43604	-13.9967	-8.39721
8.63634	-21.1932	-1.08493	-14.6449	20.2234	-4.33679	44.5969	-19.5265	8.63634	-21.1932	-1.08493	-14.6449	20.2234	-4.33679	44.5969	-19.5265	8.63634	-21.1932	-1.08493	-14.6449	20.2234	-4.33679	44.5969	-19.5265	8.63634	-21.1932	-1.08493
-2.9094	-0.344686	-8.75199	-14.2884	6.20405	-3.46253	7.50346	-3.10778	-2.9094	-0.344686	-8.75199	-14.2884	6.20405	-3.46253	7.50346	-3.10778	-2.9094	-0.344686	-8.75199	-14.2884	6.20405	-3.46253	7.50346	-3.10778	-2.9094	-0.344686	-8.75199
-3.13025	-23.3947	-2.39516	-5.40326	-10.3019	-5.29639	4.67731	13.2999	-3.13025	-23.3947	-2.39516	-5.40326	-10.3019	-5.29639	4.67731	13.2999	-3.13025	-23.3947	-2.39516	-5.40326	-10.3019	-5.29639	4.67731	13.2999	-3.13025	-23.3947	-2.39516
-1.08959	-16.0916	-18.6132	-11.9597	-29.6674	2.06647	-46.867	24.9813	-1.08959	-16.0916	-18.6132	-11.9597	-29.6674	2.06647	-46.867	24.9813	-1.08959	-16.0916	-18.6132	-11.9597	-29.6674	2.06647	-46.867	24.9813	-1.08959	-16.0916	-18.6132
3.37831	0.157225	0.996245	-4.90286	-41.8215	2.36542	29.9708	28.732	3.37831	0.157225	0.996245	-4.90286	-41.8215	2.36542	29.9708	28.732	3.37831	0.157225	0.996245	-4.90286	-41.8215	2.36542	29.9708	28.732	3.37831	0.157225	0.996245
-5.33407	1.02872	12.4226	-7.95866	-36.3239	12.5168	82.1763	25.0749	-5.33407	1.02872	12.4226	-7.95866	-36.3239	12.5168	82.1763	25.0749	-5.33407	1.02872	12.4226	-7.95866	-36.3239	12.5168	82.1763	25.0749	-5.33407	1.02872	12.4226
-2.99673	18.2729	12.7754	-17.6794	-12.9294	15.0097	5.69969	17.4824	-2.99673	18.2729	12.7754	-17.6794	-12.9294	15.0097	5.69969	17.4824	-2.99673	18.2729	12.7754	-17.6794	-12.9294	15.0097	5.69969	17.4824	-2.99673	18.2729	12.7754
4.27076	32.6976	31.0834	-32.5523	5.81609	-0.506241	-77.9812	9.1292	4.27076	32.6976	31.0834	-32.5523	5.81609	-0.506241	-77.9812	9.1292	4.27076	32.6976	31.0834	-32.5523	5.81609	-0.506241	-77.9812	9.1292	4.27076	32.6976	31.0834
0.804049	25.1117	25.0683	-59.4682	1.58662	-11.2692	-41.6043	0.410462	0.804049	25.1117	25.0683	-59.4682	1.58662	-11.2692	-41.6043	0.410462	0.804049	25.1117	25.0683	-59.4682	1.58662	-11.2692	-41.6043	0.410462	0.804049	25.1117	25.0683
-10.3047	7.67862	7.77729	-74.8074	10.5896	7.98706	-34.923	-8.28887	-10.3047	7.67862	7.77729	-74.8074	10.5896	7.98706	-34.923	-8.28887	-10.3047	7.67862	7.77729	-74.8074	10.5896	7.98706	-34.923	-8.28887	-10.3047	7.67862	7.77729
19.6867	12.0354	13.2502	-55.4306	22.1505	5.78558	-65.9279	-15.575	19.6867	12.0354	13.2502	-55.4306	22.1505	5.78558	-65.9279	-15.575	19.6867	12.0354	13.2502	-55.4306	22.1505	5.78558	-65.9279	-15.575	19.6867	12.0354	13.2502
9.02178	3.38853	10.8746	-22.9729	18.585	-9.23888	-56.0271	-20.4248	9.02178	3.38853	10.8746	-22.9729	18.585	-9.23888	-56.0271	-20.4248	9.02178	3.38853	10.8746	-22.9729	18.585	-9.23888	-56.0271	-20.4248	9.02178	3.38853	10.8746
-1.89001	15.0895	12.7866	-13.1835	40.2091	5.0828	-27.1837	-24.2	-1.89001	15.0895	12.7866	-13.1835	40.2091	5.0828	-27.1837	-24.2	-1.89001	15.0895	12.7866	-13.1835	40.2091	5.0828	-27.1837	-24.2	-1.89001	15.0895	12.7866
-5.63805	15.2039	22.2813	2.84423	38.3401	9.03709	49.2376	-27.5017	-5.63805	15.2039	22.2813	2.84423	38.3401	9.03709	49.2376	-27.5017	-5.63805	15.2039	22.2813	2.84423	38.3401	9.03709	49.2376	-27.5017	-5.63805	15.2039	22.2813
8.4094	2.56289	3.88754	8.6168	-0.693212	9.23431	82.5179	-28.0087	8.4094	2.56289	3.88754	8.6168	-0.693212	9.23431	82.5179	-28.0087	8.4094	2.56289	3.88754	8.6168	-0.693212	9.23431	82.5179	-28.0087	8.4094	2.56289	3.88754
6.23683	-6.76137	0.566832	-1.0835	-26.6876	-10.6373	58.4773	-23.683	6.23683	-6.76137	0.566832	-1.0835	-26.6876	-10.6373	58.4773	-23.683	6.23683	-6.76137	0.566832	-1.0835	-26.6876	-10.6373	58.4773	-23.683	6.23683	-6.76137	0.566832
-3.36969	3.13361	-3.66406	-0.207984	11.8431	-0.196082	42.4191	-15.7252	-3.36969	3.13361	-3.66406	-0.207984	11.8431	-0.196082	42.4191	-15.7252	-3.36969	3.13361	-3.66406	-0.207984	11.8431	-0.196082	42.4191	-15.7252	-3.36969	3.13361	-3.66406
0.462843	-11.3307	-0.460713	0.672718	79.5318	16.2875	36.9879	-7.85826	0.462843	-11.3307	-0.460713	0.672718	79.5318	16.2875	36.9879	-7.85826	0.462843	-11.3307	-0.460713	0.672718	79.5318	16.2875	36.9879	-7.85826	0.462843	-11.3307	-0.460713
6.29294	-6.36515	-10.9177	-7.77892	175.384	15.4202	44.7379	-4.47724	6.29294	-6.36515	-10.9177	-7.77892	175.384	15.4202	44.7379	-4.47724	6.29294	-6.36515	-10.9177	-7.77892	175.384	15.4202	44.7379	-4.47724	6.29294	-6.36515	-10.9177
26.6978	-17.3827	-28.4152	-18.3832	115.481	17.9538	27.0764	-7.54887	26.6978	-17.3827	-28.4152	-18.3832	115.481	17.9538	27.0764	-7.54887	26.6978	-17.3827	-28.4152	-18.3832	115.481	17.9538	27.0764	-7.54887	26.6978	-17.3827	-28.4152
5.24064	-3.77705	-34.3484	-17.8883	55.166	7.69844	14.8706	-17.7452	5.24064	-3.77705	-34.3484	-17.8883	55.166	7.69844	14.8706	-17.7452	5.24064	-3.77705	-34.3484	-17.8883	55.166	7.69844	14.8706	-17.7452	5.24064	-3.77705	-34.3484
-3.63245	-4.01634	-23.853	-4.52639	97.3637	11.5326	11.6627	-33.5755	-3.63245	-4.01634	-23.853	-4.52639	97.3637	11.5326	11.6627	-33.5755	-3.63245	-4.01634	-23.853	-4.52639	97.3637	11.5326	11.6627	-33.5755	-3.63245	-4.01634	-23.853
-1.65896	8.46592	12.0237	-17.0469	5.13921	12.4279	-7.62589	-49.6164	-1.65896	8.46592	12.0237	-17.0469	5.13921	12.4279	-7.62589	-49.6164	-1.65896	8.46592	12.0237	-17.0469	5.13921	12.4279	-7.62589	-49.6164	-1.65896	8.46592	12.0237
3.40995	12.5496	29.4382	-18.4842	-49.8146	0.983384	-1.03036	-57.2257	3.40995	12.5496	29.4382	-18.4842	-49.8146	0.983384	-1.03036	-57.2257	3.40995	12.5496	29.4382	-18.4842	-49.8146	0.983384	-1.03036	-57.2257	3.40995	12.5496	29.4382
-18.2509	50.0526	15.6076	-12.3215	-55.0343	15.8655	-10.9645	-50.3047	-18.2509	50.0526	15.6076	-12.3215	-55.0343	15.8655	-10.9645	-50.3047	-18.2509	50.0526	15.6076	-12.3215	-55.0343	15.8655	-10.9645	-50.3047	-18.2509	50.0526	15.6076
-7.32234	33.8311	23.0132	-19.5078	-102.782	7.32781	-2.23146	-31.056	-7.32234	33.8311	23.0132	-19.5078	-102.782	7.32781	-2.23146	-31.056	-7.32234	33.8311	23.0132	-19.5078	-102.782	7.32781	-2.23146	-31.056	-7.32234	33.8311	23.0132
-13.2156	6.97051	8.33237	-18.7689	-106.329	0.629833	-19.2506	-7.62089	-13.2156	6.97051	8.33237	-18.7689	-106.329	0.629833	-19.2506	-7.62089	-13.2156	6.97051	8.33237	-18.7689	-106.329	0.629833	-19.2506	-7.62089	-13.2156	6.97051	8.33237
-5.31625	4.56005	9.54356	-23.2772	-167.897	4.06148	45.2283	11.5319	-5.31625	4.56005	9.54356	-23.2772	-167.897	4.06148	45.2283	11.5319	-5.31625	4.56005	9.54356	-23.2772	-167.897	4.06148	45.2283	11.5319	-5.31625	4.56005	9.54356
4.43591	12.911	1.16515	-23.173	-25.6725	-2.23816	44.8128	21.5392	4.43591	12.911	1.16515	-23.173	-25.6725	-2.23816	44.8128	21.5392	4.43591	12.911	1.16515	-23.173	-25.6725	-2.23816	44.8128	21.5392	4.43591	12.911	1.16515
-8.82987	33.4958	5.18955	-17.4228	176.212	-3.69469	-26.261	21.7595	-8.82987	33.4958	5.18955	-17.4228	176.212	-3.69469	-26.261	21.7595	-8.82987	33.4958	5.18955	-17.4228	176.212	-3.69469	-26.261	21.7595	-8.82987	33.4958	5.18955
6.86374	-9.7734	2.6664	-13.3327	274.508	-10.9421	-53.9347	13.3375	6.86374	-9.7734	2.6664	-13.3327	274.508	-10.9421	-53.9347	13.3375	6.86374	-9.7734	2.6664	-13.3327	274.508	-10.9421	-53.9347	13.3375	6.86374	-9.7734	2.6664
-2.32729	-14.7895	6.05179	-21.8005	248.01	-3.9465	-43.4279	-2.23438	-2.32729	-14.7895	6.05179	-21.8005	248.01	-3.9465	-43.4279	-2.23438	-2.32729	-14.7895	6.05179	-21.8005	248.01	-3.9465	-43.4279	-2.23438	-2.32729	-14.7895	6.05179
-1.35143	-11.0789	13.1879	-26.6007	156.697	-12.9808	-76.9021	-20.9932	-1.35143	-11.0789	13.1879	-26.6007	156.697	-12.9808	-76.9021	-20.9932	-1.35143	-11.0789	13.1879	-26.6007	156.697	-12.9808	-76.9021	-20.9932	-1.35143	-11.0789	13.1879
-0.614042	-34.0417	1.97437	-50.0269	17.5888	-18.6318	-44.1241	-35.4278	-0.614042	-34.0417	1.97437	-50.0269	17.5888	-18.6318	-44.1241	-35.4278	-0.614042	-34.0417	1.97437	-50.0269	17.5888	-18.6318	-44.1241	-35.4278	-0.614042	-34.0417	1.97437
4.87324	9.99877	1.09333	-43.4198	-111.268	-13.9134	-24.9708	-39.4253	4.87324	9.99877	1.09333	-43.4198	-111.268	-13.9134	-24.9708	-39.4253	4.87324	9.99877	1.09333	-43.4198	-111.268	-13.9134	-24.9708	-39.4253	4.87324	9.99877	1.09333
-3.74586	-13.3722	8.31769	-24.7701	-175.297	-10.9907	27.3447	-32.2759	-3.74586	-13.3722	8.31769	-24.7701	-175.297	-10.9907	27.3447	-32.2759	-3.74586	-13.3722	8.31769	-24.7701	-175.297	-10.9907	27.3447	-32.2759	-3.74586	-13.3722	8.31769
-5.45726	-22.2613	10.934	-27.0816	-235.225	-5.36827	39.0118	-17.9795	-5.45726	-22.2613	10.934	-27.0816	-235.225	-5.36827	39.0118	-17.9795	-5.45726	-22.2613	10.934	-27.0816	-235.225	-5.36827	39.0118	-17.9795	-5.45726	-22.2613	10.934
-3.40556	-42.5345	20.4033	-34.2213	-209.551	0.755335	-9.36598	-3.38858	-3.40556	-42.5345	20.4033	-34.2213	-209.551	0.755335	-9.36598	-3.38858	-3.40556	-42.5345	20.4033	-34.2213	-209.551	0.755335	-9.36598	-3.38858	-3.40556	-42.5345	20.4033
11.9041	-17.6836	-6.49222	-24.2802	-173.611	14.5638	-32.4088	5.09997	11.9041	-17.6836	-6.49222	-24.2802	-173.611	14.5638	-32.4088	5.09997	11.9041	-17.6836	-6.49222	-24.2802	-173.611	14.5638	-32.4088	5.09997	11.9041	-17.6836	-6.49222
-0.0631767	-11.0284	3.21813	-16.8457	-148.23	25.3394	25.9778	4.94682	-0.0631767	-11.0284	3.21813	-16.8457	-148.23	25.3394	25.9778	4.94682	-0.0631767	-11.0284	3.21813	-16.8457	-148.23	25.3394	25.9778	4.94682	-0.0631767	-11.0284	3.21813
-5.80239	13.0368	4.45839	-22.0885	-111.555	13.3665	114.224	-1.47779	-5.80239	13.0368	4.45839	-22.0885	-111.555	13.3665	114.224	-1.47779	-5.80239	13.0368	4.45839	-22.0885	-111.555	13.3665	114.224	-1.47779	-5.80239	13.0368	4.45839
1.09353	9.8992	-12.1782	-23.7557	-84.6743	17.5447	83.9787	-9.57995	1.09353	9.8992	-12.1782	-23.7557	-84.6743	17.5447	83.9787	-9.57995	1.09353	9.8992	-12.1782	-23.7557	-84.6743	17.5447	83.9787	-9.57995	1.09353	9.8992	-12.1782
-0.776729	24.1127	-2.08055	-19.3365	-20.9242	10.9873	-15.0211	-17.2923	-0.776729	24.1127	-2.08055	-19.3365	-20.9242	10.9873	-15.0211	-17.2923	-0.776729	24.1127	-2.08055	-19.3365	-20.9242	10.9873	-15.0211	-17.2923	-0.776729	24.1127	-2.08055
0.244573	27.1498	-6.50483	-17.4504	23.8227	0.0865239	-93.887	-23.5628	0.244573	27.1498	-6.50483	-17.4504	23.8227	0.0865239	-93.887	-23.5628	0.244573	27.1498	-6.50483	-17.4504	23.8227	0.0865239	-93.887	-23.5628	0.244573	27.1498	-6.50483
2.58841	61.1776	-13.5429	-6.54532	51.1379	2.58891	-106.851	-28.1511	2.58841	61.1776	-13.5429	-6.54532	51.1379	2.58891	-106.851	-28.1511	2.58841	61.1776	-13.5429	-6.54532	51.1379	2.58891	-106.851	-28.1511	2.58841	61.1776	-13.5429
6.61529	57.8713	-8.46203	9.10913	34.0724	5.83726	-110.093	-32.2948	6.61529	57.8713	-8.46203	9.10913	34.0724	5.83726	-110.093	-32.2948	6.61529	57.8713	-8.46203	9.10913	34.0724	5.83726	-110.093	-32.2948	6.61529	57.8713	-8.46203
2.21457	49.339	-5.23513	6.27283	80.4377	-6.37765	-54.5514	-37.9237	2.21457	49.339	-5.23513	6.27283	80.4377	-6.37765	-54.5514	-37.9237	2.21457	49.339	-5.23513	6.27283	80.4377	-6.37765	-54.5514	-37.9237	2.21457	49.339	-5.23513
-6.99024	39.7906	3.1265	2.39679	51.4709	-11.4706	29.0495	-44.256	-6.99024	39.7906	3.1265	2.39679	51.4709	-11.4706	29.0495	-44.256	-6.99024	39.7906	3.1265	2.39679	51.4709	-11.4706	29.0495	-44.256	-6.99024	39.7906	3.1265
0.404388	23.1185	-3.0611	17.5576	18.2929	-6.51965	115.578	-47.6066	0.404388	23.1185	-3.0611	17.5576	18.2929	-6.51965	115.578	-47.6066	0.404388	23.1185	-3.0611	17.5576	18.2929	-6.51965	115.578	-47.6066	0.404388	23.1185	-3.0611
4.38624	8.32019	0.312685	6.03309	-34.2326	-4.12682	172.376	-44.9923	4.38624	8.32019	0.312685	6.03309	-34.2326	-4.12682	172.376	-44.9923	4.38624	8.32019	0.312685	6.03309	-34.2326	-4.12682	172.376	-44.9923	4.38624	8.32019	0.312685
7.65768	4.38626	-11.2832	-2.11071	-63.5993	-9.66916	2.28324	-36.8675	7.65768	4.38626	-11.2832	-2.11071	-63.5993	-9.66916	2.28324	-36.8675	7.65768	4.38626	-11.2832	-2.11071	-63.5993	-9.66916	2.28324	-36.8675	7.65768	4.38626	-11.2832
8.29806	10.2285	-7.13265	-9.034	31.3071	-0.635963	-126.876	-25.6554	8.29806	10.2285	-7.13265	-9.034	31.3071	-0.635963	-126.876	-25.6554	8.29806	10.2285	-7.13265	-9.034	31.3071	-0.635963	-126.876	-25.6554	8.29806	10.2285	-7.13265
2.74091	-3.87728	-1.14265	-24.4497	130.36	17.1034	-110.316	-12.5733	2.74091	-3.87728	-1.14265	-24.4497	130.36	17.1034	-110.316	-12.5733	2.74091	-3.87728	-1.14265	-24.4497	130.36	17.1034	-110.316	-12.5733	2.74091	-3.87728	-1.14265
-9.58505	-2.28357	-12.3103	-27.2813	119.286	11.5934	-86.1627	1.46971	-9.58505	-2.28357	-12.3103	-27.2813	119.286	11.5934	-86.1627	1.46971	-9.58505	-2.28357	-12.3103	-27.2813	119.286	11.5934	-86.1627	1.46971	-9.58505	-2.28357	-12.3103
-1.8171	32.2537	-8.89468	-25.669	155.644	0.924242	-19.2275	14.9773	-1.8171	32.2537	-8.89468	-25.669	155.644	0.924242	-19.2275	14.9773	-1.8171	32.2537	-8.89468	-25.669	155.644	0.924242	-19.2275	14.9773	-1.8171	32.2537	-8.89468
2.49797	-8.60314	-4.01186	-26.4971	125.76	-0.104965	22.2613	26.1341	2.49797	-8.60314	-4.01186	-26.4971	125.76	-0.104965	22.2613	26.1341	2.49797	-8.60314	-4.01186	-26.4971	125.76	-0.104965	22.2613	26.1341	2.49797	-8.60314	-4.01186
9.5865	-50.6048	0.635862	-26.2347	49.2398	5.19836	45.6067	33.141	9.5865	-50.6048	0.635862	-26.2347	49.2398	5.19836	45.6067	33.141	9.5865	-50.6048	0.635862	-26.2347	49.2398	5.19836	45.6067	33.141	9.5865	-50.6048	0.635862
9.88493	-45.3484	-7.60207	-19.6199	46.8627	15.6939	114.645	33.934	9.88493	-45.3484	-7.60207	-19.6199	46.8627	15.6939	114.645	33.934	9.88493	-45.3484	-7.60207	-19.6199	46.8627	15.6939	114.645	33.934	9.88493	-45.3484	-7.60207
16.7306	-49.4675	8.32431	-10.6259	12.1849	5.88027	163.739	27.5549	16.7306	-49.4675	8.32431	-10.6259	12.1849	5.88027	163.739	27.5549	16.7306	-49.4675	8.32431	-10.6259	12.1849	5.88027	163.739	27.5549	16.7306	-49.4675	8.32431
2.99253	-45.6386	-1.40594	12.2017	-67.1216	-8.53421	144.597	14.6271	2.99253	-45.6386	-1.40594	12.2017	-67.1216	-8.53421	144.597	14.6271	2.99253	-45.6386	-1.40594	12.2017	-67.1216	-8.53421	144.597	14.6271	2.99253	-45.6386	-1.40594
12.3494	-28.9251	12.1187	0.563507	-92.8875	-10.5075	121.451	-2.3943	12.3494	-28.9251	12.1187	0.563507	-92.8875	-10.5075	121.451	-2.3943	12.3494	-28.9251	12.1187	0.563507	-92.8875	-10.5075	121.451	-2.3943	12.3494	-28.9251	12.1187
13.5525	-21.8743	1.74768	7.06704	-129.479	-9.61738	90.3578	-19.7435	13.5525	-21.8743	1.74768	7.06704	-129.479	-9.61738	90.3578	-19.7435	13.5525	-21.8743	1.74768	7.06704	-129.479	-9.61738	90.3578	-19.7435	13.5525	-21.8743	1.74768
3.41964	-10.106	-12.9758	19.578	-178.074	5.8474	45.048	-32.7601	3.41964	-10.106	-12.9758	19.578	-178.074	5.8474	45.048	-32.7601	3.41964	-10.106	-12.9758	19.578	-178.074	5.8474	45.048	-32.7601	3.41964	-10.106	-12.9758
3.02886	-8.08897	-9.70319	10.7901	-203.996	-3.91097	6.7614	-38.28	3.02886	-8.08897	-9.70319	10.7901	-203.996	-3.91097	6.7614	-38.28	3.02886	-8.08897	-9.70319	10.7901	-203.996	-3.91097	6.7614	-38.28	3.02886	-8.08897	-9.70319
8.77718	4.04241	-1.38558	7.25379	-139.814	2.6627	-2.69729	-37.1675	8.77718	4.04241	-1.38558	7.25379	-139.814	2.6627	-2.69729	-37.1675	8.77718	4.04241	-1.38558	7.25379	-139.814	2.6627	-2.69729	-37.1675	8.77718	4.04241	-1.38558
-2.5215	-1.91265	-0.49592	-23.8401	-99.6838	-1.85504	-49.0055	-32.6265	-2.5215	-1.91265	-0.49592	-23.8401	-99.6838	-1.85504	-49.0055	-32.6265	-2.5215	-1.91265	-0.49592	-23.8401	-99.6838	-1.85504	-49.0055	-32.6265	-2.5215	-1.91265	-0.49592
-4.67137	1.44653	-3.06578	-23.8832	-92.6779	-7.95879	-48.704	-28.3026	-4.67137	1.44653	-3.06578	-23.8832	-92.6779	-7.95879	-48.704	-28.3026	-4.67137	1.44653	-3.06578	-23.8832	-92.6779	-7.95879	-48.704	-28.3026	-4.67137	1.44653	-3.06578
-7.0169	-6.88374	18.8672	-8.59406	-41.9792	-4.07822	-73.8559	-26.8579	-7.0169	-6.88374	18.8672	-8.59406	-41.9792	-4.07822	-73.8559	-26.8579	-7.0169	-6.88374	18.8672	-8.59406	-41.9792	-4.07822	-73.8559	-26.8579	-7.0169	-6.88374	18.8672
2.71796	-0.62865	-5.68361	-20.8752	7.71108	-8.39344	-59.0671	-28.5301	2.71796	-0.62865	-5.68361	-20.8752	7.71108	-8.39344	-59.0671	-28.5301	2.71796	-0.62865	-5.68361	-20.8752	7.71108	-8.39344	-59.0671	-28.5301	2.71796	-0.62865	-5.68361
2.79164	-14.1668	-8.35038	-27.1518	-65.7419	-0.899521	-3.26482	-31.0272	2.79164	-14.1668	-8.35038	-27.1518	-65.7419	-0.899521	-3.26482	-31.0272	2.79164	-14.1668	-8.35038	-27.1518	-65.7419	-0.899521	-3.26482	-31.0272	2.79164	-14.1668	-8.35038
-13.7152	-2.21806	0.640969	-33.1258	-139.112	-12.9622	-6.17601	-31.9957	-13.7152	-2.21806	0.640969	-33.1258	-139.112	-12.9622	-6.17601	-31.9957	-13.7152	-2.21806	0.640969	-33.1258	-139.112	-12.9622	-6.17601	-31.9957	-13.7152	-2.21806	0.640969
-7.60456	-10.9427	-1.39828	-40.0796	-145.713	-18.2493	-32.5748	-31.3277	-7.60456	-10.9427	-1.39828	-40.0796	-145.713	-18.2493	-32.5748	-31.3277	-7.60456	-10.9427	-1.39828	-40.0796	-145.713	-18.2493	-32.5748	-31.3277	-7.60456	-10.9427	-1.39828
-1.9538	-4.05935	-6.2663	-19.6462	-34.0173	-25.2656	-73.7459	-30.0237	-1.9538	-4.05935	-6.2663	-19.6462	-34.0173	-25.2656	-73.7459	-30.0237	-1.9538	-4.05935	-6.2663	-19.6462	-34.0173	-25.2656	-73.7459	-30.0237	-1.9538	-4.05935	-6.2663
-1.16424	2.25963	12.2651	10.2737	103.999	-10.4486	-84.2088	-27.8746	-1.16424	2.25963	12.2651	10.2737	103.999	-10.4486	-84.2088	-27.8746	-1.16424	2.25963	12.2651	10.2737	103.999	-10.4486	-84.2088	-27.8746	-1.16424	2.25963	12.2651
-2.745	-8.28765	24.4282	37.0437	154.769	-10.5902	-72.6966	-24.2849	-2.745	-8.28765	24.4282	37.0437	154.769	-10.5902	-72.6966	-24.2849	-2.745	-8.28765	24.4282	37.0437	154.769	-10.5902	-72.6966	-24.2849	-2.745	-8.28765	24.4282
6.40645	-9.42287	20.2478	23.6847	233.36	-21.6825	-57.946	-20.2159	6.40645	-9.42287	20.2478	23.6847	233.36	-21.6825	-57.946	-20.2159	6.40645	-9.42287	20.2478	23.6847	233.36	-21.6825	-57.946	-20.2159	6.40645	-9.42287	20.2478
-1.56811	-12.2453	25.1833	21.0936	264.359	-8.98465	-49.3447	-17.516	-1.56811	-12.2453	25.1833	21.0936	264.359	-8.98465	-49.3447	-17.516	-1.56811	-12.2453	25.1833	21.0936	264.359	-8.98465	-49.3447	-17.516	-1.56811	-12.2453	25.1833
-4.34192	-6.68992	0.34397	58.9388	179.768	1.97092	-35.333	-17.173	-4.34192	-6.68992	0.34397	58.9388	179.768	1.97092	-35.333	-17.173	-4.34192	-6.68992	0.34397	58.9388	179.768	1.97092	-35.333	-17.173	-4.34192	-6.68992	0.34397
-10.6687	-1.30649	-3.80997	48.2319	65.0404	-4.09504	-29.9803	-18.5811	-10.6687	-1.30649	-3.80997	48.2319	65.0404	-4.09504	-29.9803	-18.5811	-10.6687	-1.30649	-3.80997	48.2319	65.0404	-4.09504	-29.9803	-18.5811	-10.6687	-1.30649	-3.80997
-12.2686	-5.39672	4.23369	54.5803	0.301797	12.4939	-36.9519	-20.2812	-12.2686	-5.39672	4.23369	54.5803	0.301797	12.4939	-36.9519	-20.2812	-12.2686	-5.39672	4.23369	54.5803	0.301797	12.4939	-36.9519	-20.2812	-12.2686	-5.39672	4.23369
-11.0111	-3.07148	-4.12296	58.4423	-16.8041	15.1007	-23.2043	-20.9479	-11.0111	-3.07148	-4.12296	58.4423	-16.8041	15.1007	-23.2043	-20.9479	-11.0111	-3.07148	-4.12296	58.4423	-16.8041	15.1007	-23.2043	-20.9479	-11.0111	-3.07148	-4.12296
3.35116	10.3666	-7.00417	78.4365	1.45488	34.2413	-1.06532	-19.4043	3.35116	10.3666	-7.00417	78.4365	1.45488	34.2413	-1.06532	-19.4043	3.35116	10.3666	-7.00417	78.4365	1.45488	34.2413	-1.06532	-19.4043	3.35116	10.3666	-7.00417
4.23586	-0.763856	-8.34718	67.8841	-34.2794	33.2304	-4.08256	-16.2896	4.23586	-0.763856	-8.34718	67.8841	-34.2794	33.2304	-4.08256	-16.2896	4.23586	-0.763856	-8.34718	67.8841	-34.2794	33.2304	-4.08256	-16.2896	4.23586	-0.763856	-8.34718
13.377	0.585484	-3.66046	73.997	-38.1882	16.9539	-6.08467	-13.7228	13.377	0.585484	-3.66046	73.997	-38.1882	16.9539	-6.08467	-13.7228	13.377	0.585484	-3.66046	73.997	-38.1882	16.9539	-6.08467	-13.7228	13.377	0.585484	-3.66046
-4.32519	-2.5868	-15.5512	48.8943	-42.2171	21.2936	11.6794	-12.7714	-4.32519	-2.5868	-15.5512	48.8943	-42.2171	21.2936	11.6794	-12.7714	-4.32519	-2.5868	-15.5512	48.8943	-42.2171	21.2936	11.6794	-12.7714	-4.32519	-2.5868	-15.5512
4.20362	-7.06791	-9.2505	45.7406	-24.1338	38.6338	20.0552	-12.6876	4.20362	-7.06791	-9.2505	45.7406	-24.1338	38.6338	20.0552	-12.6876	4.20362	-7.06791	-9.2505	45.7406	-24.1338	38.6338	20.0552	-12.6876	4.20362	-7.06791	-9.2505
-11.774	0.76298	4.63109	45.1205	7.02109	42.3138	16.9146	-12.9749	-11.774	0.76298	4.63109	45.1205	7.02109	42.3138	16.9146	-12.9749	-11.774	0.76298	4.63109	45.1205	7.02109	42.3138	16.9146	-12.9749	-11.774	0.76298	4.63109
1.3847	-3.76238	-11.3064	120.597	34.8619	18.9587	23.6241	-14.6978	1.3847	-3.76238	-11.3064	120.597	34.8619	18.9587	23.6241	-14.6978	1.3847	-3.76238	-11.3064	120.597	34.8619	18.9587	23.6241	-14.6978	1.3847	-3.76238	-11.3064
-10.9365	7.1148	-0.956585	147.532	49.6543	-20.0975	9.58509	-17.4646	-10.9365	7.1148	-0.956585	147.532	49.6543	-20.0975	9.58509	-17.4646	-10.9365	7.1148	-0.956585	147.532	49.6543	-20.0975	9.58509	-17.4646	-10.9365	7.1148	-0.956585
-17.1962	2.92661	4.54884	79.1544	88.6697	5.39219	10.3926	-17.5297	-17.1962	2.92661	4.54884	79.1544	88.6697	5.39219	10.3926	-17.5297	-17.1962	2.92661	4.54884	79.1544	88.6697	5.39219	10.3926	-17.5297	-17.1962	2.92661	4.54884
-8.52673	-4.11567	-5.20387	90.9035	102.816	-4.20989	-8.90493	-11.9504	-8.52673	-4.11567	-5.20387	90.9035	102.816	-4.20989	-8.90493	-11.9504	-8.52673	-4.11567	-5.20387	90.9035	102.816	-4.20989	-8.90493	-11.9504	-8.52673	-4.11567	-5.20387
14.3284	-5.95633	-4.90228	56.333	108.114	-9.85371	2.00576	-2.48388	14.3284	-5.95633	-4.90228	56.333	108.114	-9.85371	2.00576	-2.48388	14.3284	-5.95633	-4.90228	56.333	108.114	-9.85371	2.00576	-2.48388	14.3284	-5.95633	-4.90228
8.94871	5.50066	-14.6696	38.7263	130.243	6.48171	3.45835	5.95011	8.94871	5.50066	-14.6696	38.7263	130.243	6.48171	3.45835	5.95011	8.94871	5.50066	-14.6696	38.7263	130.243	6.48171	3.45835	5.95011	8.94871	5.50066	-14.6696
7.66674	9.00008	-13.1437	4.32226	86.2948	40.2181	8.90688	8.99067	7.66674	9.00008	-13.1437	4.32226	86.2948	40.2181	8.90688	8.99067	7.66674	9.00008	-13.1437	4.32226	86.2948	40.2181	8.90688	8.99067	7.66674	9.00008	-13.1437
14.9674	6.18786	-6.02329	-39.1092	87.161	21.4443	10.3532	4.72816	14.9674	6.18786	-6.02329	-39.1092	87.161	21.4443	10.3532	4.72816	14.9674	6.18786	-6.02329	-39.1092	87.161	21.4443	10.3532	4.72816	14.9674	6.18786	-6.02329
22.5774	2.46913	-2.143	-135.658	83.9588	2.05454	12.9739	-5.79676	22.5774	2.46913	-2.143	-135.658	83.9588	2.05454	12.9739	-5.79676	22.5774	2.46913	-2.143	-135.658	83.9588	2.05454	12.9739	-5.79676	22.5774	2.46913	-2.143
4.61973	-1.22571	6.39087	-230.073	74.7942	-17.7676	12.332	-19.2608	4.61973	-1.22571	6.39087	-230.073	74.7942	-17.7676	12.332	-19.2608	4.61973	-1.22571	6.39087	-230.073	74.7942	-17.7676	12.332	-19.2608	4.61973	-1.22571	6.39087
4.63067	4.30121	8.84326	-290.323	34.5545	-30.3842	16.9913	-31.8636	4.63067	4.30121	8.84326	-290.323	34.5545	-30.3842	16.9913	-31.8636	4.63067	4.30121	8.84326	-290.323	34.5545	-30.3842	16.9913	-31.8636	4.63067	4.30121	8.84326
-7.11449	11.2154	9.52627	-255.549	39.4348	-16.2103	9.65161	-41.5469	-7.11449	11.2154	9.52627	-255.549	39.4348	-16.2103	9.65161	-41.5469	-7.11449	11.2154	9.52627	-255.549	39.4348	-16.2103	9.65161	-41.5469	-7.11449	11.2154	9.52627
-6.68305	13.7765	12.4179	-260.738	35.5251	48.4832	11.721	-46.6446	-6.68305	13.7765	12.4179	-260.738	35.5251	48.4832	11.721	-46.6446	-6.68305	13.7765	12.4179	-260.738	35.5251	48.4832	11.721	-46.6446	-6.68305	13.7765	12.4179
-0.243082	1.86213	0.648034	-249.039	47.7355	91.2895	0.901346	-46.516	-0.243082	1.86213	0.648034	-249.039	47.7355	91.2895	0.901346	-46.516	-0.243082	1.86213	0.648034	-249.039	47.7355	91.2895	0.901346	-46.516	-0.243082	1.86213	0.648034
-2.00152	-4.53262	1.0805	-256.843	43.7941	55.9729	10.0871	-41.9478	-2.00152	-4.53262	1.0805	-256.843	43.7941	55.9729	10.0871	-41.9478	-2.00152	-4.53262	1.0805	-256.843	43.7941	55.9729	10.0871	-41.9478	-2.00152	-4.53262	1.0805
6.57852	-8.08875	-6.16635	-180.163	6.14682	54.8276	20.2496	-34.9823	6.57852	-8.08875	-6.16635	-180.163	6.14682	54.8276	20.2496	-34.9823	6.57852	-8.08875	-6.16635	-180.163	6.14682	54.8276	20.2496	-34.9823	6.57852	-8.08875	-6.16635
-3.21617	-12.5402	13.3198	-62.6466	17.9465	101.715	28.5978	-26.0363	-3.21617	-12.5402	13.3198	-62.6466	17.9465	101.715	28.5978	-26.0363	-3.21617	-12.5402	13.3198	-62.6466	17.9465	101.715	28.5978	-26.0363	-3.21617	-12.5402	13.3198
-14.3235	-0.604891	21.1796	87.6138	17.1495	67.0873	8.8646	-15.8389	-14.3235	-0.604891	21.1796	87.6138	17.1495	67.0873	8.8646	-15.8389	-14.3235	-0.604891	21.1796	87.6138	17.1495	67.0873	8.8646	-15.8389	-14.3235	-0.604891	21.1796
3.72141	5.46397	6.38618	96.4956	-21.9366	-34.239	13.4471	-6.88915	3.72141	5.46397	6.38618	96.4956	-21.9366	-34.239	13.4471	-6.88915	3.72141	5.46397	6.38618	96.4956	-21.9366	-34.239	13.4471	-6.88915	3.72141	5.46397	6.38618
10.3544	6.07332	2.22073	83.3458	-23.0768	-177.06	5.07472	-2.11319	10.3544	6.07332	2.22073	83.3458	-23.0768	-177.06	5.07472	-2.11319	10.3544	6.07332	2.22073	83.3458	-23.0768	-177.06	5.07472	-2.11319	10.3544	6.07332	2.22073
15.3272	17.4268	10.7281	52.6285	-6.96366	-233.081	17.762	-1.7309	15.3272	17.4268	10.7281	52.6285	-6.96366	-233.081	17.762	-1.7309	15.3272	17.4268	10.7281	52.6285	-6.96366	-233.081	17.762	-1.7309	15.3272	17.4268	10.7281
8.23922	13.0107	6.77325	64.1813	-36.9641	27.2655	14.5148	-4.48775	8.23922	13.0107	6.77325	64.1813	-36.9641	27.2655	14.5148	-4.48775	8.23922	13.0107	6.77325	64.1813	-36.9641	27.2655	14.5148	-4.48775	8.23922	13.0107	6.77325
20.1584	13.5492	12.945	68.7171	-5.96694	232.435	9.5976	-8.36754	20.1584	13.5492	12.945	68.7171	-5.96694	232.435	9.5976	-8.36754	20.1584	13.5492	12.945	68.7171	-5.96694	232.435	9.5976	-8.36754	20.1584	13.5492	12.945
2.86978	6.06039	-10.8738	37.4179	2.31559	210.452	-1.74475	-10.1958	2.86978	6.06039	-10.8738	37.4179	2.31559	210.452	-1.74475	-10.1958	2.86978	6.06039	-10.8738	37.4179	2.31559	210.452	-1.74475	-10.1958	2.86978	6.06039	-10.8738
7.02484	1.23581	-8.18364	23.919	8.04088	52.1911	8.56723	-7.24809	7.02484	1.23581	-8.18364	23.919	8.04088	52.1911	8.56723	-7.24809	7.02484	1.23581	-8.18364	23.919	8.04088	52.1911	8.56723	-7.24809	7.02484	1.23581	-8.18364
-5.02434	12.147	2.11618	171.526	-18.7579	7.0935	12.0042	1.07146	-5.02434	12.147	2.11618	171.526	-18.7579	7.0935	12.0042	1.07146	-5.02434	12.147	2.11618	171.526	-18.7579	7.0935	12.0042	1.07146	-5.02434	12.147	2.11618
6.26964	6.28268	5.85527	421.042	-119.608	36.5268	19.9654	13.0476	6.26964	6.28268	5.85527	421.042	-119.608	36.5268	19.9654	13.0476	6.26964	6.28268	5.85527	421.042	-119.608	36.5268	19.9654	13.0476	6.26964	6.28268	5.85527
2.35297	12.0124	9.13051	544.81	-170.037	56.324	16.2364	25.1834	2.35297	12.0124	9.13051	544.81	-170.037	56.324	16.2364	25.1834	2.35297	12.0124	9.13051	544.81	-170.037	56.324	16.2364	25.1834	2.35297	12.0124	9.13051
13.6531	6.64085	14.5926	549.813	-183.722	20.6426	22.1936	33.3258	13.6531	6.64085	14.5926	549.813	-183.722	20.6426	22.1936	33.3258	13.6531	6.64085	14.5926	549.813	-183.722	20.6426	22.1936	33.3258	13.6531	6.64085	14.5926
3.79173	10.4411	22.9324	555.533	-154.434	-142.46	37.699	34.5702	3.79173	10.4411	22.9324	555.533	-154.434	-142.46	37.699	34.5702	3.79173	10.4411	22.9324	555.533	-154.434	-142.46	37.699	34.5702	3.79173	10.4411	22.9324
4.06311	7.38164	13.296	472.612	-215.803	-269.611	19.9163	28.0746	4.06311	7.38164	13.296	472.612	-215.803	-269.611	19.9163	28.0746	4.06311	7.38164	13.296	472.612	-215.803	-269.611	19.9163	28.0746	4.06311	7.38164	13.296
1.80274	6.61146	11.506	139.021	-174.218	-373.727	2.63739	16.2822	1.80274	6.61146	11.506	139.021	-174.218	-373.727	2.63739	16.2822	1.80274	6.61146	11.506	139.021	-174.218	-373.727	2.63739	16.2822	1.80274	6.61146	11.506
-4.87754	8.68787	8.13173	164.593	-33.1566	-415.955	-4.34002	5.70603	-4.87754	8.68787	8.13173	164.593	-33.1566	-415.955	-4.34002	5.70603	-4.87754	8.68787	8.13173	164.593	-33.1566	-415.955	-4.34002	5.70603	-4.87754	8.68787	8.13173
-3.82736	6.71444	-11.0571	173.709	7.82534	-397.93	-4.9188	3.35584	-3.82736	6.71444	-11.0571	173.709	7.82534	-397.93	-4.9188	3.35584	-3.82736	6.71444	-11.0571	173.709	7.82534	-397.93	-4.9188	3.35584	-3.82736	6.71444	-11.0571
-4.2227	-1.72073	3.05018	4.9296	0.844536	-393.001	-7.11816	11.9323	-4.2227	-1.72073	3.05018	4.9296	0.844536	-393.001	-7.11816	11.9323	-4.2227	-1.72073	3.05018	4.9296	0.844536	-393.001	-7.11816	11.9323	-4.2227	-1.72073	3.05018
-16.7927	-2.76632	1.13294	-235.379	-28.3013	-356.721	-6.09465	28.6047	-16.7927	-2.76632	1.13294	-235.379	-28.3013	-356.721	-6.09465	28.6047	-16.7927	-2.76632	1.13294	-235.379	-28.3013	-356.721	-6.09465	28.6047	-16.7927	-2.76632	1.13294
-11.78	-3.02081	0.253452	-248.081	-54.844	-295.844	-0.229406	46.1897	-11.78	-3.02081	0.253452	-248.081	-54.844	-295.844	-0.229406	46.1897	-11.78	-3.02081	0.253452	-248.081	-54.844	-295.844	-0.229406	46.1897	-11.78	-3.02081	0.253452
-10.5602	1.17329	-0.131061	-234.458	-46.147	-140.62	8.29066	57.8803	-10.5602	1.17329	-0.131061	-234.458	-46.147	-140.62	8.29066	57.8803	-10.5602	1.17329	-0.131061	-234.458	-46.147	-140.62	8.29066	57.8803	-10.5602	1.17329	-0.131061
-7.2999	3.53673	-8.65751	-278.328	-10.1282	29.4204	11.0019	59.1938	-7.2999	3.53673	-8.65751	-278.328	-10.1282	29.4204	11.0019	59.1938	-7.2999	3.53673	-8.65751	-278.328	-10.1282	29.4204	11.0019	59.1938	-7.2999	3.53673	-8.65751
-6.60814	8.13661	-8.88551	-407.046	-15.5831	118.444	9.77443	50.1831	-6.60814	8.13661	-8.88551	-407.046	-15.5831	118.444	9.77443	50.1831	-6.60814	8.13661	-8.88551	-407.046	-15.5831	118.444	9.77443	50.1831	-6.60814	8.13661	-8.88551
8.2917	12.8795	-4.90543	-559.871	-0.978967	167.595	-0.238626	33.8749	8.2917	12.8795	-4.90543	-559.871	-0.978967	167.595	-0.238626	33.8749	8.2917	12.8795	-4.90543	-559.871	-0.978967	167.595	-0.238626	33.8749	8.2917	12.8795	-4.90543
5.18767	18.2701	-9.13944	-651.105	53.3349	240.155	-1.06812	14.3249	5.18767	18.2701	-9.13944	-651.105	53.3349	240.155	-1.06812	14.3249	5.18767	18.2701	-9.13944	-651.105	53.3349	240.155	-1.06812	14.3249	5.18767	18.2701	-9.13944
7.53763	10.5364	-2.44715	-601.987	88.3381	211.619	-7.66268	-4.96879	7.53763	10.5364	-2.44715	-601.987	88.3381	211.619	-7.66268	-4.96879	7.53763	10.5364	-2.44715	-601.987	88.3381	211.619	-7.66268	-4.96879	7.53763	10.5364	-2.44715
10.1754	9.59848	-25.1366	-575.695	95.9426	272.341	-0.572907	-21.4854	10.1754	9.59848	-25.1366	-575.695	95.9426	272.341	-0.572907	-21.4854	10.1754	9.59848	-25.1366	-575.695	95.9426	272.341	-0.572907	-21.4854	10.1754	9.59848	-25.1366
3.74651	23.4125	-0.64801	-407.202	46.691	400.124	-0.20344	-33.753	3.74651	23.4125	-0.64801	-407.202	46.691	400.124	-0.20344	-33.753	3.74651	23.4125	-0.64801	-407.202	46.691	400.124	-0.20344	-33.753	3.74651	23.4125	-0.64801
9.27513	12.3145	6.18445	-58.8145	87.2963	389.644	-13.1377	-41.3414	9.27513	12.3145	6.18445	-58.8145	87.2963	389.644	-13.1377	-41.3414	9.27513	12.3145	6.18445	-58.8145	87.2963	389.644	-13.1377	-41.3414	9.27513	12.3145	6.18445
7.16838	-0.349738	5.0881	150.604	105.326	318.599	-12.7202	-43.5442	7.16838	-0.349738	5.0881	150.604	105.326	318.599	-12.7202	-43.5442	7.16838	-0.349738	5.0881	150.604	105.326	318.599	-12.7202	-43.5442	7.16838	-0.349738	5.0881
1.51508	2.27163	18.8344	36.0273	149.656	184.301	-9.06788	-40.4496	1.51508	2.27163	18.8344	36.0273	149.656	184.301	-9.06788	-40.4496	1.51508	2.27163	18.8344	36.0273	149.656	184.301	-9.06788	-40.4496	1.51508	2.27163	18.8344
10.4303	-0.0785705	14.3852	-235.947	123.318	11.8132	-4.26348	-34.3819	10.4303	-0.0785705	14.3852	-235.947	123.318	11.8132	-4.26348	-34.3819	10.4303	-0.0785705	14.3852	-235.947	123.318	11.8132	-4.26348	-34.3819	10.4303	-0.0785705	14.3852
10.5455	-2.43106	13.4397	-202.606	59.1379	-106.722	-9.83403	-28.5362	10.5455	-2.43106	13.4397	-202.606	59.1379	-106.722	-9.83403	-28.5362	10.5455	-2.43106	13.4397	-202.606	59.1379	-106.722	-9.83403	-28.5362	10.5455	-2.43106	13.4397
-0.482119	-5.77938	2.05199	-201.432	34.2706	-196.227	3.06459	-24.6105	-0.482119	-5.77938	2.05199	-201.432	34.2706	-196.227	3.06459	-24.6105	-0.482119	-5.77938	2.05199	-201.432	34.2706	-196.227	3.06459	-24.6105	-0.482119	-5.77938	2.05199
-4.34916	-0.0319905	-14.0906	-232.842	43.5113	-208.882	-3.27413	-23.4174	-4.34916	-0.0319905	-14.0906	-232.842	43.5113	-208.882	-3.27413	-23.4174	-4.34916	-0.0319905	-14.0906	-232.842	43.5113	-208.882	-3.27413	-23.4174	-4.34916	-0.0319905	-14.0906
-7.18266	10.7522	-2.20749	-381.27	18.0756	-187.411	2.71536	-24.5476	-7.18266	10.7522	-2.20749	-381.27	18.0756	-187.411	2.71536	-24.5476	-7.18266	10.7522	-2.20749	-381.27	18.0756	-187.411	2.71536	-24.5476	-7.18266	10.7522	-2.20749
-10.2085	9.98419	0.0898933	-191.866	-63.2206	-138.303	4.8354	-26.9836	-10.2085	9.98419	0.0898933	-191.866	-63.2206	-138.303	4.8354	-26.9836	-10.2085	9.98419	0.0898933	-191.866	-63.2206	-138.303	4.8354	-26.9836	-10.2085	9.98419	0.0898933
-7.2451	0.398284	10.5252	99.2477	-23.0849	-29.336	11.3118	-28.0948	-7.2451	0.398284	10.5252	99.2477	-23.0849	-29.336	11.3118	-28.0948	-7.2451	0.398284	10.5252	99.2477	-23.0849	-29.336	11.3118	-28.0948	-7.2451	0.398284	10.5252
5.1161	5.38637	10.3664	225.511	141.483	14.9087	8.1786	-25.9239	5.1161	5.38637	10.3664	225.511	141.483	14.9087	8.1786	-25.9239	5.1161	5.38637	10.3664	225.511	141.483	14.9087	8.1786	-25.9239	5.1161	5.38637	10.3664
6.2	9.58432	6.2669	200.734	267.827	67.062	-13.9935	-20.4651	6.2	9.58432	6.2669	200.734	267.827	67.062	-13.9935	-20.4651	6.2	9.58432	6.2669	200.734	267.827	67.062	-13.9935	-20.4651	6.2	9.58432	6.2669
4.85014	-1.01778	-4.18359	332.439	291.052	107.03	-15.2162	-13.3062	4.85014	-1.01778	-4.18359	332.439	291.052	107.03	-15.2162	-13.3062	4.85014	-1.01778	-4.18359	332.439	291.052	107.03	-15.2162	-13.3062	4.85014	-1.01778	-4.18359
4.29641	1.92505	-12.1621	402.182	205.181	182.803	-7.27767	-7.08981	4.29641	1.92505	-12.1621	402.182	205.181	182.803	-7.27767	-7.08981	4.29641	1.92505	-12.1621	402.182	205.181	182.803	-7.27767	-7.08981	4.29641	1.92505	-12.1621
7.36611	7.28217	-22.0354	385.704	58.9772	145.889	7.29211	-3.50046	7.36611	7.28217	-22.0354	385.704	58.9772	145.889	7.29211	-3.50046	7.36611	7.28217	-22.0354	385.704	58.9772	145.889	7.29211	-3.50046	7.36611	7.28217	-22.0354
2.87672	14.1579	-7.99882	323.512	-35.8894	102.959	10.3991	-2.82784	2.87672	14.1579	-7.99882	323.512	-35.8894	102.959	10.3991	-2.82784	2.87672	14.1579	-7.99882	323.512	-35.8894	102.959	10.3991	-2.82784	2.87672	14.1579	-7.99882
20.7673	3.05104	-15.0504	220.023	-98.3787	121.675	-2.64646	-3.73457	20.7673	3.05104	-15.0504	220.023	-98.3787	121.675	-2.64646	-3.73457	20.7673	3.05104	-15.0504	220.023	-98.3787	121.675	-2.64646	-3.73457	20.7673	3.05104	-15.0504
4.83069	2.18438	-9.74858	88.1399	-155.903	100.409	-8.88938	-5.37699	4.83069	2.18438	-9.74858	88.1399	-155.903	100.409	-8.88938	-5.37699	4.83069	2.18438	-9.74858	88.1399	-155.903	100.409	-8.88938	-5.37699	4.83069	2.18438	-9.74858
-12.4953	-0.576915	-8.95544	-52.0988	-192.468	97.182	4.72442	-6.96725	-12.4953	-0.576915	-8.95544	-52.0988	-192.468	97.182	4.72442	-6.96725	-12.4953	-0.576915	-8.95544	-52.0988	-192.468	97.182	4.72442	-6.96725	-12.4953	-0.576915	-8.95544
0.306869	-0.538808	22.0737	-184.641	-194.18	62.0274	-10.5568	-7.70266	0.306869	-0.538808	22.0737	-184.641	-194.18	62.0274	-10.5568	-7.70266	0.306869	-0.538808	22.0737	-184.641	-194.18	62.0274	-10.5568	-7.70266	0.306869	-0.538808	22.0737
-5.58896	-0.846673	3.91979	-303.273	-183.471	41.3396	12.3341	-6.89126	-5.58896	-0.846673	3.91979	-303.273	-183.471	41.3396	12.3341	-6.89126	-5.58896	-0.846673	3.91979	-303.273	-183.471	41.3396	12.3341	-6.89126	-5.58896	-0.846673	3.91979
-3.72145	-10.0078	-0.170554	-406.632	-156.05	26.3758	27.9105	-4.58749	-3.72145	-10.0078	-0.170554	-406.632	-156.05	26.3758	27.9105	-4.58749	-3.72145	-10.0078	-0.170554	-406.632	-156.05	26.3758	27.9105	-4.58749	-3.72145	-10.0078	-0.170554
3.17639	-1.23616	4.81298	-450.233	-144.855	16.2582	10.5077	-1.36784	3.17639	-1.23616	4.81298	-450.233	-144.855	16.2582	10.5077	-1.36784	3.17639	-1.23616	4.81298	-450.233	-144.855	16.2582	10.5077	-1.36784	3.17639	-1.23616	4.81298
-0.762748	2.42781	6.47507	-454.728	-140.427	21.7818	20.5971	2.70172	-0.762748	2.42781	6.47507	-454.728	-140.427	21.7818	20.5971	2.70172	-0.762748	2.42781	6.47507	-454.728	-140.427	21.7818	20.5971	2.70172	-0.762748	2.42781	6.47507
-2.45485	-0.822282	9.12742	-441.09	-138.062	16.6807	-6.16411	7.26894	-2.45485	-0.822282	9.12742	-441.09	-138.062	16.6807	-6.16411	7.26894	-2.45485	-0.822282	9.12742	-441.09	-138.062	16.6807	-6.16411	7.26894	-2.45485	-0.822282	9.12742
-13.0371	3.38443	23.2633	-386.739	-106.791	-9.56646	-4.63691	10.9926	-13.0371	3.38443	23.2633	-386.739	-106.791	-9.56646	-4.63691	10.9926	-13.0371	3.38443	23.2633	-386.739	-106.791	-9.56646	-4.63691	10.9926	-13.0371	3.38443	23.2633
12.9924	3.26575	25.7085	-326.674	-87.3589	3.23164	-20.0763	11.5777	12.9924	3.26575	25.7085	-326.674	-87.3589	3.23164	-20.0763	11.5777	12.9924	3.26575	25.7085	-326.674	-87.3589	3.23164	-20.0763	11.5777	12.9924	3.26575	25.7085
3.52717	-3.857	9.65216	-307.565	-21.6817	39.8057	-9.31681	7.867	3.52717	-3.857	9.65216	-307.565	-21.6817	39.8057	-9.31681	7.867	3.52717	-3.857	9.65216	-307.565	-21.6817	39.8057	-9.31681	7.867	3.52717	-3.857	9.65216
-1.21835	-5.86015	-3.99965	-292.731	25.5007	42.6378	-14.533	0.138488	-1.21835	-5.86015	-3.99965	-292.731	25.5007	42.6378	-14.533	0.138488	-1.21835	-5.86015	-3.99965	-292.731	25.5007	42.6378	-14.533	0.138488	-1.21835	-5.86015	-3.99965
5.31915	-13.1006	-11.9983	-249.972	40.8149	73.0259	-6.66266	-10.4903	5.31915	-13.1006	-11.9983	-249.972	40.8149	73.0259	-6.66266	-10.4903	5.31915	-13.1006	-11.9983	-249.972	40.8149	73.0259	-6.66266	-10.4903	5.31915	-13.1006	-11.9983
-4.71893	-5.36544	-1.7117	-179.804	12.9272	50.0252	-1.74976	-22.4146	-4.71893	-5.36544	-1.7117	-179.804	12.9272	50.0252	-1.74976	-22.4146	-4.71893	-5.36544	-1.7117	-179.804	12.9272	50.0252	-1.74976	-22.4146	-4.71893	-5.36544	-1.7117
-8.87949	-4.75216	-11.4153	-117.092	31.6528	6.00441	3.18211	-32.1125	-8.87949	-4.75216	-11.4153	-117.092	31.6528	6.00441	3.18211	-32.1125	-8.87949	-4.75216	-11.4153	-117.092	31.6528	6.00441	3.18211	-32.1125	-8.87949	-4.75216	-11.4153
-19.6344	-8.6828	-4.49658	-59.4445	-5.01954	28.0204	12.8289	-36.4194	-19.6344	-8.6828	-4.49658	-59.4445	-5.01954	28.0204	12.8289	-36.4194	-19.6344	-8.6828	-4.49658	-59.4445	-5.01954	28.0204	12.8289	-36.4194	-19.6344	-8.6828	-4.49658
-10.6193	-3.17058	-0.957369	-24.3973	-25.983	52.4194	18.0295	-35.5479	-10.6193	-3.17058	-0.957369	-24.3973	-25.983	52.4194	18.0295	-35.5479	-10.6193	-3.17058	-0.957369	-24.3973	-25.983	52.4194	18.0295	-35.5479	-10.6193	-3.17058	-0.957369
-8.94602	19.836	-9.57612	21.7567	10.1023	49.3517	6.86528	-32.2977	-8.94602	19.836	-9.57612	21.7567	10.1023	49.3517	6.86528	-32.2977	-8.94602	19.836	-9.57612	21.7567	10.1023	49.3517	6.86528	-32.2977	-8.94602	19.836	-9.57612
-7.4882	21.3322	4.79757	72.7971	-5.42381	-10.4155	10.6289	-29.5427	-7.4882	21.3322	4.79757	72.7971	-5.42381	-10.4155	10.6289	-29.5427	-7.4882	21.3322	4.79757	72.7971	-5.42381	-10.4155	10.6289	-29.5427	-7.4882	21.3322	4.79757
-6.21718	13.7897	6.75173	73.4249	-39.7867	-41.9594	4.15633	-27.7615	-6.21718	13.7897	6.75173	73.4249	-39.7867	-41.9594	4.15633	-27.7615	-6.21718	13.7897	6.75173	73.4249	-39.7867	-41.9594	4.15633	-27.7615	-6.21718	13.7897	6.75173
-1.66262	11.9079	13.6366	59.0228	-34.4886	-75.1732	7.58889	-25.5357	-1.66262	11.9079	13.6366	59.0228	-34.4886	-75.1732	7.58889	-25.5357	-1.66262	11.9079	13.6366	59.0228	-34.4886	-75.1732	7.58889	-25.5357	-1.66262	11.9079	13.6366
3.68917	9.65587	12.1889	52.8197	-10.2606	-98.6832	23.4439	-20.4779	3.68917	9.65587	12.1889	52.8197	-10.2606	-98.6832	23.4439	-20.4779	3.68917	9.65587	12.1889	52.8197	-10.2606	-98.6832	23.4439	-20.4779	3.68917	9.65587	12.1889
-1.65678	11.0587	24.8334	28.6482	-38.9835	-101.01	24.5405	-11.4812	-1.65678	11.0587	24.8334	28.6482	-38.9835	-101.01	24.5405	-11.4812	-1.65678	11.0587	24.8334	28.6482	-38.9835	-101.01	24.5405	-11.4812	-1.65678	11.0587	24.8334
-5.76147	15.6297	5.28028	15.606	-46.5493	-108.817	30.9057	0.292306	-5.76147	15.6297	5.28028	15.606	-46.5493	-108.817	30.9057	0.292306	-5.76147	15.6297	5.28028	15.606	-46.5493	-108.817	30.9057	0.292306	-5.76147	15.6297	5.28028
-24.9059	8.60931	-5.82488	-20.1371	-45.945	-109.176	25.5535	11.1972	-24.9059	8.60931	-5.82488	-20.1371	-45.945	-109.176	25.5535	11.1972	-24.9059	8.60931	-5.82488	-20.1371	-45.945	-109.176	25.5535	11.1972	-24.9059	8.60931	-5.82488
-4.63144	9.18119	-2.29099	-48.0167	-34.0021	-98.6735	26.5061	17.7487	-4.63144	9.18119	-2.29099	-48.0167	-34.0021	-98.6735	26.5061	17.7487	-4.63144	9.18119	-2.29099	-48.0167	-34.0021	-98.6735	26.5061	17.7487	-4.63144	9.18119	-2.29099
10.4755	9.62563	-13.9141	-42.9094	-25.4126	-87.2714	9.06674	18.6234	10.4755	9.62563	-13.9141	-42.9094	-25.4126	-87.2714	9.06674	18.6234	10.4755	9.62563	-13.9141	-42.9094	-25.4126	-87.2714	9.06674	18.6234	10.4755	9.62563	-13.9141
18.3076	6.1004	-19.5119	-37.8576	-11.8331	-81.5644	1.20087	14.1439	18.3076	6.1004	-19.5119	-37.8576	-11.8331	-81.5644	1.20087	14.1439	18.3076	6.1004	-19.5119	-37.8576	-11.8331	-81.5644	1.20087	14.1439	18.3076	6.1004	-19.5119
10.5972	5.89145	-21.6254	-26.8097	-37.7188	-49.129	-2.1484	5.47054	10.5972	5.89145	-21.6254	-26.8097	-37.7188	-49.129	-2.1484	5.47054	10.5972	5.89145	-21.6254	-26.8097	-37.7188	-49.129	-2.1484	5.47054	10.5972	5.89145	-21.6254
-4.91588	15.2002	-20.3189	10.3434	-68.1143	-23.9531	-0.550057	-4.00266	-4.91588	15.2002	-20.3189	10.3434	-68.1143	-23.9531	-0.550057	-4.00266	-4.91588	15.2002	-20.3189	10.3434	-68.1143	-23.9531	-0.550057	-4.00266	-4.91588	15.2002	-20.3189
-9.3364	11.1396	0.456624	21.3126	-106.271	-42.5858	-4.5006	-8.75817	-9.3364	11.1396	0.456624	21.3126	-106.271	-42.5858	-4.5006	-8.75817	-9.3364	11.1396	0.456624	21.3126	-106.271	-42.5858	-4.5006	-8.75817	-9.3364	11.1396	0.456624
21.4064	4.02339	5.10728	-10.6725	-114.961	-47.1423	2.44644	-4.42807	21.4064	4.02339	5.10728	-10.6725	-114.961	-47.1423	2.44644	-4.42807	21.4064	4.02339	5.10728	-10.6725	-114.961	-47.1423	2.44644	-4.42807	21.4064	4.02339	5.10728
1.55512	-3.76379	13.3444	-21.3731	-118.009	21.3735	39.6994	8.45263	1.55512	-3.76379	13.3444	-21.3731	-118.009	21.3735	39.6994	8.45263	1.55512	-3.76379	13.3444	-21.3731	-118.009	21.3735	39.6994	8.45263	1.55512	-3.76379	13.3444
5.47092	-9.10113	4.69211	-13.6607	-120.115	3.58894	32.6072	24.4325	5.47092	-9.10113	4.69211	-13.6607	-120.115	3.58894	32.6072	24.4325	5.47092	-9.10113	4.69211	-13.6607	-120.115	3.58894	32.6072	24.4325	5.47092	-9.10113	4.69211
4.70185	-9.18141	11.3818	25.993	-111.101	8.01799	22.4881	35.9845	4.70185	-9.18141	11.3818	25.993	-111.101	8.01799	22.4881	35.9845	4.70185	-9.18141	11.3818	25.993	-111.101	8.01799	22.4881	35.9845	4.70185	-9.18141	11.3818
-4.78053	-13.656	31.9187	51.016	-85.8722	54.4612	33.5605	38.1727	-4.78053	-13.656	31.9187	51.016	-85.8722	54.4612	33.5605	38.1727	-4.78053	-13.656	31.9187	51.016	-85.8722	54.4612	33.5605	38.1727	-4.78053	-13.656	31.9187
0.702021	-17.7121	16.6607	52.8073	-51.6845	129.787	23.0838	31.7908	0.702021	-17.7121	16.6607	52.8073	-51.6845	129.787	23.0838	31.7908	0.702021	-17.7121	16.6607	52.8073	-51.6845	129.787	23.0838	31.7908	0.702021	-17.7121	16.6607
-6.01894	-5.40443	13.2859	62.1758	-44.0268	81.724	31.3093	20.8389	-6.01894	-5.40443	13.2859	62.1758	-44.0268	81.724	31.3093	20.8389	-6.01894	-5.40443	13.2859	62.1758	-44.0268	81.724	31.3093	20.8389	-6.01894	-5.40443	13.2859
5.16224	-9.88962	10.0051	65.826	-37.0666	19.307	21.5047	7.66261	5.16224	-9.88962	10.0051	65.826	-37.0666	19.307	21.5047	7.66261	5.16224	-9.88962	10.0051	65.826	-37.0666	19.307	21.5047	7.66261	5.16224	-9.88962	10.0051
4.23796	-16.3369	3.00015	60.8712	-26.1062	48.1811	55.9993	-7.40186	4.23796	-16.3369	3.00015	60.8712	-26.1062	48.1811	55.9993	-7.40186	4.23796	-16.3369	3.00015	60.8712	-26.1062	48.1811	55.9993	-7.40186	4.23796	-16.3369	3.00015
-0.296291	-20.3639	-1.99746	52.2841	-1.33249	70.896	72.2465	-24.0614	-0.296291	-20.3639	-1.99746	52.2841	-1.33249	70.896	72.2465	-24.0614	-0.296291	-20.3639	-1.99746	52.2841	-1.33249	70.896	72.2465	-24.0614	-0.296291	-20.3639	-1.99746
12.9501	-5.229	-7.38802	75.4142	39.171	70.5819	92.1259	-42.0798	12.9501	-5.229	-7.38802	75.4142	39.171	70.5819	92.1259	-42.0798	12.9501	-5.229	-7.38802	75.4142	39.171	70.5819	92.1259	-42.0798	12.9501	-5.229	-7.38802
6.59993	-17.4198	-10.7201	79.4304	56.9249	54.8972	99.1053	-60.4707	6.59993	-17.4198	-10.7201	79.4304	56.9249	54.8972	99.1053	-60.4707	6.59993	-17.4198	-10.7201	79.4304	56.9249	54.8972	99.1053	-60.4707	6.59993	-17.4198	-10.7201
8.99495	-19.485	-11.0218	115.193	104.967	33.6594	112.164	-76.7522	8.99495	-19.485	-11.0218	115.193	104.967	33.6594	112.164	-76.7522	8.99495	-19.485	-11.0218	115.193	104.967	33.6594	112.164	-76.7522	8.99495	-19.485	-11.0218
19.7668	-9.03285	-14.9746	122.598	121.986	27.001	131.605	-86.7835	19.7668	-9.03285	-14.9746	122.598	121.986	27.001	131.605	-86.7835	19.7668	-9.03285	-14.9746	122.598	121.986	27.001	131.605	-86.7835	19.7668	-9.03285	-14.9746
16.9658	-4.49133	-19.7223	90.142	146.575	41.0292	127.812	-87.5441	16.9658	-4.49133	-19.7223	90.142	146.575	41.0292	127.812	-87.5441	16.9658	-4.49133	-19.7223	90.142	146.575	41.0292	127.812	-87.5441	16.9658	-4.49133	-19.7223
-3.96563	-5.09217	-16.5563	50.2856	135.644	95.6561	121.229	-80.1522	-3.96563	-5.09217	-16.5563	50.2856	135.644	95.6561	121.229	-80.1522	-3.96563	-5.09217	-16.5563	50.2856	135.644	95.6561	121.229	-80.1522	-3.96563	-5.09217	-16.5563
-4.09183	0.444393	-19.7407	40.0253	132.882	102.071	113.086	-67.6105	-4.09183	0.444393	-19.7407	40.0253	132.882	102.071	113.086	-67.6105	-4.09183	0.444393	-19.7407	40.0253	132.882	102.071	113.086	-67.6105	-4.09183	0.444393	-19.7407
6.03843	-10.7182	-26.0218	60.3088	146.489	34.3955	103.764	-53.0203	6.03843	-10.7182	-26.0218	60.3088	146.489	34.3955	103.764	-53.0203	6.03843	-10.7182	-26.0218	60.3088	146.489	34.3955	103.764	-53.0203	6.03843	-10.7182	-26.0218
7.06428	2.92364	-14.5288	72.8988	174.697	-85.7128	81.7091	-39.2538	7.06428	2.92364	-14.5288	72.8988	174.697	-85.7128	81.7091	-39.2538	7.06428	2.92364	-14.5288	72.8988	174.697	-85.7128	81.7091	-39.2538	7.06428	2.92364	-14.5288
1.75913	-5.02739	-22.7708	63.3103	171.865	-230.376	49.189	-27.934	1.75913	-5.02739	-22.7708	63.3103	171.865	-230.376	49.189	-27.934	1.75913	-5.02739	-22.7708	63.3103	171.865	-230.376	49.189	-27.934	1.75913	-5.02739	-22.7708
6.44137	7.08705	-3.91239	44.9255	180.708	-332.816	43.1583	-19.7496	6.44137	7.08705	-3.91239	44.9255	180.708	-332.816	43.1583	-19.7496	6.44137	7.08705	-3.91239	44.9255	180.708	-332.816	43.1583	-19.7496	6.44137	7.08705	-3.91239
4.55787	3.95355	7.97046	70.6867	152.402	-346.164	27.2068	-16.1214	4.55787	3.95355	7.97046	70.6867	152.402	-346.164	27.2068	-16.1214	4.55787	3.95355	7.97046	70.6867	152.402	-346.164	27.2068	-16.1214	4.55787	3.95355	7.97046
-3.38944	-6.06008	6.11595	109.682	147.285	-308.312	-7.31899	-17.4958	-3.38944	-6.06008	6.11595	109.682	147.285	-308.312	-7.31899	-17.4958	-3.38944	-6.06008	6.11595	109.682	147.285	-308.312	-7.31899	-17.4958	-3.38944	-6.06008	6.11595
5.84336	-10.6584	6.7059	126.966	118.087	-228.726	-16.466	-22.8154	5.84336	-10.6584	6.7059	126.966	118.087	-228.726	-16.466	-22.8154	5.84336	-10.6584	6.7059	126.966	118.087	-228.726	-16.466	-22.8154	5.84336	-10.6584	6.7059
-0.619252	-1.75142	3.3814	101.676	125.223	-115.752	-40.0414	-29.7212	-0.619252	-1.75142	3.3814	101.676	125.223	-115.752	-40.0414	-29.7212	-0.619252	-1.75142	3.3814	101.676	125.223	-115.752	-40.0414	-29.7212	-0.619252	-1.75142	3.3814
10.3686	-10.0637	0.526758	76.1809	95.389	48.3522	-34.8766	-36.0052	10.3686	-10.0637	0.526758	76.1809	95.389	48.3522	-34.8766	-36.0052	10.3686	-10.0637	0.526758	76.1809	95.389	48.3522	-34.8766	-36.0052	10.3686	-10.0637	0.526758
5.31858	0.326092	16.7445	34.161	76.17	105.796	-60.4073	-41.0012	5.31858	0.326092	16.7445	34.161	76.17	105.796	-60.4073	-41.0012	5.31858	0.326092	16.7445	34.161	76.17	105.796	-60.4073	-41.0012	5.31858	0.326092	16.7445
5.25241	0.599439	33.0617	12.8893	52.9135	60.6065	-77.8416	-44.5268	5.25241	0.599439	33.0617	12.8893	52.9135	60.6065	-77.8416	-44.5268	5.25241	0.599439	33.0617	12.8893	52.9135	60.6065	-77.8416	-44.5268	5.25241	0.599439	33.0617
-4.22414	-0.774551	16.4984	4.14517	59.1935	-35.8479	-90.3895	-45.3118	-4.22414	-0.774551	16.4984	4.14517	59.1935	-35.8479	-90.3895	-45.3118	-4.22414	-0.774551	16.4984	4.14517	59.1935	-35.8479	-90.3895	-45.3118	-4.22414	-0.774551	16.4984
-19.6888	-11.1999	13.4993	28.1617	27.9026	-16.8173	-100.007	-41.9987	-19.6888	-11.1999	13.4993	28.1617	27.9026	-16.8173	-100.007	-41.9987	-19.6888	-11.1999	13.4993	28.1617	27.9026	-16.8173	-100.007	-41.9987	-19.6888	-11.1999	13.4993
12.7953	3.50236	11.7924	27.668	18.3174	152.143	-106.516	-35.9358	12.7953	3.50236	11.7924	27.668	18.3174	152.143	-106.516	-35.9358	12.7953	3.50236	11.7924	27.668	18.3174	152.143	-106.516	-35.9358	12.7953	3.50236	11.7924
9.18033	-2.93795	-8.12109	61.1929	0.973969	383.887	-113.557	-29.5275	9.18033	-2.93795	-8.12109	61.1929	0.973969	383.887	-113.557	-29.5275	9.18033	-2.93795	-8.12109	61.1929	0.973969	383.887	-113.557	-29.5275	9.18033	-2.93795	-8.12109
5.75097	-16.2248	-9.21044	90.1898	-13.7296	644.124	-124.175	-24.7038	5.75097	-16.2248	-9.21044	90.1898	-13.7296	644.124	-124.175	-24.7038	5.75097	-16.2248	-9.21044	90.1898	-13.7296	644.124	-124.175	-24.7038	5.75097	-16.2248	-9.21044
6.38084	-17.5482	-4.24456	136.192	-12.537	870.969	-145.441	-22.8643	6.38084	-17.5482	-4.24456	136.192	-12.537	870.969	-145.441	-22.8643	6.38084	-17.5482	-4.24456	136.192	-12.537	870.969	-145.441	-22.8643	6.38084	-17.5482	-4.24456
-2.99444	-8.90561	-12.5327	108.551	4.625	1061.51	-139.2	-23.7427	-2.99444	-8.90561	-12.5327	108.551	4.625	1061.51	-139.2	-23.7427	-2.99444	-8.90561	-12.5327	108.551	4.625	1061.51	-139.2	-23.7427	-2.99444	-8.90561	-12.5327
-8.40655	-10.1521	-18.2532	62.6908	7.01085	1094.03	-154.918	-26.4417	-8.40655	-10.1521	-18.2532	62.6908	7.01085	1094.03	-154.918	-26.4417	-8.40655	-10.1521	-18.2532	62.6908	7.01085	1094.03	-154.918	-26.4417	-8.40655	-10.1521	-18.2532
-6.97118	2.91397	-2.65615	9.68569	40.2368	1181.1	-152.242	-29.9569	-6.97118	2.91397	-2.65615	9.68569	40.2368	1181.1	-152.242	-29.9569	-6.97118	2.91397	-2.65615	9.68569	40.2368	1181.1	-152.242	-29.9569	-6.97118	2.91397	-2.65615
1.03424	15.0457	0.13924	-14.7422	56.3816	1254.94	-156.16	-32.9135	1.03424	15.0457	0.13924	-14.7422	56.3816	1254.94	-156.16	-32.9135	1.03424	15.0457	0.13924	-14.7422	56.3816	1254.94	-156.16	-32.9135	1.03424	15.0457	0.13924
3.98879	15.3521	1.38392	3.40696	59.2321	1231.54	-144.689	-34.6687	3.98879	15.3521	1.38392	3.40696	59.2321	1231.54	-144.689	-34.6687	3.98879	15.3521	1.38392	3.40696	59.2321	1231.54	-144.689	-34.6687	3.98879	15.3521	1.38392
-6.19677	27.8256	3.47255	28.2647	47.9372	1187.1	-142.81	-35.8801	-6.19677	27.8256	3.47255	28.2647	47.9372	1187.1	-142.81	-35.8801	-6.19677	27.8256	3.47255	28.2647	47.9372	1187.1	-142.81	-35.8801	-6.19677	27.8256	3.47255
9.65926	2.25952	-7.91113	79.2131	60.6725	884.423	-141.787	-37.0165	9.65926	2.25952	-7.91113	79.2131	60.6725	884.423	-141.787	-37.0165	9.65926	2.25952	-7.91113	79.2131	60.6725	884.423	-141.787	-37.0165	9.65926	2.25952	-7.91113
7.35312	0.420966	2.14323	121.127	50.133	454.247	-122.046	-38.912	7.35312	0.420966	2.14323	121.127	50.133	454.247	-122.046	-38.912	7.35312	0.420966	2.14323	121.127	50.133	454.247	-122.046	-38.912	7.35312	0.420966	2.14323
13.4208	-4.96393	3.77	157.958	37.6751	59.3769	-128.759	-41.7858	13.4208	-4.96393	3.77	157.958	37.6751	59.3769	-128.759	-41.7858	13.4208	-4.96393	3.77	157.958	37.6751	59.3769	-128.759	-41.7858	13.4208	-4.96393	3.77
6.39025	-0.728171	-5.62567	191.785	24.2444	-102.46	-132.289	-42.7113	6.39025	-0.728171	-5.62567	191.785	24.2444	-102.46	-132.289	-42.7113	6.39025	-0.728171	-5.62567	191.785	24.2444	-102.46	-132.289	-42.7113	6.39025	-0.728171	-5.62567
0.919724	-9.21409	0.479317	202.457	10.9197	-168.637	-122.229	-38.762	0.919724	-9.21409	0.479317	202.457	10.9197	-168.637	-122.229	-38.762	0.919724	-9.21409	0.479317	202.457	10.9197	-168.637	-122.229	-38.762	0.919724	-9.21409	0.479317
-4.81059	-14.8128	14.4447	222.68	3.44242	-200.452	-111.317	-31.1007	-4.81059	-14.8128	14.4447	222.68	3.44242	-200.452	-111.317	-31.1007	-4.81059	-14.8128	14.4447	222.68	3.44242	-200.452	-111.317	-31.1007	-4.81059	-14.8128	14.4447
-12.8907	-1.99676	2.22891	274.843	4.91089	-281.956	-119.411	-23.5981	-12.8907	-1.99676	2.22891	274.843	4.91089	-281.956	-119.411	-23.5981	-12.8907	-1.99676	2.22891	274.843	4.91089	-281.956	-119.411	-23.5981	-12.8907	-1.99676	2.22891
-8.48861	0.526555	2.0889	299.931	27.6486	-425.736	-111.041	-19.0024	-8.48861	0.526555	2.0889	299.931	27.6486	-425.736	-111.041	-19.0024	-8.48861	0.526555	2.0889	299.931	27.6486	-425.736	-111.041	-19.0024	-8.48861	0.526555	2.0889
-2.47753	13.3013	-4.32104	326.03	33.1056	-646.7	-104.756	-18.0377	-2.47753	13.3013	-4.32104	326.03	33.1056	-646.7	-104.756	-18.0377	-2.47753	13.3013	-4.32104	326.03	33.1056	-646.7	-104.756	-18.0377	-2.47753	13.3013	-4.32104
-0.145427	8.42478	19.7523	361.29	47.2071	-987.627	-88.6114	-19.1374	-0.145427	8.42478	19.7523	361.29	47.2071	-987.627	-88.6114	-19.1374	-0.145427	8.42478	19.7523	361.29	47.2071	-987.627	-88.6114	-19.1374	-0.145427	8.42478	19.7523
-10.2101	4.54702	6.06121	381.695	41.7957	-1331.28	-79.3205	-19.6021	-10.2101	4.54702	6.06121	381.695	41.7957	-1331.28	-79.3205	-19.6021	-10.2101	4.54702	6.06121	381.695	41.7957	-1331.28	-79.3205	-19.6021	-10.2101	4.54702	6.06121
-0.59952	0.701674	-18.0617	359.447	28.1233	-1667.72	-58.2205	-18.5152	-0.59952	0.701674	-18.0617	359.447	28.1233	-1667.72	-58.2205	-18.5152	-0.59952	0.701674	-18.0617	359.447	28.1233	-1667.72	-58.2205	-18.5152	-0.59952	0.701674	-18.0617
-0.195839	7.86507	15.2149	333.33	27.3713	-1933.98	-61.3143	-18.3299	-0.195839	7.86507	15.2149	333.33	27.3713	-1933.98	-61.3143	-18.3299	-0.195839	7.86507	15.2149	333.33	27.3713	-1933.98	-61.3143	-18.3299	-0.195839	7.86507	15.2149
-12.8555	15.7975	16.6111	325.974	15.9072	-2101.11	-56.7993	-22.0708	-12.8555	15.7975	16.6111	325.974	15.9072	-2101.11	-56.7993	-22.0708	-12.8555	15.7975	16.6111	325.974	15.9072	-2101.11	-56.7993	-22.0708	-12.8555	15.7975	16.6111
-8.55774	3.80217	12.3754	326.211	-7.27992	-2131.42	-42.8513	-29.4981	-8.55774	3.80217	12.3754	326.211	-7.27992	-2131.42	-42.8513	-29.4981	-8.55774	3.80217	12.3754	326.211	-7.27992	-2131.42	-42.8513	-29.4981	-8.55774	3.80217	12.3754
3.25709	8.38554	24.6325	312.807	-48.5562	-2049.3	-40.9132	-36.7516	3.25709	8.38554	24.6325	312.807	-48.5562	-2049.3	-40.9132	-36.7516	3.25709	8.38554	24.6325	312.807	-48.5562	-2049.3	-40.9132	-36.7516	3.25709	8.38554	24.6325
-0.640273	14.5502	3.4314	215.339	-62.3196	-1878.9	-31.6028	-40.2699	-0.640273	14.5502	3.4314	215.339	-62.3196	-1878.9	-31.6028	-40.2699	-0.640273	14.5502	3.4314	215.339	-62.3196	-1878.9	-31.6028	-40.2699	-0.640273	14.5502	3.4314
-12.6147	4.83352	8.27592	101.2	-107.478	-1608.2	-12.5584	-39.0398	-12.6147	4.83352	8.27592	101.2	-107.478	-1608.2	-12.5584	-39.0398	-12.6147	4.83352	8.27592	101.2	-107.478	-1608.2	-12.5584	-39.0398	-12.6147	4.83352	8.27592
6.1967	15.853	-25.2962	25.5398	-169.93	-1331.37	-16.6333	-34.1907	6.1967	15.853	-25.2962	25.5398	-169.93	-1331.37	-16.6333	-34.1907	6.1967	15.853	-25.2962	25.5398	-169.93	-1331.37	-16.6333	-34.1907	6.1967	15.853	-25.2962
-16.2128	13.7494	-30.1156	32.1241	-198.483	-1033.39	-7.69583	-26.389	-16.2128	13.7494	-30.1156	32.1241	-198.483	-1033.39	-7.69583	-26.389	-16.2128	13.7494	-30.1156	32.1241	-198.483	-1033.39	-7.69583	-26.389	-16.2128	13.7494	-30.1156
12.3136	11.7744	5.1335	0.0987169	-202.445	-751.02	-6.80566	-16.5868	12.3136	11.7744	5.1335	0.0987169	-202.445	-751.02	-6.80566	-16.5868	12.3136	11.7744	5.1335	0.0987169	-202.445	-751.02	-6.80566	-16.5868	12.3136	11.7744	5.1335
10.4235	-0.682487	21.5488	-29.5125	-194.817	-521.787	16.8031	-7.94283	10.4235	-0.682487	21.5488	-29.5125	-194.817	-521.787	16.8031	-7.94283	10.4235	-0.682487	21.5488	-29.5125	-194.817	-521.787	16.8031	-7.94283	10.4235	-0.682487	21.5488
7.87442	-2.73849	32.7937	-66.375	-183.234	-349.651	15.1524	-2.90529	7.87442	-2.73849	32.7937	-66.375	-183.234	-349.651	15.1524	-2.90529	7.87442	-2.73849	32.7937	-66.375	-183.234	-349.651	15.1524	-2.90529	7.87442	-2.73849	32.7937
-6.3913	7.02108	27.5025	-106.029	-167.981	-196.184	19.6797	-1.0785	-6.3913	7.02108	27.5025	-106.029	-167.981	-196.184	19.6797	-1.0785	-6.3913	7.02108	27.5025	-106.029	-167.981	-196.184	19.6797	-1.0785	-6.3913	7.02108	27.5025
-4.55495	-0.440777	18.4863	-159.079	-168.181	-133.812	15.2708	-0.996787	-4.55495	-0.440777	18.4863	-159.079	-168.181	-133.812	15.2708	-0.996787	-4.55495	-0.440777	18.4863	-159.079	-168.181	-133.812	15.2708	-0.996787	-4.55495	-0.440777	18.4863
-5.25162	-9.77534	12.5778	-113.922	-163.74	-93.6009	30.4491	-3.31105	-5.25162	-9.77534	12.5778	-113.922	-163.74	-93.6009	30.4491	-3.31105	-5.25162	-9.77534	12.5778	-113.922	-163.74	-93.6009	30.4491	-3.31105	-5.25162	-9.77534	12.5778
-1.6858	-16.4018	20.6543	-139.238	-140.439	-34.2881	34.293	-9.15212	-1.6858	-16.4018	20.6543	-139.238	-140.439	-34.2881	34.293	-9.15212	-1.6858	-16.4018	20.6543	-139.238	-140.439	-34.2881	34.293	-9.15212	-1.6858	-16.4018	20.6543
16.7844	-25.3361	31.1531	-222.184	-107.385	29.5216	34.3767	-15.7175	16.7844	-25.3361	31.1531	-222.184	-107.385	29.5216	34.3767	-15.7175	16.7844	-25.3361	31.1531	-222.184	-107.385	29.5216	34.3767	-15.7175	16.7844	-25.3361	31.1531
9.70966	-9.46011	42.8125	-215.609	-62.748	20.7271	47.1506	-16.7212	9.70966	-9.46011	42.8125	-215.609	-62.748	20.7271	47.1506	-16.7212	9.70966	-9.46011	42.8125	-215.609	-62.748	20.7271	47.1506	-16.7212	9.70966	-9.46011	42.8125
-1.64494	-1.60247	27.2816	-313.756	-46.3208	38.2737	43.7224	-7.61377	-1.64494	-1.60247	27.2816	-313.756	-46.3208	38.2737	43.7224	-7.61377	-1.64494	-1.60247	27.2816	-313.756	-46.3208	38.2737	43.7224	-7.61377	-1.64494	-1.60247	27.2816
12.4198	-9.00343	7.02521	-368.301	-27.8838	125.323	54.4264	9.1678	12.4198	-9.00343	7.02521	-368.301	-27.8838	125.323	54.4264	9.1678	12.4198	-9.00343	7.02521	-368.301	-27.8838	125.323	54.4264	9.1678	12.4198	-9.00343	7.02521
10.1505	-13.6033	-2.57361	-457.344	-2.901	229.362	45.109	22.6266	10.1505	-13.6033	-2.57361	-457.344	-2.901	229.362	45.109	22.6266	10.1505	-13.6033	-2.57361	-457.344	-2.901	229.362	45.109	22.6266	10.1505	-13.6033	-2.57361
-3.00352	-7.21636	2.34675	-494.15	27.2144	316.209	52.5887	21.0724	-3.00352	-7.21636	2.34675	-494.15	27.2144	316.209	52.5887	21.0724	-3.00352	-7.21636	2.34675	-494.15	27.2144	316.209	52.5887	21.0724	-3.00352	-7.21636	2.34675
-3.4986	-1.72814	-16.3942	-481.029	36.1429	391.859	48.8463	4.81914	-3.4986	-1.72814	-16.3942	-481.029	36.1429	391.859	48.8463	4.81914	-3.4986	-1.72814	-16.3942	-481.029	36.1429	391.859	48.8463	4.81914	-3.4986	-1.72814	-16.3942
0.512366	-7.73165	-11.0734	-401.912	30.2727	484.282	64.7362	-15.6611	0.512366	-7.73165	-11.0734	-401.912	30.2727	484.282	64.7362	-15.6611	0.512366	-7.73165	-11.0734	-401.912	30.2727	484.282	64.7362	-15.6611	0.512366	-7.73165	-11.0734
-2.46918	-0.929053	5.86002	-422.579	38.897	566.033	63.621	-31.007	-2.46918	-0.929053	5.86002	-422.579	38.897	566.033	63.621	-31.007	-2.46918	-0.929053	5.86002	-422.579	38.897	566.033	63.621	-31.007	-2.46918	-0.929053	5.86002
0.226083	0.561459	4.40659	-518.452	50.8841	652.581	76.8099	-37.2804	0.226083	0.561459	4.40659	-518.452	50.8841	652.581	76.8099	-37.2804	0.226083	0.561459	4.40659	-518.452	50.8841	652.581	76.8099	-37.2804	0.226083	0.561459	4.40659
-1.57619	1.04457	-19.1923	-398.601	69.9453	740.645	76.9589	-34.8739	-1.57619	1.04457	-19.1923	-398.601	69.9453	740.645	76.9589	-34.8739	-1.57619	1.04457	-19.1923	-398.601	69.9453	740.645	76.9589	-34.8739	-1.57619	1.04457	-19.1923
10.0363	2.71712	-39.4675	-180.918	70.8297	786.871	70.7152	-26.1387	10.0363	2.71712	-39.4675	-180.918	70.8297	786.871	70.7152	-26.1387	10.0363	2.71712	-39.4675	-180.918	70.8297	786.871	70.7152	-26.1387	10.0363	2.71712	-39.4675
6.78264	1.36822	-37.3928	30.4449	28.2265	926.754	68.9285	-16.3696	6.78264	1.36822	-37.3928	30.4449	28.2265	926.754	68.9285	-16.3696	6.78264	1.36822	-37.3928	30.4449	28.2265	926.754	68.9285	-16.3696	6.78264	1.36822	-37.3928
-2.91357	7.53919	-36.8142	152.848	23.985	1047.47	84.655	-13.0236	-2.91357	7.53919	-36.8142	152.848	23.985	1047.47	84.655	-13.0236	-2.91357	7.53919	-36.8142	152.848	23.985	1047.47	84.655	-13.0236	-2.91357	7.53919	-36.8142
3.0152	2.8215	-31.7835	110.077	22.2701	1130.59	79.646	-19.7071	3.0152	2.8215	-31.7835	110.077	22.2701	1130.59	79.646	-19.7071	3.0152	2.8215	-31.7835	110.077	22.2701	1130.59	79.646	-19.7071	3.0152	2.8215	-31.7835
3.44257	-12.5736	-10.5524	-7.36474	31.0129	1181.79	68.7501	-31.77	3.44257	-12.5736	-10.5524	-7.36474	31.0129	1181.79	68.7501	-31.77	3.44257	-12.5736	-10.5524	-7.36474	31.0129	1181.79	68.7501	-31.77	3.44257	-12.5736	-10.5524
-8.82134	-3.90182	11.9268	-250.441	31.4403	1154.7	62.1476	-39.6919	-8.82134	-3.90182	11.9268	-250.441	31.4403	1154.7	62.1476	-39.6919	-8.82134	-3.90182	11.9268	-250.441	31.4403	1154.7	62.1476	-39.6919	-8.82134	-3.90182	11.9268
-4.29614	15.0898	27.301	-117.764	14.3923	1127.52	57.2639	-38.4802	-4.29614	15.0898	27.301	-117.764	14.3923	1127.52	57.2639	-38.4802	-4.29614	15.0898	27.301	-117.764	14.3923	1127.52	57.2639	-38.4802	-4.29614	15.0898	27.301
5.90365	5.10231	24.2601	-4.41379	9.4566	1080.78	57.9909	-32.77	5.90365	5.10231	24.2601	-4.41379	9.4566	1080.78	57.9909	-32.77	5.90365	5.10231	24.2601	-4.41379	9.4566	1080.78	57.9909	-32.77	5.90365	5.10231	24.2601
1.69914	12.2139	22.6766	-6.39814	31.2057	1062.2	56.404	-29.5137	1.69914	12.2139	22.6766	-6.39814	31.2057	1062.2	56.404	-29.5137	1.69914	12.2139	22.6766	-6.39814	31.2057	1062.2	56.404	-29.5137	1.69914	12.2139	22.6766
8.44579	2.60043	13.2253	56.5924	52.0692	1016.76	54.4749	-24.7064	8.44579	2.60043	13.2253	56.5924	52.0692	1016.76	54.4749	-24.7064	8.44579	2.60043	13.2253	56.5924	52.0692	1016.76	54.4749	-24.7064	8.44579	2.60043	13.2253
-1.19144	5.51924	4.9777	88.6739	58.122	939.625	67.9897	-7.06485	-1.19144	5.51924	4.9777	88.6739	58.122	939.625	67.9897	-7.06485	-1.19144	5.51924	4.9777	88.6739	58.122	939.625	67.9897	-7.06485	-1.19144	5.51924	4.9777
-6.39131	23.9921	8.97192	194.306	53.6701	871.798	72.6832	24.8446	-6.39131	23.9921	8.97192	194.306	53.6701	871.798	72.6832	24.8446	-6.39131	23.9921	8.97192	194.306	53.6701	871.798	72.6832	24.8446	-6.39131	23.9921	8.97192
-1.50811	25.4901	4.08727	159.09	31.2361	770.632	61.5286	58.7617	-1.50811	25.4901	4.08727	159.09	31.2361	770.632	61.5286	58.7617	-1.50811	25.4901	4.08727	159.09	31.2361	770.632	61.5286	58.7617	-1.50811	25.4901	4.08727
17.545	14.5828	10.9137	30.4264	18.2883	665.856	78.4359	82.6042	17.545	14.5828	10.9137	30.4264	18.2883	665.856	78.4359	82.6042	17.545	14.5828	10.9137	30.4264	18.2883	665.856	78.4359	82.6042	17.545	14.5828	10.9137
-2.95786	6.22651	4.36898	-81.2245	3.04263	576.049	77.5008	89.2291	-2.95786	6.22651	4.36898	-81.2245	3.04263	576.049	77.5008	89.2291	-2.95786	6.22651	4.36898	-81.2245	3.04263	576.049	77.5008	89.2291	-2.95786	6.22651	4.36898
12.4904	7.10629	5.72895	-200.76	-5.5831	497.605	67.6007	71.9514	12.4904	7.10629	5.72895	-200.76	-5.5831	497.605	67.6007	71.9514	12.4904	7.10629	5.72895	-200.76	-5.5831	497.605	67.6007	71.9514	12.4904	7.10629	5.72895
-0.516001	-1.53799	14.8207	-245.249	-13.9114	410.834	56.3718	28.4542	-0.516001	-1.53799	14.8207	-245.249	-13.9114	410.834	56.3718	28.4542	-0.516001	-1.53799	14.8207	-245.249	-13.9114	410.834	56.3718	28.4542	-0.516001	-1.53799	14.8207
10.9709	0.260872	7.99553	-263.289	-8.03786	290.147	46.426	-32.4431	10.9709	0.260872	7.99553	-263.289	-8.03786	290.147	46.426	-32.4431	10.9709	0.260872	7.99553	-263.289	-8.03786	290.147	46.426	-32.4431	10.9709	0.260872	7.99553
11.2151	9.68885	-5.94434	-283.971	2.85453	177.323	52.72	-93.7129	11.2151	9.68885	-5.94434	-283.971	2.85453	177.323	52.72	-93.7129	11.2151	9.68885	-5.94434	-283.971	2.85453	177.323	52.72	-93.7129	11.2151	9.68885	-5.94434
-7.58906	5.19779	-7.60105	-309.35	15.0795	64.6299	50.0877	-137.11	-7.58906	5.19779	-7.60105	-309.35	15.0795	64.6299	50.0877	-137.11	-7.58906	5.19779	-7.60105	-309.35	15.0795	64.6299	50.0877	-137.11	-7.58906	5.19779	-7.60105
5.53058	-10.7251	-16.9078	-315.895	-8.74964	-4.85911	50.594	-150.319	5.53058	-10.7251	-16.9078	-315.895	-8.74964	-4.85911	50.594	-150.319	5.53058	-10.7251	-16.9078	-315.895	-8.74964	-4.85911	50.594	-150.319	5.53058	-10.7251	-16.9078
0.829509	-5.58003	-16.3497	-288.299	-1.01218	-47.1409	37.0128	-133.058	0.829509	-5.58003	-16.3497	-288.299	-1.01218	-47.1409	37.0128	-133.058	0.829509	-5.58003	-16.3497	-288.299	-1.01218	-47.1409	37.0128	-133.058	0.829509	-5.58003	-16.3497
-2.96824	-0.463266	-7.86552	-239.966	20.5076	-115.507	65.1497	-94.65	-2.96824	-0.463266	-7.86552	-239.966	20.5076	-115.507	65.1497	-94.65	-2.96824	-0.463266	-7.86552	-239.966	20.5076	-115.507	65.1497	-94.65	-2.96824	-0.463266	-7.86552
1.33395	11.5969	-26.0782	-183.963	-26.6281	-159.028	47.9891	-50.729	1.33395	11.5969	-26.0782	-183.963	-26.6281	-159.028	47.9891	-50.729	1.33395	11.5969	-26.0782	-183.963	-26.6281	-159.028	47.9891	-50.729	1.33395	11.5969	-26.0782
0.209821	0.156038	-14.3319	-93.9222	-39.1402	-111.895	25.7762	-19.1801	0.209821	0.156038	-14.3319	-93.9222	-39.1402	-111.895	25.7762	-19.1801	0.209821	0.156038	-14.3319	-93.9222	-39.1402	-111.895	25.7762	-19.1801	0.209821	0.156038	-14.3319
5.1595	-30.9159	-17.5574	-46.7205	-36.1425	-106.668	25.6243	-9.6474	5.1595	-30.9159	-17.5574	-46.7205	-36.1425	-106.668	25.6243	-9.6474	5.1595	-30.9159	-17.5574	-46.7205	-36.1425	-106.668	25.6243	-9.6474	5.1595	-30.9159	-17.5574
-3.14484	-32.8274	-6.79068	24.6124	52.1503	-89.5797	28.9149	-14.6149	-3.14484	-32.8274	-6.79068	24.6124	52.1503	-89.5797	28.9149	-14.6149	-3.14484	-32.8274	-6.79068	24.6124	52.1503	-89.5797	28.9149	-14.6149	-3.14484	-32.8274	-6.79068
7.3799	-26.9458	-21.746	81.92	124.213	-46.3611	13.595	-12.2771	7.3799	-26.9458	-21.746	81.92	124.213	-46.3611	13.595	-12.2771	7.3799	-26.9458	-21.746	81.92	124.213	-46.3611	13.595	-12.2771	7.3799	-26.9458	-21.746
0.982622	-21.8822	-16.8355	133.866	65.1995	-23.7621	1.18451	11.851	0.982622	-21.8822	-16.8355	133.866	65.1995	-23.7621	1.18451	11.851	0.982622	-21.8822	-16.8355	133.866	65.1995	-23.7621	1.18451	11.851	0.982622	-21.8822	-16.8355
2.95998	-13.2611	-9.78083	225.421	-15.6203	-40.2468	24.5319	49.5791	2.95998	-13.2611	-9.78083	225.421	-15.6203	-40.2468	24.5319	49.5791	2.95998	-13.2611	-9.78083	225.421	-15.6203	-40.2468	24.5319	49.5791	2.95998	-13.2611	-9.78083
-5.13536	-8.38979	-11.139	318.046	72.4038	15.7895	134.97	84.1724	-5.13536	-8.38979	-11.139	318.046	72.4038	15.7895	134.97	84.1724	-5.13536	-8.38979	-11.139	318.046	72.4038	15.7895	134.97	84.1724	-5.13536	-8.38979	-11.139
5.50914	-8.61951	7.89782	405.933	61.204	130.294	185.629	103.69	5.50914	-8.61951	7.89782	405.933	61.204	130.294	185.629	103.69	5.50914	-8.61951	7.89782	405.933	61.204	130.294	185.629	103.69	5.50914	-8.61951	7.89782
0.774403	-5.27688	-7.50224	483.739	18.6165	190.447	49.1844	98.4852	0.774403	-5.27688	-7.50224	483.739	18.6165	190.447	49.1844	98.4852	0.774403	-5.27688	-7.50224	483.739	18.6165	190.447	49.1844	98.4852	0.774403	-5.27688	-7.50224
3.03917	-3.16526	-11.8678	541.811	-34.224	204.641	-99.0278	66.4513	3.03917	-3.16526	-11.8678	541.811	-34.224	204.641	-99.0278	66.4513	3.03917	-3.16526	-11.8678	541.811	-34.224	204.641	-99.0278	66.4513	3.03917	-3.16526	-11.8678
-5.42489	-10.8563	-7.59795	590.487	-113.931	162.907	-131.811	21.5913	-5.42489	-10.8563	-7.59795	590.487	-113.931	162.907	-131.811	21.5913	-5.42489	-10.8563	-7.59795	590.487	-113.931	162.907	-131.811	21.5913	-5.42489	-10.8563	-7.59795
-5.45476	-16.4509	-12.8751	592.267	-102.339	109.56	-100.292	-15.6559	-5.45476	-16.4509	-12.8751	592.267	-102.339	109.56	-100.292	-15.6559	-5.45476	-16.4509	-12.8751	592.267	-102.339	109.56	-100.292	-15.6559	-5.45476	-16.4509	-12.8751
0.141575	-17.5151	-0.42383	564.031	-58.5146	51.6595	-41.5195	-41.683	0.141575	-17.5151	-0.42383	564.031	-58.5146	51.6595	-41.5195	-41.683	0.141575	-17.5151	-0.42383	564.031	-58.5146	51.6595	-41.5195	-41.683	0.141575	-17.5151	-0.42383
-2.75947	-16.6371	8.44423	510.783	-47.2047	-22.1777	-10.3647	-68.1247	-2.75947	-16.6371	8.44423	510.783	-47.2047	-22.1777	-10.3647	-68.1247	-2.75947	-16.6371	8.44423	510.783	-47.2047	-22.1777	-10.3647	-68.1247	-2.75947	-16.6371	8.44423
-2.41995	-16.281	9.05535	464.943	-51.9852	-108.401	3.56396	-89.9493	-2.41995	-16.281	9.05535	464.943	-51.9852	-108.401	3.56396	-89.9493	-2.41995	-16.281	9.05535	464.943	-51.9852	-108.401	3.56396	-89.9493	-2.41995	-16.281	9.05535
1.06664	-29.1833	30.9829	396.912	-92.955	-149.643	9.35153	-75.9724	1.06664	-29.1833	30.9829	396.912	-92.955	-149.643	9.35153	-75.9724	1.06664	-29.1833	30.9829	396.912	-92.955	-149.643	9.35153	-75.9724	1.06664	-29.1833	30.9829
5.31563	-8.90626	26.2724	345.395	-116.921	-199.029	20.8537	2.73751	5.31563	-8.90626	26.2724	345.395	-116.921	-199.029	20.8537	2.73751	5.31563	-8.90626	26.2724	345.395	-116.921	-199.029	20.8537	2.73751	5.31563	-8.90626	26.2724
-17.9343	4.15635	11.1479	311.429	-63.8237	-272.894	34.2657	136.258	-17.9343	4.15635	11.1479	311.429	-63.8237	-272.894	34.2657	136.258	-17.9343	4.15635	11.1479	311.429	-63.8237	-272.894	34.2657	136.258	-17.9343	4.15635	11.1479
-2.24206	14.2586	5.75355	270.024	-16.8602	-342.421	30.0553	264.389	-2.24206	14.2586	5.75355	270.024	-16.8602	-342.421	30.0553	264.389	-2.24206	14.2586	5.75355	270.024	-16.8602	-342.421	30.0553	264.389	-2.24206	14.2586	5.75355
0.422416	18.3735	9.6271	235.742	11.8963	-365.805	20.218	311.588	0.422416	18.3735	9.6271	235.742	11.8963	-365.805	20.218	311.588	0.422416	18.3735	9.6271	235.742	11.8963	-365.805	20.218	311.588	0.422416	18.3735	9.6271
-6.99247	29.6269	0.329507	254.834	21.1923	-383.653	25.1405	240.6	-6.99247	29.6269	0.329507	254.834	21.1923	-383.653	25.1405	240.6	-6.99247	29.6269	0.329507	254.834	21.1923	-383.653	25.1405	240.6	-6.99247	29.6269	0.329507
-4.27303	43.8031	16.9545	266.317	14.0875	-376.338	28.9347	75.9708	-4.27303	43.8031	16.9545	266.317	14.0875	-376.338	28.9347	75.9708	-4.27303	43.8031	16.9545	266.317	14.0875	-376.338	28.9347	75.9708	-4.27303	43.8031	16.9545
2.74395	62.3766	15.4734	281.341	25.7425	-331.314	35.8004	-124.283	2.74395	62.3766	15.4734	281.341	25.7425	-331.314	35.8004	-124.283	2.74395	62.3766	15.4734	281.341	25.7425	-331.314	35.8004	-124.283	2.74395	62.3766	15.4734
5.28254	75.6764	7.03979	284.023	41.677	-262.011	30.047	-305.362	5.28254	75.6764	7.03979	284.023	41.677	-262.011	30.047	-305.362	5.28254	75.6764	7.03979	284.023	41.677	-262.011	30.047	-305.362	5.28254	75.6764	7.03979
3.26027	80.9745	3.21829	260.975	53.1786	-269.812	20.3015	-426.439	3.26027	80.9745	3.21829	260.975	53.1786	-269.812	20.3015	-426.439	3.26027	80.9745	3.21829	260.975	53.1786	-269.812	20.3015	-426.439	3.26027	80.9745	3.21829
0.888387	84.2102	-6.43321	193.707	54.2852	-276.105	-11.6531	-465.324	0.888387	84.2102	-6.43321	193.707	54.2852	-276.105	-11.6531	-465.324	0.888387	84.2102	-6.43321	193.707	54.2852	-276.105	-11.6531	-465.324	0.888387	84.2102	-6.43321
0.577545	69.3728	-2.25616	119.663	142.736	-255.185	-53.7219	-425.404	0.577545	69.3728	-2.25616	119.663	142.736	-255.185	-53.7219	-425.404	0.577545	69.3728	-2.25616	119.663	142.736	-255.185	-53.7219	-425.404	0.577545	69.3728	-2.25616
-2.06524	52.4959	0.184636	71.1755	141.264	-255.206	-43.0636	-329.055	-2.06524	52.4959	0.184636	71.1755	141.264	-255.206	-43.0636	-329.055	-2.06524	52.4959	0.184636	71.1755	141.264	-255.206	-43.0636	-329.055	-2.06524	52.4959	0.184636
0.0407833	46.244	15.4073	101.597	113.884	-309.815	-54.1105	-205.419	0.0407833	46.244	15.4073	101.597	113.884	-309.815	-54.1105	-205.419	0.0407833	46.244	15.4073	101.597	113.884	-309.815	-54.1105	-205.419	0.0407833	46.244	15.4073
-10.8473	34.2264	-1.75903	171.48	87.8141	-405.667	-55.2939	-83.6867	-10.8473	34.2264	-1.75903	171.48	87.8141	-405.667	-55.2939	-83.6867	-10.8473	34.2264	-1.75903	171.48	87.8141	-405.667	-55.2939	-83.6867	-10.8473	34.2264	-1.75903
-11.8146	14.6322	9.88135	167.024	74.5023	-527.558	-43.4917	15.6849	-11.8146	14.6322	9.88135	167.024	74.5023	-527.558	-43.4917	15.6849	-11.8146	14.6322	9.88135	167.024	74.5023	-527.558	-43.4917	15.6849	-11.8146	14.6322	9.88135
-5.48643	-13.3978	9.20926	113.308	60.4072	-628.082	-41.9484	84.6707	-5.48643	-13.3978	9.20926	113.308	60.4072	-628.082	-41.9484	84.6707	-5.48643	-13.3978	9.20926	113.308	60.4072	-628.082	-41.9484	84.6707	-5.48643	-13.3978	9.20926
6.8272	-31.3194	11.6447	79.3036	49.7141	-651.618	-22.8049	122.735	6.8272	-31.3194	11.6447	79.3036	49.7141	-651.618	-22.8049	122.735	6.8272	-31.3194	11.6447	79.3036	49.7141	-651.618	-22.8049	122.735	6.8272	-31.3194	11.6447
2.76898	-42.3956	-26.4661	66.26	13.7684	-643.69	-10.4207	139.813	2.76898	-42.3956	-26.4661	66.26	13.7684	-643.69	-10.4207	139.813	2.76898	-42.3956	-26.4661	66.26	13.7684	-643.69	-10.4207	139.813	2.76898	-42.3956	-26.4661
-1.39874	-37.2355	-48.9907	97.616	12.3003	-665.741	-8.72488	159.027	-1.39874	-37.2355	-48.9907	97.616	12.3003	-665.741	-8.72488	159.027	-1.39874	-37.2355	-48.9907	97.616	12.3003	-665.741	-8.72488	159.027	-1.39874	-37.2355	-48.9907
10.19	-31.5336	-65.1607	102.654	16.6069	-697.668	-17.6024	201.586	10.19	-31.5336	-65.1607	102.654	16.6069	-697.668	-17.6024	201.586	10.19	-31.5336	-65.1607	102.654	16.6069	-697.668	-17.6024	201.586	10.19	-31.5336	-65.1607
19.9268	-45.9917	-59.6654	109.091	15.5313	-756.501	-27.9509	274.717	19.9268	-45.9917	-59.6654	109.091	15.5313	-756.501	-27.9509	274.717	19.9268	-45.9917	-59.6654	109.091	15.5313	-756.501	-27.9509	274.717	19.9268	-45.9917	-59.6654
11.1539	-36.4572	-36.1357	109.2	-6.84491	-762.968	0.425061	361.371	11.1539	-36.4572	-36.1357	109.2	-6.84491	-762.968	0.425061	361.371	11.1539	-36.4572	-36.1357	109.2	-6.84491	-762.968	0.425061	361.371	11.1539	-36.4572	-36.1357
-3.62652	-49.8265	-34.037	114.198	-12.5218	-741.845	-2.49276	417.988	-3.62652	-49.8265	-34.037	114.198	-12.5218	-741.845	-2.49276	417.988	-3.62652	-49.8265	-34.037	114.198	-12.5218	-741.845	-2.49276	417.988	-3.62652	-49.8265	-34.037
6.80347	-108.696	-14.2765	37.7045	-20.0833	-705.929	0.578229	398.402	6.80347	-108.696	-14.2765	37.7045	-20.0833	-705.929	0.578229	398.402	6.80347	-108.696	-14.2765	37.7045	-20.0833	-705.929	0.578229	398.402	6.80347	-108.696	-14.2765
8.20791	-127.759	-1.26303	-29.3997	-36.2152	-625.172	-22.9786	285.371	8.20791	-127.759	-1.26303	-29.3997	-36.2152	-625.172	-22.9786	285.371	8.20791	-127.759	-1.26303	-29.3997	-36.2152	-625.172	-22.9786	285.371	8.20791	-127.759	-1.26303
-0.358919	-114.571	-4.03176	-78.3165	-21.3336	-535.213	-26.8144	105.004	-0.358919	-114.571	-4.03176	-78.3165	-21.3336	-535.213	-26.8144	105.004	-0.358919	-114.571	-4.03176	-78.3165	-21.3336	-535.213	-26.8144	105.004	-0.358919	-114.571	-4.03176
-8.61497	-86.2604	6.34714	-113.418	-4.10167	-474.886	-23.1695	-83.1083	-8.61497	-86.2604	6.34714	-113.418	-4.10167	-474.886	-23.1695	-83.1083	-8.61497	-86.2604	6.34714	-113.418	-4.10167	-474.886	-23.1695	-83.1083	-8.61497	-86.2604	6.34714
-1.64479	-75.614	8.49577	-138.448	-2.43259	-371.677	-2.40723	-208.768	-1.64479	-75.614	8.49577	-138.448	-2.43259	-371.677	-2.40723	-208.768	-1.64479	-75.614	8.49577	-138.448	-2.43259	-371.677	-2.40723	-208.768	-1.64479	-75.614	8.49577
-3.70944	-35.5576	7.30444	-152.789	6.30643	-279.151	-21.1978	-223.081	-3.70944	-35.5576	7.30444	-152.789	6.30643	-279.151	-21.1978	-223.081	-3.70944	-35.5576	7.30444	-152.789	6.30643	-279.151	-21.1978	-223.081	-3.70944	-35.5576	7.30444
-11.4081	31.1431	2.1801	-166.17	20.4621	-205.748	-17.3157	-128.714	-11.4081	31.1431	2.1801	-166.17	20.4621	-205.748	-17.3157	-128.714	-11.4081	31.1431	2.1801	-166.17	20.4621	-205.748	-17.3157	-128.714	-11.4081	31.1431	2.1801
0.514891	57.4789	-14.6682	-181.57	20.8358	-135.058	-11.7065	23.301	0.514891	57.4789	-14.6682	-181.57	20.8358	-135.058	-11.7065	23.301	0.514891	57.4789	-14.6682	-181.57	20.8358	-135.058	-11.7065	23.301	0.514891	57.4789	-14.6682
-9.31478	70.599	-15.7339	-165.489	17.4717	-62.4402	-6.51082	159.443	-9.31478	70.599	-15.7339	-165.489	17.4717	-62.4402	-6.51082	159.443	-9.31478	70.599	-15.7339	-165.489	17.4717	-62.4402	-6.51082	159.443	-9.31478	70.599	-15.7339
1.43174	76.5774	3.95994	-182.945	-7.75223	44.9901	7.05554	225.147	1.43174	76.5774	3.95994	-182.945	-7.75223	44.9901	7.05554	225.147	1.43174	76.5774	3.95994	-182.945	-7.75223	44.9901	7.05554	225.147	1.43174	76.5774	3.95994
8.14788	129.223	-4.93881	-201.726	-18.3026	121.717	10.6983	217.371	8.14788	129.223	-4.93881	-201.726	-18.3026	121.717	10.6983	217.371	8.14788	129.223	-4.93881	-201.726	-18.3026	121.717	10.6983	217.371	8.14788	129.223	-4.93881
3.13213	156.495	-17.958	-196.349	-28.0171	182.881	4.06842	168.423	3.13213	156.495	-17.958	-196.349	-28.0171	182.881	4.06842	168.423	3.13213	156.495	-17.958	-196.349	-28.0171	182.881	4.06842	168.423	3.13213	156.495	-17.958
-1.41076	162.918	-1.75029	-205.977	-43.3605	246.845	6.16599	107.329	-1.41076	162.918	-1.75029	-205.977	-43.3605	246.845	6.16599	107.329	-1.41076	162.918	-1.75029	-205.977	-43.3605	246.845	6.16599	107.329	-1.41076	162.918	-1.75029
7.20572	164.808	-30.9106	-207.426	-38.9361	317.955	-14.6778	44.0761	7.20572	164.808	-30.9106	-207.426	-38.9361	317.955	-14.6778	44.0761	7.20572	164.808	-30.9106	-207.426	-38.9361	317.955	-14.6778	44.0761	7.20572	164.808	-30.9106
-8.16527	152.827	-33.3011	-187.142	-40.2227	368.61	-31.3498	-23.3109	-8.16527	152.827	-33.3011	-187.142	-40.2227	368.61	-31.3498	-23.3109	-8.16527	152.827	-33.3011	-187.142	-40.2227	368.61	-31.3498	-23.3109	-8.16527	152.827	-33.3011
-9.65264	139.489	-28.4529	-158.759	-51.2272	417.594	-54.886	-101.188	-9.65264	139.489	-28.4529	-158.759	-51.2272	417.594	-54.886	-101.188	-9.65264	139.489	-28.4529	-158.759	-51.2272	417.594	-54.886	-101.188	-9.65264	139.489	-28.4529
-0.353803	118.598	-27.101	-123.675	-49.8346	444.198	-43.0847	-185.213	-0.353803	118.598	-27.101	-123.675	-49.8346	444.198	-43.0847	-185.213	-0.353803	118.598	-27.101	-123.675	-49.8346	444.198	-43.0847	-185.213	-0.353803	118.598	-27.101
10.6289	83.3105	-18.3828	-92.6474	-42.6434	466.176	-40.6258	-252.047	10.6289	83.3105	-18.3828	-92.6474	-42.6434	466.176	-40.6258	-252.047	10.6289	83.3105	-18.3828	-92.6474	-42.6434	466.176	-40.6258	-252.047	10.6289	83.3105	-18.3828
13.44	55.1883	-20.8212	-74.6612	-62.7314	458.637	-41.7372	-277.812	13.44	55.1883	-20.8212	-74.6612	-62.7314	458.637	-41.7372	-277.812	13.44	55.1883	-20.8212	-74.6612	-62.7314	458.637	-41.7372	-277.812	13.44	55.1883	-20.8212
1.3235	26.4403	-17.283	-49.3934	-60.4308	449.639	-17.971	-257.813	1.3235	26.4403	-17.283	-49.3934	-60.4308	449.639	-17.971	-257.813	1.3235	26.4403	-17.283	-49.3934	-60.4308	449.639	-17.971	-257.813	1.3235	26.4403	-17.283
4.59676	14.0799	-7.77221	-20.1541	-63.621	463.631	-11.9067	-204.383	4.59676	14.0799	-7.77221	-20.1541	-63.621	463.631	-11.9067	-204.383	4.59676	14.0799	-7.77221	-20.1541	-63.621	463.631	-11.9067	-204.383	4.59676	14.0799	-7.77221
17.8032	-25.5844	4.73641	3.00668	-48.851	430.647	-13.3145	-139.948	17.8032	-25.5844	4.73641	3.00668	-48.851	430.647	-13.3145	-139.948	17.8032	-25.5844	4.73641	3.00668	-48.851	430.647	-13.3145	-139.948	17.8032	-25.5844	4.73641
7.32807	-46.4774	6.01485	20.1708	-30.2222	392.628	-22.4004	-87.7605	7.32807	-46.4774	6.01485	20.1708	-30.2222	392.628	-22.4004	-87.7605	7.32807	-46.4774	6.01485	20.1708	-30.2222	392.628	-22.4004	-87.7605	7.32807	-46.4774	6.01485
0.921077	-81.4853	1.69098	58.4906	-18.8683	347.615	-28.5206	-60.3783	0.921077	-81.4853	1.69098	58.4906	-18.8683	347.615	-28.5206	-60.3783	0.921077	-81.4853	1.69098	58.4906	-18.8683	347.615	-28.5206	-60.3783	0.921077	-81.4853	1.69098
-0.557432	-95.1173	-4.43035	75.9661	-33.7937	300.505	-34.9778	-57.2084	-0.557432	-95.1173	-4.43035	75.9661	-33.7937	300.505	-34.9778	-57.2084	-0.557432	-95.1173	-4.43035	75.9661	-33.7937	300.505	-34.9778	-57.2084	-0.557432	-95.1173	-4.43035
-1.04365	-129.193	8.93476	111.682	-30.9045	257.428	-57.3484	-69.9586	-1.04365	-129.193	8.93476	111.682	-30.9045	257.428	-57.3484	-69.9586	-1.04365	-129.193	8.93476	111.682	-30.9045	257.428	-57.3484	-69.9586	-1.04365	-129.193	8.93476
-2.4155	-150.864	2.01525	118.409	-21.3674	238.747	-65.0991	-88.2828	-2.4155	-150.864	2.01525	118.409	-21.3674	238.747	-65.0991	-88.2828	-2.4155	-150.864	2.01525	118.409	-21.3674	238.747	-65.0991	-88.2828	-2.4155	-150.864	2.01525
2.85108	-145.569	-0.715181	99.2693	-18.5453	201.733	-59.0785	-104.706	2.85108	-145.569	-0.715181	99.2693	-18.5453	201.733	-59.0785	-104.706	2.85108	-145.569	-0.715181	99.2693	-18.5453	201.733	-59.0785	-104.706	2.85108	-145.569	-0.715181
3.7552	-156.799	3.10684	90.1185	-14.0134	178.095	-57.5537	-115.749	3.7552	-156.799	3.10684	90.1185	-14.0134	178.095	-57.5537	-115.749	3.7552	-156.799	3.10684	90.1185	-14.0134	178.095	-57.5537	-115.749	3.7552	-156.799	3.10684
-7.68682	-133.614	0.0656591	77.3418	26.1372	164.329	-52.8011	-119.89	-7.68682	-133.614	0.0656591	77.3418	26.1372	164.329	-52.8011	-119.89	-7.68682	-133.614	0.0656591	77.3418	26.1372	164.329	-52.8011	-119.89	-7.68682	-133.614	0.0656591
-7.36815	-112.457	15.4788	80.5336	18.881	157.386	-20.5918	-116.116	-7.36815	-112.457	15.4788	80.5336	18.881	157.386	-20.5918	-116.116	-7.36815	-112.457	15.4788	80.5336	18.881	157.386	-20.5918	-116.116	-7.36815	-112.457	15.4788
5.40919	-117.071	15.479	66.0328	36.8637	186.813	3.69165	-105.431	5.40919	-117.071	15.479	66.0328	36.8637	186.813	3.69165	-105.431	5.40919	-117.071	15.479	66.0328	36.8637	186.813	3.69165	-105.431	5.40919	-117.071	15.479
11.2741	-94.2878	13.968	57.3381	41.5993	194.574	48.9871	-92.2884	11.2741	-94.2878	13.968	57.3381	41.5993	194.574	48.9871	-92.2884	11.2741	-94.2878	13.968	57.3381	41.5993	194.574	48.9871	-92.2884	11.2741	-94.2878	13.968
10.5827	-76.6588	14.3983	62.7899	39.007	190.556	70.8779	-82.778	10.5827	-76.6588	14.3983	62.7899	39.007	190.556	70.8779	-82.778	10.5827	-76.6588	14.3983	62.7899	39.007	190.556	70.8779	-82.778	10.5827	-76.6588	14.3983
9.85912	-63.4584	33.374	32.5986	39.8643	191.593	90.5991	-80.9092	9.85912	-63.4584	33.374	32.5986	39.8643	191.593	90.5991	-80.9092	9.85912	-63.4584	33.374	32.5986	39.8643	191.593	90.5991	-80.9092	9.85912	-63.4584	33.374
-1.34582	-21.5841	32.4893	-8.88131	41.9442	160.495	72.3346	-85.8125	-1.34582	-21.5841	32.4893	-8.88131	41.9442	160.495	72.3346	-85.8125	-1.34582	-21.5841	32.4893	-8.88131	41.9442	160.495	72.3346	-85.8125	-1.34582	-21.5841	32.4893
4.82742	18.0962	44.5507	-51.4148	43.5567	170.127	60.7864	-93.5595	4.82742	18.0962	44.5507	-51.4148	43.5567	170.127	60.7864	-93.5595	4.82742	18.0962	44.5507	-51.4148	43.5567	170.127	60.7864	-93.5595	4.82742	18.0962	44.5507
-0.681434	15.8141	30.1128	-88.1982	45.4984	165.277	25.9285	-101.371	-0.681434	15.8141	30.1128	-88.1982	45.4984	165.277	25.9285	-101.371	-0.681434	15.8141	30.1128	-88.1982	45.4984	165.277	25.9285	-101.371	-0.681434	15.8141	30.1128
-12.4245	-4.86766	28.3279	-120.825	21.1579	194.136	13.031	-107.509	-12.4245	-4.86766	28.3279	-120.825	21.1579	194.136	13.031	-107.509	-12.4245	-4.86766	28.3279	-120.825	21.1579	194.136	13.031	-107.509	-12.4245	-4.86766	28.3279
9.33888	-14.4997	36.6527	-148.16	37.448	190.736	-5.46346	-107.093	9.33888	-14.4997	36.6527	-148.16	37.448	190.736	-5.46346	-107.093	9.33888	-14.4997	36.6527	-148.16	37.448	190.736	-5.46346	-107.093	9.33888	-14.4997	36.6527
-6.29489	31.6428	29.8179	-167.876	38.638	149.238	-35.8213	-97.415	-6.29489	31.6428	29.8179	-167.876	38.638	149.238	-35.8213	-97.415	-6.29489	31.6428	29.8179	-167.876	38.638	149.238	-35.8213	-97.415	-6.29489	31.6428	29.8179
-7.47865	47.214	39.2137	-174.361	38.3015	138.692	-1.95341	-84.3091	-7.47865	47.214	39.2137	-174.361	38.3015	138.692	-1.95341	-84.3091	-7.47865	47.214	39.2137	-174.361	38.3015	138.692	-1.95341	-84.3091	-7.47865	47.214	39.2137
-6.24964	18.932	39.3365	-157.333	24.6754	134.653	-21.2781	-75.754	-6.24964	18.932	39.3365	-157.333	24.6754	134.653	-21.2781	-75.754	-6.24964	18.932	39.3365	-157.333	24.6754	134.653	-21.2781	-75.754	-6.24964	18.932	39.3365
-0.471571	23.5417	54.9564	-140.153	12.224	120.916	-24.3558	-75.2387	-0.471571	23.5417	54.9564	-140.153	12.224	120.916	-24.3558	-75.2387	-0.471571	23.5417	54.9564	-140.153	12.224	120.916	-24.3558	-75.2387	-0.471571	23.5417	54.9564
1.69526	76.7574	52.2583	-128.552	7.63169	72.8954	8.07949	-79.1278	1.69526	76.7574	52.2583	-128.552	7.63169	72.8954	8.07949	-79.1278	1.69526	76.7574	52.2583	-128.552	7.63169	72.8954	8.07949	-79.1278	1.69526	76.7574	52.2583
5.18418	96.9918	45.916	-124.677	11.5252	23.6599	26.1489	-81.0081	5.18418	96.9918	45.916	-124.677	11.5252	23.6599	26.1489	-81.0081	5.18418	96.9918	45.916	-124.677	11.5252	23.6599	26.1489	-81.0081	5.18418	96.9918	45.916
10.4289	132.623	35.0349	-152.086	3.62453	-1.22635	33.419	-77.3883	10.4289	132.623	35.0349	-152.086	3.62453	-1.22635	33.419	-77.3883	10.4289	132.623	35.0349	-152.086	3.62453	-1.22635	33.419	-77.3883	10.4289	132.623	35.0349
8.69428	162.668	30.7519	-146.983	9.12186	-27.8011	28.0639	-67.9698	8.69428	162.668	30.7519	-146.983	9.12186	-27.8011	28.0639	-67.9698	8.69428	162.668	30.7519	-146.983	9.12186	-27.8011	28.0639	-67.9698	8.69428	162.668	30.7519
7.25213	149.212	35.4344	-112.638	18.4109	-23.7847	16.4772	-54.0027	7.25213	149.212	35.4344	-112.638	18.4109	-23.7847	16.4772	-54.0027	7.25213	149.212	35.4344	-112.638	18.4109	-23.7847	16.4772	-54.0027	7.25213	149.212	35.4344
11.4772	135.956	28.1414	-114.865	9.1513	-32.2427	8.46945	-35.5905	11.4772	135.956	28.1414	-114.865	9.1513	-32.2427	8.46945	-35.5905	11.4772	135.956	28.1414	-114.865	9.1513	-32.2427	8.46945	-35.5905	11.4772	135.956	28.1414
0.725552	122.471	33.5729	-113.553	30.3084	-32.5952	10.0524	-13.4727	0.725552	122.471	33.5729	-113.553	30.3084	-32.5952	10.0524	-13.4727	0.725552	122.471	33.5729	-113.553	30.3084	-32.5952	10.0524	-13.4727	0.725552	122.471	33.5729
10.5672	81.6251	32.1756	-73.5867	39.5176	-50.2912	-17.483	8.25015	10.5672	81.6251	32.1756	-73.5867	39.5176	-50.2912	-17.483	8.25015	10.5672	81.6251	32.1756	-73.5867	39.5176	-50.2912	-17.483	8.25015	10.5672	81.6251	32.1756
1.55098	58.3957	20.8979	-57.0252	29.0957	-80.2352	-33.3673	24.931	1.55098	58.3957	20.8979	-57.0252	29.0957	-80.2352	-33.3673	24.931	1.55098	58.3957	20.8979	-57.0252	29.0957	-80.2352	-33.3673	24.931	1.55098	58.3957	20.8979
-14.4749	25.6021	34.4915	-67.8405	-2.11909	-84.6047	-46.0098	34.6779	-14.4749	25.6021	34.4915	-67.8405	-2.11909	-84.6047	-46.0098	34.6779	-14.4749	25.6021	34.4915	-67.8405	-2.11909	-84.6047	-46.0098	34.6779	-14.4749	25.6021	34.4915
7.11066	8.44319	33.3938	-124.901	-7.81937	-95.6879	-62.4359	35.0196	7.11066	8.44319	33.3938	-124.901	-7.81937	-95.6879	-62.4359	35.0196	7.11066	8.44319	33.3938	-124.901	-7.81937	-95.6879	-62.4359	35.0196	7.11066	8.44319	33.3938
1.66472	-51.1397	21.9716	-169.192	-6.09591	-111.749	-60.2227	20.0154	1.66472	-51.1397	21.9716	-169.192	-6.09591	-111.749	-60.2227	20.0154	1.66472	-51.1397	21.9716	-169.192	-6.09591	-111.749	-60.2227	20.0154	1.66472	-51.1397	21.9716
13.0465	-78.2332	23.1916	-177.439	6.01078	-105.116	-40.2446	-9.91848	13.0465	-78.2332	23.1916	-177.439	6.01078	-105.116	-40.2446	-9.91848	13.0465	-78.2332	23.1916	-177.439	6.01078	-105.116	-40.2446	-9.91848	13.0465	-78.2332	23.1916
22.6054	-89.7639	23.1142	-135.479	25.835	-115.634	10.4891	-42.1161	22.6054	-89.7639	23.1142	-135.479	25.835	-115.634	10.4891	-42.1161	22.6054	-89.7639	23.1142	-135.479	25.835	-115.634	10.4891	-42.1161	22.6054	-89.7639	23.1142
13.2604	-79.3763	35.6562	-106.486	34.3232	-131.576	15.7106	-58.6431	13.2604	-79.3763	35.6562	-106.486	34.3232	-131.576	15.7106	-58.6431	13.2604	-79.3763	35.6562	-106.486	34.3232	-131.576	15.7106	-58.6431	13.2604	-79.3763	35.6562
10.8278	-80.4251	30.8304	-92.3971	36.1629	-120.281	20.5921	-52.5648	10.8278	-80.4251	30.8304	-92.3971	36.1629	-120.281	20.5921	-52.5648	10.8278	-80.4251	30.8304	-92.3971	36.1629	-120.281	20.5921	-52.5648	10.8278	-80.4251	30.8304
9.51058	-99.0006	22.8502	-76.6213	34.4765	-132.657	11.2544	-32.1359	9.51058	-99.0006	22.8502	-76.6213	34.4765	-132.657	11.2544	-32.1359	9.51058	-99.0006	22.8502	-76.6213	34.4765	-132.657	11.2544	-32.1359	9.51058	-99.0006	22.8502
2.81959	-94.9699	19.2846	-67.0333	28.1295	-96.6031	36.3607	-11.8243	2.81959	-94.9699	19.2846	-67.0333	28.1295	-96.6031	36.3607	-11.8243	2.81959	-94.9699	19.2846	-67.0333	28.1295	-96.6031	36.3607	-11.8243	2.81959	-94.9699	19.2846
-0.685181	-107.07	14.3856	-51.5288	22.7289	-108.226	65.7604	-1.96805	-0.685181	-107.07	14.3856	-51.5288	22.7289	-108.226	65.7604	-1.96805	-0.685181	-107.07	14.3856	-51.5288	22.7289	-108.226	65.7604	-1.96805	-0.685181	-107.07	14.3856
-12.6594	-112.02	7.20114	-50.318	-14.2042	-87.2061	98.4379	-5.02354	-12.6594	-112.02	7.20114	-50.318	-14.2042	-87.2061	98.4379	-5.02354	-12.6594	-112.02	7.20114	-50.318	-14.2042	-87.2061	98.4379	-5.02354	-12.6594	-112.02	7.20114
-12.8588	-124.927	28.3176	-40.0789	-25.1558	-66.4113	128.294	-17.1996	-12.8588	-124.927	28.3176	-40.0789	-25.1558	-66.4113	128.294	-17.1996	-12.8588	-124.927	28.3176	-40.0789	-25.1558	-66.4113	128.294	-17.1996	-12.8588	-124.927	28.3176
-30.8104	-104.681	-1.58121	-12.1346	-27.8983	-66.8617	148.367	-32.7533	-30.8104	-104.681	-1.58121	-12.1346	-27.8983	-66.8617	148.367	-32.7533	-30.8104	-104.681	-1.58121	-12.1346	-27.8983	-66.8617	148.367	-32.7533	-30.8104	-104.681	-1.58121
-22.7437	-83.7463	1.69334	19.2848	-23.9951	-67.3003	157.943	-49.0328	-22.7437	-83.7463	1.69334	19.2848	-23.9951	-67.3003	157.943	-49.0328	-22.7437	-83.7463	1.69334	19.2848	-23.9951	-67.3003	157.943	-49.0328	-22.7437	-83.7463	1.69334
-15.093	-52.3489	-0.993101	10.4222	-37.3983	-58.8606	151.661	-64.3622	-15.093	-52.3489	-0.993101	10.4222	-37.3983	-58.8606	151.661	-64.3622	-15.093	-52.3489	-0.993101	10.4222	-37.3983	-58.8606	151.661	-64.3622	-15.093	-52.3489	-0.993101
-11.9362	-48.8119	1.78271	-1.55607	-15.5907	-87.7258	104.676	-77.1299	-11.9362	-48.8119	1.78271	-1.55607	-15.5907	-87.7258	104.676	-77.1299	-11.9362	-48.8119	1.78271	-1.55607	-15.5907	-87.7258	104.676	-77.1299	-11.9362	-48.8119	1.78271
-12.8623	-31.9674	0.936174	-45.2059	-17.0704	-71.1966	81.8795	-86.1476	-12.8623	-31.9674	0.936174	-45.2059	-17.0704	-71.1966	81.8795	-86.1476	-12.8623	-31.9674	0.936174	-45.2059	-17.0704	-71.1966	81.8795	-86.1476	-12.8623	-31.9674	0.936174
-18.4044	-12.0058	-20.6797	-99.3022	-9.73732	-86.5882	77.7376	-90.0772	-18.4044	-12.0058	-20.6797	-99.3022	-9.73732	-86.5882	77.7376	-90.0772	-18.4044	-12.0058	-20.6797	-99.3022	-9.73732	-86.5882	77.7376	-90.0772	-18.4044	-12.0058	-20.6797
-2.64028	4.99506	-14.0511	-124.609	-17.8244	-89.4712	71.1521	-87.4315	-2.64028	4.99506	-14.0511	-124.609	-17.8244	-89.4712	71.1521	-87.4315	-2.64028	4.99506	-14.0511	-124.609	-17.8244	-89.4712	71.1521	-87.4315	-2.64028	4.99506	-14.0511
-6.68413	24.6942	-20.4286	-130.91	-6.19653	-52.2606	72.4149	-75.3	-6.68413	24.6942	-20.4286	-130.91	-6.19653	-52.2606	72.4149	-75.3	-6.68413	24.6942	-20.4286	-130.91	-6.19653	-52.2606	72.4149	-75.3	-6.68413	24.6942	-20.4286
-2.22167	33.2453	-29.6378	-88.5488	-19.9509	-36.1804	93.4953	-49.046	-2.22167	33.2453	-29.6378	-88.5488	-19.9509	-36.1804	93.4953	-49.046	-2.22167	33.2453	-29.6378	-88.5488	-19.9509	-36.1804	93.4953	-49.046	-2.22167	33.2453	-29.6378
-4.78897	72.988	-14.0345	-39.7873	-23.2182	-20.6238	91.2324	-11.8472	-4.78897	72.988	-14.0345	-39.7873	-23.2182	-20.6238	91.2324	-11.8472	-4.78897	72.988	-14.0345	-39.7873	-23.2182	-20.6238	91.2324	-11.8472	-4.78897	72.988	-14.0345
13.5905	69.0398	-21.1904	10.751	-32.9232	3.81569	90.4912	15.2344	13.5905	69.0398	-21.1904	10.751	-32.9232	3.81569	90.4912	15.2344	13.5905	69.0398	-21.1904	10.751	-32.9232	3.81569	90.4912	15.2344	13.5905	69.0398	-21.1904
-2.67596	86.8458	-16.8594	7.91075	-44.1912	24.5587	68.8393	7.9372	-2.67596	86.8458	-16.8594	7.91075	-44.1912	24.5587	68.8393	7.9372	-2.67596	86.8458	-16.8594	7.91075	-44.1912	24.5587	68.8393	7.9372	-2.67596	86.8458	-16.8594
-0.148386	90.5782	-5.7135	17.5472	-36.9115	19.2869	40.3422	-36.304	-0.148386	90.5782	-5.7135	17.5472	-36.9115	19.2869	40.3422	-36.304	-0.148386	90.5782	-5.7135	17.5472	-36.9115	19.2869	40.3422	-36.304	-0.148386	90.5782	-5.7135
9.18369	70.6486	-6.55269	-2.48125	-43.935	9.9666	40.9399	-95.8863	9.18369	70.6486	-6.55269	-2.48125	-43.935	9.9666	40.9399	-95.8863	9.18369	70.6486	-6.55269	-2.48125	-43.935	9.9666	40.9399	-95.8863	9.18369	70.6486	-6.55269
2.75905	58.435	-4.12815	8.48063	-48.7516	3.21355	29.5966	-143.71	2.75905	58.435	-4.12815	8.48063	-48.7516	3.21355	29.5966	-143.71	2.75905	58.435	-4.12815	8.48063	-48.7516	3.21355	29.5966	-143.71	2.75905	58.435	-4.12815
-13.004	64.0966	-12.2941	29.0729	-73.6481	3.46652	22.894	-160.706	-13.004	64.0966	-12.2941	29.0729	-73.6481	3.46652	22.894	-160.706	-13.004	64.0966	-12.2941	29.0729	-73.6481	3.46652	22.894	-160.706	-13.004	64.0966	-12.2941
-1.02292	63.9187	5.20498	40.1639	-75.0481	18.2619	2.3841	-137.836	-1.02292	63.9187	5.20498	40.1639	-75.0481	18.2619	2.3841	-137.836	-1.02292	63.9187	5.20498	40.1639	-75.0481	18.2619	2.3841	-137.836	-1.02292	63.9187	5.20498
-4.87549	49.74	4.49364	53.9362	-91.7542	30.3677	3.85484	-77.6514	-4.87549	49.74	4.49364	53.9362	-91.7542	30.3677	3.85484	-77.6514	-4.87549	49.74	4.49364	53.9362	-91.7542	30.3677	3.85484	-77.6514	-4.87549	49.74	4.49364
-13.4106	37.4941	10.3961	64.9504	-65.4804	56.4493	-8.08548	3.66396	-13.4106	37.4941	10.3961	64.9504	-65.4804	56.4493	-8.08548	3.66396	-13.4106	37.4941	10.3961	64.9504	-65.4804	56.4493	-8.08548	3.66396	-13.4106	37.4941	10.3961
11.9084	53.1673	8.01792	48.7838	-63.0505	96.7863	5.71319	81.6194	11.9084	53.1673	8.01792	48.7838	-63.0505	96.7863	5.71319	81.6194	11.9084	53.1673	8.01792	48.7838	-63.0505	96.7863	5.71319	81.6194	11.9084	53.1673	8.01792
2.68629	50.9966	2.09244	41.1199	-36.489	92.8548	18.2764	135.255	2.68629	50.9966	2.09244	41.1199	-36.489	92.8548	18.2764	135.255	2.68629	50.9966	2.09244	41.1199	-36.489	92.8548	18.2764	135.255	2.68629	50.9966	2.09244
-2.55938	52.7619	-19.3092	23.8168	-25.3866	76.9009	-4.55604	155.791	-2.55938	52.7619	-19.3092	23.8168	-25.3866	76.9009	-4.55604	155.791	-2.55938	52.7619	-19.3092	23.8168	-25.3866	76.9009	-4.55604	155.791	-2.55938	52.7619	-19.3092
15.4458	40.633	-16.4625	2.94774	-23.2081	67.8292	-16.9986	146.707	15.4458	40.633	-16.4625	2.94774	-23.2081	67.8292	-16.9986	146.707	15.4458	40.633	-16.4625	2.94774	-23.2081	67.8292	-16.9986	146.707	15.4458	40.633	-16.4625
8.62512	65.7646	-3.94116	33.0133	-9.85085	69.6711	-49.1271	118.615	8.62512	65.7646	-3.94116	33.0133	-9.85085	69.6711	-49.1271	118.615	8.62512	65.7646	-3.94116	33.0133	-9.85085	69.6711	-49.1271	118.615	8.62512	65.7646	-3.94116
7.92835	71.4837	5.57205	35.1108	-11.6631	54.7043	-70.6662	83.8263	7.92835	71.4837	5.57205	35.1108	-11.6631	54.7043	-70.6662	83.8263	7.92835	71.4837	5.57205	35.1108	-11.6631	54.7043	-70.6662	83.8263	7.92835	71.4837	5.57205
6.48833	81.0754	1.13858	8.34671	22.4283	23.5688	-91.5164	55.8482	6.48833	81.0754	1.13858	8.34671	22.4283	23.5688	-91.5164	55.8482	6.48833	81.0754	1.13858	8.34671	22.4283	23.5688	-91.5164	55.8482	6.48833	81.0754	1.13858
3.25736	44.9639	10.4394	-49.817	42.6874	-14.4183	-102.491	46.4189	3.25736	44.9639	10.4394	-49.817	42.6874	-14.4183	-102.491	46.4189	3.25736	44.9639	10.4394	-49.817	42.6874	-14.4183	-102.491	46.4189	3.25736	44.9639	10.4394
6.17096	63.7552	1.155	-103.991	74.3666	-25.4637	-137.979	53.8127	6.17096	63.7552	1.155	-103.991	74.3666	-25.4637	-137.979	53.8127	6.17096	63.7552	1.155	-103.991	74.3666	-25.4637	-137.979	53.8127	6.17096	63.7552	1.155
-5.44323	42.0601	7.53818	-113.178	81.8369	-13.044	-187.748	60.3547	-5.44323	42.0601	7.53818	-113.178	81.8369	-13.044	-187.748	60.3547	-5.44323	42.0601	7.53818	-113.178	81.8369	-13.044	-187.748	60.3547	-5.44323	42.0601	7.53818
6.96376	0.475252	-13.4381	-96.0055	104.427	-40.344	-222.122	51.7563	6.96376	0.475252	-13.4381	-96.0055	104.427	-40.344	-222.122	51.7563	6.96376	0.475252	-13.4381	-96.0055	104.427	-40.344	-222.122	51.7563	6.96376	0.475252	-13.4381
6.22304	-19.6092	-13.7816	-86.1086	100.637	-48.8374	-271.938	29.2839	6.22304	-19.6092	-13.7816	-86.1086	100.637	-48.8374	-271.938	29.2839	6.22304	-19.6092	-13.7816	-86.1086	100.637	-48.8374	-271.938	29.2839	6.22304	-19.6092	-13.7816
-0.521216	-47.6993	-11.9007	-64.7566	102.727	-57.1345	-308.205	-2.11194	-0.521216	-47.6993	-11.9007	-64.7566	102.727	-57.1345	-308.205	-2.11194	-0.521216	-47.6993	-11.9007	-64.7566	102.727	-57.1345	-308.205	-2.11194	-0.521216	-47.6993	-11.9007
-0.420933	-36.6425	-28.8223	-58.426	83.4738	-98.1201	-314.752	-34.8454	-0.420933	-36.6425	-28.8223	-58.426	83.4738	-98.1201	-314.752	-34.8454	-0.420933	-36.6425	-28.8223	-58.426	83.4738	-98.1201	-314.752	-34.8454	-0.420933	-36.6425	-28.8223
4.95114	-34.4232	-24.7586	-20.4606	78.166	-93.27	-263.74	-41.2532	4.95114	-34.4232	-24.7586	-20.4606	78.166	-93.27	-263.74	-41.2532	4.95114	-34.4232	-24.7586	-20.4606	78.166	-93.27	-263.74	-41.2532	4.95114	-34.4232	-24.7586
-9.96498	-14.5512	-43.9062	-12.0468	38.0445	-74.6014	-248.539	13.2373	-9.96498	-14.5512	-43.9062	-12.0468	38.0445	-74.6014	-248.539	13.2373	-9.96498	-14.5512	-43.9062	-12.0468	38.0445	-74.6014	-248.539	13.2373	-9.96498	-14.5512	-43.9062
2.63834	-34.1091	-67.0633	14.957	26.4812	-58.2973	-173.355	125.781	2.63834	-34.1091	-67.0633	14.957	26.4812	-58.2973	-173.355	125.781	2.63834	-34.1091	-67.0633	14.957	26.4812	-58.2973	-173.355	125.781	2.63834	-34.1091	-67.0633
-4.21195	-101.499	-48.3218	50.7782	22.4094	-28.5429	-101.564	247.151	-4.21195	-101.499	-48.3218	50.7782	22.4094	-28.5429	-101.564	247.151	-4.21195	-101.499	-48.3218	50.7782	22.4094	-28.5429	-101.564	247.151	-4.21195	-101.499	-48.3218
1.77973	-145.693	-30.3162	59.6829	9.24964	-6.88866	-167.599	322.619	1.77973	-145.693	-30.3162	59.6829	9.24964	-6.88866	-167.599	322.619	1.77973	-145.693	-30.3162	59.6829	9.24964	-6.88866	-167.599	322.619	1.77973	-145.693	-30.3162
2.73453	-141.595	-4.84317	30.4295	-5.59822	37.3554	-233.814	328.515	2.73453	-141.595	-4.84317	30.4295	-5.59822	37.3554	-233.814	328.515	2.73453	-141.595	-4.84317	30.4295	-5.59822	37.3554	-233.814	328.515	2.73453	-141.595	-4.84317
11.4066	-78.4823	-31.0992	4.2768	-28.0663	62.1371	-218.258	275.914	11.4066	-78.4823	-31.0992	4.2768	-28.0663	62.1371	-218.258	275.914	11.4066	-78.4823	-31.0992	4.2768	-28.0663	62.1371	-218.258	275.914	11.4066	-78.4823	-31.0992
5.09025	-28.8769	-41.8406	-16.4498	-20.2331	66.7492	-172.822	192.608	5.09025	-28.8769	-41.8406	-16.4498	-20.2331	66.7492	-172.822	192.608	5.09025	-28.8769	-41.8406	-16.4498	-20.2331	66.7492	-172.822	192.608	5.09025	-28.8769	-41.8406
7.81151	-32.8002	-36.6936	-38.3119	-35.5336	64.2666	-139.501	101.507	7.81151	-32.8002	-36.6936	-38.3119	-35.5336	64.2666	-139.501	101.507	7.81151	-32.8002	-36.6936	-38.3119	-35.5336	64.2666	-139.501	101.507	7.81151	-32.8002	-36.6936
14.0917	-46.8508	-48.4785	-14.4688	-68.7856	70.2337	-110.79	11.7744	14.0917	-46.8508	-48.4785	-14.4688	-68.7856	70.2337	-110.79	11.7744	14.0917	-46.8508	-48.4785	-14.4688	-68.7856	70.2337	-110.79	11.7744	14.0917	-46.8508	-48.4785
13.4843	-61.4389	-77.4953	-4.14855	-67.16	47.7573	-99.2026	-75.1485	13.4843	-61.4389	-77.4953	-4.14855	-67.16	47.7573	-99.2026	-75.1485	13.4843	-61.4389	-77.4953	-4.14855	-67.16	47.7573	-99.2026	-75.1485	13.4843	-61.4389	-77.4953
9.32613	-84.9242	-75.9283	-3.29514	-84.2969	47.5367	-38.6523	-149.892	9.32613	-84.9242	-75.9283	-3.29514	-84.2969	47.5367	-38.6523	-149.892	9.32613	-84.9242	-75.9283	-3.29514	-84.2969	47.5367	-38.6523	-149.892	9.32613	-84.9242	-75.9283
8.91431	-130.314	-57.4573	-10.3818	-98.7597	43.9107	-28.458	-199.047	8.91431	-130.314	-57.4573	-10.3818	-98.7597	43.9107	-28.458	-199.047	8.91431	-130.314	-57.4573	-10.3818	-98.7597	43.9107	-28.458	-199.047	8.91431	-130.314	-57.4573
-0.08045	-120.651	-35.8022	-3.729	-106.672	21.9839	31.5997	-220.223	-0.08045	-120.651	-35.8022	-3.729	-106.672	21.9839	31.5997	-220.223	-0.08045	-120.651	-35.8022	-3.729	-106.672	21.9839	31.5997	-220.223	-0.08045	-120.651	-35.8022
-3.16309	-90.7926	-23.9384	-11.5399	-95.1921	2.6464	79.2275	-217.484	-3.16309	-90.7926	-23.9384	-11.5399	-95.1921	2.6464	79.2275	-217.484	-3.16309	-90.7926	-23.9384	-11.5399	-95.1921	2.6464	79.2275	-217.484	-3.16309	-90.7926	-23.9384
-6.17066	-95.3798	-48.5299	-32.5657	-75.382	-27.8772	102.33	-191.597	-6.17066	-95.3798	-48.5299	-32.5657	-75.382	-27.8772	102.33	-191.597	-6.17066	-95.3798	-48.5299	-32.5657	-75.382	-27.8772	102.33	-191.597	-6.17066	-95.3798	-48.5299
-6.68494	-101.151	-60.9453	-29.8109	-30.9426	-28.9987	127.417	-159.678	-6.68494	-101.151	-60.9453	-29.8109	-30.9426	-28.9987	127.417	-159.678	-6.68494	-101.151	-60.9453	-29.8109	-30.9426	-28.9987	127.417	-159.678	-6.68494	-101.151	-60.9453
2.62637	-141.078	-28.581	-28.4126	-25.4814	-34.3631	148.439	-160.63	2.62637	-141.078	-28.581	-28.4126	-25.4814	-34.3631	148.439	-160.63	2.62637	-141.078	-28.581	-28.4126	-25.4814	-34.3631	148.439	-160.63	2.62637	-141.078	-28.581
-7.31605	-118.86	-38.2219	-41.7833	-16.0338	-27.0732	155.916	-215.3	-7.31605	-118.86	-38.2219	-41.7833	-16.0338	-27.0732	155.916	-215.3	-7.31605	-118.86	-38.2219	-41.7833	-16.0338	-27.0732	155.916	-215.3	-7.31605	-118.86	-38.2219
2.55193	-62.1692	-11.2529	-22.4519	-11.6631	-18.6986	161.457	-294.67	2.55193	-62.1692	-11.2529	-22.4519	-11.6631	-18.6986	161.457	-294.67	2.55193	-62.1692	-11.2529	-22.4519	-11.6631	-18.6986	161.457	-294.67	2.55193	-62.1692	-11.2529
6.37816	-17.7414	31.4394	-43.0555	-2.20806	-22.0005	146.215	-344.644	6.37816	-17.7414	31.4394	-43.0555	-2.20806	-22.0005	146.215	-344.644	6.37816	-17.7414	31.4394	-43.0555	-2.20806	-22.0005	146.215	-344.644	6.37816	-17.7414	31.4394
-0.517893	-7.71551	21.2247	-69.8848	28.1723	-19.1097	108.247	-334.386	-0.517893	-7.71551	21.2247	-69.8848	28.1723	-19.1097	108.247	-334.386	-0.517893	-7.71551	21.2247	-69.8848	28.1723	-19.1097	108.247	-334.386	-0.517893	-7.71551	21.2247
0.760983	-32.5924	-17.0086	-92.4917	11.5283	-23.1324	86.8726	-273.898	0.760983	-32.5924	-17.0086	-92.4917	11.5283	-23.1324	86.8726	-273.898	0.760983	-32.5924	-17.0086	-92.4917	11.5283	-23.1324	86.8726	-273.898	0.760983	-32.5924	-17.0086
-4.53207	-65.4844	-43.334	-92.9908	26.7016	-35.6408	70.566	-191.856	-4.53207	-65.4844	-43.334	-92.9908	26.7016	-35.6408	70.566	-191.856	-4.53207	-65.4844	-43.334	-92.9908	26.7016	-35.6408	70.566	-191.856	-4.53207	-65.4844	-43.334
-13.4092	-53.2574	-87.7263	-72.4726	10.2963	-21.7028	58.0382	-107.751	-13.4092	-53.2574	-87.7263	-72.4726	10.2963	-21.7028	58.0382	-107.751	-13.4092	-53.2574	-87.7263	-72.4726	10.2963	-21.7028	58.0382	-107.751	-13.4092	-53.2574	-87.7263
-8.31442	-43.7019	-137.811	-81.4938	31.7025	-26.1147	74.2597	-24.9782	-8.31442	-43.7019	-137.811	-81.4938	31.7025	-26.1147	74.2597	-24.9782	-8.31442	-43.7019	-137.811	-81.4938	31.7025	-26.1147	74.2597	-24.9782	-8.31442	-43.7019	-137.811
2.67979	-61.0977	-110.761	-70.972	36.7804	-17.2467	88.5605	56.2839	2.67979	-61.0977	-110.761	-70.972	36.7804	-17.2467	88.5605	56.2839	2.67979	-61.0977	-110.761	-70.972	36.7804	-17.2467	88.5605	56.2839	2.67979	-61.0977	-110.761
2.66217	-18.7303	-82.2084	-71.3574	53.4861	-21.5358	116.884	128.144	2.66217	-18.7303	-82.2084	-71.3574	53.4861	-21.5358	116.884	128.144	2.66217	-18.7303	-82.2084	-71.3574	53.4861	-21.5358	116.884	128.144	2.66217	-18.7303	-82.2084
3.97044	-2.7385	4.58803	-61.5593	60.1279	-55.3211	159.445	176.758	3.97044	-2.7385	4.58803	-61.5593	60.1279	-55.3211	159.445	176.758	3.97044	-2.7385	4.58803	-61.5593	60.1279	-55.3211	159.445	176.758	3.97044	-2.7385	4.58803
12.5431	39.9314	107.665	-76.6947	64.8717	-52.1421	185.174	192.916	12.5431	39.9314	107.665	-76.6947	64.8717	-52.1421	185.174	192.916	12.5431	39.9314	107.665	-76.6947	64.8717	-52.1421	185.174	192.916	12.5431	39.9314	107.665
10.9091	-12.1354	201.833	-79.6916	72.9825	-59.5892	221.259	177.915	10.9091	-12.1354	201.833	-79.6916	72.9825	-59.5892	221.259	177.915	10.9091	-12.1354	201.833	-79.6916	72.9825	-59.5892	221.259	177.915	10.9091	-12.1354	201.833
-3.68639	26.2219	207.21	-86.4029	74.1433	-57.3768	247.993	140.51	-3.68639	26.2219	207.21	-86.4029	74.1433	-57.3768	247.993	140.51	-3.68639	26.2219	207.21	-86.4029	74.1433	-57.3768	247.993	140.51	-3.68639	26.2219	207.21
-7.64216	115.14	230.657	-78.0308	91.0862	-45.9728	256.037	90.6721	-7.64216	115.14	230.657	-78.0308	91.0862	-45.9728	256.037	90.6721	-7.64216	115.14	230.657	-78.0308	91.0862	-45.9728	256.037	90.6721	-7.64216	115.14	230.657
-11.8538	198.385	147.911	-64.5993	98.8603	-49.4495	251.915	35.7817	-11.8538	198.385	147.911	-64.5993	98.8603	-49.4495	251.915	35.7817	-11.8538	198.385	147.911	-64.5993	98.8603	-49.4495	251.915	35.7817	-11.8538	198.385	147.911
-7.98119	249.472	96.5246	-73.8701	90.2228	-30.7859	255.273	-18.0835	-7.98119	249.472	96.5246	-73.8701	90.2228	-30.7859	255.273	-18.0835	-7.98119	249.472	96.5246	-73.8701	90.2228	-30.7859	255.273	-18.0835	-7.98119	249.472	96.5246
16.4176	256.54	17.3989	-75.8309	53.0223	-14.0337	248.089	-66.2555	16.4176	256.54	17.3989	-75.8309	53.0223	-14.0337	248.089	-66.2555	16.4176	256.54	17.3989	-75.8309	53.0223	-14.0337	248.089	-66.2555	16.4176	256.54	17.3989
8.40322	297.394	-0.768808	-82.4794	73.9496	6.01909	208.274	-107.91	8.40322	297.394	-0.768808	-82.4794	73.9496	6.01909	208.274	-107.91	8.40322	297.394	-0.768808	-82.4794	73.9496	6.01909	208.274	-107.91	8.40322	297.394	-0.768808
0.0904549	326.259	40.4232	-79.6666	43.694	-4.40992	179.732	-142.585	0.0904549	326.259	40.4232	-79.6666	43.694	-4.40992	179.732	-142.585	0.0904549	326.259	40.4232	-79.6666	43.694	-4.40992	179.732	-142.585	0.0904549	326.259	40.4232
9.80511	259.538	96.7946	-66.348	32.5406	2.12168	122.657	-167.555	9.80511	259.538	96.7946	-66.348	32.5406	2.12168	122.657	-167.555	9.80511	259.538	96.7946	-66.348	32.5406	2.12168	122.657	-167.555	9.80511	259.538	96.7946
22.2942	224.679	85.4079	-45.5443	29.6978	7.79211	87.292	-178.095	22.2942	224.679	85.4079	-45.5443	29.6978	7.79211	87.292	-178.095	22.2942	224.679	85.4079	-45.5443	29.6978	7.79211	87.292	-178.095	22.2942	224.679	85.4079
17.7254	232.499	79.4385	-46.5018	36.9229	-4.12911	78.5597	-171.046	17.7254	232.499	79.4385	-46.5018	36.9229	-4.12911	78.5597	-171.046	17.7254	232.499	79.4385	-46.5018	36.9229	-4.12911	78.5597	-171.046	17.7254	232.499	79.4385
15.2637	257.199	61.9698	-75.9524	0.503938	-12.3564	51.467	-145.744	15.2637	257.199	61.9698	-75.9524	0.503938	-12.3564	51.467	-145.744	15.2637	257.199	61.9698	-75.9524	0.503938	-12.3564	51.467	-145.744	15.2637	257.199	61.9698
6.78026	300.557	2.95694	-80.7385	15.6788	16.1891	38.513	-105.707	6.78026	300.557	2.95694	-80.7385	15.6788	16.1891	38.513	-105.707	6.78026	300.557	2.95694	-80.7385	15.6788	16.1891	38.513	-105.707	6.78026	300.557	2.95694
8.63413	263.247	-41.5861	-77.068	-12.9957	25.3978	36.7892	-58.0506	8.63413	263.247	-41.5861	-77.068	-12.9957	25.3978	36.7892	-58.0506	8.63413	263.247	-41.5861	-77.068	-12.9957	25.3978	36.7892	-58.0506	8.63413	263.247	-41.5861
-3.71255	195.185	-4.05284	-87.5007	-5.09039	41.1853	51.9187	-10.8423	-3.71255	195.185	-4.05284	-87.5007	-5.09039	41.1853	51.9187	-10.8423	-3.71255	195.185	-4.05284	-87.5007	-5.09039	41.1853	51.9187	-10.8423	-3.71255	195.185	-4.05284
-23.4258	160.822	-0.332635	-57.6859	5.90908	28.5492	46.5617	30.9353	-23.4258	160.822	-0.332635	-57.6859	5.90908	28.5492	46.5617	30.9353	-23.4258	160.822	-0.332635	-57.6859	5.90908	28.5492	46.5617	30.9353	-23.4258	160.822	-0.332635
-9.96692	124.861	-24.6891	-22.2394	31.9364	23.9097	43.734	63.6853	-9.96692	124.861	-24.6891	-22.2394	31.9364	23.9097	43.734	63.6853	-9.96692	124.861	-24.6891	-22.2394	31.9364	23.9097	43.734	63.6853	-9.96692	124.861	-24.6891
-2.83274	74.2488	-19.2477	-6.5841	-9.20155	28.0623	11.3417	84.5149	-2.83274	74.2488	-19.2477	-6.5841	-9.20155	28.0623	11.3417	84.5149	-2.83274	74.2488	-19.2477	-6.5841	-9.20155	28.0623	11.3417	84.5149	-2.83274	74.2488	-19.2477
-8.12351	15.3842	-23.0241	0.238653	-24.1155	32.6472	-32.4896	90.7135	-8.12351	15.3842	-23.0241	0.238653	-24.1155	32.6472	-32.4896	90.7135	-8.12351	15.3842	-23.0241	0.238653	-24.1155	32.6472	-32.4896	90.7135	-8.12351	15.3842	-23.0241
-17.6912	-89.1283	-45.846	-3.71953	-33.9259	38.7365	-75.3065	80.7274	-17.6912	-89.1283	-45.846	-3.71953	-33.9259	38.7365	-75.3065	80.7274	-17.6912	-89.1283	-45.846	-3.71953	-33.9259	38.7365	-75.3065	80.7274	-17.6912	-89.1283	-45.846
-30.298	-187.08	-42.8899	1.95148	-28.8594	35.9849	-98.438	56.3865	-30.298	-187.08	-42.8899	1.95148	-28.8594	35.9849	-98.438	56.3865	-30.298	-187.08	-42.8899	1.95148	-28.8594	35.9849	-98.438	56.3865	-30.298	-187.08	-42.8899
27.6229	-263.214	-52.5888	-19.7561	-35.8504	43.0224	-110.621	24.977	27.6229	-263.214	-52.5888	-19.7561	-35.8504	43.0224	-110.621	24.977	27.6229	-263.214	-52.5888	-19.7561	-35.8504	43.0224	-110.621	24.977	27.6229	-263.214	-52.5888
40.9919	-306.018	-13.8121	-14.6243	-43.0144	51.3643	-127.398	-3.55161	40.9919	-306.018	-13.8121	-14.6243	-43.0144	51.3643	-127.398	-3.55161	40.9919	-306.018	-13.8121	-14.6243	-43.0144	51.3643	-127.398	-3.55161	40.9919	-306.018	-13.8121
8.80233	-319.393	-37.4875	13.8811	-39.766	49.6734	-154.451	-22.9257	8.80233	-319.393	-37.4875	13.8811	-39.766	49.6734	-154.451	-22.9257	8.80233	-319.393	-37.4875	13.8811	-39.766	49.6734	-154.451	-22.9257	8.80233	-319.393	-37.4875
-4.4117	-302.999	-21.6442	4.38041	-24.8448	54.7909	-162.5	-33.8891	-4.4117	-302.999	-21.6442	4.38041	-24.8448	54.7909	-162.5	-33.8891	-4.4117	-302.999	-21.6442	4.38041	-24.8448	54.7909	-162.5	-33.8891	-4.4117	-302.999	-21.6442
-10.2671	-290.708	4.86673	-7.58681	-34.3584	20.7792	-161.227	-43.5415	-10.2671	-290.708	4.86673	-7.58681	-34.3584	20.7792	-161.227	-43.5415	-10.2671	-290.708	4.86673	-7.58681	-34.3584	20.7792	-161.227	-43.5415	-10.2671	-290.708	4.86673
-0.228804	-267.178	15.7296	-2.74255	-9.86581	18.6188	-155.38	-59.5453	-0.228804	-267.178	15.7296	-2.74255	-9.86581	18.6188	-155.38	-59.5453	-0.228804	-267.178	15.7296	-2.74255	-9.86581	18.6188	-155.38	-59.5453	-0.228804	-267.178	15.7296
11.1767	-242.728	89.6773	-7.67883	-34.1449	18.3272	-141.484	-85.3585	11.1767	-242.728	89.6773	-7.67883	-34.1449	18.3272	-141.484	-85.3585	11.1767	-242.728	89.6773	-7.67883	-34.1449	18.3272	-141.484	-85.3585	11.1767	-242.728	89.6773
30.2981	-227.631	88.5519	5.81251	-33.875	43.8415	-106.808	-118.302	30.2981	-227.631	88.5519	5.81251	-33.875	43.8415	-106.808	-118.302	30.2981	-227.631	88.5519	5.81251	-33.875	43.8415	-106.808	-118.302	30.2981	-227.631	88.5519
-3.8921	-194.591	-7.46006	20.7012	12.1805	36.8699	-92.7644	-151.003	-3.8921	-194.591	-7.46006	20.7012	12.1805	36.8699	-92.7644	-151.003	-3.8921	-194.591	-7.46006	20.7012	12.1805	36.8699	-92.7644	-151.003	-3.8921	-194.591	-7.46006
-27.648	-158.006	-90.3159	2.11611	14.578	33.051	-86.8003	-175.068	-27.648	-158.006	-90.3159	2.11611	14.578	33.051	-86.8003	-175.068	-27.648	-158.006	-90.3159	2.11611	14.578	33.051	-86.8003	-175.068	-27.648	-158.006	-90.3159
-70.9119	-135.502	-157.172	-2.94371	-13.1799	22.0093	-85.376	-184.954	-70.9119	-135.502	-157.172	-2.94371	-13.1799	22.0093	-85.376	-184.954	-70.9119	-135.502	-157.172	-2.94371	-13.1799	22.0093	-85.376	-184.954	-70.9119	-135.502	-157.172
-73.7148	-137.458	-223.119	5.14864	-63.2299	23.8754	-98.0223	-178.811	-73.7148	-137.458	-223.119	5.14864	-63.2299	23.8754	-98.0223	-178.811	-73.7148	-137.458	-223.119	5.14864	-63.2299	23.8754	-98.0223	-178.811	-73.7148	-137.458	-223.119
-64.4257	-117.64	-260.969	21.9564	-33.1432	12.0069	-93.8947	-158.291	-64.4257	-117.64	-260.969	21.9564	-33.1432	12.0069	-93.8947	-158.291	-64.4257	-117.64	-260.969	21.9564	-33.1432	12.0069	-93.8947	-158.291	-64.4257	-117.64	-260.969
16.4996	-87.4986	-213.988	60.2578	-21.2489	15.5648	-104.012	-128.276	16.4996	-87.4986	-213.988	60.2578	-21.2489	15.5648	-104.012	-128.276	16.4996	-87.4986	-213.988	60.2578	-21.2489	15.5648	-104.012	-128.276	16.4996	-87.4986	-213.988
137.394	-60.844	-229.741	100.957	-63.7061	6.72951	-99.2834	-94.7917	137.394	-60.844	-229.741	100.957	-63.7061	6.72951	-99.2834	-94.7917	137.394	-60.844	-229.741	100.957	-63.7061	6.72951	-99.2834	-94.7917	137.394	-60.844	-229.741
41.9328	-47.7107	-198.609	39.6238	-94.5124	-1.34034	-105.652	-62.3978	41.9328	-47.7107	-198.609	39.6238	-94.5124	-1.34034	-105.652	-62.3978	41.9328	-47.7107	-198.609	39.6238	-94.5124	-1.34034	-105.652	-62.3978	41.9328	-47.7107	-198.609
-67.8065	-45.6483	-93.9574	-58.0251	-78.5002	-5.59802	-115.74	-30.8925	-67.8065	-45.6483	-93.9574	-58.0251	-78.5002	-5.59802	-115.74	-30.8925	-67.8065	-45.6483	-93.9574	-58.0251	-78.5002	-5.59802	-115.74	-30.8925	-67.8065	-45.6483	-93.9574
6.0269	-3.12846	56.2608	-135.014	-55.3129	5.11993	-119.408	2.46294	6.0269	-3.12846	56.2608	-135.014	-55.3129	5.11993	-119.408	2.46294	6.0269	-3.12846	56.2608	-135.014	-55.3129	5.11993	-119.408	2.46294	6.0269	-3.12846	56.2608
35.3643	14.0394	168.998	-157.251	-37.0613	12.9245	-129.568	37.6027	35.3643	14.0394	168.998	-157.251	-37.0613	12.9245	-129.568	37.6027	35.3643	14.0394	168.998	-157.251	-37.0613	12.9245	-129.568	37.6027	35.3643	14.0394	168.998
-40.9059	31.741	244.019	-134.247	-8.75907	8.37449	-102.651	69.7293	-40.9059	31.741	244.019	-134.247	-8.75907	8.37449	-102.651	69.7293	-40.9059	31.741	244.019	-134.247	-8.75907	8.37449	-102.651	69.7293	-40.9059	31.741	244.019
-49.5608	51.8029	242.855	-78.6594	1.6545	16.6073	-108.305	92.0249	-49.5608	51.8029	242.855	-78.6594	1.6545	16.6073	-108.305	92.0249	-49.5608	51.8029	242.855	-78.6594	1.6545	16.6073	-108.305	92.0249	-49.5608	51.8029	242.855
10.9831	135.578	236.639	-16.5476	16.3092	-4.90059	-96.3954	99.1904	10.9831	135.578	236.639	-16.5476	16.3092	-4.90059	-96.3954	99.1904	10.9831	135.578	236.639	-16.5476	16.3092	-4.90059	-96.3954	99.1904	10.9831	135.578	236.639
63.7948	212.84	220.611	44.4444	20.6801	-16.1164	-70.2784	88.4196	63.7948	212.84	220.611	44.4444	20.6801	-16.1164	-70.2784	88.4196	63.7948	212.84	220.611	44.4444	20.6801	-16.1164	-70.2784	88.4196	63.7948	212.84	220.611
65.7823	270.081	156.156	85.9872	26.3725	-4.68588	-61.3633	60.5815	65.7823	270.081	156.156	85.9872	26.3725	-4.68588	-61.3633	60.5815	65.7823	270.081	156.156	85.9872	26.3725	-4.68588	-61.3633	60.5815	65.7823	270.081	156.156
47.9549	297.129	147.496	112.645	43.6857	-3.30186	-47.2897	19.775	47.9549	297.129	147.496	112.645	43.6857	-3.30186	-47.2897	19.775	47.9549	297.129	147.496	112.645	43.6857	-3.30186	-47.2897	19.775	47.9549	297.129	147.496
19.4388	286.275	83.9992	109.984	30.8946	34.6865	-44.042	-26.4607	19.4388	286.275	83.9992	109.984	30.8946	34.6865	-44.042	-26.4607	19.4388	286.275	83.9992	109.984	30.8946	34.6865	-44.042	-26.4607	19.4388	286.275	83.9992
41.4633	267.51	30.7134	90.6741	28.2893	33.6735	-4.49377	-66.7114	41.4633	267.51	30.7134	90.6741	28.2893	33.6735	-4.49377	-66.7114	41.4633	267.51	30.7134	90.6741	28.2893	33.6735	-4.49377	-66.7114	41.4633	267.51	30.7134
37.0362	261.268	-52.6079	74.4956	22.5707	54.0145	13.4918	-91.6616	37.0362	261.268	-52.6079	74.4956	22.5707	54.0145	13.4918	-91.6616	37.0362	261.268	-52.6079	74.4956	22.5707	54.0145	13.4918	-91.6616	37.0362	261.268	-52.6079
22.9737	257.402	-55.7941	39.4892	18.4036	46.6425	50.4093	-102.382	22.9737	257.402	-55.7941	39.4892	18.4036	46.6425	50.4093	-102.382	22.9737	257.402	-55.7941	39.4892	18.4036	46.6425	50.4093	-102.382	22.9737	257.402	-55.7941
23.5133	243.577	-25.1534	28.7768	41.2541	45.689	45.6286	-106.979	23.5133	243.577	-25.1534	28.7768	41.2541	45.689	45.6286	-106.979	23.5133	243.577	-25.1534	28.7768	41.2541	45.689	45.6286	-106.979	23.5133	243.577	-25.1534
-19.3425	214.459	9.21649	49.5372	24.6575	47.2354	46.3513	-112.346	-19.3425	214.459	9.21649	49.5372	24.6575	47.2354	46.3513	-112.346	-19.3425	214.459	9.21649	49.5372	24.6575	47.2354	46.3513	-112.346	-19.3425	214.459	9.21649
-50.784	167.575	55.3668	35.0113	32.86	28.4174	50.616	-120.312	-50.784	167.575	55.3668	35.0113	32.86	28.4174	50.616	-120.312	-50.784	167.575	55.3668	35.0113	32.86	28.4174	50.616	-120.312	-50.784	167.575	55.3668
-64.7346	148.714	78.8164	3.75039	36.9955	6.29854	43.8198	-128.995	-64.7346	148.714	78.8164	3.75039	36.9955	6.29854	43.8198	-128.995	-64.7346	148.714	78.8164	3.75039	36.9955	6.29854	43.8198	-128.995	-64.7346	148.714	78.8164
-16.3551	117.543	52.4337	-37.7994	19.1387	-23.6446	39.813	-135.555	-16.3551	117.543	52.4337	-37.7994	19.1387	-23.6446	39.813	-135.555	-16.3551	117.543	52.4337	-37.7994	19.1387	-23.6446	39.813	-135.555	-16.3551	117.543	52.4337
62.6155	122.302	43.8559	-92.3924	24.0246	-25.822	63.3531	-136.671	62.6155	122.302	43.8559	-92.3924	24.0246	-25.822	63.3531	-136.671	62.6155	122.302	43.8559	-92.3924	24.0246	-25.822	63.3531	-136.671	62.6155	122.302	43.8559
62.1723	91.5195	0.538249	-108.602	36.4641	-12.4682	84.175	-129.158	62.1723	91.5195	0.538249	-108.602	36.4641	-12.4682	84.175	-129.158	62.1723	91.5195	0.538249	-108.602	36.4641	-12.4682	84.175	-129.158	62.1723	91.5195	0.538249
107.723	56.1465	-10.014	-96.49	18.5733	-21.4088	116.121	-111.979	107.723	56.1465	-10.014	-96.49	18.5733	-21.4088	116.121	-111.979	107.723	56.1465	-10.014	-96.49	18.5733	-21.4088	116.121	-111.979	107.723	56.1465	-10.014
149.922	44.5354	-47.5967	-96.2908	23.02	-28.7821	154.993	-87.9934	149.922	44.5354	-47.5967	-96.2908	23.02	-28.7821	154.993	-87.9934	149.922	44.5354	-47.5967	-96.2908	23.02	-28.7821	154.993	-87.9934	149.922	44.5354	-47.5967
112.28	31.5305	-99.8747	-81.3836	46.7669	-42.0146	179.333	-61.8785	112.28	31.5305	-99.8747	-81.3836	46.7669	-42.0146	179.333	-61.8785	112.28	31.5305	-99.8747	-81.3836	46.7669	-42.0146	179.333	-61.8785	112.28	31.5305	-99.8747
103.134	65.9414	-78.5857	-58.162	44.11	-64.6618	153.314	-37.5344	103.134	65.9414	-78.5857	-58.162	44.11	-64.6618	153.314	-37.5344	103.134	65.9414	-78.5857	-58.162	44.11	-64.6618	153.314	-37.5344	103.134	65.9414	-78.5857
0.185048	74.0735	-69.863	-37.4085	-9.40319	-68.8538	135.827	-17.8749	0.185048	74.0735	-69.863	-37.4085	-9.40319	-68.8538	135.827	-17.8749	0.185048	74.0735	-69.863	-37.4085	-9.40319	-68.8538	135.827	-17.8749	0.185048	74.0735	-69.863
-81.6761	65.3842	-95.8854	-39.1724	-61.8582	-56.2806	126.581	-3.83706	-81.6761	65.3842	-95.8854	-39.1724	-61.8582	-56.2806	126.581	-3.83706	-81.6761	65.3842	-95.8854	-39.1724	-61.8582	-56.2806	126.581	-3.83706	-81.6761	65.3842	-95.8854
-88.154	68.528	-141.726	-30.1278	-58.7907	-69.9889	112.143	5.09123	-88.154	68.528	-141.726	-30.1278	-58.7907	-69.9889	112.143	5.09123	-88.154	68.528	-141.726	-30.1278	-58.7907	-69.9889	112.143	5.09123	-88.154	68.528	-141.726
-88.826	58.5312	-175.528	-15.8846	-27.5107	-75.948	89.416	9.43465	-88.826	58.5312	-175.528	-15.8846	-27.5107	-75.948	89.416	9.43465	-88.826	58.5312	-175.528	-15.8846	-27.5107	-75.948	89.416	9.43465	-88.826	58.5312	-175.528
-59.3525	16.971	-171.09	-23.6763	22.1303	-62.7389	91.3198	8.87413	-59.3525	16.971	-171.09	-23.6763	22.1303	-62.7389	91.3198	8.87413	-59.3525	16.971	-171.09	-23.6763	22.1303	-62.7389	91.3198	8.87413	-59.3525	16.971	-171.09
-5.43136	9.04626	-128.435	-47.087	49.7424	-47.3795	66.6368	3.04999	-5.43136	9.04626	-128.435	-47.087	49.7424	-47.3795	66.6368	3.04999	-5.43136	9.04626	-128.435	-47.087	49.7424	-47.3795	66.6368	3.04999	-5.43136	9.04626	-128.435
4.41669	-22.5356	-69.9633	-44.3214	65.9493	-55.453	59.4087	-6.15841	4.41669	-22.5356	-69.9633	-44.3214	65.9493	-55.453	59.4087	-6.15841	4.41669	-22.5356	-69.9633	-44.3214	65.9493	-55.453	59.4087	-6.15841	4.41669	-22.5356	-69.9633
20.0208	-39.0894	-15.1644	-36.3817	83.7821	-45.4336	65.7604	-14.6245	20.0208	-39.0894	-15.1644	-36.3817	83.7821	-45.4336	65.7604	-14.6245	20.0208	-39.0894	-15.1644	-36.3817	83.7821	-45.4336	65.7604	-14.6245	20.0208	-39.0894	-15.1644
-42.6581	-42.2817	11.4402	-49.7098	43.1608	-46.9634	61.2725	-18.3555	-42.6581	-42.2817	11.4402	-49.7098	43.1608	-46.9634	61.2725	-18.3555	-42.6581	-42.2817	11.4402	-49.7098	43.1608	-46.9634	61.2725	-18.3555	-42.6581	-42.2817	11.4402
-66.6045	-75.8679	50.4955	-55.5061	-16.6531	-52.9276	46.6483	-16.5546	-66.6045	-75.8679	50.4955	-55.5061	-16.6531	-52.9276	46.6483	-16.5546	-66.6045	-75.8679	50.4955	-55.5061	-16.6531	-52.9276	46.6483	-16.5546	-66.6045	-75.8679	50.4955
-95.2825	-121.82	57.3665	-66.0219	-37.8055	-25.3365	46.8119	-12.0707	-95.2825	-121.82	57.3665	-66.0219	-37.8055	-25.3365	46.8119	-12.0707	-95.2825	-121.82	57.3665	-66.0219	-37.8055	-25.3365	46.8119	-12.0707	-95.2825	-121.82	57.3665
-74.5896	-157.634	71.856	-54.4709	-31.4362	-37.295	43.502	-8.38106	-74.5896	-157.634	71.856	-54.4709	-31.4362	-37.295	43.502	-8.38106	-74.5896	-157.634	71.856	-54.4709	-31.4362	-37.295	43.502	-8.38106	-74.5896	-157.634	71.856
-104.333	-183.697	71.1094	-72.1259	-25.1575	-32.9617	30.3411	-5.89601	-104.333	-183.697	71.1094	-72.1259	-25.1575	-32.9617	30.3411	-5.89601	-104.333	-183.697	71.1094	-72.1259	-25.1575	-32.9617	30.3411	-5.89601	-104.333	-183.697	71.1094
-118.257	-219.585	45.5137	-69.6026	-33.5765	-27.5433	32.6263	0.00801655	-118.257	-219.585	45.5137	-69.6026	-33.5765	-27.5433	32.6263	0.00801655	-118.257	-219.585	45.5137	-69.6026	-33.5765	-27.5433	32.6263	0.00801655	-118.257	-219.585	45.5137
-90.1183	-226.305	26.4626	-87.5916	-21.9157	1.911	63.6388	12.8024	-90.1183	-226.305	26.4626	-87.5916	-21.9157	1.911	63.6388	12.8024	-90.1183	-226.305	26.4626	-87.5916	-21.9157	1.911	63.6388	12.8024	-90.1183	-226.305	26.4626
-66.6835	-219.565	6.75459	-91.8542	-24.7599	-16.2408	91.8902	29.1552	-66.6835	-219.565	6.75459	-91.8542	-24.7599	-16.2408	91.8902	29.1552	-66.6835	-219.565	6.75459	-91.8542	-24.7599	-16.2408	91.8902	29.1552	-66.6835	-219.565	6.75459
-48.9265	-241.819	-55.5413	-83.9485	-38.6491	-16.6748	73.9972	41.0263	-48.9265	-241.819	-55.5413	-83.9485	-38.6491	-16.6748	73.9972	41.0263	-48.9265	-241.819	-55.5413	-83.9485	-38.6491	-16.6748	73.9972	41.0263	-48.9265	-241.819	-55.5413
-75.1004	-204.755	-95.2577	-76.7014	-46.1159	-6.70636	78.7297	42.1838	-75.1004	-204.755	-95.2577	-76.7014	-46.1159	-6.70636	78.7297	42.1838	-75.1004	-204.755	-95.2577	-76.7014	-46.1159	-6.70636	78.7297	42.1838	-75.1004	-204.755	-95.2577
-118.85	-176.961	-118.873	-66.2121	-31.1625	-25.6657	79.3002	33.652	-118.85	-176.961	-118.873	-66.2121	-31.1625	-25.6657	79.3002	33.652	-118.85	-176.961	-118.873	-66.2121	-31.1625	-25.6657	79.3002	33.652	-118.85	-176.961	-118.873
-57.0796	-161.097	-111.891	-59.9645	-23.1729	-16.555	69.9237	21.488	-57.0796	-161.097	-111.891	-59.9645	-23.1729	-16.555	69.9237	21.488	-57.0796	-161.097	-111.891	-59.9645	-23.1729	-16.555	69.9237	21.488	-57.0796	-161.097	-111.891
17.9027	-171.905	-79.4746	-50.846	-12.8179	-7.02874	34.712	12.6408	17.9027	-171.905	-79.4746	-50.846	-12.8179	-7.02874	34.712	12.6408	17.9027	-171.905	-79.4746	-50.846	-12.8179	-7.02874	34.712	12.6408	17.9027	-171.905	-79.4746
110.397	-191.392	-48.8716	-26.8878	-11.6702	-4.07284	-21.3811	10.6438	110.397	-191.392	-48.8716	-26.8878	-11.6702	-4.07284	-21.3811	10.6438	110.397	-191.392	-48.8716	-26.8878	-11.6702	-4.07284	-21.3811	10.6438	110.397	-191.392	-48.8716
57.9863	-220.175	-34.3951	-8.33221	-25.3126	32.1806	-53.0411	13.7448	57.9863	-220.175	-34.3951	-8.33221	-25.3126	32.1806	-53.0411	13.7448	57.9863	-220.175	-34.3951	-8.33221	-25.3126	32.1806	-53.0411	13.7448	57.9863	-220.175	-34.3951
13.8352	-235.976	-31.1344	8.5537	-31.1689	48.6361	-79.2642	16.7933	13.8352	-235.976	-31.1344	8.5537	-31.1689	48.6361	-79.2642	16.7933	13.8352	-235.976	-31.1344	8.5537	-31.1689	48.6361	-79.2642	16.7933	13.8352	-235.976	-31.1344
16.6947	-261.467	17.891	26.7611	-13.2521	58.4491	-83.7455	15.9651	16.6947	-261.467	17.891	26.7611	-13.2521	58.4491	-83.7455	15.9651	16.6947	-261.467	17.891	26.7611	-13.2521	58.4491	-83.7455	15.9651	16.6947	-261.467	17.891
-18.1493	-275.157	65.8007	41.2459	3.97492	68.5283	-105.788	11.054	-18.1493	-275.157	65.8007	41.2459	3.97492	68.5283	-105.788	11.054	-18.1493	-275.157	65.8007	41.2459	3.97492	68.5283	-105.788	11.054	-18.1493	-275.157	65.8007
-33.1088	-247.89	89.3183	54.7293	1.96921	57.879	-107.371	3.5791	-33.1088	-247.89	89.3183	54.7293	1.96921	57.879	-107.371	3.5791	-33.1088	-247.89	89.3183	54.7293	1.96921	57.879	-107.371	3.5791	-33.1088	-247.89	89.3183
-45.0353	-219.492	94.9912	53.8975	-5.91881	30.6688	-112.418	-3.60186	-45.0353	-219.492	94.9912	53.8975	-5.91881	30.6688	-112.418	-3.60186	-45.0353	-219.492	94.9912	53.8975	-5.91881	30.6688	-112.418	-3.60186	-45.0353	-219.492	94.9912
-54.6159	-199.61	107.239	33.268	-23.4412	31.5173	-118.983	-7.36283	-54.6159	-199.61	107.239	33.268	-23.4412	31.5173	-118.983	-7.36283	-54.6159	-199.61	107.239	33.268	-23.4412	31.5173	-118.983	-7.36283	-54.6159	-199.61	107.239
46.0475	-166.722	101.823	3.85732	-21.4774	27.1957	-111.939	-6.16004	46.0475	-166.722	101.823	3.85732	-21.4774	27.1957	-111.939	-6.16004	46.0475	-166.722	101.823	3.85732	-21.4774	27.1957	-111.939	-6.16004	46.0475	-166.722	101.823
102.85	-102.501	128.952	5.24699	-25.3386	24.8621	-74.5094	-0.613793	102.85	-102.501	128.952	5.24699	-25.3386	24.8621	-74.5094	-0.613793	102.85	-102.501	128.952	5.24699	-25.3386	24.8621	-74.5094	-0.613793	102.85	-102.501	128.952
92.6402	-85.5788	140.293	14.822	-10.2828	26.1974	-35.3804	8.23584	92.6402	-85.5788	140.293	14.822	-10.2828	26.1974	-35.3804	8.23584	92.6402	-85.5788	140.293	14.822	-10.2828	26.1974	-35.3804	8.23584	92.6402	-85.5788	140.293
102.703	-96.1375	161.63	-12.561	-17.4893	-4.14515	-46.3645	19.556	102.703	-96.1375	161.63	-12.561	-17.4893	-4.14515	-46.3645	19.556	102.703	-96.1375	161.63	-12.561	-17.4893	-4.14515	-46.3645	19.556	102.703	-96.1375	161.63
126.653	-82.4405	179.421	-31.9099	6.99086	8.65179	-50.5674	32.8077	126.653	-82.4405	179.421	-31.9099	6.99086	8.65179	-50.5674	32.8077	126.653	-82.4405	179.421	-31.9099	6.99086	8.65179	-50.5674	32.8077	126.653	-82.4405	179.421
93.4669	-67.5441	189.856	-80.3449	-8.85908	-4.38542	-57.5541	47.7551	93.4669	-67.5441	189.856	-80.3449	-8.85908	-4.38542	-57.5541	47.7551	93.4669	-67.5441	189.856	-80.3449	-8.85908	-4.38542	-57.5541	47.7551	93.4669	-67.5441	189.856
-12.3689	-34.1131	157.691	-105.901	3.22265	-14.6158	-42.3262	64.2961	-12.3689	-34.1131	157.691	-105.901	3.22265	-14.6158	-42.3262	64.2961	-12.3689	-34.1131	157.691	-105.901	3.22265	-14.6158	-42.3262	64.2961	-12.3689	-34.1131	157.691
-73.3823	-37.3528	118.492	-113.847	4.42569	-8.51342	-4.47289	81.9453	-73.3823	-37.3528	118.492	-113.847	4.42569	-8.51342	-4.47289	81.9453	-73.3823	-37.3528	118.492	-113.847	4.42569	-8.51342	-4.47289	81.9453	-73.3823	-37.3528	118.492
-88.1994	-51.6457	87.8677	-103.699	-7.99335	-7.70931	50.5788	98.4194	-88.1994	-51.6457	87.8677	-103.699	-7.99335	-7.70931	50.5788	98.4194	-88.1994	-51.6457	87.8677	-103.699	-7.99335	-7.70931	50.5788	98.4194	-88.1994	-51.6457	87.8677
-105.258	-41.2069	38.776	-90.1714	-10.5987	-2.95188	76.8551	110.077	-105.258	-41.2069	38.776	-90.1714	-10.5987	-2.95188	76.8551	110.077	-105.258	-41.2069	38.776	-90.1714	-10.5987	-2.95188	76.8551	110.077	-105.258	-41.2069	38.776
-132.333	-80.5548	-3.20679	-58.1302	2.78005	2.84547	84.3145	114.959	-132.333	-80.5548	-3.20679	-58.1302	2.78005	2.84547	84.3145	114.959	-132.333	-80.5548	-3.20679	-58.1302	2.78005	2.84547	84.3145	114.959	-132.333	-80.5548	-3.20679
-57.4223	-84.9827	-20.7288	-54.1068	19.9172	8.04061	47.4512	114.403	-57.4223	-84.9827	-20.7288	-54.1068	19.9172	8.04061	47.4512	114.403	-57.4223	-84.9827	-20.7288	-54.1068	19.9172	8.04061	47.4512	114.403	-57.4223	-84.9827	-20.7288
-8.01676	-91.9121	-36.951	-60.9307	18.8384	33.5707	14.5676	111.955	-8.01676	-91.9121	-36.951	-60.9307	18.8384	33.5707	14.5676	111.955	-8.01676	-91.9121	-36.951	-60.9307	18.8384	33.5707	14.5676	111.955	-8.01676	-91.9121	-36.951
23.8958	-98.7655	-30.2106	-51.301	14.9043	15.8932	20.2439	109.677	23.8958	-98.7655	-30.2106	-51.301	14.9043	15.8932	20.2439	109.677	23.8958	-98.7655	-30.2106	-51.301	14.9043	15.8932	20.2439	109.677	23.8958	-98.7655	-30.2106
57.9945	-50.7785	-13.184	-34.769	11.0953	37.825	32.8067	106.989	57.9945	-50.7785	-13.184	-34.769	11.0953	37.825	32.8067	106.989	57.9945	-50.7785	-13.184	-34.769	11.0953	37.825	32.8067	106.989	57.9945	-50.7785	-13.184
119.059	14.8645	-29.1972	-15.811	-9.33028	47.7038	26.6308	101.51	119.059	14.8645	-29.1972	-15.811	-9.33028	47.7038	26.6308	101.51	119.059	14.8645	-29.1972	-15.811	-9.33028	47.7038	26.6308	101.51	119.059	14.8645	-29.1972
195.248	76.2408	-84.676	5.59308	11.9276	39.7025	38.1616	90.5458	195.248	76.2408	-84.676	5.59308	11.9276	39.7025	38.1616	90.5458	195.248	76.2408	-84.676	5.59308	11.9276	39.7025	38.1616	90.5458	195.248	76.2408	-84.676
258.284	139.873	-100.834	-1.80407	13.1191	38.146	56.2722	72.8368	258.284	139.873	-100.834	-1.80407	13.1191	38.146	56.2722	72.8368	258.284	139.873	-100.834	-1.80407	13.1191	38.146	56.2722	72.8368	258.284	139.873	-100.834
270.042	109.939	-96.0403	41.7857	21.0182	34.2807	63.0178	50.5665	270.042	109.939	-96.0403	41.7857	21.0182	34.2807	63.0178	50.5665	270.042	109.939	-96.0403	41.7857	21.0182	34.2807	63.0178	50.5665	270.042	109.939	-96.0403
110.125	114.025	-74.6784	99.0919	19.5785	49.4394	75.9886	27.9707	110.125	114.025	-74.6784	99.0919	19.5785	49.4394	75.9886	27.9707	110.125	114.025	-74.6784	99.0919	19.5785	49.4394	75.9886	27.9707	110.125	114.025	-74.6784
-88.9812	176.161	-34.2401	91.2665	28.2438	48.7147	50.4903	8.82908	-88.9812	176.161	-34.2401	91.2665	28.2438	48.7147	50.4903	8.82908	-88.9812	176.161	-34.2401	91.2665	28.2438	48.7147	50.4903	8.82908	-88.9812	176.161	-34.2401
-259.807	218.219	35.3777	80.5594	31.4362	45.2841	35.1972	-5.29696	-259.807	218.219	35.3777	80.5594	31.4362	45.2841	35.1972	-5.29696	-259.807	218.219	35.3777	80.5594	31.4362	45.2841	35.1972	-5.29696	-259.807	218.219	35.3777
-208.422	221.449	52.5234	86.0297	54.6318	37.3508	1.9979	-14.594	-208.422	221.449	52.5234	86.0297	54.6318	37.3508	1.9979	-14.594	-208.422	221.449	52.5234	86.0297	54.6318	37.3508	1.9979	-14.594	-208.422	221.449	52.5234
-29.7519	226.462	49.6757	101.087	62.7575	39.9982	-18.0786	-19.8053	-29.7519	226.462	49.6757	101.087	62.7575	39.9982	-18.0786	-19.8053	-29.7519	226.462	49.6757	101.087	62.7575	39.9982	-18.0786	-19.8053	-29.7519	226.462	49.6757
89.337	314.11	11.8362	122.671	56.7523	31.2719	-39.4991	-22.2032	89.337	314.11	11.8362	122.671	56.7523	31.2719	-39.4991	-22.2032	89.337	314.11	11.8362	122.671	56.7523	31.2719	-39.4991	-22.2032	89.337	314.11	11.8362
110.969	355.876	-13.627	101.611	49.877	-1.66625	-90.3629	-24.1163	110.969	355.876	-13.627	101.611	49.877	-1.66625	-90.3629	-24.1163	110.969	355.876	-13.627	101.611	49.877	-1.66625	-90.3629	-24.1163	110.969	355.876	-13.627
95.3126	372.505	-46.7904	47.696	40.331	-2.0409	-114.612	-27.5011	95.3126	372.505	-46.7904	47.696	40.331	-2.0409	-114.612	-27.5011	95.3126	372.505	-46.7904	47.696	40.331	-2.0409	-114.612	-27.5011	95.3126	372.505	-46.7904
38.1838	365.974	-26.4338	15.0486	19.5501	-41.5499	-129.048	-32.8747	38.1838	365.974	-26.4338	15.0486	19.5501	-41.5499	-129.048	-32.8747	38.1838	365.974	-26.4338	15.0486	19.5501	-41.5499	-129.048	-32.8747	38.1838	365.974	-26.4338
-16.4761	331.084	10.6483	-20.1448	11.6692	-45.9855	-153.289	-39.9545	-16.4761	331.084	10.6483	-20.1448	11.6692	-45.9855	-153.289	-39.9545	-16.4761	331.084	10.6483	-20.1448	11.6692	-45.9855	-153.289	-39.9545	-16.4761	331.084	10.6483
-152.939	321.457	71.8899	-5.19386	5.92471	-27.3766	-153.81	-45.4923	-152.939	321.457	71.8899	-5.19386	5.92471	-27.3766	-153.81	-45.4923	-152.939	321.457	71.8899	-5.19386	5.92471	-27.3766	-153.81	-45.4923	-152.939	321.457	71.8899
-172.811	314.598	115.964	28.3122	-4.64172	-14.5724	-146.167	-45.8529	-172.811	314.598	115.964	28.3122	-4.64172	-14.5724	-146.167	-45.8529	-172.811	314.598	115.964	28.3122	-4.64172	-14.5724	-146.167	-45.8529	-172.811	314.598	115.964
-136.852	309.633	157.42	26.2016	1.92702	3.20308	-137.536	-40.0571	-136.852	309.633	157.42	26.2016	1.92702	3.20308	-137.536	-40.0571	-136.852	309.633	157.42	26.2016	1.92702	3.20308	-137.536	-40.0571	-136.852	309.633	157.42
-137.789	337.831	188.983	70.5938	-11.2027	-12.2417	-165.467	-28.78	-137.789	337.831	188.983	70.5938	-11.2027	-12.2417	-165.467	-28.78	-137.789	337.831	188.983	70.5938	-11.2027	-12.2417	-165.467	-28.78	-137.789	337.831	188.983
-118.203	365.935	166.245	67.1684	-14.9671	-11.1249	-171.829	-12.824	-118.203	365.935	166.245	67.1684	-14.9671	-11.1249	-171.829	-12.824	-118.203	365.935	166.245	67.1684	-14.9671	-11.1249	-171.829	-12.824	-118.203	365.935	166.245
-125.155	363.984	158.185	51.7495	-12.2515	-19.9207	-174.828	6.00765	-125.155	363.984	158.185	51.7495	-12.2515	-19.9207	-174.828	6.00765	-125.155	363.984	158.185	51.7495	-12.2515	-19.9207	-174.828	6.00765	-125.155	363.984	158.185
-86.9169	311.92	187.84	47.2579	-5.83237	-33.4522	-179.412	24.652	-86.9169	311.92	187.84	47.2579	-5.83237	-33.4522	-179.412	24.652	-86.9169	311.92	187.84	47.2579	-5.83237	-33.4522	-179.412	24.652	-86.9169	311.92	187.84
-44.8111	221.552	184.829	49.9918	-11.4543	-34.3888	-151.4	41.0942	-44.8111	221.552	184.829	49.9918	-11.4543	-34.3888	-151.4	41.0942	-44.8111	221.552	184.829	49.9918	-11.4543	-34.3888	-151.4	41.0942	-44.8111	221.552	184.829
11.8477	157.761	165.209	64.2545	1.00995	-2.97883	-157.941	52.8032	11.8477	157.761	165.209	64.2545	1.00995	-2.97883	-157.941	52.8032	11.8477	157.761	165.209	64.2545	1.00995	-2.97883	-157.941	52.8032	11.8477	157.761	165.209
44.8608	116.524	176.107	56.1015	-0.446146	20.7837	-145.678	59.0054	44.8608	116.524	176.107	56.1015	-0.446146	20.7837	-145.678	59.0054	44.8608	116.524	176.107	56.1015	-0.446146	20.7837	-145.678	59.0054	44.8608	116.524	176.107
52.0555	76.7293	242.049	59.3307	30.2333	17.4391	-142.361	62.1748	52.0555	76.7293	242.049	59.3307	30.2333	17.4391	-142.361	62.1748	52.0555	76.7293	242.049	59.3307	30.2333	17.4391	-142.361	62.1748	52.0555	76.7293	242.049
54.5193	-10.3896	251.616	62.96	31.8071	-2.00896	-135.217	66.7589	54.5193	-10.3896	251.616	62.96	31.8071	-2.00896	-135.217	66.7589	54.5193	-10.3896	251.616	62.96	31.8071	-2.00896	-135.217	66.7589	54.5193	-10.3896	251.616
98.2386	-22.5932	242.405	48.1854	51.0942	1.44002	-127.848	73.3403	98.2386	-22.5932	242.405	48.1854	51.0942	1.44002	-127.848	73.3403	98.2386	-22.5932	242.405	48.1854	51.0942	1.44002	-127.848	73.3403	98.2386	-22.5932	242.405
166.919	-39.9052	148.806	50.3642	27.2726	17.6778	-106.643	77.094	166.919	-39.9052	148.806	50.3642	27.2726	17.6778	-106.643	77.094	166.919	-39.9052	148.806	50.3642	27.2726	17.6778	-106.643	77.094	166.919	-39.9052	148.806
210.764	-68.5954	126.263	61.9109	23.0134	42.003	-64.3033	72.29	210.764	-68.5954	126.263	61.9109	23.0134	42.003	-64.3033	72.29	210.764	-68.5954	126.263	61.9109	23.0134	42.003	-64.3033	72.29	210.764	-68.5954	126.263
228.536	-92.0989	94.6447	105.354	-6.21191	50.8122	-32.963	58.3762	228.536	-92.0989	94.6447	105.354	-6.21191	50.8122	-32.963	58.3762	228.536	-92.0989	94.6447	105.354	-6.21191	50.8122	-32.963	58.3762	228.536	-92.0989	94.6447
245.283	-172.008	78.9242	63.5697	-31.8658	57.032	-11.4106	38.9851	245.283	-172.008	78.9242	63.5697	-31.8658	57.032	-11.4106	38.9851	245.283	-172.008	78.9242	63.5697	-31.8658	57.032	-11.4106	38.9851	245.283	-172.008	78.9242
239.899	-185.776	94.6581	53.0955	-45.3806	68.4304	35.6189	18.035	239.899	-185.776	94.6581	53.0955	-45.3806	68.4304	35.6189	18.035	239.899	-185.776	94.6581	53.0955	-45.3806	68.4304	35.6189	18.035	239.899	-185.776	94.6581
25.8799	-186.492	106.274	47.3069	-37.7848	65.2526	62.2173	-1.30089	25.8799	-186.492	106.274	47.3069	-37.7848	65.2526	62.2173	-1.30089	25.8799	-186.492	106.274	47.3069	-37.7848	65.2526	62.2173	-1.30089	25.8799	-186.492	106.274
-48.1075	-210.86	56.1116	34.4977	-29.4522	30.8274	93.2302	-16.9504	-48.1075	-210.86	56.1116	34.4977	-29.4522	30.8274	93.2302	-16.9504	-48.1075	-210.86	56.1116	34.4977	-29.4522	30.8274	93.2302	-16.9504	-48.1075	-210.86	56.1116
-40.3737	-254.823	0.874801	11.2441	-10.3553	10.1344	102.731	-27.2776	-40.3737	-254.823	0.874801	11.2441	-10.3553	10.1344	102.731	-27.2776	-40.3737	-254.823	0.874801	11.2441	-10.3553	10.1344	102.731	-27.2776	-40.3737	-254.823	0.874801
-62.5103	-264.616	-46.8607	-13.9526	-25.5965	-16.4612	116.828	-29.8631	-62.5103	-264.616	-46.8607	-13.9526	-25.5965	-16.4612	116.828	-29.8631	-62.5103	-264.616	-46.8607	-13.9526	-25.5965	-16.4612	116.828	-29.8631	-62.5103	-264.616	-46.8607
-52.9185	-262.244	-97.5389	-14.2103	-12.368	-37.4073	134.813	-22.0198	-52.9185	-262.244	-97.5389	-14.2103	-12.368	-37.4073	134.813	-22.0198	-52.9185	-262.244	-97.5389	-14.2103	-12.368	-37.4073	134.813	-22.0198	-52.9185	-262.244	-97.5389
-69.7154	-257.557	-145.523	-23.9275	-17.6766	-29.1257	120.992	-6.1949	-69.7154	-257.557	-145.523	-23.9275	-17.6766	-29.1257	120.992	-6.1949	-69.7154	-257.557	-145.523	-23.9275	-17.6766	-29.1257	120.992	-6.1949	-69.7154	-257.557	-145.523
-54.4072	-253.247	-176.176	-7.19787	-16.502	-29.9892	99.0048	9.74001	-54.4072	-253.247	-176.176	-7.19787	-16.502	-29.9892	99.0048	9.74001	-54.4072	-253.247	-176.176	-7.19787	-16.502	-29.9892	99.0048	9.74001	-54.4072	-253.247	-176.176
2.79107	-209.828	-149.477	-7.45769	-6.8615	-29.3417	60.4072	21.74	2.79107	-209.828	-149.477	-7.45769	-6.8615	-29.3417	60.4072	21.74	2.79107	-209.828	-149.477	-7.45769	-6.8615	-29.3417	60.4072	21.74	2.79107	-209.828	-149.477
76.8317	-187.487	-96.2062	-164.509	-16.4993	-29.4456	41.2439	34.3215	76.8317	-187.487	-96.2062	-164.509	-16.4993	-29.4456	41.2439	34.3215	76.8317	-187.487	-96.2062	-164.509	-16.4993	-29.4456	41.2439	34.3215	76.8317	-187.487	-96.2062
112.876	-152.422	-17.4723	-180.376	-14.2986	-21.0733	28.6154	50.9908	112.876	-152.422	-17.4723	-180.376	-14.2986	-21.0733	28.6154	50.9908	112.876	-152.422	-17.4723	-180.376	-14.2986	-21.0733	28.6154	50.9908	112.876	-152.422	-17.4723
147.209	-110.78	50.9591	-105.909	-31.4109	-8.78636	46.3881	64.1475	147.209	-110.78	50.9591	-105.909	-31.4109	-8.78636	46.3881	64.1475	147.209	-110.78	50.9591	-105.909	-31.4109	-8.78636	46.3881	64.1475	147.209	-110.78	50.9591
169.363	-54.3947	90.5289	-89.6772	-44.3084	-2.49339	45.6211	62.2312	169.363	-54.3947	90.5289	-89.6772	-44.3084	-2.49339	45.6211	62.2312	169.363	-54.3947	90.5289	-89.6772	-44.3084	-2.49339	45.6211	62.2312	169.363	-54.3947	90.5289
193.865	-34.7367	89.6907	-119.715	-42.252	-29.8725	51.0239	41.7096	193.865	-34.7367	89.6907	-119.715	-42.252	-29.8725	51.0239	41.7096	193.865	-34.7367	89.6907	-119.715	-42.252	-29.8725	51.0239	41.7096	193.865	-34.7367	89.6907
228.756	-15.6366	81.8966	-124.975	-54.713	-27.627	62.7642	8.94335	228.756	-15.6366	81.8966	-124.975	-54.713	-27.627	62.7642	8.94335	228.756	-15.6366	81.8966	-124.975	-54.713	-27.627	62.7642	8.94335	228.756	-15.6366	81.8966
256.868	-8.83495	31.772	-160.533	-34.9378	-15.8342	57.8635	-28.378	256.868	-8.83495	31.772	-160.533	-34.9378	-15.8342	57.8635	-28.378	256.868	-8.83495	31.772	-160.533	-34.9378	-15.8342	57.8635	-28.378	256.868	-8.83495	31.772
250.903	-24.1863	12.4041	-53.9164	-31.2386	-38.1718	77.8127	-65.6972	250.903	-24.1863	12.4041	-53.9164	-31.2386	-38.1718	77.8127	-65.6972	250.903	-24.1863	12.4041	-53.9164	-31.2386	-38.1718	77.8127	-65.6972	250.903	-24.1863	12.4041
244.526	-27.5621	6.33328	-57.5576	-2.36723	-20.6949	76.4265	-99.5327	244.526	-27.5621	6.33328	-57.5576	-2.36723	-20.6949	76.4265	-99.5327	244.526	-27.5621	6.33328	-57.5576	-2.36723	-20.6949	76.4265	-99.5327	244.526	-27.5621	6.33328
187.805	-21.2122	-86.7435	-58.7095	3.59388	-29.5737	88.5652	-126.597	187.805	-21.2122	-86.7435	-58.7095	3.59388	-29.5737	88.5652	-126.597	187.805	-21.2122	-86.7435	-58.7095	3.59388	-29.5737	88.5652	-126.597	187.805	-21.2122	-86.7435
126.538	-23.0001	-232.144	-105.256	-9.23674	-14.9268	78.9635	-144.023	126.538	-23.0001	-232.144	-105.256	-9.23674	-14.9268	78.9635	-144.023	126.538	-23.0001	-232.144	-105.256	-9.23674	-14.9268	78.9635	-144.023	126.538	-23.0001	-232.144
59.2475	-44.0819	-379.375	-105.081	-25.914	-16.8376	77.6543	-148.713	59.2475	-44.0819	-379.375	-105.081	-25.914	-16.8376	77.6543	-148.713	59.2475	-44.0819	-379.375	-105.081	-25.914	-16.8376	77.6543	-148.713	59.2475	-44.0819	-379.375
-14.2817	-65.4839	-519.857	-59.5183	-37.8218	-35.9395	70.2965	-140.741	-14.2817	-65.4839	-519.857	-59.5183	-37.8218	-35.9395	70.2965	-140.741	-14.2817	-65.4839	-519.857	-59.5183	-37.8218	-35.9395	70.2965	-140.741	-14.2817	-65.4839	-519.857
-102.978	3.61822	-583.199	-18.7913	-31.1003	-46.437	76.2859	-124.611	-102.978	3.61822	-583.199	-18.7913	-31.1003	-46.437	76.2859	-124.611	-102.978	3.61822	-583.199	-18.7913	-31.1003	-46.437	76.2859	-124.611	-102.978	3.61822	-583.199
-199.032	31.5791	-680.707	7.94844	-3.11489	-65.6384	101.963	-104.553	-199.032	31.5791	-680.707	7.94844	-3.11489	-65.6384	101.963	-104.553	-199.032	31.5791	-680.707	7.94844	-3.11489	-65.6384	101.963	-104.553	-199.032	31.5791	-680.707
-251.769	45.8438	-717.636	-26.184	42.2831	-57.2346	112.945	-82.4705	-251.769	45.8438	-717.636	-26.184	42.2831	-57.2346	112.945	-82.4705	-251.769	45.8438	-717.636	-26.184	42.2831	-57.2346	112.945	-82.4705	-251.769	45.8438	-717.636
-270.868	32.3543	-745.319	-44.5306	76.4376	-18.9323	127.046	-59.3024	-270.868	32.3543	-745.319	-44.5306	76.4376	-18.9323	127.046	-59.3024	-270.868	32.3543	-745.319	-44.5306	76.4376	-18.9323	127.046	-59.3024	-270.868	32.3543	-745.319
-283.005	38.7954	-766.928	11.2451	69.5577	-31.9313	124.088	-36.8281	-283.005	38.7954	-766.928	11.2451	69.5577	-31.9313	124.088	-36.8281	-283.005	38.7954	-766.928	11.2451	69.5577	-31.9313	124.088	-36.8281	-283.005	38.7954	-766.928
-258.166	13.9566	-744.143	-101.516	65.5604	-46.1684	129.387	-17.1677	-258.166	13.9566	-744.143	-101.516	65.5604	-46.1684	129.387	-17.1677	-258.166	13.9566	-744.143	-101.516	65.5604	-46.1684	129.387	-17.1677	-258.166	13.9566	-744.143
-217.144	35.8652	-698.082	-74.5791	72.4245	-48.7026	107.398	-1.91055	-217.144	35.8652	-698.082	-74.5791	72.4245	-48.7026	107.398	-1.91055	-217.144	35.8652	-698.082	-74.5791	72.4245	-48.7026	107.398	-1.91055	-217.144	35.8652	-698.082
-144.29	53.5198	-654.321	-7.83282	74.2855	-26.6168	100.604	7.07053	-144.29	53.5198	-654.321	-7.83282	74.2855	-26.6168	100.604	7.07053	-144.29	53.5198	-654.321	-7.83282	74.2855	-26.6168	100.604	7.07053	-144.29	53.5198	-654.321
-98.5667	52.6964	-629.193	-53.8804	69.2164	-25.9044	77.7422	7.02611	-98.5667	52.6964	-629.193	-53.8804	69.2164	-25.9044	77.7422	7.02611	-98.5667	52.6964	-629.193	-53.8804	69.2164	-25.9044	77.7422	7.02611	-98.5667	52.6964	-629.193
-51.1523	51.5191	-602.458	-113.091	74.2041	-8.43988	59.4082	-3.53175	-51.1523	51.5191	-602.458	-113.091	74.2041	-8.43988	59.4082	-3.53175	-51.1523	51.5191	-602.458	-113.091	74.2041	-8.43988	59.4082	-3.53175	-51.1523	51.5191	-602.458
-10.0027	32.9306	-527.008	-144.782	54.6989	3.1211	50.1945	-24.229	-10.0027	32.9306	-527.008	-144.782	54.6989	3.1211	50.1945	-24.229	-10.0027	32.9306	-527.008	-144.782	54.6989	3.1211	50.1945	-24.229	-10.0027	32.9306	-527.008
-2.46839	24.778	-434.083	-158.176	38.1937	8.53959	30.7076	-50.2018	-2.46839	24.778	-434.083	-158.176	38.1937	8.53959	30.7076	-50.2018	-2.46839	24.778	-434.083	-158.176	38.1937	8.53959	30.7076	-50.2018	-2.46839	24.778	-434.083
14.8164	-3.88606	-383.211	-157.583	17.4645	33.8963	-2.20525	-73.7771	14.8164	-3.88606	-383.211	-157.583	17.4645	33.8963	-2.20525	-73.7771	14.8164	-3.88606	-383.211	-157.583	17.4645	33.8963	-2.20525	-73.7771	14.8164	-3.88606	-383.211
60.7162	-28.8722	-336.872	-177.878	-0.955124	42.3031	-4.59112	-89.8921	60.7162	-28.8722	-336.872	-177.878	-0.955124	42.3031	-4.59112	-89.8921	60.7162	-28.8722	-336.872	-177.878	-0.955124	42.3031	-4.59112	-89.8921	60.7162	-28.8722	-336.872
90.8087	-38.488	-289.594	-204.543	-23.7903	57.6643	9.7805	-100.635	90.8087	-38.488	-289.594	-204.543	-23.7903	57.6643	9.7805	-100.635	90.8087	-38.488	-289.594	-204.543	-23.7903	57.6643	9.7805	-100.635	90.8087	-38.488	-289.594
93.021	-46.0301	-222.86	-203.896	-22.3381	91.8289	37.8092	-111.374	93.021	-46.0301	-222.86	-203.896	-22.3381	91.8289	37.8092	-111.374	93.021	-46.0301	-222.86	-203.896	-22.3381	91.8289	37.8092	-111.374	93.021	-46.0301	-222.86
113.905	-62.7511	-158.484	-193.659	-27.8776	96.6138	32.2193	-123.049	113.905	-62.7511	-158.484	-193.659	-27.8776	96.6138	32.2193	-123.049	113.905	-62.7511	-158.484	-193.659	-27.8776	96.6138	32.2193	-123.049	113.905	-62.7511	-158.484
144.106	-48.6986	-126.138	-146.729	-13.4172	74.3734	17.7817	-131.403	144.106	-48.6986	-126.138	-146.729	-13.4172	74.3734	17.7817	-131.403	144.106	-48.6986	-126.138	-146.729	-13.4172	74.3734	17.7817	-131.403	144.106	-48.6986	-126.138
147.665	-59.6442	-92.1344	-110.297	-20.6661	82.3978	28.737	-132.453	147.665	-59.6442	-92.1344	-110.297	-20.6661	82.3978	28.737	-132.453	147.665	-59.6442	-92.1344	-110.297	-20.6661	82.3978	28.737	-132.453	147.665	-59.6442	-92.1344
119.714	-80.9507	-38.2974	-82.0196	-26.3777	49.2042	25.8389	-125.876	119.714	-80.9507	-38.2974	-82.0196	-26.3777	49.2042	25.8389	-125.876	119.714	-80.9507	-38.2974	-82.0196	-26.3777	49.2042	25.8389	-125.876	119.714	-80.9507	-38.2974
61.5364	-77.3811	35.2367	-37.4568	-21.2625	13.9654	-8.19262	-111.998	61.5364	-77.3811	35.2367	-37.4568	-21.2625	13.9654	-8.19262	-111.998	61.5364	-77.3811	35.2367	-37.4568	-21.2625	13.9654	-8.19262	-111.998	61.5364	-77.3811	35.2367
-11.1072	-48.5708	108.847	154.688	-23.5364	13.7655	-42.4882	-89.935	-11.1072	-48.5708	108.847	154.688	-23.5364	13.7655	-42.4882	-89.935	-11.1072	-48.5708	108.847	154.688	-23.5364	13.7655	-42.4882	-89.935	-11.1072	-48.5708	108.847
-93.9131	-21.8419	175.36	115.226	-11.7537	-20.8159	-21.1398	-57.9712	-93.9131	-21.8419	175.36	115.226	-11.7537	-20.8159	-21.1398	-57.9712	-93.9131	-21.8419	175.36	115.226	-11.7537	-20.8159	-21.1398	-57.9712	-93.9131	-21.8419	175.36
-88.286	16.6451	235.031	152.248	-19.2114	-18.5591	1.81686	-17.5898	-88.286	16.6451	235.031	152.248	-19.2114	-18.5591	1.81686	-17.5898	-88.286	16.6451	235.031	152.248	-19.2114	-18.5591	1.81686	-17.5898	-88.286	16.6451	235.031
-136.835	2.45374	279.402	180.123	7.61038	-21.6111	6.20966	26.9034	-136.835	2.45374	279.402	180.123	7.61038	-21.6111	6.20966	26.9034	-136.835	2.45374	279.402	180.123	7.61038	-21.6111	6.20966	26.9034	-136.835	2.45374	279.402
-179.522	-13.8923	339.778	131.924	-9.1971	-39.878	20.6845	70.4593	-179.522	-13.8923	339.778	131.924	-9.1971	-39.878	20.6845	70.4593	-179.522	-13.8923	339.778	131.924	-9.1971	-39.878	20.6845	70.4593	-179.522	-13.8923	339.778
-226.641	23.7252	393.667	165.99	-18.5874	-32.4711	20.3267	108.825	-226.641	23.7252	393.667	165.99	-18.5874	-32.4711	20.3267	108.825	-226.641	23.7252	393.667	165.99	-18.5874	-32.4711	20.3267	108.825	-226.641	23.7252	393.667
-248.841	33.8913	466.826	196.283	5.82016	-15.2784	17.8069	138.828	-248.841	33.8913	466.826	196.283	5.82016	-15.2784	17.8069	138.828	-248.841	33.8913	466.826	196.283	5.82016	-15.2784	17.8069	138.828	-248.841	33.8913	466.826
-246.001	49.7555	500.896	156.71	12.2062	-10.2102	23.8268	156.831	-246.001	49.7555	500.896	156.71	12.2062	-10.2102	23.8268	156.831	-246.001	49.7555	500.896	156.71	12.2062	-10.2102	23.8268	156.831	-246.001	49.7555	500.896
-258.027	50.932	519.581	131.655	8.52008	2.90619	0.823853	160.192	-258.027	50.932	519.581	131.655	8.52008	2.90619	0.823853	160.192	-258.027	50.932	519.581	131.655	8.52008	2.90619	0.823853	160.192	-258.027	50.932	519.581
-243.548	67.2	532.678	109.767	-7.67285	70.1463	-4.30075	150.212	-243.548	67.2	532.678	109.767	-7.67285	70.1463	-4.30075	150.212	-243.548	67.2	532.678	109.767	-7.67285	70.1463	-4.30075	150.212	-243.548	67.2	532.678
-244.525	70.0156	553.602	136.104	-44.1416	79.8445	-11.5707	131.748	-244.525	70.0156	553.602	136.104	-44.1416	79.8445	-11.5707	131.748	-244.525	70.0156	553.602	136.104	-44.1416	79.8445	-11.5707	131.748	-244.525	70.0156	553.602
-279.18	56.9071	525.88	138.926	-42.1918	9.78582	-14.7793	108.124	-279.18	56.9071	525.88	138.926	-42.1918	9.78582	-14.7793	108.124	-279.18	56.9071	525.88	138.926	-42.1918	9.78582	-14.7793	108.124	-279.18	56.9071	525.88
-278.871	42.1613	495.289	88.2563	-52.0209	-20.5242	-36.7041	79.9054	-278.871	42.1613	495.289	88.2563	-52.0209	-20.5242	-36.7041	79.9054	-278.871	42.1613	495.289	88.2563	-52.0209	-20.5242	-36.7041	79.9054	-278.871	42.1613	495.289
-276.197	13.7805	468.074	53.1566	-34.2202	39.9178	-56.8389	46.6485	-276.197	13.7805	468.074	53.1566	-34.2202	39.9178	-56.8389	46.6485	-276.197	13.7805	468.074	53.1566	-34.2202	39.9178	-56.8389	46.6485	-276.197	13.7805	468.074
-264.249	-51.5727	447.334	-45.2248	-8.4752	69.9689	-35.739	9.59451	-264.249	-51.5727	447.334	-45.2248	-8.4752	69.9689	-35.739	9.59451	-264.249	-51.5727	447.334	-45.2248	-8.4752	69.9689	-35.739	9.59451	-264.249	-51.5727	447.334
-215.868	-77.6824	450.706	-13.4565	23.5078	-33.4339	-26.5065	-27.0894	-215.868	-77.6824	450.706	-13.4565	23.5078	-33.4339	-26.5065	-27.0894	-215.868	-77.6824	450.706	-13.4565	23.5078	-33.4339	-26.5065	-27.0894	-215.868	-77.6824	450.706
-154.318	-78.5933	481.81	10.8931	48.1798	-13.2563	-104.723	-57.8096	-154.318	-78.5933	481.81	10.8931	48.1798	-13.2563	-104.723	-57.8096	-154.318	-78.5933	481.81	10.8931	48.1798	-13.2563	-104.723	-57.8096	-154.318	-78.5933	481.81
-101.19	-53.1551	515.843	-27.2466	37.5331	33.7444	-127.965	-79.6665	-101.19	-53.1551	515.843	-27.2466	37.5331	33.7444	-127.965	-79.6665	-101.19	-53.1551	515.843	-27.2466	37.5331	33.7444	-127.965	-79.6665	-101.19	-53.1551	515.843
-32.6827	-42.0553	479.377	-36.8198	23.8419	48.6412	-152.685	-94.3333	-32.6827	-42.0553	479.377	-36.8198	23.8419	48.6412	-152.685	-94.3333	-32.6827	-42.0553	479.377	-36.8198	23.8419	48.6412	-152.685	-94.3333	-32.6827	-42.0553	479.377
25.6977	9.09045	412.428	-92.8638	14.449	25.975	-168.753	-104.175	25.6977	9.09045	412.428	-92.8638	14.449	25.975	-168.753	-104.175	25.6977	9.09045	412.428	-92.8638	14.449	25.975	-168.753	-104.175	25.6977	9.09045	412.428
85.1711	35.75	400.63	-78.4571	13.9808	38.7028	-154.752	-106.488	85.1711	35.75	400.63	-78.4571	13.9808	38.7028	-154.752	-106.488	85.1711	35.75	400.63	-78.4571	13.9808	38.7028	-154.752	-106.488	85.1711	35.75	400.63
104.439	62.3675	401.222	-139.236	-4.30362	-10.2159	-91.0041	-96.5464	104.439	62.3675	401.222	-139.236	-4.30362	-10.2159	-91.0041	-96.5464	104.439	62.3675	401.222	-139.236	-4.30362	-10.2159	-91.0041	-96.5464	104.439	62.3675	401.222
162.005	79.714	405.974	-257.621	13.0713	-36.7021	-23.4356	-77.9501	162.005	79.714	405.974	-257.621	13.0713	-36.7021	-23.4356	-77.9501	162.005	79.714	405.974	-257.621	13.0713	-36.7021	-23.4356	-77.9501	162.005	79.714	405.974
217.679	51.435	403.687	-249.949	20.5935	-59.6155	53.724	-61.3399	217.679	51.435	403.687	-249.949	20.5935	-59.6155	53.724	-61.3399	217.679	51.435	403.687	-249.949	20.5935	-59.6155	53.724	-61.3399	217.679	51.435	403.687
254.488	25.8725	422.57	-241.52	-8.18635	-60.7537	70.0091	-53.9136	254.488	25.8725	422.57	-241.52	-8.18635	-60.7537	70.0091	-53.9136	254.488	25.8725	422.57	-241.52	-8.18635	-60.7537	70.0091	-53.9136	254.488	25.8725	422.57
275.988	58.323	417.418	-267.618	-45.646	-60.7823	67.6669	-54.9868	275.988	58.323	417.418	-267.618	-45.646	-60.7823	67.6669	-54.9868	275.988	58.323	417.418	-267.618	-45.646	-60.7823	67.6669	-54.9868	275.988	58.323	417.418
295.725	82.3742	416.755	-243.633	-53.4986	-76.6867	37.3067	-60.2137	295.725	82.3742	416.755	-243.633	-53.4986	-76.6867	37.3067	-60.2137	295.725	82.3742	416.755	-243.633	-53.4986	-76.6867	37.3067	-60.2137	295.725	82.3742	416.755
327.039	89.7465	389.397	-285.205	-54.222	-0.809606	-1.04458	-65.9256	327.039	89.7465	389.397	-285.205	-54.222	-0.809606	-1.04458	-65.9256	327.039	89.7465	389.397	-285.205	-54.222	-0.809606	-1.04458	-65.9256	327.039	89.7465	389.397
319.025	91.3647	348.092	-318.24	-62.9534	34.3577	-38.1113	-70.1066	319.025	91.3647	348.092	-318.24	-62.9534	34.3577	-38.1113	-70.1066	319.025	91.3647	348.092	-318.24	-62.9534	34.3577	-38.1113	-70.1066	319.025	91.3647	348.092
305.224	80.0364	326.603	-226.841	-39.3938	45.0795	-121.586	-72.5629	305.224	80.0364	326.603	-226.841	-39.3938	45.0795	-121.586	-72.5629	305.224	80.0364	326.603	-226.841	-39.3938	45.0795	-121.586	-72.5629	305.224	80.0364	326.603
276.892	64.6428	273.759	-229.336	-5.16624	7.46907	-184.067	-74.4609	276.892	64.6428	273.759	-229.336	-5.16624	7.46907	-184.067	-74.4609	276.892	64.6428	273.759	-229.336	-5.16624	7.46907	-184.067	-74.4609	276.892	64.6428	273.759
186.208	61.899	212.529	-140.965	-3.72774	-45.9792	-208.049	-76.266	186.208	61.899	212.529	-140.965	-3.72774	-45.9792	-208.049	-76.266	186.208	61.899	212.529	-140.965	-3.72774	-45.9792	-208.049	-76.266	186.208	61.899	212.529
139.86	72.8008	140.717	-84.7961	-19.4546	-40.3313	-218.958	-75.9995	139.86	72.8008	140.717	-84.7961	-19.4546	-40.3313	-218.958	-75.9995	139.86	72.8008	140.717	-84.7961	-19.4546	-40.3313	-218.958	-75.9995	139.86	72.8008	140.717
66.6529	117.195	86.0138	28.9026	-0.865205	-2.46728	-173.735	-71.7879	66.6529	117.195	86.0138	28.9026	-0.865205	-2.46728	-173.735	-71.7879	66.6529	117.195	86.0138	28.9026	-0.865205	-2.46728	-173.735	-71.7879	66.6529	117.195	86.0138
-73.1745	132.752	35.5552	27.8301	35.4385	59.7128	-168.794	-63.3866	-73.1745	132.752	35.5552	27.8301	35.4385	59.7128	-168.794	-63.3866	-73.1745	132.752	35.5552	27.8301	35.4385	59.7128	-168.794	-63.3866	-73.1745	132.752	35.5552
-210.934	137.556	1.87306	-0.857398	16.4302	6.24058	-183.4	-54.507	-210.934	137.556	1.87306	-0.857398	16.4302	6.24058	-183.4	-54.507	-210.934	137.556	1.87306	-0.857398	16.4302	6.24058	-183.4	-54.507	-210.934	137.556	1.87306
-370.843	144.047	-32.0054	76.3661	35.1428	-37.8526	-195.899	-51.0547	-370.843	144.047	-32.0054	76.3661	35.1428	-37.8526	-195.899	-51.0547	-370.843	144.047	-32.0054	76.3661	35.1428	-37.8526	-195.899	-51.0547	-370.843	144.047	-32.0054
-549.953	85.7062	-78.4477	66.928	13.3286	-47.2534	-145.143	-55.3505	-549.953	85.7062	-78.4477	66.928	13.3286	-47.2534	-145.143	-55.3505	-549.953	85.7062	-78.4477	66.928	13.3286	-47.2534	-145.143	-55.3505	-549.953	85.7062	-78.4477
-699.458	42.2531	-117.966	33.9144	-0.0442469	-106.606	-49.1636	-64.0124	-699.458	42.2531	-117.966	33.9144	-0.0442469	-106.606	-49.1636	-64.0124	-699.458	42.2531	-117.966	33.9144	-0.0442469	-106.606	-49.1636	-64.0124	-699.458	42.2531	-117.966
-791.375	34.035	-135.224	17.5357	-1.13065	-90.6697	-0.316448	-74.0995	-791.375	34.035	-135.224	17.5357	-1.13065	-90.6697	-0.316448	-74.0995	-791.375	34.035	-135.224	17.5357	-1.13065	-90.6697	-0.316448	-74.0995	-791.375	34.035	-135.224
-858.321	12.3579	-148.501	-14.0243	-8.86181	-84.3975	52.769	-84.6894	-858.321	12.3579	-148.501	-14.0243	-8.86181	-84.3975	52.769	-84.6894	-858.321	12.3579	-148.501	-14.0243	-8.86181	-84.3975	52.769	-84.6894	-858.321	12.3579	-148.501
-841.471	-40.7224	-178.856	-47.3365	-6.97649	-73.843	96.346	-95.4176	-841.471	-40.7224	-178.856	-47.3365	-6.97649	-73.843	96.346	-95.4176	-841.471	-40.7224	-178.856	-47.3365	-6.97649	-73.843	96.346	-95.4176	-841.471	-40.7224	-178.856
-775.671	-116.737	-193.441	-81.1267	-6.38415	-18.0155	121.241	-103.825	-775.671	-116.737	-193.441	-81.1267	-6.38415	-18.0155	121.241	-103.825	-775.671	-116.737	-193.441	-81.1267	-6.38415	-18.0155	121.241	-103.825	-775.671	-116.737	-193.441
-656.455	-172.767	-191.063	-88.7297	-2.06108	23.2295	107.406	-104.134	-656.455	-172.767	-191.063	-88.7297	-2.06108	23.2295	107.406	-104.134	-656.455	-172.767	-191.063	-88.7297	-2.06108	23.2295	107.406	-104.134	-656.455	-172.767	-191.063
-526.595	-187.961	-209.625	-47.2031	0.713159	33.7485	110.644	-93.5151	-526.595	-187.961	-209.625	-47.2031	0.713159	33.7485	110.644	-93.5151	-526.595	-187.961	-209.625	-47.2031	0.713159	33.7485	110.644	-93.5151	-526.595	-187.961	-209.625
-352.737	-164.587	-220.228	-36.2521	22.844	-33.8994	96.9084	-71.6427	-352.737	-164.587	-220.228	-36.2521	22.844	-33.8994	96.9084	-71.6427	-352.737	-164.587	-220.228	-36.2521	22.844	-33.8994	96.9084	-71.6427	-352.737	-164.587	-220.228
-196.346	-141.527	-243.95	-6.67171	37.7823	-49.0564	74.0453	-36.6293	-196.346	-141.527	-243.95	-6.67171	37.7823	-49.0564	74.0453	-36.6293	-196.346	-141.527	-243.95	-6.67171	37.7823	-49.0564	74.0453	-36.6293	-196.346	-141.527	-243.95
-47.3724	-123.858	-258.768	32.0935	30.1057	1.69865	81.565	5.41114	-47.3724	-123.858	-258.768	32.0935	30.1057	1.69865	81.565	5.41114	-47.3724	-123.858	-258.768	32.0935	30.1057	1.69865	81.565	5.41114	-47.3724	-123.858	-258.768
131.491	-87.8995	-250.188	56.8408	25.6298	78.5125	106.802	35.4696	131.491	-87.8995	-250.188	56.8408	25.6298	78.5125	106.802	35.4696	131.491	-87.8995	-250.188	56.8408	25.6298	78.5125	106.802	35.4696	131.491	-87.8995	-250.188
312.905	-66.6794	-250.027	54.7664	32.3908	23.7175	103.615	40.5454	312.905	-66.6794	-250.027	54.7664	32.3908	23.7175	103.615	40.5454	312.905	-66.6794	-250.027	54.7664	32.3908	23.7175	103.615	40.5454	312.905	-66.6794	-250.027
440.3	-88.2331	-259.857	54.6897	28.4056	-37.7155	117.647	24.9615	440.3	-88.2331	-259.857	54.6897	28.4056	-37.7155	117.647	24.9615	440.3	-88.2331	-259.857	54.6897	28.4056	-37.7155	117.647	24.9615	440.3	-88.2331	-259.857
544.491	-127.902	-238.198	76.8736	23.7809	66.9478	104.981	1.57941	544.491	-127.902	-238.198	76.8736	23.7809	66.9478	104.981	1.57941	544.491	-127.902	-238.198	76.8736	23.7809	66.9478	104.981	1.57941	544.491	-127.902	-238.198
606.288	-90.0876	-205.681	56.0595	20.5605	150.364	113.768	-18.8624	606.288	-90.0876	-205.681	56.0595	20.5605	150.364	113.768	-18.8624	606.288	-90.0876	-205.681	56.0595	20.5605	150.364	113.768	-18.8624	606.288	-90.0876	-205.681
637.092	-41.0172	-182.188	-29.6242	9.67215	115.923	132.728	-33.1847	637.092	-41.0172	-182.188	-29.6242	9.67215	115.923	132.728	-33.1847	637.092	-41.0172	-182.188	-29.6242	9.67215	115.923	132.728	-33.1847	637.092	-41.0172	-182.188
642.552	-1.87434	-204.169	35.7754	-12.8298	5.74432	128.192	-43.6224	642.552	-1.87434	-204.169	35.7754	-12.8298	5.74432	128.192	-43.6224	642.552	-1.87434	-204.169	35.7754	-12.8298	5.74432	128.192	-43.6224	642.552	-1.87434	-204.169
661.218	4.98144	-224.03	159.367	-6.74263	-190.36	132.1	-48.9935	661.218	4.98144	-224.03	159.367	-6.74263	-190.36	132.1	-48.9935	661.218	4.98144	-224.03	159.367	-6.74263	-190.36	132.1	-48.9935	661.218	4.98144	-224.03
650.397	-9.63121	-252.36	154.319	-5.66052	-140.854	105.526	-44.9315	650.397	-9.63121	-252.36	154.319	-5.66052	-140.854	105.526	-44.9315	650.397	-9.63121	-252.36	154.319	-5.66052	-140.854	105.526	-44.9315	650.397	-9.63121	-252.36
627.484	0.950979	-249.409	162.652	-17.3172	37.494	68.8639	-33.6323	627.484	0.950979	-249.409	162.652	-17.3172	37.494	68.8639	-33.6323	627.484	0.950979	-249.409	162.652	-17.3172	37.494	68.8639	-33.6323	627.484	0.950979	-249.409
578.333	17.0629	-240.825	35.4972	-9.04382	139.808	25.016	-24.7677	578.333	17.0629	-240.825	35.4972	-9.04382	139.808	25.016	-24.7677	578.333	17.0629	-240.825	35.4972	-9.04382	139.808	25.016	-24.7677	578.333	17.0629	-240.825
519.64	53.3256	-226.442	-79.9967	9.0696	127.363	-3.19534	-28.6555	519.64	53.3256	-226.442	-79.9967	9.0696	127.363	-3.19534	-28.6555	519.64	53.3256	-226.442	-79.9967	9.0696	127.363	-3.19534	-28.6555	519.64	53.3256	-226.442
501.328	51.2665	-231.006	-72.515	16.1214	75.191	-31.5695	-47.8839	501.328	51.2665	-231.006	-72.515	16.1214	75.191	-31.5695	-47.8839	501.328	51.2665	-231.006	-72.515	16.1214	75.191	-31.5695	-47.8839	501.328	51.2665	-231.006
464.13	39.5131	-201.712	-68.6408	14.2694	11.4822	-44.6108	-78.085	464.13	39.5131	-201.712	-68.6408	14.2694	11.4822	-44.6108	-78.085	464.13	39.5131	-201.712	-68.6408	14.2694	11.4822	-44.6108	-78.085	464.13	39.5131	-201.712
424.307	34.0139	-201.611	-84.7553	24.3436	-31.2514	-23.8623	-114.695	424.307	34.0139	-201.611	-84.7553	24.3436	-31.2514	-23.8623	-114.695	424.307	34.0139	-201.611	-84.7553	24.3436	-31.2514	-23.8623	-114.695	424.307	34.0139	-201.611
429.404	49.2658	-193.973	-79.7114	45.2672	-86.1634	-19.558	-154.739	429.404	49.2658	-193.973	-79.7114	45.2672	-86.1634	-19.558	-154.739	429.404	49.2658	-193.973	-79.7114	45.2672	-86.1634	-19.558	-154.739	429.404	49.2658	-193.973
419.182	75.8917	-199.941	-79.2195	37.988	-75.7559	-15.4184	-196.144	419.182	75.8917	-199.941	-79.2195	37.988	-75.7559	-15.4184	-196.144	419.182	75.8917	-199.941	-79.2195	37.988	-75.7559	-15.4184	-196.144	419.182	75.8917	-199.941
419.076	63.9931	-194.377	-62.7341	41.368	-58.9084	11.0666	-236.206	419.076	63.9931	-194.377	-62.7341	41.368	-58.9084	11.0666	-236.206	419.076	63.9931	-194.377	-62.7341	41.368	-58.9084	11.0666	-236.206	419.076	63.9931	-194.377
425.385	79.6544	-170.925	-59.5155	36.2086	-82.4487	-1.86696	-270.443	425.385	79.6544	-170.925	-59.5155	36.2086	-82.4487	-1.86696	-270.443	425.385	79.6544	-170.925	-59.5155	36.2086	-82.4487	-1.86696	-270.443	425.385	79.6544	-170.925
397.341	75.5209	-131.947	-32.1059	51.7082	-71.5154	19.9968	-293.339	397.341	75.5209	-131.947	-32.1059	51.7082	-71.5154	19.9968	-293.339	397.341	75.5209	-131.947	-32.1059	51.7082	-71.5154	19.9968	-293.339	397.341	75.5209	-131.947
386.317	62.7175	-150.952	-8.03597	46.772	-58.3746	26.8364	-301.44	386.317	62.7175	-150.952	-8.03597	46.772	-58.3746	26.8364	-301.44	386.317	62.7175	-150.952	-8.03597	46.772	-58.3746	26.8364	-301.44	386.317	62.7175	-150.952
357.599	78.19	-157.986	13.8424	25.9888	26.9089	30.8879	-295.632	357.599	78.19	-157.986	13.8424	25.9888	26.9089	30.8879	-295.632	357.599	78.19	-157.986	13.8424	25.9888	26.9089	30.8879	-295.632	357.599	78.19	-157.986
320.25	75.5826	-124.732	31.6371	0.117642	111	29.8549	-279.599	320.25	75.5826	-124.732	31.6371	0.117642	111	29.8549	-279.599	320.25	75.5826	-124.732	31.6371	0.117642	111	29.8549	-279.599	320.25	75.5826	-124.732
252.3	66.5291	-99.4498	35.2862	-0.542098	163.438	36.8764	-256.475	252.3	66.5291	-99.4498	35.2862	-0.542098	163.438	36.8764	-256.475	252.3	66.5291	-99.4498	35.2862	-0.542098	163.438	36.8764	-256.475	252.3	66.5291	-99.4498
193.214	43.7977	-92.7634	21.2046	-1.78797	54.6806	14.014	-227.707	193.214	43.7977	-92.7634	21.2046	-1.78797	54.6806	14.014	-227.707	193.214	43.7977	-92.7634	21.2046	-1.78797	54.6806	14.014	-227.707	193.214	43.7977	-92.7634
133.183	25.6469	-98.924	18.3932	-8.86746	65.7254	-1.40567	-195.818	133.183	25.6469	-98.924	18.3932	-8.86746	65.7254	-1.40567	-195.818	133.183	25.6469	-98.924	18.3932	-8.86746	65.7254	-1.40567	-195.818	133.183	25.6469	-98.924
81.7871	10.0377	-87.5585	-4.00363	-18.2161	186.363	-6.29739	-165.2	81.7871	10.0377	-87.5585	-4.00363	-18.2161	186.363	-6.29739	-165.2	81.7871	10.0377	-87.5585	-4.00363	-18.2161	186.363	-6.29739	-165.2	81.7871	10.0377	-87.5585
-1.28827	-24.544	-67.6267	8.59728	-22.0006	249.467	-21.4473	-138.654	-1.28827	-24.544	-67.6267	8.59728	-22.0006	249.467	-21.4473	-138.654	-1.28827	-24.544	-67.6267	8.59728	-22.0006	249.467	-21.4473	-138.654	-1.28827	-24.544	-67.6267
-85.044	-36.5482	-56.1767	24.996	-29.6529	134.831	-19.0134	-116.506	-85.044	-36.5482	-56.1767	24.996	-29.6529	134.831	-19.0134	-116.506	-85.044	-36.5482	-56.1767	24.996	-29.6529	134.831	-19.0134	-116.506	-85.044	-36.5482	-56.1767
-120.699	-43.8917	-37.8096	-52.4736	-39.5291	101.121	-7.7741	-99.7449	-120.699	-43.8917	-37.8096	-52.4736	-39.5291	101.121	-7.7741	-99.7449	-120.699	-43.8917	-37.8096	-52.4736	-39.5291	101.121	-7.7741	-99.7449	-120.699	-43.8917	-37.8096
-177.572	-37.3214	3.33975	-0.41515	-21.6044	105.137	-19.2715	-90.0595	-177.572	-37.3214	3.33975	-0.41515	-21.6044	105.137	-19.2715	-90.0595	-177.572	-37.3214	3.33975	-0.41515	-21.6044	105.137	-19.2715	-90.0595	-177.572	-37.3214	3.33975
-227.138	-30.1887	35.3411	7.83897	-16.54	87.0461	-7.9426	-86.4826	-227.138	-30.1887	35.3411	7.83897	-16.54	87.0461	-7.9426	-86.4826	-227.138	-30.1887	35.3411	7.83897	-16.54	87.0461	-7.9426	-86.4826	-227.138	-30.1887	35.3411
-264.04	-77.6678	63.9685	-103.617	-17.5513	64.1451	-25.912	-86.2989	-264.04	-77.6678	63.9685	-103.617	-17.5513	64.1451	-25.912	-86.2989	-264.04	-77.6678	63.9685	-103.617	-17.5513	64.1451	-25.912	-86.2989	-264.04	-77.6678	63.9685
-303.685	-97.8013	99.481	-140.451	-15.1201	0.0643253	-56.1124	-87.1007	-303.685	-97.8013	99.481	-140.451	-15.1201	0.0643253	-56.1124	-87.1007	-303.685	-97.8013	99.481	-140.451	-15.1201	0.0643253	-56.1124	-87.1007	-303.685	-97.8013	99.481
-322.822	-88.2562	140.378	-200.919	-20.3829	-135.236	-68.6361	-87.4732	-322.822	-88.2562	140.378	-200.919	-20.3829	-135.236	-68.6361	-87.4732	-322.822	-88.2562	140.378	-200.919	-20.3829	-135.236	-68.6361	-87.4732	-322.822	-88.2562	140.378
-328.817	-94.1133	142.642	-64.5061	-31.7484	-178.603	-39.0109	-86.2435	-328.817	-94.1133	142.642	-64.5061	-31.7484	-178.603	-39.0109	-86.2435	-328.817	-94.1133	142.642	-64.5061	-31.7484	-178.603	-39.0109	-86.2435	-328.817	-94.1133	142.642
-312.006	-59.2097	146.069	17.4942	-28.0625	-135.388	-18.1831	-81.9994	-312.006	-59.2097	146.069	17.4942	-28.0625	-135.388	-18.1831	-81.9994	-312.006	-59.2097	146.069	17.4942	-28.0625	-135.388	-18.1831	-81.9994	-312.006	-59.2097	146.069
-321.243	-51.3691	161.75	-86.1155	-32.0215	-118.56	-22.3224	-74.2633	-321.243	-51.3691	161.75	-86.1155	-32.0215	-118.56	-22.3224	-74.2633	-321.243	-51.3691	161.75	-86.1155	-32.0215	-118.56	-22.3224	-74.2633	-321.243	-51.3691	161.75
-326.857	-41.9328	161.739	-29.9903	-28.9892	-128.575	-33.9676	-64.1814	-326.857	-41.9328	161.739	-29.9903	-28.9892	-128.575	-33.9676	-64.1814	-326.857	-41.9328	161.739	-29.9903	-28.9892	-128.575	-33.9676	-64.1814	-326.857	-41.9328	161.739
-320.214	-42.5201	159.421	60.5486	-36.5585	-127.54	-26.2015	-53.5131	-320.214	-42.5201	159.421	60.5486	-36.5585	-127.54	-26.2015	-53.5131	-320.214	-42.5201	159.421	60.5486	-36.5585	-127.54	-26.2015	-53.5131	-320.214	-42.5201	159.421
-314.422	-46.2307	136.629	107.024	-40.2035	-107.171	-15.1983	-45.2607	-314.422	-46.2307	136.629	107.024	-40.2035	-107.171	-15.1983	-45.2607	-314.422	-46.2307	136.629	107.024	-40.2035	-107.171	-15.1983	-45.2607	-314.422	-46.2307	136.629
-300.003	-55.338	79.8492	101.991	-20.1578	-108.549	4.29881	-41.8065	-300.003	-55.338	79.8492	101.991	-20.1578	-108.549	4.29881	-41.8065	-300.003	-55.338	79.8492	101.991	-20.1578	-108.549	4.29881	-41.8065	-300.003	-55.338	79.8492
-302.888	-50.5167	36.8344	121.082	-19.2727	-67.8525	6.0641	-42.1579	-302.888	-50.5167	36.8344	121.082	-19.2727	-67.8525	6.0641	-42.1579	-302.888	-50.5167	36.8344	121.082	-19.2727	-67.8525	6.0641	-42.1579	-302.888	-50.5167	36.8344
-290.803	-31.7764	30.8339	124.293	3.06324	90.6255	10.2718	-43.0914	-290.803	-31.7764	30.8339	124.293	3.06324	90.6255	10.2718	-43.0914	-290.803	-31.7764	30.8339	124.293	3.06324	90.6255	10.2718	-43.0914	-290.803	-31.7764	30.8339
-276.546	-62.9806	44.4652	8.09822	34.0496	152.843	-37.5318	-43.2448	-276.546	-62.9806	44.4652	8.09822	34.0496	152.843	-37.5318	-43.2448	-276.546	-62.9806	44.4652	8.09822	34.0496	152.843	-37.5318	-43.2448	-276.546	-62.9806	44.4652
-264.502	-52.8528	51.8395	-47.8883	26.3419	-18.747	-55.419	-43.2684	-264.502	-52.8528	51.8395	-47.8883	26.3419	-18.747	-55.419	-43.2684	-264.502	-52.8528	51.8395	-47.8883	26.3419	-18.747	-55.419	-43.2684	-264.502	-52.8528	51.8395
-261.146	-9.15005	78.7862	-13.1301	33.7109	17.0241	-36.6533	-44.3356	-261.146	-9.15005	78.7862	-13.1301	33.7109	17.0241	-36.6533	-44.3356	-261.146	-9.15005	78.7862	-13.1301	33.7109	17.0241	-36.6533	-44.3356	-261.146	-9.15005	78.7862
-228.519	41.2297	95.5208	172.653	31.2435	100.298	-5.94853	-48.0394	-228.519	41.2297	95.5208	172.653	31.2435	100.298	-5.94853	-48.0394	-228.519	41.2297	95.5208	172.653	31.2435	100.298	-5.94853	-48.0394	-228.519	41.2297	95.5208
-232.093	71.9095	109.774	182.821	32.2919	172.058	21.5872	-55.1671	-232.093	71.9095	109.774	182.821	32.2919	172.058	21.5872	-55.1671	-232.093	71.9095	109.774	182.821	32.2919	172.058	21.5872	-55.1671	-232.093	71.9095	109.774
-205.784	84.9279	94.2501	133.171	33.5361	146.859	32.9244	-64.8857	-205.784	84.9279	94.2501	133.171	33.5361	146.859	32.9244	-64.8857	-205.784	84.9279	94.2501	133.171	33.5361	146.859	32.9244	-64.8857	-205.784	84.9279	94.2501
-183.053	56.8414	100.927	139.671	28.2167	97.9862	49.3035	-75.1759	-183.053	56.8414	100.927	139.671	28.2167	97.9862	49.3035	-75.1759	-183.053	56.8414	100.927	139.671	28.2167	97.9862	49.3035	-75.1759	-183.053	56.8414	100.927
-167.269	56.1275	105.848	139.66	10.5975	-9.43537	83.7454	-84.2501	-167.269	56.1275	105.848	139.66	10.5975	-9.43537	83.7454	-84.2501	-167.269	56.1275	105.848	139.66	10.5975	-9.43537	83.7454	-84.2501	-167.269	56.1275	105.848
-146.948	44.5881	120.953	42.1205	29.4019	-140.547	81.7701	-90.3886	-146.948	44.5881	120.953	42.1205	29.4019	-140.547	81.7701	-90.3886	-146.948	44.5881	120.953	42.1205	29.4019	-140.547	81.7701	-90.3886	-146.948	44.5881	120.953
-107.065	-13.1325	114.029	-7.93874	0.454364	-98.8058	71.5238	-93.2072	-107.065	-13.1325	114.029	-7.93874	0.454364	-98.8058	71.5238	-93.2072	-107.065	-13.1325	114.029	-7.93874	0.454364	-98.8058	71.5238	-93.2072	-107.065	-13.1325	114.029
-109.056	-23.6596	89.2574	-46.4977	-5.3104	-51.4725	63.0205	-93.1487	-109.056	-23.6596	89.2574	-46.4977	-5.3104	-51.4725	63.0205	-93.1487	-109.056	-23.6596	89.2574	-46.4977	-5.3104	-51.4725	63.0205	-93.1487	-109.056	-23.6596	89.2574
-84.1116	-28.4738	89.4448	-72.0231	7.39797	-28.0561	33.7955	-91.4769	-84.1116	-28.4738	89.4448	-72.0231	7.39797	-28.0561	33.7955	-91.4769	-84.1116	-28.4738	89.4448	-72.0231	7.39797	-28.0561	33.7955	-91.4769	-84.1116	-28.4738	89.4448
-55.5859	-32.7329	103.411	-28.9853	-7.89833	-2.14462	13.8673	-87.6076	-55.5859	-32.7329	103.411	-28.9853	-7.89833	-2.14462	13.8673	-87.6076	-55.5859	-32.7329	103.411	-28.9853	-7.89833	-2.14462	13.8673	-87.6076	-55.5859	-32.7329	103.411
-52.4683	-5.21681	92.636	-71.5474	-13.5229	39.3208	-9.14402	-77.003	-52.4683	-5.21681	92.636	-71.5474	-13.5229	39.3208	-9.14402	-77.003	-52.4683	-5.21681	92.636	-71.5474	-13.5229	39.3208	-9.14402	-77.003	-52.4683	-5.21681	92.636
-41.4417	21.908	62.8789	-139.528	-31.7395	9.44581	-5.44662	-57.0263	-41.4417	21.908	62.8789	-139.528	-31.7395	9.44581	-5.44662	-57.0263	-41.4417	21.908	62.8789	-139.528	-31.7395	9.44581	-5.44662	-57.0263	-41.4417	21.908	62.8789
16.8477	7.34647	41.9035	-178.501	-39.6724	-72.2475	-9.83393	-33.0007	16.8477	7.34647	41.9035	-178.501	-39.6724	-72.2475	-9.83393	-33.0007	16.8477	7.34647	41.9035	-178.501	-39.6724	-72.2475	-9.83393	-33.0007	16.8477	7.34647	41.9035
43.1198	24.0654	13.1411	-106.217	-52.9164	-84.3195	-1.08452	-14.1512	43.1198	24.0654	13.1411	-106.217	-52.9164	-84.3195	-1.08452	-14.1512	43.1198	24.0654	13.1411	-106.217	-52.9164	-84.3195	-1.08452	-14.1512	43.1198	24.0654	13.1411
59.2637	37.8399	15.2671	-63.2347	-73.6689	-73.9598	-25.4934	-6.9347	59.2637	37.8399	15.2671	-63.2347	-73.6689	-73.9598	-25.4934	-6.9347	59.2637	37.8399	15.2671	-63.2347	-73.6689	-73.9598	-25.4934	-6.9347	59.2637	37.8399	15.2671
75.9607	9.0719	29.9858	27.9738	-60.2697	-51.8904	-38.5477	-11.5468	75.9607	9.0719	29.9858	27.9738	-60.2697	-51.8904	-38.5477	-11.5468	75.9607	9.0719	29.9858	27.9738	-60.2697	-51.8904	-38.5477	-11.5468	75.9607	9.0719	29.9858
59.2542	-0.141859	38.7237	-41.4447	-48.258	-113.131	-14.1525	-22.8676	59.2542	-0.141859	38.7237	-41.4447	-48.258	-113.131	-14.1525	-22.8676	59.2542	-0.141859	38.7237	-41.4447	-48.258	-113.131	-14.1525	-22.8676	59.2542	-0.141859	38.7237
30.684	-21.5051	56.6868	-48.194	-64.197	-137.861	3.49949	-34.3646	30.684	-21.5051	56.6868	-48.194	-64.197	-137.861	3.49949	-34.3646	30.684	-21.5051	56.6868	-48.194	-64.197	-137.861	3.49949	-34.3646	30.684	-21.5051	56.6868
17.0322	-17.7613	86.4765	-52.6222	-55.9661	-145.631	-0.613332	-41.7587	17.0322	-17.7613	86.4765	-52.6222	-55.9661	-145.631	-0.613332	-41.7587	17.0322	-17.7613	86.4765	-52.6222	-55.9661	-145.631	-0.613332	-41.7587	17.0322	-17.7613	86.4765
26.4536	-9.26949	83.6501	-47.6832	-42.269	-97.1513	-4.26455	-43.3458	26.4536	-9.26949	83.6501	-47.6832	-42.269	-97.1513	-4.26455	-43.3458	26.4536	-9.26949	83.6501	-47.6832	-42.269	-97.1513	-4.26455	-43.3458	26.4536	-9.26949	83.6501
74.4908	15.3771	49.7542	-85.0802	-13.3546	76.7513	-17.7747	-39.8807	74.4908	15.3771	49.7542	-85.0802	-13.3546	76.7513	-17.7747	-39.8807	74.4908	15.3771	49.7542	-85.0802	-13.3546	76.7513	-17.7747	-39.8807	74.4908	15.3771	49.7542
118.381	62.9264	44.0485	-53.6355	19.9165	146.703	14.4017	-32.077	118.381	62.9264	44.0485	-53.6355	19.9165	146.703	14.4017	-32.077	118.381	62.9264	44.0485	-53.6355	19.9165	146.703	14.4017	-32.077	118.381	62.9264	44.0485
185.681	130.24	24.6834	-30.0067	25.4163	59.9665	40.811	-19.2122	185.681	130.24	24.6834	-30.0067	25.4163	59.9665	40.811	-19.2122	185.681	130.24	24.6834	-30.0067	25.4163	59.9665	40.811	-19.2122	185.681	130.24	24.6834
162.8	235.912	20.0154	-42.0664	22.0094	-87.5425	56.6043	-3.03948	162.8	235.912	20.0154	-42.0664	22.0094	-87.5425	56.6043	-3.03948	162.8	235.912	20.0154	-42.0664	22.0094	-87.5425	56.6043	-3.03948	162.8	235.912	20.0154
104.499	58.0615	4.62829	-58.448	15.2728	-69.0652	70.5716	10.6547	104.499	58.0615	4.62829	-58.448	15.2728	-69.0652	70.5716	10.6547	104.499	58.0615	4.62829	-58.448	15.2728	-69.0652	70.5716	10.6547	104.499	58.0615	4.62829
47.7383	-167.655	-11.2524	-50.9881	14.1952	50.3602	60.9182	17.2384	47.7383	-167.655	-11.2524	-50.9881	14.1952	50.3602	60.9182	17.2384	47.7383	-167.655	-11.2524	-50.9881	14.1952	50.3602	60.9182	17.2384	47.7383	-167.655	-11.2524
36.164	-192.885	-50.1548	-18.9967	25.5904	72.2552	40.4578	17.1306	36.164	-192.885	-50.1548	-18.9967	25.5904	72.2552	40.4578	17.1306	36.164	-192.885	-50.1548	-18.9967	25.5904	72.2552	40.4578	17.1306	36.164	-192.885	-50.1548
66.243	22.9579	-43.7744	-27.1001	14.8431	25.9659	-0.578936	11.6357	66.243	22.9579	-43.7744	-27.1001	14.8431	25.9659	-0.578936	11.6357	66.243	22.9579	-43.7744	-27.1001	14.8431	25.9659	-0.578936	11.6357	66.243	22.9579	-43.7744
98.5422	-173.925	-33.0014	-25.9477	27.8021	-64.8211	-27.6665	-5.21421	98.5422	-173.925	-33.0014	-25.9477	27.8021	-64.8211	-27.6665	-5.21421	98.5422	-173.925	-33.0014	-25.9477	27.8021	-64.8211	-27.6665	-5.21421	98.5422	-173.925	-33.0014
95.8431	-236.663	-52.5631	-22.2047	22.3796	-105.631	-62.9472	-41.1313	95.8431	-236.663	-52.5631	-22.2047	22.3796	-105.631	-62.9472	-41.1313	95.8431	-236.663	-52.5631	-22.2047	22.3796	-105.631	-62.9472	-41.1313	95.8431	-236.663	-52.5631
32.1725	-139.022	-87.2501	-47.1756	22.7635	-110.893	-70.0487	-82.2788	32.1725	-139.022	-87.2501	-47.1756	22.7635	-110.893	-70.0487	-82.2788	32.1725	-139.022	-87.2501	-47.1756	22.7635	-110.893	-70.0487	-82.2788	32.1725	-139.022	-87.2501
-12.0924	-61.5343	-117.688	-94.4323	34.2301	-97.0348	-68.2909	-95.9496	-12.0924	-61.5343	-117.688	-94.4323	34.2301	-97.0348	-68.2909	-95.9496	-12.0924	-61.5343	-117.688	-94.4323	34.2301	-97.0348	-68.2909	-95.9496	-12.0924	-61.5343	-117.688
-21.4419	102.125	-151.554	-139.492	38.1823	-91.03	-93.2111	-64.9848	-21.4419	102.125	-151.554	-139.492	38.1823	-91.03	-93.2111	-64.9848	-21.4419	102.125	-151.554	-139.492	38.1823	-91.03	-93.2111	-64.9848	-21.4419	102.125	-151.554
-40.0924	93.807	-165.302	-124.001	45.1201	-104.357	-84.7258	-4.77485	-40.0924	93.807	-165.302	-124.001	45.1201	-104.357	-84.7258	-4.77485	-40.0924	93.807	-165.302	-124.001	45.1201	-104.357	-84.7258	-4.77485	-40.0924	93.807	-165.302
-49.4248	99.4565	-171.296	-110.075	55.4784	-97.8485	-81.1809	53.7575	-49.4248	99.4565	-171.296	-110.075	55.4784	-97.8485	-81.1809	53.7575	-49.4248	99.4565	-171.296	-110.075	55.4784	-97.8485	-81.1809	53.7575	-49.4248	99.4565	-171.296
-33.5552	165.125	-179.739	-95.3315	64.6558	-101.863	-48.9216	85.6306	-33.5552	165.125	-179.739	-95.3315	64.6558	-101.863	-48.9216	85.6306	-33.5552	165.125	-179.739	-95.3315	64.6558	-101.863	-48.9216	85.6306	-33.5552	165.125	-179.739
-26.9777	177.902	-197.916	-59.7786	66.3125	-89.4174	-45.8724	80.4452	-26.9777	177.902	-197.916	-59.7786	66.3125	-89.4174	-45.8724	80.4452	-26.9777	177.902	-197.916	-59.7786	66.3125	-89.4174	-45.8724	80.4452	-26.9777	177.902	-197.916
-20.682	206.749	-174.19	-14.8786	73.4856	10.2487	-29.4926	42.11	-20.682	206.749	-174.19	-14.8786	73.4856	10.2487	-29.4926	42.11	-20.682	206.749	-174.19	-14.8786	73.4856	10.2487	-29.4926	42.11	-20.682	206.749	-174.19
-13.2854	199.128	-175.049	52.1594	66.9224	85.5394	-1.32502	-17.0339	-13.2854	199.128	-175.049	52.1594	66.9224	85.5394	-1.32502	-17.0339	-13.2854	199.128	-175.049	52.1594	66.9224	85.5394	-1.32502	-17.0339	-13.2854	199.128	-175.049
-31.2266	177.966	-174.221	64.7043	48.427	158.559	-8.69519	-79.3949	-31.2266	177.966	-174.221	64.7043	48.427	158.559	-8.69519	-79.3949	-31.2266	177.966	-174.221	64.7043	48.427	158.559	-8.69519	-79.3949	-31.2266	177.966	-174.221
-38.9152	135.435	-187.854	43.0125	41.6319	208.016	-23.3378	-123.462	-38.9152	135.435	-187.854	43.0125	41.6319	208.016	-23.3378	-123.462	-38.9152	135.435	-187.854	43.0125	41.6319	208.016	-23.3378	-123.462	-38.9152	135.435	-187.854
-47.8631	94.0774	-187.899	-2.70754	23.5399	233.518	4.96554	-135.645	-47.8631	94.0774	-187.899	-2.70754	23.5399	233.518	4.96554	-135.645	-47.8631	94.0774	-187.899	-2.70754	23.5399	233.518	4.96554	-135.645	-47.8631	94.0774	-187.899
-20.6447	-16.2337	-159.748	58.2069	7.86058	210.488	30.3431	-123.504	-20.6447	-16.2337	-159.748	58.2069	7.86058	210.488	30.3431	-123.504	-20.6447	-16.2337	-159.748	58.2069	7.86058	210.488	30.3431	-123.504	-20.6447	-16.2337	-159.748
2.47032	-85.3178	-145.91	94.5353	-12.1265	222.152	37.4345	-106.97	2.47032	-85.3178	-145.91	94.5353	-12.1265	222.152	37.4345	-106.97	2.47032	-85.3178	-145.91	94.5353	-12.1265	222.152	37.4345	-106.97	2.47032	-85.3178	-145.91
21.1871	-53.9571	-141.794	39.1533	-32.9976	180.864	30.4193	-99.2885	21.1871	-53.9571	-141.794	39.1533	-32.9976	180.864	30.4193	-99.2885	21.1871	-53.9571	-141.794	39.1533	-32.9976	180.864	30.4193	-99.2885	21.1871	-53.9571	-141.794
12.2772	64.2189	-109.604	-32.7322	-33.5131	120.429	19.0115	-100.672	12.2772	64.2189	-109.604	-32.7322	-33.5131	120.429	19.0115	-100.672	12.2772	64.2189	-109.604	-32.7322	-33.5131	120.429	19.0115	-100.672	12.2772	64.2189	-109.604
22.3311	66.1004	-107.731	-24.3575	-56.1162	113.118	27.358	-105.397	22.3311	66.1004	-107.731	-24.3575	-56.1162	113.118	27.358	-105.397	22.3311	66.1004	-107.731	-24.3575	-56.1162	113.118	27.358	-105.397	22.3311	66.1004	-107.731
57.7486	18.6602	-72.0552	2.0658	-65.1899	83.129	32.231	-107.831	57.7486	18.6602	-72.0552	2.0658	-65.1899	83.129	32.231	-107.831	57.7486	18.6602	-72.0552	2.0658	-65.1899	83.129	32.231	-107.831	57.7486	18.6602	-72.0552
43.0926	-124.264	-49.845	-5.43598	-37.8181	-9.12192	18.2363	-104.788	43.0926	-124.264	-49.845	-5.43598	-37.8181	-9.12192	18.2363	-104.788	43.0926	-124.264	-49.845	-5.43598	-37.8181	-9.12192	18.2363	-104.788	43.0926	-124.264	-49.845
38.4655	-211.047	-40.8606	-28.068	-21.2118	-106.507	5.48286	-96.0351	38.4655	-211.047	-40.8606	-28.068	-21.2118	-106.507	5.48286	-96.0351	38.4655	-211.047	-40.8606	-28.068	-21.2118	-106.507	5.48286	-96.0351	38.4655	-211.047	-40.8606
44.7671	-465.495	-26.975	-47.2027	-22.2473	-56.1461	16.7939	-83.3037	44.7671	-465.495	-26.975	-47.2027	-22.2473	-56.1461	16.7939	-83.3037	44.7671	-465.495	-26.975	-47.2027	-22.2473	-56.1461	16.7939	-83.3037	44.7671	-465.495	-26.975
41.271	-385.257	-20.3925	-86.6454	-45.9773	-5.05128	9.53038	-69.4954	41.271	-385.257	-20.3925	-86.6454	-45.9773	-5.05128	9.53038	-69.4954	41.271	-385.257	-20.3925	-86.6454	-45.9773	-5.05128	9.53038	-69.4954	41.271	-385.257	-20.3925
53.3339	-269.094	-16.9697	-99.3592	-42.5406	8.10561	9.11508	-57.0049	53.3339	-269.094	-16.9697	-99.3592	-42.5406	8.10561	9.11508	-57.0049	53.3339	-269.094	-16.9697	-99.3592	-42.5406	8.10561	9.11508	-57.0049	53.3339	-269.094	-16.9697
73.9348	-184.455	10.1979	-101.362	-7.04068	-9.67438	6.46299	-47.0727	73.9348	-184.455	10.1979	-101.362	-7.04068	-9.67438	6.46299	-47.0727	73.9348	-184.455	10.1979	-101.362	-7.04068	-9.67438	6.46299	-47.0727	73.9348	-184.455	10.1979
78.5	-8.27814	13.2662	-109.681	13.6195	-16.856	21.5587	-39.8073	78.5	-8.27814	13.2662	-109.681	13.6195	-16.856	21.5587	-39.8073	78.5	-8.27814	13.2662	-109.681	13.6195	-16.856	21.5587	-39.8073	78.5	-8.27814	13.2662
69.9467	176.018	21.5723	-81.8131	8.21565	-8.17292	4.72345	-34.3626	69.9467	176.018	21.5723	-81.8131	8.21565	-8.17292	4.72345	-34.3626	69.9467	176.018	21.5723	-81.8131	8.21565	-8.17292	4.72345	-34.3626	69.9467	176.018	21.5723
54.043	279.629	46.2944	-59.7209	7.08448	88.7973	-14.7144	-29.2519	54.043	279.629	46.2944	-59.7209	7.08448	88.7973	-14.7144	-29.2519	54.043	279.629	46.2944	-59.7209	7.08448	88.7973	-14.7144	-29.2519	54.043	279.629	46.2944
13.2825	340.115	65.2493	-41.6459	-19.8784	141.491	-53.8691	-23.4174	13.2825	340.115	65.2493	-41.6459	-19.8784	141.491	-53.8691	-23.4174	13.2825	340.115	65.2493	-41.6459	-19.8784	141.491	-53.8691	-23.4174	13.2825	340.115	65.2493
-27.6275	381.651	90.3083	-40.3868	-30.6232	128.91	-37.9741	-15.4831	-27.6275	381.651	90.3083	-40.3868	-30.6232	128.91	-37.9741	-15.4831	-27.6275	381.651	90.3083	-40.3868	-30.6232	128.91	-37.9741	-15.4831	-27.6275	381.651	90.3083
-13.8589	369.461	89.4942	-58.4572	-24.8073	107.202	-28.9228	-5.48945	-13.8589	369.461	89.4942	-58.4572	-24.8073	107.202	-28.9228	-5.48945	-13.8589	369.461	89.4942	-58.4572	-24.8073	107.202	-28.9228	-5.48945	-13.8589	369.461	89.4942
-70.4996	338.199	116.021	-42.2948	0.880172	86.7493	-23.0851	2.82087	-70.4996	338.199	116.021	-42.2948	0.880172	86.7493	-23.0851	2.82087	-70.4996	338.199	116.021	-42.2948	0.880172	86.7493	-23.0851	2.82087	-70.4996	338.199	116.021
-90.6061	299.635	140.18	-8.45632	16.0664	56.0639	14.9247	5.89272	-90.6061	299.635	140.18	-8.45632	16.0664	56.0639	14.9247	5.89272	-90.6061	299.635	140.18	-8.45632	16.0664	56.0639	14.9247	5.89272	-90.6061	299.635	140.18
-29.3724	113.691	155.299	-13.8078	36.6182	-21.1867	33.1381	4.75312	-29.3724	113.691	155.299	-13.8078	36.6182	-21.1867	33.1381	4.75312	-29.3724	113.691	155.299	-13.8078	36.6182	-21.1867	33.1381	4.75312	-29.3724	113.691	155.299
3.45711	-20.5564	139.434	20.2734	49.452	-6.20165	55.4079	4.3741	3.45711	-20.5564	139.434	20.2734	49.452	-6.20165	55.4079	4.3741	3.45711	-20.5564	139.434	20.2734	49.452	-6.20165	55.4079	4.3741	3.45711	-20.5564	139.434
-11.6248	-48.7252	133.601	35.7773	51.2108	-87.8841	65.8014	7.6295	-11.6248	-48.7252	133.601	35.7773	51.2108	-87.8841	65.8014	7.6295	-11.6248	-48.7252	133.601	35.7773	51.2108	-87.8841	65.8014	7.6295	-11.6248	-48.7252	133.601
17.8805	-169.874	114.962	46.8379	10.4247	-35.1759	45.1605	12.8106	17.8805	-169.874	114.962	46.8379	10.4247	-35.1759	45.1605	12.8106	17.8805	-169.874	114.962	46.8379	10.4247	-35.1759	45.1605	12.8106	17.8805	-169.874	114.962
55.7198	-259.744	117.969	51.9947	5.81046	0.255992	19.7124	15.328	55.7198	-259.744	117.969	51.9947	5.81046	0.255992	19.7124	15.328	55.7198	-259.744	117.969	51.9947	5.81046	0.255992	19.7124	15.328	55.7198	-259.744	117.969
56.3283	-263.598	126.133	45.398	2.3135	36.2241	1.87418	16.0703	56.3283	-263.598	126.133	45.398	2.3135	36.2241	1.87418	16.0703	56.3283	-263.598	126.133	45.398	2.3135	36.2241	1.87418	16.0703	56.3283	-263.598	126.133
-73.7029	-223.233	90.4066	57.9331	-30.232	33.7448	-19.8957	22.8611	-73.7029	-223.233	90.4066	57.9331	-30.232	33.7448	-19.8957	22.8611	-73.7029	-223.233	90.4066	57.9331	-30.232	33.7448	-19.8957	22.8611	-73.7029	-223.233	90.4066
-144.42	-69.6772	94.91	25.9247	-35.7734	-18.4857	-56.1459	41.796	-144.42	-69.6772	94.91	25.9247	-35.7734	-18.4857	-56.1459	41.796	-144.42	-69.6772	94.91	25.9247	-35.7734	-18.4857	-56.1459	41.796	-144.42	-69.6772	94.91
-175.777	-136.157	75.9136	17.0896	-23.371	-16.9622	-66.0919	68.3074	-175.777	-136.157	75.9136	17.0896	-23.371	-16.9622	-66.0919	68.3074	-175.777	-136.157	75.9136	17.0896	-23.371	-16.9622	-66.0919	68.3074	-175.777	-136.157	75.9136
-149.815	-122.265	72.8022	-5.28711	8.66072	-68.0138	-33.2414	91.764	-149.815	-122.265	72.8022	-5.28711	8.66072	-68.0138	-33.2414	91.764	-149.815	-122.265	72.8022	-5.28711	8.66072	-68.0138	-33.2414	91.764	-149.815	-122.265	72.8022
-142.388	-104.252	65.8914	-8.35675	37.525	-89.964	-2.88887	107.99	-142.388	-104.252	65.8914	-8.35675	37.525	-89.964	-2.88887	107.99	-142.388	-104.252	65.8914	-8.35675	37.525	-89.964	-2.88887	107.99	-142.388	-104.252	65.8914
-105.69	6.27151	58.6092	-25.2111	30.303	-102.698	-3.39319	121.136	-105.69	6.27151	58.6092	-25.2111	30.303	-102.698	-3.39319	121.136	-105.69	6.27151	58.6092	-25.2111	30.303	-102.698	-3.39319	121.136	-105.69	6.27151	58.6092
-63.9057	76.7428	84.6725	-60.4041	22.196	-108.032	-13.7687	137.42	-63.9057	76.7428	84.6725	-60.4041	22.196	-108.032	-13.7687	137.42	-63.9057	76.7428	84.6725	-60.4041	22.196	-108.032	-13.7687	137.42	-63.9057	76.7428	84.6725
-15.5726	160.051	113.803	-59.0514	0.16381	-146.2	-19.864	157.814	-15.5726	160.051	113.803	-59.0514	0.16381	-146.2	-19.864	157.814	-15.5726	160.051	113.803	-59.0514	0.16381	-146.2	-19.864	157.814	-15.5726	160.051	113.803
63.6964	96.9018	136.808	-84.8141	-1.37134	-101.977	-5.59094	173.089	63.6964	96.9018	136.808	-84.8141	-1.37134	-101.977	-5.59094	173.089	63.6964	96.9018	136.808	-84.8141	-1.37134	-101.977	-5.59094	173.089	63.6964	96.9018	136.808
129.036	-98.654	132.751	-84.6967	-9.78221	-39.9579	0.807664	174.172	129.036	-98.654	132.751	-84.6967	-9.78221	-39.9579	0.807664	174.172	129.036	-98.654	132.751	-84.6967	-9.78221	-39.9579	0.807664	174.172	129.036	-98.654	132.751
170.549	-132.564	95.0403	-84.1785	-39.3179	-38.6696	9.77604	159.005	170.549	-132.564	95.0403	-84.1785	-39.3179	-38.6696	9.77604	159.005	170.549	-132.564	95.0403	-84.1785	-39.3179	-38.6696	9.77604	159.005	170.549	-132.564	95.0403
156.957	-79.1582	111.898	-77.2103	-66.2859	-87.38	-9.62354	125.478	156.957	-79.1582	111.898	-77.2103	-66.2859	-87.38	-9.62354	125.478	156.957	-79.1582	111.898	-77.2103	-66.2859	-87.38	-9.62354	125.478	156.957	-79.1582	111.898
138.41	-35.9646	106.172	-63.2049	-51.936	-91.6604	-31.7467	75.0295	138.41	-35.9646	106.172	-63.2049	-51.936	-91.6604	-31.7467	75.0295	138.41	-35.9646	106.172	-63.2049	-51.936	-91.6604	-31.7467	75.0295	138.41	-35.9646	106.172
144.922	28.373	126.71	-57.1635	-28.3856	-78.6395	-31.3584	21.8456	144.922	28.373	126.71	-57.1635	-28.3856	-78.6395	-31.3584	21.8456	144.922	28.373	126.71	-57.1635	-28.3856	-78.6395	-31.3584	21.8456	144.922	28.373	126.71
136.996	55.8414	106.582	-47.9354	-6.40326	-99.8075	-5.70758	-19.5632	136.996	55.8414	106.582	-47.9354	-6.40326	-99.8075	-5.70758	-19.5632	136.996	55.8414	106.582	-47.9354	-6.40326	-99.8075	-5.70758	-19.5632	136.996	55.8414	106.582
144.385	78.2323	84.9681	-49.6053	35.175	-73.1194	15.8586	-49.0192	144.385	78.2323	84.9681	-49.6053	35.175	-73.1194	15.8586	-49.0192	144.385	78.2323	84.9681	-49.6053	35.175	-73.1194	15.8586	-49.0192	144.385	78.2323	84.9681
171.837	96.526	76.1105	-58.9956	47.8443	-19.5598	27.8906	-78.9856	171.837	96.526	76.1105	-58.9956	47.8443	-19.5598	27.8906	-78.9856	171.837	96.526	76.1105	-58.9956	47.8443	-19.5598	27.8906	-78.9856	171.837	96.526	76.1105
142.333	78.7539	59.5133	-46.2477	18.604	30.0687	44.3082	-117.156	142.333	78.7539	59.5133	-46.2477	18.604	30.0687	44.3082	-117.156	142.333	78.7539	59.5133	-46.2477	18.604	30.0687	44.3082	-117.156	142.333	78.7539	59.5133
147.709	71.0673	49.0849	-40.2064	7.55744	86.0639	56.6517	-151.796	147.709	71.0673	49.0849	-40.2064	7.55744	86.0639	56.6517	-151.796	147.709	71.0673	49.0849	-40.2064	7.55744	86.0639	56.6517	-151.796	147.709	71.0673	49.0849
167.484	-2.56665	58.9628	-30.3161	-2.23967	125.656	66.3532	-163.935	167.484	-2.56665	58.9628	-30.3161	-2.23967	125.656	66.3532	-163.935	167.484	-2.56665	58.9628	-30.3161	-2.23967	125.656	66.3532	-163.935	167.484	-2.56665	58.9628
-66.6933	-14.846	44.2823	78.2547	2.89124	127.609	69.2458	-150.979	-66.6933	-14.846	44.2823	78.2547	2.89124	127.609	69.2458	-150.979	-66.6933	-14.846	44.2823	78.2547	2.89124	127.609	69.2458	-150.979	-66.6933	-14.846	44.2823
-238.591	-34.4754	40.5712	-30.9228	19.2572	123.929	52.4479	-130.261	-238.591	-34.4754	40.5712	-30.9228	19.2572	123.929	52.4479	-130.261	-238.591	-34.4754	40.5712	-30.9228	19.2572	123.929	52.4479	-130.261	-238.591	-34.4754	40.5712
-206.566	-59.2989	36.8809	-45.4936	39.0304	70.3007	37.7668	-123.829	-206.566	-59.2989	36.8809	-45.4936	39.0304	70.3007	37.7668	-123.829	-206.566	-59.2989	36.8809	-45.4936	39.0304	70.3007	37.7668	-123.829	-206.566	-59.2989	36.8809
-159.013	-99.8758	46.16	-27.9352	61.8815	-4.03536	26.6731	-142.469	-159.013	-99.8758	46.16	-27.9352	61.8815	-4.03536	26.6731	-142.469	-159.013	-99.8758	46.16	-27.9352	61.8815	-4.03536	26.6731	-142.469	-159.013	-99.8758	46.16
-149.243	-101.022	48.8105	-4.32557	34.1987	-21.5191	34.4098	-179.435	-149.243	-101.022	48.8105	-4.32557	34.1987	-21.5191	34.4098	-179.435	-149.243	-101.022	48.8105	-4.32557	34.1987	-21.5191	34.4098	-179.435	-149.243	-101.022	48.8105
-77.0137	-91.4819	53.2717	27.3212	16.6503	-30.9379	23.2015	-216.353	-77.0137	-91.4819	53.2717	27.3212	16.6503	-30.9379	23.2015	-216.353	-77.0137	-91.4819	53.2717	27.3212	16.6503	-30.9379	23.2015	-216.353	-77.0137	-91.4819	53.2717
18.3315	-66.7927	48.6523	37.5668	-2.3027	-59.2235	24.1673	-239.02	18.3315	-66.7927	48.6523	37.5668	-2.3027	-59.2235	24.1673	-239.02	18.3315	-66.7927	48.6523	37.5668	-2.3027	-59.2235	24.1673	-239.02	18.3315	-66.7927	48.6523
107.843	22.1498	26.2424	33.1127	-8.88356	-77.2599	43.6617	-245.32	107.843	22.1498	26.2424	33.1127	-8.88356	-77.2599	43.6617	-245.32	107.843	22.1498	26.2424	33.1127	-8.88356	-77.2599	43.6617	-245.32	107.843	22.1498	26.2424
99.8412	-40.2907	7.74715	85.9638	-7.14749	-96.1868	59.9002	-236.339	99.8412	-40.2907	7.74715	85.9638	-7.14749	-96.1868	59.9002	-236.339	99.8412	-40.2907	7.74715	85.9638	-7.14749	-96.1868	59.9002	-236.339	99.8412	-40.2907	7.74715
135.689	-84.4886	-19.1766	48.4998	-9.23556	-63.1439	50.433	-212.155	135.689	-84.4886	-19.1766	48.4998	-9.23556	-63.1439	50.433	-212.155	135.689	-84.4886	-19.1766	48.4998	-9.23556	-63.1439	50.433	-212.155	135.689	-84.4886	-19.1766
171.039	-105.443	-29.1866	-0.629184	-18.6559	-14.7605	24.6943	-176.75	171.039	-105.443	-29.1866	-0.629184	-18.6559	-14.7605	24.6943	-176.75	171.039	-105.443	-29.1866	-0.629184	-18.6559	-14.7605	24.6943	-176.75	171.039	-105.443	-29.1866
194.704	-20.392	-33.1902	10.2447	-13.4978	-33.5673	33.346	-139.07	194.704	-20.392	-33.1902	10.2447	-13.4978	-33.5673	33.346	-139.07	194.704	-20.392	-33.1902	10.2447	-13.4978	-33.5673	33.346	-139.07	194.704	-20.392	-33.1902
212.287	67.3102	-55.5886	-18.1132	-11.6686	-29.6657	-8.99472	-107.842	212.287	67.3102	-55.5886	-18.1132	-11.6686	-29.6657	-8.99472	-107.842	212.287	67.3102	-55.5886	-18.1132	-11.6686	-29.6657	-8.99472	-107.842	212.287	67.3102	-55.5886
184.111	-65.851	-94.9562	-49.9591	0.603376	2.5027	-65.345	-88.3244	184.111	-65.851	-94.9562	-49.9591	0.603376	2.5027	-65.345	-88.3244	184.111	-65.851	-94.9562	-49.9591	0.603376	2.5027	-65.345	-88.3244	184.111	-65.851	-94.9562
150.643	-94.4725	-105.229	-50.7798	2.7829	33.3169	-86.6222	-80.9843	150.643	-94.4725	-105.229	-50.7798	2.7829	33.3169	-86.6222	-80.9843	150.643	-94.4725	-105.229	-50.7798	2.7829	33.3169	-86.6222	-80.9843	150.643	-94.4725	-105.229
123.634	27.0213	-108.355	-37.099	-7.84598	44.8574	-65.204	-83.1105	123.634	27.0213	-108.355	-37.099	-7.84598	44.8574	-65.204	-83.1105	123.634	27.0213	-108.355	-37.099	-7.84598	44.8574	-65.204	-83.1105	123.634	27.0213	-108.355
93.8722	135.648	-105.398	-27.4466	-29.1514	33.3038	-56.2528	-91.6325	93.8722	135.648	-105.398	-27.4466	-29.1514	33.3038	-56.2528	-91.6325	93.8722	135.648	-105.398	-27.4466	-29.1514	33.3038	-56.2528	-91.6325	93.8722	135.648	-105.398
38.5603	106.585	-93.0717	-15.3207	-42.0174	-3.03523	-79.8249	-104.608	38.5603	106.585	-93.0717	-15.3207	-42.0174	-3.03523	-79.8249	-104.608	38.5603	106.585	-93.0717	-15.3207	-42.0174	-3.03523	-79.8249	-104.608	38.5603	106.585	-93.0717
15.7706	-127.862	-81.7322	-3.1926	-46.3566	-38.5225	-69.2062	-116.744	15.7706	-127.862	-81.7322	-3.1926	-46.3566	-38.5225	-69.2062	-116.744	15.7706	-127.862	-81.7322	-3.1926	-46.3566	-38.5225	-69.2062	-116.744	15.7706	-127.862	-81.7322
76.4384	-207.122	-56.2801	-23.372	-19.7477	-29.5262	-35.0388	-114.992	76.4384	-207.122	-56.2801	-23.372	-19.7477	-29.5262	-35.0388	-114.992	76.4384	-207.122	-56.2801	-23.372	-19.7477	-29.5262	-35.0388	-114.992	76.4384	-207.122	-56.2801
106.117	-169.628	-58.4009	4.66749	-6.40792	-42.4176	-25.9904	-86.496	106.117	-169.628	-58.4009	4.66749	-6.40792	-42.4176	-25.9904	-86.496	106.117	-169.628	-58.4009	4.66749	-6.40792	-42.4176	-25.9904	-86.496	106.117	-169.628	-58.4009
70.4516	-98.7818	-46.9684	3.31177	-24.8328	-54.622	-0.152576	-31.5074	70.4516	-98.7818	-46.9684	3.31177	-24.8328	-54.622	-0.152576	-31.5074	70.4516	-98.7818	-46.9684	3.31177	-24.8328	-54.622	-0.152576	-31.5074	70.4516	-98.7818	-46.9684
35.5423	33.0017	-40.75	26.7545	-26.3403	-58.0598	-1.99158	34.2757	35.5423	33.0017	-40.75	26.7545	-26.3403	-58.0598	-1.99158	34.2757	35.5423	33.0017	-40.75	26.7545	-26.3403	-58.0598	-1.99158	34.2757	35.5423	33.0017	-40.75
-84.2652	122.95	-44.4944	37.1294	-16.5234	-56.8756	-11.8736	91.3496	-84.2652	122.95	-44.4944	37.1294	-16.5234	-56.8756	-11.8736	91.3496	-84.2652	122.95	-44.4944	37.1294	-16.5234	-56.8756	-11.8736	91.3496	-84.2652	122.95	-44.4944
-157.375	124.012	-41.7866	79.2789	-5.84161	-14.6891	-13.7933	124.72	-157.375	124.012	-41.7866	79.2789	-5.84161	-14.6891	-13.7933	124.72	-157.375	124.012	-41.7866	79.2789	-5.84161	-14.6891	-13.7933	124.72	-157.375	124.012	-41.7866
-174.966	97.4399	-14.2964	-1.39524	35.4069	2.55661	-2.09906	127.422	-174.966	97.4399	-14.2964	-1.39524	35.4069	2.55661	-2.09906	127.422	-174.966	97.4399	-14.2964	-1.39524	35.4069	2.55661	-2.09906	127.422	-174.966	97.4399	-14.2964
-192.575	87.8015	-14.4146	-79.8725	52.666	27.5616	24.5034	101.956	-192.575	87.8015	-14.4146	-79.8725	52.666	27.5616	24.5034	101.956	-192.575	87.8015	-14.4146	-79.8725	52.666	27.5616	24.5034	101.956	-192.575	87.8015	-14.4146
-252.48	77.3957	-19.4961	-51.3361	57.2521	39.8002	35.3745	58.3652	-252.48	77.3957	-19.4961	-51.3361	57.2521	39.8002	35.3745	58.3652	-252.48	77.3957	-19.4961	-51.3361	57.2521	39.8002	35.3745	58.3652	-252.48	77.3957	-19.4961
-274.002	68.0044	-30.9283	-65.9915	69.6542	45.5392	36.7784	10.6638	-274.002	68.0044	-30.9283	-65.9915	69.6542	45.5392	36.7784	10.6638	-274.002	68.0044	-30.9283	-65.9915	69.6542	45.5392	36.7784	10.6638	-274.002	68.0044	-30.9283
-141.317	80.4046	-20.8612	-13.5403	68.3245	18.711	29.6965	-27.9097	-141.317	80.4046	-20.8612	-13.5403	68.3245	18.711	29.6965	-27.9097	-141.317	80.4046	-20.8612	-13.5403	68.3245	18.711	29.6965	-27.9097	-141.317	80.4046	-20.8612
-29.884	62.3861	-30.6446	5.76327	73.9165	-0.886209	31.1676	-51.8416	-29.884	62.3861	-30.6446	5.76327	73.9165	-0.886209	31.1676	-51.8416	-29.884	62.3861	-30.6446	5.76327	73.9165	-0.886209	31.1676	-51.8416	-29.884	62.3861	-30.6446
-84.8819	42.6404	-35.211	-12.6561	62.661	22.914	18.6913	-66.1723	-84.8819	42.6404	-35.211	-12.6561	62.661	22.914	18.6913	-66.1723	-84.8819	42.6404	-35.211	-12.6561	62.661	22.914	18.6913	-66.1723	-84.8819	42.6404	-35.211
-113.449	47.2661	-40.3297	0.95573	35.1967	109.52	21.5824	-73.4554	-113.449	47.2661	-40.3297	0.95573	35.1967	109.52	21.5824	-73.4554	-113.449	47.2661	-40.3297	0.95573	35.1967	109.52	21.5824	-73.4554	-113.449	47.2661	-40.3297
-137.089	26.7138	-53.5258	45.0031	-7.33928	120.205	5.18258	-61.6803	-137.089	26.7138	-53.5258	45.0031	-7.33928	120.205	5.18258	-61.6803	-137.089	26.7138	-53.5258	45.0031	-7.33928	120.205	5.18258	-61.6803	-137.089	26.7138	-53.5258
-213.746	-7.944	-32.7903	-58.1198	-29.6162	88.6622	-5.28122	-19.348	-213.746	-7.944	-32.7903	-58.1198	-29.6162	88.6622	-5.28122	-19.348	-213.746	-7.944	-32.7903	-58.1198	-29.6162	88.6622	-5.28122	-19.348	-213.746	-7.944	-32.7903
-221.693	-59.9689	-29.8773	-29.1081	-48.1463	66.4	-20.3515	44.3039	-221.693	-59.9689	-29.8773	-29.1081	-48.1463	66.4	-20.3515	44.3039	-221.693	-59.9689	-29.8773	-29.1081	-48.1463	66.4	-20.3515	44.3039	-221.693	-59.9689	-29.8773
-122.396	-45.1592	-34.3753	-26.9993	-58.7816	52.2718	-29.629	104.331	-122.396	-45.1592	-34.3753	-26.9993	-58.7816	52.2718	-29.629	104.331	-122.396	-45.1592	-34.3753	-26.9993	-58.7816	52.2718	-29.629	104.331	-122.396	-45.1592	-34.3753
-60.5971	-94.0274	25.2783	-5.33993	-53.8059	91.3507	-48.6775	138.231	-60.5971	-94.0274	25.2783	-5.33993	-53.8059	91.3507	-48.6775	138.231	-60.5971	-94.0274	25.2783	-5.33993	-53.8059	91.3507	-48.6775	138.231	-60.5971	-94.0274	25.2783
-38.9579	-82.1542	11.8741	34.8719	-44.4542	92.4369	-61.8353	135.827	-38.9579	-82.1542	11.8741	34.8719	-44.4542	92.4369	-61.8353	135.827	-38.9579	-82.1542	11.8741	34.8719	-44.4542	92.4369	-61.8353	135.827	-38.9579	-82.1542	11.8741
12.5238	-10.946	21.0714	11.7413	-38.6693	76.763	-55.2599	101.004	12.5238	-10.946	21.0714	11.7413	-38.6693	76.763	-55.2599	101.004	12.5238	-10.946	21.0714	11.7413	-38.6693	76.763	-55.2599	101.004	12.5238	-10.946	21.0714
81.185	37.1983	10.7867	-119.008	-24.6015	53.1662	-46.1248	48.9104	81.185	37.1983	10.7867	-119.008	-24.6015	53.1662	-46.1248	48.9104	81.185	37.1983	10.7867	-119.008	-24.6015	53.1662	-46.1248	48.9104	81.185	37.1983	10.7867
85.7409	135.671	-44.9056	-33.944	-10.3254	11.6299	-35.004	1.04975	85.7409	135.671	-44.9056	-33.944	-10.3254	11.6299	-35.004	1.04975	85.7409	135.671	-44.9056	-33.944	-10.3254	11.6299	-35.004	1.04975	85.7409	135.671	-44.9056
-9.25767	147.529	-78.8116	-3.16338	4.88856	-52.9027	-10.849	-25.4764	-9.25767	147.529	-78.8116	-3.16338	4.88856	-52.9027	-10.849	-25.4764	-9.25767	147.529	-78.8116	-3.16338	4.88856	-52.9027	-10.849	-25.4764	-9.25767	147.529	-78.8116
-77.3744	103.372	-82.8738	-39.7114	4.08642	-53.6684	7.78009	-24.0632	-77.3744	103.372	-82.8738	-39.7114	4.08642	-53.6684	7.78009	-24.0632	-77.3744	103.372	-82.8738	-39.7114	4.08642	-53.6684	7.78009	-24.0632	-77.3744	103.372	-82.8738
-83.7695	102.323	-58.6133	-119.471	-25.9501	-7.31302	16.1189	2.32401	-83.7695	102.323	-58.6133	-119.471	-25.9501	-7.31302	16.1189	2.32401	-83.7695	102.323	-58.6133	-119.471	-25.9501	-7.31302	16.1189	2.32401	-83.7695	102.323	-58.6133
-47.9357	-160.606	-46.6946	-53.3434	-20.8595	7.55587	9.73958	42.929	-47.9357	-160.606	-46.6946	-53.3434	-20.8595	7.55587	9.73958	42.929	-47.9357	-160.606	-46.6946	-53.3434	-20.8595	7.55587	9.73958	42.929	-47.9357	-160.606	-46.6946
39.4834	-435.836	-76.0297	85.6584	-16.0266	4.87967	12.8466	82.9819	39.4834	-435.836	-76.0297	85.6584	-16.0266	4.87967	12.8466	82.9819	39.4834	-435.836	-76.0297	85.6584	-16.0266	4.87967	12.8466	82.9819	39.4834	-435.836	-76.0297
79.8311	-327.681	-77.3574	134.777	-14.9087	-12.0715	36.3265	106.227	79.8311	-327.681	-77.3574	134.777	-14.9087	-12.0715	36.3265	106.227	79.8311	-327.681	-77.3574	134.777	-14.9087	-12.0715	36.3265	106.227	79.8311	-327.681	-77.3574
143.923	-141.154	-61.9589	141.374	-8.23039	-11.7818	41.5568	100.006	143.923	-141.154	-61.9589	141.374	-8.23039	-11.7818	41.5568	100.006	143.923	-141.154	-61.9589	141.374	-8.23039	-11.7818	41.5568	100.006	143.923	-141.154	-61.9589
24.6331	-57.067	-61.9482	71.143	16.8292	-0.979696	35.338	63.0875	24.6331	-57.067	-61.9482	71.143	16.8292	-0.979696	35.338	63.0875	24.6331	-57.067	-61.9482	71.143	16.8292	-0.979696	35.338	63.0875	24.6331	-57.067	-61.9482
43.1317	45.3091	-60.5501	15.0246	11.7265	53.5906	33.1244	6.77132	43.1317	45.3091	-60.5501	15.0246	11.7265	53.5906	33.1244	6.77132	43.1317	45.3091	-60.5501	15.0246	11.7265	53.5906	33.1244	6.77132	43.1317	45.3091	-60.5501
131.115	194.953	-88.5242	8.16787	26.6297	77.2731	29.5718	-53.1288	131.115	194.953	-88.5242	8.16787	26.6297	77.2731	29.5718	-53.1288	131.115	194.953	-88.5242	8.16787	26.6297	77.2731	29.5718	-53.1288	131.115	194.953	-88.5242
162.873	406.089	-82.7374	-5.59561	25.5652	-10.2106	9.17023	-105.862	162.873	406.089	-82.7374	-5.59561	25.5652	-10.2106	9.17023	-105.862	162.873	406.089	-82.7374	-5.59561	25.5652	-10.2106	9.17023	-105.862	162.873	406.089	-82.7374
226.06	470.831	-83.6795	-29.6499	9.82464	-64.4091	-1.10899	-149.571	226.06	470.831	-83.6795	-29.6499	9.82464	-64.4091	-1.10899	-149.571	226.06	470.831	-83.6795	-29.6499	9.82464	-64.4091	-1.10899	-149.571	226.06	470.831	-83.6795
230.945	324.564	-98.6771	-56.8019	5.47453	-50.7635	-6.81339	-185.552	230.945	324.564	-98.6771	-56.8019	5.47453	-50.7635	-6.81339	-185.552	230.945	324.564	-98.6771	-56.8019	5.47453	-50.7635	-6.81339	-185.552	230.945	324.564	-98.6771
-41.9887	126.029	-92.752	-60.9837	-14.1142	-123.596	-19.4818	-206.567	-41.9887	126.029	-92.752	-60.9837	-14.1142	-123.596	-19.4818	-206.567	-41.9887	126.029	-92.752	-60.9837	-14.1142	-123.596	-19.4818	-206.567	-41.9887	126.029	-92.752
-404.816	6.87715	-33.4616	-24.8785	-9.00092	-55.7095	-22.2412	-200.943	-404.816	6.87715	-33.4616	-24.8785	-9.00092	-55.7095	-22.2412	-200.943	-404.816	6.87715	-33.4616	-24.8785	-9.00092	-55.7095	-22.2412	-200.943	-404.816	6.87715	-33.4616
-457.425	43.8975	-18.4058	-6.6764	-17.4853	100.386	-6.96061	-167.703	-457.425	43.8975	-18.4058	-6.6764	-17.4853	100.386	-6.96061	-167.703	-457.425	43.8975	-18.4058	-6.6764	-17.4853	100.386	-6.96061	-167.703	-457.425	43.8975	-18.4058
-358.602	-22.4747	-6.78272	-13.8592	-11.0392	157.813	-30.6309	-116.882	-358.602	-22.4747	-6.78272	-13.8592	-11.0392	157.813	-30.6309	-116.882	-358.602	-22.4747	-6.78272	-13.8592	-11.0392	157.813	-30.6309	-116.882	-358.602	-22.4747	-6.78272
-171.81	-173.157	-9.31861	16.1953	0.220931	142.552	-10.8907	-58.4988	-171.81	-173.157	-9.31861	16.1953	0.220931	142.552	-10.8907	-58.4988	-171.81	-173.157	-9.31861	16.1953	0.220931	142.552	-10.8907	-58.4988	-171.81	-173.157	-9.31861
-1.51839	-82.3129	13.9602	68.3355	35.3044	71.1291	-20.0886	-1.44986	-1.51839	-82.3129	13.9602	68.3355	35.3044	71.1291	-20.0886	-1.44986	-1.51839	-82.3129	13.9602	68.3355	35.3044	71.1291	-20.0886	-1.44986	-1.51839	-82.3129	13.9602
148.747	-1.36089	-1.09518	-10.5983	47.0363	-18.4622	1.181	39.2115	148.747	-1.36089	-1.09518	-10.5983	47.0363	-18.4622	1.181	39.2115	148.747	-1.36089	-1.09518	-10.5983	47.0363	-18.4622	1.181	39.2115	148.747	-1.36089	-1.09518
243.845	7.6188	-10.9578	-52.3398	42.2514	-70.7563	5.30172	46.9764	243.845	7.6188	-10.9578	-52.3398	42.2514	-70.7563	5.30172	46.9764	243.845	7.6188	-10.9578	-52.3398	42.2514	-70.7563	5.30172	46.9764	243.845	7.6188	-10.9578
316.343	-27.3328	-29.2087	-36.4908	31.0237	-124.826	10.2935	16.4378	316.343	-27.3328	-29.2087	-36.4908	31.0237	-124.826	10.2935	16.4378	316.343	-27.3328	-29.2087	-36.4908	31.0237	-124.826	10.2935	16.4378	316.343	-27.3328	-29.2087
418.458	-25.0939	-19.5044	-46.9173	1.21382	-123.892	17.3405	-43.5438	418.458	-25.0939	-19.5044	-46.9173	1.21382	-123.892	17.3405	-43.5438	418.458	-25.0939	-19.5044	-46.9173	1.21382	-123.892	17.3405	-43.5438	418.458	-25.0939	-19.5044
146.314	10.1608	-27.4657	-29.6034	-4.61654	-168.917	-2.34537	-114.679	146.314	10.1608	-27.4657	-29.6034	-4.61654	-168.917	-2.34537	-114.679	146.314	10.1608	-27.4657	-29.6034	-4.61654	-168.917	-2.34537	-114.679	146.314	10.1608	-27.4657
38.4539	-30.3873	-45.7704	-15.6809	-2.53807	-127.467	18.596	-171.391	38.4539	-30.3873	-45.7704	-15.6809	-2.53807	-127.467	18.596	-171.391	38.4539	-30.3873	-45.7704	-15.6809	-2.53807	-127.467	18.596	-171.391	38.4539	-30.3873	-45.7704
8.20595	41.3312	3.61227	12.2164	-6.777	-28.789	42.733	-192.719	8.20595	41.3312	3.61227	12.2164	-6.777	-28.789	42.733	-192.719	8.20595	41.3312	3.61227	12.2164	-6.777	-28.789	42.733	-192.719	8.20595	41.3312	3.61227
-74.6955	38.0292	35.4022	9.17179	-7.58118	3.55171	52.3477	-180.695	-74.6955	38.0292	35.4022	9.17179	-7.58118	3.55171	52.3477	-180.695	-74.6955	38.0292	35.4022	9.17179	-7.58118	3.55171	52.3477	-180.695	-74.6955	38.0292	35.4022
-205.993	-2.91766	46.9966	13.0022	-19.7119	0.237035	54.6969	-158.398	-205.993	-2.91766	46.9966	13.0022	-19.7119	0.237035	54.6969	-158.398	-205.993	-2.91766	46.9966	13.0022	-19.7119	0.237035	54.6969	-158.398	-205.993	-2.91766	46.9966
-178.122	-16.9264	52.5315	-8.95712	17.9585	68.9577	32.5389	-145.088	-178.122	-16.9264	52.5315	-8.95712	17.9585	68.9577	32.5389	-145.088	-178.122	-16.9264	52.5315	-8.95712	17.9585	68.9577	32.5389	-145.088	-178.122	-16.9264	52.5315
-38.5424	0.261491	34.6817	-0.503333	41.1044	38.0779	18.0804	-137.528	-38.5424	0.261491	34.6817	-0.503333	41.1044	38.0779	18.0804	-137.528	-38.5424	0.261491	34.6817	-0.503333	41.1044	38.0779	18.0804	-137.528	-38.5424	0.261491	34.6817
182.976	-34.9819	7.37303	-2.12073	26.4473	-39.9457	22.1973	-119.131	182.976	-34.9819	7.37303	-2.12073	26.4473	-39.9457	22.1973	-119.131	182.976	-34.9819	7.37303	-2.12073	26.4473	-39.9457	22.1973	-119.131	182.976	-34.9819	7.37303
138.928	-41.7591	24.2351	-0.0148238	28.0733	-134.171	4.10476	-79.3422	138.928	-41.7591	24.2351	-0.0148238	28.0733	-134.171	4.10476	-79.3422	138.928	-41.7591	24.2351	-0.0148238	28.0733	-134.171	4.10476	-79.3422	138.928	-41.7591	24.2351
131.28	-17.5955	12.6242	3.57841	1.1428	-67.9121	16.923	-23.1208	131.28	-17.5955	12.6242	3.57841	1.1428	-67.9121	16.923	-23.1208	131.28	-17.5955	12.6242	3.57841	1.1428	-67.9121	16.923	-23.1208	131.28	-17.5955	12.6242
-107.721	-17.2065	5.25633	-6.77825	-16.96	46.2422	-11.2501	35.228	-107.721	-17.2065	5.25633	-6.77825	-16.96	46.2422	-11.2501	35.228	-107.721	-17.2065	5.25633	-6.77825	-16.96	46.2422	-11.2501	35.228	-107.721	-17.2065	5.25633
-116.396	8.36561	13.9254	-26.6154	-19.7655	127.084	-24.9065	80.2986	-116.396	8.36561	13.9254	-26.6154	-19.7655	127.084	-24.9065	80.2986	-116.396	8.36561	13.9254	-26.6154	-19.7655	127.084	-24.9065	80.2986	-116.396	8.36561	13.9254
-218.928	-7.82778	14.1429	-8.90684	-15.3725	91.232	-26.9382	103.938	-218.928	-7.82778	14.1429	-8.90684	-15.3725	91.232	-26.9382	103.938	-218.928	-7.82778	14.1429	-8.90684	-15.3725	91.232	-26.9382	103.938	-218.928	-7.82778	14.1429
-249.676	-8.80144	29.7222	4.88906	-9.40892	-106.907	-15.4463	106.415	-249.676	-8.80144	29.7222	4.88906	-9.40892	-106.907	-15.4463	106.415	-249.676	-8.80144	29.7222	4.88906	-9.40892	-106.907	-15.4463	106.415	-249.676	-8.80144	29.7222
-273.105	-7.95523	49.969	7.243	13.4394	-93.0007	-24.5131	88.4908	-273.105	-7.95523	49.969	7.243	13.4394	-93.0007	-24.5131	88.4908	-273.105	-7.95523	49.969	7.243	13.4394	-93.0007	-24.5131	88.4908	-273.105	-7.95523	49.969
-188.024	72.3382	74.9104	3.26042	12.2518	38.7158	-18.7988	52.1448	-188.024	72.3382	74.9104	3.26042	12.2518	38.7158	-18.7988	52.1448	-188.024	72.3382	74.9104	3.26042	12.2518	38.7158	-18.7988	52.1448	-188.024	72.3382	74.9104
-66.4939	-47.0387	77.4587	-21.3135	26.3127	117.146	-23.2897	8.52375	-66.4939	-47.0387	77.4587	-21.3135	26.3127	117.146	-23.2897	8.52375	-66.4939	-47.0387	77.4587	-21.3135	26.3127	117.146	-23.2897	8.52375	-66.4939	-47.0387	77.4587
106.495	-90.707	84.1452	-0.784518	11.4635	115.844	-12.378	-27.5392	106.495	-90.707	84.1452	-0.784518	11.4635	115.844	-12.378	-27.5392	106.495	-90.707	84.1452	-0.784518	11.4635	115.844	-12.378	-27.5392	106.495	-90.707	84.1452
330.57	-90.2873	94.5924	14.1166	11.6428	79.3609	5.75097	-45.3876	330.57	-90.2873	94.5924	14.1166	11.6428	79.3609	5.75097	-45.3876	330.57	-90.2873	94.5924	14.1166	11.6428	79.3609	5.75097	-45.3876	330.57	-90.2873	94.5924
364.197	-19.8926	83.7289	15.3604	-0.703635	-35.6842	5.29626	-36.6349	364.197	-19.8926	83.7289	15.3604	-0.703635	-35.6842	5.29626	-36.6349	364.197	-19.8926	83.7289	15.3604	-0.703635	-35.6842	5.29626	-36.6349	364.197	-19.8926	83.7289
178.181	13.1978	62.3122	23.9865	2.70952	-70.8211	26.3916	2.34391	178.181	13.1978	62.3122	23.9865	2.70952	-70.8211	26.3916	2.34391	178.181	13.1978	62.3122	23.9865	2.70952	-70.8211	26.3916	2.34391	178.181	13.1978	62.3122
104.322	-65.1778	88.2594	-3.16191	7.02766	-75.5869	7.56409	57.446	104.322	-65.1778	88.2594	-3.16191	7.02766	-75.5869	7.56409	57.446	104.322	-65.1778	88.2594	-3.16191	7.02766	-75.5869	7.56409	57.446	104.322	-65.1778	88.2594
172.45	-89.2899	96.4809	-8.40773	0.00564991	-82.8379	10.6622	103.853	172.45	-89.2899	96.4809	-8.40773	0.00564991	-82.8379	10.6622	103.853	172.45	-89.2899	96.4809	-8.40773	0.00564991	-82.8379	10.6622	103.853	172.45	-89.2899	96.4809
194.344	-48.6744	74.2973	-1.50766	-33.3967	-99.3217	-11.5792	125.988	194.344	-48.6744	74.2973	-1.50766	-33.3967	-99.3217	-11.5792	125.988	194.344	-48.6744	74.2973	-1.50766	-33.3967	-99.3217	-11.5792	125.988	194.344	-48.6744	74.2973
240.914	-2.90219	60.7448	35.6869	-30.1665	-96.2497	6.70772	119.42	240.914	-2.90219	60.7448	35.6869	-30.1665	-96.2497	6.70772	119.42	240.914	-2.90219	60.7448	35.6869	-30.1665	-96.2497	6.70772	119.42	240.914	-2.90219	60.7448
179.277	-109.449	66.1402	36.1615	-19.6265	-138.296	-0.715312	84.892	179.277	-109.449	66.1402	36.1615	-19.6265	-138.296	-0.715312	84.892	179.277	-109.449	66.1402	36.1615	-19.6265	-138.296	-0.715312	84.892	179.277	-109.449	66.1402
94.0178	-120.682	47.8027	-17.9151	-20.6177	-198.424	-22.9956	30.7907	94.0178	-120.682	47.8027	-17.9151	-20.6177	-198.424	-22.9956	30.7907	94.0178	-120.682	47.8027	-17.9151	-20.6177	-198.424	-22.9956	30.7907	94.0178	-120.682	47.8027
51.8718	-59.8897	32.548	10.1248	-22.8299	-141.023	-6.23695	-26.1938	51.8718	-59.8897	32.548	10.1248	-22.8299	-141.023	-6.23695	-26.1938	51.8718	-59.8897	32.548	10.1248	-22.8299	-141.023	-6.23695	-26.1938	51.8718	-59.8897	32.548
0.139101	4.35829	48.1752	69.4127	-16.111	58.852	-0.374352	-70.3492	0.139101	4.35829	48.1752	69.4127	-16.111	58.852	-0.374352	-70.3492	0.139101	4.35829	48.1752	69.4127	-16.111	58.852	-0.374352	-70.3492	0.139101	4.35829	48.1752
45.5547	-8.53373	39.1042	102.244	-3.98426	144.549	33.1342	-94.2386	45.5547	-8.53373	39.1042	102.244	-3.98426	144.549	33.1342	-94.2386	45.5547	-8.53373	39.1042	102.244	-3.98426	144.549	33.1342	-94.2386	45.5547	-8.53373	39.1042
127.421	33.0452	24.4959	95.9064	-16.6162	140.787	42.1115	-97.193	127.421	33.0452	24.4959	95.9064	-16.6162	140.787	42.1115	-97.193	127.421	33.0452	24.4959	95.9064	-16.6162	140.787	42.1115	-97.193	127.421	33.0452	24.4959
144.724	52.5523	26.7255	15.1139	-22.7313	87.0378	48.2507	-83.2476	144.724	52.5523	26.7255	15.1139	-22.7313	87.0378	48.2507	-83.2476	144.724	52.5523	26.7255	15.1139	-22.7313	87.0378	48.2507	-83.2476	144.724	52.5523	26.7255
-54.4627	67.6718	24.654	28.342	-0.294362	47.7951	51.9716	-59.2057	-54.4627	67.6718	24.654	28.342	-0.294362	47.7951	51.9716	-59.2057	-54.4627	67.6718	24.654	28.342	-0.294362	47.7951	51.9716	-59.2057	-54.4627	67.6718	24.654
-168.74	79.5596	27.5776	28.4833	7.79033	-16.7328	30.5445	-32.5792	-168.74	79.5596	27.5776	28.4833	7.79033	-16.7328	30.5445	-32.5792	-168.74	79.5596	27.5776	28.4833	7.79033	-16.7328	30.5445	-32.5792	-168.74	79.5596	27.5776
-385.797	69.9494	5.39737	31.2274	9.0075	-137.416	5.91234	-10.1499	-385.797	69.9494	5.39737	31.2274	9.0075	-137.416	5.91234	-10.1499	-385.797	69.9494	5.39737	31.2274	9.0075	-137.416	5.91234	-10.1499	-385.797	69.9494	5.39737
-386.957	89.9532	16.6561	87.1172	9.75488	-26.4852	-8.4804	4.4048	-386.957	89.9532	16.6561	87.1172	9.75488	-26.4852	-8.4804	4.4048	-386.957	89.9532	16.6561	87.1172	9.75488	-26.4852	-8.4804	4.4048	-386.957	89.9532	16.6561
-251.364	37.2283	-3.59274	-4.37202	4.8191	175.688	-10.7554	10.5509	-251.364	37.2283	-3.59274	-4.37202	4.8191	175.688	-10.7554	10.5509	-251.364	37.2283	-3.59274	-4.37202	4.8191	175.688	-10.7554	10.5509	-251.364	37.2283	-3.59274
-167.443	18.3427	21.4009	-153.726	-2.03744	275.537	-14.0166	10.196	-167.443	18.3427	21.4009	-153.726	-2.03744	275.537	-14.0166	10.196	-167.443	18.3427	21.4009	-153.726	-2.03744	275.537	-14.0166	10.196	-167.443	18.3427	21.4009
-184.117	21.9192	27.3624	92.2448	3.34353	223.485	-15.744	7.75226	-184.117	21.9192	27.3624	92.2448	3.34353	223.485	-15.744	7.75226	-184.117	21.9192	27.3624	92.2448	3.34353	223.485	-15.744	7.75226	-184.117	21.9192	27.3624
-118.007	24.3871	34.6167	150.453	-0.027784	107.779	3.26694	7.81863	-118.007	24.3871	34.6167	150.453	-0.027784	107.779	3.26694	7.81863	-118.007	24.3871	34.6167	150.453	-0.027784	107.779	3.26694	7.81863	-118.007	24.3871	34.6167
-25.0016	16.5657	28.4009	117.231	-1.59206	70.2098	15.3569	12.2547	-25.0016	16.5657	28.4009	117.231	-1.59206	70.2098	15.3569	12.2547	-25.0016	16.5657	28.4009	117.231	-1.59206	70.2098	15.3569	12.2547	-25.0016	16.5657	28.4009
26.3721	-2.01835	11.1065	28.3101	3.21888	89.1585	18.3196	19.1659	26.3721	-2.01835	11.1065	28.3101	3.21888	89.1585	18.3196	19.1659	26.3721	-2.01835	11.1065	28.3101	3.21888	89.1585	18.3196	19.1659	26.3721	-2.01835	11.1065
93.409	-15.1506	13.211	-38.1758	-6.5079	205.653	22.2464	25.3708	93.409	-15.1506	13.211	-38.1758	-6.5079	205.653	22.2464	25.3708	93.409	-15.1506	13.211	-38.1758	-6.5079	205.653	22.2464	25.3708	93.409	-15.1506	13.211
133.05	8.32799	25.1205	-145.321	-2.33047	82.296	22.8903	29.2868	133.05	8.32799	25.1205	-145.321	-2.33047	82.296	22.8903	29.2868	133.05	8.32799	25.1205	-145.321	-2.33047	82.296	22.8903	29.2868	133.05	8.32799	25.1205
180.365	-7.87913	16.3774	-283.78	-7.15499	-55.0061	21.9707	30.4589	180.365	-7.87913	16.3774	-283.78	-7.15499	-55.0061	21.9707	30.4589	180.365	-7.87913	16.3774	-283.78	-7.15499	-55.0061	21.9707	30.4589	180.365	-7.87913	16.3774
169.18	-65.6025	-3.15318	-162.265	-11.6743	-135.791	31.958	28.657	169.18	-65.6025	-3.15318	-162.265	-11.6743	-135.791	31.958	28.657	169.18	-65.6025	-3.15318	-162.265	-11.6743	-135.791	31.958	28.657	169.18	-65.6025	-3.15318
92.3394	-148.916	-11.1022	-80.8165	15.4864	-121.03	27.6729	23.0089	92.3394	-148.916	-11.1022	-80.8165	15.4864	-121.03	27.6729	23.0089	92.3394	-148.916	-11.1022	-80.8165	15.4864	-121.03	27.6729	23.0089	92.3394	-148.916	-11.1022
49.7186	-142.017	4.27086	-77.7365	13.091	-83.9244	13.6784	13.9737	49.7186	-142.017	4.27086	-77.7365	13.091	-83.9244	13.6784	13.9737	49.7186	-142.017	4.27086	-77.7365	13.091	-83.9244	13.6784	13.9737	49.7186	-142.017	4.27086
41.5931	-49.8624	9.95914	-107.939	8.43094	-126.365	-10.6993	3.31957	41.5931	-49.8624	9.95914	-107.939	8.43094	-126.365	-10.6993	3.31957	41.5931	-49.8624	9.95914	-107.939	8.43094	-126.365	-10.6993	3.31957	41.5931	-49.8624	9.95914
40.8218	50.3847	14.0593	-100.513	18.1858	-138.591	-5.40076	-9.0195	40.8218	50.3847	14.0593	-100.513	18.1858	-138.591	-5.40076	-9.0195	40.8218	50.3847	14.0593	-100.513	18.1858	-138.591	-5.40076	-9.0195	40.8218	50.3847	14.0593
60.69	51.5145	-9.81114	-74.7598	13.7384	-89.669	-33.063	-23.8151	60.69	51.5145	-9.81114	-74.7598	13.7384	-89.669	-33.063	-23.8151	60.69	51.5145	-9.81114	-74.7598	13.7384	-89.669	-33.063	-23.8151	60.69	51.5145	-9.81114
56.4497	24.2487	-28.9163	-70.859	21.312	-44.3592	-38.0518	-39.3667	56.4497	24.2487	-28.9163	-70.859	21.312	-44.3592	-38.0518	-39.3667	56.4497	24.2487	-28.9163	-70.859	21.312	-44.3592	-38.0518	-39.3667	56.4497	24.2487	-28.9163
55.1502	92.1548	-41.7994	-61.9041	0.925739	70.3146	-45.1433	-49.6669	55.1502	92.1548	-41.7994	-61.9041	0.925739	70.3146	-45.1433	-49.6669	55.1502	92.1548	-41.7994	-61.9041	0.925739	70.3146	-45.1433	-49.6669	55.1502	92.1548	-41.7994
-40.8272	10.5658	-41.7643	-83.346	-15.1187	161.32	-48.2969	-50.038	-40.8272	10.5658	-41.7643	-83.346	-15.1187	161.32	-48.2969	-50.038	-40.8272	10.5658	-41.7643	-83.346	-15.1187	161.32	-48.2969	-50.038	-40.8272	10.5658	-41.7643
-41.0256	-78.002	-43.3355	-47.3409	-16.5561	61.1607	-26.5374	-42.0808	-41.0256	-78.002	-43.3355	-47.3409	-16.5561	61.1607	-26.5374	-42.0808	-41.0256	-78.002	-43.3355	-47.3409	-16.5561	61.1607	-26.5374	-42.0808	-41.0256	-78.002	-43.3355
-65.5038	17.0272	-0.995331	20.7702	-18.0583	7.13905	-2.06563	-35.9363	-65.5038	17.0272	-0.995331	20.7702	-18.0583	7.13905	-2.06563	-35.9363	-65.5038	17.0272	-0.995331	20.7702	-18.0583	7.13905	-2.06563	-35.9363	-65.5038	17.0272	-0.995331
-119.53	100.561	2.73605	24.5164	-1.1398	-74.8571	0.0751321	-41.6452	-119.53	100.561	2.73605	24.5164	-1.1398	-74.8571	0.0751321	-41.6452	-119.53	100.561	2.73605	24.5164	-1.1398	-74.8571	0.0751321	-41.6452	-119.53	100.561	2.73605
-147.137	229.934	10.2025	16.3691	-11.7129	-172.437	-9.07281	-58.5939	-147.137	229.934	10.2025	16.3691	-11.7129	-172.437	-9.07281	-58.5939	-147.137	229.934	10.2025	16.3691	-11.7129	-172.437	-9.07281	-58.5939	-147.137	229.934	10.2025
-157.417	-18.7451	-6.38717	18.4895	1.16236	-115.984	-5.23279	-76.5154	-157.417	-18.7451	-6.38717	18.4895	1.16236	-115.984	-5.23279	-76.5154	-157.417	-18.7451	-6.38717	18.4895	1.16236	-115.984	-5.23279	-76.5154	-157.417	-18.7451	-6.38717
-150.397	-138.914	-2.87832	38.9796	21.3734	76.5359	8.83419	-88.7589	-150.397	-138.914	-2.87832	38.9796	21.3734	76.5359	8.83419	-88.7589	-150.397	-138.914	-2.87832	38.9796	21.3734	76.5359	8.83419	-88.7589	-150.397	-138.914	-2.87832
-142.163	-162.634	-7.25695	39.4082	38.8309	-17.9253	13.8818	-98.6277	-142.163	-162.634	-7.25695	39.4082	38.8309	-17.9253	13.8818	-98.6277	-142.163	-162.634	-7.25695	39.4082	38.8309	-17.9253	13.8818	-98.6277	-142.163	-162.634	-7.25695
-145.317	-121.145	-37.5521	59.2702	23.7593	-65.196	15.7616	-113.444	-145.317	-121.145	-37.5521	59.2702	23.7593	-65.196	15.7616	-113.444	-145.317	-121.145	-37.5521	59.2702	23.7593	-65.196	15.7616	-113.444	-145.317	-121.145	-37.5521
-137.805	7.20327	-30.4638	57.5349	15.4915	83.2663	40.8299	-131.693	-137.805	7.20327	-30.4638	57.5349	15.4915	83.2663	40.8299	-131.693	-137.805	7.20327	-30.4638	57.5349	15.4915	83.2663	40.8299	-131.693	-137.805	7.20327	-30.4638
-109.485	96.5726	-33.708	40.9156	26.6399	171.876	69.4183	-137.529	-109.485	96.5726	-33.708	40.9156	26.6399	171.876	69.4183	-137.529	-109.485	96.5726	-33.708	40.9156	26.6399	171.876	69.4183	-137.529	-109.485	96.5726	-33.708
-98.6483	160.39	-34.1766	-22.0445	22.2103	126.106	41.5817	-108.46	-98.6483	160.39	-34.1766	-22.0445	22.2103	126.106	41.5817	-108.46	-98.6483	160.39	-34.1766	-22.0445	22.2103	126.106	41.5817	-108.46	-98.6483	160.39	-34.1766
-95.2978	131.161	-27.9175	-13.1088	8.99051	93.3428	29.7435	-33.2577	-95.2978	131.161	-27.9175	-13.1088	8.99051	93.3428	29.7435	-33.2577	-95.2978	131.161	-27.9175	-13.1088	8.99051	93.3428	29.7435	-33.2577	-95.2978	131.161	-27.9175
-86.6482	102.851	-33.377	23.9228	-2.48101	46.9085	25.0948	70.2131	-86.6482	102.851	-33.377	23.9228	-2.48101	46.9085	25.0948	70.2131	-86.6482	102.851	-33.377	23.9228	-2.48101	46.9085	25.0948	70.2131	-86.6482	102.851	-33.377
14.355	135.242	-12.0328	-10.0068	-2.07205	64.1435	22.0952	160.945	14.355	135.242	-12.0328	-10.0068	-2.07205	64.1435	22.0952	160.945	14.355	135.242	-12.0328	-10.0068	-2.07205	64.1435	22.0952	160.945	14.355	135.242	-12.0328
38.3495	94.3883	17.5531	-48.9886	6.32949	21.5781	11.5548	204.098	38.3495	94.3883	17.5531	-48.9886	6.32949	21.5781	11.5548	204.098	38.3495	94.3883	17.5531	-48.9886	6.32949	21.5781	11.5548	204.098	38.3495	94.3883	17.5531
3.6897	-10.4931	51.9524	-43.4547	-4.6337	-71.5733	-4.18676	189.986	3.6897	-10.4931	51.9524	-43.4547	-4.6337	-71.5733	-4.18676	189.986	3.6897	-10.4931	51.9524	-43.4547	-4.6337	-71.5733	-4.18676	189.986	3.6897	-10.4931	51.9524
44.5803	-31.7055	70.3298	-55.9507	-9.93932	-104.811	-10.5172	130.883	44.5803	-31.7055	70.3298	-55.9507	-9.93932	-104.811	-10.5172	130.883	44.5803	-31.7055	70.3298	-55.9507	-9.93932	-104.811	-10.5172	130.883	44.5803	-31.7055	70.3298
16.0385	-30.9988	68.6022	-59.7262	-0.484869	-149.537	-14.2114	50.956	16.0385	-30.9988	68.6022	-59.7262	-0.484869	-149.537	-14.2114	50.956	16.0385	-30.9988	68.6022	-59.7262	-0.484869	-149.537	-14.2114	50.956	16.0385	-30.9988	68.6022
-13.9134	7.18666	57.336	-97.9852	-3.87649	-186.009	-5.24104	-23.8681	-13.9134	7.18666	57.336	-97.9852	-3.87649	-186.009	-5.24104	-23.8681	-13.9134	7.18666	57.336	-97.9852	-3.87649	-186.009	-5.24104	-23.8681	-13.9134	7.18666	57.336
-36.772	-4.01242	2.35952	19.2503	7.87728	-154.467	9.89428	-75.219	-36.772	-4.01242	2.35952	19.2503	7.87728	-154.467	9.89428	-75.219	-36.772	-4.01242	2.35952	19.2503	7.87728	-154.467	9.89428	-75.219	-36.772	-4.01242	2.35952
-9.48939	0.076601	-41.2866	114.474	12.4429	-136.191	9.42485	-96.9287	-9.48939	0.076601	-41.2866	114.474	12.4429	-136.191	9.42485	-96.9287	-9.48939	0.076601	-41.2866	114.474	12.4429	-136.191	9.42485	-96.9287	-9.48939	0.076601	-41.2866
-5.84322	11.7639	-61.0062	61.1817	20.4865	-61.7678	29.9821	-95.3675	-5.84322	11.7639	-61.0062	61.1817	20.4865	-61.7678	29.9821	-95.3675	-5.84322	11.7639	-61.0062	61.1817	20.4865	-61.7678	29.9821	-95.3675	-5.84322	11.7639	-61.0062
22.9176	-23.1431	-81.2025	27.8884	17.0515	39.8816	25.3224	-83.0068	22.9176	-23.1431	-81.2025	27.8884	17.0515	39.8816	25.3224	-83.0068	22.9176	-23.1431	-81.2025	27.8884	17.0515	39.8816	25.3224	-83.0068	22.9176	-23.1431	-81.2025
53.6925	-34.2576	-59.8681	23.479	12.3837	98.2434	32.7284	-68.3662	53.6925	-34.2576	-59.8681	23.479	12.3837	98.2434	32.7284	-68.3662	53.6925	-34.2576	-59.8681	23.479	12.3837	98.2434	32.7284	-68.3662	53.6925	-34.2576	-59.8681
53.4741	-29.4362	-93.3841	72.1353	23.1451	81.9773	22.3469	-52.9242	53.4741	-29.4362	-93.3841	72.1353	23.1451	81.9773	22.3469	-52.9242	53.4741	-29.4362	-93.3841	72.1353	23.1451	81.9773	22.3469	-52.9242	53.4741	-29.4362	-93.3841
65.6378	-37.5874	-24.1771	80.5431	23.5448	-18.4969	9.46421	-35.641	65.6378	-37.5874	-24.1771	80.5431	23.5448	-18.4969	9.46421	-35.641	65.6378	-37.5874	-24.1771	80.5431	23.5448	-18.4969	9.46421	-35.641	65.6378	-37.5874	-24.1771
123.605	-37.6941	37.0381	77.2146	-0.0454759	-45.5447	2.72439	-17.6339	123.605	-37.6941	37.0381	77.2146	-0.0454759	-45.5447	2.72439	-17.6339	123.605	-37.6941	37.0381	77.2146	-0.0454759	-45.5447	2.72439	-17.6339	123.605	-37.6941	37.0381
155.797	-33.3916	13.7027	-53.1796	-4.57031	-4.8683	-9.12914	-4.06684	155.797	-33.3916	13.7027	-53.1796	-4.57031	-4.8683	-9.12914	-4.06684	155.797	-33.3916	13.7027	-53.1796	-4.57031	-4.8683	-9.12914	-4.06684	155.797	-33.3916	13.7027
181.975	-97.17	-3.2082	-211.627	-27.1485	0.758146	-26.525	-1.52383	181.975	-97.17	-3.2082	-211.627	-27.1485	0.758146	-26.525	-1.52383	181.975	-97.17	-3.2082	-211.627	-27.1485	0.758146	-26.525	-1.52383	181.975	-97.17	-3.2082
157.175	-67.6587	14.2038	13.8974	-25.1494	46.6929	-19.4631	-12.5612	157.175	-67.6587	14.2038	13.8974	-25.1494	46.6929	-19.4631	-12.5612	157.175	-67.6587	14.2038	13.8974	-25.1494	46.6929	-19.4631	-12.5612	157.175	-67.6587	14.2038
144.357	41.1731	-38.6777	195.312	-34.8417	86.6362	24.8129	-37.3554	144.357	41.1731	-38.6777	195.312	-34.8417	86.6362	24.8129	-37.3554	144.357	41.1731	-38.6777	195.312	-34.8417	86.6362	24.8129	-37.3554	144.357	41.1731	-38.6777
152.951	94.534	55.119	188.267	-52.1929	172.594	68.1474	-73.4846	152.951	94.534	55.119	188.267	-52.1929	172.594	68.1474	-73.4846	152.951	94.534	55.119	188.267	-52.1929	172.594	68.1474	-73.4846	152.951	94.534	55.119
94.6482	13.7337	122.349	163.727	-54.4311	100.601	84.5816	-105.168	94.6482	13.7337	122.349	163.727	-54.4311	100.601	84.5816	-105.168	94.6482	13.7337	122.349	163.727	-54.4311	100.601	84.5816	-105.168	94.6482	13.7337	122.349
-21.9775	-72.5319	90.8193	184.214	-51.9784	13.0469	74.5876	-109.176	-21.9775	-72.5319	90.8193	184.214	-51.9784	13.0469	74.5876	-109.176	-21.9775	-72.5319	90.8193	184.214	-51.9784	13.0469	74.5876	-109.176	-21.9775	-72.5319	90.8193
-83.4491	96.4422	21.7555	45.6916	-15.5096	-30.9889	75.1766	-74.9943	-83.4491	96.4422	21.7555	45.6916	-15.5096	-30.9889	75.1766	-74.9943	-83.4491	96.4422	21.7555	45.6916	-15.5096	-30.9889	75.1766	-74.9943	-83.4491	96.4422	21.7555
-71.4501	-67.2419	-36.0543	8.43877	-9.37134	13.4328	59.5053	-6.66254	-71.4501	-67.2419	-36.0543	8.43877	-9.37134	13.4328	59.5053	-6.66254	-71.4501	-67.2419	-36.0543	8.43877	-9.37134	13.4328	59.5053	-6.66254	-71.4501	-67.2419	-36.0543
-12.1354	-136.706	-74.4745	45.1725	5.53939	101.844	64.8792	82.8669	-12.1354	-136.706	-74.4745	45.1725	5.53939	101.844	64.8792	82.8669	-12.1354	-136.706	-74.4745	45.1725	5.53939	101.844	64.8792	82.8669	-12.1354	-136.706	-74.4745
27.7814	-123.915	-131.704	69.3654	-3.39599	130.678	59.1044	171.535	27.7814	-123.915	-131.704	69.3654	-3.39599	130.678	59.1044	171.535	27.7814	-123.915	-131.704	69.3654	-3.39599	130.678	59.1044	171.535	27.7814	-123.915	-131.704
56.1432	-2.93159	-133.804	44.375	1.79992	96.5936	46.9949	233.225	56.1432	-2.93159	-133.804	44.375	1.79992	96.5936	46.9949	233.225	56.1432	-2.93159	-133.804	44.375	1.79992	96.5936	46.9949	233.225	56.1432	-2.93159	-133.804
106.802	61.6862	-121.372	-29.2689	9.24336	34.3842	57.1558	246.303	106.802	61.6862	-121.372	-29.2689	9.24336	34.3842	57.1558	246.303	106.802	61.6862	-121.372	-29.2689	9.24336	34.3842	57.1558	246.303	106.802	61.6862	-121.372
128.476	-187.279	-95.7433	-147.173	17.4704	55.5367	52.5967	200.951	128.476	-187.279	-95.7433	-147.173	17.4704	55.5367	52.5967	200.951	128.476	-187.279	-95.7433	-147.173	17.4704	55.5367	52.5967	200.951	128.476	-187.279	-95.7433
23.347	-285.044	-99.0447	-126.759	11.8863	-27.336	33.5306	106.181	23.347	-285.044	-99.0447	-126.759	11.8863	-27.336	33.5306	106.181	23.347	-285.044	-99.0447	-126.759	11.8863	-27.336	33.5306	106.181	23.347	-285.044	-99.0447
-17.7476	-111.941	-96.5412	28.4346	11.7953	-79.4694	14.7886	-6.32481	-17.7476	-111.941	-96.5412	28.4346	11.7953	-79.4694	14.7886	-6.32481	-17.7476	-111.941	-96.5412	28.4346	11.7953	-79.4694	14.7886	-6.32481	-17.7476	-111.941	-96.5412
-38.3509	-16.1196	-42.4938	44.2885	0.0537549	-66.6381	-9.96963	-96.4341	-38.3509	-16.1196	-42.4938	44.2885	0.0537549	-66.6381	-9.96963	-96.4341	-38.3509	-16.1196	-42.4938	44.2885	0.0537549	-66.6381	-9.96963	-96.4341	-38.3509	-16.1196	-42.4938
-40.1672	75.6528	-20.832	93.0991	3.07696	-50.8065	5.21348	-142.333	-40.1672	75.6528	-20.832	93.0991	3.07696	-50.8065	5.21348	-142.333	-40.1672	75.6528	-20.832	93.0991	3.07696	-50.8065	5.21348	-142.333	-40.1672	75.6528	-20.832
-6.03356	212.469	-4.82192	99.7238	1.7504	-56.9798	-37.073	-144.864	-6.03356	212.469	-4.82192	99.7238	1.7504	-56.9798	-37.073	-144.864	-6.03356	212.469	-4.82192	99.7238	1.7504	-56.9798	-37.073	-144.864	-6.03356	212.469	-4.82192
47.9487	264.519	-11.635	64.5287	5.12548	-59.192	-54.7215	-113.771	47.9487	264.519	-11.635	64.5287	5.12548	-59.192	-54.7215	-113.771	47.9487	264.519	-11.635	64.5287	5.12548	-59.192	-54.7215	-113.771	47.9487	264.519	-11.635
65.5682	256.267	0.794551	7.55814	-5.52328	-18.8819	-87.076	-63.9419	65.5682	256.267	0.794551	7.55814	-5.52328	-18.8819	-87.076	-63.9419	65.5682	256.267	0.794551	7.55814	-5.52328	-18.8819	-87.076	-63.9419	65.5682	256.267	0.794551
107.614	192.566	17.699	-55.9433	-20.5931	18.8238	-90.4969	-15.2162	107.614	192.566	17.699	-55.9433	-20.5931	18.8238	-90.4969	-15.2162	107.614	192.566	17.699	-55.9433	-20.5931	18.8238	-90.4969	-15.2162	107.614	192.566	17.699
115.967	146.432	24.2672	-51.9814	-10.4593	33.8624	-85.0629	21.491	115.967	146.432	24.2672	-51.9814	-10.4593	33.8624	-85.0629	21.491	115.967	146.432	24.2672	-51.9814	-10.4593	33.8624	-85.0629	21.491	115.967	146.432	24.2672
122.066	124.619	28.2827	-57.0689	-4.8815	7.47792	-72.3677	46.6475	122.066	124.619	28.2827	-57.0689	-4.8815	7.47792	-72.3677	46.6475	122.066	124.619	28.2827	-57.0689	-4.8815	7.47792	-72.3677	46.6475	122.066	124.619	28.2827
116.163	105.008	40.6565	-121.564	-6.70971	-11.3575	-60.0066	58.9037	116.163	105.008	40.6565	-121.564	-6.70971	-11.3575	-60.0066	58.9037	116.163	105.008	40.6565	-121.564	-6.70971	-11.3575	-60.0066	58.9037	116.163	105.008	40.6565
95.4964	-45.471	42.4425	-202.408	-24.2229	-43.7765	-72.1645	52.1851	95.4964	-45.471	42.4425	-202.408	-24.2229	-43.7765	-72.1645	52.1851	95.4964	-45.471	42.4425	-202.408	-24.2229	-43.7765	-72.1645	52.1851	95.4964	-45.471	42.4425
104.38	-97.5005	45.074	-193.676	-0.631251	-81.0283	-86.5821	24.8029	104.38	-97.5005	45.074	-193.676	-0.631251	-81.0283	-86.5821	24.8029	104.38	-97.5005	45.074	-193.676	-0.631251	-81.0283	-86.5821	24.8029	104.38	-97.5005	45.074
35.7285	-119.643	50.4195	-75.9134	6.8603	-12.6211	-105.047	-16.8192	35.7285	-119.643	50.4195	-75.9134	6.8603	-12.6211	-105.047	-16.8192	35.7285	-119.643	50.4195	-75.9134	6.8603	-12.6211	-105.047	-16.8192	35.7285	-119.643	50.4195
-77.598	-56.6183	38.5802	-61.5564	12.8534	19.5538	-117.011	-62.9915	-77.598	-56.6183	38.5802	-61.5564	12.8534	19.5538	-117.011	-62.9915	-77.598	-56.6183	38.5802	-61.5564	12.8534	19.5538	-117.011	-62.9915	-77.598	-56.6183	38.5802
-200.409	32.5998	32.3182	-36.6496	-2.82441	33.6141	-123.01	-106.449	-200.409	32.5998	32.3182	-36.6496	-2.82441	33.6141	-123.01	-106.449	-200.409	32.5998	32.3182	-36.6496	-2.82441	33.6141	-123.01	-106.449	-200.409	32.5998	32.3182
-225.915	-16.1689	18.1062	-115.508	17.1925	44.2971	-112.619	-142.804	-225.915	-16.1689	18.1062	-115.508	17.1925	44.2971	-112.619	-142.804	-225.915	-16.1689	18.1062	-115.508	17.1925	44.2971	-112.619	-142.804	-225.915	-16.1689	18.1062
-129.096	-41.6052	13.3324	17.0971	26.8115	49.0658	-102.378	-168.64	-129.096	-41.6052	13.3324	17.0971	26.8115	49.0658	-102.378	-168.64	-129.096	-41.6052	13.3324	17.0971	26.8115	49.0658	-102.378	-168.64	-129.096	-41.6052	13.3324
-100.837	-118.391	14.3759	-32.2562	34.4601	-13.081	-98.6803	-181.436	-100.837	-118.391	14.3759	-32.2562	34.4601	-13.081	-98.6803	-181.436	-100.837	-118.391	14.3759	-32.2562	34.4601	-13.081	-98.6803	-181.436	-100.837	-118.391	14.3759
17.3927	-149.474	31.9237	-50.3976	8.85806	-14.8757	-89.6824	-184.063	17.3927	-149.474	31.9237	-50.3976	8.85806	-14.8757	-89.6824	-184.063	17.3927	-149.474	31.9237	-50.3976	8.85806	-14.8757	-89.6824	-184.063	17.3927	-149.474	31.9237
14.6554	-111.538	33.2269	-45.2821	11.0243	-12.2438	-99.3229	-182.278	14.6554	-111.538	33.2269	-45.2821	11.0243	-12.2438	-99.3229	-182.278	14.6554	-111.538	33.2269	-45.2821	11.0243	-12.2438	-99.3229	-182.278	14.6554	-111.538	33.2269
-90.363	-65.1843	31.3411	122.657	18.7478	38.1604	-119.834	-179.625	-90.363	-65.1843	31.3411	122.657	18.7478	38.1604	-119.834	-179.625	-90.363	-65.1843	31.3411	122.657	18.7478	38.1604	-119.834	-179.625	-90.363	-65.1843	31.3411
-168.293	-35.2846	29.2771	404.658	40.311	55.013	-102.488	-175.62	-168.293	-35.2846	29.2771	404.658	40.311	55.013	-102.488	-175.62	-168.293	-35.2846	29.2771	404.658	40.311	55.013	-102.488	-175.62	-168.293	-35.2846	29.2771
-138.964	-23.7195	1.54179	439.996	46.033	48.1774	-84.2956	-168.409	-138.964	-23.7195	1.54179	439.996	46.033	48.1774	-84.2956	-168.409	-138.964	-23.7195	1.54179	439.996	46.033	48.1774	-84.2956	-168.409	-138.964	-23.7195	1.54179
-45.1913	38.4582	27.4866	384.499	28.1566	-15.3546	-73.0355	-156.077	-45.1913	38.4582	27.4866	384.499	28.1566	-15.3546	-73.0355	-156.077	-45.1913	38.4582	27.4866	384.499	28.1566	-15.3546	-73.0355	-156.077	-45.1913	38.4582	27.4866
8.04011	60.4854	22.0803	239.847	8.40415	55.5723	-66.5558	-136.883	8.04011	60.4854	22.0803	239.847	8.40415	55.5723	-66.5558	-136.883	8.04011	60.4854	22.0803	239.847	8.40415	55.5723	-66.5558	-136.883	8.04011	60.4854	22.0803
116.121	75.2147	1.57887	98.4665	-17.1375	54.3151	-61.2748	-111.097	116.121	75.2147	1.57887	98.4665	-17.1375	54.3151	-61.2748	-111.097	116.121	75.2147	1.57887	98.4665	-17.1375	54.3151	-61.2748	-111.097	116.121	75.2147	1.57887
117.933	46.4886	24.0748	44.8221	-24.7778	-33.2725	-55.3663	-83.5402	117.933	46.4886	24.0748	44.8221	-24.7778	-33.2725	-55.3663	-83.5402	117.933	46.4886	24.0748	44.8221	-24.7778	-33.2725	-55.3663	-83.5402	117.933	46.4886	24.0748
39.6398	-37.3848	37.2178	-36.248	-6.36531	-207.607	-41.3587	-59.3697	39.6398	-37.3848	37.2178	-36.248	-6.36531	-207.607	-41.3587	-59.3697	39.6398	-37.3848	37.2178	-36.248	-6.36531	-207.607	-41.3587	-59.3697	39.6398	-37.3848	37.2178
16.6225	-2.60402	17.8448	-37.3235	5.85664	-114.919	-41.2213	-39.5204	16.6225	-2.60402	17.8448	-37.3235	5.85664	-114.919	-41.2213	-39.5204	16.6225	-2.60402	17.8448	-37.3235	5.85664	-114.919	-41.2213	-39.5204	16.6225	-2.60402	17.8448
21.8604	20.5075	10.7517	-149.729	11.3171	24.8661	-43.7469	-21.9963	21.8604	20.5075	10.7517	-149.729	11.3171	24.8661	-43.7469	-21.9963	21.8604	20.5075	10.7517	-149.729	11.3171	24.8661	-43.7469	-21.9963	21.8604	20.5075	10.7517
-5.18475	32.7867	-1.7865	-256.939	10.6936	90.2759	-37.8323	-6.7893	-5.18475	32.7867	-1.7865	-256.939	10.6936	90.2759	-37.8323	-6.7893	-5.18475	32.7867	-1.7865	-256.939	10.6936	90.2759	-37.8323	-6.7893	-5.18475	32.7867	-1.7865
-0.508269	4.59084	-36.3912	24.7469	-2.94984	106.972	-38.0443	5.14919	-0.508269	4.59084	-36.3912	24.7469	-2.94984	106.972	-38.0443	5.14919	-0.508269	4.59084	-36.3912	24.7469	-2.94984	106.972	-38.0443	5.14919	-0.508269	4.59084	-36.3912
38.0376	5.22474	-41.6848	168.435	8.96177	112.065	-41.4838	14.0796	38.0376	5.22474	-41.6848	168.435	8.96177	112.065	-41.4838	14.0796	38.0376	5.22474	-41.6848	168.435	8.96177	112.065	-41.4838	14.0796	38.0376	5.22474	-41.6848
6.59943	-82.0615	-50.6493	146.438	17.3438	10.413	-43.9083	20.9379	6.59943	-82.0615	-50.6493	146.438	17.3438	10.413	-43.9083	20.9379	6.59943	-82.0615	-50.6493	146.438	17.3438	10.413	-43.9083	20.9379	6.59943	-82.0615	-50.6493
-33.3559	-142.978	-42.5443	123.306	10.7198	-52.4429	-43.1666	25.3501	-33.3559	-142.978	-42.5443	123.306	10.7198	-52.4429	-43.1666	25.3501	-33.3559	-142.978	-42.5443	123.306	10.7198	-52.4429	-43.1666	25.3501	-33.3559	-142.978	-42.5443
-64.4493	-57.3211	-24.6376	29.4308	-4.70096	-59.5761	-22.1126	25.9407	-64.4493	-57.3211	-24.6376	29.4308	-4.70096	-59.5761	-22.1126	25.9407	-64.4493	-57.3211	-24.6376	29.4308	-4.70096	-59.5761	-22.1126	25.9407	-64.4493	-57.3211	-24.6376
-40.0391	-28.8556	-28.4611	-234.006	-18.8191	-133.321	-10.5012	22.1065	-40.0391	-28.8556	-28.4611	-234.006	-18.8191	-133.321	-10.5012	22.1065	-40.0391	-28.8556	-28.4611	-234.006	-18.8191	-133.321	-10.5012	22.1065	-40.0391	-28.8556	-28.4611
-59.8014	87.6086	4.26413	-42.8246	5.21415	-155.345	0.780761	15.0537	-59.8014	87.6086	4.26413	-42.8246	5.21415	-155.345	0.780761	15.0537	-59.8014	87.6086	4.26413	-42.8246	5.21415	-155.345	0.780761	15.0537	-59.8014	87.6086	4.26413
-88.8453	95.6428	50.5379	57.9428	24.6824	-195.587	2.33008	7.39113	-88.8453	95.6428	50.5379	57.9428	24.6824	-195.587	2.33008	7.39113	-88.8453	95.6428	50.5379	57.9428	24.6824	-195.587	2.33008	7.39113	-88.8453	95.6428	50.5379
-82.7342	-81.2489	38.5284	-27.2417	16.234	-178.582	20.0119	1.27738	-82.7342	-81.2489	38.5284	-27.2417	16.234	-178.582	20.0119	1.27738	-82.7342	-81.2489	38.5284	-27.2417	16.234	-178.582	20.0119	1.27738	-82.7342	-81.2489	38.5284
-54.3411	-141.983	21.3438	-26.2304	2.68493	-117.792	20.0635	-2.01431	-54.3411	-141.983	21.3438	-26.2304	2.68493	-117.792	20.0635	-2.01431	-54.3411	-141.983	21.3438	-26.2304	2.68493	-117.792	20.0635	-2.01431	-54.3411	-141.983	21.3438
-30.0816	-86.1506	7.41198	-24.1401	13.0372	-87.6198	40.4323	-1.45801	-30.0816	-86.1506	7.41198	-24.1401	13.0372	-87.6198	40.4323	-1.45801	-30.0816	-86.1506	7.41198	-24.1401	13.0372	-87.6198	40.4323	-1.45801	-30.0816	-86.1506	7.41198
-6.14189	18.3552	-4.20851	-170.544	27.1608	-29.7038	52.3846	1.87556	-6.14189	18.3552	-4.20851	-170.544	27.1608	-29.7038	52.3846	1.87556	-6.14189	18.3552	-4.20851	-170.544	27.1608	-29.7038	52.3846	1.87556	-6.14189	18.3552	-4.20851
18.14	75.6233	-18.7592	-221.965	19.0456	-35.31	47.1148	4.55917	18.14	75.6233	-18.7592	-221.965	19.0456	-35.31	47.1148	4.55917	18.14	75.6233	-18.7592	-221.965	19.0456	-35.31	47.1148	4.55917	18.14	75.6233	-18.7592
36.7737	91.6656	-15.4176	-160.797	14.513	10.3656	18.9847	2.38371	36.7737	91.6656	-15.4176	-160.797	14.513	10.3656	18.9847	2.38371	36.7737	91.6656	-15.4176	-160.797	14.513	10.3656	18.9847	2.38371	36.7737	91.6656	-15.4176
41.8768	126.011	-17.6697	157.298	6.47595	16.9386	24.4612	-7.06283	41.8768	126.011	-17.6697	157.298	6.47595	16.9386	24.4612	-7.06283	41.8768	126.011	-17.6697	157.298	6.47595	16.9386	24.4612	-7.06283	41.8768	126.011	-17.6697
18.2652	158.912	-15.1162	245.514	-2.79592	-83.0255	23.3671	-20.9866	18.2652	158.912	-15.1162	245.514	-2.79592	-83.0255	23.3671	-20.9866	18.2652	158.912	-15.1162	245.514	-2.79592	-83.0255	23.3671	-20.9866	18.2652	158.912	-15.1162
-3.17957	164.816	-27.1776	168.721	3.3661	-142.265	30.3112	-32.9825	-3.17957	164.816	-27.1776	168.721	3.3661	-142.265	30.3112	-32.9825	-3.17957	164.816	-27.1776	168.721	3.3661	-142.265	30.3112	-32.9825	-3.17957	164.816	-27.1776
7.22779	80.5107	-7.85337	31.9699	0.983635	-11.5576	13.4559	-38.835	7.22779	80.5107	-7.85337	31.9699	0.983635	-11.5576	13.4559	-38.835	7.22779	80.5107	-7.85337	31.9699	0.983635	-11.5576	13.4559	-38.835	7.22779	80.5107	-7.85337
-15.3371	54.2524	12.454	9.65732	-9.56562	174.318	16.9178	-37.6786	-15.3371	54.2524	12.454	9.65732	-9.56562	174.318	16.9178	-37.6786	-15.3371	54.2524	12.454	9.65732	-9.56562	174.318	16.9178	-37.6786	-15.3371	54.2524	12.454
-40.7607	50.257	26.7145	22.9757	-16.218	262.731	23.9906	-31.3904	-40.7607	50.257	26.7145	22.9757	-16.218	262.731	23.9906	-31.3904	-40.7607	50.257	26.7145	22.9757	-16.218	262.731	23.9906	-31.3904	-40.7607	50.257	26.7145
-45.1024	-31.0988	37.1253	-48.655	-8.67063	440.833	27.4495	-21.6192	-45.1024	-31.0988	37.1253	-48.655	-8.67063	440.833	27.4495	-21.6192	-45.1024	-31.0988	37.1253	-48.655	-8.67063	440.833	27.4495	-21.6192	-45.1024	-31.0988	37.1253
-3.89947	-101.298	66.5883	-105.518	-13.6277	309.791	51.3146	-9.54886	-3.89947	-101.298	66.5883	-105.518	-13.6277	309.791	51.3146	-9.54886	-3.89947	-101.298	66.5883	-105.518	-13.6277	309.791	51.3146	-9.54886	-3.89947	-101.298	66.5883
-39.7808	-60.9683	57.2274	-36.7241	-27.3365	45.6975	53.4868	2.40237	-39.7808	-60.9683	57.2274	-36.7241	-27.3365	45.6975	53.4868	2.40237	-39.7808	-60.9683	57.2274	-36.7241	-27.3365	45.6975	53.4868	2.40237	-39.7808	-60.9683	57.2274
-64.9924	-16.293	53.3093	-38.3631	-34.0231	-130.792	56.7339	9.40068	-64.9924	-16.293	53.3093	-38.3631	-34.0231	-130.792	56.7339	9.40068	-64.9924	-16.293	53.3093	-38.3631	-34.0231	-130.792	56.7339	9.40068	-64.9924	-16.293	53.3093
-28.7866	-106.868	32.5818	-55.785	-47.4194	-133.669	68.1174	8.62801	-28.7866	-106.868	32.5818	-55.785	-47.4194	-133.669	68.1174	8.62801	-28.7866	-106.868	32.5818	-55.785	-47.4194	-133.669	68.1174	8.62801	-28.7866	-106.868	32.5818
-43.8298	-48.6947	25.503	-44.0105	-30.0069	-11.407	51.9547	1.92194	-43.8298	-48.6947	25.503	-44.0105	-30.0069	-11.407	51.9547	1.92194	-43.8298	-48.6947	25.503	-44.0105	-30.0069	-11.407	51.9547	1.92194	-43.8298	-48.6947	25.503
-54.8924	-5.3355	6.99738	-59.9429	-35.9089	40.6224	54.3324	-7.29899	-54.8924	-5.3355	6.99738	-59.9429	-35.9089	40.6224	54.3324	-7.29899	-54.8924	-5.3355	6.99738	-59.9429	-35.9089	40.6224	54.3324	-7.29899	-54.8924	-5.3355	6.99738
-59.0659	41.7976	-3.55809	-141.908	-47.1428	77.8754	52.8714	-10.7377	-59.0659	41.7976	-3.55809	-141.908	-47.1428	77.8754	52.8714	-10.7377	-59.0659	41.7976	-3.55809	-141.908	-47.1428	77.8754	52.8714	-10.7377	-59.0659	41.7976	-3.55809
-27.1136	-36.979	-18.466	-86.3802	-50.7725	39.0427	44.6106	3.96945	-27.1136	-36.979	-18.466	-86.3802	-50.7725	39.0427	44.6106	3.96945	-27.1136	-36.979	-18.466	-86.3802	-50.7725	39.0427	44.6106	3.96945	-27.1136	-36.979	-18.466
-60.0393	-10.6063	-27.5351	-38.5952	-16.7797	-16.6484	56.5184	33.94	-60.0393	-10.6063	-27.5351	-38.5952	-16.7797	-16.6484	56.5184	33.94	-60.0393	-10.6063	-27.5351	-38.5952	-16.7797	-16.6484	56.5184	33.94	-60.0393	-10.6063	-27.5351
-54.0804	5.29047	28.6	-41.4768	0.214595	-6.87671	43.0914	52.3839	-54.0804	5.29047	28.6	-41.4768	0.214595	-6.87671	43.0914	52.3839	-54.0804	5.29047	28.6	-41.4768	0.214595	-6.87671	43.0914	52.3839	-54.0804	5.29047	28.6
-57.2965	67.5788	69.4211	4.43421	7.23256	-29.0485	42.0646	35.8535	-57.2965	67.5788	69.4211	4.43421	7.23256	-29.0485	42.0646	35.8535	-57.2965	67.5788	69.4211	4.43421	7.23256	-29.0485	42.0646	35.8535	-57.2965	67.5788	69.4211
-5.06261	36.1198	31.8924	-56.5786	17.7404	-106.359	55.2967	-10.0911	-5.06261	36.1198	31.8924	-56.5786	17.7404	-106.359	55.2967	-10.0911	-5.06261	36.1198	31.8924	-56.5786	17.7404	-106.359	55.2967	-10.0911	-5.06261	36.1198	31.8924
27.6503	-13.3441	-1.57972	-0.86835	3.58134	-133.615	38.2856	-55.1982	27.6503	-13.3441	-1.57972	-0.86835	3.58134	-133.615	38.2856	-55.1982	27.6503	-13.3441	-1.57972	-0.86835	3.58134	-133.615	38.2856	-55.1982	27.6503	-13.3441	-1.57972
133.927	-29.7595	-25.3553	57.8587	-11.3267	-126.681	43.7307	-69.6085	133.927	-29.7595	-25.3553	57.8587	-11.3267	-126.681	43.7307	-69.6085	133.927	-29.7595	-25.3553	57.8587	-11.3267	-126.681	43.7307	-69.6085	133.927	-29.7595	-25.3553
197.247	-26.8466	-79.7313	94.1683	-19.849	-35.6668	31.2803	-43.5751	197.247	-26.8466	-79.7313	94.1683	-19.849	-35.6668	31.2803	-43.5751	197.247	-26.8466	-79.7313	94.1683	-19.849	-35.6668	31.2803	-43.5751	197.247	-26.8466	-79.7313
96.8618	-48.7123	-94.0222	70.893	-14.6421	-29.3488	39.5269	10.086	96.8618	-48.7123	-94.0222	70.893	-14.6421	-29.3488	39.5269	10.086	96.8618	-48.7123	-94.0222	70.893	-14.6421	-29.3488	39.5269	10.086	96.8618	-48.7123	-94.0222
15.5056	-3.76426	4.84839	-0.810155	-13.2297	-87.7574	28.3636	66.3715	15.5056	-3.76426	4.84839	-0.810155	-13.2297	-87.7574	28.3636	66.3715	15.5056	-3.76426	4.84839	-0.810155	-13.2297	-87.7574	28.3636	66.3715	15.5056	-3.76426	4.84839
-35.6556	42.1097	29.7432	-84.0792	-24.9716	27.1216	48.5729	101.527	-35.6556	42.1097	29.7432	-84.0792	-24.9716	27.1216	48.5729	101.527	-35.6556	42.1097	29.7432	-84.0792	-24.9716	27.1216	48.5729	101.527	-35.6556	42.1097	29.7432
-67.3962	64.2245	-13.8385	-10.2638	-10.9956	91.2432	31.7225	102.969	-67.3962	64.2245	-13.8385	-10.2638	-10.9956	91.2432	31.7225	102.969	-67.3962	64.2245	-13.8385	-10.2638	-10.9956	91.2432	31.7225	102.969	-67.3962	64.2245	-13.8385
2.99871	52.1352	-36.8315	114.036	2.71649	78.5189	33.7483	72.2863	2.99871	52.1352	-36.8315	114.036	2.71649	78.5189	33.7483	72.2863	2.99871	52.1352	-36.8315	114.036	2.71649	78.5189	33.7483	72.2863	2.99871	52.1352	-36.8315
120.631	42.6095	10.907	82.7791	30.5524	57.0783	30.2944	22.5727	120.631	42.6095	10.907	82.7791	30.5524	57.0783	30.2944	22.5727	120.631	42.6095	10.907	82.7791	30.5524	57.0783	30.2944	22.5727	120.631	42.6095	10.907
115.63	37.5676	20.6264	111.517	21.9087	34.6242	21.1597	-27.9894	115.63	37.5676	20.6264	111.517	21.9087	34.6242	21.1597	-27.9894	115.63	37.5676	20.6264	111.517	21.9087	34.6242	21.1597	-27.9894	115.63	37.5676	20.6264
140.809	20.0508	-8.32084	-47.6196	27.7205	12.6036	17.8043	-68.8756	140.809	20.0508	-8.32084	-47.6196	27.7205	12.6036	17.8043	-68.8756	140.809	20.0508	-8.32084	-47.6196	27.7205	12.6036	17.8043	-68.8756	140.809	20.0508	-8.32084
90.9165	-30.0221	-30.7251	105.83	3.26777	-2.17986	39.9016	-101.303	90.9165	-30.0221	-30.7251	105.83	3.26777	-2.17986	39.9016	-101.303	90.9165	-30.0221	-30.7251	105.83	3.26777	-2.17986	39.9016	-101.303	90.9165	-30.0221	-30.7251
-31.5395	-30.0831	-30.6397	205.301	-9.90534	-30.4715	17.375	-124.75	-31.5395	-30.0831	-30.6397	205.301	-9.90534	-30.4715	17.375	-124.75	-31.5395	-30.0831	-30.6397	205.301	-9.90534	-30.4715	17.375	-124.75	-31.5395	-30.0831	-30.6397
-89.4594	-24.3766	-19.4567	153.856	-17.866	-25.8524	-8.09997	-130.886	-89.4594	-24.3766	-19.4567	153.856	-17.866	-25.8524	-8.09997	-130.886	-89.4594	-24.3766	-19.4567	153.856	-17.866	-25.8524	-8.09997	-130.886	-89.4594	-24.3766	-19.4567
-68.9417	-74.8718	-31.2307	-28.7096	-5.25309	-38.0253	6.39965	-113.031	-68.9417	-74.8718	-31.2307	-28.7096	-5.25309	-38.0253	6.39965	-113.031	-68.9417	-74.8718	-31.2307	-28.7096	-5.25309	-38.0253	6.39965	-113.031	-68.9417	-74.8718	-31.2307
-21.4176	-73.6915	-44.9867	-71.6544	17.0503	-26.1051	20.9275	-74.3635	-21.4176	-73.6915	-44.9867	-71.6544	17.0503	-26.1051	20.9275	-74.3635	-21.4176	-73.6915	-44.9867	-71.6544	17.0503	-26.1051	20.9275	-74.3635	-21.4176	-73.6915	-44.9867
38.0813	-171.71	-61.281	-82.5262	19.684	21.5033	26.0019	-25.8112	38.0813	-171.71	-61.281	-82.5262	19.684	21.5033	26.0019	-25.8112	38.0813	-171.71	-61.281	-82.5262	19.684	21.5033	26.0019	-25.8112	38.0813	-171.71	-61.281
102.482	-156.205	-59.0171	-1.73281	24.4134	19.6406	18.7333	17.9266	102.482	-156.205	-59.0171	-1.73281	24.4134	19.6406	18.7333	17.9266	102.482	-156.205	-59.0171	-1.73281	24.4134	19.6406	18.7333	17.9266	102.482	-156.205	-59.0171
167.485	32.629	-43.7086	-58.3393	35.8719	0.200696	28.9083	43.7819	167.485	32.629	-43.7086	-58.3393	35.8719	0.200696	28.9083	43.7819	167.485	32.629	-43.7086	-58.3393	35.8719	0.200696	28.9083	43.7819	167.485	32.629	-43.7086
208.391	101.841	1.14873	18.2159	27.8534	10.4558	22.5954	42.551	208.391	101.841	1.14873	18.2159	27.8534	10.4558	22.5954	42.551	208.391	101.841	1.14873	18.2159	27.8534	10.4558	22.5954	42.551	208.391	101.841	1.14873
91.5811	81.1356	30.438	96.1215	12.292	7.85761	26.0772	12.4821	91.5811	81.1356	30.438	96.1215	12.292	7.85761	26.0772	12.4821	91.5811	81.1356	30.438	96.1215	12.292	7.85761	26.0772	12.4821	91.5811	81.1356	30.438
34.4321	16.8528	46.9809	77.6089	20.2454	22.8459	30.7038	-35.8289	34.4321	16.8528	46.9809	77.6089	20.2454	22.8459	30.7038	-35.8289	34.4321	16.8528	46.9809	77.6089	20.2454	22.8459	30.7038	-35.8289	34.4321	16.8528	46.9809
16.7114	-50.4735	43.7141	12.3857	4.68135	50.4254	30.4093	-81.5711	16.7114	-50.4735	43.7141	12.3857	4.68135	50.4254	30.4093	-81.5711	16.7114	-50.4735	43.7141	12.3857	4.68135	50.4254	30.4093	-81.5711	16.7114	-50.4735	43.7141
14.7923	-226.174	36.0783	-119.641	20.4855	77.194	19.9849	-109.109	14.7923	-226.174	36.0783	-119.641	20.4855	77.194	19.9849	-109.109	14.7923	-226.174	36.0783	-119.641	20.4855	77.194	19.9849	-109.109	14.7923	-226.174	36.0783
19.498	-212.355	46.198	-38.5841	14.791	109.11	14.1946	-121.294	19.498	-212.355	46.198	-38.5841	14.791	109.11	14.1946	-121.294	19.498	-212.355	46.198	-38.5841	14.791	109.11	14.1946	-121.294	19.498	-212.355	46.198
1.25496	-53.2769	38.7194	-18.1971	15.6391	97.8092	7.56633	-131.298	1.25496	-53.2769	38.7194	-18.1971	15.6391	97.8092	7.56633	-131.298	1.25496	-53.2769	38.7194	-18.1971	15.6391	97.8092	7.56633	-131.298	1.25496	-53.2769	38.7194
-44.2514	93.0385	36.0186	-69.0425	22.7855	74.1307	-18.8082	-141.242	-44.2514	93.0385	36.0186	-69.0425	22.7855	74.1307	-18.8082	-141.242	-44.2514	93.0385	36.0186	-69.0425	22.7855	74.1307	-18.8082	-141.242	-44.2514	93.0385	36.0186
-62.0636	220.493	2.63772	-215.34	37.9413	32.0965	-8.62009	-141.308	-62.0636	220.493	2.63772	-215.34	37.9413	32.0965	-8.62009	-141.308	-62.0636	220.493	2.63772	-215.34	37.9413	32.0965	-8.62009	-141.308	-62.0636	220.493	2.63772
-90.1996	113.53	-7.79129	-382.484	49.6482	15.5664	-1.67854	-123.125	-90.1996	113.53	-7.79129	-382.484	49.6482	15.5664	-1.67854	-123.125	-90.1996	113.53	-7.79129	-382.484	49.6482	15.5664	-1.67854	-123.125	-90.1996	113.53	-7.79129
-73.2242	110.778	-2.45778	-131.807	40.8081	16.3081	-6.00311	-87.6457	-73.2242	110.778	-2.45778	-131.807	40.8081	16.3081	-6.00311	-87.6457	-73.2242	110.778	-2.45778	-131.807	40.8081	16.3081	-6.00311	-87.6457	-73.2242	110.778	-2.45778
-41.4225	8.63122	28.178	193.678	27.8598	-11.5699	-11.4289	-44.0231	-41.4225	8.63122	28.178	193.678	27.8598	-11.5699	-11.4289	-44.0231	-41.4225	8.63122	28.178	193.678	27.8598	-11.5699	-11.4289	-44.0231	-41.4225	8.63122	28.178
-44.678	-28.1599	61.0365	190.295	-2.54929	-37.3171	-12.7102	-3.60629	-44.678	-28.1599	61.0365	190.295	-2.54929	-37.3171	-12.7102	-3.60629	-44.678	-28.1599	61.0365	190.295	-2.54929	-37.3171	-12.7102	-3.60629	-44.678	-28.1599	61.0365
-36.9573	47.7653	56.4628	92.9271	-12.0664	-46.0369	0.137166	23.4663	-36.9573	47.7653	56.4628	92.9271	-12.0664	-46.0369	0.137166	23.4663	-36.9573	47.7653	56.4628	92.9271	-12.0664	-46.0369	0.137166	23.4663	-36.9573	47.7653	56.4628
29.0875	62.5774	34.6835	89.5662	5.14817	-31.2929	1.8893	34.0025	29.0875	62.5774	34.6835	89.5662	5.14817	-31.2929	1.8893	34.0025	29.0875	62.5774	34.6835	89.5662	5.14817	-31.2929	1.8893	34.0025	29.0875	62.5774	34.6835
-72.9868	50.386	2.3782	225.45	13.9321	-20.1954	8.17116	39.4827	-72.9868	50.386	2.3782	225.45	13.9321	-20.1954	8.17116	39.4827	-72.9868	50.386	2.3782	225.45	13.9321	-20.1954	8.17116	39.4827	-72.9868	50.386	2.3782
-161.182	80.2979	4.06749	198.718	17.4668	-46.8699	-0.0323497	57.9777	-161.182	80.2979	4.06749	198.718	17.4668	-46.8699	-0.0323497	57.9777	-161.182	80.2979	4.06749	198.718	17.4668	-46.8699	-0.0323497	57.9777	-161.182	80.2979	4.06749
-205.689	126.378	6.96081	50.8183	24.9785	-33.6529	-11.7633	92.0893	-205.689	126.378	6.96081	50.8183	24.9785	-33.6529	-11.7633	92.0893	-205.689	126.378	6.96081	50.8183	24.9785	-33.6529	-11.7633	92.0893	-205.689	126.378	6.96081
-136.247	158.105	30.4746	-122.168	26.4588	-5.88134	-8.87624	124.761	-136.247	158.105	30.4746	-122.168	26.4588	-5.88134	-8.87624	124.761	-136.247	158.105	30.4746	-122.168	26.4588	-5.88134	-8.87624	124.761	-136.247	158.105	30.4746
-74.1831	92.2454	21.9984	-98.4852	3.71837	-3.02589	-14.1951	134.663	-74.1831	92.2454	21.9984	-98.4852	3.71837	-3.02589	-14.1951	134.663	-74.1831	92.2454	21.9984	-98.4852	3.71837	-3.02589	-14.1951	134.663	-74.1831	92.2454	21.9984
-43.5296	11.4767	8.73366	-36.0089	-26.0955	12.9121	-10.0153	111.792	-43.5296	11.4767	8.73366	-36.0089	-26.0955	12.9121	-10.0153	111.792	-43.5296	11.4767	8.73366	-36.0089	-26.0955	12.9121	-10.0153	111.792	-43.5296	11.4767	8.73366
-0.191877	-42.6203	-30.3365	-112.141	-69.1891	27.8645	13.6086	62.973	-0.191877	-42.6203	-30.3365	-112.141	-69.1891	27.8645	13.6086	62.973	-0.191877	-42.6203	-30.3365	-112.141	-69.1891	27.8645	13.6086	62.973	-0.191877	-42.6203	-30.3365
53.8195	-85.0127	-48.3844	10.1353	-47.0019	31.2453	-0.356541	4.60669	53.8195	-85.0127	-48.3844	10.1353	-47.0019	31.2453	-0.356541	4.60669	53.8195	-85.0127	-48.3844	10.1353	-47.0019	31.2453	-0.356541	4.60669	53.8195	-85.0127	-48.3844
90.172	-86.1548	-31.6475	9.43698	-29.8354	36.9678	4.45077	-47.653	90.172	-86.1548	-31.6475	9.43698	-29.8354	36.9678	4.45077	-47.653	90.172	-86.1548	-31.6475	9.43698	-29.8354	36.9678	4.45077	-47.653	90.172	-86.1548	-31.6475
109.1	-126.942	-15.7484	-84.8517	-8.44314	40.7506	-9.72105	-85.5008	109.1	-126.942	-15.7484	-84.8517	-8.44314	40.7506	-9.72105	-85.5008	109.1	-126.942	-15.7484	-84.8517	-8.44314	40.7506	-9.72105	-85.5008	109.1	-126.942	-15.7484
99.6748	-85.3479	-10.9284	-159.243	-0.365154	-9.29554	8.82565	-106.8	99.6748	-85.3479	-10.9284	-159.243	-0.365154	-9.29554	8.82565	-106.8	99.6748	-85.3479	-10.9284	-159.243	-0.365154	-9.29554	8.82565	-106.8	99.6748	-85.3479	-10.9284
82.472	-41.9503	-4.90404	-105.254	-3.48773	-9.76031	5.25931	-111.593	82.472	-41.9503	-4.90404	-105.254	-3.48773	-9.76031	5.25931	-111.593	82.472	-41.9503	-4.90404	-105.254	-3.48773	-9.76031	5.25931	-111.593	82.472	-41.9503	-4.90404
63.7704	13.8758	5.00317	-33.1081	1.66519	-11.7455	9.99035	-101.846	63.7704	13.8758	5.00317	-33.1081	1.66519	-11.7455	9.99035	-101.846	63.7704	13.8758	5.00317	-33.1081	1.66519	-11.7455	9.99035	-101.846	63.7704	13.8758	5.00317
48.7484	15.7005	12.414	-51.4554	27.3712	-27.1047	12.1019	-83.8382	48.7484	15.7005	12.414	-51.4554	27.3712	-27.1047	12.1019	-83.8382	48.7484	15.7005	12.414	-51.4554	27.3712	-27.1047	12.1019	-83.8382	48.7484	15.7005	12.414
49.2401	-3.88428	-13.5568	-69.9953	22.2106	-32.9418	10.2515	-67.4974	49.2401	-3.88428	-13.5568	-69.9953	22.2106	-32.9418	10.2515	-67.4974	49.2401	-3.88428	-13.5568	-69.9953	22.2106	-32.9418	10.2515	-67.4974	49.2401	-3.88428	-13.5568
55.5066	-16.4366	-28.0803	-140.512	23.2988	-74.0347	6.24097	-59.5505	55.5066	-16.4366	-28.0803	-140.512	23.2988	-74.0347	6.24097	-59.5505	55.5066	-16.4366	-28.0803	-140.512	23.2988	-74.0347	6.24097	-59.5505	55.5066	-16.4366	-28.0803
39.0731	-30.0703	-15.0503	-47.3294	-5.49229	-25.9601	-3.53091	-58.6224	39.0731	-30.0703	-15.0503	-47.3294	-5.49229	-25.9601	-3.53091	-58.6224	39.0731	-30.0703	-15.0503	-47.3294	-5.49229	-25.9601	-3.53091	-58.6224	39.0731	-30.0703	-15.0503
31.0214	-22.9463	-14.5989	-67.6065	-0.586508	21.7942	-2.42591	-57.442	31.0214	-22.9463	-14.5989	-67.6065	-0.586508	21.7942	-2.42591	-57.442	31.0214	-22.9463	-14.5989	-67.6065	-0.586508	21.7942	-2.42591	-57.442	31.0214	-22.9463	-14.5989
3.13269	-19.5608	15.0471	-103.179	-0.568829	45.9336	-8.21018	-50.9697	3.13269	-19.5608	15.0471	-103.179	-0.568829	45.9336	-8.21018	-50.9697	3.13269	-19.5608	15.0471	-103.179	-0.568829	45.9336	-8.21018	-50.9697	3.13269	-19.5608	15.0471
14.9955	66.5495	63.272	-130.101	-4.02577	23.6321	-15.8394	-39.8044	14.9955	66.5495	63.272	-130.101	-4.02577	23.6321	-15.8394	-39.8044	14.9955	66.5495	63.272	-130.101	-4.02577	23.6321	-15.8394	-39.8044	14.9955	66.5495	63.272
-1.76224	73.1837	86.0955	-40.0973	-15.5654	26.483	-3.85234	-27.5724	-1.76224	73.1837	86.0955	-40.0973	-15.5654	26.483	-3.85234	-27.5724	-1.76224	73.1837	86.0955	-40.0973	-15.5654	26.483	-3.85234	-27.5724	-1.76224	73.1837	86.0955
-1.82335	-35.9986	48.1072	35.9615	-53.6147	-26.096	-8.16252	-17.6375	-1.82335	-35.9986	48.1072	35.9615	-53.6147	-26.096	-8.16252	-17.6375	-1.82335	-35.9986	48.1072	35.9615	-53.6147	-26.096	-8.16252	-17.6375	-1.82335	-35.9986	48.1072
5.48353	-18.4204	35.9908	29.3511	-69.685	-41.8091	-0.293434	-11.5531	5.48353	-18.4204	35.9908	29.3511	-69.685	-41.8091	-0.293434	-11.5531	5.48353	-18.4204	35.9908	29.3511	-69.685	-41.8091	-0.293434	-11.5531	5.48353	-18.4204	35.9908
-14.6304	-5.69585	40.3071	-4.79715	-74.652	-9.06858	-6.47899	-7.67927	-14.6304	-5.69585	40.3071	-4.79715	-74.652	-9.06858	-6.47899	-7.67927	-14.6304	-5.69585	40.3071	-4.79715	-74.652	-9.06858	-6.47899	-7.67927	-14.6304	-5.69585	40.3071
32.2487	-26.7817	18.2154	-26.8321	-66.9931	-16.443	-0.702979	-3.69151	32.2487	-26.7817	18.2154	-26.8321	-66.9931	-16.443	-0.702979	-3.69151	32.2487	-26.7817	18.2154	-26.8321	-66.9931	-16.443	-0.702979	-3.69151	32.2487	-26.7817	18.2154
-37.8359	-114.734	10.2593	-77.4855	-16.926	-3.70773	3.30466	1.3198	-37.8359	-114.734	10.2593	-77.4855	-16.926	-3.70773	3.30466	1.3198	-37.8359	-114.734	10.2593	-77.4855	-16.926	-3.70773	3.30466	1.3198	-37.8359	-114.734	10.2593
9.4901	-86.6324	4.50067	-87.739	14.573	-30.9324	-14.3541	7.42374	9.4901	-86.6324	4.50067	-87.739	14.573	-30.9324	-14.3541	7.42374	9.4901	-86.6324	4.50067	-87.739	14.573	-30.9324	-14.3541	7.42374	9.4901	-86.6324	4.50067
-96.5472	-8.79682	-1.68895	-66.1531	11.026	-49.2752	17.5087	14.5518	-96.5472	-8.79682	-1.68895	-66.1531	11.026	-49.2752	17.5087	14.5518	-96.5472	-8.79682	-1.68895	-66.1531	11.026	-49.2752	17.5087	14.5518	-96.5472	-8.79682	-1.68895
-224.737	40.1819	3.92891	-29.5497	15.1159	8.22634	7.37812	20.9839	-224.737	40.1819	3.92891	-29.5497	15.1159	8.22634	7.37812	20.9839	-224.737	40.1819	3.92891	-29.5497	15.1159	8.22634	7.37812	20.9839	-224.737	40.1819	3.92891
-264.194	55.5317	6.2319	51.6381	8.20775	55.8618	8.00634	22.4687	-264.194	55.5317	6.2319	51.6381	8.20775	55.8618	8.00634	22.4687	-264.194	55.5317	6.2319	51.6381	8.20775	55.8618	8.00634	22.4687	-264.194	55.5317	6.2319
-242.477	40.4401	-11.5176	105.763	15.6298	30.2586	11.7752	15.4346	-242.477	40.4401	-11.5176	105.763	15.6298	30.2586	11.7752	15.4346	-242.477	40.4401	-11.5176	105.763	15.6298	30.2586	11.7752	15.4346	-242.477	40.4401	-11.5176
-150.586	39.8172	-26.0751	36.399	26.2754	6.85817	-4.11412	-0.49081	-150.586	39.8172	-26.0751	36.399	26.2754	6.85817	-4.11412	-0.49081	-150.586	39.8172	-26.0751	36.399	26.2754	6.85817	-4.11412	-0.49081	-150.586	39.8172	-26.0751
-57.9968	48.3665	-53.7274	-16.2344	45.7681	-8.22361	15.8959	-25.1018	-57.9968	48.3665	-53.7274	-16.2344	45.7681	-8.22361	15.8959	-25.1018	-57.9968	48.3665	-53.7274	-16.2344	45.7681	-8.22361	15.8959	-25.1018	-57.9968	48.3665	-53.7274
52.5405	26.5361	-24.9907	-210.478	12.2981	-13.2241	21.6752	-51.1211	52.5405	26.5361	-24.9907	-210.478	12.2981	-13.2241	21.6752	-51.1211	52.5405	26.5361	-24.9907	-210.478	12.2981	-13.2241	21.6752	-51.1211	52.5405	26.5361	-24.9907
147.005	-2.7594	-9.42383	-148.481	-7.76077	-27.0184	7.18261	-62.3424	147.005	-2.7594	-9.42383	-148.481	-7.76077	-27.0184	7.18261	-62.3424	147.005	-2.7594	-9.42383	-148.481	-7.76077	-27.0184	7.18261	-62.3424	147.005	-2.7594	-9.42383
199.659	0.790307	-9.45348	61.0678	-16.9842	-54.6293	-5.93877	-48.4168	199.659	0.790307	-9.45348	61.0678	-16.9842	-54.6293	-5.93877	-48.4168	199.659	0.790307	-9.45348	61.0678	-16.9842	-54.6293	-5.93877	-48.4168	199.659	0.790307	-9.45348
213.056	-12.5696	-33.1826	114.182	-31.8552	-59.8338	-17.5708	-18.0238	213.056	-12.5696	-33.1826	114.182	-31.8552	-59.8338	-17.5708	-18.0238	213.056	-12.5696	-33.1826	114.182	-31.8552	-59.8338	-17.5708	-18.0238	213.056	-12.5696	-33.1826
231.071	9.60235	-40.4136	38.3801	-18.2934	-71.9386	-4.12181	10.3003	231.071	9.60235	-40.4136	38.3801	-18.2934	-71.9386	-4.12181	10.3003	231.071	9.60235	-40.4136	38.3801	-18.2934	-71.9386	-4.12181	10.3003	231.071	9.60235	-40.4136
202.806	3.74419	-31.8964	166.868	3.1787	-9.34113	-3.56958	33.1258	202.806	3.74419	-31.8964	166.868	3.1787	-9.34113	-3.56958	33.1258	202.806	3.74419	-31.8964	166.868	3.1787	-9.34113	-3.56958	33.1258	202.806	3.74419	-31.8964
148.191	10.7591	-32.5256	115.442	7.07341	35.2679	10.4697	64.3379	148.191	10.7591	-32.5256	115.442	7.07341	35.2679	10.4697	64.3379	148.191	10.7591	-32.5256	115.442	7.07341	35.2679	10.4697	64.3379	148.191	10.7591	-32.5256
158.79	-0.103516	-47.1985	52.3401	31.421	52.0572	5.2998	101.982	158.79	-0.103516	-47.1985	52.3401	31.421	52.0572	5.2998	101.982	158.79	-0.103516	-47.1985	52.3401	31.421	52.0572	5.2998	101.982	158.79	-0.103516	-47.1985
86.2982	-14.8196	-52.8436	37.8258	38.7194	30.6465	24.9902	116.745	86.2982	-14.8196	-52.8436	37.8258	38.7194	30.6465	24.9902	116.745	86.2982	-14.8196	-52.8436	37.8258	38.7194	30.6465	24.9902	116.745	86.2982	-14.8196	-52.8436
38.8349	29.9975	-59.9621	-6.47031	22.6483	-39.3093	5.70749	85.8361	38.8349	29.9975	-59.9621	-6.47031	22.6483	-39.3093	5.70749	85.8361	38.8349	29.9975	-59.9621	-6.47031	22.6483	-39.3093	5.70749	85.8361	38.8349	29.9975	-59.9621
-7.94203	43.4728	-35.9358	-38.0177	8.90668	-28.7777	-15.3003	23.64	-7.94203	43.4728	-35.9358	-38.0177	8.90668	-28.7777	-15.3003	23.64	-7.94203	43.4728	-35.9358	-38.0177	8.90668	-28.7777	-15.3003	23.64	-7.94203	43.4728	-35.9358
-43.7821	50.9819	-27.3585	-94.7429	-15.7624	20.3203	-27.9639	-31.5948	-43.7821	50.9819	-27.3585	-94.7429	-15.7624	20.3203	-27.9639	-31.5948	-43.7821	50.9819	-27.3585	-94.7429	-15.7624	20.3203	-27.9639	-31.5948	-43.7821	50.9819	-27.3585
-71.0912	-28.6712	-17.9447	-86.5763	-22.3967	41.4465	-30.0908	-52.9482	-71.0912	-28.6712	-17.9447	-86.5763	-22.3967	41.4465	-30.0908	-52.9482	-71.0912	-28.6712	-17.9447	-86.5763	-22.3967	41.4465	-30.0908	-52.9482	-71.0912	-28.6712	-17.9447
-84.8758	-32.7463	-29.1006	-28.9404	-7.34264	22.1479	-17.5513	-43.4926	-84.8758	-32.7463	-29.1006	-28.9404	-7.34264	22.1479	-17.5513	-43.4926	-84.8758	-32.7463	-29.1006	-28.9404	-7.34264	22.1479	-17.5513	-43.4926	-84.8758	-32.7463	-29.1006
-50.9683	-44.8435	-11.0532	-57.4721	-20.0984	-65.8523	-9.85987	-23.7209	-50.9683	-44.8435	-11.0532	-57.4721	-20.0984	-65.8523	-9.85987	-23.7209	-50.9683	-44.8435	-11.0532	-57.4721	-20.0984	-65.8523	-9.85987	-23.7209	-50.9683	-44.8435	-11.0532
-42.2759	-48.4623	-8.83283	-106.377	-41.2224	-113.467	-22.3067	-5.68024	-42.2759	-48.4623	-8.83283	-106.377	-41.2224	-113.467	-22.3067	-5.68024	-42.2759	-48.4623	-8.83283	-106.377	-41.2224	-113.467	-22.3067	-5.68024	-42.2759	-48.4623	-8.83283
-41.1538	-33.8705	16.6441	-106.308	-71.2063	-96.4531	-10.5985	14.3939	-41.1538	-33.8705	16.6441	-106.308	-71.2063	-96.4531	-10.5985	14.3939	-41.1538	-33.8705	16.6441	-106.308	-71.2063	-96.4531	-10.5985	14.3939	-41.1538	-33.8705	16.6441
-41.1486	-35.9313	43.2155	-72.2791	-16.7151	-147.561	-1.07514	36.7877	-41.1486	-35.9313	43.2155	-72.2791	-16.7151	-147.561	-1.07514	36.7877	-41.1486	-35.9313	43.2155	-72.2791	-16.7151	-147.561	-1.07514	36.7877	-41.1486	-35.9313	43.2155
-79.2221	18.0983	20.9389	-42.7418	27.246	-115.19	-0.78117	45.0146	-79.2221	18.0983	20.9389	-42.7418	27.246	-115.19	-0.78117	45.0146	-79.2221	18.0983	20.9389	-42.7418	27.246	-115.19	-0.78117	45.0146	-79.2221	18.0983	20.9389
-117.723	-8.39032	7.03833	-32.288	37.0341	69.3773	-4.61348	27.9967	-117.723	-8.39032	7.03833	-32.288	37.0341	69.3773	-4.61348	27.9967	-117.723	-8.39032	7.03833	-32.288	37.0341	69.3773	-4.61348	27.9967	-117.723	-8.39032	7.03833
-65.7034	-17.2838	-1.12332	-47.2524	6.17249	147.647	5.69218	3.76982	-65.7034	-17.2838	-1.12332	-47.2524	6.17249	147.647	5.69218	3.76982	-65.7034	-17.2838	-1.12332	-47.2524	6.17249	147.647	5.69218	3.76982	-65.7034	-17.2838	-1.12332
-0.776363	46.2457	-0.568079	-52.6926	-10.5875	125.881	8.95872	-5.35448	-0.776363	46.2457	-0.568079	-52.6926	-10.5875	125.881	8.95872	-5.35448	-0.776363	46.2457	-0.568079	-52.6926	-10.5875	125.881	8.95872	-5.35448	-0.776363	46.2457	-0.568079
32.255	7.25252	-6.65155	-78.9541	-4.64992	110.574	8.20423	-3.63461	32.255	7.25252	-6.65155	-78.9541	-4.64992	110.574	8.20423	-3.63461	32.255	7.25252	-6.65155	-78.9541	-4.64992	110.574	8.20423	-3.63461	32.255	7.25252	-6.65155
65.8577	38.1645	9.81784	-72.6604	-12.8021	24.7115	-11.4196	-7.76441	65.8577	38.1645	9.81784	-72.6604	-12.8021	24.7115	-11.4196	-7.76441	65.8577	38.1645	9.81784	-72.6604	-12.8021	24.7115	-11.4196	-7.76441	65.8577	38.1645	9.81784
123.254	-5.76203	18.9634	-67.0593	7.61002	28.2398	-7.33292	-24.6273	123.254	-5.76203	18.9634	-67.0593	7.61002	28.2398	-7.33292	-24.6273	123.254	-5.76203	18.9634	-67.0593	7.61002	28.2398	-7.33292	-24.6273	123.254	-5.76203	18.9634
31.8171	-25.6095	25.7741	-62.4401	9.02568	53.4799	10.5469	-48.3366	31.8171	-25.6095	25.7741	-62.4401	9.02568	53.4799	10.5469	-48.3366	31.8171	-25.6095	25.7741	-62.4401	9.02568	53.4799	10.5469	-48.3366	31.8171	-25.6095	25.7741
-145.335	-98.1128	46.1289	-26.598	0.871924	-16.7121	14.1479	-69.7029	-145.335	-98.1128	46.1289	-26.598	0.871924	-16.7121	14.1479	-69.7029	-145.335	-98.1128	46.1289	-26.598	0.871924	-16.7121	14.1479	-69.7029	-145.335	-98.1128	46.1289
-170.762	-17.1499	36.8147	7.65194	25.3348	-20.1593	4.34395	-84.7042	-170.762	-17.1499	36.8147	7.65194	25.3348	-20.1593	4.34395	-84.7042	-170.762	-17.1499	36.8147	7.65194	25.3348	-20.1593	4.34395	-84.7042	-170.762	-17.1499	36.8147
-123.537	77.9752	25.2092	20.5945	7.62223	2.92869	-12.3088	-94.1783	-123.537	77.9752	25.2092	20.5945	7.62223	2.92869	-12.3088	-94.1783	-123.537	77.9752	25.2092	20.5945	7.62223	2.92869	-12.3088	-94.1783	-123.537	77.9752	25.2092
-71.1513	78.9829	16.3359	40.5284	19.9466	3.1306	-7.44211	-100.63	-71.1513	78.9829	16.3359	40.5284	19.9466	3.1306	-7.44211	-100.63	-71.1513	78.9829	16.3359	40.5284	19.9466	3.1306	-7.44211	-100.63	-71.1513	78.9829	16.3359
-21.5184	0.0373297	30.9371	31.2926	37.7699	-31.6543	-0.806598	-106.651	-21.5184	0.0373297	30.9371	31.2926	37.7699	-31.6543	-0.806598	-106.651	-21.5184	0.0373297	30.9371	31.2926	37.7699	-31.6543	-0.806598	-106.651	-21.5184	0.0373297	30.9371
98.1256	-109.496	26.7962	17.2239	52.5104	-50.6266	4.6815	-109.771	98.1256	-109.496	26.7962	17.2239	52.5104	-50.6266	4.6815	-109.771	98.1256	-109.496	26.7962	17.2239	52.5104	-50.6266	4.6815	-109.771	98.1256	-109.496	26.7962
83.1152	-149.141	-24.0163	13.9383	56.3711	4.72403	9.18692	-98.2589	83.1152	-149.141	-24.0163	13.9383	56.3711	4.72403	9.18692	-98.2589	83.1152	-149.141	-24.0163	13.9383	56.3711	4.72403	9.18692	-98.2589	83.1152	-149.141	-24.0163
-32.8873	10.0728	-53.475	33.4159	58.8954	21.3343	4.7319	-65.3182	-32.8873	10.0728	-53.475	33.4159	58.8954	21.3343	4.7319	-65.3182	-32.8873	10.0728	-53.475	33.4159	58.8954	21.3343	4.7319	-65.3182	-32.8873	10.0728	-53.475
-68.6068	185.665	-22.4094	22.4894	51.1068	28.3103	-8.58493	-27.7935	-68.6068	185.665	-22.4094	22.4894	51.1068	28.3103	-8.58493	-27.7935	-68.6068	185.665	-22.4094	22.4894	51.1068	28.3103	-8.58493	-27.7935	-68.6068	185.665	-22.4094
-40.7375	160.509	-10.7015	41.3262	54.1658	82.9621	-28.414	-10.9092	-40.7375	160.509	-10.7015	41.3262	54.1658	82.9621	-28.414	-10.9092	-40.7375	160.509	-10.7015	41.3262	54.1658	82.9621	-28.414	-10.9092	-40.7375	160.509	-10.7015
-14.6581	147.784	-23.8106	59.8703	62.5862	73.8027	-44.6955	-21.3952	-14.6581	147.784	-23.8106	59.8703	62.5862	73.8027	-44.6955	-21.3952	-14.6581	147.784	-23.8106	59.8703	62.5862	73.8027	-44.6955	-21.3952	-14.6581	147.784	-23.8106
108.873	-6.48344	-17.2284	56.363	15.5201	-19.2536	-32.5001	-47.3225	108.873	-6.48344	-17.2284	56.363	15.5201	-19.2536	-32.5001	-47.3225	108.873	-6.48344	-17.2284	56.363	15.5201	-19.2536	-32.5001	-47.3225	108.873	-6.48344	-17.2284
138.639	-142.189	-19.1359	38.4652	-12.6776	-83.0015	-19.2776	-71.0811	138.639	-142.189	-19.1359	38.4652	-12.6776	-83.0015	-19.2776	-71.0811	138.639	-142.189	-19.1359	38.4652	-12.6776	-83.0015	-19.2776	-71.0811	138.639	-142.189	-19.1359
163.529	-80.823	-10.9431	39.5186	-26.3756	19.5785	-26.8971	-79.311	163.529	-80.823	-10.9431	39.5186	-26.3756	19.5785	-26.8971	-79.311	163.529	-80.823	-10.9431	39.5186	-26.3756	19.5785	-26.8971	-79.311	163.529	-80.823	-10.9431
107.206	-81.3681	-9.24892	29.7306	-49.7973	80.5785	-6.05808	-67.3283	107.206	-81.3681	-9.24892	29.7306	-49.7973	80.5785	-6.05808	-67.3283	107.206	-81.3681	-9.24892	29.7306	-49.7973	80.5785	-6.05808	-67.3283	107.206	-81.3681	-9.24892
-118.679	-63.776	-7.11019	-8.92464	-31.1712	85.6526	3.16123	-39.1767	-118.679	-63.776	-7.11019	-8.92464	-31.1712	85.6526	3.16123	-39.1767	-118.679	-63.776	-7.11019	-8.92464	-31.1712	85.6526	3.16123	-39.1767	-118.679	-63.776	-7.11019
-170.995	-28.3582	-14.6957	15.3785	-16.8073	72.1238	7.27609	-4.23437	-170.995	-28.3582	-14.6957	15.3785	-16.8073	72.1238	7.27609	-4.23437	-170.995	-28.3582	-14.6957	15.3785	-16.8073	72.1238	7.27609	-4.23437	-170.995	-28.3582	-14.6957
-110.425	20.9511	-9.28213	24.0629	-11.4276	53.7816	30.0977	26.8509	-110.425	20.9511	-9.28213	24.0629	-11.4276	53.7816	30.0977	26.8509	-110.425	20.9511	-9.28213	24.0629	-11.4276	53.7816	30.0977	26.8509	-110.425	20.9511	-9.28213
-59.419	55.2328	10.7914	14.9662	-3.89433	37.8135	26.5635	46.8296	-59.419	55.2328	10.7914	14.9662	-3.89433	37.8135	26.5635	46.8296	-59.419	55.2328	10.7914	14.9662	-3.89433	37.8135	26.5635	46.8296	-59.419	55.2328	10.7914
-8.32911	128.54	9.46935	15.0238	10.313	-33.5086	-1.21389	53.5794	-8.32911	128.54	9.46935	15.0238	10.313	-33.5086	-1.21389	53.5794	-8.32911	128.54	9.46935	15.0238	10.313	-33.5086	-1.21389	53.5794	-8.32911	128.54	9.46935
107.748	185.091	-5.5298	-14.2686	-13.8896	-71.4333	13.6816	50.4914	107.748	185.091	-5.5298	-14.2686	-13.8896	-71.4333	13.6816	50.4914	107.748	185.091	-5.5298	-14.2686	-13.8896	-71.4333	13.6816	50.4914	107.748	185.091	-5.5298
99.9085	182.377	-14.0768	-29.3681	-9.26253	-199.335	-1.94112	43.9725	99.9085	182.377	-14.0768	-29.3681	-9.26253	-199.335	-1.94112	43.9725	99.9085	182.377	-14.0768	-29.3681	-9.26253	-199.335	-1.94112	43.9725	99.9085	182.377	-14.0768
17.183	79.1033	-2.50174	-46.5474	-0.409841	-132.238	22.7471	39.6213	17.183	79.1033	-2.50174	-46.5474	-0.409841	-132.238	22.7471	39.6213	17.183	79.1033	-2.50174	-46.5474	-0.409841	-132.238	22.7471	39.6213	17.183	79.1033	-2.50174
13.2517	10.7687	16.1742	-14.6324	26.7145	55.667	18.5433	38.0083	13.2517	10.7687	16.1742	-14.6324	26.7145	55.667	18.5433	38.0083	13.2517	10.7687	16.1742	-14.6324	26.7145	55.667	18.5433	38.0083	13.2517	10.7687	16.1742
39.5004	54.9079	38.9656	-21.3611	20.4017	87.0253	11.9857	36.0393	39.5004	54.9079	38.9656	-21.3611	20.4017	87.0253	11.9857	36.0393	39.5004	54.9079	38.9656	-21.3611	20.4017	87.0253	11.9857	36.0393	39.5004	54.9079	38.9656
60.8191	23.722	44.1983	-21.835	21.7625	139.568	1.19653	30.6257	60.8191	23.722	44.1983	-21.835	21.7625	139.568	1.19653	30.6257	60.8191	23.722	44.1983	-21.835	21.7625	139.568	1.19653	30.6257	60.8191	23.722	44.1983
53.8759	-48.3866	27.9773	-27.1844	21.8109	148.758	-12.0576	21.1329	53.8759	-48.3866	27.9773	-27.1844	21.8109	148.758	-12.0576	21.1329	53.8759	-48.3866	27.9773	-27.1844	21.8109	148.758	-12.0576	21.1329	53.8759	-48.3866	27.9773
62.8566	-106.768	24.5634	-31.8214	-8.36043	115.496	-15.9438	10.2653	62.8566	-106.768	24.5634	-31.8214	-8.36043	115.496	-15.9438	10.2653	62.8566	-106.768	24.5634	-31.8214	-8.36043	115.496	-15.9438	10.2653	62.8566	-106.768	24.5634
59.5442	-42.3458	20.6532	-13.7789	-41.9834	76.1851	-16.6876	0.00718961	59.5442	-42.3458	20.6532	-13.7789	-41.9834	76.1851	-16.6876	0.00718961	59.5442	-42.3458	20.6532	-13.7789	-41.9834	76.1851	-16.6876	0.00718961	59.5442	-42.3458	20.6532
56.3031	-85.0311	55.09	2.70396	-41.1861	-12.9541	-0.855755	-11.3552	56.3031	-85.0311	55.09	2.70396	-41.1861	-12.9541	-0.855755	-11.3552	56.3031	-85.0311	55.09	2.70396	-41.1861	-12.9541	-0.855755	-11.3552	56.3031	-85.0311	55.09
40.2061	-140.346	75.2061	22.3738	-6.16695	-61.8793	-21.2273	-25.6441	40.2061	-140.346	75.2061	22.3738	-6.16695	-61.8793	-21.2273	-25.6441	40.2061	-140.346	75.2061	22.3738	-6.16695	-61.8793	-21.2273	-25.6441	40.2061	-140.346	75.2061
1.55914	16.8083	63.6242	21.7757	5.08208	-97.1654	-16.154	-40.5752	1.55914	16.8083	63.6242	21.7757	5.08208	-97.1654	-16.154	-40.5752	1.55914	16.8083	63.6242	21.7757	5.08208	-97.1654	-16.154	-40.5752	1.55914	16.8083	63.6242
-23.7002	21.5873	30.0357	19.9859	-6.95757	-116.734	-21.9027	-52.1452	-23.7002	21.5873	30.0357	19.9859	-6.95757	-116.734	-21.9027	-52.1452	-23.7002	21.5873	30.0357	19.9859	-6.95757	-116.734	-21.9027	-52.1452	-23.7002	21.5873	30.0357
-37.0345	107.499	-0.261147	34.8064	-6.79792	-126.027	-24.6077	-57.1419	-37.0345	107.499	-0.261147	34.8064	-6.79792	-126.027	-24.6077	-57.1419	-37.0345	107.499	-0.261147	34.8064	-6.79792	-126.027	-24.6077	-57.1419	-37.0345	107.499	-0.261147
-7.30932	-88.9518	-18.5611	1.72075	-11.8234	-115.199	-24.8641	-54.5124	-7.30932	-88.9518	-18.5611	1.72075	-11.8234	-115.199	-24.8641	-54.5124	-7.30932	-88.9518	-18.5611	1.72075	-11.8234	-115.199	-24.8641	-54.5124	-7.30932	-88.9518	-18.5611
-16.0625	-130.811	-28.7174	-12.7205	-10.5402	-71.3758	-14.9583	-45.0672	-16.0625	-130.811	-28.7174	-12.7205	-10.5402	-71.3758	-14.9583	-45.0672	-16.0625	-130.811	-28.7174	-12.7205	-10.5402	-71.3758	-14.9583	-45.0672	-16.0625	-130.811	-28.7174
-43.5578	-163.97	-22.2892	-40.06	-7.17271	-25.8609	-20.0079	-30.3644	-43.5578	-163.97	-22.2892	-40.06	-7.17271	-25.8609	-20.0079	-30.3644	-43.5578	-163.97	-22.2892	-40.06	-7.17271	-25.8609	-20.0079	-30.3644	-43.5578	-163.97	-22.2892
-55.5176	-91.5918	-13.8215	-40.8712	-27.7898	-18.6095	-18.8576	-13.118	-55.5176	-91.5918	-13.8215	-40.8712	-27.7898	-18.6095	-18.8576	-13.118	-55.5176	-91.5918	-13.8215	-40.8712	-27.7898	-18.6095	-18.8576	-13.118	-55.5176	-91.5918	-13.8215
-58.3536	-66.102	-4.04654	-53.7979	-23.0029	-27.4455	-7.2821	2.89278	-58.3536	-66.102	-4.04654	-53.7979	-23.0029	-27.4455	-7.2821	2.89278	-58.3536	-66.102	-4.04654	-53.7979	-23.0029	-27.4455	-7.2821	2.89278	-58.3536	-66.102	-4.04654
-54.7841	-71.4222	-2.45616	4.56347	18.7177	1.51483	-6.06382	16.3085	-54.7841	-71.4222	-2.45616	4.56347	18.7177	1.51483	-6.06382	16.3085	-54.7841	-71.4222	-2.45616	4.56347	18.7177	1.51483	-6.06382	16.3085	-54.7841	-71.4222	-2.45616
-72.7043	-46.8294	-7.29752	2.68204	39.9936	38.5081	-0.75583	28.1432	-72.7043	-46.8294	-7.29752	2.68204	39.9936	38.5081	-0.75583	28.1432	-72.7043	-46.8294	-7.29752	2.68204	39.9936	38.5081	-0.75583	28.1432	-72.7043	-46.8294	-7.29752
-19.5998	3.02232	3.85932	-25.6196	38.6388	62.8925	-9.13233	38.0877	-19.5998	3.02232	3.85932	-25.6196	38.6388	62.8925	-9.13233	38.0877	-19.5998	3.02232	3.85932	-25.6196	38.6388	62.8925	-9.13233	38.0877	-19.5998	3.02232	3.85932
-18.5769	52.1849	19.7701	33.5063	14.1385	64.735	8.83035	43.6444	-18.5769	52.1849	19.7701	33.5063	14.1385	64.735	8.83035	43.6444	-18.5769	52.1849	19.7701	33.5063	14.1385	64.735	8.83035	43.6444	-18.5769	52.1849	19.7701
0.197629	95.2641	1.73851	55.9144	16.8327	68.3342	4.36354	44.1962	0.197629	95.2641	1.73851	55.9144	16.8327	68.3342	4.36354	44.1962	0.197629	95.2641	1.73851	55.9144	16.8327	68.3342	4.36354	44.1962	0.197629	95.2641	1.73851
-11.8543	81.3891	-7.55156	-89.269	0.952772	96.1044	-0.740053	40.0852	-11.8543	81.3891	-7.55156	-89.269	0.952772	96.1044	-0.740053	40.0852	-11.8543	81.3891	-7.55156	-89.269	0.952772	96.1044	-0.740053	40.0852	-11.8543	81.3891	-7.55156
4.50137	94.6627	-22.5841	-67.4898	-10.3547	85.7347	7.42335	31.3212	4.50137	94.6627	-22.5841	-67.4898	-10.3547	85.7347	7.42335	31.3212	4.50137	94.6627	-22.5841	-67.4898	-10.3547	85.7347	7.42335	31.3212	4.50137	94.6627	-22.5841
-2.56149	102.583	-23.4967	25.9193	-10.1185	67.3876	14.1766	18.0176	-2.56149	102.583	-23.4967	25.9193	-10.1185	67.3876	14.1766	18.0176	-2.56149	102.583	-23.4967	25.9193	-10.1185	67.3876	14.1766	18.0176	-2.56149	102.583	-23.4967
-3.86053	124.996	-25.2333	-11.6236	-27.0597	50.5769	27.7858	2.40253	-3.86053	124.996	-25.2333	-11.6236	-27.0597	50.5769	27.7858	2.40253	-3.86053	124.996	-25.2333	-11.6236	-27.0597	50.5769	27.7858	2.40253	-3.86053	124.996	-25.2333
-11.6366	111.514	-21.0007	21.4523	-40.4325	31.3817	23.2604	-10.3842	-11.6366	111.514	-21.0007	21.4523	-40.4325	31.3817	23.2604	-10.3842	-11.6366	111.514	-21.0007	21.4523	-40.4325	31.3817	23.2604	-10.3842	-11.6366	111.514	-21.0007
-18.0939	80.0084	-5.4823	50.0068	-45.4122	20.8677	24.7083	-14.3644	-18.0939	80.0084	-5.4823	50.0068	-45.4122	20.8677	24.7083	-14.3644	-18.0939	80.0084	-5.4823	50.0068	-45.4122	20.8677	24.7083	-14.3644	-18.0939	80.0084	-5.4823
-12.8393	81.7614	-0.53892	41.4263	-49.1893	19.3338	26.8404	-11.6104	-12.8393	81.7614	-0.53892	41.4263	-49.1893	19.3338	26.8404	-11.6104	-12.8393	81.7614	-0.53892	41.4263	-49.1893	19.3338	26.8404	-11.6104	-12.8393	81.7614	-0.53892
-20.3022	78.7877	-6.28775	23.2816	-53.2367	25.2573	27.1641	-15.9089	-20.3022	78.7877	-6.28775	23.2816	-53.2367	25.2573	27.1641	-15.9089	-20.3022	78.7877	-6.28775	23.2816	-53.2367	25.2573	27.1641	-15.9089	-20.3022	78.7877	-6.28775
11.2919	39.0435	-1.77463	37.0169	-44.5053	22.451	21.4117	-37.9074	11.2919	39.0435	-1.77463	37.0169	-44.5053	22.451	21.4117	-37.9074	11.2919	39.0435	-1.77463	37.0169	-44.5053	22.451	21.4117	-37.9074	11.2919	39.0435	-1.77463
5.18266	-44.0198	15.6183	39.058	-27.8586	16.8649	27.4529	-67.981	5.18266	-44.0198	15.6183	39.058	-27.8586	16.8649	27.4529	-67.981	5.18266	-44.0198	15.6183	39.058	-27.8586	16.8649	27.4529	-67.981	5.18266	-44.0198	15.6183
8.12381	-134.393	19.158	-17.4576	-26.0784	8.44951	31.0826	-83.2501	8.12381	-134.393	19.158	-17.4576	-26.0784	8.44951	31.0826	-83.2501	8.12381	-134.393	19.158	-17.4576	-26.0784	8.44951	31.0826	-83.2501	8.12381	-134.393	19.158
14.776	-71.2621	9.07911	-21.6065	10.1873	1.18467	12.645	-71.4474	14.776	-71.2621	9.07911	-21.6065	10.1873	1.18467	12.645	-71.4474	14.776	-71.2621	9.07911	-21.6065	10.1873	1.18467	12.645	-71.4474	14.776	-71.2621	9.07911
28.1068	57.624	-1.52746	115.703	-4.70561	17.0022	29.7608	-42.935	28.1068	57.624	-1.52746	115.703	-4.70561	17.0022	29.7608	-42.935	28.1068	57.624	-1.52746	115.703	-4.70561	17.0022	29.7608	-42.935	28.1068	57.624	-1.52746
64.6459	-7.09494	-5.96248	116.956	25.5456	17.6589	23.4158	-19.3638	64.6459	-7.09494	-5.96248	116.956	25.5456	17.6589	23.4158	-19.3638	64.6459	-7.09494	-5.96248	116.956	25.5456	17.6589	23.4158	-19.3638	64.6459	-7.09494	-5.96248
38.8712	-156.833	-10.6184	-31.2807	34.09	6.56733	29.3355	-11.257	38.8712	-156.833	-10.6184	-31.2807	34.09	6.56733	29.3355	-11.257	38.8712	-156.833	-10.6184	-31.2807	34.09	6.56733	29.3355	-11.257	38.8712	-156.833	-10.6184
12.527	-134.72	-10.2679	-31.3366	30.666	-20.3818	29.8007	-13.5775	12.527	-134.72	-10.2679	-31.3366	30.666	-20.3818	29.8007	-13.5775	12.527	-134.72	-10.2679	-31.3366	30.666	-20.3818	29.8007	-13.5775	12.527	-134.72	-10.2679
2.01247	-98.8322	1.34289	-38.8245	10.6146	-20.8749	26.2473	-21.1033	2.01247	-98.8322	1.34289	-38.8245	10.6146	-20.8749	26.2473	-21.1033	2.01247	-98.8322	1.34289	-38.8245	10.6146	-20.8749	26.2473	-21.1033	2.01247	-98.8322	1.34289
-12.6435	-75.507	8.61686	-115.458	-7.56891	-15.2377	21.7576	-30.5011	-12.6435	-75.507	8.61686	-115.458	-7.56891	-15.2377	21.7576	-30.5011	-12.6435	-75.507	8.61686	-115.458	-7.56891	-15.2377	21.7576	-30.5011	-12.6435	-75.507	8.61686
-28.089	-42.2465	48.2889	-12.3084	-19.8992	-31.039	14.5939	-30.6156	-28.089	-42.2465	48.2889	-12.3084	-19.8992	-31.039	14.5939	-30.6156	-28.089	-42.2465	48.2889	-12.3084	-19.8992	-31.039	14.5939	-30.6156	-28.089	-42.2465	48.2889
-15.1711	104.595	59.0187	134.956	-1.89406	-22.9719	16.603	-10.38	-15.1711	104.595	59.0187	134.956	-1.89406	-22.9719	16.603	-10.38	-15.1711	104.595	59.0187	134.956	-1.89406	-22.9719	16.603	-10.38	-15.1711	104.595	59.0187
18.698	109.321	52.2401	140.166	22.7808	-23.3243	31.1778	25.2785	18.698	109.321	52.2401	140.166	22.7808	-23.3243	31.1778	25.2785	18.698	109.321	52.2401	140.166	22.7808	-23.3243	31.1778	25.2785	18.698	109.321	52.2401
12.9199	-75.4995	33.4632	22.0141	25.6114	-8.6459	52.2067	59.0102	12.9199	-75.4995	33.4632	22.0141	25.6114	-8.6459	52.2067	59.0102	12.9199	-75.4995	33.4632	22.0141	25.6114	-8.6459	52.2067	59.0102	12.9199	-75.4995	33.4632
7.16858	-43.747	3.34746	-38.3254	48.9087	-5.23575	44.3384	76.7589	7.16858	-43.747	3.34746	-38.3254	48.9087	-5.23575	44.3384	76.7589	7.16858	-43.747	3.34746	-38.3254	48.9087	-5.23575	44.3384	76.7589	7.16858	-43.747	3.34746
-9.80507	-75.5869	-32.6645	-51.0366	65.6524	-4.57188	32.0456	72.5662	-9.80507	-75.5869	-32.6645	-51.0366	65.6524	-4.57188	32.0456	72.5662	-9.80507	-75.5869	-32.6645	-51.0366	65.6524	-4.57188	32.0456	72.5662	-9.80507	-75.5869	-32.6645
-3.65003	-137.381	-55.9291	-129.411	52.1672	-4.31582	28.1342	45.8168	-3.65003	-137.381	-55.9291	-129.411	52.1672	-4.31582	28.1342	45.8168	-3.65003	-137.381	-55.9291	-129.411	52.1672	-4.31582	28.1342	45.8168	-3.65003	-137.381	-55.9291
-11.198	-131.034	-64.1525	-162.978	21.7024	-11.3616	28.5355	5.33918	-11.198	-131.034	-64.1525	-162.978	21.7024	-11.3616	28.5355	5.33918	-11.198	-131.034	-64.1525	-162.978	21.7024	-11.3616	28.5355	5.33918	-11.198	-131.034	-64.1525
-41.9178	-156.833	-43.3101	-150.239	-3.4841	-9.08137	30.7193	-29.9452	-41.9178	-156.833	-43.3101	-150.239	-3.4841	-9.08137	30.7193	-29.9452	-41.9178	-156.833	-43.3101	-150.239	-3.4841	-9.08137	30.7193	-29.9452	-41.9178	-156.833	-43.3101
4.31408	-15.3616	-41.6783	-136.037	0.218816	-11.3288	21.2908	-43.7612	4.31408	-15.3616	-41.6783	-136.037	0.218816	-11.3288	21.2908	-43.7612	4.31408	-15.3616	-41.6783	-136.037	0.218816	-11.3288	21.2908	-43.7612	4.31408	-15.3616	-41.6783
-9.13702	91.1805	-34.2937	-94.0468	3.18465	-5.43207	20.0104	-33.6252	-9.13702	91.1805	-34.2937	-94.0468	3.18465	-5.43207	20.0104	-33.6252	-9.13702	91.1805	-34.2937	-94.0468	3.18465	-5.43207	20.0104	-33.6252	-9.13702	91.1805	-34.2937
-15.7441	77.7257	-31.0454	-96.741	11.5189	-5.14284	2.6576	-9.77388	-15.7441	77.7257	-31.0454	-96.741	11.5189	-5.14284	2.6576	-9.77388	-15.7441	77.7257	-31.0454	-96.741	11.5189	-5.14284	2.6576	-9.77388	-15.7441	77.7257	-31.0454
-22.0462	77.302	-1.9714	-95.0654	10.2471	-14.0735	13.5284	15.731	-22.0462	77.302	-1.9714	-95.0654	10.2471	-14.0735	13.5284	15.731	-22.0462	77.302	-1.9714	-95.0654	10.2471	-14.0735	13.5284	15.731	-22.0462	77.302	-1.9714
9.14992	224.745	-0.908851	-70.6278	-36.2819	-16.6112	25.4674	36.1894	9.14992	224.745	-0.908851	-70.6278	-36.2819	-16.6112	25.4674	36.1894	9.14992	224.745	-0.908851	-70.6278	-36.2819	-16.6112	25.4674	36.1894	9.14992	224.745	-0.908851
16.7682	131.821	-4.10673	-19.0077	-15.3811	-43.2657	16.7594	47.8212	16.7682	131.821	-4.10673	-19.0077	-15.3811	-43.2657	16.7594	47.8212	16.7682	131.821	-4.10673	-19.0077	-15.3811	-43.2657	16.7594	47.8212	16.7682	131.821	-4.10673
6.6987	40.2806	-1.21405	-102.465	-0.00266729	-22.3195	12.9485	45.6376	6.6987	40.2806	-1.21405	-102.465	-0.00266729	-22.3195	12.9485	45.6376	6.6987	40.2806	-1.21405	-102.465	-0.00266729	-22.3195	12.9485	45.6376	6.6987	40.2806	-1.21405
-11.5487	112.605	-0.145933	-123.014	23.0623	-28.8919	26.7397	26.3657	-11.5487	112.605	-0.145933	-123.014	23.0623	-28.8919	26.7397	26.3657	-11.5487	112.605	-0.145933	-123.014	23.0623	-28.8919	26.7397	26.3657	-11.5487	112.605	-0.145933
-9.55525	156.593	22.5105	19.4485	14.3595	-9.07143	21.6602	-7.44339	-9.55525	156.593	22.5105	19.4485	14.3595	-9.07143	21.6602	-7.44339	-9.55525	156.593	22.5105	19.4485	14.3595	-9.07143	21.6602	-7.44339	-9.55525	156.593	22.5105
-20.186	-140.455	15.9137	165.296	-1.12134	21.4544	14.3233	-47.1204	-20.186	-140.455	15.9137	165.296	-1.12134	21.4544	14.3233	-47.1204	-20.186	-140.455	15.9137	165.296	-1.12134	21.4544	14.3233	-47.1204	-20.186	-140.455	15.9137
2.43998	-125.492	3.91256	280.24	-16.4416	16.8241	18.0549	-80.6028	2.43998	-125.492	3.91256	280.24	-16.4416	16.8241	18.0549	-80.6028	2.43998	-125.492	3.91256	280.24	-16.4416	16.8241	18.0549	-80.6028	2.43998	-125.492	3.91256
47.4645	-156.63	10.6762	239.212	-15.8045	17.5287	3.37248	-91.5792	47.4645	-156.63	10.6762	239.212	-15.8045	17.5287	3.37248	-91.5792	47.4645	-156.63	10.6762	239.212	-15.8045	17.5287	3.37248	-91.5792	47.4645	-156.63	10.6762
45.159	-116.384	5.09112	222.597	-14.8143	1.20932	10.79	-63.5478	45.159	-116.384	5.09112	222.597	-14.8143	1.20932	10.79	-63.5478	45.159	-116.384	5.09112	222.597	-14.8143	1.20932	10.79	-63.5478	45.159	-116.384	5.09112
19.0617	-68.4397	33.6561	108.862	-24.4161	-7.29947	-15.7146	0.00867343	19.0617	-68.4397	33.6561	108.862	-24.4161	-7.29947	-15.7146	0.00867343	19.0617	-68.4397	33.6561	108.862	-24.4161	-7.29947	-15.7146	0.00867343	19.0617	-68.4397	33.6561
7.60594	-15.6838	46.7857	-24.0222	-10.5057	2.53673	-16.279	66.9841	7.60594	-15.6838	46.7857	-24.0222	-10.5057	2.53673	-16.279	66.9841	7.60594	-15.6838	46.7857	-24.0222	-10.5057	2.53673	-16.279	66.9841	7.60594	-15.6838	46.7857
-8.44434	67.879	28.7893	-280.538	-2.41864	14.8341	-17.9072	100.382	-8.44434	67.879	28.7893	-280.538	-2.41864	14.8341	-17.9072	100.382	-8.44434	67.879	28.7893	-280.538	-2.41864	14.8341	-17.9072	100.382	-8.44434	67.879	28.7893
-22.9824	82.9623	29.0487	-447.237	8.29537	-39.4736	-11.3865	85.281	-22.9824	82.9623	29.0487	-447.237	8.29537	-39.4736	-11.3865	85.281	-22.9824	82.9623	29.0487	-447.237	8.29537	-39.4736	-11.3865	85.281	-22.9824	82.9623	29.0487
-28.9951	115.877	11.7885	-111.687	32.9063	-59.4535	-5.78605	31.7103	-28.9951	115.877	11.7885	-111.687	32.9063	-59.4535	-5.78605	31.7103	-28.9951	115.877	11.7885	-111.687	32.9063	-59.4535	-5.78605	31.7103	-28.9951	115.877	11.7885
-22.9292	101.82	7.79154	309.623	32.5745	-10.6128	-10.327	-34.8664	-22.9292	101.82	7.79154	309.623	32.5745	-10.6128	-10.327	-34.8664	-22.9292	101.82	7.79154	309.623	32.5745	-10.6128	-10.327	-34.8664	-22.9292	101.82	7.79154
-21.9568	120.383	15.7661	381.735	35.5841	17.6256	-23.9831	-76.3306	-21.9568	120.383	15.7661	381.735	35.5841	17.6256	-23.9831	-76.3306	-21.9568	120.383	15.7661	381.735	35.5841	17.6256	-23.9831	-76.3306	-21.9568	120.383	15.7661
-16.5436	87.9533	9.10868	270.64	17.4381	23.3993	-17.2106	-56.8951	-16.5436	87.9533	9.10868	270.64	17.4381	23.3993	-17.2106	-56.8951	-16.5436	87.9533	9.10868	270.64	17.4381	23.3993	-17.2106	-56.8951	-16.5436	87.9533	9.10868
1.86504	65.1834	0.0507321	147.959	19.8516	-20.6491	-15.3259	28.6292	1.86504	65.1834	0.0507321	147.959	19.8516	-20.6491	-15.3259	28.6292	1.86504	65.1834	0.0507321	147.959	19.8516	-20.6491	-15.3259	28.6292	1.86504	65.1834	0.0507321
13.8979	-57.1831	-8.3374	31.1134	-13.7881	-42.1261	-27.8452	145.587	13.8979	-57.1831	-8.3374	31.1134	-13.7881	-42.1261	-27.8452	145.587	13.8979	-57.1831	-8.3374	31.1134	-13.7881	-42.1261	-27.8452	145.587	13.8979	-57.1831	-8.3374
29.5879	-85.1067	-4.33406	-59.6668	-7.86811	-50.6664	-19.0402	241.865	29.5879	-85.1067	-4.33406	-59.6668	-7.86811	-50.6664	-19.0402	241.865	29.5879	-85.1067	-4.33406	-59.6668	-7.86811	-50.6664	-19.0402	241.865	29.5879	-85.1067	-4.33406
57.1933	-36.4406	-2.00261	-136.746	-10.2352	-42.3202	-3.47105	276.964	57.1933	-36.4406	-2.00261	-136.746	-10.2352	-42.3202	-3.47105	276.964	57.1933	-36.4406	-2.00261	-136.746	-10.2352	-42.3202	-3.47105	276.964	57.1933	-36.4406	-2.00261
38.5372	59.3291	5.62957	-183.597	-12.6662	-41.9075	-16.6385	237.523	38.5372	59.3291	5.62957	-183.597	-12.6662	-41.9075	-16.6385	237.523	38.5372	59.3291	5.62957	-183.597	-12.6662	-41.9075	-16.6385	237.523	38.5372	59.3291	5.62957
39.439	205.778	6.92783	-148.146	-5.96488	-57.2991	-3.72646	140.715	39.439	205.778	6.92783	-148.146	-5.96488	-57.2991	-3.72646	140.715	39.439	205.778	6.92783	-148.146	-5.96488	-57.2991	-3.72646	140.715	39.439	205.778	6.92783
35.0391	210.017	14.2481	-143.602	-21.0033	-58.1734	-18.3411	28.5021	35.0391	210.017	14.2481	-143.602	-21.0033	-58.1734	-18.3411	28.5021	35.0391	210.017	14.2481	-143.602	-21.0033	-58.1734	-18.3411	28.5021	35.0391	210.017	14.2481
19.5768	23.0039	6.77968	-167.988	-35.4855	-52.4944	-21.2256	-55.0526	19.5768	23.0039	6.77968	-167.988	-35.4855	-52.4944	-21.2256	-55.0526	19.5768	23.0039	6.77968	-167.988	-35.4855	-52.4944	-21.2256	-55.0526	19.5768	23.0039	6.77968
-10.5881	-92.2127	4.6052	-174.325	-19.7018	-43.7559	-9.49889	-85.596	-10.5881	-92.2127	4.6052	-174.325	-19.7018	-43.7559	-9.49889	-85.596	-10.5881	-92.2127	4.6052	-174.325	-19.7018	-43.7559	-9.49889	-85.596	-10.5881	-92.2127	4.6052
25.2569	-39.3803	7.89484	-145.45	7.68284	-30.7606	-20.1448	-65.4567	25.2569	-39.3803	7.89484	-145.45	7.68284	-30.7606	-20.1448	-65.4567	25.2569	-39.3803	7.89484	-145.45	7.68284	-30.7606	-20.1448	-65.4567	25.2569	-39.3803	7.89484
23.6662	-118.854	5.76281	-95.6035	3.23498	-0.740706	-7.18959	-18.9246	23.6662	-118.854	5.76281	-95.6035	3.23498	-0.740706	-7.18959	-18.9246	23.6662	-118.854	5.76281	-95.6035	3.23498	-0.740706	-7.18959	-18.9246	23.6662	-118.854	5.76281
6.60188	-119.013	-22.5606	-60.997	-30.5644	9.45193	-21.3421	24.2554	6.60188	-119.013	-22.5606	-60.997	-30.5644	9.45193	-21.3421	24.2554	6.60188	-119.013	-22.5606	-60.997	-30.5644	9.45193	-21.3421	24.2554	6.60188	-119.013	-22.5606
16.4649	-80.8489	-42.0501	-32.0107	-47.2143	14.2929	-18.4511	44.316	16.4649	-80.8489	-42.0501	-32.0107	-47.2143	14.2929	-18.4511	44.316	16.4649	-80.8489	-42.0501	-32.0107	-47.2143	14.2929	-18.4511	44.316	16.4649	-80.8489	-42.0501
5.44078	-72.891	-23.7357	-2.23863	-11.2463	33.162	-14.8098	35.6092	5.44078	-72.891	-23.7357	-2.23863	-11.2463	33.162	-14.8098	35.6092	5.44078	-72.891	-23.7357	-2.23863	-11.2463	33.162	-14.8098	35.6092	5.44078	-72.891	-23.7357
14.2687	-119.737	-22.1399	-2.39318	25.4354	36.3338	-11.6216	3.57197	14.2687	-119.737	-22.1399	-2.39318	25.4354	36.3338	-11.6216	3.57197	14.2687	-119.737	-22.1399	-2.39318	25.4354	36.3338	-11.6216	3.57197	14.2687	-119.737	-22.1399
-4.00634	-105.805	-2.59738	-56.2271	41.1213	34.4342	-12.9045	-40.2412	-4.00634	-105.805	-2.59738	-56.2271	41.1213	34.4342	-12.9045	-40.2412	-4.00634	-105.805	-2.59738	-56.2271	41.1213	34.4342	-12.9045	-40.2412	-4.00634	-105.805	-2.59738
-21.9347	-43.7863	3.65758	-269.5	58.8017	29.8587	-26.3461	-83.4533	-21.9347	-43.7863	3.65758	-269.5	58.8017	29.8587	-26.3461	-83.4533	-21.9347	-43.7863	3.65758	-269.5	58.8017	29.8587	-26.3461	-83.4533	-21.9347	-43.7863	3.65758
-34.2369	-93.2565	-0.546796	-106.156	82.6171	32.471	-2.31765	-116.005	-34.2369	-93.2565	-0.546796	-106.156	82.6171	32.471	-2.31765	-116.005	-34.2369	-93.2565	-0.546796	-106.156	82.6171	32.471	-2.31765	-116.005	-34.2369	-93.2565	-0.546796
-32.3664	-124.01	-8.37237	161.24	85.4414	50.4135	-14.3866	-130.491	-32.3664	-124.01	-8.37237	161.24	85.4414	50.4135	-14.3866	-130.491	-32.3664	-124.01	-8.37237	161.24	85.4414	50.4135	-14.3866	-130.491	-32.3664	-124.01	-8.37237
-19.8691	-51.1888	-10.4961	192.496	31.2924	36.8679	-17.6888	-123.52	-19.8691	-51.1888	-10.4961	192.496	31.2924	36.8679	-17.6888	-123.52	-19.8691	-51.1888	-10.4961	192.496	31.2924	36.8679	-17.6888	-123.52	-19.8691	-51.1888	-10.4961
-26.0115	87.1008	4.74593	56.6244	-10.299	28.2764	-27.8098	-99.1135	-26.0115	87.1008	4.74593	56.6244	-10.299	28.2764	-27.8098	-99.1135	-26.0115	87.1008	4.74593	56.6244	-10.299	28.2764	-27.8098	-99.1135	-26.0115	87.1008	4.74593
-32.2477	86.719	7.15931	69.3889	-9.3129	19.2976	-11.7468	-66.2273	-32.2477	86.719	7.15931	69.3889	-9.3129	19.2976	-11.7468	-66.2273	-32.2477	86.719	7.15931	69.3889	-9.3129	19.2976	-11.7468	-66.2273	-32.2477	86.719	7.15931
5.62197	119.564	10.1256	83.4817	-13.0388	18.0207	-6.38085	-33.4374	5.62197	119.564	10.1256	83.4817	-13.0388	18.0207	-6.38085	-33.4374	5.62197	119.564	10.1256	83.4817	-13.0388	18.0207	-6.38085	-33.4374	5.62197	119.564	10.1256
-1.88782	107.578	21.1156	45.2692	-23.9336	-1.7592	-15.3729	-4.14949	-1.88782	107.578	21.1156	45.2692	-23.9336	-1.7592	-15.3729	-4.14949	-1.88782	107.578	21.1156	45.2692	-23.9336	-1.7592	-15.3729	-4.14949	-1.88782	107.578	21.1156
1.07363	129.248	21.8046	4.36824	-51.1609	-2.49357	-30.5851	20.9415	1.07363	129.248	21.8046	4.36824	-51.1609	-2.49357	-30.5851	20.9415	1.07363	129.248	21.8046	4.36824	-51.1609	-2.49357	-30.5851	20.9415	1.07363	129.248	21.8046
5.18648	-0.225834	6.9962	-15.1843	-59.2526	-2.01582	-14.5401	39.2837	5.18648	-0.225834	6.9962	-15.1843	-59.2526	-2.01582	-14.5401	39.2837	5.18648	-0.225834	6.9962	-15.1843	-59.2526	-2.01582	-14.5401	39.2837	5.18648	-0.225834	6.9962
9.28385	-105.973	21.2413	-22.9833	-78.2279	-3.79149	-20.0091	47.9187	9.28385	-105.973	21.2413	-22.9833	-78.2279	-3.79149	-20.0091	47.9187	9.28385	-105.973	21.2413	-22.9833	-78.2279	-3.79149	-20.0091	47.9187	9.28385	-105.973	21.2413
-4.06413	-89.5205	4.05837	-32.7289	-59.1338	-0.498876	-8.67292	47.39	-4.06413	-89.5205	4.05837	-32.7289	-59.1338	-0.498876	-8.67292	47.39	-4.06413	-89.5205	4.05837	-32.7289	-59.1338	-0.498876	-8.67292	47.39	-4.06413	-89.5205	4.05837
-17.2886	-79.5607	20.6474	-47.4739	-33.3308	-6.50411	-1.61561	40.7887	-17.2886	-79.5607	20.6474	-47.4739	-33.3308	-6.50411	-1.61561	40.7887	-17.2886	-79.5607	20.6474	-47.4739	-33.3308	-6.50411	-1.61561	40.7887	-17.2886	-79.5607	20.6474
-1.42877	-24.6625	20.8619	-14.1719	-14.6595	6.97011	-2.8738	29.8556	-1.42877	-24.6625	20.8619	-14.1719	-14.6595	6.97011	-2.8738	29.8556	-1.42877	-24.6625	20.8619	-14.1719	-14.6595	6.97011	-2.8738	29.8556	-1.42877	-24.6625	20.8619
9.24568	72.681	-9.13504	-51.2933	-13.6717	7.09443	6.91516	16.2098	9.24568	72.681	-9.13504	-51.2933	-13.6717	7.09443	6.91516	16.2098	9.24568	72.681	-9.13504	-51.2933	-13.6717	7.09443	6.91516	16.2098	9.24568	72.681	-9.13504
0.62207	132.123	3.1294	-75.0307	-10.4759	6.23072	-5.52188	5.51749	0.62207	132.123	3.1294	-75.0307	-10.4759	6.23072	-5.52188	5.51749	0.62207	132.123	3.1294	-75.0307	-10.4759	6.23072	-5.52188	5.51749	0.62207	132.123	3.1294
-12.9741	-26.5166	-2.63336	-45.7474	0.14263	28.5666	5.49975	6.07555	-12.9741	-26.5166	-2.63336	-45.7474	0.14263	28.5666	5.49975	6.07555	-12.9741	-26.5166	-2.63336	-45.7474	0.14263	28.5666	5.49975	6.07555	-12.9741	-26.5166	-2.63336
4.59234	-89.3872	-2.48475	-78.0668	32.4855	14.7319	-0.22923	19.7844	4.59234	-89.3872	-2.48475	-78.0668	32.4855	14.7319	-0.22923	19.7844	4.59234	-89.3872	-2.48475	-78.0668	32.4855	14.7319	-0.22923	19.7844	4.59234	-89.3872	-2.48475
36.9303	-138.951	5.08759	-64.22	32.4634	17.9718	-1.43999	38.7333	36.9303	-138.951	5.08759	-64.22	32.4634	17.9718	-1.43999	38.7333	36.9303	-138.951	5.08759	-64.22	32.4634	17.9718	-1.43999	38.7333	36.9303	-138.951	5.08759
30.1762	-57.1998	5.56114	-6.11862	29.7211	17.7007	-3.87605	50.548	30.1762	-57.1998	5.56114	-6.11862	29.7211	17.7007	-3.87605	50.548	30.1762	-57.1998	5.56114	-6.11862	29.7211	17.7007	-3.87605	50.548	30.1762	-57.1998	5.56114
25.3561	62.0378	15.2584	31.0331	18.8328	16.6251	-16.7532	46.288	25.3561	62.0378	15.2584	31.0331	18.8328	16.6251	-16.7532	46.288	25.3561	62.0378	15.2584	31.0331	18.8328	16.6251	-16.7532	46.288	25.3561	62.0378	15.2584
11.0064	110.892	-2.23952	33.4606	2.77459	7.65978	-1.46407	27.7655	11.0064	110.892	-2.23952	33.4606	2.77459	7.65978	-1.46407	27.7655	11.0064	110.892	-2.23952	33.4606	2.77459	7.65978	-1.46407	27.7655	11.0064	110.892	-2.23952
-1.20501	89.632	-4.74611	-43.8843	-1.79309	-2.244	-12.9684	4.78523	-1.20501	89.632	-4.74611	-43.8843	-1.79309	-2.244	-12.9684	4.78523	-1.20501	89.632	-4.74611	-43.8843	-1.79309	-2.244	-12.9684	4.78523	-1.20501	89.632	-4.74611
[truncated: 267 more rows]
