# Supplementary material for: Effects of hamstring conditioning contraction on landing biomechanics and surface EMG: a randomized controlled trial
Source: Front Bioeng Biotechnol. 2026 Jun 12;14:1702762. doi: 10.3389/fbioe.2026.1702762 (PMC13303611; doi:10.3389/fbioe.2026.1702762)
Supplement: Supplementary file 1 [file DataSheet1.zip › 股二头肌/Post-1.xlsx]

## Sheet: Sheet1
14.08	-14.0674	-68.1283	-15.7386	-4.62524	18.6014	-40.0557	-3.94102	26.5999	14.08	-14.0674	-68.1283	-15.7386	-4.62524	18.6014	-40.0557	-3.94102	26.5999	14.08	-14.0674	-68.1283	-15.7386	-4.62524	18.6014	-40.0557	-3.94102	26.5999
-8.03416	-11.4984	-63.2888	-31.624	13.3293	1.92701	-41.6483	-1.90578	16.0084	-8.03416	-11.4984	-63.2888	-31.624	13.3293	1.92701	-41.6483	-1.90578	16.0084	-8.03416	-11.4984	-63.2888	-31.624	13.3293	1.92701	-41.6483	-1.90578	16.0084
-25.5797	6.57151	-54.6471	4.11631	-1.68097	15.7727	-39.8622	4.83692	27.1198	-25.5797	6.57151	-54.6471	4.11631	-1.68097	15.7727	-39.8622	4.83692	27.1198	-25.5797	6.57151	-54.6471	4.11631	-1.68097	15.7727	-39.8622	4.83692	27.1198
-2.89556	14.5243	-50.6845	23.854	9.42403	3.90592	-35.5239	2.16442	11.8351	-2.89556	14.5243	-50.6845	23.854	9.42403	3.90592	-35.5239	2.16442	11.8351	-2.89556	14.5243	-50.6845	23.854	9.42403	3.90592	-35.5239	2.16442	11.8351
27.9678	-3.29698	-35.6359	6.60826	-17.9381	7.34884	-28.1731	-4.57962	-3.25945	27.9678	-3.29698	-35.6359	6.60826	-17.9381	7.34884	-28.1731	-4.57962	-3.25945	27.9678	-3.29698	-35.6359	6.60826	-17.9381	7.34884	-28.1731	-4.57962	-3.25945
14.0817	6.8537	-25.0918	-7.81385	-23.6182	15.4001	-17.6267	9.85984	-15.3005	14.0817	6.8537	-25.0918	-7.81385	-23.6182	15.4001	-17.6267	9.85984	-15.3005	14.0817	6.8537	-25.0918	-7.81385	-23.6182	15.4001	-17.6267	9.85984	-15.3005
-1.78436	10.5158	6.57388	2.13635	-36.8207	5.03188	-5.9677	7.58224	-9.47805	-1.78436	10.5158	6.57388	2.13635	-36.8207	5.03188	-5.9677	7.58224	-9.47805	-1.78436	10.5158	6.57388	2.13635	-36.8207	5.03188	-5.9677	7.58224	-9.47805
23.0336	34.5236	24.1765	9.83235	-8.98889	4.59446	2.81375	-4.12457	-1.18766	23.0336	34.5236	24.1765	9.83235	-8.98889	4.59446	2.81375	-4.12457	-1.18766	23.0336	34.5236	24.1765	9.83235	-8.98889	4.59446	2.81375	-4.12457	-1.18766
24.5209	39.5074	30.1028	7.88515	0.215338	1.8347	7.00914	3.84558	-4.96307	24.5209	39.5074	30.1028	7.88515	0.215338	1.8347	7.00914	3.84558	-4.96307	24.5209	39.5074	30.1028	7.88515	0.215338	1.8347	7.00914	3.84558	-4.96307
-16.5556	45.5176	28.4714	26.4324	5.96453	6.86058	7.52534	-7.33136	1.35929	-16.5556	45.5176	28.4714	26.4324	5.96453	6.86058	7.52534	-7.33136	1.35929	-16.5556	45.5176	28.4714	26.4324	5.96453	6.86058	7.52534	-7.33136	1.35929
-19.2221	54.8199	36.962	18.1758	19.3575	2.41249	5.48807	-4.90819	4.31149	-19.2221	54.8199	36.962	18.1758	19.3575	2.41249	5.48807	-4.90819	4.31149	-19.2221	54.8199	36.962	18.1758	19.3575	2.41249	5.48807	-4.90819	4.31149
8.55271	40.4522	18.3922	28.3769	33.4369	2.71146	0.400828	-2.9075	8.07648	8.55271	40.4522	18.3922	28.3769	33.4369	2.71146	0.400828	-2.9075	8.07648	8.55271	40.4522	18.3922	28.3769	33.4369	2.71146	0.400828	-2.9075	8.07648
32.7649	28.612	83.0224	-17.7001	20.795	-6.73518	-7.33276	-14.8012	-2.48424	32.7649	28.612	83.0224	-17.7001	20.795	-6.73518	-7.33276	-14.8012	-2.48424	32.7649	28.612	83.0224	-17.7001	20.795	-6.73518	-7.33276	-14.8012	-2.48424
5.44457	4.28277	19.4078	-22.0396	-2.41751	-6.97821	-16.8296	-1.80586	15.6803	5.44457	4.28277	19.4078	-22.0396	-2.41751	-6.97821	-16.8296	-1.80586	15.6803	5.44457	4.28277	19.4078	-22.0396	-2.41751	-6.97821	-16.8296	-1.80586	15.6803
2.18065	5.88435	-33.6933	-21.8647	7.64036	-11.1537	-26.2616	-7.90788	4.46666	2.18065	5.88435	-33.6933	-21.8647	7.64036	-11.1537	-26.2616	-7.90788	4.46666	2.18065	5.88435	-33.6933	-21.8647	7.64036	-11.1537	-26.2616	-7.90788	4.46666
-16.4205	-2.58777	-76.0466	-0.263563	21.1279	5.81305	-33.154	10.1757	-8.58214	-16.4205	-2.58777	-76.0466	-0.263563	21.1279	5.81305	-33.154	10.1757	-8.58214	-16.4205	-2.58777	-76.0466	-0.263563	21.1279	5.81305	-33.154	10.1757	-8.58214
-20.0573	2.89991	-91.9775	22.4864	4.58214	0.81279	-35.692	10.6989	-21.4021	-20.0573	2.89991	-91.9775	22.4864	4.58214	0.81279	-35.692	10.6989	-21.4021	-20.0573	2.89991	-91.9775	22.4864	4.58214	0.81279	-35.692	10.6989	-21.4021
-16.9993	37.3518	-85.7464	4.07285	8.69028	4.786	-34.4207	-1.02723	-9.14614	-16.9993	37.3518	-85.7464	4.07285	8.69028	4.786	-34.4207	-1.02723	-9.14614	-16.9993	37.3518	-85.7464	4.07285	8.69028	4.786	-34.4207	-1.02723	-9.14614
11.249	34.23	-82.8832	-26.8023	16.4479	-6.444	-32.1993	8.8517	-14.0746	11.249	34.23	-82.8832	-26.8023	16.4479	-6.444	-32.1993	8.8517	-14.0746	11.249	34.23	-82.8832	-26.8023	16.4479	-6.444	-32.1993	8.8517	-14.0746
-24.8921	28.3053	-64.5955	-6.18778	2.07152	-5.54217	-31.4635	-0.532764	-2.07219	-24.8921	28.3053	-64.5955	-6.18778	2.07152	-5.54217	-31.4635	-0.532764	-2.07219	-24.8921	28.3053	-64.5955	-6.18778	2.07152	-5.54217	-31.4635	-0.532764	-2.07219
-51.3622	-6.84937	-41.8323	16.4677	5.08945	-2.46244	-31.6334	-3.83651	5.73228	-51.3622	-6.84937	-41.8323	16.4677	5.08945	-2.46244	-31.6334	-3.83651	5.73228	-51.3622	-6.84937	-41.8323	16.4677	5.08945	-2.46244	-31.6334	-3.83651	5.73228
-6.05857	-4.49559	-3.89131	0.0155588	-3.03752	-5.62437	-31.023	13.0808	4.9671	-6.05857	-4.49559	-3.89131	0.0155588	-3.03752	-5.62437	-31.023	13.0808	4.9671	-6.05857	-4.49559	-3.89131	0.0155588	-3.03752	-5.62437	-31.023	13.0808	4.9671
7.79011	-12.7021	66.7259	-13.5597	-3.03683	4.20676	-30.0146	-4.55894	-1.37945	7.79011	-12.7021	66.7259	-13.5597	-3.03683	4.20676	-30.0146	-4.55894	-1.37945	7.79011	-12.7021	66.7259	-13.5597	-3.03683	4.20676	-30.0146	-4.55894	-1.37945
19.2606	-16.5083	-7.60722	30.7768	-5.89415	2.77317	-29.7581	-1.49736	1.25701	19.2606	-16.5083	-7.60722	30.7768	-5.89415	2.77317	-29.7581	-1.49736	1.25701	19.2606	-16.5083	-7.60722	30.7768	-5.89415	2.77317	-29.7581	-1.49736	1.25701
11.6924	10.6022	-21.3895	28.8068	3.93747	6.37182	-30.2734	0.800726	-5.53429	11.6924	10.6022	-21.3895	28.8068	3.93747	6.37182	-30.2734	0.800726	-5.53429	11.6924	10.6022	-21.3895	28.8068	3.93747	6.37182	-30.2734	0.800726	-5.53429
-5.18774	10.3236	-15.5215	14.3009	2.46331	-2.17617	-29.4666	0.795198	1.7147	-5.18774	10.3236	-15.5215	14.3009	2.46331	-2.17617	-29.4666	0.795198	1.7147	-5.18774	10.3236	-15.5215	14.3009	2.46331	-2.17617	-29.4666	0.795198	1.7147
3.79143	22.3392	15.8937	7.92793	-6.0254	-4.70347	-25.1197	-9.90808	1.15116	3.79143	22.3392	15.8937	7.92793	-6.0254	-4.70347	-25.1197	-9.90808	1.15116	3.79143	22.3392	15.8937	7.92793	-6.0254	-4.70347	-25.1197	-9.90808	1.15116
11.4864	23.9469	14.6256	-23.8734	-1.06836	-5.47415	-18.601	-16.2218	7.37179	11.4864	23.9469	14.6256	-23.8734	-1.06836	-5.47415	-18.601	-16.2218	7.37179	11.4864	23.9469	14.6256	-23.8734	-1.06836	-5.47415	-18.601	-16.2218	7.37179
12.0126	12.7912	3.3576	-8.51992	4.03022	3.28747	-14.0322	-6.46968	2.20266	12.0126	12.7912	3.3576	-8.51992	4.03022	3.28747	-14.0322	-6.46968	2.20266	12.0126	12.7912	3.3576	-8.51992	4.03022	3.28747	-14.0322	-6.46968	2.20266
12.195	22.5543	-23.8123	1.60976	2.87869	-3.6586	-13.8297	-13.904	1.26773	12.195	22.5543	-23.8123	1.60976	2.87869	-3.6586	-13.8297	-13.904	1.26773	12.195	22.5543	-23.8123	1.60976	2.87869	-3.6586	-13.8297	-13.904	1.26773
0.442792	22.3401	-32.8019	8.06885	-1.16074	-1.45897	-15.766	-6.97202	7.61472	0.442792	22.3401	-32.8019	8.06885	-1.16074	-1.45897	-15.766	-6.97202	7.61472	0.442792	22.3401	-32.8019	8.06885	-1.16074	-1.45897	-15.766	-6.97202	7.61472
12.6575	19.9878	-38.5499	-40.142	-14.229	-2.0219	-15.7652	24.3814	19.4292	12.6575	19.9878	-38.5499	-40.142	-14.229	-2.0219	-15.7652	24.3814	19.4292	12.6575	19.9878	-38.5499	-40.142	-14.229	-2.0219	-15.7652	24.3814	19.4292
-11.4045	4.21567	-45.8448	-15.5182	-13.6489	-6.86558	-12.1844	25.1745	9.12509	-11.4045	4.21567	-45.8448	-15.5182	-13.6489	-6.86558	-12.1844	25.1745	9.12509	-11.4045	4.21567	-45.8448	-15.5182	-13.6489	-6.86558	-12.1844	25.1745	9.12509
-11.6785	-6.86899	0.133837	7.82196	-11.3056	-4.20766	-7.37666	17.5088	3.55892	-11.6785	-6.86899	0.133837	7.82196	-11.3056	-4.20766	-7.37666	17.5088	3.55892	-11.6785	-6.86899	0.133837	7.82196	-11.3056	-4.20766	-7.37666	17.5088	3.55892
-10.0638	-24.1193	16.391	18.0767	0.120349	3.28257	-6.37273	15.2058	16.2412	-10.0638	-24.1193	16.391	18.0767	0.120349	3.28257	-6.37273	15.2058	16.2412	-10.0638	-24.1193	16.391	18.0767	0.120349	3.28257	-6.37273	15.2058	16.2412
-3.98634	-29.0393	11.196	25.0387	21.9951	1.55039	-9.97973	5.2377	7.51168	-3.98634	-29.0393	11.196	25.0387	21.9951	1.55039	-9.97973	5.2377	7.51168	-3.98634	-29.0393	11.196	25.0387	21.9951	1.55039	-9.97973	5.2377	7.51168
18.2897	-1.96513	-11.6881	33.735	13.956	4.05681	-14.712	0.0244621	3.71242	18.2897	-1.96513	-11.6881	33.735	13.956	4.05681	-14.712	0.0244621	3.71242	18.2897	-1.96513	-11.6881	33.735	13.956	4.05681	-14.712	0.0244621	3.71242
21.1894	25.7151	11.6086	8.70906	-20.328	2.98813	-16.5594	1.23047	2.68788	21.1894	25.7151	11.6086	8.70906	-20.328	2.98813	-16.5594	1.23047	2.68788	21.1894	25.7151	11.6086	8.70906	-20.328	2.98813	-16.5594	1.23047	2.68788
31.7265	11.4819	16.4966	6.07059	-19.032	5.37758	-13.749	3.43764	-1.88037	31.7265	11.4819	16.4966	6.07059	-19.032	5.37758	-13.749	3.43764	-1.88037	31.7265	11.4819	16.4966	6.07059	-19.032	5.37758	-13.749	3.43764	-1.88037
27.1384	-5.85359	8.77263	22.6106	-0.234811	2.09579	-8.51698	13.7426	-3.96437	27.1384	-5.85359	8.77263	22.6106	-0.234811	2.09579	-8.51698	13.7426	-3.96437	27.1384	-5.85359	8.77263	22.6106	-0.234811	2.09579	-8.51698	13.7426	-3.96437
18.1848	-6.6083	8.92071	19.1419	5.22583	1.78944	-7.03293	6.94431	-5.88123	18.1848	-6.6083	8.92071	19.1419	5.22583	1.78944	-7.03293	6.94431	-5.88123	18.1848	-6.6083	8.92071	19.1419	5.22583	1.78944	-7.03293	6.94431	-5.88123
11.1728	-19.511	25.0243	-10.8565	1.95948	-0.281654	-13.3158	-3.62315	-0.445864	11.1728	-19.511	25.0243	-10.8565	1.95948	-0.281654	-13.3158	-3.62315	-0.445864	11.1728	-19.511	25.0243	-10.8565	1.95948	-0.281654	-13.3158	-3.62315	-0.445864
-1.00652	-29.9891	29.8749	-12.2912	2.4137	0.663964	-26.0705	1.23289	-7.9136	-1.00652	-29.9891	29.8749	-12.2912	2.4137	0.663964	-26.0705	1.23289	-7.9136	-1.00652	-29.9891	29.8749	-12.2912	2.4137	0.663964	-26.0705	1.23289	-7.9136
-16.7677	-44.4168	12.2734	23.2408	1.34149	-3.69004	-40.6901	-12.7027	-1.27054	-16.7677	-44.4168	12.2734	23.2408	1.34149	-3.69004	-40.6901	-12.7027	-1.27054	-16.7677	-44.4168	12.2734	23.2408	1.34149	-3.69004	-40.6901	-12.7027	-1.27054
-18.6864	-27.2902	10.9752	-2.53838	8.35185	2.3546	-51.2699	-10.5031	-1.32793	-18.6864	-27.2902	10.9752	-2.53838	8.35185	2.3546	-51.2699	-10.5031	-1.32793	-18.6864	-27.2902	10.9752	-2.53838	8.35185	2.3546	-51.2699	-10.5031	-1.32793
-38.1196	-25.6069	3.11117	-4.40562	17.7242	5.70047	-53.6906	-7.4319	3.74225	-38.1196	-25.6069	3.11117	-4.40562	17.7242	5.70047	-53.6906	-7.4319	3.74225	-38.1196	-25.6069	3.11117	-4.40562	17.7242	5.70047	-53.6906	-7.4319	3.74225
-20.2024	-24.8782	-9.70622	31.685	30.9733	5.55789	-49.1992	4.13296	6.40218	-20.2024	-24.8782	-9.70622	31.685	30.9733	5.55789	-49.1992	4.13296	6.40218	-20.2024	-24.8782	-9.70622	31.685	30.9733	5.55789	-49.1992	4.13296	6.40218
-0.4038	-9.85405	2.89371	-5.49098	10.6776	-4.56853	-41.8208	4.14496	10.2461	-0.4038	-9.85405	2.89371	-5.49098	10.6776	-4.56853	-41.8208	4.14496	10.2461	-0.4038	-9.85405	2.89371	-5.49098	10.6776	-4.56853	-41.8208	4.14496	10.2461
8.74322	13.1319	-10.7864	-3.09664	-0.209474	9.85692	-35.5286	-4.69366	1.58178	8.74322	13.1319	-10.7864	-3.09664	-0.209474	9.85692	-35.5286	-4.69366	1.58178	8.74322	13.1319	-10.7864	-3.09664	-0.209474	9.85692	-35.5286	-4.69366	1.58178
4.70633	23.7684	-36.3756	10.6609	-4.7022	7.96744	-32.3086	-3.9916	-4.71053	4.70633	23.7684	-36.3756	10.6609	-4.7022	7.96744	-32.3086	-3.9916	-4.71053	4.70633	23.7684	-36.3756	10.6609	-4.7022	7.96744	-32.3086	-3.9916	-4.71053
-2.66203	34.3981	-56.9975	-16.6481	4.68339	3.70266	-32.7188	-0.559136	-18.731	-2.66203	34.3981	-56.9975	-16.6481	4.68339	3.70266	-32.7188	-0.559136	-18.731	-2.66203	34.3981	-56.9975	-16.6481	4.68339	3.70266	-32.7188	-0.559136	-18.731
-9.48358	21.8983	-56.7535	-55.1233	9.86202	-0.704907	-38.8509	6.87127	-14.6703	-9.48358	21.8983	-56.7535	-55.1233	9.86202	-0.704907	-38.8509	6.87127	-14.6703	-9.48358	21.8983	-56.7535	-55.1233	9.86202	-0.704907	-38.8509	6.87127	-14.6703
11.0722	15.3742	-39.384	-60.5065	14.894	12.6444	-52.8615	6.18313	-10.6784	11.0722	15.3742	-39.384	-60.5065	14.894	12.6444	-52.8615	6.18313	-10.6784	11.0722	15.3742	-39.384	-60.5065	14.894	12.6444	-52.8615	6.18313	-10.6784
12.1307	14.1528	-9.57562	-21.1919	16.4559	6.32725	-69.7398	-0.267696	-5.35707	12.1307	14.1528	-9.57562	-21.1919	16.4559	6.32725	-69.7398	-0.267696	-5.35707	12.1307	14.1528	-9.57562	-21.1919	16.4559	6.32725	-69.7398	-0.267696	-5.35707
35.5649	10.1499	-36.3577	-6.96465	0.198866	16.9415	-76.7051	3.38894	-1.80408	35.5649	10.1499	-36.3577	-6.96465	0.198866	16.9415	-76.7051	3.38894	-1.80408	35.5649	10.1499	-36.3577	-6.96465	0.198866	16.9415	-76.7051	3.38894	-1.80408
32.2304	15.5331	-55.0751	-7.96829	-21.2684	4.49794	-64.2394	10.9607	3.80516	32.2304	15.5331	-55.0751	-7.96829	-21.2684	4.49794	-64.2394	10.9607	3.80516	32.2304	15.5331	-55.0751	-7.96829	-21.2684	4.49794	-64.2394	10.9607	3.80516
-11.0229	-1.40153	-43.2313	16.7331	-25.4677	0.104633	-33.9902	-0.0449684	-7.42137	-11.0229	-1.40153	-43.2313	16.7331	-25.4677	0.104633	-33.9902	-0.0449684	-7.42137	-11.0229	-1.40153	-43.2313	16.7331	-25.4677	0.104633	-33.9902	-0.0449684	-7.42137
6.12879	-12.1116	-24.1457	15.0356	-16.504	15.5437	1.81091	-7.63503	-3.95782	6.12879	-12.1116	-24.1457	15.0356	-16.504	15.5437	1.81091	-7.63503	-3.95782	6.12879	-12.1116	-24.1457	15.0356	-16.504	15.5437	1.81091	-7.63503	-3.95782
-0.788534	-2.45088	11.5175	44.5228	-4.22867	8.08103	29.4156	3.00415	-2.42883	-0.788534	-2.45088	11.5175	44.5228	-4.22867	8.08103	29.4156	3.00415	-2.42883	-0.788534	-2.45088	11.5175	44.5228	-4.22867	8.08103	29.4156	3.00415	-2.42883
15.5174	26.8822	14.0488	30.9639	4.1102	4.60839	42.9456	-6.70416	6.56479	15.5174	26.8822	14.0488	30.9639	4.1102	4.60839	42.9456	-6.70416	6.56479	15.5174	26.8822	14.0488	30.9639	4.1102	4.60839	42.9456	-6.70416	6.56479
37.1984	23.826	-0.535868	11.8092	0.294435	-6.67915	43.822	-5.3495	8.66572	37.1984	23.826	-0.535868	11.8092	0.294435	-6.67915	43.822	-5.3495	8.66572	37.1984	23.826	-0.535868	11.8092	0.294435	-6.67915	43.822	-5.3495	8.66572
16.9918	-6.30092	-40.5145	24.7273	20.269	-10.871	34.9777	-3.88242	15.2312	16.9918	-6.30092	-40.5145	24.7273	20.269	-10.871	34.9777	-3.88242	15.2312	16.9918	-6.30092	-40.5145	24.7273	20.269	-10.871	34.9777	-3.88242	15.2312
-26.7061	-5.95609	-43.2861	42.4052	10.1592	-9.02792	20.0154	4.23232	10.6232	-26.7061	-5.95609	-43.2861	42.4052	10.1592	-9.02792	20.0154	4.23232	10.6232	-26.7061	-5.95609	-43.2861	42.4052	10.1592	-9.02792	20.0154	4.23232	10.6232
-27.4587	-7.73159	-45.4209	18.6967	-8.80649	3.78745	3.81064	7.41881	-0.365568	-27.4587	-7.73159	-45.4209	18.6967	-8.80649	3.78745	3.81064	7.41881	-0.365568	-27.4587	-7.73159	-45.4209	18.6967	-8.80649	3.78745	3.81064	7.41881	-0.365568
6.25509	-12.9524	-48.6242	-5.63714	-10.8734	17.469	-10.4255	-4.13977	-7.00987	6.25509	-12.9524	-48.6242	-5.63714	-10.8734	17.469	-10.4255	-4.13977	-7.00987	6.25509	-12.9524	-48.6242	-5.63714	-10.8734	17.469	-10.4255	-4.13977	-7.00987
10.4867	-6.30028	-53.9006	-32.0257	-22.3433	1.31931	-20.6211	1.85883	-11.6972	10.4867	-6.30028	-53.9006	-32.0257	-22.3433	1.31931	-20.6211	1.85883	-11.6972	10.4867	-6.30028	-53.9006	-32.0257	-22.3433	1.31931	-20.6211	1.85883	-11.6972
1.30065	3.27562	-31.0833	-19.4409	-2.9081	-10.8479	-26.2776	-1.42501	7.85408	1.30065	3.27562	-31.0833	-19.4409	-2.9081	-10.8479	-26.2776	-1.42501	7.85408	1.30065	3.27562	-31.0833	-19.4409	-2.9081	-10.8479	-26.2776	-1.42501	7.85408
-19.2444	-4.46882	-26.0029	-18.5366	-5.90188	-0.218052	-29.547	-11.3977	3.02074	-19.2444	-4.46882	-26.0029	-18.5366	-5.90188	-0.218052	-29.547	-11.3977	3.02074	-19.2444	-4.46882	-26.0029	-18.5366	-5.90188	-0.218052	-29.547	-11.3977	3.02074
-13.6979	6.17265	14.9231	-23.9825	23.5372	-4.42163	-35.8294	-3.55592	-9.05987	-13.6979	6.17265	14.9231	-23.9825	23.5372	-4.42163	-35.8294	-3.55592	-9.05987	-13.6979	6.17265	14.9231	-23.9825	23.5372	-4.42163	-35.8294	-3.55592	-9.05987
-23.0575	27.974	68.6951	-8.60528	13.2346	-4.73133	-47.4001	11.5895	8.12168	-23.0575	27.974	68.6951	-8.60528	13.2346	-4.73133	-47.4001	11.5895	8.12168	-23.0575	27.974	68.6951	-8.60528	13.2346	-4.73133	-47.4001	11.5895	8.12168
-8.11946	25.9478	-47.2108	12.4759	22.617	-11.5569	-60.138	10.232	12.1122	-8.11946	25.9478	-47.2108	12.4759	22.617	-11.5569	-60.138	10.232	12.1122	-8.11946	25.9478	-47.2108	12.4759	22.617	-11.5569	-60.138	10.232	12.1122
-2.42131	3.54244	-96.8114	15.0654	22.0447	-8.11525	-68.2145	12.839	11.8101	-2.42131	3.54244	-96.8114	15.0654	22.0447	-8.11525	-68.2145	12.839	11.8101	-2.42131	3.54244	-96.8114	15.0654	22.0447	-8.11525	-68.2145	12.839	11.8101
6.80219	-11.4836	-95.808	6.26346	0.855659	-5.41136	-68.0309	14.6805	7.56316	6.80219	-11.4836	-95.808	6.26346	0.855659	-5.41136	-68.0309	14.6805	7.56316	6.80219	-11.4836	-95.808	6.26346	0.855659	-5.41136	-68.0309	14.6805	7.56316
-2.17075	-0.0881885	-61.7543	10.1776	-9.28357	-0.394384	-58.9202	11.7908	-1.57208	-2.17075	-0.0881885	-61.7543	10.1776	-9.28357	-0.394384	-58.9202	11.7908	-1.57208	-2.17075	-0.0881885	-61.7543	10.1776	-9.28357	-0.394384	-58.9202	11.7908	-1.57208
-2.43153	-7.1721	-43.6951	-6.54932	-5.49369	2.99501	-41.4988	8.41518	3.97381	-2.43153	-7.1721	-43.6951	-6.54932	-5.49369	2.99501	-41.4988	8.41518	3.97381	-2.43153	-7.1721	-43.6951	-6.54932	-5.49369	2.99501	-41.4988	8.41518	3.97381
-3.00567	-40.4948	-19.2886	8.76899	10.8442	-0.467596	-21.1665	11.7413	1.85047	-3.00567	-40.4948	-19.2886	8.76899	10.8442	-0.467596	-21.1665	11.7413	1.85047	-3.00567	-40.4948	-19.2886	8.76899	10.8442	-0.467596	-21.1665	11.7413	1.85047
-3.16759	-16.7698	-6.87994	11.9151	10.9069	-10.106	-8.42925	-1.43529	-6.78101	-3.16759	-16.7698	-6.87994	11.9151	10.9069	-10.106	-8.42925	-1.43529	-6.78101	-3.16759	-16.7698	-6.87994	11.9151	10.9069	-10.106	-8.42925	-1.43529	-6.78101
-9.74525	19.2813	-17.018	12.9714	-9.11209	-10.7048	-9.62614	-6.42497	0.519667	-9.74525	19.2813	-17.018	12.9714	-9.11209	-10.7048	-9.62614	-6.42497	0.519667	-9.74525	19.2813	-17.018	12.9714	-9.11209	-10.7048	-9.62614	-6.42497	0.519667
18.9536	25.1082	8.7167	-28.5071	-6.22757	-0.033007	-21.0009	-8.31133	-6.0038	18.9536	25.1082	8.7167	-28.5071	-6.22757	-0.033007	-21.0009	-8.31133	-6.0038	18.9536	25.1082	8.7167	-28.5071	-6.22757	-0.033007	-21.0009	-8.31133	-6.0038
30.8759	-15.7031	12.7865	-19.5278	6.90331	-6.56862	-31.7511	0.257079	-2.09195	30.8759	-15.7031	12.7865	-19.5278	6.90331	-6.56862	-31.7511	0.257079	-2.09195	30.8759	-15.7031	12.7865	-19.5278	6.90331	-6.56862	-31.7511	0.257079	-2.09195
27.7742	-29.5732	26.4442	21.6636	-8.32238	-1.47741	-34.2362	7.05186	-1.90001	27.7742	-29.5732	26.4442	21.6636	-8.32238	-1.47741	-34.2362	7.05186	-1.90001	27.7742	-29.5732	26.4442	21.6636	-8.32238	-1.47741	-34.2362	7.05186	-1.90001
16.4717	-35.4055	46.4045	8.68683	-7.06246	-0.331696	-28.1852	-5.30142	3.69092	16.4717	-35.4055	46.4045	8.68683	-7.06246	-0.331696	-28.1852	-5.30142	3.69092	16.4717	-35.4055	46.4045	8.68683	-7.06246	-0.331696	-28.1852	-5.30142	3.69092
15.6904	-16.2639	61.0887	-16.191	-4.76098	2.22926	-15.9951	-9.07348	0.979468	15.6904	-16.2639	61.0887	-16.191	-4.76098	2.22926	-15.9951	-9.07348	0.979468	15.6904	-16.2639	61.0887	-16.191	-4.76098	2.22926	-15.9951	-9.07348	0.979468
-7.95751	-15.0121	54.5083	-0.901566	-7.45781	-10.1385	2.69105	-0.995488	13.6455	-7.95751	-15.0121	54.5083	-0.901566	-7.45781	-10.1385	2.69105	-0.995488	13.6455	-7.95751	-15.0121	54.5083	-0.901566	-7.45781	-10.1385	2.69105	-0.995488	13.6455
-2.78026	1.92695	-13.928	-4.50524	-15.0579	-18.271	24.5513	1.24282	5.79989	-2.78026	1.92695	-13.928	-4.50524	-15.0579	-18.271	24.5513	1.24282	5.79989	-2.78026	1.92695	-13.928	-4.50524	-15.0579	-18.271	24.5513	1.24282	5.79989
-17.177	18.2973	-44.5852	-23.8743	-7.91763	-10.1287	40.188	-4.54983	13.3491	-17.177	18.2973	-44.5852	-23.8743	-7.91763	-10.1287	40.188	-4.54983	13.3491	-17.177	18.2973	-44.5852	-23.8743	-7.91763	-10.1287	40.188	-4.54983	13.3491
-24.1002	20.9693	-57.1303	-33.4585	-11.7399	9.89239	42.1145	0.660935	6.25992	-24.1002	20.9693	-57.1303	-33.4585	-11.7399	9.89239	42.1145	0.660935	6.25992	-24.1002	20.9693	-57.1303	-33.4585	-11.7399	9.89239	42.1145	0.660935	6.25992
-13.5509	2.89388	-66.2943	-26.2163	-1.05411	6.85005	29.5079	5.35395	8.60878	-13.5509	2.89388	-66.2943	-26.2163	-1.05411	6.85005	29.5079	5.35395	8.60878	-13.5509	2.89388	-66.2943	-26.2163	-1.05411	6.85005	29.5079	5.35395	8.60878
-7.79088	-4.48685	-71.4062	-12.1818	0.829954	-1.0841	7.85182	-1.03764	2.72669	-7.79088	-4.48685	-71.4062	-12.1818	0.829954	-1.0841	7.85182	-1.03764	2.72669	-7.79088	-4.48685	-71.4062	-12.1818	0.829954	-1.0841	7.85182	-1.03764	2.72669
-7.71878	3.41258	-29.9021	7.08344	-11.9635	1.12157	-15.1362	0.560537	19.0265	-7.71878	3.41258	-29.9021	7.08344	-11.9635	1.12157	-15.1362	0.560537	19.0265	-7.71878	3.41258	-29.9021	7.08344	-11.9635	1.12157	-15.1362	0.560537	19.0265
-21.2254	5.2383	-3.21557	1.83747	14.663	6.61166	-33.9526	2.71915	9.87899	-21.2254	5.2383	-3.21557	1.83747	14.663	6.61166	-33.9526	2.71915	9.87899	-21.2254	5.2383	-3.21557	1.83747	14.663	6.61166	-33.9526	2.71915	9.87899
-13.3083	13.8959	-27.8222	13.3016	12.188	9.87547	-45.0831	3.13601	1.56152	-13.3083	13.8959	-27.8222	13.3016	12.188	9.87547	-45.0831	3.13601	1.56152	-13.3083	13.8959	-27.8222	13.3016	12.188	9.87547	-45.0831	3.13601	1.56152
40.0595	13.6117	-52.4577	36.5297	11.2786	5.07155	-45.4689	-2.25565	8.12492	40.0595	13.6117	-52.4577	36.5297	11.2786	5.07155	-45.4689	-2.25565	8.12492	40.0595	13.6117	-52.4577	36.5297	11.2786	5.07155	-45.4689	-2.25565	8.12492
42.89	10.1371	-51.5309	42.645	-2.50475	14.6549	-32.8198	4.33089	-5.37323	42.89	10.1371	-51.5309	42.645	-2.50475	14.6549	-32.8198	4.33089	-5.37323	42.89	10.1371	-51.5309	42.645	-2.50475	14.6549	-32.8198	4.33089	-5.37323
-45.7319	0.364106	-20.667	52.5768	-17.7665	12.2809	-9.33624	4.99009	-9.21733	-45.7319	0.364106	-20.667	52.5768	-17.7665	12.2809	-9.33624	4.99009	-9.21733	-45.7319	0.364106	-20.667	52.5768	-17.7665	12.2809	-9.33624	4.99009	-9.21733
-104.339	5.85384	-36.1837	41.7087	-13.2347	14.5999	15.6341	24.3481	-4.61613	-104.339	5.85384	-36.1837	41.7087	-13.2347	14.5999	15.6341	24.3481	-4.61613	-104.339	5.85384	-36.1837	41.7087	-13.2347	14.5999	15.6341	24.3481	-4.61613
7.31157	1.74868	-38.9638	2.73289	-8.04022	31.685	30.7992	14.2981	-12.3599	7.31157	1.74868	-38.9638	2.73289	-8.04022	31.685	30.7992	14.2981	-12.3599	7.31157	1.74868	-38.9638	2.73289	-8.04022	31.685	30.7992	14.2981	-12.3599
49.6915	3.4044	-30.1586	-19.197	10.6624	26.102	29.532	3.45023	-7.58171	49.6915	3.4044	-30.1586	-19.197	10.6624	26.102	29.532	3.45023	-7.58171	49.6915	3.4044	-30.1586	-19.197	10.6624	26.102	29.532	3.45023	-7.58171
69.0391	-1.5022	-19.7817	-13.6857	3.3524	21.5345	10.1313	3.86779	-9.8163	69.0391	-1.5022	-19.7817	-13.6857	3.3524	21.5345	10.1313	3.86779	-9.8163	69.0391	-1.5022	-19.7817	-13.6857	3.3524	21.5345	10.1313	3.86779	-9.8163
95.1938	-5.81997	58.336	-11.2508	-4.45403	13.8731	-22.8306	-7.64482	-11.5517	95.1938	-5.81997	58.336	-11.2508	-4.45403	13.8731	-22.8306	-7.64482	-11.5517	95.1938	-5.81997	58.336	-11.2508	-4.45403	13.8731	-22.8306	-7.64482	-11.5517
65.8731	-7.76047	80.6404	-14.0734	-4.0306	8.5906	-59.2955	2.6633	-16.0062	65.8731	-7.76047	80.6404	-14.0734	-4.0306	8.5906	-59.2955	2.6633	-16.0062	65.8731	-7.76047	80.6404	-14.0734	-4.0306	8.5906	-59.2955	2.6633	-16.0062
30.4529	-11.892	-38.7897	-23.6682	8.8399	6.44322	-88.4214	-0.97082	-5.43256	30.4529	-11.892	-38.7897	-23.6682	8.8399	6.44322	-88.4214	-0.97082	-5.43256	30.4529	-11.892	-38.7897	-23.6682	8.8399	6.44322	-88.4214	-0.97082	-5.43256
6.14598	-16.5313	-120.39	-8.81626	23.1865	-9.66309	-102.885	12.8874	-4.93573	6.14598	-16.5313	-120.39	-8.81626	23.1865	-9.66309	-102.885	12.8874	-4.93573	6.14598	-16.5313	-120.39	-8.81626	23.1865	-9.66309	-102.885	12.8874	-4.93573
-15.1434	-12.0012	-124.655	-20.3926	21.465	-4.21101	-101.426	-1.6589	-12.3638	-15.1434	-12.0012	-124.655	-20.3926	21.465	-4.21101	-101.426	-1.6589	-12.3638	-15.1434	-12.0012	-124.655	-20.3926	21.465	-4.21101	-101.426	-1.6589	-12.3638
-43.2129	-7.48186	-81.3813	-31.7718	11.9587	-4.94746	-87.6072	-21.6945	-26.6996	-43.2129	-7.48186	-81.3813	-31.7718	11.9587	-4.94746	-87.6072	-21.6945	-26.6996	-43.2129	-7.48186	-81.3813	-31.7718	11.9587	-4.94746	-87.6072	-21.6945	-26.6996
-68.5407	-24.2633	-8.63034	-20.2383	-9.80484	-15.4303	-67.7608	-14.5253	-3.65789	-68.5407	-24.2633	-8.63034	-20.2383	-9.80484	-15.4303	-67.7608	-14.5253	-3.65789	-68.5407	-24.2633	-8.63034	-20.2383	-9.80484	-15.4303	-67.7608	-14.5253	-3.65789
-58.7764	-8.50431	-19.5423	25.5679	-21.0011	-23.3213	-47.5103	-13.7271	1.15397	-58.7764	-8.50431	-19.5423	25.5679	-21.0011	-23.3213	-47.5103	-13.7271	1.15397	-58.7764	-8.50431	-19.5423	25.5679	-21.0011	-23.3213	-47.5103	-13.7271	1.15397
-59.4244	-19.1921	-72.6105	54.1908	2.42754	-11.1705	-30.4851	-5.32045	1.65875	-59.4244	-19.1921	-72.6105	54.1908	2.42754	-11.1705	-30.4851	-5.32045	1.65875	-59.4244	-19.1921	-72.6105	54.1908	2.42754	-11.1705	-30.4851	-5.32045	1.65875
-60.8662	-21.1919	-78.2701	22.4	8.99132	-5.21627	-17.5569	-1.41151	2.26183	-60.8662	-21.1919	-78.2701	22.4	8.99132	-5.21627	-17.5569	-1.41151	2.26183	-60.8662	-21.1919	-78.2701	22.4	8.99132	-5.21627	-17.5569	-1.41151	2.26183
-44.9567	-33.3637	-40.8325	-28.6451	0.887743	-16.8818	-8.40812	-0.0474604	1.41634	-44.9567	-33.3637	-40.8325	-28.6451	0.887743	-16.8818	-8.40812	-0.0474604	1.41634	-44.9567	-33.3637	-40.8325	-28.6451	0.887743	-16.8818	-8.40812	-0.0474604	1.41634
-23.9036	-13.3917	19.3773	-40.2263	24.0403	-3.96911	-3.34028	-1.88009	2.34371	-23.9036	-13.3917	19.3773	-40.2263	24.0403	-3.96911	-3.34028	-1.88009	2.34371	-23.9036	-13.3917	19.3773	-40.2263	24.0403	-3.96911	-3.34028	-1.88009	2.34371
-3.15966	-3.77029	67.8497	-25.3572	23.1396	-3.67571	-2.25348	5.40341	-3.81283	-3.15966	-3.77029	67.8497	-25.3572	23.1396	-3.67571	-2.25348	5.40341	-3.81283	-3.15966	-3.77029	67.8497	-25.3572	23.1396	-3.67571	-2.25348	5.40341	-3.81283
0.376929	12.5545	42.7387	-13.7903	25.4717	-11.0835	-4.17229	8.54927	8.71549	0.376929	12.5545	42.7387	-13.7903	25.4717	-11.0835	-4.17229	8.54927	8.71549	0.376929	12.5545	42.7387	-13.7903	25.4717	-11.0835	-4.17229	8.54927	8.71549
12.1373	-5.19913	10.3851	-11.0214	-8.60447	-22.0826	-7.58416	3.71501	9.62513	12.1373	-5.19913	10.3851	-11.0214	-8.60447	-22.0826	-7.58416	3.71501	9.62513	12.1373	-5.19913	10.3851	-11.0214	-8.60447	-22.0826	-7.58416	3.71501	9.62513
15.1878	-5.41545	-11.5604	2.0108	-32.4506	5.18284	-10.8733	-4.29658	20.3723	15.1878	-5.41545	-11.5604	2.0108	-32.4506	5.18284	-10.8733	-4.29658	20.3723	15.1878	-5.41545	-11.5604	2.0108	-32.4506	5.18284	-10.8733	-4.29658	20.3723
9.97491	-10.6609	-34.3309	21.6844	-16.7684	-8.76954	-13.2471	7.87662	13.3961	9.97491	-10.6609	-34.3309	21.6844	-16.7684	-8.76954	-13.2471	7.87662	13.3961	9.97491	-10.6609	-34.3309	21.6844	-16.7684	-8.76954	-13.2471	7.87662	13.3961
9.92476	16.6179	-29.4069	28.8666	-26.3988	-5.45533	-14.8277	-2.08171	19.8185	9.92476	16.6179	-29.4069	28.8666	-26.3988	-5.45533	-14.8277	-2.08171	19.8185	9.92476	16.6179	-29.4069	28.8666	-26.3988	-5.45533	-14.8277	-2.08171	19.8185
7.28461	-8.48214	-37.8494	23.1258	7.27797	-6.09503	-16.6402	11.2082	7.47289	7.28461	-8.48214	-37.8494	23.1258	7.27797	-6.09503	-16.6402	11.2082	7.47289	7.28461	-8.48214	-37.8494	23.1258	7.27797	-6.09503	-16.6402	11.2082	7.47289
0.453648	-14.3167	-18.8391	31.6787	1.34008	0.104079	-18.2808	7.17312	15.588	0.453648	-14.3167	-18.8391	31.6787	1.34008	0.104079	-18.2808	7.17312	15.588	0.453648	-14.3167	-18.8391	31.6787	1.34008	0.104079	-18.2808	7.17312	15.588
15.1239	-10.995	-9.117	47.1481	16.6659	13.634	-19.0018	-1.41524	23.1498	15.1239	-10.995	-9.117	47.1481	16.6659	13.634	-19.0018	-1.41524	23.1498	15.1239	-10.995	-9.117	47.1481	16.6659	13.634	-19.0018	-1.41524	23.1498
16.6931	-4.9627	22.8125	44.0365	18.2682	4.06734	-18.7915	-24.028	18.1221	16.6931	-4.9627	22.8125	44.0365	18.2682	4.06734	-18.7915	-24.028	18.1221	16.6931	-4.9627	22.8125	44.0365	18.2682	4.06734	-18.7915	-24.028	18.1221
3.48389	-8.38416	32.452	18.5228	20.8625	7.49842	-20.2408	-33.0932	19.3341	3.48389	-8.38416	32.452	18.5228	20.8625	7.49842	-20.2408	-33.0932	19.3341	3.48389	-8.38416	32.452	18.5228	20.8625	7.49842	-20.2408	-33.0932	19.3341
-3.71895	-3.36052	29.3312	22.8781	15.707	-5.32801	-24.644	3.70441	5.61473	-3.71895	-3.36052	29.3312	22.8781	15.707	-5.32801	-24.644	3.70441	5.61473	-3.71895	-3.36052	29.3312	22.8781	15.707	-5.32801	-24.644	3.70441	5.61473
19.3199	6.58066	34.7412	27.126	0.234527	-2.81472	-29.6212	12.9867	13.8227	19.3199	6.58066	34.7412	27.126	0.234527	-2.81472	-29.6212	12.9867	13.8227	19.3199	6.58066	34.7412	27.126	0.234527	-2.81472	-29.6212	12.9867	13.8227
13.7452	18.5087	19.1712	-6.3484	9.15511	-6.42124	-29.8199	14.008	6.468	13.7452	18.5087	19.1712	-6.3484	9.15511	-6.42124	-29.8199	14.008	6.468	13.7452	18.5087	19.1712	-6.3484	9.15511	-6.42124	-29.8199	14.008	6.468
23.3665	13.3606	14.8605	-43.1674	-3.24942	10.1599	-23.0867	-9.65885	0.948421	23.3665	13.3606	14.8605	-43.1674	-3.24942	10.1599	-23.0867	-9.65885	0.948421	23.3665	13.3606	14.8605	-43.1674	-3.24942	10.1599	-23.0867	-9.65885	0.948421
1.68612	22.7364	-10.7779	-34.7131	1.29103	-5.68959	-12.3933	-14.556	5.14904	1.68612	22.7364	-10.7779	-34.7131	1.29103	-5.68959	-12.3933	-14.556	5.14904	1.68612	22.7364	-10.7779	-34.7131	1.29103	-5.68959	-12.3933	-14.556	5.14904
-5.98108	14.7044	-21.8894	-14.1244	10.6279	8.67653	-2.96108	-22.4003	-4.3046	-5.98108	14.7044	-21.8894	-14.1244	10.6279	8.67653	-2.96108	-22.4003	-4.3046	-5.98108	14.7044	-21.8894	-14.1244	10.6279	8.67653	-2.96108	-22.4003	-4.3046
-39.8263	1.37704	-13.717	-43.3462	-0.635583	14.1813	1.67166	-10.5703	-1.91714	-39.8263	1.37704	-13.717	-43.3462	-0.635583	14.1813	1.67166	-10.5703	-1.91714	-39.8263	1.37704	-13.717	-43.3462	-0.635583	14.1813	1.67166	-10.5703	-1.91714
36.7886	1.93463	-11.8569	-25.3365	-4.61832	19.1502	0.829712	5.45575	-13.2953	36.7886	1.93463	-11.8569	-25.3365	-4.61832	19.1502	0.829712	5.45575	-13.2953	36.7886	1.93463	-11.8569	-25.3365	-4.61832	19.1502	0.829712	5.45575	-13.2953
49.2235	12.7757	26.6968	-18.0036	-14.4504	10.5603	-4.03565	12.0829	-15.5131	49.2235	12.7757	26.6968	-18.0036	-14.4504	10.5603	-4.03565	12.0829	-15.5131	49.2235	12.7757	26.6968	-18.0036	-14.4504	10.5603	-4.03565	12.0829	-15.5131
52.8245	-1.98051	-32.6132	-11.7303	-31.2689	5.11968	-11.6924	6.12755	-4.48196	52.8245	-1.98051	-32.6132	-11.7303	-31.2689	5.11968	-11.6924	6.12755	-4.48196	52.8245	-1.98051	-32.6132	-11.7303	-31.2689	5.11968	-11.6924	6.12755	-4.48196
36.4614	-20.0082	-58.242	-1.99701	-28.3824	10.435	-20.7134	13.7259	-2.68884	36.4614	-20.0082	-58.242	-1.99701	-28.3824	10.435	-20.7134	13.7259	-2.68884	36.4614	-20.0082	-58.242	-1.99701	-28.3824	10.435	-20.7134	13.7259	-2.68884
15.7156	-23.3182	-52.359	5.66171	-30.7481	4.25969	-28.7381	10.7649	-19.0214	15.7156	-23.3182	-52.359	5.66171	-30.7481	4.25969	-28.7381	10.7649	-19.0214	15.7156	-23.3182	-52.359	5.66171	-30.7481	4.25969	-28.7381	10.7649	-19.0214
27.8725	27.8099	-67.2278	40.8505	-11.8141	5.52697	-33.1948	15.0072	-6.49574	27.8725	27.8099	-67.2278	40.8505	-11.8141	5.52697	-33.1948	15.0072	-6.49574	27.8725	27.8099	-67.2278	40.8505	-11.8141	5.52697	-33.1948	15.0072	-6.49574
11.6807	28.6992	-73.9414	3.65292	4.16949	-8.74338	-32.599	-2.16774	-24.2947	11.6807	28.6992	-73.9414	3.65292	4.16949	-8.74338	-32.599	-2.16774	-24.2947	11.6807	28.6992	-73.9414	3.65292	4.16949	-8.74338	-32.599	-2.16774	-24.2947
7.68945	40.7193	-68.9527	-26.7725	12.6893	-10.6813	-28.6705	0.929376	-16.6028	7.68945	40.7193	-68.9527	-26.7725	12.6893	-10.6813	-28.6705	0.929376	-16.6028	7.68945	40.7193	-68.9527	-26.7725	12.6893	-10.6813	-28.6705	0.929376	-16.6028
-0.651802	32.9854	-50.7676	-20.2023	2.59607	14.1316	-27.0225	-0.424935	-7.6363	-0.651802	32.9854	-50.7676	-20.2023	2.59607	14.1316	-27.0225	-0.424935	-7.6363	-0.651802	32.9854	-50.7676	-20.2023	2.59607	14.1316	-27.0225	-0.424935	-7.6363
8.4743	32.2276	-42.5949	-19.795	1.03131	0.853118	-31.0752	1.37007	-7.51095	8.4743	32.2276	-42.5949	-19.795	1.03131	0.853118	-31.0752	1.37007	-7.51095	8.4743	32.2276	-42.5949	-19.795	1.03131	0.853118	-31.0752	1.37007	-7.51095
-3.39224	5.97412	-14.4864	-9.46238	2.27663	15.8895	-39.7944	7.67339	2.225	-3.39224	5.97412	-14.4864	-9.46238	2.27663	15.8895	-39.7944	7.67339	2.225	-3.39224	5.97412	-14.4864	-9.46238	2.27663	15.8895	-39.7944	7.67339	2.225
-8.08305	-9.70426	19.4009	16.2375	6.29344	-6.07336	-48.7463	9.52301	-0.247466	-8.08305	-9.70426	19.4009	16.2375	6.29344	-6.07336	-48.7463	9.52301	-0.247466	-8.08305	-9.70426	19.4009	16.2375	6.29344	-6.07336	-48.7463	9.52301	-0.247466
-13.4803	-1.24003	16.5104	-1.00277	20.8411	-7.21559	-53.7448	3.52083	5.57415	-13.4803	-1.24003	16.5104	-1.00277	20.8411	-7.21559	-53.7448	3.52083	5.57415	-13.4803	-1.24003	16.5104	-1.00277	20.8411	-7.21559	-53.7448	3.52083	5.57415
-16.065	11.1906	-2.30219	5.69356	18.386	-6.30648	-51.8176	1.64272	13.8178	-16.065	11.1906	-2.30219	5.69356	18.386	-6.30648	-51.8176	1.64272	13.8178	-16.065	11.1906	-2.30219	5.69356	18.386	-6.30648	-51.8176	1.64272	13.8178
-14.5312	28.4007	-50.0291	9.24746	9.35296	-10.7297	-43.0238	-6.54973	7.78376	-14.5312	28.4007	-50.0291	9.24746	9.35296	-10.7297	-43.0238	-6.54973	7.78376	-14.5312	28.4007	-50.0291	9.24746	9.35296	-10.7297	-43.0238	-6.54973	7.78376
-17.3508	25.9753	-52.9359	14.0962	1.91671	-6.20031	-30.7247	2.52611	14.0801	-17.3508	25.9753	-52.9359	14.0962	1.91671	-6.20031	-30.7247	2.52611	14.0801	-17.3508	25.9753	-52.9359	14.0962	1.91671	-6.20031	-30.7247	2.52611	14.0801
-5.66798	12.5062	-57.0496	11.6782	-0.227317	3.82095	-19.0548	2.77282	4.15466	-5.66798	12.5062	-57.0496	11.6782	-0.227317	3.82095	-19.0548	2.77282	4.15466	-5.66798	12.5062	-57.0496	11.6782	-0.227317	3.82095	-19.0548	2.77282	4.15466
-12.1989	26.5855	-45.5523	17.8773	8.67879	2.74682	-9.77565	8.87096	13.2753	-12.1989	26.5855	-45.5523	17.8773	8.67879	2.74682	-9.77565	8.87096	13.2753	-12.1989	26.5855	-45.5523	17.8773	8.67879	2.74682	-9.77565	8.87096	13.2753
-1.55209	28.3454	-37.059	7.80682	0.423325	20.2632	-2.57624	-8.81434	15.6343	-1.55209	28.3454	-37.059	7.80682	0.423325	20.2632	-2.57624	-8.81434	15.6343	-1.55209	28.3454	-37.059	7.80682	0.423325	20.2632	-2.57624	-8.81434	15.6343
-6.22846	31.5018	-21.4173	23.6093	4.07816	13.9909	2.29135	-8.85922	-3.01631	-6.22846	31.5018	-21.4173	23.6093	4.07816	13.9909	2.29135	-8.85922	-3.01631	-6.22846	31.5018	-21.4173	23.6093	4.07816	13.9909	2.29135	-8.85922	-3.01631
2.04068	13.4044	-21.824	10.5424	19.1241	12.43	4.08561	-6.97993	-14.437	2.04068	13.4044	-21.824	10.5424	19.1241	12.43	4.08561	-6.97993	-14.437	2.04068	13.4044	-21.824	10.5424	19.1241	12.43	4.08561	-6.97993	-14.437
8.46919	11.6422	-8.82315	12.711	0.871322	-8.79356	3.30445	7.63026	-23.1177	8.46919	11.6422	-8.82315	12.711	0.871322	-8.79356	3.30445	7.63026	-23.1177	8.46919	11.6422	-8.82315	12.711	0.871322	-8.79356	3.30445	7.63026	-23.1177
14.5043	0.453653	5.63698	-4.42698	-12.3656	7.04063	1.48027	1.59164	-11.1117	14.5043	0.453653	5.63698	-4.42698	-12.3656	7.04063	1.48027	1.59164	-11.1117	14.5043	0.453653	5.63698	-4.42698	-12.3656	7.04063	1.48027	1.59164	-11.1117
22.6029	18.6446	14.886	2.52379	-14.9712	11.982	-0.692657	-1.2245	-6.34739	22.6029	18.6446	14.886	2.52379	-14.9712	11.982	-0.692657	-1.2245	-6.34739	22.6029	18.6446	14.886	2.52379	-14.9712	11.982	-0.692657	-1.2245	-6.34739
32.9376	9.26575	-7.60365	13.8572	-17.7373	2.04043	-4.23732	8.14767	-2.2063	32.9376	9.26575	-7.60365	13.8572	-17.7373	2.04043	-4.23732	8.14767	-2.2063	32.9376	9.26575	-7.60365	13.8572	-17.7373	2.04043	-4.23732	8.14767	-2.2063
11.4098	-10.234	-6.55827	-5.81814	-20.6301	-1.09607	-10.7971	-0.626707	-9.24278	11.4098	-10.234	-6.55827	-5.81814	-20.6301	-1.09607	-10.7971	-0.626707	-9.24278	11.4098	-10.234	-6.55827	-5.81814	-20.6301	-1.09607	-10.7971	-0.626707	-9.24278
5.91928	-3.77394	11.4455	-24.9815	11.6827	1.25957	-19.9256	7.29275	15.1986	5.91928	-3.77394	11.4455	-24.9815	11.6827	1.25957	-19.9256	7.29275	15.1986	5.91928	-3.77394	11.4455	-24.9815	11.6827	1.25957	-19.9256	7.29275	15.1986
10.785	-8.32792	-15.2809	-24.8161	22.6317	2.48746	-28.5648	-10.5674	8.88808	10.785	-8.32792	-15.2809	-24.8161	22.6317	2.48746	-28.5648	-10.5674	8.88808	10.785	-8.32792	-15.2809	-24.8161	22.6317	2.48746	-28.5648	-10.5674	8.88808
-24.1553	-1.91112	-19.9616	-1.78405	24.5128	1.32541	-34.3415	5.21569	7.33607	-24.1553	-1.91112	-19.9616	-1.78405	24.5128	1.32541	-34.3415	5.21569	7.33607	-24.1553	-1.91112	-19.9616	-1.78405	24.5128	1.32541	-34.3415	5.21569	7.33607
-20.1555	-13.6511	-9.79288	-3.07586	-2.24882	2.86617	-36.0209	-6.74664	1.11014	-20.1555	-13.6511	-9.79288	-3.07586	-2.24882	2.86617	-36.0209	-6.74664	1.11014	-20.1555	-13.6511	-9.79288	-3.07586	-2.24882	2.86617	-36.0209	-6.74664	1.11014
5.06833	-18.004	-39.4079	12.7368	-0.161903	-6.50789	-35.1951	4.22904	0.425028	5.06833	-18.004	-39.4079	12.7368	-0.161903	-6.50789	-35.1951	4.22904	0.425028	5.06833	-18.004	-39.4079	12.7368	-0.161903	-6.50789	-35.1951	4.22904	0.425028
24.5871	-10.8038	18.6748	-5.52962	3.55546	-10.5347	-34.4898	12.1198	-1.07433	24.5871	-10.8038	18.6748	-5.52962	3.55546	-10.5347	-34.4898	12.1198	-1.07433	24.5871	-10.8038	18.6748	-5.52962	3.55546	-10.5347	-34.4898	12.1198	-1.07433
35.9001	-18.1802	67.2413	-26.2722	8.60706	5.91069	-34.5361	4.91332	0.735107	35.9001	-18.1802	67.2413	-26.2722	8.60706	5.91069	-34.5361	4.91332	0.735107	35.9001	-18.1802	67.2413	-26.2722	8.60706	5.91069	-34.5361	4.91332	0.735107
12.0207	1.17257	18.4139	-23.1028	21.2181	16.7707	-34.1053	-1.54697	-9.73081	12.0207	1.17257	18.4139	-23.1028	21.2181	16.7707	-34.1053	-1.54697	-9.73081	12.0207	1.17257	18.4139	-23.1028	21.2181	16.7707	-34.1053	-1.54697	-9.73081
14.8342	15.5714	-83.6096	-13.3374	11.956	10.5112	-31.7074	3.94744	-8.37495	14.8342	15.5714	-83.6096	-13.3374	11.956	10.5112	-31.7074	3.94744	-8.37495	14.8342	15.5714	-83.6096	-13.3374	11.956	10.5112	-31.7074	3.94744	-8.37495
-7.15135	2.20215	-134.274	-13.281	14.9706	0.266586	-26.7802	-9.52597	-1.31487	-7.15135	2.20215	-134.274	-13.281	14.9706	0.266586	-26.7802	-9.52597	-1.31487	-7.15135	2.20215	-134.274	-13.281	14.9706	0.266586	-26.7802	-9.52597	-1.31487
-20.8367	13.4614	-133.148	-20.4708	42.3611	-1.71051	-20.902	-3.50734	7.41156	-20.8367	13.4614	-133.148	-20.4708	42.3611	-1.71051	-20.902	-3.50734	7.41156	-20.8367	13.4614	-133.148	-20.4708	42.3611	-1.71051	-20.902	-3.50734	7.41156
-19.7079	-16.7891	-64.688	8.45228	27.2901	-1.27863	-15.9731	-2.68244	-16.5476	-19.7079	-16.7891	-64.688	8.45228	27.2901	-1.27863	-15.9731	-2.68244	-16.5476	-19.7079	-16.7891	-64.688	8.45228	27.2901	-1.27863	-15.9731	-2.68244	-16.5476
-28.6906	-14.7282	-8.76961	-13.4082	-22.6572	8.62816	-12.6525	0.952599	-17.0483	-28.6906	-14.7282	-8.76961	-13.4082	-22.6572	8.62816	-12.6525	0.952599	-17.0483	-28.6906	-14.7282	-8.76961	-13.4082	-22.6572	8.62816	-12.6525	0.952599	-17.0483
-25.0124	-13.7947	11.0896	-7.26453	-36.5918	-11.3082	-10.1241	10.4749	1.20335	-25.0124	-13.7947	11.0896	-7.26453	-36.5918	-11.3082	-10.1241	10.4749	1.20335	-25.0124	-13.7947	11.0896	-7.26453	-36.5918	-11.3082	-10.1241	10.4749	1.20335
-33.9846	-20.9646	-14.5571	21.2089	-24.3809	-6.04638	-10.8687	22.7709	14.7085	-33.9846	-20.9646	-14.5571	21.2089	-24.3809	-6.04638	-10.8687	22.7709	14.7085	-33.9846	-20.9646	-14.5571	21.2089	-24.3809	-6.04638	-10.8687	22.7709	14.7085
-37.5158	-29.657	-13.9325	13.6895	-19.3953	-3.28178	-17.6374	-0.0902069	26.5585	-37.5158	-29.657	-13.9325	13.6895	-19.3953	-3.28178	-17.6374	-0.0902069	26.5585	-37.5158	-29.657	-13.9325	13.6895	-19.3953	-3.28178	-17.6374	-0.0902069	26.5585
-58.3284	1.17614	-15.3985	23.7669	-27.5233	-0.388115	-26.3486	-17.9827	16.1555	-58.3284	1.17614	-15.3985	23.7669	-27.5233	-0.388115	-26.3486	-17.9827	16.1555	-58.3284	1.17614	-15.3985	23.7669	-27.5233	-0.388115	-26.3486	-17.9827	16.1555
-25.6309	11.2839	-3.19886	39.4491	-10.4648	-6.56302	-30.0063	-2.33427	12.3153	-25.6309	11.2839	-3.19886	39.4491	-10.4648	-6.56302	-30.0063	-2.33427	12.3153	-25.6309	11.2839	-3.19886	39.4491	-10.4648	-6.56302	-30.0063	-2.33427	12.3153
-9.93673	2.87293	-3.82511	6.56789	12.5911	-2.18569	-25.5835	9.4243	0.32416	-9.93673	2.87293	-3.82511	6.56789	12.5911	-2.18569	-25.5835	9.4243	0.32416	-9.93673	2.87293	-3.82511	6.56789	12.5911	-2.18569	-25.5835	9.4243	0.32416
2.0221	7.535	-5.89949	2.62166	5.35288	-3.63592	-15.4206	10.2781	-9.33956	2.0221	7.535	-5.89949	2.62166	5.35288	-3.63592	-15.4206	10.2781	-9.33956	2.0221	7.535	-5.89949	2.62166	5.35288	-3.63592	-15.4206	10.2781	-9.33956
16.8311	17.0219	-1.83137	-8.32832	10.286	2.68962	-5.19608	11.954	-0.271529	16.8311	17.0219	-1.83137	-8.32832	10.286	2.68962	-5.19608	11.954	-0.271529	16.8311	17.0219	-1.83137	-8.32832	10.286	2.68962	-5.19608	11.954	-0.271529
1.11635	16.0568	2.67868	-12.8314	19.6114	-0.195519	-0.422163	18.2793	-5.52905	1.11635	16.0568	2.67868	-12.8314	19.6114	-0.195519	-0.422163	18.2793	-5.52905	1.11635	16.0568	2.67868	-12.8314	19.6114	-0.195519	-0.422163	18.2793	-5.52905
7.90643	-3.97389	-8.19319	-24.0805	45.256	-6.53145	-2.92759	26.4737	-7.73736	7.90643	-3.97389	-8.19319	-24.0805	45.256	-6.53145	-2.92759	26.4737	-7.73736	7.90643	-3.97389	-8.19319	-24.0805	45.256	-6.53145	-2.92759	26.4737	-7.73736
13.8221	5.48404	-17.205	-11.4271	4.92539	0.486781	-11.0616	11.0726	10.6994	13.8221	5.48404	-17.205	-11.4271	4.92539	0.486781	-11.0616	11.0726	10.6994	13.8221	5.48404	-17.205	-11.4271	4.92539	0.486781	-11.0616	11.0726	10.6994
31.6386	11.1033	-19.0718	-4.17091	-12.2182	-5.5937	-21.99	0.534999	14.566	31.6386	11.1033	-19.0718	-4.17091	-12.2182	-5.5937	-21.99	0.534999	14.566	31.6386	11.1033	-19.0718	-4.17091	-12.2182	-5.5937	-21.99	0.534999	14.566
2.66312	5.98173	-26.6592	28.0989	-6.60852	-7.90577	-33.0411	-7.45899	28.6792	2.66312	5.98173	-26.6592	28.0989	-6.60852	-7.90577	-33.0411	-7.45899	28.6792	2.66312	5.98173	-26.6592	28.0989	-6.60852	-7.90577	-33.0411	-7.45899	28.6792
-15.4652	-2.64906	-17.1205	48.3746	-1.60589	14.5279	-40.5809	-10.5684	24.9502	-15.4652	-2.64906	-17.1205	48.3746	-1.60589	14.5279	-40.5809	-10.5684	24.9502	-15.4652	-2.64906	-17.1205	48.3746	-1.60589	14.5279	-40.5809	-10.5684	24.9502
-40.6057	1.68156	-40.3254	40.9797	1.75245	3.74932	-40.5471	-13.8392	9.06815	-40.6057	1.68156	-40.3254	40.9797	1.75245	3.74932	-40.5471	-13.8392	9.06815	-40.6057	1.68156	-40.3254	40.9797	1.75245	3.74932	-40.5471	-13.8392	9.06815
-10.4114	-4.53357	-3.18529	3.80437	11.773	1.35728	-33.3261	-5.6605	1.39432	-10.4114	-4.53357	-3.18529	3.80437	11.773	1.35728	-33.3261	-5.6605	1.39432	-10.4114	-4.53357	-3.18529	3.80437	11.773	1.35728	-33.3261	-5.6605	1.39432
20.3881	-38.334	-19.4148	-1.81627	5.48353	6.85942	-23.9707	-12.0268	-9.71142	20.3881	-38.334	-19.4148	-1.81627	5.48353	6.85942	-23.9707	-12.0268	-9.71142	20.3881	-38.334	-19.4148	-1.81627	5.48353	6.85942	-23.9707	-12.0268	-9.71142
53.6793	-61.083	-6.92953	-1.66852	0.823959	8.1258	-17.9603	0.0899469	-7.00677	53.6793	-61.083	-6.92953	-1.66852	0.823959	8.1258	-17.9603	0.0899469	-7.00677	53.6793	-61.083	-6.92953	-1.66852	0.823959	8.1258	-17.9603	0.0899469	-7.00677
32.9503	-22.3632	22.3665	7.71561	-15.6733	13.5213	-16.901	28.7316	-1.58663	32.9503	-22.3632	22.3665	7.71561	-15.6733	13.5213	-16.901	28.7316	-1.58663	32.9503	-22.3632	22.3665	7.71561	-15.6733	13.5213	-16.901	28.7316	-1.58663
11.4333	9.72181	-45.6998	15.9416	-27.4236	4.27848	-19.2624	8.51186	-6.11091	11.4333	9.72181	-45.6998	15.9416	-27.4236	4.27848	-19.2624	8.51186	-6.11091	11.4333	9.72181	-45.6998	15.9416	-27.4236	4.27848	-19.2624	8.51186	-6.11091
-3.6673	28.9345	-96.9944	19.6127	-18.4274	1.28224	-22.6464	-0.790685	-21.0069	-3.6673	28.9345	-96.9944	19.6127	-18.4274	1.28224	-22.6464	-0.790685	-21.0069	-3.6673	28.9345	-96.9944	19.6127	-18.4274	1.28224	-22.6464	-0.790685	-21.0069
8.77955	17.6526	-97.2092	2.97199	-12.5159	13.1923	-25.6036	-1.20594	-16.8624	8.77955	17.6526	-97.2092	2.97199	-12.5159	13.1923	-25.6036	-1.20594	-16.8624	8.77955	17.6526	-97.2092	2.97199	-12.5159	13.1923	-25.6036	-1.20594	-16.8624
17.7236	-12.5018	-78.7675	3.52276	-0.168408	9.04436	-28.1225	4.55564	-7.31983	17.7236	-12.5018	-78.7675	3.52276	-0.168408	9.04436	-28.1225	4.55564	-7.31983	17.7236	-12.5018	-78.7675	3.52276	-0.168408	9.04436	-28.1225	4.55564	-7.31983
9.12665	-40.9101	-65.6922	-6.47271	4.7196	-5.80885	-30.3004	7.26662	0.267324	9.12665	-40.9101	-65.6922	-6.47271	4.7196	-5.80885	-30.3004	7.26662	0.267324	9.12665	-40.9101	-65.6922	-6.47271	4.7196	-5.80885	-30.3004	7.26662	0.267324
-8.49155	-41.953	-32.7524	-12.0801	-10.2178	10.5707	-32.2054	1.42268	-6.04997	-8.49155	-41.953	-32.7524	-12.0801	-10.2178	10.5707	-32.2054	1.42268	-6.04997	-8.49155	-41.953	-32.7524	-12.0801	-10.2178	10.5707	-32.2054	1.42268	-6.04997
-11.8799	-27.0656	-11.4614	-17.1996	-2.62256	-0.511614	-33.3721	-7.05089	-5.19527	-11.8799	-27.0656	-11.4614	-17.1996	-2.62256	-0.511614	-33.3721	-7.05089	-5.19527	-11.8799	-27.0656	-11.4614	-17.1996	-2.62256	-0.511614	-33.3721	-7.05089	-5.19527
-11.2061	-6.89358	-13.7756	-8.25692	9.12815	-12.512	-33.1283	-11.2172	6.0926	-11.2061	-6.89358	-13.7756	-8.25692	9.12815	-12.512	-33.1283	-11.2172	6.0926	-11.2061	-6.89358	-13.7756	-8.25692	9.12815	-12.512	-33.1283	-11.2172	6.0926
-5.20104	13.3483	9.06502	-7.20499	8.31317	-15.6022	-31.5318	24.9155	-1.30435	-5.20104	13.3483	9.06502	-7.20499	8.31317	-15.6022	-31.5318	24.9155	-1.30435	-5.20104	13.3483	9.06502	-7.20499	8.31317	-15.6022	-31.5318	24.9155	-1.30435
-3.03562	3.13377	1.91825	-2.7422	-8.79989	-14.9993	-30.9336	6.97049	7.8594	-3.03562	3.13377	1.91825	-2.7422	-8.79989	-14.9993	-30.9336	6.97049	7.8594	-3.03562	3.13377	1.91825	-2.7422	-8.79989	-14.9993	-30.9336	6.97049	7.8594
2.03131	-7.7802	4.15054	2.65583	6.58083	-2.31815	-32.7512	-1.16503	13.174	2.03131	-7.7802	4.15054	2.65583	6.58083	-2.31815	-32.7512	-1.16503	13.174	2.03131	-7.7802	4.15054	2.65583	6.58083	-2.31815	-32.7512	-1.16503	13.174
-17.8733	68.6207	-29.3191	20.7004	5.15943	8.94555	-34.7248	15.2887	7.3193	-17.8733	68.6207	-29.3191	20.7004	5.15943	8.94555	-34.7248	15.2887	7.3193	-17.8733	68.6207	-29.3191	20.7004	5.15943	8.94555	-34.7248	15.2887	7.3193
-4.81264	86.163	-22.4949	27.0165	17.4095	-1.31341	-32.8679	9.29496	9.15323	-4.81264	86.163	-22.4949	27.0165	17.4095	-1.31341	-32.8679	9.29496	9.15323	-4.81264	86.163	-22.4949	27.0165	17.4095	-1.31341	-32.8679	9.29496	9.15323
-3.67405	60.1878	-37.8376	6.98263	11.1611	-5.88827	-26.2885	3.4267	7.45892	-3.67405	60.1878	-37.8376	6.98263	11.1611	-5.88827	-26.2885	3.4267	7.45892	-3.67405	60.1878	-37.8376	6.98263	11.1611	-5.88827	-26.2885	3.4267	7.45892
-6.32358	44.0797	-41.5991	12.7937	-9.70619	-14.8891	-17.8301	8.38628	12.7909	-6.32358	44.0797	-41.5991	12.7937	-9.70619	-14.8891	-17.8301	8.38628	12.7909	-6.32358	44.0797	-41.5991	12.7937	-9.70619	-14.8891	-17.8301	8.38628	12.7909
-16.5222	21.3332	-24.9697	13.8193	-21.5155	-6.81684	-11.1795	-5.02396	16.5786	-16.5222	21.3332	-24.9697	13.8193	-21.5155	-6.81684	-11.1795	-5.02396	16.5786	-16.5222	21.3332	-24.9697	13.8193	-21.5155	-6.81684	-11.1795	-5.02396	16.5786
-19.2141	11.7188	123.257	4.79457	-19.1836	-0.167021	-8.05041	7.08556	13.3629	-19.2141	11.7188	123.257	4.79457	-19.1836	-0.167021	-8.05041	7.08556	13.3629	-19.2141	11.7188	123.257	4.79457	-19.1836	-0.167021	-8.05041	7.08556	13.3629
-3.65738	-35.9938	10.0055	-1.14719	-30.1096	4.66129	-8.85296	-0.406777	11.9173	-3.65738	-35.9938	10.0055	-1.14719	-30.1096	4.66129	-8.85296	-0.406777	11.9173	-3.65738	-35.9938	10.0055	-1.14719	-30.1096	4.66129	-8.85296	-0.406777	11.9173
14.2573	-54.4444	-10.1695	-12.9102	-12.2195	5.79813	-11.5829	-4.26892	14.3859	14.2573	-54.4444	-10.1695	-12.9102	-12.2195	5.79813	-11.5829	-4.26892	14.3859	14.2573	-54.4444	-10.1695	-12.9102	-12.2195	5.79813	-11.5829	-4.26892	14.3859
16.0504	-57.0362	-116.996	-23.4924	36.5763	21.5457	-13.3002	-14.6273	9.13809	16.0504	-57.0362	-116.996	-23.4924	36.5763	21.5457	-13.3002	-14.6273	9.13809	16.0504	-57.0362	-116.996	-23.4924	36.5763	21.5457	-13.3002	-14.6273	9.13809
21.0849	-49.4587	-131.847	-15.7166	22.5957	11.7164	-12.4039	0.93117	-7.50027	21.0849	-49.4587	-131.847	-15.7166	22.5957	11.7164	-12.4039	0.93117	-7.50027	21.0849	-49.4587	-131.847	-15.7166	22.5957	11.7164	-12.4039	0.93117	-7.50027
29.6229	-31.525	-133.648	-17.1249	-15.4271	6.42944	-9.22047	-14.9463	-7.94336	29.6229	-31.525	-133.648	-17.1249	-15.4271	6.42944	-9.22047	-14.9463	-7.94336	29.6229	-31.525	-133.648	-17.1249	-15.4271	6.42944	-9.22047	-14.9463	-7.94336
17.4549	-10.7968	-144.802	-27.4349	-16.2491	-2.84434	-6.82119	-19.0306	12.8667	17.4549	-10.7968	-144.802	-27.4349	-16.2491	-2.84434	-6.82119	-19.0306	12.8667	17.4549	-10.7968	-144.802	-27.4349	-16.2491	-2.84434	-6.82119	-19.0306	12.8667
4.81519	13.1196	-86.3294	4.46087	-12.0353	4.50473	-9.28559	-14.6615	2.25716	4.81519	13.1196	-86.3294	4.46087	-12.0353	4.50473	-9.28559	-14.6615	2.25716	4.81519	13.1196	-86.3294	4.46087	-12.0353	4.50473	-9.28559	-14.6615	2.25716
-8.17572	10.1491	58.9348	7.60293	4.53959	-5.41735	-16.6859	-22.0577	-6.09258	-8.17572	10.1491	58.9348	7.60293	4.53959	-5.41735	-16.6859	-22.0577	-6.09258	-8.17572	10.1491	58.9348	7.60293	4.53959	-5.41735	-16.6859	-22.0577	-6.09258
11.3387	3.17903	-47.2775	-7.33877	15.4506	-3.06881	-22.9649	2.23101	-11.5761	11.3387	3.17903	-47.2775	-7.33877	15.4506	-3.06881	-22.9649	2.23101	-11.5761	11.3387	3.17903	-47.2775	-7.33877	15.4506	-3.06881	-22.9649	2.23101	-11.5761
-4.86095	17.6176	-61.7417	19.1696	12.9448	-8.8262	-21.5316	-5.28757	-5.885	-4.86095	17.6176	-61.7417	19.1696	12.9448	-8.8262	-21.5316	-5.28757	-5.885	-4.86095	17.6176	-61.7417	19.1696	12.9448	-8.8262	-21.5316	-5.28757	-5.885
-83.824	11.9321	-58.2904	10.8343	7.50015	3.12586	-13.0984	-7.8021	-9.03196	-83.824	11.9321	-58.2904	10.8343	7.50015	3.12586	-13.0984	-7.8021	-9.03196	-83.824	11.9321	-58.2904	10.8343	7.50015	3.12586	-13.0984	-7.8021	-9.03196
-56.0911	7.58811	-36.6518	0.925346	28.5019	-9.1486	-3.84327	-22.1246	-12.0718	-56.0911	7.58811	-36.6518	0.925346	28.5019	-9.1486	-3.84327	-22.1246	-12.0718	-56.0911	7.58811	-36.6518	0.925346	28.5019	-9.1486	-3.84327	-22.1246	-12.0718
-6.94437	7.7957	-3.89155	13.1275	11.8155	10.038	1.01218	5.20838	-3.95602	-6.94437	7.7957	-3.89155	13.1275	11.8155	10.038	1.01218	5.20838	-3.95602	-6.94437	7.7957	-3.89155	13.1275	11.8155	10.038	1.01218	5.20838	-3.95602
70.8046	-16.9795	47.6545	-24.9183	15.5544	1.64115	-0.44983	0.051431	4.62158	70.8046	-16.9795	47.6545	-24.9183	15.5544	1.64115	-0.44983	0.051431	4.62158	70.8046	-16.9795	47.6545	-24.9183	15.5544	1.64115	-0.44983	0.051431	4.62158
116.477	-4.68661	76.9883	-43.733	-14.0751	-9.65263	-7.59537	-13.9821	10.0947	116.477	-4.68661	76.9883	-43.733	-14.0751	-9.65263	-7.59537	-13.9821	10.0947	116.477	-4.68661	76.9883	-43.733	-14.0751	-9.65263	-7.59537	-13.9821	10.0947
95.3578	12.6385	86.4876	-15.2173	-17.8537	-7.99414	-18.3481	-5.13615	-4.24264	95.3578	12.6385	86.4876	-15.2173	-17.8537	-7.99414	-18.3481	-5.13615	-4.24264	95.3578	12.6385	86.4876	-15.2173	-17.8537	-7.99414	-18.3481	-5.13615	-4.24264
56.6948	4.97007	45.7797	-1.63581	5.32206	-13.4487	-28.2995	-8.61435	8.45319	56.6948	4.97007	45.7797	-1.63581	5.32206	-13.4487	-28.2995	-8.61435	8.45319	56.6948	4.97007	45.7797	-1.63581	5.32206	-13.4487	-28.2995	-8.61435	8.45319
14.6726	6.7604	63.0036	15.4068	13.2022	6.05318	-33.6223	13.7268	-0.726755	14.6726	6.7604	63.0036	15.4068	13.2022	6.05318	-33.6223	13.7268	-0.726755	14.6726	6.7604	63.0036	15.4068	13.2022	6.05318	-33.6223	13.7268	-0.726755
-11.4027	20.7123	33.3011	29.5848	8.587	6.77686	-33.6544	5.18432	-0.147059	-11.4027	20.7123	33.3011	29.5848	8.587	6.77686	-33.6544	5.18432	-0.147059	-11.4027	20.7123	33.3011	29.5848	8.587	6.77686	-33.6544	5.18432	-0.147059
-51.1184	5.27091	29.8545	38.0544	10.538	4.94655	-31.8603	-4.42693	-5.34465	-51.1184	5.27091	29.8545	38.0544	10.538	4.94655	-31.8603	-4.42693	-5.34465	-51.1184	5.27091	29.8545	38.0544	10.538	4.94655	-31.8603	-4.42693	-5.34465
-66.9807	-2.62683	1.99434	41.6168	-0.388098	10.645	-32.9838	-16.2344	-2.16288	-66.9807	-2.62683	1.99434	41.6168	-0.388098	10.645	-32.9838	-16.2344	-2.16288	-66.9807	-2.62683	1.99434	41.6168	-0.388098	10.645	-32.9838	-16.2344	-2.16288
-81.7367	-6.68771	-44.472	44.4973	6.59349	6.61572	-38.3803	15.5778	9.31063	-81.7367	-6.68771	-44.472	44.4973	6.59349	6.61572	-38.3803	15.5778	9.31063	-81.7367	-6.68771	-44.472	44.4973	6.59349	6.61572	-38.3803	15.5778	9.31063
-65.0769	-14.1231	-42.5918	8.39858	-6.54971	7.10379	-44.4711	22.1174	0.190361	-65.0769	-14.1231	-42.5918	8.39858	-6.54971	7.10379	-44.4711	22.1174	0.190361	-65.0769	-14.1231	-42.5918	8.39858	-6.54971	7.10379	-44.4711	22.1174	0.190361
-49.2608	-17.2945	-21.0614	15.6979	-8.19847	7.75975	-48.1756	31.0026	-1.8872	-49.2608	-17.2945	-21.0614	15.6979	-8.19847	7.75975	-48.1756	31.0026	-1.8872	-49.2608	-17.2945	-21.0614	15.6979	-8.19847	7.75975	-48.1756	31.0026	-1.8872
-46.1426	-18.3365	-23.6497	24.2086	6.17613	8.45504	-50.6782	24.1948	-5.25699	-46.1426	-18.3365	-23.6497	24.2086	6.17613	8.45504	-50.6782	24.1948	-5.25699	-46.1426	-18.3365	-23.6497	24.2086	6.17613	8.45504	-50.6782	24.1948	-5.25699
-30.1007	-15.5624	-1.85829	40.2587	14.7189	0.539743	-53.4427	11.6262	-8.34096	-30.1007	-15.5624	-1.85829	40.2587	14.7189	0.539743	-53.4427	11.6262	-8.34096	-30.1007	-15.5624	-1.85829	40.2587	14.7189	0.539743	-53.4427	11.6262	-8.34096
-15.732	0.957848	-12.2587	12.6281	8.21787	-7.76285	-54.8233	55.5099	-8.83658	-15.732	0.957848	-12.2587	12.6281	8.21787	-7.76285	-54.8233	55.5099	-8.83658	-15.732	0.957848	-12.2587	12.6281	8.21787	-7.76285	-54.8233	55.5099	-8.83658
6.9195	29.0848	-24.1944	13.4449	5.69256	-14.0067	-52.1028	-53.7324	2.66585	6.9195	29.0848	-24.1944	13.4449	5.69256	-14.0067	-52.1028	-53.7324	2.66585	6.9195	29.0848	-24.1944	13.4449	5.69256	-14.0067	-52.1028	-53.7324	2.66585
21.6582	32.5594	-34.784	9.13382	-11.4741	-5.66332	-43.857	-74.3093	-4.28226	21.6582	32.5594	-34.784	9.13382	-11.4741	-5.66332	-43.857	-74.3093	-4.28226	21.6582	32.5594	-34.784	9.13382	-11.4741	-5.66332	-43.857	-74.3093	-4.28226
25.3127	39.0643	-87.0705	-18.4539	-25.0683	1.72169	-31.376	-61.6701	-11.5673	25.3127	39.0643	-87.0705	-18.4539	-25.0683	1.72169	-31.376	-61.6701	-11.5673	25.3127	39.0643	-87.0705	-18.4539	-25.0683	1.72169	-31.376	-61.6701	-11.5673
23.2809	27.3374	-71.6118	-38.9347	-3.2262	10.6647	-18.2375	-18.344	11.5373	23.2809	27.3374	-71.6118	-38.9347	-3.2262	10.6647	-18.2375	-18.344	11.5373	23.2809	27.3374	-71.6118	-38.9347	-3.2262	10.6647	-18.2375	-18.344	11.5373
29.408	9.63317	-64.0509	-35.4457	-0.4276	14.8359	-6.89001	77.6179	7.59067	29.408	9.63317	-64.0509	-35.4457	-0.4276	14.8359	-6.89001	77.6179	7.59067	29.408	9.63317	-64.0509	-35.4457	-0.4276	14.8359	-6.89001	77.6179	7.59067
39.7818	5.6	-8.22663	-24.7743	-3.68906	20.4222	1.75838	42.1088	-0.0539508	39.7818	5.6	-8.22663	-24.7743	-3.68906	20.4222	1.75838	42.1088	-0.0539508	39.7818	5.6	-8.22663	-24.7743	-3.68906	20.4222	1.75838	42.1088	-0.0539508
34.7752	-15.0565	-25.4612	-25.1978	-5.50636	2.71716	7.49459	-2.18222	-2.60555	34.7752	-15.0565	-25.4612	-25.1978	-5.50636	2.71716	7.49459	-2.18222	-2.60555	34.7752	-15.0565	-25.4612	-25.1978	-5.50636	2.71716	7.49459	-2.18222	-2.60555
28.1848	-38.8967	-60.1467	4.36012	14.3283	8.90524	10.2652	-14.3186	6.52331	28.1848	-38.8967	-60.1467	4.36012	14.3283	8.90524	10.2652	-14.3186	6.52331	28.1848	-38.8967	-60.1467	4.36012	14.3283	8.90524	10.2652	-14.3186	6.52331
18.4734	-16.283	-49.5577	-3.81642	11.5723	12.7809	9.21153	-16.1163	4.44298	18.4734	-16.283	-49.5577	-3.81642	11.5723	12.7809	9.21153	-16.1163	4.44298	18.4734	-16.283	-49.5577	-3.81642	11.5723	12.7809	9.21153	-16.1163	4.44298
31.0809	-10.5942	-33.5497	-48.8992	-2.92331	5.48035	3.13219	2.28853	4.30933	31.0809	-10.5942	-33.5497	-48.8992	-2.92331	5.48035	3.13219	2.28853	4.30933	31.0809	-10.5942	-33.5497	-48.8992	-2.92331	5.48035	3.13219	2.28853	4.30933
32.7273	-8.43501	-6.29249	-57.4953	-16.8284	4.04102	-8.31304	15.6748	8.59454	32.7273	-8.43501	-6.29249	-57.4953	-16.8284	4.04102	-8.31304	15.6748	8.59454	32.7273	-8.43501	-6.29249	-57.4953	-16.8284	4.04102	-8.31304	15.6748	8.59454
17.9712	3.76921	7.86105	-65.6491	3.21724	-20.1331	-22.1881	12.5168	8.99259	17.9712	3.76921	7.86105	-65.6491	3.21724	-20.1331	-22.1881	12.5168	8.99259	17.9712	3.76921	7.86105	-65.6491	3.21724	-20.1331	-22.1881	12.5168	8.99259
26.4719	1.517	53.199	-40.998	9.88475	-19.5672	-31.7075	7.25024	3.98072	26.4719	1.517	53.199	-40.998	9.88475	-19.5672	-31.7075	7.25024	3.98072	26.4719	1.517	53.199	-40.998	9.88475	-19.5672	-31.7075	7.25024	3.98072
40.0587	7.7495	74.8909	-10.6411	17.2099	-5.45409	-31.3885	18.4829	10.898	40.0587	7.7495	74.8909	-10.6411	17.2099	-5.45409	-31.3885	18.4829	10.898	40.0587	7.7495	74.8909	-10.6411	17.2099	-5.45409	-31.3885	18.4829	10.898
13.6024	-2.11111	-4.6404	-17.8121	12.4991	-16.1776	-21.9583	49.7736	13.3326	13.6024	-2.11111	-4.6404	-17.8121	12.4991	-16.1776	-21.9583	49.7736	13.3326	13.6024	-2.11111	-4.6404	-17.8121	12.4991	-16.1776	-21.9583	49.7736	13.3326
7.89466	5.59384	-49.5143	-16.8281	-2.4015	-10.9268	-9.64605	26.8817	2.68833	7.89466	5.59384	-49.5143	-16.8281	-2.4015	-10.9268	-9.64605	26.8817	2.68833	7.89466	5.59384	-49.5143	-16.8281	-2.4015	-10.9268	-9.64605	26.8817	2.68833
7.6063	9.42482	-47.2812	-1.26486	7.43227	-3.91819	-0.705166	28.4915	6.27749	7.6063	9.42482	-47.2812	-1.26486	7.43227	-3.91819	-0.705166	28.4915	6.27749	7.6063	9.42482	-47.2812	-1.26486	7.43227	-3.91819	-0.705166	28.4915	6.27749
17.8836	8.19309	15.9761	-1.66906	23.491	-0.876754	2.13696	12.5456	0.376037	17.8836	8.19309	15.9761	-1.66906	23.491	-0.876754	2.13696	12.5456	0.376037	17.8836	8.19309	15.9761	-1.66906	23.491	-0.876754	2.13696	12.5456	0.376037
3.43864	12.6579	14.84	21.0869	-13.2486	-3.54879	-1.38671	29.0125	7.94294	3.43864	12.6579	14.84	21.0869	-13.2486	-3.54879	-1.38671	29.0125	7.94294	3.43864	12.6579	14.84	21.0869	-13.2486	-3.54879	-1.38671	29.0125	7.94294
0.165985	-15.4196	-40.3069	14.3685	-23.6575	-3.35037	-9.59831	-48.5682	14.8223	0.165985	-15.4196	-40.3069	14.3685	-23.6575	-3.35037	-9.59831	-48.5682	14.8223	0.165985	-15.4196	-40.3069	14.3685	-23.6575	-3.35037	-9.59831	-48.5682	14.8223
-10.9871	-12.9284	-45.3805	6.38425	-13.8151	-3.2096	-20.4454	-45.9707	4.53365	-10.9871	-12.9284	-45.3805	6.38425	-13.8151	-3.2096	-20.4454	-45.9707	4.53365	-10.9871	-12.9284	-45.3805	6.38425	-13.8151	-3.2096	-20.4454	-45.9707	4.53365
-6.61734	-9.77374	-47.7078	15.8353	-7.45129	-4.71378	-30.8589	-29.4805	4.71116	-6.61734	-9.77374	-47.7078	15.8353	-7.45129	-4.71378	-30.8589	-29.4805	4.71116	-6.61734	-9.77374	-47.7078	15.8353	-7.45129	-4.71378	-30.8589	-29.4805	4.71116
0.878427	-15.0929	-22.7778	-0.841769	-5.45686	-6.24862	-38.5217	-22.2047	-8.71344	0.878427	-15.0929	-22.7778	-0.841769	-5.45686	-6.24862	-38.5217	-22.2047	-8.71344	0.878427	-15.0929	-22.7778	-0.841769	-5.45686	-6.24862	-38.5217	-22.2047	-8.71344
-10.0981	-11.0825	0.076886	15.274	10.8485	-15.6645	-42.4538	-30.3954	-13.7696	-10.0981	-11.0825	0.076886	15.274	10.8485	-15.6645	-42.4538	-30.3954	-13.7696	-10.0981	-11.0825	0.076886	15.274	10.8485	-15.6645	-42.4538	-30.3954	-13.7696
-10.8231	1.89642	35.7706	-3.92436	25.4124	8.96792	-42.92	69.2551	-21.7787	-10.8231	1.89642	35.7706	-3.92436	25.4124	8.96792	-42.92	69.2551	-21.7787	-10.8231	1.89642	35.7706	-3.92436	25.4124	8.96792	-42.92	69.2551	-21.7787
3.87491	3.50842	2.05776	-7.73497	23.7108	-7.21299	-40.3787	82.8596	-17.3291	3.87491	3.50842	2.05776	-7.73497	23.7108	-7.21299	-40.3787	82.8596	-17.3291	3.87491	3.50842	2.05776	-7.73497	23.7108	-7.21299	-40.3787	82.8596	-17.3291
-9.20389	-10.4748	14.616	-8.67088	15.5911	7.74805	-35.2959	-28.6138	1.0501	-9.20389	-10.4748	14.616	-8.67088	15.5911	7.74805	-35.2959	-28.6138	1.0501	-9.20389	-10.4748	14.616	-8.67088	15.5911	7.74805	-35.2959	-28.6138	1.0501
-7.65658	-19.8889	-3.9763	3.77379	-10.8683	10.8589	-30.053	18.9119	13.6666	-7.65658	-19.8889	-3.9763	3.77379	-10.8683	10.8589	-30.053	18.9119	13.6666	-7.65658	-19.8889	-3.9763	3.77379	-10.8683	10.8589	-30.053	18.9119	13.6666
-11.2322	-14.2537	-25.674	-0.653391	-30.3389	14.2894	-27.7487	-89.7372	5.13623	-11.2322	-14.2537	-25.674	-0.653391	-30.3389	14.2894	-27.7487	-89.7372	5.13623	-11.2322	-14.2537	-25.674	-0.653391	-30.3389	14.2894	-27.7487	-89.7372	5.13623
-1.32721	16.7718	-48.7687	-5.85299	-22.9036	0.0808829	-28.216	-135.854	7.65103	-1.32721	16.7718	-48.7687	-5.85299	-22.9036	0.0808829	-28.216	-135.854	7.65103	-1.32721	16.7718	-48.7687	-5.85299	-22.9036	0.0808829	-28.216	-135.854	7.65103
2.54881	5.19158	-56.1908	-3.98161	3.55646	-1.19903	-28.7149	-122.481	8.96659	2.54881	5.19158	-56.1908	-3.98161	3.55646	-1.19903	-28.7149	-122.481	8.96659	2.54881	5.19158	-56.1908	-3.98161	3.55646	-1.19903	-28.7149	-122.481	8.96659
-7.74621	18.1417	-30.2687	-2.78672	3.99277	2.38268	-27.5547	-79.1676	-1.64526	-7.74621	18.1417	-30.2687	-2.78672	3.99277	2.38268	-27.5547	-79.1676	-1.64526	-7.74621	18.1417	-30.2687	-2.78672	3.99277	2.38268	-27.5547	-79.1676	-1.64526
-2.79892	19.8567	-8.2906	-7.56125	8.90959	0.944568	-25.3779	2.90341	-6.34487	-2.79892	19.8567	-8.2906	-7.56125	8.90959	0.944568	-25.3779	2.90341	-6.34487	-2.79892	19.8567	-8.2906	-7.56125	8.90959	0.944568	-25.3779	2.90341	-6.34487
-0.329404	16.0398	-4.59825	4.36265	9.81489	9.29029	-23.8914	51.4774	-11.07	-0.329404	16.0398	-4.59825	4.36265	9.81489	9.29029	-23.8914	51.4774	-11.07	-0.329404	16.0398	-4.59825	4.36265	9.81489	9.29029	-23.8914	51.4774	-11.07
-3.24905	10.5747	-10.0177	-0.278972	15.0919	8.84292	-25.0989	85.5457	-9.94788	-3.24905	10.5747	-10.0177	-0.278972	15.0919	8.84292	-25.0989	85.5457	-9.94788	-3.24905	10.5747	-10.0177	-0.278972	15.0919	8.84292	-25.0989	85.5457	-9.94788
-8.45787	2.4005	-45.351	-1.44625	5.80143	12.7129	-28.6695	105.907	-16.2142	-8.45787	2.4005	-45.351	-1.44625	5.80143	12.7129	-28.6695	105.907	-16.2142	-8.45787	2.4005	-45.351	-1.44625	5.80143	12.7129	-28.6695	105.907	-16.2142
-22.0016	11.8647	-52.5826	-13.7572	4.4808	-8.96624	-32.4482	134.636	-22.679	-22.0016	11.8647	-52.5826	-13.7572	4.4808	-8.96624	-32.4482	134.636	-22.679	-22.0016	11.8647	-52.5826	-13.7572	4.4808	-8.96624	-32.4482	134.636	-22.679
-9.51994	4.66235	-17.9067	-10.8949	10.1073	-7.7064	-33.4856	124.784	-25.5516	-9.51994	4.66235	-17.9067	-10.8949	10.1073	-7.7064	-33.4856	124.784	-25.5516	-9.51994	4.66235	-17.9067	-10.8949	10.1073	-7.7064	-33.4856	124.784	-25.5516
-13.7905	23.2504	-7.08726	-10.0697	5.66896	-0.44533	-29.616	91.9427	-25.2836	-13.7905	23.2504	-7.08726	-10.0697	5.66896	-0.44533	-29.616	91.9427	-25.2836	-13.7905	23.2504	-7.08726	-10.0697	5.66896	-0.44533	-29.616	91.9427	-25.2836
-16.3778	8.07726	65.0678	-17.1782	0.0795206	18.6371	-20.7636	70.24	-17.4053	-16.3778	8.07726	65.0678	-17.1782	0.0795206	18.6371	-20.7636	70.24	-17.4053	-16.3778	8.07726	65.0678	-17.1782	0.0795206	18.6371	-20.7636	70.24	-17.4053
-18.858	18.499	66.4939	-9.60324	-0.340845	7.35254	-9.87063	32.33	-6.87289	-18.858	18.499	66.4939	-9.60324	-0.340845	7.35254	-9.87063	32.33	-6.87289	-18.858	18.499	66.4939	-9.60324	-0.340845	7.35254	-9.87063	32.33	-6.87289
-13.6295	28.3585	-74.6187	13.5173	8.12864	14.1297	-1.63497	1.43758	-6.71506	-13.6295	28.3585	-74.6187	13.5173	8.12864	14.1297	-1.63497	1.43758	-6.71506	-13.6295	28.3585	-74.6187	13.5173	8.12864	14.1297	-1.63497	1.43758	-6.71506
-7.04667	28.2711	-108.045	13.5852	-6.48997	2.60193	0.0177609	-8.27419	14.1835	-7.04667	28.2711	-108.045	13.5852	-6.48997	2.60193	0.0177609	-8.27419	14.1835	-7.04667	28.2711	-108.045	13.5852	-6.48997	2.60193	0.0177609	-8.27419	14.1835
5.68611	22.4293	-105.499	27.0632	-12.6177	1.35363	-3.66506	-17.3445	3.41506	5.68611	22.4293	-105.499	27.0632	-12.6177	1.35363	-3.66506	-17.3445	3.41506	5.68611	22.4293	-105.499	27.0632	-12.6177	1.35363	-3.66506	-17.3445	3.41506
18.4148	10.5313	-87.2213	39.4032	-6.52063	11.862	-7.76541	-29.8588	1.8169	18.4148	10.5313	-87.2213	39.4032	-6.52063	11.862	-7.76541	-29.8588	1.8169	18.4148	10.5313	-87.2213	39.4032	-6.52063	11.862	-7.76541	-29.8588	1.8169
-13.8722	4.12923	-95.4039	35.023	-14.413	12.065	-8.36933	-51.5755	-5.2991	-13.8722	4.12923	-95.4039	35.023	-14.413	12.065	-8.36933	-51.5755	-5.2991	-13.8722	4.12923	-95.4039	35.023	-14.413	12.065	-8.36933	-51.5755	-5.2991
-3.98812	21.3374	-50.8604	46.754	-23.7094	11.8328	-6.68898	-53.9835	3.33773	-3.98812	21.3374	-50.8604	46.754	-23.7094	11.8328	-6.68898	-53.9835	3.33773	-3.98812	21.3374	-50.8604	46.754	-23.7094	11.8328	-6.68898	-53.9835	3.33773
-4.55862	13.7382	-16.5764	34.0675	-17.8591	7.67616	-6.54215	-44.0153	11.0754	-4.55862	13.7382	-16.5764	34.0675	-17.8591	7.67616	-6.54215	-44.0153	11.0754	-4.55862	13.7382	-16.5764	34.0675	-17.8591	7.67616	-6.54215	-44.0153	11.0754
-4.88618	5.5428	-11.1355	30.1047	-0.813003	-2.90664	-10.5389	-32.3235	14.8627	-4.88618	5.5428	-11.1355	30.1047	-0.813003	-2.90664	-10.5389	-32.3235	14.8627	-4.88618	5.5428	-11.1355	30.1047	-0.813003	-2.90664	-10.5389	-32.3235	14.8627
5.07589	-29.7642	43.7059	38.5313	28.3904	-4.35005	-17.5566	-19.6192	19.0594	5.07589	-29.7642	43.7059	38.5313	28.3904	-4.35005	-17.5566	-19.6192	19.0594	5.07589	-29.7642	43.7059	38.5313	28.3904	-4.35005	-17.5566	-19.6192	19.0594
-7.23639	-43.0597	45.9743	31.4834	23.3141	-7.97828	-24.6769	-16.5434	5.64213	-7.23639	-43.0597	45.9743	31.4834	23.3141	-7.97828	-24.6769	-16.5434	5.64213	-7.23639	-43.0597	45.9743	31.4834	23.3141	-7.97828	-24.6769	-16.5434	5.64213
-13.9644	-23.3504	-22.1882	30.9774	9.308	3.47295	-29.7067	-28.0735	-4.89674	-13.9644	-23.3504	-22.1882	30.9774	9.308	3.47295	-29.7067	-28.0735	-4.89674	-13.9644	-23.3504	-22.1882	30.9774	9.308	3.47295	-29.7067	-28.0735	-4.89674
-11.3635	-7.79893	11.5978	25.8809	-34.3657	-0.651872	-31.4316	-34.9635	-9.88949	-11.3635	-7.79893	11.5978	25.8809	-34.3657	-0.651872	-31.4316	-34.9635	-9.88949	-11.3635	-7.79893	11.5978	25.8809	-34.3657	-0.651872	-31.4316	-34.9635	-9.88949
-7.7341	30.0792	-32.1447	5.35385	-29.7485	-9.64675	-30.5646	-28.641	-1.90881	-7.7341	30.0792	-32.1447	5.35385	-29.7485	-9.64675	-30.5646	-28.641	-1.90881	-7.7341	30.0792	-32.1447	5.35385	-29.7485	-9.64675	-30.5646	-28.641	-1.90881
7.62641	21.3193	-66.8073	-3.43259	-33.3727	-2.29033	-28.9346	-6.27843	4.49518	7.62641	21.3193	-66.8073	-3.43259	-33.3727	-2.29033	-28.9346	-6.27843	4.49518	7.62641	21.3193	-66.8073	-3.43259	-33.3727	-2.29033	-28.9346	-6.27843	4.49518
6.97578	15.1656	-38.4522	-8.29643	-14.8022	11.278	-28.6511	-2.37856	9.44831	6.97578	15.1656	-38.4522	-8.29643	-14.8022	11.278	-28.6511	-2.37856	9.44831	6.97578	15.1656	-38.4522	-8.29643	-14.8022	11.278	-28.6511	-2.37856	9.44831
1.84873	-14.6496	-30.1316	-18.5899	10.1278	-2.12599	-29.7099	10.561	7.92243	1.84873	-14.6496	-30.1316	-18.5899	10.1278	-2.12599	-29.7099	10.561	7.92243	1.84873	-14.6496	-30.1316	-18.5899	10.1278	-2.12599	-29.7099	10.561	7.92243
10.9315	-6.02167	-26.4508	-2.21003	23.2802	1.23934	-30.2771	-5.72094	10.7172	10.9315	-6.02167	-26.4508	-2.21003	23.2802	1.23934	-30.2771	-5.72094	10.7172	10.9315	-6.02167	-26.4508	-2.21003	23.2802	1.23934	-30.2771	-5.72094	10.7172
2.75674	-1.26167	15.2808	10.0156	37.8681	-5.0677	-28.7351	4.2515	20.0251	2.75674	-1.26167	15.2808	10.0156	37.8681	-5.0677	-28.7351	4.2515	20.0251	2.75674	-1.26167	15.2808	10.0156	37.8681	-5.0677	-28.7351	4.2515	20.0251
5.02037	-13.1027	4.02967	45.8398	34.1281	-14.5041	-25.1149	2.05461	15.34	5.02037	-13.1027	4.02967	45.8398	34.1281	-14.5041	-25.1149	2.05461	15.34	5.02037	-13.1027	4.02967	45.8398	34.1281	-14.5041	-25.1149	2.05461	15.34
-9.86715	-17.5361	1.10758	27.2887	27.9499	2.22356	-20.2092	5.88913	13.0351	-9.86715	-17.5361	1.10758	27.2887	27.9499	2.22356	-20.2092	5.88913	13.0351	-9.86715	-17.5361	1.10758	27.2887	27.9499	2.22356	-20.2092	5.88913	13.0351
-9.215	-26.5159	32.7486	-16.0143	14.0137	-7.3428	-14.5804	0.946705	10.4394	-9.215	-26.5159	32.7486	-16.0143	14.0137	-7.3428	-14.5804	0.946705	10.4394	-9.215	-26.5159	32.7486	-16.0143	14.0137	-7.3428	-14.5804	0.946705	10.4394
-2.396	10.7261	-52.1647	-9.75141	11.9031	1.46742	-10.7974	-14.4546	16.2537	-2.396	10.7261	-52.1647	-9.75141	11.9031	1.46742	-10.7974	-14.4546	16.2537	-2.396	10.7261	-52.1647	-9.75141	11.9031	1.46742	-10.7974	-14.4546	16.2537
4.89324	-6.47174	-31.2046	-4.17434	8.43263	-4.45792	-10.6503	-9.91067	20.9727	4.89324	-6.47174	-31.2046	-4.17434	8.43263	-4.45792	-10.6503	-9.91067	20.9727	4.89324	-6.47174	-31.2046	-4.17434	8.43263	-4.45792	-10.6503	-9.91067	20.9727
4.41404	-0.415199	-2.45898	-26.2575	1.09378	-5.86736	-13.2487	-12.0979	25.3758	4.41404	-0.415199	-2.45898	-26.2575	1.09378	-5.86736	-13.2487	-12.0979	25.3758	4.41404	-0.415199	-2.45898	-26.2575	1.09378	-5.86736	-13.2487	-12.0979	25.3758
8.86208	-4.77114	99.084	-23.5962	-11.8137	8.66813	-17.1174	-22.0535	7.80584	8.86208	-4.77114	99.084	-23.5962	-11.8137	8.66813	-17.1174	-22.0535	7.80584	8.86208	-4.77114	99.084	-23.5962	-11.8137	8.66813	-17.1174	-22.0535	7.80584
18.0874	-16.1943	-2.25664	-5.19742	-6.42367	-0.797589	-22.388	-9.81717	-0.385687	18.0874	-16.1943	-2.25664	-5.19742	-6.42367	-0.797589	-22.388	-9.81717	-0.385687	18.0874	-16.1943	-2.25664	-5.19742	-6.42367	-0.797589	-22.388	-9.81717	-0.385687
-4.52687	-46.5552	-103.248	-2.46299	-6.88856	8.81061	-29.727	-2.70808	-9.24676	-4.52687	-46.5552	-103.248	-2.46299	-6.88856	8.81061	-29.727	-2.70808	-9.24676	-4.52687	-46.5552	-103.248	-2.46299	-6.88856	8.81061	-29.727	-2.70808	-9.24676
9.23418	-58.0097	-72.4403	16.4536	-1.73686	6.89714	-37.4609	-4.38641	-8.19704	9.23418	-58.0097	-72.4403	16.4536	-1.73686	6.89714	-37.4609	-4.38641	-8.19704	9.23418	-58.0097	-72.4403	16.4536	-1.73686	6.89714	-37.4609	-4.38641	-8.19704
15.3314	-49.1956	-42.1606	28.8965	11.6353	-0.295131	-42.3323	-14.727	-2.62388	15.3314	-49.1956	-42.1606	28.8965	11.6353	-0.295131	-42.3323	-14.727	-2.62388	15.3314	-49.1956	-42.1606	28.8965	11.6353	-0.295131	-42.3323	-14.727	-2.62388
7.5819	-48.843	-45.7571	16.5692	0.500662	4.87694	-42.518	-16.3124	7.23104	7.5819	-48.843	-45.7571	16.5692	0.500662	4.87694	-42.518	-16.3124	7.23104	7.5819	-48.843	-45.7571	16.5692	0.500662	4.87694	-42.518	-16.3124	7.23104
12.7238	-53.4148	-28.1809	4.27379	-16.9761	1.51141	-38.6026	-9.37242	-3.46668	12.7238	-53.4148	-28.1809	4.27379	-16.9761	1.51141	-38.6026	-9.37242	-3.46668	12.7238	-53.4148	-28.1809	4.27379	-16.9761	1.51141	-38.6026	-9.37242	-3.46668
14.0167	-43.5012	-27.8398	0.584476	-1.66504	-17.1793	-32.4734	-0.493253	4.77441	14.0167	-43.5012	-27.8398	0.584476	-1.66504	-17.1793	-32.4734	-0.493253	4.77441	14.0167	-43.5012	-27.8398	0.584476	-1.66504	-17.1793	-32.4734	-0.493253	4.77441
-2.60664	-34.6664	-22.0078	-14.2749	-20.859	3.26581	-26.0446	1.43482	11.331	-2.60664	-34.6664	-22.0078	-14.2749	-20.859	3.26581	-26.0446	1.43482	11.331	-2.60664	-34.6664	-22.0078	-14.2749	-20.859	3.26581	-26.0446	1.43482	11.331
-7.82454	-25.948	-42.9615	-23.7936	-21.8374	4.50605	-20.0036	-1.34629	0.162196	-7.82454	-25.948	-42.9615	-23.7936	-21.8374	4.50605	-20.0036	-1.34629	0.162196	-7.82454	-25.948	-42.9615	-23.7936	-21.8374	4.50605	-20.0036	-1.34629	0.162196
-4.89401	-13.4318	-5.70348	12.2081	-6.74188	13.0762	-13.195	-13.4209	-21.0227	-4.89401	-13.4318	-5.70348	12.2081	-6.74188	13.0762	-13.195	-13.4209	-21.0227	-4.89401	-13.4318	-5.70348	12.2081	-6.74188	13.0762	-13.195	-13.4209	-21.0227
-5.4251	-23.2517	12.5955	31.9969	-6.97024	3.01598	-5.65425	8.8183	-7.12131	-5.4251	-23.2517	12.5955	31.9969	-6.97024	3.01598	-5.65425	8.8183	-7.12131	-5.4251	-23.2517	12.5955	31.9969	-6.97024	3.01598	-5.65425	8.8183	-7.12131
-0.698513	-39.4182	55.6084	15.6041	-6.17758	-3.95481	-1.39482	14.5948	-16.3633	-0.698513	-39.4182	55.6084	15.6041	-6.17758	-3.95481	-1.39482	14.5948	-16.3633	-0.698513	-39.4182	55.6084	15.6041	-6.17758	-3.95481	-1.39482	14.5948	-16.3633
29.4439	-32.4219	112.415	75.8194	10.0763	-2.96313	-5.98939	20.1405	-17.5619	29.4439	-32.4219	112.415	75.8194	10.0763	-2.96313	-5.98939	20.1405	-17.5619	29.4439	-32.4219	112.415	75.8194	10.0763	-2.96313	-5.98939	20.1405	-17.5619
-1.99088	-16.2791	-85.3174	-0.753068	65.5929	-3.34159	-20.1626	22.5884	-16.2135	-1.99088	-16.2791	-85.3174	-0.753068	65.5929	-3.34159	-20.1626	22.5884	-16.2135	-1.99088	-16.2791	-85.3174	-0.753068	65.5929	-3.34159	-20.1626	22.5884	-16.2135
-20.6128	-19.9331	-76.4534	-41.4777	9.49816	12.5852	-37.896	21.1648	1.53246	-20.6128	-19.9331	-76.4534	-41.4777	9.49816	12.5852	-37.896	21.1648	1.53246	-20.6128	-19.9331	-76.4534	-41.4777	9.49816	12.5852	-37.896	21.1648	1.53246
-7.85441	0.515389	-36.1584	-84.2459	-47.9895	4.20029	-51.6661	17.7661	-0.10645	-7.85441	0.515389	-36.1584	-84.2459	-47.9895	4.20029	-51.6661	17.7661	-0.10645	-7.85441	0.515389	-36.1584	-84.2459	-47.9895	4.20029	-51.6661	17.7661	-0.10645
-30.6426	-6.31358	-50.7798	-103.994	-37.4815	-5.84771	-56.7706	10.3311	-2.48061	-30.6426	-6.31358	-50.7798	-103.994	-37.4815	-5.84771	-56.7706	10.3311	-2.48061	-30.6426	-6.31358	-50.7798	-103.994	-37.4815	-5.84771	-56.7706	10.3311	-2.48061
-71.0073	1.16459	109.775	-94.1823	-15.2011	-2.70304	-52.9972	22.6158	0.460618	-71.0073	1.16459	109.775	-94.1823	-15.2011	-2.70304	-52.9972	22.6158	0.460618	-71.0073	1.16459	109.775	-94.1823	-15.2011	-2.70304	-52.9972	22.6158	0.460618
2.95242	2.60654	7.42189	-45.7391	-19.1137	-0.604139	-41.9134	22.6944	-6.53046	2.95242	2.60654	7.42189	-45.7391	-19.1137	-0.604139	-41.9134	22.6944	-6.53046	2.95242	2.60654	7.42189	-45.7391	-19.1137	-0.604139	-41.9134	22.6944	-6.53046
55.8259	-5.18362	-106.434	-20.7996	13.8552	-4.58931	-25.8838	6.47502	-9.77892	55.8259	-5.18362	-106.434	-20.7996	13.8552	-4.58931	-25.8838	6.47502	-9.77892	55.8259	-5.18362	-106.434	-20.7996	13.8552	-4.58931	-25.8838	6.47502	-9.77892
56.0974	-12.0664	-122.747	20.5443	18.9749	13.1257	-8.79008	8.9809	-10.0874	56.0974	-12.0664	-122.747	20.5443	18.9749	13.1257	-8.79008	8.9809	-10.0874	56.0974	-12.0664	-122.747	20.5443	18.9749	13.1257	-8.79008	8.9809	-10.0874
42.4645	-2.94586	-84.7091	65.2885	28.318	-6.47872	4.92506	1.22397	-8.21972	42.4645	-2.94586	-84.7091	65.2885	28.318	-6.47872	4.92506	1.22397	-8.21972	42.4645	-2.94586	-84.7091	65.2885	28.318	-6.47872	4.92506	1.22397	-8.21972
12.6182	22.1836	-117.569	62.96	18.4748	3.86485	11.8718	6.96037	-6.6957	12.6182	22.1836	-117.569	62.96	18.4748	3.86485	11.8718	6.96037	-6.6957	12.6182	22.1836	-117.569	62.96	18.4748	3.86485	11.8718	6.96037	-6.6957
13.1423	49.3756	-44.3682	55.7684	22.7596	1.04723	12.5626	-5.97066	-6.82921	13.1423	49.3756	-44.3682	55.7684	22.7596	1.04723	12.5626	-5.97066	-6.82921	13.1423	49.3756	-44.3682	55.7684	22.7596	1.04723	12.5626	-5.97066	-6.82921
-3.31931	42.4714	8.10147	44.6321	18.5125	9.49261	9.70228	3.42183	-2.04922	-3.31931	42.4714	8.10147	44.6321	18.5125	9.49261	9.70228	3.42183	-2.04922	-3.31931	42.4714	8.10147	44.6321	18.5125	9.49261	9.70228	3.42183	-2.04922
-11.4974	23.0229	-16.6359	5.53524	15.3787	-8.79891	3.67058	14.3863	6.17589	-11.4974	23.0229	-16.6359	5.53524	15.3787	-8.79891	3.67058	14.3863	6.17589	-11.4974	23.0229	-16.6359	5.53524	15.3787	-8.79891	3.67058	14.3863	6.17589
-22.3855	1.08756	7.58898	-0.84783	12.7024	-2.25794	-7.14307	16.6123	9.35381	-22.3855	1.08756	7.58898	-0.84783	12.7024	-2.25794	-7.14307	16.6123	9.35381	-22.3855	1.08756	7.58898	-0.84783	12.7024	-2.25794	-7.14307	16.6123	9.35381
-24.896	-8.79087	15.1857	29.4331	6.9192	-1.63915	-18.7061	3.37359	9.23616	-24.896	-8.79087	15.1857	29.4331	6.9192	-1.63915	-18.7061	3.37359	9.23616	-24.896	-8.79087	15.1857	29.4331	6.9192	-1.63915	-18.7061	3.37359	9.23616
-21.8357	5.1606	19.4992	21.1884	-9.78848	-3.72949	-22.0293	0.199124	19.2287	-21.8357	5.1606	19.4992	21.1884	-9.78848	-3.72949	-22.0293	0.199124	19.2287	-21.8357	5.1606	19.4992	21.1884	-9.78848	-3.72949	-22.0293	0.199124	19.2287
-32.3912	-5.12817	9.90333	18.7739	-6.41035	5.39381	-12.6969	-1.37162	6.01759	-32.3912	-5.12817	9.90333	18.7739	-6.41035	5.39381	-12.6969	-1.37162	6.01759	-32.3912	-5.12817	9.90333	18.7739	-6.41035	5.39381	-12.6969	-1.37162	6.01759
-22.3065	26.956	23.5759	23.5086	2.66956	-0.32459	3.67539	-8.45554	16.0264	-22.3065	26.956	23.5759	23.5086	2.66956	-0.32459	3.67539	-8.45554	16.0264	-22.3065	26.956	23.5759	23.5086	2.66956	-0.32459	3.67539	-8.45554	16.0264
-11.5117	17.948	69.7292	16.1038	-6.03109	11.8187	16.8033	-11.6588	7.46773	-11.5117	17.948	69.7292	16.1038	-6.03109	11.8187	16.8033	-11.6588	7.46773	-11.5117	17.948	69.7292	16.1038	-6.03109	11.8187	16.8033	-11.6588	7.46773
5.12559	20.9239	83.4397	-25.0271	-2.83777	-0.345482	20.7952	-15.3095	-11.978	5.12559	20.9239	83.4397	-25.0271	-2.83777	-0.345482	20.7952	-15.3095	-11.978	5.12559	20.9239	83.4397	-25.0271	-2.83777	-0.345482	20.7952	-15.3095	-11.978
23.3052	14.6182	44.0963	-25.309	-4.65583	5.33135	14.9404	-14.5959	12.7762	23.3052	14.6182	44.0963	-25.309	-4.65583	5.33135	14.9404	-14.5959	12.7762	23.3052	14.6182	44.0963	-25.309	-4.65583	5.33135	14.9404	-14.5959	12.7762
18.1871	21.5305	-12.6959	-12.5195	-5.12136	10.034	1.83001	5.28289	6.01081	18.1871	21.5305	-12.6959	-12.5195	-5.12136	10.034	1.83001	5.28289	6.01081	18.1871	21.5305	-12.6959	-12.5195	-5.12136	10.034	1.83001	5.28289	6.01081
11.3098	32.6606	-55.7488	12.5393	0.42807	1.28701	-15.5924	-3.22568	-9.64986	11.3098	32.6606	-55.7488	12.5393	0.42807	1.28701	-15.5924	-3.22568	-9.64986	11.3098	32.6606	-55.7488	12.5393	0.42807	1.28701	-15.5924	-3.22568	-9.64986
8.14967	44.2358	-41.2373	0.849551	-7.62233	9.82689	-32.9736	10.3552	-2.50298	8.14967	44.2358	-41.2373	0.849551	-7.62233	9.82689	-32.9736	10.3552	-2.50298	8.14967	44.2358	-41.2373	0.849551	-7.62233	9.82689	-32.9736	10.3552	-2.50298
9.11028	50.6119	-8.24179	-20.9737	-1.75594	7.81768	-44.1251	-2.07744	-6.224	9.11028	50.6119	-8.24179	-20.9737	-1.75594	7.81768	-44.1251	-2.07744	-6.224	9.11028	50.6119	-8.24179	-20.9737	-1.75594	7.81768	-44.1251	-2.07744	-6.224
13.3837	53.2932	-23.8338	-19.3435	-0.667231	-5.84447	-47.3267	-25.9697	-5.57945	13.3837	53.2932	-23.8338	-19.3435	-0.667231	-5.84447	-47.3267	-25.9697	-5.57945	13.3837	53.2932	-23.8338	-19.3435	-0.667231	-5.84447	-47.3267	-25.9697	-5.57945
14.8048	39.9785	-18.2335	-21.3981	19.8192	6.43854	-51.7824	-17.9755	-7.80902	14.8048	39.9785	-18.2335	-21.3981	19.8192	6.43854	-51.7824	-17.9755	-7.80902	14.8048	39.9785	-18.2335	-21.3981	19.8192	6.43854	-51.7824	-17.9755	-7.80902
9.22162	43.6067	-6.042	-25.8743	3.05732	16.366	-67.271	15.7213	-10.63	9.22162	43.6067	-6.042	-25.8743	3.05732	16.366	-67.271	15.7213	-10.63	9.22162	43.6067	-6.042	-25.8743	3.05732	16.366	-67.271	15.7213	-10.63
9.55813	42.6854	-7.10738	-3.01662	-18.0566	0.994064	-87.4018	-1.29067	-0.964993	9.55813	42.6854	-7.10738	-3.01662	-18.0566	0.994064	-87.4018	-1.29067	-0.964993	9.55813	42.6854	-7.10738	-3.01662	-18.0566	0.994064	-87.4018	-1.29067	-0.964993
12.3786	53.0667	-6.8995	-1.86185	-24.7001	3.30952	-95.8233	-48.1198	7.75654	12.3786	53.0667	-6.8995	-1.86185	-24.7001	3.30952	-95.8233	-48.1198	7.75654	12.3786	53.0667	-6.8995	-1.86185	-24.7001	3.30952	-95.8233	-48.1198	7.75654
5.32725	55.9683	54.2234	10.528	1.17729	-5.00775	-83.795	-71.5227	7.38552	5.32725	55.9683	54.2234	10.528	1.17729	-5.00775	-83.795	-71.5227	7.38552	5.32725	55.9683	54.2234	10.528	1.17729	-5.00775	-83.795	-71.5227	7.38552
8.42686	50.7453	-25.734	-16.6431	2.11222	-0.0177508	-56.2721	-36.0542	-0.641186	8.42686	50.7453	-25.734	-16.6431	2.11222	-0.0177508	-56.2721	-36.0542	-0.641186	8.42686	50.7453	-25.734	-16.6431	2.11222	-0.0177508	-56.2721	-36.0542	-0.641186
5.22314	38.6102	-26.0603	-15.155	7.93024	-6.36955	-26.1032	-76.5997	0.96858	5.22314	38.6102	-26.0603	-15.155	7.93024	-6.36955	-26.1032	-76.5997	0.96858	5.22314	38.6102	-26.0603	-15.155	7.93024	-6.36955	-26.1032	-76.5997	0.96858
1.24811	45.3145	-66.7616	16.499	9.58471	1.6098	-4.19471	3.52489	1.8021	1.24811	45.3145	-66.7616	16.499	9.58471	1.6098	-4.19471	3.52489	1.8021	1.24811	45.3145	-66.7616	16.499	9.58471	1.6098	-4.19471	3.52489	1.8021
9.50706	45.8611	-28.2628	15.0272	20.5813	4.86638	4.82971	215.733	8.82857	9.50706	45.8611	-28.2628	15.0272	20.5813	4.86638	4.82971	215.733	8.82857	9.50706	45.8611	-28.2628	15.0272	20.5813	4.86638	4.82971	215.733	8.82857
-0.0974081	25.9571	44.7667	4.28676	9.92191	1.66363	3.34499	518.126	-9.63056	-0.0974081	25.9571	44.7667	4.28676	9.92191	1.66363	3.34499	518.126	-9.63056	-0.0974081	25.9571	44.7667	4.28676	9.92191	1.66363	3.34499	518.126	-9.63056
0.670468	25.5925	13.4237	4.5033	-14.1322	-5.42263	-3.18456	63.2362	10.8813	0.670468	25.5925	13.4237	4.5033	-14.1322	-5.42263	-3.18456	63.2362	10.8813	0.670468	25.5925	13.4237	4.5033	-14.1322	-5.42263	-3.18456	63.2362	10.8813
11.4478	5.9281	-51.0591	-29.0579	-15.5715	-7.87769	-10.5865	-303.428	-8.23907	11.4478	5.9281	-51.0591	-29.0579	-15.5715	-7.87769	-10.5865	-303.428	-8.23907	11.4478	5.9281	-51.0591	-29.0579	-15.5715	-7.87769	-10.5865	-303.428	-8.23907
8.18457	18.4475	-49.1726	-25.638	-12.0315	-2.04336	-18.1987	-443.871	8.35706	8.18457	18.4475	-49.1726	-25.638	-12.0315	-2.04336	-18.1987	-443.871	8.35706	8.18457	18.4475	-49.1726	-25.638	-12.0315	-2.04336	-18.1987	-443.871	8.35706
-6.03034	41.9613	-73.4912	-16.1425	-1.33238	3.26188	-25.7703	-320.93	6.60348	-6.03034	41.9613	-73.4912	-16.1425	-1.33238	3.26188	-25.7703	-320.93	6.60348	-6.03034	41.9613	-73.4912	-16.1425	-1.33238	3.26188	-25.7703	-320.93	6.60348
-5.18417	41.7583	-72.7209	-3.27196	14.2762	-5.96242	-29.9224	-138.146	-8.62955	-5.18417	41.7583	-72.7209	-3.27196	14.2762	-5.96242	-29.9224	-138.146	-8.62955	-5.18417	41.7583	-72.7209	-3.27196	14.2762	-5.96242	-29.9224	-138.146	-8.62955
-3.39661	44.4988	-57.5699	0.778628	15.211	10.1386	-28.9216	-24.171	5.0076	-3.39661	44.4988	-57.5699	0.778628	15.211	10.1386	-28.9216	-24.171	5.0076	-3.39661	44.4988	-57.5699	0.778628	15.211	10.1386	-28.9216	-24.171	5.0076
0.690304	23.3531	-11.0419	-1.51195	20.4403	13.237	-26.6512	68.1455	14.6284	0.690304	23.3531	-11.0419	-1.51195	20.4403	13.237	-26.6512	68.1455	14.6284	0.690304	23.3531	-11.0419	-1.51195	20.4403	13.237	-26.6512	68.1455	14.6284
0.382358	13.0319	22.0944	-2.9113	12.5274	12.7399	-29.1237	160.277	-0.0207468	0.382358	13.0319	22.0944	-2.9113	12.5274	12.7399	-29.1237	160.277	-0.0207468	0.382358	13.0319	22.0944	-2.9113	12.5274	12.7399	-29.1237	160.277	-0.0207468
9.90058	11.0694	-25.3543	8.50579	6.29897	0.441995	-39.0795	228.971	0.636877	9.90058	11.0694	-25.3543	8.50579	6.29897	0.441995	-39.0795	228.971	0.636877	9.90058	11.0694	-25.3543	8.50579	6.29897	0.441995	-39.0795	228.971	0.636877
8.40659	-0.370456	-35.3939	3.36355	-1.41504	-4.70407	-52.983	267.045	1.74984	8.40659	-0.370456	-35.3939	3.36355	-1.41504	-4.70407	-52.983	267.045	1.74984	8.40659	-0.370456	-35.3939	3.36355	-1.41504	-4.70407	-52.983	267.045	1.74984
14.9373	9.44691	-2.78722	13.2598	-1.44043	-4.81914	-63.4591	273.805	3.16799	14.9373	9.44691	-2.78722	13.2598	-1.44043	-4.81914	-63.4591	273.805	3.16799	14.9373	9.44691	-2.78722	13.2598	-1.44043	-4.81914	-63.4591	273.805	3.16799
12.8295	11.7103	20.2949	9.39693	-12.7586	-15.7014	-64.7931	247.885	4.65547	12.8295	11.7103	20.2949	9.39693	-12.7586	-15.7014	-64.7931	247.885	4.65547	12.8295	11.7103	20.2949	9.39693	-12.7586	-15.7014	-64.7931	247.885	4.65547
17.7343	5.80953	5.16519	-0.4861	-13.2171	8.07053	-56.9341	214.703	-2.38818	17.7343	5.80953	5.16519	-0.4861	-13.2171	8.07053	-56.9341	214.703	-2.38818	17.7343	5.80953	5.16519	-0.4861	-13.2171	8.07053	-56.9341	214.703	-2.38818
16.8525	-6.84859	-3.61596	8.87312	-2.99741	11.4896	-43.1244	165.857	11.6666	16.8525	-6.84859	-3.61596	8.87312	-2.99741	11.4896	-43.1244	165.857	11.6666	16.8525	-6.84859	-3.61596	8.87312	-2.99741	11.4896	-43.1244	165.857	11.6666
0.218372	4.3962	-13.6222	4.99744	10.3174	5.79543	-27.7695	114.971	14.3335	0.218372	4.3962	-13.6222	4.99744	10.3174	5.79543	-27.7695	114.971	14.3335	0.218372	4.3962	-13.6222	4.99744	10.3174	5.79543	-27.7695	114.971	14.3335
5.34728	6.92876	-30.1849	-1.14474	25.5719	14.9089	-13.8587	67.0144	7.53063	5.34728	6.92876	-30.1849	-1.14474	25.5719	14.9089	-13.8587	67.0144	7.53063	5.34728	6.92876	-30.1849	-1.14474	25.5719	14.9089	-13.8587	67.0144	7.53063
-7.96114	0.50384	-24.4608	-3.81053	22.8712	13.1413	-3.2447	29.1852	14.3305	-7.96114	0.50384	-24.4608	-3.81053	22.8712	13.1413	-3.2447	29.1852	14.3305	-7.96114	0.50384	-24.4608	-3.81053	22.8712	13.1413	-3.2447	29.1852	14.3305
-14.274	-11.7395	-52.658	-5.92243	4.84916	10.7834	2.36752	-45.5139	4.04452	-14.274	-11.7395	-52.658	-5.92243	4.84916	10.7834	2.36752	-45.5139	4.04452	-14.274	-11.7395	-52.658	-5.92243	4.84916	10.7834	2.36752	-45.5139	4.04452
-20.9871	-33.4092	-55.2505	7.86731	-17.0379	2.57066	1.5606	-98.7327	-0.453369	-20.9871	-33.4092	-55.2505	7.86731	-17.0379	2.57066	1.5606	-98.7327	-0.453369	-20.9871	-33.4092	-55.2505	7.86731	-17.0379	2.57066	1.5606	-98.7327	-0.453369
-27.6451	-32.0831	11.6663	-0.76758	-19.0484	2.56563	-4.85253	-109.377	2.00464	-27.6451	-32.0831	11.6663	-0.76758	-19.0484	2.56563	-4.85253	-109.377	2.00464	-27.6451	-32.0831	11.6663	-0.76758	-19.0484	2.56563	-4.85253	-109.377	2.00464
-32.0859	-23.7296	-7.68365	1.89206	-5.62788	-12.6389	-12.8343	-189.5	4.00692	-32.0859	-23.7296	-7.68365	1.89206	-5.62788	-12.6389	-12.8343	-189.5	4.00692	-32.0859	-23.7296	-7.68365	1.89206	-5.62788	-12.6389	-12.8343	-189.5	4.00692
-19.743	-27.9306	-47.3619	0.700092	11.1546	-0.231752	-17.7794	-164.033	13.7116	-19.743	-27.9306	-47.3619	0.700092	11.1546	-0.231752	-17.7794	-164.033	13.7116	-19.743	-27.9306	-47.3619	0.700092	11.1546	-0.231752	-17.7794	-164.033	13.7116
-17.6423	-37.9156	-45.4759	2.83491	4.22922	-10.9839	-17.534	-145.406	2.87205	-17.6423	-37.9156	-45.4759	2.83491	4.22922	-10.9839	-17.534	-145.406	2.87205	-17.6423	-37.9156	-45.4759	2.83491	4.22922	-10.9839	-17.534	-145.406	2.87205
-14.5843	-25.8444	-21.6221	-7.38821	-2.66675	-18.8018	-14.0187	-68.7653	4.41698	-14.5843	-25.8444	-21.6221	-7.38821	-2.66675	-18.8018	-14.0187	-68.7653	4.41698	-14.5843	-25.8444	-21.6221	-7.38821	-2.66675	-18.8018	-14.0187	-68.7653	4.41698
-10.6151	-26.7798	1.4791	2.17058	3.53869	-14.5672	-12.0048	4.83435	-2.30709	-10.6151	-26.7798	1.4791	2.17058	3.53869	-14.5672	-12.0048	4.83435	-2.30709	-10.6151	-26.7798	1.4791	2.17058	3.53869	-14.5672	-12.0048	4.83435	-2.30709
-9.45591	-11.1426	-40.2128	0.674099	7.84868	-16.7177	-20.0045	8.80837	8.58962	-9.45591	-11.1426	-40.2128	0.674099	7.84868	-16.7177	-20.0045	8.80837	8.58962	-9.45591	-11.1426	-40.2128	0.674099	7.84868	-16.7177	-20.0045	8.80837	8.58962
-0.884709	-10.1794	-61.506	-0.560122	5.03784	-17.3481	-44.3561	50.7002	10.0068	-0.884709	-10.1794	-61.506	-0.560122	5.03784	-17.3481	-44.3561	50.7002	10.0068	-0.884709	-10.1794	-61.506	-0.560122	5.03784	-17.3481	-44.3561	50.7002	10.0068
8.21414	-18.852	-46.5369	-4.725	5.81922	-16.2	-80.8921	134.85	2.98521	8.21414	-18.852	-46.5369	-4.725	5.81922	-16.2	-80.8921	134.85	2.98521	8.21414	-18.852	-46.5369	-4.725	5.81922	-16.2	-80.8921	134.85	2.98521
25.7121	-48.6279	-35.3651	-7.57526	-7.27496	-17.0184	-117.493	-8.77687	-3.6041	25.7121	-48.6279	-35.3651	-7.57526	-7.27496	-17.0184	-117.493	-8.77687	-3.6041	25.7121	-48.6279	-35.3651	-7.57526	-7.27496	-17.0184	-117.493	-8.77687	-3.6041
24.3651	-74.5855	-22.0868	-5.3565	-5.91043	4.04283	-140.023	-204.828	-10.2229	24.3651	-74.5855	-22.0868	-5.3565	-5.91043	4.04283	-140.023	-204.828	-10.2229	24.3651	-74.5855	-22.0868	-5.3565	-5.91043	4.04283	-140.023	-204.828	-10.2229
20.2575	-72.3838	-25.5141	-5.94073	-4.67193	-2.01545	-139.718	-202.277	6.50012	20.2575	-72.3838	-25.5141	-5.94073	-4.67193	-2.01545	-139.718	-202.277	6.50012	20.2575	-72.3838	-25.5141	-5.94073	-4.67193	-2.01545	-139.718	-202.277	6.50012
16.4616	-67.6703	-28.2925	-14.3644	-0.508767	15.714	-115.621	-160.587	-7.78086	16.4616	-67.6703	-28.2925	-14.3644	-0.508767	15.714	-115.621	-160.587	-7.78086	16.4616	-67.6703	-28.2925	-14.3644	-0.508767	15.714	-115.621	-160.587	-7.78086
9.48212	-56.2957	-60.5535	10.8746	4.10603	5.60584	-73.3213	-106.328	0.219694	9.48212	-56.2957	-60.5535	10.8746	4.10603	5.60584	-73.3213	-106.328	0.219694	9.48212	-56.2957	-60.5535	10.8746	4.10603	5.60584	-73.3213	-106.328	0.219694
-3.15019	-49.9339	-64.3918	18.0202	-7.48441	11.0224	-22.1954	-56.0619	-4.41333	-3.15019	-49.9339	-64.3918	18.0202	-7.48441	11.0224	-22.1954	-56.0619	-4.41333	-3.15019	-49.9339	-64.3918	18.0202	-7.48441	11.0224	-22.1954	-56.0619	-4.41333
0.826065	-33.3031	-76.5796	6.19953	4.0912	12.4238	26.6415	-20.0916	-8.84159	0.826065	-33.3031	-76.5796	6.19953	4.0912	12.4238	26.6415	-20.0916	-8.84159	0.826065	-33.3031	-76.5796	6.19953	4.0912	12.4238	26.6415	-20.0916	-8.84159
-10.1012	24.568	-60.6784	2.37649	-1.08233	7.78301	63.6504	-0.41119	6.93377	-10.1012	24.568	-60.6784	2.37649	-1.08233	7.78301	63.6504	-0.41119	6.93377	-10.1012	24.568	-60.6784	2.37649	-1.08233	7.78301	63.6504	-0.41119	6.93377
-3.64123	42.6265	64.348	4.28465	-11.4231	-0.69327	82.6079	7.87118	-6.07493	-3.64123	42.6265	64.348	4.28465	-11.4231	-0.69327	82.6079	7.87118	-6.07493	-3.64123	42.6265	64.348	4.28465	-11.4231	-0.69327	82.6079	7.87118	-6.07493
-13.8241	41.3033	258.917	-3.50475	-15.265	-5.94767	82.9516	8.83582	7.40849	-13.8241	41.3033	258.917	-3.50475	-15.265	-5.94767	82.9516	8.83582	7.40849	-13.8241	41.3033	258.917	-3.50475	-15.265	-5.94767	82.9516	8.83582	7.40849
-7.51395	23.8113	-37.9715	2.38788	-16.5969	11.4906	68.8407	10.9478	5.62924	-7.51395	23.8113	-37.9715	2.38788	-16.5969	11.4906	68.8407	10.9478	5.62924	-7.51395	23.8113	-37.9715	2.38788	-16.5969	11.4906	68.8407	10.9478	5.62924
0.322304	28.7376	-118.799	-8.51642	2.54119	-0.904894	46.7268	6.02366	5.44635	0.322304	28.7376	-118.799	-8.51642	2.54119	-0.904894	46.7268	6.02366	5.44635	0.322304	28.7376	-118.799	-8.51642	2.54119	-0.904894	46.7268	6.02366	5.44635
0.662455	9.36199	-63.8227	3.62066	-6.03952	-1.5967	22.9635	5.26887	6.16966	0.662455	9.36199	-63.8227	3.62066	-6.03952	-1.5967	22.9635	5.26887	6.16966	0.662455	9.36199	-63.8227	3.62066	-6.03952	-1.5967	22.9635	5.26887	6.16966
3.74976	4.82285	-147.408	-22.7858	-9.24977	-0.0721001	2.31402	-21.9083	7.07758	3.74976	4.82285	-147.408	-22.7858	-9.24977	-0.0721001	2.31402	-21.9083	7.07758	3.74976	4.82285	-147.408	-22.7858	-9.24977	-0.0721001	2.31402	-21.9083	7.07758
5.67403	-22.8559	-129.322	2.34183	4.32919	8.93611	-12.3597	-17.1095	16.2466	5.67403	-22.8559	-129.322	2.34183	4.32919	8.93611	-12.3597	-17.1095	16.2466	5.67403	-22.8559	-129.322	2.34183	4.32919	8.93611	-12.3597	-17.1095	16.2466
-7.22813	-25.2508	-79.247	0.0138109	-2.44494	2.68357	-19.9664	34.6703	13.6532	-7.22813	-25.2508	-79.247	0.0138109	-2.44494	2.68357	-19.9664	34.6703	13.6532	-7.22813	-25.2508	-79.247	0.0138109	-2.44494	2.68357	-19.9664	34.6703	13.6532
2.15771	-24.2546	-49.2722	-4.31174	0.946319	2.09451	-20.2024	30.7853	0.549772	2.15771	-24.2546	-49.2722	-4.31174	0.946319	2.09451	-20.2024	30.7853	0.549772	2.15771	-24.2546	-49.2722	-4.31174	0.946319	2.09451	-20.2024	30.7853	0.549772
-15.3266	-27.2334	-13.1516	-8.4355	-1.91104	-9.03879	-13.0869	-14.1105	1.71127	-15.3266	-27.2334	-13.1516	-8.4355	-1.91104	-9.03879	-13.0869	-14.1105	1.71127	-15.3266	-27.2334	-13.1516	-8.4355	-1.91104	-9.03879	-13.0869	-14.1105	1.71127
-8.29149	-34.5481	21.4807	-0.844841	19.5577	-7.59992	-0.779478	9.00169	7.68906	-8.29149	-34.5481	21.4807	-0.844841	19.5577	-7.59992	-0.779478	9.00169	7.68906	-8.29149	-34.5481	21.4807	-0.844841	19.5577	-7.59992	-0.779478	9.00169	7.68906
-8.03897	-10.044	35.664	2.71581	16.0956	-6.83566	11.7908	-20.4051	11.073	-8.03897	-10.044	35.664	2.71581	16.0956	-6.83566	11.7908	-20.4051	11.073	-8.03897	-10.044	35.664	2.71581	16.0956	-6.83566	11.7908	-20.4051	11.073
-4.30966	-8.60807	65.0343	9.14826	-12.3765	-2.94426	18.4835	-45.4489	13.9384	-4.30966	-8.60807	65.0343	9.14826	-12.3765	-2.94426	18.4835	-45.4489	13.9384	-4.30966	-8.60807	65.0343	9.14826	-12.3765	-2.94426	18.4835	-45.4489	13.9384
1.71916	-2.93992	43.2185	3.88547	-29.4504	13.7481	16.3013	-95.8493	-1.2852	1.71916	-2.93992	43.2185	3.88547	-29.4504	13.7481	16.3013	-95.8493	-1.2852	1.71916	-2.93992	43.2185	3.88547	-29.4504	13.7481	16.3013	-95.8493	-1.2852
-4.56457	20.448	43.2001	7.76339	-18.1209	-2.51467	6.94474	-82.7263	1.56645	-4.56457	20.448	43.2001	7.76339	-18.1209	-2.51467	6.94474	-82.7263	1.56645	-4.56457	20.448	43.2001	7.76339	-18.1209	-2.51467	6.94474	-82.7263	1.56645
-0.415	26.9955	21.5429	8.53072	-6.11881	9.32339	-5.1866	172.64	-12.8217	-0.415	26.9955	21.5429	8.53072	-6.11881	9.32339	-5.1866	172.64	-12.8217	-0.415	26.9955	21.5429	8.53072	-6.11881	9.32339	-5.1866	172.64	-12.8217
-2.37183	33.5952	10.3588	12.6569	-3.89427	0.00639644	-18.977	139.654	-11.9188	-2.37183	33.5952	10.3588	12.6569	-3.89427	0.00639644	-18.977	139.654	-11.9188	-2.37183	33.5952	10.3588	12.6569	-3.89427	0.00639644	-18.977	139.654	-11.9188
-20.2906	37.8211	-5.28521	17.2978	10.7839	0.954562	-35.207	31.0389	-0.142037	-20.2906	37.8211	-5.28521	17.2978	10.7839	0.954562	-35.207	31.0389	-0.142037	-20.2906	37.8211	-5.28521	17.2978	10.7839	0.954562	-35.207	31.0389	-0.142037
-8.11035	50.5932	24.5797	17.7214	8.39146	6.61001	-47.3117	18.6914	9.48683	-8.11035	50.5932	24.5797	17.7214	8.39146	6.61001	-47.3117	18.6914	9.48683	-8.11035	50.5932	24.5797	17.7214	8.39146	6.61001	-47.3117	18.6914	9.48683
-12.0398	36.1786	35.2108	0.445902	13.4119	-0.14575	-41.6061	-118.822	7.66457	-12.0398	36.1786	35.2108	0.445902	13.4119	-0.14575	-41.6061	-118.822	7.66457	-12.0398	36.1786	35.2108	0.445902	13.4119	-0.14575	-41.6061	-118.822	7.66457
-17.3256	50.4136	0.0824393	13.728	9.02341	2.02526	-11.3619	-212.76	15.6892	-17.3256	50.4136	0.0824393	13.728	9.02341	2.02526	-11.3619	-212.76	15.6892	-17.3256	50.4136	0.0824393	13.728	9.02341	2.02526	-11.3619	-212.76	15.6892
-6.08678	49.7535	-43.211	11.7938	5.75625	-8.77421	33.8882	-12.6917	8.03	-6.08678	49.7535	-43.211	11.7938	5.75625	-8.77421	33.8882	-12.6917	8.03	-6.08678	49.7535	-43.211	11.7938	5.75625	-8.77421	33.8882	-12.6917	8.03
-5.63089	56.7911	-8.38854	11.4527	38.6255	3.51683	68.817	104.937	-5.5534	-5.63089	56.7911	-8.38854	11.4527	38.6255	3.51683	68.817	104.937	-5.5534	-5.63089	56.7911	-8.38854	11.4527	38.6255	3.51683	68.817	104.937	-5.5534
-1.41595	41.4292	-13.9023	5.27509	28.8814	4.09409	66.2342	-82.6715	1.29084	-1.41595	41.4292	-13.9023	5.27509	28.8814	4.09409	66.2342	-82.6715	1.29084	-1.41595	41.4292	-13.9023	5.27509	28.8814	4.09409	66.2342	-82.6715	1.29084
4.10667	36.3767	-14.5038	2.94759	-3.38381	7.34663	20.6152	-134.147	-3.18972	4.10667	36.3767	-14.5038	2.94759	-3.38381	7.34663	20.6152	-134.147	-3.18972	4.10667	36.3767	-14.5038	2.94759	-3.38381	7.34663	20.6152	-134.147	-3.18972
24.5558	53.2706	112.441	1.67017	-11.4462	0.929613	-42.6703	-57.6793	-3.29261	24.5558	53.2706	112.441	1.67017	-11.4462	0.929613	-42.6703	-57.6793	-3.29261	24.5558	53.2706	112.441	1.67017	-11.4462	0.929613	-42.6703	-57.6793	-3.29261
9.07845	30.7008	-77.7781	-0.112718	3.76706	-0.507911	-85.031	212.515	-10.8534	9.07845	30.7008	-77.7781	-0.112718	3.76706	-0.507911	-85.031	212.515	-10.8534	9.07845	30.7008	-77.7781	-0.112718	3.76706	-0.507911	-85.031	212.515	-10.8534
8.24514	23.3652	-153.584	0.370257	11.8509	-2.77588	-86.0688	224.364	13.7709	8.24514	23.3652	-153.584	0.370257	11.8509	-2.77588	-86.0688	224.364	13.7709	8.24514	23.3652	-153.584	0.370257	11.8509	-2.77588	-86.0688	224.364	13.7709
2.93575	15.6864	-149.593	10.5879	3.13844	5.16243	-58.4493	-104.076	5.06544	2.93575	15.6864	-149.593	10.5879	3.13844	5.16243	-58.4493	-104.076	5.06544	2.93575	15.6864	-149.593	10.5879	3.13844	5.16243	-58.4493	-104.076	5.06544
7.05558	30.7812	-87.4889	8.09018	-11.8947	7.75656	-31.5129	-166.185	19.1604	7.05558	30.7812	-87.4889	8.09018	-11.8947	7.75656	-31.5129	-166.185	19.1604	7.05558	30.7812	-87.4889	8.09018	-11.8947	7.75656	-31.5129	-166.185	19.1604
10.0474	18.9318	-40.7291	13.2773	-11.3602	-2.94639	-20.7747	-344.301	19.0939	10.0474	18.9318	-40.7291	13.2773	-11.3602	-2.94639	-20.7747	-344.301	19.0939	10.0474	18.9318	-40.7291	13.2773	-11.3602	-2.94639	-20.7747	-344.301	19.0939
3.7282	17.9463	57.161	17.122	-1.45025	0.729999	-20.6952	-283.04	20.1838	3.7282	17.9463	57.161	17.122	-1.45025	0.729999	-20.6952	-283.04	20.1838	3.7282	17.9463	57.161	17.122	-1.45025	0.729999	-20.6952	-283.04	20.1838
13.0939	1.14571	57.9475	6.64279	-4.04947	-4.70946	-27.0685	-190.394	10.9602	13.0939	1.14571	57.9475	6.64279	-4.04947	-4.70946	-27.0685	-190.394	10.9602	13.0939	1.14571	57.9475	6.64279	-4.04947	-4.70946	-27.0685	-190.394	10.9602
24.7404	11.811	-100.998	14.1234	-0.1709	-6.44815	-48.4209	77.8466	3.43819	24.7404	11.811	-100.998	14.1234	-0.1709	-6.44815	-48.4209	77.8466	3.43819	24.7404	11.811	-100.998	14.1234	-0.1709	-6.44815	-48.4209	77.8466	3.43819
21.5331	-6.20905	-103.515	13.9073	20.9797	2.55903	-90.9156	241.742	-0.266158	21.5331	-6.20905	-103.515	13.9073	20.9797	2.55903	-90.9156	241.742	-0.266158	21.5331	-6.20905	-103.515	13.9073	20.9797	2.55903	-90.9156	241.742	-0.266158
15.2447	-14.5491	-50.9615	-6.59045	18.6637	-6.98237	-143.914	349.906	-16.6171	15.2447	-14.5491	-50.9615	-6.59045	18.6637	-6.98237	-143.914	349.906	-16.6171	15.2447	-14.5491	-50.9615	-6.59045	18.6637	-6.98237	-143.914	349.906	-16.6171
6.94242	-3.49852	-1.24028	6.91437	3.41099	-3.05461	-182.243	377.847	-13.6467	6.94242	-3.49852	-1.24028	6.91437	3.41099	-3.05461	-182.243	377.847	-13.6467	6.94242	-3.49852	-1.24028	6.91437	3.41099	-3.05461	-182.243	377.847	-13.6467
18.3007	-13.2624	-8.43062	-2.9119	-10.0971	6.50331	-183.833	360.185	8.08849	18.3007	-13.2624	-8.43062	-2.9119	-10.0971	6.50331	-183.833	360.185	8.08849	18.3007	-13.2624	-8.43062	-2.9119	-10.0971	6.50331	-183.833	360.185	8.08849
20.0126	-18.4543	-7.0705	-7.3987	-11.6481	3.21638	-145.296	313.753	3.36563	20.0126	-18.4543	-7.0705	-7.3987	-11.6481	3.21638	-145.296	313.753	3.36563	20.0126	-18.4543	-7.0705	-7.3987	-11.6481	3.21638	-145.296	313.753	3.36563
15.1152	-14.5982	-20.7635	-15.7477	-10.1296	2.75283	-80.3157	250.109	23.3644	15.1152	-14.5982	-20.7635	-15.7477	-10.1296	2.75283	-80.3157	250.109	23.3644	15.1152	-14.5982	-20.7635	-15.7477	-10.1296	2.75283	-80.3157	250.109	23.3644
9.95677	-15.3702	-31.0818	-34.5351	-0.708285	5.1596	-6.7677	208.856	16.1001	9.95677	-15.3702	-31.0818	-34.5351	-0.708285	5.1596	-6.7677	208.856	16.1001	9.95677	-15.3702	-31.0818	-34.5351	-0.708285	5.1596	-6.7677	208.856	16.1001
14.3967	-26.3149	-41.2585	-33.6534	14.0615	-1.83642	58.4541	208.398	-8.88087	14.3967	-26.3149	-41.2585	-33.6534	14.0615	-1.83642	58.4541	208.398	-8.88087	14.3967	-26.3149	-41.2585	-33.6534	14.0615	-1.83642	58.4541	208.398	-8.88087
9.33374	-44.9693	34.6039	-29.4539	6.03857	-3.49155	99.9274	185.321	-12.5523	9.33374	-44.9693	34.6039	-29.4539	6.03857	-3.49155	99.9274	185.321	-12.5523	9.33374	-44.9693	34.6039	-29.4539	6.03857	-3.49155	99.9274	185.321	-12.5523
22.6587	-49.7413	33.8583	-33.5573	3.80343	6.18684	110.938	-67.575	-24.2193	22.6587	-49.7413	33.8583	-33.5573	3.80343	6.18684	110.938	-67.575	-24.2193	22.6587	-49.7413	33.8583	-33.5573	3.80343	6.18684	110.938	-67.575	-24.2193
18.4429	-46.6783	1.19651	-26.1308	-5.52437	-0.908812	98.5286	-148.057	-27.161	18.4429	-46.6783	1.19651	-26.1308	-5.52437	-0.908812	98.5286	-148.057	-27.161	18.4429	-46.6783	1.19651	-26.1308	-5.52437	-0.908812	98.5286	-148.057	-27.161
24.8798	-35.5592	-40.0239	-18.5873	-9.49094	-6.17093	74.3257	28.6328	-18.4304	24.8798	-35.5592	-40.0239	-18.5873	-9.49094	-6.17093	74.3257	28.6328	-18.4304	24.8798	-35.5592	-40.0239	-18.5873	-9.49094	-6.17093	74.3257	28.6328	-18.4304
24.6161	-65.2332	-37.7963	-9.74529	-9.77948	2.57762	43.9884	-106.044	-22.4852	24.6161	-65.2332	-37.7963	-9.74529	-9.77948	2.57762	43.9884	-106.044	-22.4852	24.6161	-65.2332	-37.7963	-9.74529	-9.77948	2.57762	43.9884	-106.044	-22.4852
17.3814	-67.809	-17.9167	10.4428	-6.19928	-1.9855	8.65618	49.2055	-1.36132	17.3814	-67.809	-17.9167	10.4428	-6.19928	-1.9855	8.65618	49.2055	-1.36132	17.3814	-67.809	-17.9167	10.4428	-6.19928	-1.9855	8.65618	49.2055	-1.36132
2.54443	-70.2441	6.3548	7.24946	17.3889	-1.75086	-29.1356	-98.318	-9.66514	2.54443	-70.2441	6.3548	7.24946	17.3889	-1.75086	-29.1356	-98.318	-9.66514	2.54443	-70.2441	6.3548	7.24946	17.3889	-1.75086	-29.1356	-98.318	-9.66514
24.1104	-61.5907	21.5772	-0.904956	5.10088	2.86012	-63.8851	5.84615	-15.0268	24.1104	-61.5907	21.5772	-0.904956	5.10088	2.86012	-63.8851	5.84615	-15.0268	24.1104	-61.5907	21.5772	-0.904956	5.10088	2.86012	-63.8851	5.84615	-15.0268
5.65446	-82.4953	7.04811	6.07918	-1.3427	2.18933	-87.6775	-431.244	-26.1021	5.65446	-82.4953	7.04811	6.07918	-1.3427	2.18933	-87.6775	-431.244	-26.1021	5.65446	-82.4953	7.04811	6.07918	-1.3427	2.18933	-87.6775	-431.244	-26.1021
8.68332	-86.5653	17.5005	19.5092	-17.0628	2.7141	-94.2331	-534.704	-8.19338	8.68332	-86.5653	17.5005	19.5092	-17.0628	2.7141	-94.2331	-534.704	-8.19338	8.68332	-86.5653	17.5005	19.5092	-17.0628	2.7141	-94.2331	-534.704	-8.19338
14.0403	-84.7793	10.255	17.1107	13.7123	7.41866	-79.2945	-243.27	-21.8193	14.0403	-84.7793	10.255	17.1107	13.7123	7.41866	-79.2945	-243.27	-21.8193	14.0403	-84.7793	10.255	17.1107	13.7123	7.41866	-79.2945	-243.27	-21.8193
5.50613	-96.5903	-7.77874	6.63917	1.70122	4.89806	-41.1834	23.0745	-33.4688	5.50613	-96.5903	-7.77874	6.63917	1.70122	4.89806	-41.1834	23.0745	-33.4688	5.50613	-96.5903	-7.77874	6.63917	1.70122	4.89806	-41.1834	23.0745	-33.4688
3.33649	-108.958	-32.5922	13.8574	5.59887	8.13092	12.1373	-149.191	-22.3162	3.33649	-108.958	-32.5922	13.8574	5.59887	8.13092	12.1373	-149.191	-22.3162	3.33649	-108.958	-32.5922	13.8574	5.59887	8.13092	12.1373	-149.191	-22.3162
9.43679	-94.4964	-46.4948	10.2447	-0.489318	10.3232	61.6301	797.695	1.467	9.43679	-94.4964	-46.4948	10.2447	-0.489318	10.3232	61.6301	797.695	1.467	9.43679	-94.4964	-46.4948	10.2447	-0.489318	10.3232	61.6301	797.695	1.467
-8.98076	-85.8997	-25.5096	16.4951	6.9348	1.35311	90.0882	514.129	11.186	-8.98076	-85.8997	-25.5096	16.4951	6.9348	1.35311	90.0882	514.129	11.186	-8.98076	-85.8997	-25.5096	16.4951	6.9348	1.35311	90.0882	514.129	11.186
-10.1475	-56.4392	-10.5225	13.0838	7.38378	12.7698	92.2787	-488.714	15.3695	-10.1475	-56.4392	-10.5225	13.0838	7.38378	12.7698	92.2787	-488.714	15.3695	-10.1475	-56.4392	-10.5225	13.0838	7.38378	12.7698	92.2787	-488.714	15.3695
-9.50271	-57.2478	4.36724	10.9918	1.03847	12.9212	72.4647	-869.772	23.8537	-9.50271	-57.2478	4.36724	10.9918	1.03847	12.9212	72.4647	-869.772	23.8537	-9.50271	-57.2478	4.36724	10.9918	1.03847	12.9212	72.4647	-869.772	23.8537
-4.53075	-38.5548	-31.495	36.685	10.9217	14.2912	36.7394	-749.011	3.46623	-4.53075	-38.5548	-31.495	36.685	10.9217	14.2912	36.7394	-749.011	3.46623	-4.53075	-38.5548	-31.495	36.685	10.9217	14.2912	36.7394	-749.011	3.46623
4.90549	-26.4288	-33.2122	35.4765	12.689	-4.65652	-5.7048	-469.526	1.89511	4.90549	-26.4288	-33.2122	35.4765	12.689	-4.65652	-5.7048	-469.526	1.89511	4.90549	-26.4288	-33.2122	35.4765	12.689	-4.65652	-5.7048	-469.526	1.89511
2.55679	5.16953	-28.6663	47.1642	14.7916	12.6958	-39.7041	-190.748	-15.476	2.55679	5.16953	-28.6663	47.1642	14.7916	12.6958	-39.7041	-190.748	-15.476	2.55679	5.16953	-28.6663	47.1642	14.7916	12.6958	-39.7041	-190.748	-15.476
-1.6802	27.2747	-28.0307	40.0728	5.90931	11.3364	-53.0881	43.7098	-29.4173	-1.6802	27.2747	-28.0307	40.0728	5.90931	11.3364	-53.0881	43.7098	-29.4173	-1.6802	27.2747	-28.0307	40.0728	5.90931	11.3364	-53.0881	43.7098	-29.4173
-19.482	9.07002	-29.3781	48.6299	1.45429	20.9905	-41.0698	187.89	-14.0754	-19.482	9.07002	-29.3781	48.6299	1.45429	20.9905	-41.0698	187.89	-14.0754	-19.482	9.07002	-29.3781	48.6299	1.45429	20.9905	-41.0698	187.89	-14.0754
-11.3013	13.3704	-27.6907	8.33725	-0.123117	16.5399	-8.79183	341.493	-12.4263	-11.3013	13.3704	-27.6907	8.33725	-0.123117	16.5399	-8.79183	341.493	-12.4263	-11.3013	13.3704	-27.6907	8.33725	-0.123117	16.5399	-8.79183	341.493	-12.4263
-7.38897	20.0187	-31.7283	-40.1811	1.49316	-9.6905	23.3941	510.386	-1.80936	-7.38897	20.0187	-31.7283	-40.1811	1.49316	-9.6905	23.3941	510.386	-1.80936	-7.38897	20.0187	-31.7283	-40.1811	1.49316	-9.6905	23.3941	510.386	-1.80936
-4.61934	52.426	-36.6938	-14.0082	-14.3124	-2.30281	30.1222	621.8	12.6264	-4.61934	52.426	-36.6938	-14.0082	-14.3124	-2.30281	30.1222	621.8	12.6264	-4.61934	52.426	-36.6938	-14.0082	-14.3124	-2.30281	30.1222	621.8	12.6264
3.4917	61.4965	-13.1687	9.93609	0.568797	0.848963	1.91377	609.062	15.5141	3.4917	61.4965	-13.1687	9.93609	0.568797	0.848963	1.91377	609.062	15.5141	3.4917	61.4965	-13.1687	9.93609	0.568797	0.848963	1.91377	609.062	15.5141
-8.14606	78.3134	24.8039	15.7642	-1.514	-3.73722	-49.9811	489.793	21.6009	-8.14606	78.3134	24.8039	15.7642	-1.514	-3.73722	-49.9811	489.793	21.6009	-8.14606	78.3134	24.8039	15.7642	-1.514	-3.73722	-49.9811	489.793	21.6009
-7.02568	88.2996	-36.6614	-15.5414	-9.22587	-6.09362	-103.782	257.847	10.0164	-7.02568	88.2996	-36.6614	-15.5414	-9.22587	-6.09362	-103.782	257.847	10.0164	-7.02568	88.2996	-36.6614	-15.5414	-9.22587	-6.09362	-103.782	257.847	10.0164
-0.632377	73.1352	2.16084	-32.4022	-9.35802	-5.1265	-137.541	214.677	13.3	-0.632377	73.1352	2.16084	-32.4022	-9.35802	-5.1265	-137.541	214.677	13.3	-0.632377	73.1352	2.16084	-32.4022	-9.35802	-5.1265	-137.541	214.677	13.3
-5.22095	84.5446	32.5648	-54.5518	4.75131	7.25238	-139.425	185.562	6.95631	-5.22095	84.5446	32.5648	-54.5518	4.75131	7.25238	-139.425	185.562	6.95631	-5.22095	84.5446	32.5648	-54.5518	4.75131	7.25238	-139.425	185.562	6.95631
-8.06698	80.2392	-16.4297	-45.4583	-2.27911	-21.2032	-115.459	99.7066	1.65516	-8.06698	80.2392	-16.4297	-45.4583	-2.27911	-21.2032	-115.459	99.7066	1.65516	-8.06698	80.2392	-16.4297	-45.4583	-2.27911	-21.2032	-115.459	99.7066	1.65516
2.0043	42.845	-64.5631	-31.1554	-0.880588	-5.85959	-81.0564	-122.556	-7.44199	2.0043	42.845	-64.5631	-31.1554	-0.880588	-5.85959	-81.0564	-122.556	-7.44199	2.0043	42.845	-64.5631	-31.1554	-0.880588	-5.85959	-81.0564	-122.556	-7.44199
-21.2627	-0.579845	-44.9243	21.873	12.7706	8.81862	-46.6362	-380.23	-18.168	-21.2627	-0.579845	-44.9243	21.873	12.7706	8.81862	-46.6362	-380.23	-18.168	-21.2627	-0.579845	-44.9243	21.873	12.7706	8.81862	-46.6362	-380.23	-18.168
-38.7822	29.8348	-57.1371	-5.81818	9.27588	-6.80881	-20.3398	-364.675	-15.1852	-38.7822	29.8348	-57.1371	-5.81818	9.27588	-6.80881	-20.3398	-364.675	-15.1852	-38.7822	29.8348	-57.1371	-5.81818	9.27588	-6.80881	-20.3398	-364.675	-15.1852
-14.038	80.5223	-63.7028	-16.5456	6.79848	-13.4103	-14.3051	-20.9598	-9.0048	-14.038	80.5223	-63.7028	-16.5456	6.79848	-13.4103	-14.3051	-20.9598	-9.0048	-14.038	80.5223	-63.7028	-16.5456	6.79848	-13.4103	-14.3051	-20.9598	-9.0048
-29.5958	48.0831	-34.5808	10.6468	12.0828	2.5592	-36.7199	38.7909	-8.46044	-29.5958	48.0831	-34.5808	10.6468	12.0828	2.5592	-36.7199	38.7909	-8.46044	-29.5958	48.0831	-34.5808	10.6468	12.0828	2.5592	-36.7199	38.7909	-8.46044
-16.6783	-4.0249	-22.2877	13.2688	-10.3625	5.7999	-79.0041	-136.131	-16.698	-16.6783	-4.0249	-22.2877	13.2688	-10.3625	5.7999	-79.0041	-136.131	-16.698	-16.6783	-4.0249	-22.2877	13.2688	-10.3625	5.7999	-79.0041	-136.131	-16.698
-12.9636	-30.5151	-22.0538	6.38888	-12.4519	0.54228	-119.611	-236.787	-7.80472	-12.9636	-30.5151	-22.0538	6.38888	-12.4519	0.54228	-119.611	-236.787	-7.80472	-12.9636	-30.5151	-22.0538	6.38888	-12.4519	0.54228	-119.611	-236.787	-7.80472
-19.1897	-17.3206	-24.3446	49.083	-7.30192	-6.11285	-139.488	173.679	4.9969	-19.1897	-17.3206	-24.3446	49.083	-7.30192	-6.11285	-139.488	173.679	4.9969	-19.1897	-17.3206	-24.3446	49.083	-7.30192	-6.11285	-139.488	173.679	4.9969
-15.5022	-42.5686	-38.4944	47.3663	-3.084	9.97275	-134.708	361.497	7.62173	-15.5022	-42.5686	-38.4944	47.3663	-3.084	9.97275	-134.708	361.497	7.62173	-15.5022	-42.5686	-38.4944	47.3663	-3.084	9.97275	-134.708	361.497	7.62173
-19.6558	-46.7553	0.319309	33.9333	-10.4748	-3.39349	-115.94	43.1539	12.347	-19.6558	-46.7553	0.319309	33.9333	-10.4748	-3.39349	-115.94	43.1539	12.347	-19.6558	-46.7553	0.319309	33.9333	-10.4748	-3.39349	-115.94	43.1539	12.347
-9.93874	-80.6129	9.09895	23.6863	28.0308	-15.9573	-94.5836	-304.864	0.497696	-9.93874	-80.6129	9.09895	23.6863	28.0308	-15.9573	-94.5836	-304.864	0.497696	-9.93874	-80.6129	9.09895	23.6863	28.0308	-15.9573	-94.5836	-304.864	0.497696
-7.94084	-111.337	44.29	30.3183	33.6759	-18.4727	-74.0323	-433.271	12.428	-7.94084	-111.337	44.29	30.3183	33.6759	-18.4727	-74.0323	-433.271	12.428	-7.94084	-111.337	44.29	30.3183	33.6759	-18.4727	-74.0323	-433.271	12.428
-5.42838	-120.686	24.8336	8.85871	39.3281	-1.59271	-53.4503	-506.612	11.3908	-5.42838	-120.686	24.8336	8.85871	39.3281	-1.59271	-53.4503	-506.612	11.3908	-5.42838	-120.686	24.8336	8.85871	39.3281	-1.59271	-53.4503	-506.612	11.3908
-5.68687	-136.659	-28.6819	-10.0906	14.8998	-3.90067	-34.4665	-374.619	23.1116	-5.68687	-136.659	-28.6819	-10.0906	14.8998	-3.90067	-34.4665	-374.619	23.1116	-5.68687	-136.659	-28.6819	-10.0906	14.8998	-3.90067	-34.4665	-374.619	23.1116
-7.65181	-58.9488	-52.943	-27.6888	-30.2512	13.7223	-20.2185	-72.8742	7.60746	-7.65181	-58.9488	-52.943	-27.6888	-30.2512	13.7223	-20.2185	-72.8742	7.60746	-7.65181	-58.9488	-52.943	-27.6888	-30.2512	13.7223	-20.2185	-72.8742	7.60746
-12.3138	14.1487	-30.6511	-50.3784	-32.2413	21.8201	-9.95248	-51.5324	20.6943	-12.3138	14.1487	-30.6511	-50.3784	-32.2413	21.8201	-9.95248	-51.5324	20.6943	-12.3138	14.1487	-30.6511	-50.3784	-32.2413	21.8201	-9.95248	-51.5324	20.6943
-34.242	23.8002	-29.8867	-65.4281	-29.5104	11.2129	2.29371	-164.539	18.5301	-34.242	23.8002	-29.8867	-65.4281	-29.5104	11.2129	2.29371	-164.539	18.5301	-34.242	23.8002	-29.8867	-65.4281	-29.5104	11.2129	2.29371	-164.539	18.5301
-29.1963	30.6913	-13.8529	-111.593	-19.0816	3.43026	16.5131	-159.07	18.6366	-29.1963	30.6913	-13.8529	-111.593	-19.0816	3.43026	16.5131	-159.07	18.6366	-29.1963	30.6913	-13.8529	-111.593	-19.0816	3.43026	16.5131	-159.07	18.6366
-21.8455	5.49285	-1.23398	-65.8284	-21.3842	0.130567	16.4075	-33.2938	15.1296	-21.8455	5.49285	-1.23398	-65.8284	-21.3842	0.130567	16.4075	-33.2938	15.1296	-21.8455	5.49285	-1.23398	-65.8284	-21.3842	0.130567	16.4075	-33.2938	15.1296
-29.1645	87.0123	-26.7697	71.8779	-14.6906	1.1784	-12.1918	132.485	9.24149	-29.1645	87.0123	-26.7697	71.8779	-14.6906	1.1784	-12.1918	132.485	9.24149	-29.1645	87.0123	-26.7697	71.8779	-14.6906	1.1784	-12.1918	132.485	9.24149
-15.96	176.043	-58.3684	121.284	-17.4924	-0.748745	-49.4044	134.406	-1.04569	-15.96	176.043	-58.3684	121.284	-17.4924	-0.748745	-49.4044	134.406	-1.04569	-15.96	176.043	-58.3684	121.284	-17.4924	-0.748745	-49.4044	134.406	-1.04569
-20.0775	98.1989	-90.6571	91.1483	-18.1908	-13.5839	-51.3147	196.599	7.76896	-20.0775	98.1989	-90.6571	91.1483	-18.1908	-13.5839	-51.3147	196.599	7.76896	-20.0775	98.1989	-90.6571	91.1483	-18.1908	-13.5839	-51.3147	196.599	7.76896
-20.63	67.0151	-56.5509	46.5306	3.61592	-13.1838	5.45448	330.284	-7.40317	-20.63	67.0151	-56.5509	46.5306	3.61592	-13.1838	5.45448	330.284	-7.40317	-20.63	67.0151	-56.5509	46.5306	3.61592	-13.1838	5.45448	330.284	-7.40317
-5.12948	103.453	-56.6021	64.2182	5.5739	-9.41041	104.463	385.99	-26.4634	-5.12948	103.453	-56.6021	64.2182	5.5739	-9.41041	104.463	385.99	-26.4634	-5.12948	103.453	-56.6021	64.2182	5.5739	-9.41041	104.463	385.99	-26.4634
-11.5026	178.521	10.5693	58.5704	-7.04693	0.757722	205.248	-65.051	-14.9233	-11.5026	178.521	10.5693	58.5704	-7.04693	0.757722	205.248	-65.051	-14.9233	-11.5026	178.521	10.5693	58.5704	-7.04693	0.757722	205.248	-65.051	-14.9233
3.84235	178.085	216.179	0.295658	6.9012	5.35572	268.782	-101.527	-21.3645	3.84235	178.085	216.179	0.295658	6.9012	5.35572	268.782	-101.527	-21.3645	3.84235	178.085	216.179	0.295658	6.9012	5.35572	268.782	-101.527	-21.3645
11.5421	147.405	28.3178	-25.3143	13.8598	12.8825	274.607	267.474	-17.8451	11.5421	147.405	28.3178	-25.3143	13.8598	12.8825	274.607	267.474	-17.8451	11.5421	147.405	28.3178	-25.3143	13.8598	12.8825	274.607	267.474	-17.8451
12.3632	156.981	-139.238	-63.1521	31.0943	-2.04022	224.608	320.163	-23.2287	12.3632	156.981	-139.238	-63.1521	31.0943	-2.04022	224.608	320.163	-23.2287	12.3632	156.981	-139.238	-63.1521	31.0943	-2.04022	224.608	320.163	-23.2287
16.4926	226.464	-166.167	-5.34686	22.0821	-3.28325	137.674	407.558	-20.8804	16.4926	226.464	-166.167	-5.34686	22.0821	-3.28325	137.674	407.558	-20.8804	16.4926	226.464	-166.167	-5.34686	22.0821	-3.28325	137.674	407.558	-20.8804
14.7122	260.074	-124.884	67.6871	20.2872	8.57556	39.8481	54.0341	-19.311	14.7122	260.074	-124.884	67.6871	20.2872	8.57556	39.8481	54.0341	-19.311	14.7122	260.074	-124.884	67.6871	20.2872	8.57556	39.8481	54.0341	-19.311
12.3542	265.965	-139.66	55.3509	14.8538	13.3685	-45.8672	-402.055	-13.9449	12.3542	265.965	-139.66	55.3509	14.8538	13.3685	-45.8672	-402.055	-13.9449	12.3542	265.965	-139.66	55.3509	14.8538	13.3685	-45.8672	-402.055	-13.9449
-4.48843	283.855	-116.872	31.5061	-1.79197	11.1483	-107.393	-540.869	-8.31411	-4.48843	283.855	-116.872	31.5061	-1.79197	11.1483	-107.393	-540.869	-8.31411	-4.48843	283.855	-116.872	31.5061	-1.79197	11.1483	-107.393	-540.869	-8.31411
-0.297389	249.562	36.307	-12.7911	-5.36634	5.05462	-142.782	-414.708	-11.0654	-0.297389	249.562	36.307	-12.7911	-5.36634	5.05462	-142.782	-414.708	-11.0654	-0.297389	249.562	36.307	-12.7911	-5.36634	5.05462	-142.782	-414.708	-11.0654
5.74576	198.766	47.2689	-84.3502	6.36688	-7.28444	-156.685	483.223	-5.96832	5.74576	198.766	47.2689	-84.3502	6.36688	-7.28444	-156.685	483.223	-5.96832	5.74576	198.766	47.2689	-84.3502	6.36688	-7.28444	-156.685	483.223	-5.96832
17.4982	193.283	-41.6561	-99.4914	2.51734	-8.58812	-154.885	455.074	11.2799	17.4982	193.283	-41.6561	-99.4914	2.51734	-8.58812	-154.885	455.074	11.2799	17.4982	193.283	-41.6561	-99.4914	2.51734	-8.58812	-154.885	455.074	11.2799
13.4911	128.594	-43.4187	-95.6802	5.40894	-21.2257	-141.399	-276.386	2.65717	13.4911	128.594	-43.4187	-95.6802	5.40894	-21.2257	-141.399	-276.386	2.65717	13.4911	128.594	-43.4187	-95.6802	5.40894	-21.2257	-141.399	-276.386	2.65717
31.978	51.1408	-43.3237	-87.5729	0.278104	-25.7895	-117.971	-480.223	4.29703	31.978	51.1408	-43.3237	-87.5729	0.278104	-25.7895	-117.971	-480.223	4.29703	31.978	51.1408	-43.3237	-87.5729	0.278104	-25.7895	-117.971	-480.223	4.29703
23.9683	-109.215	-6.98225	-103.444	3.96188	-18.1653	-87.3103	-475.656	7.23801	23.9683	-109.215	-6.98225	-103.444	3.96188	-18.1653	-87.3103	-475.656	7.23801	23.9683	-109.215	-6.98225	-103.444	3.96188	-18.1653	-87.3103	-475.656	7.23801
21.9425	-258.19	41.8725	-18.7208	19.2173	-15.363	-57.1324	-414.565	25.2352	21.9425	-258.19	41.8725	-18.7208	19.2173	-15.363	-57.1324	-414.565	25.2352	21.9425	-258.19	41.8725	-18.7208	19.2173	-15.363	-57.1324	-414.565	25.2352
34.9807	-292.404	48.1117	13.2411	19.6656	-14.5322	-38.1875	-278.346	37.4158	34.9807	-292.404	48.1117	13.2411	19.6656	-14.5322	-38.1875	-278.346	37.4158	34.9807	-292.404	48.1117	13.2411	19.6656	-14.5322	-38.1875	-278.346	37.4158
16.7744	-280.415	51.2929	25.1541	-20.9257	-3.86276	-31.5982	221.963	21.3033	16.7744	-280.415	51.2929	25.1541	-20.9257	-3.86276	-31.5982	221.963	21.3033	16.7744	-280.415	51.2929	25.1541	-20.9257	-3.86276	-31.5982	221.963	21.3033
29.176	-247.467	45.4997	-2.96983	-18.3687	4.95931	-27.255	345.936	25.5673	29.176	-247.467	45.4997	-2.96983	-18.3687	4.95931	-27.255	345.936	25.5673	29.176	-247.467	45.4997	-2.96983	-18.3687	4.95931	-27.255	345.936	25.5673
29.203	-266.889	36.2405	-29.7554	-13.3353	9.87247	-15.425	83.9072	20.4927	29.203	-266.889	36.2405	-29.7554	-13.3353	9.87247	-15.425	83.9072	20.4927	29.203	-266.889	36.2405	-29.7554	-13.3353	9.87247	-15.425	83.9072	20.4927
29.0214	-289.67	32.1431	-35.2045	-19.0415	14.053	4.525	89.8407	5.68794	29.0214	-289.67	32.1431	-35.2045	-19.0415	14.053	4.525	89.8407	5.68794	29.0214	-289.67	32.1431	-35.2045	-19.0415	14.053	4.525	89.8407	5.68794
29.1776	-192.865	35.4999	-3.3956	-26.1713	10.421	25.2219	176.457	6.8503	29.1776	-192.865	35.4999	-3.3956	-26.1713	10.421	25.2219	176.457	6.8503	29.1776	-192.865	35.4999	-3.3956	-26.1713	10.421	25.2219	176.457	6.8503
38.2804	-89.3967	8.67013	-3.75995	7.12357	9.3992	37.7607	183.614	31.8697	38.2804	-89.3967	8.67013	-3.75995	7.12357	9.3992	37.7607	183.614	31.8697	38.2804	-89.3967	8.67013	-3.75995	7.12357	9.3992	37.7607	183.614	31.8697
14.2977	-148.201	-9.95007	-30.9321	7.31076	8.54173	36.7853	361.65	3.66341	14.2977	-148.201	-9.95007	-30.9321	7.31076	8.54173	36.7853	361.65	3.66341	14.2977	-148.201	-9.95007	-30.9321	7.31076	8.54173	36.7853	361.65	3.66341
13.85	-159.189	-31.5187	-32.6817	45.1132	8.45958	22.3658	467.393	-15.0297	13.85	-159.189	-31.5187	-32.6817	45.1132	8.45958	22.3658	467.393	-15.0297	13.85	-159.189	-31.5187	-32.6817	45.1132	8.45958	22.3658	467.393	-15.0297
6.90507	-214.183	-41.6233	-22.7258	48.1418	9.20289	-0.811266	462.75	-30.9237	6.90507	-214.183	-41.6233	-22.7258	48.1418	9.20289	-0.811266	462.75	-30.9237	6.90507	-214.183	-41.6233	-22.7258	48.1418	9.20289	-0.811266	462.75	-30.9237
8.0617	-240.162	-22.1726	-7.04212	-21.5585	10.6703	-25.5682	656.555	-46.838	8.0617	-240.162	-22.1726	-7.04212	-21.5585	10.6703	-25.5682	656.555	-46.838	8.0617	-240.162	-22.1726	-7.04212	-21.5585	10.6703	-25.5682	656.555	-46.838
-36.2592	-168.621	-25.58	-62.5887	-7.826	17.4717	-46.1563	204.633	-36.5513	-36.2592	-168.621	-25.58	-62.5887	-7.826	17.4717	-46.1563	204.633	-36.5513	-36.2592	-168.621	-25.58	-62.5887	-7.826	17.4717	-46.1563	204.633	-36.5513
-21.4096	-54.1817	90.9621	11.2539	2.09593	11.6801	-59.969	-36.5757	-20.1997	-21.4096	-54.1817	90.9621	11.2539	2.09593	11.6801	-59.969	-36.5757	-20.1997	-21.4096	-54.1817	90.9621	11.2539	2.09593	11.6801	-59.969	-36.5757	-20.1997
-16.009	5.73961	32.1468	95.6103	11.4367	9.26802	-67.6955	-109.153	14.29	-16.009	5.73961	32.1468	95.6103	11.4367	9.26802	-67.6955	-109.153	14.29	-16.009	5.73961	32.1468	95.6103	11.4367	9.26802	-67.6955	-109.153	14.29
-30.2412	45.1732	-104.403	23.7142	-3.76005	28.3504	-70.8976	-183.113	41.0867	-30.2412	45.1732	-104.403	23.7142	-3.76005	28.3504	-70.8976	-183.113	41.0867	-30.2412	45.1732	-104.403	23.7142	-3.76005	28.3504	-70.8976	-183.113	41.0867
7.2658	88.0602	-180.125	-45.4976	12.8238	29.1777	-69.8612	-69.4407	46.3147	7.2658	88.0602	-180.125	-45.4976	12.8238	29.1777	-69.8612	-69.4407	46.3147	7.2658	88.0602	-180.125	-45.4976	12.8238	29.1777	-69.8612	-69.4407	46.3147
-0.112977	65.4704	-125.69	-66.1156	14.4974	33.0521	-65.1997	-221.273	49.0256	-0.112977	65.4704	-125.69	-66.1156	14.4974	33.0521	-65.1997	-221.273	49.0256	-0.112977	65.4704	-125.69	-66.1156	14.4974	33.0521	-65.1997	-221.273	49.0256
4.81479	7.39106	-69.423	-89.014	-14.5288	24.0197	-58.3046	-203.491	53.3793	4.81479	7.39106	-69.423	-89.014	-14.5288	24.0197	-58.3046	-203.491	53.3793	4.81479	7.39106	-69.423	-89.014	-14.5288	24.0197	-58.3046	-203.491	53.3793
11.003	31.6359	64.4703	-66.9585	-18.8626	9.24292	-50.0816	-103.189	15.1623	11.003	31.6359	64.4703	-66.9585	-18.8626	9.24292	-50.0816	-103.189	15.1623	11.003	31.6359	64.4703	-66.9585	-18.8626	9.24292	-50.0816	-103.189	15.1623
31.5202	113.217	62.236	-17.9618	-34.1141	-1.39284	-39.6773	-86.5894	16.9243	31.5202	113.217	62.236	-17.9618	-34.1141	-1.39284	-39.6773	-86.5894	16.9243	31.5202	113.217	62.236	-17.9618	-34.1141	-1.39284	-39.6773	-86.5894	16.9243
13.7001	72.7687	-87.1596	41.1308	-72.8446	-15.049	-26.2262	-91.0041	25.8222	13.7001	72.7687	-87.1596	41.1308	-72.8446	-15.049	-26.2262	-91.0041	25.8222	13.7001	72.7687	-87.1596	41.1308	-72.8446	-15.049	-26.2262	-91.0041	25.8222
17.8688	-75.3968	-124.177	69.6639	-23.054	1.32552	-10.47	-28.9928	18.1648	17.8688	-75.3968	-124.177	69.6639	-23.054	1.32552	-10.47	-28.9928	18.1648	17.8688	-75.3968	-124.177	69.6639	-23.054	1.32552	-10.47	-28.9928	18.1648
-5.50346	-69.1859	-80.483	103.126	39.8944	-8.14402	4.32699	41.2851	9.86927	-5.50346	-69.1859	-80.483	103.126	39.8944	-8.14402	4.32699	41.2851	9.86927	-5.50346	-69.1859	-80.483	103.126	39.8944	-8.14402	4.32699	41.2851	9.86927
-37.0015	-55.5832	5.22623	51.3996	23.1398	-42.5696	15.1343	-160.006	-2.76023	-37.0015	-55.5832	5.22623	51.3996	23.1398	-42.5696	15.1343	-160.006	-2.76023	-37.0015	-55.5832	5.22623	51.3996	23.1398	-42.5696	15.1343	-160.006	-2.76023
-31.2355	-127.302	-7.97132	-61.2392	20.8115	-31.517	18.7825	-370.761	-26.8227	-31.2355	-127.302	-7.97132	-61.2392	20.8115	-31.517	18.7825	-370.761	-26.8227	-31.2355	-127.302	-7.97132	-61.2392	20.8115	-31.517	18.7825	-370.761	-26.8227
-37.0695	-148.584	-8.99933	-131.187	77.3539	-19.7502	13.4387	-321.846	-35.8069	-37.0695	-148.584	-8.99933	-131.187	77.3539	-19.7502	13.4387	-321.846	-35.8069	-37.0695	-148.584	-8.99933	-131.187	77.3539	-19.7502	13.4387	-321.846	-35.8069
3.6841	-179.391	7.49796	-129.168	65.9474	-15.4142	0.221705	-9.82028	-21.1023	3.6841	-179.391	7.49796	-129.168	65.9474	-15.4142	0.221705	-9.82028	-21.1023	3.6841	-179.391	7.49796	-129.168	65.9474	-15.4142	0.221705	-9.82028	-21.1023
-5.09363	-182.718	39.6962	-89.393	39.2535	-9.24545	-16.8541	152.612	-3.99637	-5.09363	-182.718	39.6962	-89.393	39.2535	-9.24545	-16.8541	152.612	-3.99637	-5.09363	-182.718	39.6962	-89.393	39.2535	-9.24545	-16.8541	152.612	-3.99637
12.9789	-118.102	33.5143	-64.4475	-4.12465	8.8721	-32.6464	12.0919	-5.31128	12.9789	-118.102	33.5143	-64.4475	-4.12465	8.8721	-32.6464	12.0919	-5.31128	12.9789	-118.102	33.5143	-64.4475	-4.12465	8.8721	-32.6464	12.0919	-5.31128
30.5473	9.3298	1.65674	57.8977	-16.5309	15.5646	-44.3908	-143.256	-9.51206	30.5473	9.3298	1.65674	57.8977	-16.5309	15.5646	-44.3908	-143.256	-9.51206	30.5473	9.3298	1.65674	57.8977	-16.5309	15.5646	-44.3908	-143.256	-9.51206
32.2467	92.7503	-0.465809	62.574	-37.6089	11.6299	-53.172	-217.568	-13.8411	32.2467	92.7503	-0.465809	62.574	-37.6089	11.6299	-53.172	-217.568	-13.8411	32.2467	92.7503	-0.465809	62.574	-37.6089	11.6299	-53.172	-217.568	-13.8411
-6.38468	143.674	9.35148	81.9201	-54.5391	24.6392	-61.8652	-209.539	0.237358	-6.38468	143.674	9.35148	81.9201	-54.5391	24.6392	-61.8652	-209.539	0.237358	-6.38468	143.674	9.35148	81.9201	-54.5391	24.6392	-61.8652	-209.539	0.237358
-30.828	184.962	3.27264	88.3096	-52.9357	25.062	-71.9259	-246.787	11.8922	-30.828	184.962	3.27264	88.3096	-52.9357	25.062	-71.9259	-246.787	11.8922	-30.828	184.962	3.27264	88.3096	-52.9357	25.062	-71.9259	-246.787	11.8922
-37.1776	172.413	11.752	108.879	-64.3896	16.6072	-81.6703	-106.705	8.09962	-37.1776	172.413	11.752	108.879	-64.3896	16.6072	-81.6703	-106.705	8.09962	-37.1776	172.413	11.752	108.879	-64.3896	16.6072	-81.6703	-106.705	8.09962
-29.4721	145.014	36.294	136.143	-41.9132	4.51688	-87.8234	-92.9224	27.8353	-29.4721	145.014	36.294	136.143	-41.9132	4.51688	-87.8234	-92.9224	27.8353	-29.4721	145.014	36.294	136.143	-41.9132	4.51688	-87.8234	-92.9224	27.8353
-47.1305	148.183	28.897	163.299	-29.1118	0.78393	-88.1502	-57.7829	30.705	-47.1305	148.183	28.897	163.299	-29.1118	0.78393	-88.1502	-57.7829	30.705	-47.1305	148.183	28.897	163.299	-29.1118	0.78393	-88.1502	-57.7829	30.705
-77.0419	110.446	-18.5387	159.132	-19.9158	-8.84542	-84.9879	167.904	36.3468	-77.0419	110.446	-18.5387	159.132	-19.9158	-8.84542	-84.9879	167.904	36.3468	-77.0419	110.446	-18.5387	159.132	-19.9158	-8.84542	-84.9879	167.904	36.3468
-75.1626	93.8331	-49.7332	159.182	-10.8281	-9.2424	-82.8023	92.9288	-10.3586	-75.1626	93.8331	-49.7332	159.182	-10.8281	-9.2424	-82.8023	92.9288	-10.3586	-75.1626	93.8331	-49.7332	159.182	-10.8281	-9.2424	-82.8023	92.9288	-10.3586
60.9209	-28.1243	-58.1551	83.2629	4.34451	-13.5457	-84.009	-116.09	-19.3297	60.9209	-28.1243	-58.1551	83.2629	4.34451	-13.5457	-84.009	-116.09	-19.3297	60.9209	-28.1243	-58.1551	83.2629	4.34451	-13.5457	-84.009	-116.09	-19.3297
-35.738	-5.63105	-47.2786	45.1789	11.7765	-18.4742	-87.2312	-216.351	-19.039	-35.738	-5.63105	-47.2786	45.1789	11.7765	-18.4742	-87.2312	-216.351	-19.039	-35.738	-5.63105	-47.2786	45.1789	11.7765	-18.4742	-87.2312	-216.351	-19.039
-124.384	-6.1018	-63.2959	67.7007	33.0245	-2.07514	-88.9843	116.767	-22.8034	-124.384	-6.1018	-63.2959	67.7007	33.0245	-2.07514	-88.9843	116.767	-22.8034	-124.384	-6.1018	-63.2959	67.7007	33.0245	-2.07514	-88.9843	116.767	-22.8034
-118.169	-15.3256	-84.3945	54.3237	22.6816	-13.7477	-84.246	158.649	2.4032	-118.169	-15.3256	-84.3945	54.3237	22.6816	-13.7477	-84.246	158.649	2.4032	-118.169	-15.3256	-84.3945	54.3237	22.6816	-13.7477	-84.246	158.649	2.4032
-61.3767	63.1043	-1.55075	35.4815	9.38531	-10.5816	-69.7347	80.2881	9.99907	-61.3767	63.1043	-1.55075	35.4815	9.38531	-10.5816	-69.7347	80.2881	9.99907	-61.3767	63.1043	-1.55075	35.4815	9.38531	-10.5816	-69.7347	80.2881	9.99907
20.0709	113.216	13.6541	-2.61289	25.9012	-13.7995	-46.91	-50.8613	17.7437	20.0709	113.216	13.6541	-2.61289	25.9012	-13.7995	-46.91	-50.8613	17.7437	20.0709	113.216	13.6541	-2.61289	25.9012	-13.7995	-46.91	-50.8613	17.7437
56.8654	165.722	-67.1913	-53.6612	10.6834	-10.2982	-21.8188	-26.8845	36.6103	56.8654	165.722	-67.1913	-53.6612	10.6834	-10.2982	-21.8188	-26.8845	36.6103	56.8654	165.722	-67.1913	-53.6612	10.6834	-10.2982	-21.8188	-26.8845	36.6103
121.319	217.521	77.0854	-47.8465	35.4614	4.65718	-0.0162269	57.4705	63.8592	121.319	217.521	77.0854	-47.8465	35.4614	4.65718	-0.0162269	57.4705	63.8592	121.319	217.521	77.0854	-47.8465	35.4614	4.65718	-0.0162269	57.4705	63.8592
159.306	316.233	58.8755	-57.487	32.8573	2.15317	15.5677	-4.57142	36.4756	159.306	316.233	58.8755	-57.487	32.8573	2.15317	15.5677	-4.57142	36.4756	159.306	316.233	58.8755	-57.487	32.8573	2.15317	15.5677	-4.57142	36.4756
157.161	348.897	-63.6713	-177.044	6.71895	-4.68915	22.2631	11.6076	13.3517	157.161	348.897	-63.6713	-177.044	6.71895	-4.68915	22.2631	11.6076	13.3517	157.161	348.897	-63.6713	-177.044	6.71895	-4.68915	22.2631	11.6076	13.3517
191.471	432.967	-125.448	-288.612	12.8581	3.0894	17.0473	74.4279	-1.4751	191.471	432.967	-125.448	-288.612	12.8581	3.0894	17.0473	74.4279	-1.4751	191.471	432.967	-125.448	-288.612	12.8581	3.0894	17.0473	74.4279	-1.4751
212.997	436.424	-112.493	-255.668	24.2552	9.28736	-1.27775	127.3	1.21634	212.997	436.424	-112.493	-255.668	24.2552	9.28736	-1.27775	127.3	1.21634	212.997	436.424	-112.493	-255.668	24.2552	9.28736	-1.27775	127.3	1.21634
155.302	393.793	-85.9456	-248.649	-0.378569	16.4348	-27.7819	151.347	-33.1679	155.302	393.793	-85.9456	-248.649	-0.378569	16.4348	-27.7819	151.347	-33.1679	155.302	393.793	-85.9456	-248.649	-0.378569	16.4348	-27.7819	151.347	-33.1679
88.7033	185.005	-61.0063	-162.453	-1.84601	18.5528	-52.934	163.472	-38.3402	88.7033	185.005	-61.0063	-162.453	-1.84601	18.5528	-52.934	163.472	-38.3402	88.7033	185.005	-61.0063	-162.453	-1.84601	18.5528	-52.934	163.472	-38.3402
82.0783	-16.9541	-48.1162	-71.3019	-0.65367	1.99351	-66.8688	139.354	-20.1716	82.0783	-16.9541	-48.1162	-71.3019	-0.65367	1.99351	-66.8688	139.354	-20.1716	82.0783	-16.9541	-48.1162	-71.3019	-0.65367	1.99351	-66.8688	139.354	-20.1716
129.256	-187.442	-33.3706	71.8332	-0.0637027	-5.57237	-64.8427	79.6117	-13.5905	129.256	-187.442	-33.3706	71.8332	-0.0637027	-5.57237	-64.8427	79.6117	-13.5905	129.256	-187.442	-33.3706	71.8332	-0.0637027	-5.57237	-64.8427	79.6117	-13.5905
76.4998	-298.992	-17.313	198.635	33.92	-4.05922	-50.5653	48.2743	10.9824	76.4998	-298.992	-17.313	198.635	33.92	-4.05922	-50.5653	48.2743	10.9824	76.4998	-298.992	-17.313	198.635	33.92	-4.05922	-50.5653	48.2743	10.9824
-34.198	-363.812	-11.8215	301.526	9.01789	1.1169	-33.8521	33.6543	6.63816	-34.198	-363.812	-11.8215	301.526	9.01789	1.1169	-33.8521	33.6543	6.63816	-34.198	-363.812	-11.8215	301.526	9.01789	1.1169	-33.8521	33.6543	6.63816
-209.399	-509.235	-11.2346	336.538	-26.8324	-9.90934	-24.098	-15.3919	-19.1848	-209.399	-509.235	-11.2346	336.538	-26.8324	-9.90934	-24.098	-15.3919	-19.1848	-209.399	-509.235	-11.2346	336.538	-26.8324	-9.90934	-24.098	-15.3919	-19.1848
-394.96	-589.733	5.49084	363.635	-26.2351	2.04539	-25.7606	123.957	-28.828	-394.96	-589.733	5.49084	363.635	-26.2351	2.04539	-25.7606	123.957	-28.828	-394.96	-589.733	5.49084	363.635	-26.2351	2.04539	-25.7606	123.957	-28.828
-371.574	-595.684	11.0474	341.772	4.59473	-6.15999	-36.881	72.7483	-47.0814	-371.574	-595.684	11.0474	341.772	4.59473	-6.15999	-36.881	72.7483	-47.0814	-371.574	-595.684	11.0474	341.772	4.59473	-6.15999	-36.881	72.7483	-47.0814
-217.291	-572.976	20.7034	379.06	-9.82704	-8.67684	-51.9761	13.2113	-59.3917	-217.291	-572.976	20.7034	379.06	-9.82704	-8.67684	-51.9761	13.2113	-59.3917	-217.291	-572.976	20.7034	379.06	-9.82704	-8.67684	-51.9761	13.2113	-59.3917
-41.573	-524.239	-1.09931	327.891	13.3579	-9.57912	-65.5967	-4.97525	-40.8845	-41.573	-524.239	-1.09931	327.891	13.3579	-9.57912	-65.5967	-4.97525	-40.8845	-41.573	-524.239	-1.09931	327.891	13.3579	-9.57912	-65.5967	-4.97525	-40.8845
109.95	-591.93	-34.735	182.536	20.9881	-15.86	-74.1971	-65.7144	-24.8654	109.95	-591.93	-34.735	182.536	20.9881	-15.86	-74.1971	-65.7144	-24.8654	109.95	-591.93	-34.735	182.536	20.9881	-15.86	-74.1971	-65.7144	-24.8654
173.361	-667.47	27.4109	64.567	14.2841	-2.77349	-76.1475	-90.5422	-20.463	173.361	-667.47	27.4109	64.567	14.2841	-2.77349	-76.1475	-90.5422	-20.463	173.361	-667.47	27.4109	64.567	14.2841	-2.77349	-76.1475	-90.5422	-20.463
212.446	-553.389	36.7509	-42.9658	20.2036	-11.4427	-70.14	-83.2313	-22.3464	212.446	-553.389	36.7509	-42.9658	20.2036	-11.4427	-70.14	-83.2313	-22.3464	212.446	-553.389	36.7509	-42.9658	20.2036	-11.4427	-70.14	-83.2313	-22.3464
193.654	-417.285	-4.18223	-107.493	6.77506	20.5663	-54.0325	-70.0213	41.7225	193.654	-417.285	-4.18223	-107.493	6.77506	20.5663	-54.0325	-70.0213	41.7225	193.654	-417.285	-4.18223	-107.493	6.77506	20.5663	-54.0325	-70.0213	41.7225
170.168	-251.928	-89.25	-176.855	6.70663	40.3768	-26.1014	-29.6842	69.2692	170.168	-251.928	-89.25	-176.855	6.70663	40.3768	-26.1014	-29.6842	69.2692	170.168	-251.928	-89.25	-176.855	6.70663	40.3768	-26.1014	-29.6842	69.2692
156.337	-198.259	-72.7173	-250.306	-0.817877	-10.5728	12.8093	-2.23619	76.3988	156.337	-198.259	-72.7173	-250.306	-0.817877	-10.5728	12.8093	-2.23619	76.3988	156.337	-198.259	-72.7173	-250.306	-0.817877	-10.5728	12.8093	-2.23619	76.3988
255.373	-97.8743	-74.5984	-242.5	2.86302	-25.167	59.906	20.1678	68.5385	255.373	-97.8743	-74.5984	-242.5	2.86302	-25.167	59.906	20.1678	68.5385	255.373	-97.8743	-74.5984	-242.5	2.86302	-25.167	59.906	20.1678	68.5385
154.295	66.8238	-66.14	-177.062	9.11116	-19.7128	109.966	34.6808	67.9898	154.295	66.8238	-66.14	-177.062	9.11116	-19.7128	109.966	34.6808	67.9898	154.295	66.8238	-66.14	-177.062	9.11116	-19.7128	109.966	34.6808	67.9898
-20.0176	204.383	-75.0457	-83.0791	1.49844	-12.8561	156.725	106.86	34.8517	-20.0176	204.383	-75.0457	-83.0791	1.49844	-12.8561	156.725	106.86	34.8517	-20.0176	204.383	-75.0457	-83.0791	1.49844	-12.8561	156.725	106.86	34.8517
-175.815	318.083	-52.3942	37.7329	-8.21494	4.52191	194.41	79.9543	-12.1109	-175.815	318.083	-52.3942	37.7329	-8.21494	4.52191	194.41	79.9543	-12.1109	-175.815	318.083	-52.3942	37.7329	-8.21494	4.52191	194.41	79.9543	-12.1109
-207.419	432.142	-20.3058	69.5272	-0.442928	24.0341	219.391	16.4	-29.5067	-207.419	432.142	-20.3058	69.5272	-0.442928	24.0341	219.391	16.4	-29.5067	-207.419	432.142	-20.3058	69.5272	-0.442928	24.0341	219.391	16.4	-29.5067
-97.8351	528.223	-13.6071	32.3947	-1.33796	42.0292	229.332	47.6989	-42.255	-97.8351	528.223	-13.6071	32.3947	-1.33796	42.0292	229.332	47.6989	-42.255	-97.8351	528.223	-13.6071	32.3947	-1.33796	42.0292	229.332	47.6989	-42.255
-80.2174	597.56	-47.7819	-3.75535	0.209904	44.7543	223.336	-43.6655	-25.1615	-80.2174	597.56	-47.7819	-3.75535	0.209904	44.7543	223.336	-43.6655	-25.1615	-80.2174	597.56	-47.7819	-3.75535	0.209904	44.7543	223.336	-43.6655	-25.1615
-16.2642	628.159	-26.2027	-27.8387	-6.07674	11.3911	202.752	-63.2295	-10.9553	-16.2642	628.159	-26.2027	-27.8387	-6.07674	11.3911	202.752	-63.2295	-10.9553	-16.2642	628.159	-26.2027	-27.8387	-6.07674	11.3911	202.752	-63.2295	-10.9553
57.7519	605.513	0.442377	-7.4958	-8.37269	19.2206	171.428	-17.2328	-69.7755	57.7519	605.513	0.442377	-7.4958	-8.37269	19.2206	171.428	-17.2328	-69.7755	57.7519	605.513	0.442377	-7.4958	-8.37269	19.2206	171.428	-17.2328	-69.7755
89.5486	554.475	-21.5503	59.7111	-8.36398	20.7778	135.014	29.3731	-87.5672	89.5486	554.475	-21.5503	59.7111	-8.36398	20.7778	135.014	29.3731	-87.5672	89.5486	554.475	-21.5503	59.7111	-8.36398	20.7778	135.014	29.3731	-87.5672
72.2069	442.218	7.71605	74.5213	-2.01433	9.87122	98.7461	115.62	-88.3249	72.2069	442.218	7.71605	74.5213	-2.01433	9.87122	98.7461	115.62	-88.3249	72.2069	442.218	7.71605	74.5213	-2.01433	9.87122	98.7461	115.62	-88.3249
42.6009	355.504	61.8904	152.507	-17.6222	9.90308	65.8004	127.507	-88.4434	42.6009	355.504	61.8904	152.507	-17.6222	9.90308	65.8004	127.507	-88.4434	42.6009	355.504	61.8904	152.507	-17.6222	9.90308	65.8004	127.507	-88.4434
-63.4787	312.498	18.4455	167.815	-11.3197	2.95425	37.1821	-17.3864	-48.7683	-63.4787	312.498	18.4455	167.815	-11.3197	2.95425	37.1821	-17.3864	-48.7683	-63.4787	312.498	18.4455	167.815	-11.3197	2.95425	37.1821	-17.3864	-48.7683
-125.876	256.132	87.1512	99.2538	-7.37753	-19.7229	12.4966	-19.2162	6.13152	-125.876	256.132	87.1512	99.2538	-7.37753	-19.7229	12.4966	-19.2162	6.13152	-125.876	256.132	87.1512	99.2538	-7.37753	-19.7229	12.4966	-19.2162	6.13152
-89.9206	215.687	3.21001	-50.03	-11.5936	0.247579	-9.4813	343.738	16.2621	-89.9206	215.687	3.21001	-50.03	-11.5936	0.247579	-9.4813	343.738	16.2621	-89.9206	215.687	3.21001	-50.03	-11.5936	0.247579	-9.4813	343.738	16.2621
-37.0003	198.312	-60.5544	-180.778	-11.6366	16.1334	-29.6192	129.607	8.12196	-37.0003	198.312	-60.5544	-180.778	-11.6366	16.1334	-29.6192	129.607	8.12196	-37.0003	198.312	-60.5544	-180.778	-11.6366	16.1334	-29.6192	129.607	8.12196
-42.4218	168.091	-63.9874	-274.084	-2.44165	4.31333	-48.5509	-43.58	-32.5831	-42.4218	168.091	-63.9874	-274.084	-2.44165	4.31333	-48.5509	-43.58	-32.5831	-42.4218	168.091	-63.9874	-274.084	-2.44165	4.31333	-48.5509	-43.58	-32.5831
-33.8447	204.28	-53.2385	-271.347	2.93215	-13.5879	-65.961	-108.354	-4.2414	-33.8447	204.28	-53.2385	-271.347	2.93215	-13.5879	-65.961	-108.354	-4.2414	-33.8447	204.28	-53.2385	-271.347	2.93215	-13.5879	-65.961	-108.354	-4.2414
-98.8894	257.304	-64.1186	-279.533	0.540916	-10.7233	-80.8537	-65.3647	15.8538	-98.8894	257.304	-64.1186	-279.533	0.540916	-10.7233	-80.8537	-65.3647	15.8538	-98.8894	257.304	-64.1186	-279.533	0.540916	-10.7233	-80.8537	-65.3647	15.8538
-155.434	193.492	-64.0707	-261.976	5.2575	-12.2488	-93.7776	-110.419	-27.5905	-155.434	193.492	-64.0707	-261.976	5.2575	-12.2488	-93.7776	-110.419	-27.5905	-155.434	193.492	-64.0707	-261.976	5.2575	-12.2488	-93.7776	-110.419	-27.5905
-185.68	107.856	-33.7707	-219.391	2.35155	-0.3512	-105.611	-181.763	-20.9976	-185.68	107.856	-33.7707	-219.391	2.35155	-0.3512	-105.611	-181.763	-20.9976	-185.68	107.856	-33.7707	-219.391	2.35155	-0.3512	-105.611	-181.763	-20.9976
-177.22	53.8363	-29.0184	-221.924	4.92685	-3.32111	-115.646	-237.836	-59.5726	-177.22	53.8363	-29.0184	-221.924	4.92685	-3.32111	-115.646	-237.836	-59.5726	-177.22	53.8363	-29.0184	-221.924	4.92685	-3.32111	-115.646	-237.836	-59.5726
-147.907	57.4461	-74.1756	-160.119	-3.71066	-8.07468	-122.509	-187.38	-18.2699	-147.907	57.4461	-74.1756	-160.119	-3.71066	-8.07468	-122.509	-187.38	-18.2699	-147.907	57.4461	-74.1756	-160.119	-3.71066	-8.07468	-122.509	-187.38	-18.2699
-111.681	105.705	-67.7691	-133.209	7.70324	-18.089	-125.174	-127.484	-17.0349	-111.681	105.705	-67.7691	-133.209	7.70324	-18.089	-125.174	-127.484	-17.0349	-111.681	105.705	-67.7691	-133.209	7.70324	-18.089	-125.174	-127.484	-17.0349
-122.739	134.328	-33.5883	-89.1855	1.05523	3.56571	-124.001	-106.78	-102.636	-122.739	134.328	-33.5883	-89.1855	1.05523	3.56571	-124.001	-106.78	-102.636	-122.739	134.328	-33.5883	-89.1855	1.05523	3.56571	-124.001	-106.78	-102.636
-68.8785	179.755	-41.9195	-122.83	12.465	-28.4846	-119.665	205.45	-94.4705	-68.8785	179.755	-41.9195	-122.83	12.465	-28.4846	-119.665	205.45	-94.4705	-68.8785	179.755	-41.9195	-122.83	12.465	-28.4846	-119.665	205.45	-94.4705
-24.0558	193.866	47.6866	-240.551	7.92276	-8.65748	-112.197	248.019	-17.8273	-24.0558	193.866	47.6866	-240.551	7.92276	-8.65748	-112.197	248.019	-17.8273	-24.0558	193.866	47.6866	-240.551	7.92276	-8.65748	-112.197	248.019	-17.8273
14.4977	201.168	166.527	-327.45	11.6933	-16.9612	-100.664	63.5843	-61.6636	14.4977	201.168	166.527	-327.45	11.6933	-16.9612	-100.664	63.5843	-61.6636	14.4977	201.168	166.527	-327.45	11.6933	-16.9612	-100.664	63.5843	-61.6636
29.4716	236.195	-40.788	-341.134	6.43998	-3.09248	-84.4686	-126.422	55.9371	29.4716	236.195	-40.788	-341.134	6.43998	-3.09248	-84.4686	-126.422	55.9371	29.4716	236.195	-40.788	-341.134	6.43998	-3.09248	-84.4686	-126.422	55.9371
20.0802	228.201	-90.9826	-292.304	-0.448304	-8.60709	-63.9093	-143.811	90.4121	20.0802	228.201	-90.9826	-292.304	-0.448304	-8.60709	-63.9093	-143.811	90.4121	20.0802	228.201	-90.9826	-292.304	-0.448304	-8.60709	-63.9093	-143.811	90.4121
30.6807	159.846	-57.5989	-250.066	1.65804	-16.9516	-41.1085	-127.896	120.436	30.6807	159.846	-57.5989	-250.066	1.65804	-16.9516	-41.1085	-127.896	120.436	30.6807	159.846	-57.5989	-250.066	1.65804	-16.9516	-41.1085	-127.896	120.436
68.0362	91.3927	-117.851	-219.105	2.53974	-2.79222	-18.7852	-73.663	27.0766	68.0362	91.3927	-117.851	-219.105	2.53974	-2.79222	-18.7852	-73.663	27.0766	68.0362	91.3927	-117.851	-219.105	2.53974	-2.79222	-18.7852	-73.663	27.0766
68.1831	4.3653	-104.062	-206.342	1.00684	-19.342	0.492051	13.225	-96.0687	68.1831	4.3653	-104.062	-206.342	1.00684	-19.342	0.492051	13.225	-96.0687	68.1831	4.3653	-104.062	-206.342	1.00684	-19.342	0.492051	13.225	-96.0687
70.0185	-126.248	14.3822	-149.998	-6.36127	-11.1496	14.8907	106.883	-40.4614	70.0185	-126.248	14.3822	-149.998	-6.36127	-11.1496	14.8907	106.883	-40.4614	70.0185	-126.248	14.3822	-149.998	-6.36127	-11.1496	14.8907	106.883	-40.4614
48.97	-182.772	-90.3979	-17.7521	3.7253	-14.3565	23.4854	141.326	49.5606	48.97	-182.772	-90.3979	-17.7521	3.7253	-14.3565	23.4854	141.326	49.5606	48.97	-182.772	-90.3979	-17.7521	3.7253	-14.3565	23.4854	141.326	49.5606
48.8097	-224.288	-114.854	30.6706	3.18983	-14.9246	27.3255	124.557	112.197	48.8097	-224.288	-114.854	30.6706	3.18983	-14.9246	27.3255	124.557	112.197	48.8097	-224.288	-114.854	30.6706	3.18983	-14.9246	27.3255	124.557	112.197
75.8005	-143.696	-73.2763	51.5973	13.0397	8.2279	27.9555	267.275	96.1177	75.8005	-143.696	-73.2763	51.5973	13.0397	8.2279	27.9555	267.275	96.1177	75.8005	-143.696	-73.2763	51.5973	13.0397	8.2279	27.9555	267.275	96.1177
91.747	-105.948	-50.3794	232.82	-1.42224	6.22238	26.2435	167.802	86.682	91.747	-105.948	-50.3794	232.82	-1.42224	6.22238	26.2435	167.802	86.682	91.747	-105.948	-50.3794	232.82	-1.42224	6.22238	26.2435	167.802	86.682
49.9643	-180.035	-24.9363	344.47	-4.12643	6.20546	22.1341	51.1678	77.717	49.9643	-180.035	-24.9363	344.47	-4.12643	6.20546	22.1341	51.1678	77.717	49.9643	-180.035	-24.9363	344.47	-4.12643	6.20546	22.1341	51.1678	77.717
35.0671	-221.719	9.75936	400.922	7.8632	-6.30935	16.397	33.4471	79.8907	35.0671	-221.719	9.75936	400.922	7.8632	-6.30935	16.397	33.4471	79.8907	35.0671	-221.719	9.75936	400.922	7.8632	-6.30935	16.397	33.4471	79.8907
28.9731	-204.298	42.1203	397.641	0.809785	6.82297	9.60316	16.5773	85.6326	28.9731	-204.298	42.1203	397.641	0.809785	6.82297	9.60316	16.5773	85.6326	28.9731	-204.298	42.1203	397.641	0.809785	6.82297	9.60316	16.5773	85.6326
-8.41174	-287.58	49.7241	366.174	-0.146991	-5.66671	1.51529	17.1182	100.255	-8.41174	-287.58	49.7241	366.174	-0.146991	-5.66671	1.51529	17.1182	100.255	-8.41174	-287.58	49.7241	366.174	-0.146991	-5.66671	1.51529	17.1182	100.255
7.25871	-334.532	43.2989	348.823	1.98341	14.8128	-7.82368	-8.26091	96.9464	7.25871	-334.532	43.2989	348.823	1.98341	14.8128	-7.82368	-8.26091	96.9464	7.25871	-334.532	43.2989	348.823	1.98341	14.8128	-7.82368	-8.26091	96.9464
-9.19428	-380.656	52.1862	315.871	1.94049	3.01171	-16.8431	-9.145	89.5662	-9.19428	-380.656	52.1862	315.871	1.94049	3.01171	-16.8431	-9.145	89.5662	-9.19428	-380.656	52.1862	315.871	1.94049	3.01171	-16.8431	-9.145	89.5662
-36.099	-384.519	32.2495	250.214	9.23791	3.84349	-24.1485	-9.45223	47.8158	-36.099	-384.519	32.2495	250.214	9.23791	3.84349	-24.1485	-9.45223	47.8158	-36.099	-384.519	32.2495	250.214	9.23791	3.84349	-24.1485	-9.45223	47.8158
26.6879	-336.098	3.71619	190.431	5.04537	0.585396	-29.4278	8.78342	72.2762	26.6879	-336.098	3.71619	190.431	5.04537	0.585396	-29.4278	8.78342	72.2762	26.6879	-336.098	3.71619	190.431	5.04537	0.585396	-29.4278	8.78342	72.2762
40.377	-331.5	0.0557448	145.123	7.79529	19.8184	-33.8536	-28.9542	95.3129	40.377	-331.5	0.0557448	145.123	7.79529	19.8184	-33.8536	-28.9542	95.3129	40.377	-331.5	0.0557448	145.123	7.79529	19.8184	-33.8536	-28.9542	95.3129
59.0147	-497.624	-12.972	115.015	8.2425	13.8286	-38.0998	-26.2353	107.414	59.0147	-497.624	-12.972	115.015	8.2425	13.8286	-38.0998	-26.2353	107.414	59.0147	-497.624	-12.972	115.015	8.2425	13.8286	-38.0998	-26.2353	107.414
65.4829	-584.178	-50.6876	102.956	7.23124	15.3597	-41.7077	36.6815	153.019	65.4829	-584.178	-50.6876	102.956	7.23124	15.3597	-41.7077	36.6815	153.019	65.4829	-584.178	-50.6876	102.956	7.23124	15.3597	-41.7077	36.6815	153.019
63.8906	-578.594	27.5245	133.589	-2.69606	14.9516	-43.6353	25.0522	116.117	63.8906	-578.594	27.5245	133.589	-2.69606	14.9516	-43.6353	25.0522	116.117	63.8906	-578.594	27.5245	133.589	-2.69606	14.9516	-43.6353	25.0522	116.117
44.0642	-511.123	141.827	126.521	-9.63749	10.3675	-42.9829	-83.8183	116.316	44.0642	-511.123	141.827	126.521	-9.63749	10.3675	-42.9829	-83.8183	116.316	44.0642	-511.123	141.827	126.521	-9.63749	10.3675	-42.9829	-83.8183	116.316
18.7773	-457	-90.1477	96.0793	8.33636	1.22381	-38.5149	-114.537	14.1968	18.7773	-457	-90.1477	96.0793	8.33636	1.22381	-38.5149	-114.537	14.1968	18.7773	-457	-90.1477	96.0793	8.33636	1.22381	-38.5149	-114.537	14.1968
9.48648	-424.215	-144.542	67.0641	-5.93474	2.10425	-30.9446	-158.758	-119.4	9.48648	-424.215	-144.542	67.0641	-5.93474	2.10425	-30.9446	-158.758	-119.4	9.48648	-424.215	-144.542	67.0641	-5.93474	2.10425	-30.9446	-158.758	-119.4
12.1597	-359.595	-100.489	53.0589	11.2959	-0.76823	-25.4704	-301.721	-142.739	12.1597	-359.595	-100.489	53.0589	11.2959	-0.76823	-25.4704	-301.721	-142.739	12.1597	-359.595	-100.489	53.0589	11.2959	-0.76823	-25.4704	-301.721	-142.739
16.3096	-324.907	-90.8968	47.1859	7.69281	13.9262	-28.9714	-280.466	-109.976	16.3096	-324.907	-90.8968	47.1859	7.69281	13.9262	-28.9714	-280.466	-109.976	16.3096	-324.907	-90.8968	47.1859	7.69281	13.9262	-28.9714	-280.466	-109.976
27.5908	-315.55	-29.2355	42.7009	1.46591	8.364	-45.2615	-168.517	-63.8024	27.5908	-315.55	-29.2355	42.7009	1.46591	8.364	-45.2615	-168.517	-63.8024	27.5908	-315.55	-29.2355	42.7009	1.46591	8.364	-45.2615	-168.517	-63.8024
41.3447	-277.526	45.7871	32.4507	-8.33724	27.7501	-72.2301	-159.276	26.1577	41.3447	-277.526	45.7871	32.4507	-8.33724	27.7501	-72.2301	-159.276	26.1577	41.3447	-277.526	45.7871	32.4507	-8.33724	27.7501	-72.2301	-159.276	26.1577
-99.4675	-214.938	0.692923	17.4969	2.18648	22.314	-101.98	-291.411	116.462	-99.4675	-214.938	0.692923	17.4969	2.18648	22.314	-101.98	-291.411	116.462	-99.4675	-214.938	0.692923	17.4969	2.18648	22.314	-101.98	-291.411	116.462
-137.243	-196.598	-94.8578	26.8104	3.15683	13.9906	-122.875	89.1942	132.188	-137.243	-196.598	-94.8578	26.8104	3.15683	13.9906	-122.875	89.1942	132.188	-137.243	-196.598	-94.8578	26.8104	3.15683	13.9906	-122.875	89.1942	132.188
-85.1232	-156.407	-111.925	24.1003	2.4334	-6.31874	-125.549	34.7388	133.098	-85.1232	-156.407	-111.925	24.1003	2.4334	-6.31874	-125.549	34.7388	133.098	-85.1232	-156.407	-111.925	24.1003	2.4334	-6.31874	-125.549	34.7388	133.098
-34.3751	-75.4586	-130.778	8.90199	10.722	-12.9815	-108.468	-303.338	83.6074	-34.3751	-75.4586	-130.778	8.90199	10.722	-12.9815	-108.468	-303.338	83.6074	-34.3751	-75.4586	-130.778	8.90199	10.722	-12.9815	-108.468	-303.338	83.6074
112.883	-36.54	-102.55	-48.492	-0.819693	-4.78255	-76.2848	-356.646	10.8028	112.883	-36.54	-102.55	-48.492	-0.819693	-4.78255	-76.2848	-356.646	10.8028	112.883	-36.54	-102.55	-48.492	-0.819693	-4.78255	-76.2848	-356.646	10.8028
163.754	36.3798	-44.918	-92.5441	7.34908	-6.04761	-34.7826	-433.009	34.4548	163.754	36.3798	-44.918	-92.5441	7.34908	-6.04761	-34.7826	-433.009	34.4548	163.754	36.3798	-44.918	-92.5441	7.34908	-6.04761	-34.7826	-433.009	34.4548
90.4008	103.45	-15.9077	-94.9891	-12.3108	10.3334	7.92933	-544.262	23.1506	90.4008	103.45	-15.9077	-94.9891	-12.3108	10.3334	7.92933	-544.262	23.1506	90.4008	103.45	-15.9077	-94.9891	-12.3108	10.3334	7.92933	-544.262	23.1506
44.4068	144.681	17.5005	-54.3778	-3.99694	16.4299	36.3916	-297.542	7.39564	44.4068	144.681	17.5005	-54.3778	-3.99694	16.4299	36.3916	-297.542	7.39564	44.4068	144.681	17.5005	-54.3778	-3.99694	16.4299	36.3916	-297.542	7.39564
74.3612	194.256	48.1197	-32.1864	-17.1659	14.3854	33.7841	-228.489	-59.355	74.3612	194.256	48.1197	-32.1864	-17.1659	14.3854	33.7841	-228.489	-59.355	74.3612	194.256	48.1197	-32.1864	-17.1659	14.3854	33.7841	-228.489	-59.355
107.272	227.475	58.993	-52.0215	-25.4865	3.33973	-2.87745	-31.4921	-89.9218	107.272	227.475	58.993	-52.0215	-25.4865	3.33973	-2.87745	-31.4921	-89.9218	107.272	227.475	58.993	-52.0215	-25.4865	3.33973	-2.87745	-31.4921	-89.9218
5.70082	267.408	52.4603	-30.2813	-18.7959	-11.488	-57.3072	234.479	-108.19	5.70082	267.408	52.4603	-30.2813	-18.7959	-11.488	-57.3072	234.479	-108.19	5.70082	267.408	52.4603	-30.2813	-18.7959	-11.488	-57.3072	234.479	-108.19
-5.31676	301.511	62.5185	-20.611	-12.3958	-9.66372	-100.185	436.779	-87.928	-5.31676	301.511	62.5185	-20.611	-12.3958	-9.66372	-100.185	436.779	-87.928	-5.31676	301.511	62.5185	-20.611	-12.3958	-9.66372	-100.185	436.779	-87.928
-35.428	302.546	31.2854	0.276909	14.9207	8.62429	-109.297	428.131	-135.922	-35.428	302.546	31.2854	0.276909	14.9207	8.62429	-109.297	428.131	-135.922	-35.428	302.546	31.2854	0.276909	14.9207	8.62429	-109.297	428.131	-135.922
-35.558	297.042	28.6562	66.2393	9.31193	-4.1646	-86.1721	360.994	-139.637	-35.558	297.042	28.6562	66.2393	9.31193	-4.1646	-86.1721	360.994	-139.637	-35.558	297.042	28.6562	66.2393	9.31193	-4.1646	-86.1721	360.994	-139.637
10.2175	308.372	45.2129	84.7267	18.8184	0.000422213	-53.7728	534.746	-153.319	10.2175	308.372	45.2129	84.7267	18.8184	0.000422213	-53.7728	534.746	-153.319	10.2175	308.372	45.2129	84.7267	18.8184	0.000422213	-53.7728	534.746	-153.319
24.3463	295.154	-4.61696	145.047	4.24964	-3.61869	-38.7372	502.099	-124.367	24.3463	295.154	-4.61696	145.047	4.24964	-3.61869	-38.7372	502.099	-124.367	24.3463	295.154	-4.61696	145.047	4.24964	-3.61869	-38.7372	502.099	-124.367
21.9669	317.564	14.6245	173.102	-6.15702	-4.85209	-50.137	269.287	-110.513	21.9669	317.564	14.6245	173.102	-6.15702	-4.85209	-50.137	269.287	-110.513	21.9669	317.564	14.6245	173.102	-6.15702	-4.85209	-50.137	269.287	-110.513
-34.2467	232.149	-1.6379	150.835	3.8866	-11.1908	-69.7875	317.371	-193.447	-34.2467	232.149	-1.6379	150.835	3.8866	-11.1908	-69.7875	317.371	-193.447	-34.2467	232.149	-1.6379	150.835	3.8866	-11.1908	-69.7875	317.371	-193.447
-61.403	124.996	-42.6023	76.4736	0.958972	6.70294	-70.5257	367.934	-209.542	-61.403	124.996	-42.6023	76.4736	0.958972	6.70294	-70.5257	367.934	-209.542	-61.403	124.996	-42.6023	76.4736	0.958972	6.70294	-70.5257	367.934	-209.542
-67.7264	98.3274	-67.7153	83.0822	-6.36776	23.6734	-47.9011	404.853	-146.011	-67.7264	98.3274	-67.7153	83.0822	-6.36776	23.6734	-47.9011	404.853	-146.011	-67.7264	98.3274	-67.7153	83.0822	-6.36776	23.6734	-47.9011	404.853	-146.011
-53.4889	95.4092	-62.3685	94.2975	-11.1854	32.615	-19.6754	315.242	-54.4111	-53.4889	95.4092	-62.3685	94.2975	-11.1854	32.615	-19.6754	315.242	-54.4111	-53.4889	95.4092	-62.3685	94.2975	-11.1854	32.615	-19.6754	315.242	-54.4111
-34.6259	130.538	-61.0715	44.4844	-5.57359	28.1051	0.845793	260.886	-10.8096	-34.6259	130.538	-61.0715	44.4844	-5.57359	28.1051	0.845793	260.886	-10.8096	-34.6259	130.538	-61.0715	44.4844	-5.57359	28.1051	0.845793	260.886	-10.8096
0.345184	156.274	-54.5156	-76.8989	-11.2819	24.0664	13.0268	188.031	43.6529	0.345184	156.274	-54.5156	-76.8989	-11.2819	24.0664	13.0268	188.031	43.6529	0.345184	156.274	-54.5156	-76.8989	-11.2819	24.0664	13.0268	188.031	43.6529
-15.4522	185.729	-58.1983	-187.724	-17.7216	7.12756	24.3015	145.775	21.6831	-15.4522	185.729	-58.1983	-187.724	-17.7216	7.12756	24.3015	145.775	21.6831	-15.4522	185.729	-58.1983	-187.724	-17.7216	7.12756	24.3015	145.775	21.6831
-10.2062	183.709	-1.41982	-294.244	-14.2665	-10.4832	48.3612	159.446	-137.584	-10.2062	183.709	-1.41982	-294.244	-14.2665	-10.4832	48.3612	159.446	-137.584	-10.2062	183.709	-1.41982	-294.244	-14.2665	-10.4832	48.3612	159.446	-137.584
89.4312	175.349	-72.4896	-317.492	-11.4882	-35.4642	95.3535	158.808	-181.248	89.4312	175.349	-72.4896	-317.492	-11.4882	-35.4642	95.3535	158.808	-181.248	89.4312	175.349	-72.4896	-317.492	-11.4882	-35.4642	95.3535	158.808	-181.248
161.069	165.476	-13.0982	-226.753	-14.085	0.620454	157.842	145.534	-157.026	161.069	165.476	-13.0982	-226.753	-14.085	0.620454	157.842	145.534	-157.026	161.069	165.476	-13.0982	-226.753	-14.085	0.620454	157.842	145.534	-157.026
168.91	158.276	-63.1364	-151.315	-4.79148	-5.51674	215.838	89.2614	-143.548	168.91	158.276	-63.1364	-151.315	-4.79148	-5.51674	215.838	89.2614	-143.548	168.91	158.276	-63.1364	-151.315	-4.79148	-5.51674	215.838	89.2614	-143.548
129.981	166.94	-72.3805	-144.398	-9.70769	-1.52987	249.01	118.513	-96.7853	129.981	166.94	-72.3805	-144.398	-9.70769	-1.52987	249.01	118.513	-96.7853	129.981	166.94	-72.3805	-144.398	-9.70769	-1.52987	249.01	118.513	-96.7853
90.099	180.587	-83.2283	-174.601	-13.3068	4.57934	235.347	67.7862	-76.7538	90.099	180.587	-83.2283	-174.601	-13.3068	4.57934	235.347	67.7862	-76.7538	90.099	180.587	-83.2283	-174.601	-13.3068	4.57934	235.347	67.7862	-76.7538
44.5785	155.714	-37.4945	-141.252	5.24681	28.7954	167.919	16.8359	-147.47	44.5785	155.714	-37.4945	-141.252	5.24681	28.7954	167.919	16.8359	-147.47	44.5785	155.714	-37.4945	-141.252	5.24681	28.7954	167.919	16.8359	-147.47
-10.2165	95.2826	-8.70882	-35.5108	0.283611	30.2746	70.166	3.97117	-1.3564	-10.2165	95.2826	-8.70882	-35.5108	0.283611	30.2746	70.166	3.97117	-1.3564	-10.2165	95.2826	-8.70882	-35.5108	0.283611	30.2746	70.166	3.97117	-1.3564
-47.674	-8.72481	-2.21799	-41.863	13.8131	44.382	-35.6745	49.8157	249.924	-47.674	-8.72481	-2.21799	-41.863	13.8131	44.382	-35.6745	49.8157	249.924	-47.674	-8.72481	-2.21799	-41.863	13.8131	44.382	-35.6745	49.8157	249.924
-71.1111	-16.4831	21.194	-70.5583	6.40145	45.9098	-132.627	71.2587	299.948	-71.1111	-16.4831	21.194	-70.5583	6.40145	45.9098	-132.627	71.2587	299.948	-71.1111	-16.4831	21.194	-70.5583	6.40145	45.9098	-132.627	71.2587	299.948
-78.7122	-84.0818	41.7088	-98.2391	7.20904	36.6787	-181.879	75.8587	308.568	-78.7122	-84.0818	41.7088	-98.2391	7.20904	36.6787	-181.879	75.8587	308.568	-78.7122	-84.0818	41.7088	-98.2391	7.20904	36.6787	-181.879	75.8587	308.568
-95.8256	-155.904	48.7243	-154.497	10.1346	48.2479	-151.435	45.8683	209.85	-95.8256	-155.904	48.7243	-154.497	10.1346	48.2479	-151.435	45.8683	209.85	-95.8256	-155.904	48.7243	-154.497	10.1346	48.2479	-151.435	45.8683	209.85
-114.481	-180.513	22.1977	-186.597	-1.76722	42.0774	-55.7213	24.9355	151.836	-114.481	-180.513	22.1977	-186.597	-1.76722	42.0774	-55.7213	24.9355	151.836	-114.481	-180.513	22.1977	-186.597	-1.76722	42.0774	-55.7213	24.9355	151.836
-98.6772	-217.576	23.0018	-192.37	-2.70741	28.6187	55.5191	-23.6498	12.5917	-98.6772	-217.576	23.0018	-192.37	-2.70741	28.6187	55.5191	-23.6498	12.5917	-98.6772	-217.576	23.0018	-192.37	-2.70741	28.6187	55.5191	-23.6498	12.5917
-154.948	-270.952	18.8843	-70.9118	7.1948	29.4869	130.434	-38.6955	-136.303	-154.948	-270.952	18.8843	-70.9118	7.1948	29.4869	130.434	-38.6955	-136.303	-154.948	-270.952	18.8843	-70.9118	7.1948	29.4869	130.434	-38.6955	-136.303
-214.265	-224.168	-18.8801	37.3707	-3.08455	8.22945	141.268	-58.17	-209.439	-214.265	-224.168	-18.8801	37.3707	-3.08455	8.22945	141.268	-58.17	-209.439	-214.265	-224.168	-18.8801	37.3707	-3.08455	8.22945	141.268	-58.17	-209.439
-235.909	-230.178	-35.8416	148.214	11.6805	-5.51185	94.7381	-97.4551	-138.24	-235.909	-230.178	-35.8416	148.214	11.6805	-5.51185	94.7381	-97.4551	-138.24	-235.909	-230.178	-35.8416	148.214	11.6805	-5.51185	94.7381	-97.4551	-138.24
-197.757	-263.673	-19.5731	199.506	5.21933	-5.60035	21.1983	-147.143	-103.749	-197.757	-263.673	-19.5731	199.506	5.21933	-5.60035	21.1983	-147.143	-103.749	-197.757	-263.673	-19.5731	199.506	5.21933	-5.60035	21.1983	-147.143	-103.749
-160.831	-269.558	-4.28518	240.237	8.64415	-8.74722	-48.3038	-144.464	-148.994	-160.831	-269.558	-4.28518	240.237	8.64415	-8.74722	-48.3038	-144.464	-148.994	-160.831	-269.558	-4.28518	240.237	8.64415	-8.74722	-48.3038	-144.464	-148.994
-102.623	-299.544	-61.6335	273.53	12.9815	-8.605	-95.5941	-182.829	-54.5829	-102.623	-299.544	-61.6335	273.53	12.9815	-8.605	-95.5941	-182.829	-54.5829	-102.623	-299.544	-61.6335	273.53	12.9815	-8.605	-95.5941	-182.829	-54.5829
-33.5002	-314.152	-60.6002	300.699	8.23319	-21.4179	-115.154	-166.259	30.7361	-33.5002	-314.152	-60.6002	300.699	8.23319	-21.4179	-115.154	-166.259	30.7361	-33.5002	-314.152	-60.6002	300.699	8.23319	-21.4179	-115.154	-166.259	30.7361
30.5159	-292.964	-45.4607	278.967	10.2649	-30.0417	-112.737	-146.679	20.1368	30.5159	-292.964	-45.4607	278.967	10.2649	-30.0417	-112.737	-146.679	20.1368	30.5159	-292.964	-45.4607	278.967	10.2649	-30.0417	-112.737	-146.679	20.1368
99.8646	-252.124	-40.2389	255.254	11.5142	-35.4629	-99.5419	-186.411	-4.1135	99.8646	-252.124	-40.2389	255.254	11.5142	-35.4629	-99.5419	-186.411	-4.1135	99.8646	-252.124	-40.2389	255.254	11.5142	-35.4629	-99.5419	-186.411	-4.1135
121.995	-124.767	-34.6954	186.226	16.8881	-40.0447	-87.1857	-206.539	-1.24117	121.995	-124.767	-34.6954	186.226	16.8881	-40.0447	-87.1857	-206.539	-1.24117	121.995	-124.767	-34.6954	186.226	16.8881	-40.0447	-87.1857	-206.539	-1.24117
119.214	-34.2421	-63.0325	132.433	17.555	-31.5223	-87.225	-212.799	99.6623	119.214	-34.2421	-63.0325	132.433	17.555	-31.5223	-87.225	-212.799	99.6623	119.214	-34.2421	-63.0325	132.433	17.555	-31.5223	-87.225	-212.799	99.6623
53.7075	-2.1147	-30.6268	48.3434	5.32742	-30.3609	-107.435	-260.615	138.57	53.7075	-2.1147	-30.6268	48.3434	5.32742	-30.3609	-107.435	-260.615	138.57	53.7075	-2.1147	-30.6268	48.3434	5.32742	-30.3609	-107.435	-260.615	138.57
-101.95	-2.67266	-4.08345	-36.9383	-9.45378	-29.5417	-139.109	-260.239	150.736	-101.95	-2.67266	-4.08345	-36.9383	-9.45378	-29.5417	-139.109	-260.239	150.736	-101.95	-2.67266	-4.08345	-36.9383	-9.45378	-29.5417	-139.109	-260.239	150.736
-123.338	0.314296	-30.8872	-100.215	9.39407	-37.4662	-155.566	-227.183	220.567	-123.338	0.314296	-30.8872	-100.215	9.39407	-37.4662	-155.566	-227.183	220.567	-123.338	0.314296	-30.8872	-100.215	9.39407	-37.4662	-155.566	-227.183	220.567
-50.2754	-85.7526	-21.1301	-88.8962	4.58248	-47.632	-130.921	-113.955	263.573	-50.2754	-85.7526	-21.1301	-88.8962	4.58248	-47.632	-130.921	-113.955	263.573	-50.2754	-85.7526	-21.1301	-88.8962	4.58248	-47.632	-130.921	-113.955	263.573
12.6643	-18.0147	-9.46423	-61.1604	5.80858	-40.8654	-62.0286	-158.239	228.035	12.6643	-18.0147	-9.46423	-61.1604	5.80858	-40.8654	-62.0286	-158.239	228.035	12.6643	-18.0147	-9.46423	-61.1604	5.80858	-40.8654	-62.0286	-158.239	228.035
95.7785	28.1254	11.9255	-98.6202	-4.47112	-30.1634	28.9606	-274.791	245.235	95.7785	28.1254	11.9255	-98.6202	-4.47112	-30.1634	28.9606	-274.791	245.235	95.7785	28.1254	11.9255	-98.6202	-4.47112	-30.1634	28.9606	-274.791	245.235
196.531	49.4459	6.02729	-137.979	-3.41515	-36.0043	113.055	-255.022	193.622	196.531	49.4459	6.02729	-137.979	-3.41515	-36.0043	113.055	-255.022	193.622	196.531	49.4459	6.02729	-137.979	-3.41515	-36.0043	113.055	-255.022	193.622
283.655	82.772	-1.78916	-140.585	-2.68881	-21.0444	171.774	-290.962	146.853	283.655	82.772	-1.78916	-140.585	-2.68881	-21.0444	171.774	-290.962	146.853	283.655	82.772	-1.78916	-140.585	-2.68881	-21.0444	171.774	-290.962	146.853
330.137	95.9414	-6.50554	-138.229	-0.891124	-29.0467	197.497	-210.101	113.416	330.137	95.9414	-6.50554	-138.229	-0.891124	-29.0467	197.497	-210.101	113.416	330.137	95.9414	-6.50554	-138.229	-0.891124	-29.0467	197.497	-210.101	113.416
312.683	84.7405	-14.7521	-132.658	-4.32339	-24.0305	183.06	-85.1657	65.5115	312.683	84.7405	-14.7521	-132.658	-4.32339	-24.0305	183.06	-85.1657	65.5115	312.683	84.7405	-14.7521	-132.658	-4.32339	-24.0305	183.06	-85.1657	65.5115
271.91	135.435	-11.6045	-121.767	-13.0857	-13.2815	121.772	-26.3674	47.3158	271.91	135.435	-11.6045	-121.767	-13.0857	-13.2815	121.772	-26.3674	47.3158	271.91	135.435	-11.6045	-121.767	-13.0857	-13.2815	121.772	-26.3674	47.3158
184.144	251.442	-6.84461	-98.5438	-9.00973	-13.4841	22.5257	-16.978	61.4839	184.144	251.442	-6.84461	-98.5438	-9.00973	-13.4841	22.5257	-16.978	61.4839	184.144	251.442	-6.84461	-98.5438	-9.00973	-13.4841	22.5257	-16.978	61.4839
87.1918	263.321	-9.42223	-90.8902	-12.6869	-15.1959	-87.2134	-63.3608	75.727	87.1918	263.321	-9.42223	-90.8902	-12.6869	-15.1959	-87.2134	-63.3608	75.727	87.1918	263.321	-9.42223	-90.8902	-12.6869	-15.1959	-87.2134	-63.3608	75.727
5.39124	147.15	-6.73856	-100.552	-28.8736	-15.0521	-177.101	-71.8046	110.593	5.39124	147.15	-6.73856	-100.552	-28.8736	-15.0521	-177.101	-71.8046	110.593	5.39124	147.15	-6.73856	-100.552	-28.8736	-15.0521	-177.101	-71.8046	110.593
-24.9897	147.562	-26.6479	-66.0057	-8.15506	-3.57771	-226.56	-34.9602	168.552	-24.9897	147.562	-26.6479	-66.0057	-8.15506	-3.57771	-226.56	-34.9602	168.552	-24.9897	147.562	-26.6479	-66.0057	-8.15506	-3.57771	-226.56	-34.9602	168.552
-33.2719	201.853	-47.8309	-31.2833	-10.3438	-3.56398	-229.814	-10.7686	163.321	-33.2719	201.853	-47.8309	-31.2833	-10.3438	-3.56398	-229.814	-10.7686	163.321	-33.2719	201.853	-47.8309	-31.2833	-10.3438	-3.56398	-229.814	-10.7686	163.321
-12.2521	268.914	-49.8665	-20.2293	1.29045	-11.9422	-198.106	14.116	104.729	-12.2521	268.914	-49.8665	-20.2293	1.29045	-11.9422	-198.106	14.116	104.729	-12.2521	268.914	-49.8665	-20.2293	1.29045	-11.9422	-198.106	14.116	104.729
-16.7337	287.391	-69.4848	35.9355	0.906792	-16.7069	-151.639	11.4783	81.9034	-16.7337	287.391	-69.4848	35.9355	0.906792	-16.7069	-151.639	11.4783	81.9034	-16.7337	287.391	-69.4848	35.9355	0.906792	-16.7069	-151.639	11.4783	81.9034
-47.1599	320.27	-36.0411	45.2966	0.212088	-18.0746	-106.47	132.519	49.0941	-47.1599	320.27	-36.0411	45.2966	0.212088	-18.0746	-106.47	132.519	49.0941	-47.1599	320.27	-36.0411	45.2966	0.212088	-18.0746	-106.47	132.519	49.0941
-91.3605	360.441	18.9152	0.199772	3.43753	2.02524	-69.9884	54.7278	-63.1024	-91.3605	360.441	18.9152	0.199772	3.43753	2.02524	-69.9884	54.7278	-63.1024	-91.3605	360.441	18.9152	0.199772	3.43753	2.02524	-69.9884	54.7278	-63.1024
-166.179	425.827	53.3153	-44.1242	-3.67848	1.74852	-49.3532	-10.1965	-162.954	-166.179	425.827	53.3153	-44.1242	-3.67848	1.74852	-49.3532	-10.1965	-162.954	-166.179	425.827	53.3153	-44.1242	-3.67848	1.74852	-49.3532	-10.1965	-162.954
-211.43	423.946	6.62787	-47.1216	14.8904	10.5684	-53.5091	13.4741	-209.504	-211.43	423.946	6.62787	-47.1216	14.8904	10.5684	-53.5091	13.4741	-209.504	-211.43	423.946	6.62787	-47.1216	14.8904	10.5684	-53.5091	13.4741	-209.504
-278.094	393.377	-43.916	16.0161	8.06724	13.2324	-82.728	-14.4894	-211.513	-278.094	393.377	-43.916	16.0161	8.06724	13.2324	-82.728	-14.4894	-211.513	-278.094	393.377	-43.916	16.0161	8.06724	13.2324	-82.728	-14.4894	-211.513
-339.639	378.686	-50.4427	22.441	-7.93803	5.26298	-123.053	-9.58236	-207.177	-339.639	378.686	-50.4427	22.441	-7.93803	5.26298	-123.053	-9.58236	-207.177	-339.639	378.686	-50.4427	22.441	-7.93803	5.26298	-123.053	-9.58236	-207.177
-364.466	388.932	-43.8736	77.9316	-8.20325	10.2313	-153.142	-100.492	-256.545	-364.466	388.932	-43.8736	77.9316	-8.20325	10.2313	-153.142	-100.492	-256.545	-364.466	388.932	-43.8736	77.9316	-8.20325	10.2313	-153.142	-100.492	-256.545
-352.504	388.588	-30.5134	68.0139	-1.5218	6.10182	-156.04	6.49427	-303.809	-352.504	388.588	-30.5134	68.0139	-1.5218	6.10182	-156.04	6.49427	-303.809	-352.504	388.588	-30.5134	68.0139	-1.5218	6.10182	-156.04	6.49427	-303.809
-344.599	325.196	-9.6202	61.0137	-5.45046	7.862	-128.95	523.622	-258.961	-344.599	325.196	-9.6202	61.0137	-5.45046	7.862	-128.95	523.622	-258.961	-344.599	325.196	-9.6202	61.0137	-5.45046	7.862	-128.95	523.622	-258.961
-300.807	226.337	-0.316093	36.8829	28.8313	-2.42245	-81.8349	256.314	-268.212	-300.807	226.337	-0.316093	36.8829	28.8313	-2.42245	-81.8349	256.314	-268.212	-300.807	226.337	-0.316093	36.8829	28.8313	-2.42245	-81.8349	256.314	-268.212
-293.669	149.298	1.40028	32.9009	35.0305	-2.08987	-29.0432	157.598	-234.696	-293.669	149.298	1.40028	32.9009	35.0305	-2.08987	-29.0432	157.598	-234.696	-293.669	149.298	1.40028	32.9009	35.0305	-2.08987	-29.0432	157.598	-234.696
-186.672	142.677	-3.48169	-2.24726	14.0462	-0.920006	17.5226	135.588	-234.505	-186.672	142.677	-3.48169	-2.24726	14.0462	-0.920006	17.5226	135.588	-234.505	-186.672	142.677	-3.48169	-2.24726	14.0462	-0.920006	17.5226	135.588	-234.505
-102.455	148.559	1.12881	-12.8796	-2.92001	-0.616376	50.6991	365.714	-149.194	-102.455	148.559	1.12881	-12.8796	-2.92001	-0.616376	50.6991	365.714	-149.194	-102.455	148.559	1.12881	-12.8796	-2.92001	-0.616376	50.6991	365.714	-149.194
8.34699	180.867	-15.6154	-29.0462	-32.9293	0.112759	68.4266	-133.43	-148.841	8.34699	180.867	-15.6154	-29.0462	-32.9293	0.112759	68.4266	-133.43	-148.841	8.34699	180.867	-15.6154	-29.0462	-32.9293	0.112759	68.4266	-133.43	-148.841
75.3446	117.162	-7.80672	-26.4258	-63.7661	-21.6785	70.0636	-356.581	-106.634	75.3446	117.162	-7.80672	-26.4258	-63.7661	-21.6785	70.0636	-356.581	-106.634	75.3446	117.162	-7.80672	-26.4258	-63.7661	-21.6785	70.0636	-356.581	-106.634
176.17	56.612	-10.575	44.7893	-66.683	-16.165	58.4489	-262.694	3.31594	176.17	56.612	-10.575	44.7893	-66.683	-16.165	58.4489	-262.694	3.31594	176.17	56.612	-10.575	44.7893	-66.683	-16.165	58.4489	-262.694	3.31594
261.812	-20.3273	-1.52452	106.971	0.7186	-27.2905	40.5236	-266.664	42.5616	261.812	-20.3273	-1.52452	106.971	0.7186	-27.2905	40.5236	-266.664	42.5616	261.812	-20.3273	-1.52452	106.971	0.7186	-27.2905	40.5236	-266.664	42.5616
244.72	-20.0353	27.5224	86.2505	61.2332	-14.7333	22.842	-89.9506	55.4645	244.72	-20.0353	27.5224	86.2505	61.2332	-14.7333	22.842	-89.9506	55.4645	244.72	-20.0353	27.5224	86.2505	61.2332	-14.7333	22.842	-89.9506	55.4645
298.98	64.9335	6.46003	39.7733	37.0228	-26.273	8.48306	-16.7609	91.7494	298.98	64.9335	6.46003	39.7733	37.0228	-26.273	8.48306	-16.7609	91.7494	298.98	64.9335	6.46003	39.7733	37.0228	-26.273	8.48306	-16.7609	91.7494
382.093	82.71	-24.5435	20.5533	-34.9501	-25.5448	-0.0784073	43.8958	193.911	382.093	82.71	-24.5435	20.5533	-34.9501	-25.5448	-0.0784073	43.8958	193.911	382.093	82.71	-24.5435	20.5533	-34.9501	-25.5448	-0.0784073	43.8958	193.911
412.104	69.7441	-61.5416	38.7089	-84.5764	-21.1067	-1.97531	166.544	210.388	412.104	69.7441	-61.5416	38.7089	-84.5764	-21.1067	-1.97531	166.544	210.388	412.104	69.7441	-61.5416	38.7089	-84.5764	-21.1067	-1.97531	166.544	210.388
409.683	-1.39138	-45.4634	77.4584	-114.107	-14.1843	-2.64794	292.16	203.774	409.683	-1.39138	-45.4634	77.4584	-114.107	-14.1843	-2.64794	292.16	203.774	409.683	-1.39138	-45.4634	77.4584	-114.107	-14.1843	-2.64794	292.16	203.774
387.244	7.47547	-20.7086	96.5707	-80.0263	-11.0473	-13.4481	379.199	212.101	387.244	7.47547	-20.7086	96.5707	-80.0263	-11.0473	-13.4481	379.199	212.101	387.244	7.47547	-20.7086	96.5707	-80.0263	-11.0473	-13.4481	379.199	212.101
370.295	-41.5065	-50.1357	118.966	-13.5977	14.5805	-43.5031	430.246	197.159	370.295	-41.5065	-50.1357	118.966	-13.5977	14.5805	-43.5031	430.246	197.159	370.295	-41.5065	-50.1357	118.966	-13.5977	14.5805	-43.5031	430.246	197.159
333.888	-61.7625	-44.2175	88.5722	51.8631	14.7283	-86.924	370.521	190.276	333.888	-61.7625	-44.2175	88.5722	51.8631	14.7283	-86.924	370.521	190.276	333.888	-61.7625	-44.2175	88.5722	51.8631	14.7283	-86.924	370.521	190.276
293.28	-37.1291	-66.3705	45.8336	123.462	23.697	-125.457	234.772	157.119	293.28	-37.1291	-66.3705	45.8336	123.462	23.697	-125.457	234.772	157.119	293.28	-37.1291	-66.3705	45.8336	123.462	23.697	-125.457	234.772	157.119
232.138	-47.9189	-51.297	-4.80508	141.803	17.1316	-147.443	149.187	137.708	232.138	-47.9189	-51.297	-4.80508	141.803	17.1316	-147.443	149.187	137.708	232.138	-47.9189	-51.297	-4.80508	141.803	17.1316	-147.443	149.187	137.708
190.198	-34.045	12.076	-14.1964	140.236	30.4231	-157.627	163.795	65.8015	190.198	-34.045	12.076	-14.1964	140.236	30.4231	-157.627	163.795	65.8015	190.198	-34.045	12.076	-14.1964	140.236	30.4231	-157.627	163.795	65.8015
133.463	-29.3771	-1.86148	23.3945	98.8612	27.3387	-168.729	94.2888	13.0703	133.463	-29.3771	-1.86148	23.3945	98.8612	27.3387	-168.729	94.2888	13.0703	133.463	-29.3771	-1.86148	23.3945	98.8612	27.3387	-168.729	94.2888	13.0703
94.6953	-53.239	-55.7195	21.4648	46.6693	36.2013	-187.982	-2.23138	36.0453	94.6953	-53.239	-55.7195	21.4648	46.6693	36.2013	-187.982	-2.23138	36.0453	94.6953	-53.239	-55.7195	21.4648	46.6693	36.2013	-187.982	-2.23138	36.0453
55.7124	-71.0521	-51.58	13.798	33.3637	25.3927	-212.638	-85.2196	21.5216	55.7124	-71.0521	-51.58	13.798	33.3637	25.3927	-212.638	-85.2196	21.5216	55.7124	-71.0521	-51.58	13.798	33.3637	25.3927	-212.638	-85.2196	21.5216
-5.1945	-106.736	9.37774	15.7757	62.3691	51.798	-235.306	-133.478	-19.2811	-5.1945	-106.736	9.37774	15.7757	62.3691	51.798	-235.306	-133.478	-19.2811	-5.1945	-106.736	9.37774	15.7757	62.3691	51.798	-235.306	-133.478	-19.2811
-46.4083	-130.861	-6.31303	42.2237	65.6034	29.7314	-250.466	-165.421	-38.2296	-46.4083	-130.861	-6.31303	42.2237	65.6034	29.7314	-250.466	-165.421	-38.2296	-46.4083	-130.861	-6.31303	42.2237	65.6034	29.7314	-250.466	-165.421	-38.2296
-65.5778	-157.559	26.2869	58.9439	96.8442	36.4714	-255.362	-128.832	-56.9468	-65.5778	-157.559	26.2869	58.9439	96.8442	36.4714	-255.362	-128.832	-56.9468	-65.5778	-157.559	26.2869	58.9439	96.8442	36.4714	-255.362	-128.832	-56.9468
-75.8011	-254.385	32.8023	52.3923	89.4547	21.6789	-248.274	-150.683	-67.1082	-75.8011	-254.385	32.8023	52.3923	89.4547	21.6789	-248.274	-150.683	-67.1082	-75.8011	-254.385	32.8023	52.3923	89.4547	21.6789	-248.274	-150.683	-67.1082
-80.3206	-281.268	-88.6356	45.5843	67.4834	38.5951	-228.138	-177.588	-49.5223	-80.3206	-281.268	-88.6356	45.5843	67.4834	38.5951	-228.138	-177.588	-49.5223	-80.3206	-281.268	-88.6356	45.5843	67.4834	38.5951	-228.138	-177.588	-49.5223
-4.06478	-337.156	-86.9439	22.103	4.85393	34.6845	-196.192	-170.524	-38.4616	-4.06478	-337.156	-86.9439	22.103	4.85393	34.6845	-196.192	-170.524	-38.4616	-4.06478	-337.156	-86.9439	22.103	4.85393	34.6845	-196.192	-170.524	-38.4616
17.7495	-374.473	-82.8854	6.37148	-13.6582	34.7216	-156.862	-122	-43.9465	17.7495	-374.473	-82.8854	6.37148	-13.6582	34.7216	-156.862	-122	-43.9465	17.7495	-374.473	-82.8854	6.37148	-13.6582	34.7216	-156.862	-122	-43.9465
-59.7606	-396.231	-100.489	20.4203	-51.1712	38.9582	-115.149	-104.728	-65.7611	-59.7606	-396.231	-100.489	20.4203	-51.1712	38.9582	-115.149	-104.728	-65.7611	-59.7606	-396.231	-100.489	20.4203	-51.1712	38.9582	-115.149	-104.728	-65.7611
-50.5623	-336.402	-38.7732	27.7068	-135.011	29.8146	-76.0102	-130.163	-89.6318	-50.5623	-336.402	-38.7732	27.7068	-135.011	29.8146	-76.0102	-130.163	-89.6318	-50.5623	-336.402	-38.7732	27.7068	-135.011	29.8146	-76.0102	-130.163	-89.6318
-4.31326	-342.123	-14.1935	5.60015	-147.539	26.5919	-43.7621	-130.656	-44.339	-4.31326	-342.123	-14.1935	5.60015	-147.539	26.5919	-43.7621	-130.656	-44.339	-4.31326	-342.123	-14.1935	5.60015	-147.539	26.5919	-43.7621	-130.656	-44.339
-44.7246	-338.624	-21.5821	-23.3884	-76.0867	22.1234	-21.768	-149.499	-91.8671	-44.7246	-338.624	-21.5821	-23.3884	-76.0867	22.1234	-21.768	-149.499	-91.8671	-44.7246	-338.624	-21.5821	-23.3884	-76.0867	22.1234	-21.768	-149.499	-91.8671
29.3917	-292.042	-37.6219	-48.0799	-45.9021	13.0191	-8.57917	-147.86	-172.229	29.3917	-292.042	-37.6219	-48.0799	-45.9021	13.0191	-8.57917	-147.86	-172.229	29.3917	-292.042	-37.6219	-48.0799	-45.9021	13.0191	-8.57917	-147.86	-172.229
3.4407	-227.744	8.79646	-79.8424	-169.987	14.0267	1.2845	-88.3309	-192.406	3.4407	-227.744	8.79646	-79.8424	-169.987	14.0267	1.2845	-88.3309	-192.406	3.4407	-227.744	8.79646	-79.8424	-169.987	14.0267	1.2845	-88.3309	-192.406
-103.152	-236.399	17.072	-76.1274	-292.599	11.2271	10.2879	-62.9961	-89.8629	-103.152	-236.399	17.072	-76.1274	-292.599	11.2271	10.2879	-62.9961	-89.8629	-103.152	-236.399	17.072	-76.1274	-292.599	11.2271	10.2879	-62.9961	-89.8629
-262.044	-248.749	-15.7785	-69.1129	-284.205	12.5752	13.1248	129.399	-20.4717	-262.044	-248.749	-15.7785	-69.1129	-284.205	12.5752	13.1248	129.399	-20.4717	-262.044	-248.749	-15.7785	-69.1129	-284.205	12.5752	13.1248	129.399	-20.4717
-385.083	-249.058	-28.7038	-49.5102	-198.711	-7.69119	3.89857	102.114	-91.7719	-385.083	-249.058	-28.7038	-49.5102	-198.711	-7.69119	3.89857	102.114	-91.7719	-385.083	-249.058	-28.7038	-49.5102	-198.711	-7.69119	3.89857	102.114	-91.7719
-477.485	-265.746	-41.3092	-52.8781	-26.3656	-12.9699	-14.3396	49.6579	-111.447	-477.485	-265.746	-41.3092	-52.8781	-26.3656	-12.9699	-14.3396	49.6579	-111.447	-477.485	-265.746	-41.3092	-52.8781	-26.3656	-12.9699	-14.3396	49.6579	-111.447
-547.021	-219.308	-83.0101	-57.885	97.2922	-30.8315	-27.7892	17.7385	-84.1462	-547.021	-219.308	-83.0101	-57.885	97.2922	-30.8315	-27.7892	17.7385	-84.1462	-547.021	-219.308	-83.0101	-57.885	97.2922	-30.8315	-27.7892	17.7385	-84.1462
-583.493	-139.366	-106.933	-53.817	143.163	-33.9385	-22.835	-187.461	5.00732	-583.493	-139.366	-106.933	-53.817	143.163	-33.9385	-22.835	-187.461	5.00732	-583.493	-139.366	-106.933	-53.817	143.163	-33.9385	-22.835	-187.461	5.00732
-504.307	-110.535	-102.69	-76.3419	220.148	-35.6133	2.24468	-177.663	55.7553	-504.307	-110.535	-102.69	-76.3419	220.148	-35.6133	2.24468	-177.663	55.7553	-504.307	-110.535	-102.69	-76.3419	220.148	-35.6133	2.24468	-177.663	55.7553
-359.924	-123.112	-95.7843	-62.3762	311.336	-43.9958	37.5891	-138.484	-63.6939	-359.924	-123.112	-95.7843	-62.3762	311.336	-43.9958	37.5891	-138.484	-63.6939	-359.924	-123.112	-95.7843	-62.3762	311.336	-43.9958	37.5891	-138.484	-63.6939
-334.9	-200.783	-43.2139	-35.2909	319.261	-14.0444	69.8224	-56.5022	-0.48046	-334.9	-200.783	-43.2139	-35.2909	319.261	-14.0444	69.8224	-56.5022	-0.48046	-334.9	-200.783	-43.2139	-35.2909	319.261	-14.0444	69.8224	-56.5022	-0.48046
-336.961	-195.289	-22.4081	-2.30191	271.39	-18.7687	86.7876	53.9959	52.5744	-336.961	-195.289	-22.4081	-2.30191	271.39	-18.7687	86.7876	53.9959	52.5744	-336.961	-195.289	-22.4081	-2.30191	271.39	-18.7687	86.7876	53.9959	52.5744
-326.15	-85.426	-31.1786	-2.35458	201.545	-23.2437	82.0801	55.9049	136.851	-326.15	-85.426	-31.1786	-2.35458	201.545	-23.2437	82.0801	55.9049	136.851	-326.15	-85.426	-31.1786	-2.35458	201.545	-23.2437	82.0801	55.9049	136.851
-320.246	-92.6914	-4.9773	-64.2215	155.91	-16.2621	58.9998	66.0327	136.477	-320.246	-92.6914	-4.9773	-64.2215	155.91	-16.2621	58.9998	66.0327	136.477	-320.246	-92.6914	-4.9773	-64.2215	155.91	-16.2621	58.9998	66.0327	136.477
-296.488	-114.87	10.0292	-89.7927	141.602	-23.3384	27.6085	68.3543	93.7757	-296.488	-114.87	10.0292	-89.7927	141.602	-23.3384	27.6085	68.3543	93.7757	-296.488	-114.87	10.0292	-89.7927	141.602	-23.3384	27.6085	68.3543	93.7757
-258.094	-130.429	20.7158	-54.1349	141.544	-3.2419	-0.954812	104.683	40.2942	-258.094	-130.429	20.7158	-54.1349	141.544	-3.2419	-0.954812	104.683	40.2942	-258.094	-130.429	20.7158	-54.1349	141.544	-3.2419	-0.954812	104.683	40.2942
-204.709	-142.99	0.82475	-42.0073	113.277	5.67041	-17.4658	118.074	-28.0378	-204.709	-142.99	0.82475	-42.0073	113.277	5.67041	-17.4658	118.074	-28.0378	-204.709	-142.99	0.82475	-42.0073	113.277	5.67041	-17.4658	118.074	-28.0378
-212.425	-60.0468	-27.1902	-42.079	90.5903	25.8406	-17.2919	105.284	-56.3898	-212.425	-60.0468	-27.1902	-42.079	90.5903	25.8406	-17.2919	105.284	-56.3898	-212.425	-60.0468	-27.1902	-42.079	90.5903	25.8406	-17.2919	105.284	-56.3898
-170.004	-35.1058	-48.9207	-45.3485	37.4931	-5.1822	-2.29708	68.1385	-109.973	-170.004	-35.1058	-48.9207	-45.3485	37.4931	-5.1822	-2.29708	68.1385	-109.973	-170.004	-35.1058	-48.9207	-45.3485	37.4931	-5.1822	-2.29708	68.1385	-109.973
-114.268	-20.5925	-65.7449	-30.0824	78.5236	-10.0359	19.453	49.8987	-133.095	-114.268	-20.5925	-65.7449	-30.0824	78.5236	-10.0359	19.453	49.8987	-133.095	-114.268	-20.5925	-65.7449	-30.0824	78.5236	-10.0359	19.453	49.8987	-133.095
-69.7082	-46.3293	-71.9887	9.89001	-45.0791	-41.1585	36.6346	37.3744	-155.859	-69.7082	-46.3293	-71.9887	9.89001	-45.0791	-41.1585	36.6346	37.3744	-155.859	-69.7082	-46.3293	-71.9887	9.89001	-45.0791	-41.1585	36.6346	37.3744	-155.859
-14.9169	-48.9728	45.5373	34.6384	-105.597	-33.1727	42.5832	27.9985	-116.132	-14.9169	-48.9728	45.5373	34.6384	-105.597	-33.1727	42.5832	27.9985	-116.132	-14.9169	-48.9728	45.5373	34.6384	-105.597	-33.1727	42.5832	27.9985	-116.132
39.5459	-16.1331	37.6653	37.8482	-114.953	3.42644	40.5295	19.9862	-44.9614	39.5459	-16.1331	37.6653	37.8482	-114.953	3.42644	40.5295	19.9862	-44.9614	39.5459	-16.1331	37.6653	37.8482	-114.953	3.42644	40.5295	19.9862	-44.9614
111.546	23.1599	87.0653	14.3087	-227.919	69.1195	38.8676	75.982	19.3216	111.546	23.1599	87.0653	14.3087	-227.919	69.1195	38.8676	75.982	19.3216	111.546	23.1599	87.0653	14.3087	-227.919	69.1195	38.8676	75.982	19.3216
213.439	14.5141	59.0154	-53.9236	-235.31	96.3402	40.2271	-2.47665	63.7526	213.439	14.5141	59.0154	-53.9236	-235.31	96.3402	40.2271	-2.47665	63.7526	213.439	14.5141	59.0154	-53.9236	-235.31	96.3402	40.2271	-2.47665	63.7526
268.329	5.37854	-8.81429	-97.4034	-162.719	11.4981	38.7389	-72.9868	35.1635	268.329	5.37854	-8.81429	-97.4034	-162.719	11.4981	38.7389	-72.9868	35.1635	268.329	5.37854	-8.81429	-97.4034	-162.719	11.4981	38.7389	-72.9868	35.1635
292.743	-1.39189	-111.153	-85.1187	-118.16	-36.0612	25.104	-131.088	-4.25125	292.743	-1.39189	-111.153	-85.1187	-118.16	-36.0612	25.104	-131.088	-4.25125	292.743	-1.39189	-111.153	-85.1187	-118.16	-36.0612	25.104	-131.088	-4.25125
329.411	12.0393	-170.586	-25.7972	-126.179	-28.2819	-2.9941	14.1342	62.9516	329.411	12.0393	-170.586	-25.7972	-126.179	-28.2819	-2.9941	14.1342	62.9516	329.411	12.0393	-170.586	-25.7972	-126.179	-28.2819	-2.9941	14.1342	62.9516
372.014	22.9655	-305.895	47.0559	-155.034	-14.66	-30.933	141.791	186.629	372.014	22.9655	-305.895	47.0559	-155.034	-14.66	-30.933	141.791	186.629	372.014	22.9655	-305.895	47.0559	-155.034	-14.66	-30.933	141.791	186.629
417.586	27.6516	-333.825	65.1141	-225.659	-3.40424	-40.9582	50.0487	114.817	417.586	27.6516	-333.825	65.1141	-225.659	-3.40424	-40.9582	50.0487	114.817	417.586	27.6516	-333.825	65.1141	-225.659	-3.40424	-40.9582	50.0487	114.817
418.975	30.5223	-257.459	66.3144	-223.876	21.2631	-29.8049	88.3144	44.0086	418.975	30.5223	-257.459	66.3144	-223.876	21.2631	-29.8049	88.3144	44.0086	418.975	30.5223	-257.459	66.3144	-223.876	21.2631	-29.8049	88.3144	44.0086
397.217	37.3086	-163.971	7.79125	-205.756	25.3474	-5.18823	105.428	32.4234	397.217	37.3086	-163.971	7.79125	-205.756	25.3474	-5.18823	105.428	32.4234	397.217	37.3086	-163.971	7.79125	-205.756	25.3474	-5.18823	105.428	32.4234
424.082	51.5483	-179.732	37.1953	-176.499	71.6634	23.4617	-202.784	0.179789	424.082	51.5483	-179.732	37.1953	-176.499	71.6634	23.4617	-202.784	0.179789	424.082	51.5483	-179.732	37.1953	-176.499	71.6634	23.4617	-202.784	0.179789
458.976	51.7131	-208.507	38.7949	-175.955	78.3025	49.2049	-349.404	-68.822	458.976	51.7131	-208.507	38.7949	-175.955	78.3025	49.2049	-349.404	-68.822	458.976	51.7131	-208.507	38.7949	-175.955	78.3025	49.2049	-349.404	-68.822
456.321	42.3212	-156.964	-12.6941	-132.281	51.6645	70.3786	-282.861	-125.051	456.321	42.3212	-156.964	-12.6941	-132.281	51.6645	70.3786	-282.861	-125.051	456.321	42.3212	-156.964	-12.6941	-132.281	51.6645	70.3786	-282.861	-125.051
415.682	39.7823	-96.6329	-10.9544	-143.733	1.01021	85.5492	-197.704	-94.278	415.682	39.7823	-96.6329	-10.9544	-143.733	1.01021	85.5492	-197.704	-94.278	415.682	39.7823	-96.6329	-10.9544	-143.733	1.01021	85.5492	-197.704	-94.278
335.463	40.9304	-56.8631	-1.39546	-65.4864	-37.5638	85.5704	47.0483	-60.7294	335.463	40.9304	-56.8631	-1.39546	-65.4864	-37.5638	85.5704	47.0483	-60.7294	335.463	40.9304	-56.8631	-1.39546	-65.4864	-37.5638	85.5704	47.0483	-60.7294
270.14	23.8651	7.04352	-26.4989	-3.64223	-32.4972	63.4965	193.868	-48.243	270.14	23.8651	7.04352	-26.4989	-3.64223	-32.4972	63.4965	193.868	-48.243	270.14	23.8651	7.04352	-26.4989	-3.64223	-32.4972	63.4965	193.868	-48.243
193.36	47.7321	32.4573	-17.8192	61.8382	42.318	25.5707	128.07	13.322	193.36	47.7321	32.4573	-17.8192	61.8382	42.318	25.5707	128.07	13.322	193.36	47.7321	32.4573	-17.8192	61.8382	42.318	25.5707	128.07	13.322
129.606	117.602	69.1241	-10.0157	94.0388	102.91	-15.5848	76.225	2.70159	129.606	117.602	69.1241	-10.0157	94.0388	102.91	-15.5848	76.225	2.70159	129.606	117.602	69.1241	-10.0157	94.0388	102.91	-15.5848	76.225	2.70159
98.2096	103.938	48.3714	16.2247	134.842	77.843	-40.7136	106.18	63.4713	98.2096	103.938	48.3714	16.2247	134.842	77.843	-40.7136	106.18	63.4713	98.2096	103.938	48.3714	16.2247	134.842	77.843	-40.7136	106.18	63.4713
58.2782	44.8607	31.9065	16.9088	90.5119	-37.4064	-24.9021	180.442	116.591	58.2782	44.8607	31.9065	16.9088	90.5119	-37.4064	-24.9021	180.442	116.591	58.2782	44.8607	31.9065	16.9088	90.5119	-37.4064	-24.9021	180.442	116.591
-3.09808	35.8504	71.2978	31.3775	59.0673	-208.791	42.4433	163.764	146.521	-3.09808	35.8504	71.2978	31.3775	59.0673	-208.791	42.4433	163.764	146.521	-3.09808	35.8504	71.2978	31.3775	59.0673	-208.791	42.4433	163.764	146.521
-33.8539	165.219	157.719	64.9172	45.3541	-331.984	142.847	150.451	108.694	-33.8539	165.219	157.719	64.9172	45.3541	-331.984	142.847	150.451	108.694	-33.8539	165.219	157.719	64.9172	45.3541	-331.984	142.847	150.451	108.694
-9.06417	177.108	151.806	79.4468	41.7647	-199.797	242.65	145.037	73.3939	-9.06417	177.108	151.806	79.4468	41.7647	-199.797	242.65	145.037	73.3939	-9.06417	177.108	151.806	79.4468	41.7647	-199.797	242.65	145.037	73.3939
7.42671	202.119	35.6765	93.4283	41.005	23.4078	314.366	130.866	66.8547	7.42671	202.119	35.6765	93.4283	41.005	23.4078	314.366	130.866	66.8547	7.42671	202.119	35.6765	93.4283	41.005	23.4078	314.366	130.866	66.8547
8.45854	151.336	85.2094	98.199	65.51	10.947	345.037	104.595	83.6474	8.45854	151.336	85.2094	98.199	65.51	10.947	345.037	104.595	83.6474	8.45854	151.336	85.2094	98.199	65.51	10.947	345.037	104.595	83.6474
-15.2728	89.9307	244.293	92.3451	98.915	-159.416	331.981	116.423	159.491	-15.2728	89.9307	244.293	92.3451	98.915	-159.416	331.981	116.423	159.491	-15.2728	89.9307	244.293	92.3451	98.915	-159.416	331.981	116.423	159.491
-11.2362	73.1966	274.44	65.1587	123.427	-116.823	278.611	99.9129	192.49	-11.2362	73.1966	274.44	65.1587	123.427	-116.823	278.611	99.9129	192.49	-11.2362	73.1966	274.44	65.1587	123.427	-116.823	278.611	99.9129	192.49
5.75069	113.831	361.586	56.6075	120.285	-18.6049	194.898	-3.99713	158.592	5.75069	113.831	361.586	56.6075	120.285	-18.6049	194.898	-3.99713	158.592	5.75069	113.831	361.586	56.6075	120.285	-18.6049	194.898	-3.99713	158.592
-6.75548	143.283	231.091	58.0608	86.3751	21.9618	95.9229	-84.0211	115.289	-6.75548	143.283	231.091	58.0608	86.3751	21.9618	95.9229	-84.0211	115.289	-6.75548	143.283	231.091	58.0608	86.3751	21.9618	95.9229	-84.0211	115.289
-14.9988	178.397	91.0317	53.1912	98.6196	79.3528	-0.23706	-147.444	13.6862	-14.9988	178.397	91.0317	53.1912	98.6196	79.3528	-0.23706	-147.444	13.6862	-14.9988	178.397	91.0317	53.1912	98.6196	79.3528	-0.23706	-147.444	13.6862
9.2576	178.293	120.71	24.8889	112.767	156.606	-74.7934	-130.945	-18.9532	9.2576	178.293	120.71	24.8889	112.767	156.606	-74.7934	-130.945	-18.9532	9.2576	178.293	120.71	24.8889	112.767	156.606	-74.7934	-130.945	-18.9532
-7.17512	217.127	134.434	7.11738	69.4705	266.844	-115.176	-148.425	-7.96687	-7.17512	217.127	134.434	7.11738	69.4705	266.844	-115.176	-148.425	-7.96687	-7.17512	217.127	134.434	7.11738	69.4705	266.844	-115.176	-148.425	-7.96687
-20.339	239.23	16.569	10.4187	18.3518	306.52	-122.706	26.6583	-38.6526	-20.339	239.23	16.569	10.4187	18.3518	306.52	-122.706	26.6583	-38.6526	-20.339	239.23	16.569	10.4187	18.3518	306.52	-122.706	26.6583	-38.6526
-48.5339	228.492	-57.3508	-11.7489	-2.47745	288.701	-108.359	123.098	31.5983	-48.5339	228.492	-57.3508	-11.7489	-2.47745	288.701	-108.359	123.098	31.5983	-48.5339	228.492	-57.3508	-11.7489	-2.47745	288.701	-108.359	123.098	31.5983
-61.3622	200.101	-176.526	-9.0404	-21.8678	284.509	-83.4306	133.182	101.576	-61.3622	200.101	-176.526	-9.0404	-21.8678	284.509	-83.4306	133.182	101.576	-61.3622	200.101	-176.526	-9.0404	-21.8678	284.509	-83.4306	133.182	101.576
-73.7959	148.059	-268.048	-20.0784	-47.7177	252.686	-55.1887	-12.2947	85.5611	-73.7959	148.059	-268.048	-20.0784	-47.7177	252.686	-55.1887	-12.2947	85.5611	-73.7959	148.059	-268.048	-20.0784	-47.7177	252.686	-55.1887	-12.2947	85.5611
-101.925	120.679	-342.274	-24.8846	-101.402	197.462	-29.0208	-189.269	37.4235	-101.925	120.679	-342.274	-24.8846	-101.402	197.462	-29.0208	-189.269	37.4235	-101.925	120.679	-342.274	-24.8846	-101.402	197.462	-29.0208	-189.269	37.4235
-134.159	89.5195	-371.985	-42.1667	-74.347	124.827	-9.92988	-184.606	-39.8447	-134.159	89.5195	-371.985	-42.1667	-74.347	124.827	-9.92988	-184.606	-39.8447	-134.159	89.5195	-371.985	-42.1667	-74.347	124.827	-9.92988	-184.606	-39.8447
-132.134	83.2081	-254.059	-55.6599	-22.9676	31.2975	-2.13177	-77.7809	-126.491	-132.134	83.2081	-254.059	-55.6599	-22.9676	31.2975	-2.13177	-77.7809	-126.491	-132.134	83.2081	-254.059	-55.6599	-22.9676	31.2975	-2.13177	-77.7809	-126.491
-122.487	60.1348	-142.897	-67.8748	-25.6354	-40.5029	-6.74235	-340.859	-131.264	-122.487	60.1348	-142.897	-67.8748	-25.6354	-40.5029	-6.74235	-340.859	-131.264	-122.487	60.1348	-142.897	-67.8748	-25.6354	-40.5029	-6.74235	-340.859	-131.264
-100.159	17.7889	-30.293	-55.6832	-100.981	-108.901	-19.3651	-444.501	-96.7406	-100.159	17.7889	-30.293	-55.6832	-100.981	-108.901	-19.3651	-444.501	-96.7406	-100.159	17.7889	-30.293	-55.6832	-100.981	-108.901	-19.3651	-444.501	-96.7406
-73.2735	-2.93588	109.76	-44.1995	-137.953	-133.455	-30.9486	-37.1703	-62.9208	-73.2735	-2.93588	109.76	-44.1995	-137.953	-133.455	-30.9486	-37.1703	-62.9208	-73.2735	-2.93588	109.76	-44.1995	-137.953	-133.455	-30.9486	-37.1703	-62.9208
-49.5097	47.4624	184.359	-55.9995	-109.345	-131.936	-35.3009	-26.2795	-81.1278	-49.5097	47.4624	184.359	-55.9995	-109.345	-131.936	-35.3009	-26.2795	-81.1278	-49.5097	47.4624	184.359	-55.9995	-109.345	-131.936	-35.3009	-26.2795	-81.1278
-19.2844	56.3039	224.409	-89.0683	1.89023	-160.897	-34.4666	212.992	-95.6591	-19.2844	56.3039	224.409	-89.0683	1.89023	-160.897	-34.4666	212.992	-95.6591	-19.2844	56.3039	224.409	-89.0683	1.89023	-160.897	-34.4666	212.992	-95.6591
-42.4864	10.3818	269.04	-113.923	40.887	-190.963	-34.3459	156.673	-66.4342	-42.4864	10.3818	269.04	-113.923	40.887	-190.963	-34.3459	156.673	-66.4342	-42.4864	10.3818	269.04	-113.923	40.887	-190.963	-34.3459	156.673	-66.4342
-111.579	-11.9318	247.073	-106.441	-3.9384	-161.301	-38.713	-69.7294	-70.8529	-111.579	-11.9318	247.073	-106.441	-3.9384	-161.301	-38.713	-69.7294	-70.8529	-111.579	-11.9318	247.073	-106.441	-3.9384	-161.301	-38.713	-69.7294	-70.8529
-155.839	-0.535334	222.848	-116.457	-4.99453	-144.437	-48.272	-120.227	-55.3979	-155.839	-0.535334	222.848	-116.457	-4.99453	-144.437	-48.272	-120.227	-55.3979	-155.839	-0.535334	222.848	-116.457	-4.99453	-144.437	-48.272	-120.227	-55.3979
-132.249	-24.5756	165.994	-89.5222	85.9495	-101.8	-59.8324	-31.6175	-60.8132	-132.249	-24.5756	165.994	-89.5222	85.9495	-101.8	-59.8324	-31.6175	-60.8132	-132.249	-24.5756	165.994	-89.5222	85.9495	-101.8	-59.8324	-31.6175	-60.8132
-60.3067	17.7619	239.636	-16.4488	122.417	-58.1661	-67.0921	130.273	-67.945	-60.3067	17.7619	239.636	-16.4488	122.417	-58.1661	-67.0921	130.273	-67.945	-60.3067	17.7619	239.636	-16.4488	122.417	-58.1661	-67.0921	130.273	-67.945
32.2373	7.65599	152.654	59.9804	141.026	-55.0953	-65.7342	226.848	-45.025	32.2373	7.65599	152.654	59.9804	141.026	-55.0953	-65.7342	226.848	-45.025	32.2373	7.65599	152.654	59.9804	141.026	-55.0953	-65.7342	226.848	-45.025
111.315	-13.1157	54.9807	97.5149	194.472	-73.9349	-59.4535	228.872	-31.9278	111.315	-13.1157	54.9807	97.5149	194.472	-73.9349	-59.4535	228.872	-31.9278	111.315	-13.1157	54.9807	97.5149	194.472	-73.9349	-59.4535	228.872	-31.9278
174.812	32.0317	-34.4499	125.422	175.448	-70.7906	-55.3189	212.467	-10.5634	174.812	32.0317	-34.4499	125.422	175.448	-70.7906	-55.3189	212.467	-10.5634	174.812	32.0317	-34.4499	125.422	175.448	-70.7906	-55.3189	212.467	-10.5634
209.933	13.442	-67.3118	125.662	85.0039	-59.1124	-57.333	240.48	-8.83025	209.933	13.442	-67.3118	125.662	85.0039	-59.1124	-57.333	240.48	-8.83025	209.933	13.442	-67.3118	125.662	85.0039	-59.1124	-57.333	240.48	-8.83025
187.481	17.2318	-107.179	134.839	172.873	-38.6366	-63.6982	248.746	7.13307	187.481	17.2318	-107.179	134.839	172.873	-38.6366	-63.6982	248.746	7.13307	187.481	17.2318	-107.179	134.839	172.873	-38.6366	-63.6982	248.746	7.13307
132.119	67.0963	-139.443	122.27	159.419	-33.2	-69.6803	264.062	105.114	132.119	67.0963	-139.443	122.27	159.419	-33.2	-69.6803	264.062	105.114	132.119	67.0963	-139.443	122.27	159.419	-33.2	-69.6803	264.062	105.114
65.7716	93.2143	-173.052	81.2868	69.6471	-26.0095	-70.6576	230.625	118.101	65.7716	93.2143	-173.052	81.2868	69.6471	-26.0095	-70.6576	230.625	118.101	65.7716	93.2143	-173.052	81.2868	69.6471	-26.0095	-70.6576	230.625	118.101
-12.6806	77.5485	-166.919	41.8172	51.6714	-26.5193	-63.5367	163.073	99.1144	-12.6806	77.5485	-166.919	41.8172	51.6714	-26.5193	-63.5367	163.073	99.1144	-12.6806	77.5485	-166.919	41.8172	51.6714	-26.5193	-63.5367	163.073	99.1144
-92.1644	66.6701	-162.734	27.1227	49.3353	-9.00806	-47.744	73.4685	45.8231	-92.1644	66.6701	-162.734	27.1227	49.3353	-9.00806	-47.744	73.4685	45.8231	-92.1644	66.6701	-162.734	27.1227	49.3353	-9.00806	-47.744	73.4685	45.8231
-145.181	34.5019	-134.129	20.2749	41.9764	-0.726768	-27.3748	21.4332	5.45756	-145.181	34.5019	-134.129	20.2749	41.9764	-0.726768	-27.3748	21.4332	5.45756	-145.181	34.5019	-134.129	20.2749	41.9764	-0.726768	-27.3748	21.4332	5.45756
-196.287	40.6806	-112.322	11.4027	6.46695	7.39599	-9.71473	-52.4225	-31.6118	-196.287	40.6806	-112.322	11.4027	6.46695	7.39599	-9.71473	-52.4225	-31.6118	-196.287	40.6806	-112.322	11.4027	6.46695	7.39599	-9.71473	-52.4225	-31.6118
-252.259	9.09534	-75.3783	16.7806	-42.3303	-11.3663	2.14667	-100.015	2.33642	-252.259	9.09534	-75.3783	16.7806	-42.3303	-11.3663	2.14667	-100.015	2.33642	-252.259	9.09534	-75.3783	16.7806	-42.3303	-11.3663	2.14667	-100.015	2.33642
-264.398	34.6157	-164.801	0.380371	-100.859	0.139787	10.5008	-137.007	6.01845	-264.398	34.6157	-164.801	0.380371	-100.859	0.139787	10.5008	-137.007	6.01845	-264.398	34.6157	-164.801	0.380371	-100.859	0.139787	10.5008	-137.007	6.01845
-274.181	36.9989	-176.899	-11.5002	-112.422	18.7039	18.6477	-154.001	2.18205	-274.181	36.9989	-176.899	-11.5002	-112.422	18.7039	18.6477	-154.001	2.18205	-274.181	36.9989	-176.899	-11.5002	-112.422	18.7039	18.6477	-154.001	2.18205
-290.768	9.20653	-116.916	-5.34883	-100.371	49.8597	28.1629	-154.429	15.4156	-290.768	9.20653	-116.916	-5.34883	-100.371	49.8597	28.1629	-154.429	15.4156	-290.768	9.20653	-116.916	-5.34883	-100.371	49.8597	28.1629	-154.429	15.4156
-213.137	-3.55102	-112.198	3.26166	-100.028	34.3299	36.6148	-152.381	63.3016	-213.137	-3.55102	-112.198	3.26166	-100.028	34.3299	36.6148	-152.381	63.3016	-213.137	-3.55102	-112.198	3.26166	-100.028	34.3299	36.6148	-152.381	63.3016
-173.277	-26.6544	-5.70275	-11.881	-82.3028	29.0509	33.6078	-132.78	61.8357	-173.277	-26.6544	-5.70275	-11.881	-82.3028	29.0509	33.6078	-132.78	61.8357	-173.277	-26.6544	-5.70275	-11.881	-82.3028	29.0509	33.6078	-132.78	61.8357
-175.059	-52.3854	117.343	-45.9686	-45.7397	-7.74123	6.68445	-137.827	-2.15314	-175.059	-52.3854	117.343	-45.9686	-45.7397	-7.74123	6.68445	-137.827	-2.15314	-175.059	-52.3854	117.343	-45.9686	-45.7397	-7.74123	6.68445	-137.827	-2.15314
-218.141	-42.3807	-79.4642	-58.0763	2.03413	-45.0791	-44.7886	-147.113	-25.8951	-218.141	-42.3807	-79.4642	-58.0763	2.03413	-45.0791	-44.7886	-147.113	-25.8951	-218.141	-42.3807	-79.4642	-58.0763	2.03413	-45.0791	-44.7886	-147.113	-25.8951
-122.849	-74.8445	-201.971	-79.293	53.3853	-24.9764	-105.26	-62.3989	-118.637	-122.849	-74.8445	-201.971	-79.293	53.3853	-24.9764	-105.26	-62.3989	-118.637	-122.849	-74.8445	-201.971	-79.293	53.3853	-24.9764	-105.26	-62.3989	-118.637
19.4984	-89.9426	-195.239	-64.6449	89.0318	-24.6063	-152.777	-137.783	-122.937	19.4984	-89.9426	-195.239	-64.6449	89.0318	-24.6063	-152.777	-137.783	-122.937	19.4984	-89.9426	-195.239	-64.6449	89.0318	-24.6063	-152.777	-137.783	-122.937
60.6231	-40.2841	-64.9925	-28.2783	37.7283	12.2875	-176.046	-24.8161	-74.2195	60.6231	-40.2841	-64.9925	-28.2783	37.7283	12.2875	-176.046	-24.8161	-74.2195	60.6231	-40.2841	-64.9925	-28.2783	37.7283	12.2875	-176.046	-24.8161	-74.2195
153.881	-19.3349	-39.2649	-35.9504	10.0443	44.9302	-181.997	-44.7971	-136.054	153.881	-19.3349	-39.2649	-35.9504	10.0443	44.9302	-181.997	-44.7971	-136.054	153.881	-19.3349	-39.2649	-35.9504	10.0443	44.9302	-181.997	-44.7971	-136.054
205.53	-70.6088	-145.957	-39.5554	29.325	30.0847	-184.06	9.69631	-99.1976	205.53	-70.6088	-145.957	-39.5554	29.325	30.0847	-184.06	9.69631	-99.1976	205.53	-70.6088	-145.957	-39.5554	29.325	30.0847	-184.06	9.69631	-99.1976
204.203	-121.232	-111.115	5.04798	55.3041	25.8081	-184.674	-111.44	-65.7119	204.203	-121.232	-111.115	5.04798	55.3041	25.8081	-184.674	-111.44	-65.7119	204.203	-121.232	-111.115	5.04798	55.3041	25.8081	-184.674	-111.44	-65.7119
162.254	-121.381	-18.3096	25.5665	-3.73097	23.8584	-173.854	-44.9056	-42.8722	162.254	-121.381	-18.3096	25.5665	-3.73097	23.8584	-173.854	-44.9056	-42.8722	162.254	-121.381	-18.3096	25.5665	-3.73097	23.8584	-173.854	-44.9056	-42.8722
205.457	-123.701	54.0388	27.4609	-30.3148	-8.43187	-139.136	-94.9684	-78.1151	205.457	-123.701	54.0388	27.4609	-30.3148	-8.43187	-139.136	-94.9684	-78.1151	205.457	-123.701	54.0388	27.4609	-30.3148	-8.43187	-139.136	-94.9684	-78.1151
271.174	-96.9204	130.153	-3.53399	-50.3474	-5.18718	-74.6731	115.719	30.6244	271.174	-96.9204	130.153	-3.53399	-50.3474	-5.18718	-74.6731	115.719	30.6244	271.174	-96.9204	130.153	-3.53399	-50.3474	-5.18718	-74.6731	115.719	30.6244
201.904	-84.7039	77.6671	-11.3019	-27.2572	-6.01178	10.2414	191.182	58.6394	201.904	-84.7039	77.6671	-11.3019	-27.2572	-6.01178	10.2414	191.182	58.6394	201.904	-84.7039	77.6671	-11.3019	-27.2572	-6.01178	10.2414	191.182	58.6394
134.094	-48.2794	42.1059	-15.764	18.0078	-19.5974	93.2525	-83.8325	63.992	134.094	-48.2794	42.1059	-15.764	18.0078	-19.5974	93.2525	-83.8325	63.992	134.094	-48.2794	42.1059	-15.764	18.0078	-19.5974	93.2525	-83.8325	63.992
50.7194	-9.25168	55.1328	-13.6087	50.4451	-25.0372	151.86	-250.996	50.9229	50.7194	-9.25168	55.1328	-13.6087	50.4451	-25.0372	151.86	-250.996	50.9229	50.7194	-9.25168	55.1328	-13.6087	50.4451	-25.0372	151.86	-250.996	50.9229
-21.1915	40.5156	88.0139	23.5872	43.9859	-26.856	173.881	-117.595	100.692	-21.1915	40.5156	88.0139	23.5872	43.9859	-26.856	173.881	-117.595	100.692	-21.1915	40.5156	88.0139	23.5872	43.9859	-26.856	173.881	-117.595	100.692
-109.207	35.4945	101.836	69.3708	3.21908	-18.9749	158.791	-189.034	155.146	-109.207	35.4945	101.836	69.3708	3.21908	-18.9749	158.791	-189.034	155.146	-109.207	35.4945	101.836	69.3708	3.21908	-18.9749	158.791	-189.034	155.146
-164.987	10.5325	114.059	22.0148	1.54001	3.16207	115.244	-137.273	111.707	-164.987	10.5325	114.059	22.0148	1.54001	3.16207	115.244	-137.273	111.707	-164.987	10.5325	114.059	22.0148	1.54001	3.16207	115.244	-137.273	111.707
-151.943	-3.32212	73.1945	19.2703	-6.50198	8.06571	58.7793	-22.5756	133.264	-151.943	-3.32212	73.1945	19.2703	-6.50198	8.06571	58.7793	-22.5756	133.264	-151.943	-3.32212	73.1945	19.2703	-6.50198	8.06571	58.7793	-22.5756	133.264
-131.738	-15.0152	17.2979	30.2179	-49.3018	19.709	6.67974	61.3322	93.0975	-131.738	-15.0152	17.2979	30.2179	-49.3018	19.709	6.67974	61.3322	93.0975	-131.738	-15.0152	17.2979	30.2179	-49.3018	19.709	6.67974	61.3322	93.0975
-126.132	-7.22467	-6.83559	-6.39694	-102.005	30.8188	-30.499	104.669	41.4345	-126.132	-7.22467	-6.83559	-6.39694	-102.005	30.8188	-30.499	104.669	41.4345	-126.132	-7.22467	-6.83559	-6.39694	-102.005	30.8188	-30.499	104.669	41.4345
-118.204	-10.825	-18.0658	7.05329	-120.434	52.9768	-51.9553	159.589	68.9293	-118.204	-10.825	-18.0658	7.05329	-120.434	52.9768	-51.9553	159.589	68.9293	-118.204	-10.825	-18.0658	7.05329	-120.434	52.9768	-51.9553	159.589	68.9293
-36.349	-25.0376	-38.9015	4.05621	-146.957	65.3711	-60.8179	210.227	97.4337	-36.349	-25.0376	-38.9015	4.05621	-146.957	65.3711	-60.8179	210.227	97.4337	-36.349	-25.0376	-38.9015	4.05621	-146.957	65.3711	-60.8179	210.227	97.4337
39.4113	-35.2981	-63.44	10.9446	-126.27	71.2771	-60.0398	225.141	122.46	39.4113	-35.2981	-63.44	10.9446	-126.27	71.2771	-60.0398	225.141	122.46	39.4113	-35.2981	-63.44	10.9446	-126.27	71.2771	-60.0398	225.141	122.46
51.7057	-40.4541	-48.0522	-20.7164	-80.2724	64.9095	-50.2004	224.999	104.432	51.7057	-40.4541	-48.0522	-20.7164	-80.2724	64.9095	-50.2004	224.999	104.432	51.7057	-40.4541	-48.0522	-20.7164	-80.2724	64.9095	-50.2004	224.999	104.432
79.2706	-29.2644	-55.6898	-52.8333	-59.6522	50.802	-27.6496	184.969	77.3555	79.2706	-29.2644	-55.6898	-52.8333	-59.6522	50.802	-27.6496	184.969	77.3555	79.2706	-29.2644	-55.6898	-52.8333	-59.6522	50.802	-27.6496	184.969	77.3555
102.727	-5.01299	-78.4951	-22.8757	-101.622	39.5384	8.48879	123.439	31.5757	102.727	-5.01299	-78.4951	-22.8757	-101.622	39.5384	8.48879	123.439	31.5757	102.727	-5.01299	-78.4951	-22.8757	-101.622	39.5384	8.48879	123.439	31.5757
137.965	-9.64722	-120.036	-2.82011	-160.376	48.5804	41.3646	53.2305	-13.6269	137.965	-9.64722	-120.036	-2.82011	-160.376	48.5804	41.3646	53.2305	-13.6269	137.965	-9.64722	-120.036	-2.82011	-160.376	48.5804	41.3646	53.2305	-13.6269
122.933	-33.6006	-126.793	16.5394	-147.617	69.7092	44.1854	17.693	-35.6849	122.933	-33.6006	-126.793	16.5394	-147.617	69.7092	44.1854	17.693	-35.6849	122.933	-33.6006	-126.793	16.5394	-147.617	69.7092	44.1854	17.693	-35.6849
150.162	-64.6518	-121.905	12.1578	-135.639	71.822	7.95518	-1.91748	-55.8659	150.162	-64.6518	-121.905	12.1578	-135.639	71.822	7.95518	-1.91748	-55.8659	150.162	-64.6518	-121.905	12.1578	-135.639	71.822	7.95518	-1.91748	-55.8659
140.934	-40.8429	-122.925	4.49508	-119.315	69.8939	-49.6122	4.58584	-133.301	140.934	-40.8429	-122.925	4.49508	-119.315	69.8939	-49.6122	4.58584	-133.301	140.934	-40.8429	-122.925	4.49508	-119.315	69.8939	-49.6122	4.58584	-133.301
87.6905	-56.4818	-113.478	51.2499	-98.9353	79.6398	-102.305	0.264753	-142.411	87.6905	-56.4818	-113.478	51.2499	-98.9353	79.6398	-102.305	0.264753	-142.411	87.6905	-56.4818	-113.478	51.2499	-98.9353	79.6398	-102.305	0.264753	-142.411
32.3404	-60.5269	-79.6356	34.7103	-72.6965	66.7249	-134.369	-30.5568	-92.2015	32.3404	-60.5269	-79.6356	34.7103	-72.6965	66.7249	-134.369	-30.5568	-92.2015	32.3404	-60.5269	-79.6356	34.7103	-72.6965	66.7249	-134.369	-30.5568	-92.2015
4.58939	-1.93298	-91.3615	6.20099	-13.8945	5.79427	-144.68	-19.9115	128.485	4.58939	-1.93298	-91.3615	6.20099	-13.8945	5.79427	-144.68	-19.9115	128.485	4.58939	-1.93298	-91.3615	6.20099	-13.8945	5.79427	-144.68	-19.9115	128.485
143.431	-70.3946	-97.3308	-15.8544	73.3175	-6.90634	-138.799	-39.8386	173.352	143.431	-70.3946	-97.3308	-15.8544	73.3175	-6.90634	-138.799	-39.8386	173.352	143.431	-70.3946	-97.3308	-15.8544	73.3175	-6.90634	-138.799	-39.8386	173.352
192.605	-99.9506	-34.7327	-1.82745	170.017	2.76175	-124.375	-41.9052	85.8327	192.605	-99.9506	-34.7327	-1.82745	170.017	2.76175	-124.375	-41.9052	85.8327	192.605	-99.9506	-34.7327	-1.82745	170.017	2.76175	-124.375	-41.9052	85.8327
165.402	-69.3193	9.9411	-24.6676	180.348	-13.8323	-111.131	-56.8319	-3.371	165.402	-69.3193	9.9411	-24.6676	180.348	-13.8323	-111.131	-56.8319	-3.371	165.402	-69.3193	9.9411	-24.6676	180.348	-13.8323	-111.131	-56.8319	-3.371
79.9488	-54.7488	-53.1157	-9.51433	87.1269	-30.326	-108.867	-55.571	-83.0667	79.9488	-54.7488	-53.1157	-9.51433	87.1269	-30.326	-108.867	-55.571	-83.0667	79.9488	-54.7488	-53.1157	-9.51433	87.1269	-30.326	-108.867	-55.571	-83.0667
7.91498	-20.7846	-154.776	23.3827	41.4263	-38.3157	-120.962	-52.4172	-85.5868	7.91498	-20.7846	-154.776	23.3827	41.4263	-38.3157	-120.962	-52.4172	-85.5868	7.91498	-20.7846	-154.776	23.3827	41.4263	-38.3157	-120.962	-52.4172	-85.5868
-67.7102	14.488	-134.911	71.1958	-10.4783	-63.5867	-139.434	-59.6623	-91.7374	-67.7102	14.488	-134.911	71.1958	-10.4783	-63.5867	-139.434	-59.6623	-91.7374	-67.7102	14.488	-134.911	71.1958	-10.4783	-63.5867	-139.434	-59.6623	-91.7374
-148.614	12.7281	-40.8023	59.0251	25.0543	-84.8972	-150.148	-57.132	-106.736	-148.614	12.7281	-40.8023	59.0251	25.0543	-84.8972	-150.148	-57.132	-106.736	-148.614	12.7281	-40.8023	59.0251	25.0543	-84.8972	-150.148	-57.132	-106.736
-221.633	-18.1758	-105.164	45.9599	43.2819	-101.777	-142.481	-40.7611	-119.134	-221.633	-18.1758	-105.164	45.9599	43.2819	-101.777	-142.481	-40.7611	-119.134	-221.633	-18.1758	-105.164	45.9599	43.2819	-101.777	-142.481	-40.7611	-119.134
-240.887	-37.6732	-64.7634	-41.7319	25.9211	-93.8715	-114.917	-23.3377	-164.18	-240.887	-37.6732	-64.7634	-41.7319	25.9211	-93.8715	-114.917	-23.3377	-164.18	-240.887	-37.6732	-64.7634	-41.7319	25.9211	-93.8715	-114.917	-23.3377	-164.18
-218.239	-41.176	15.0304	-66.4171	-12.596	-62.6099	-71.6888	-1.64453	-229.569	-218.239	-41.176	15.0304	-66.4171	-12.596	-62.6099	-71.6888	-1.64453	-229.569	-218.239	-41.176	15.0304	-66.4171	-12.596	-62.6099	-71.6888	-1.64453	-229.569
-170.18	-19.5625	59.6391	-101.458	-5.87262	-32.1208	-17.013	22.8983	-153.195	-170.18	-19.5625	59.6391	-101.458	-5.87262	-32.1208	-17.013	22.8983	-153.195	-170.18	-19.5625	59.6391	-101.458	-5.87262	-32.1208	-17.013	22.8983	-153.195
-114.989	-20.7549	-39.1859	-76.2587	26.3039	-40.9442	46.1785	3.27307	-113.547	-114.989	-20.7549	-39.1859	-76.2587	26.3039	-40.9442	46.1785	3.27307	-113.547	-114.989	-20.7549	-39.1859	-76.2587	26.3039	-40.9442	46.1785	3.27307	-113.547
-67.4388	-7.83614	-200.165	3.08983	90.6307	-48.7276	112.736	-63.5648	-115.814	-67.4388	-7.83614	-200.165	3.08983	90.6307	-48.7276	112.736	-63.5648	-115.814	-67.4388	-7.83614	-200.165	3.08983	90.6307	-48.7276	112.736	-63.5648	-115.814
-17.713	13.3727	-147.391	-67.8399	128.499	-46.0934	172.957	-51.856	-16.5742	-17.713	13.3727	-147.391	-67.8399	128.499	-46.0934	172.957	-51.856	-16.5742	-17.713	13.3727	-147.391	-67.8399	128.499	-46.0934	172.957	-51.856	-16.5742
35.0708	-4.38867	29.7599	-114.481	99.369	-12.3129	215.862	-15.2022	110.203	35.0708	-4.38867	29.7599	-114.481	99.369	-12.3129	215.862	-15.2022	110.203	35.0708	-4.38867	29.7599	-114.481	99.369	-12.3129	215.862	-15.2022	110.203
63.3758	3.12518	96.4523	-120.732	35.5103	35.619	232.086	16.9462	173.32	63.3758	3.12518	96.4523	-120.732	35.5103	35.619	232.086	16.9462	173.32	63.3758	3.12518	96.4523	-120.732	35.5103	35.619	232.086	16.9462	173.32
95.9894	22.2247	7.88124	-84.5499	80.2826	85.8477	217.404	37.341	207.923	95.9894	22.2247	7.88124	-84.5499	80.2826	85.8477	217.404	37.341	207.923	95.9894	22.2247	7.88124	-84.5499	80.2826	85.8477	217.404	37.341	207.923
117.45	40.2378	-82.2568	-37.8831	149.072	102.552	175.748	8.9416	155.302	117.45	40.2378	-82.2568	-37.8831	149.072	102.552	175.748	8.9416	155.302	117.45	40.2378	-82.2568	-37.8831	149.072	102.552	175.748	8.9416	155.302
127.733	15.0765	-78.0621	42.2986	76.974	82.4721	117.394	-5.05165	93.7131	127.733	15.0765	-78.0621	42.2986	76.974	82.4721	117.394	-5.05165	93.7131	127.733	15.0765	-78.0621	42.2986	76.974	82.4721	117.394	-5.05165	93.7131
118.122	4.91751	60.9788	108.057	-102.481	37.1125	47.1628	-7.1829	3.69614	118.122	4.91751	60.9788	108.057	-102.481	37.1125	47.1628	-7.1829	3.69614	118.122	4.91751	60.9788	108.057	-102.481	37.1125	47.1628	-7.1829	3.69614
111.722	4.25919	68.2469	123.011	-313.943	17.8103	-36.3822	2.30504	-45.9481	111.722	4.25919	68.2469	123.011	-313.943	17.8103	-36.3822	2.30504	-45.9481	111.722	4.25919	68.2469	123.011	-313.943	17.8103	-36.3822	2.30504	-45.9481
101.667	-6.28935	-37.7758	126.873	-361.904	22.5267	-125.215	19.221	-111.899	101.667	-6.28935	-37.7758	126.873	-361.904	22.5267	-125.215	19.221	-111.899	101.667	-6.28935	-37.7758	126.873	-361.904	22.5267	-125.215	19.221	-111.899
87.0739	-13.4634	-73.6157	140.674	-329.85	15.4619	-195.086	14.4206	-151.089	87.0739	-13.4634	-73.6157	140.674	-329.85	15.4619	-195.086	14.4206	-151.089	87.0739	-13.4634	-73.6157	140.674	-329.85	15.4619	-195.086	14.4206	-151.089
80.6158	-23.0211	-21.8873	123.818	-215.551	45.2975	-223.397	-8.29999	-138.31	80.6158	-23.0211	-21.8873	123.818	-215.551	45.2975	-223.397	-8.29999	-138.31	80.6158	-23.0211	-21.8873	123.818	-215.551	45.2975	-223.397	-8.29999	-138.31
51.3241	-23.3399	46.7623	111.533	-16.6888	56.9016	-206.839	35.9708	-46.1636	51.3241	-23.3399	46.7623	111.533	-16.6888	56.9016	-206.839	35.9708	-46.1636	51.3241	-23.3399	46.7623	111.533	-16.6888	56.9016	-206.839	35.9708	-46.1636
47.304	-27.2705	69.663	107.567	94.8588	99.7391	-159.281	37.0334	-12.4138	47.304	-27.2705	69.663	107.567	94.8588	99.7391	-159.281	37.0334	-12.4138	47.304	-27.2705	69.663	107.567	94.8588	99.7391	-159.281	37.0334	-12.4138
39.3826	-29.8433	25.4085	49.5288	107.289	147.648	-95.1907	13.4801	-15.865	39.3826	-29.8433	25.4085	49.5288	107.289	147.648	-95.1907	13.4801	-15.865	39.3826	-29.8433	25.4085	49.5288	107.289	147.648	-95.1907	13.4801	-15.865
5.03102	-28.7335	75.1297	5.83316	159.357	189.08	-22.0223	-34.3645	60.3802	5.03102	-28.7335	75.1297	5.83316	159.357	189.08	-22.0223	-34.3645	60.3802	5.03102	-28.7335	75.1297	5.83316	159.357	189.08	-22.0223	-34.3645	60.3802
-4.76592	-31.8713	52.9387	-27.9882	211.37	164.671	50.3539	-22.6862	95.3574	-4.76592	-31.8713	52.9387	-27.9882	211.37	164.671	50.3539	-22.6862	95.3574	-4.76592	-31.8713	52.9387	-27.9882	211.37	164.671	50.3539	-22.6862	95.3574
-15.5405	-27.0397	-55.0638	-53.0493	237.812	139.22	105.788	47.3246	29.4046	-15.5405	-27.0397	-55.0638	-53.0493	237.812	139.22	105.788	47.3246	29.4046	-15.5405	-27.0397	-55.0638	-53.0493	237.812	139.22	105.788	47.3246	29.4046
-1.91992	-23.5351	-73.6317	-75.6004	230.498	94.5182	133.074	68.1089	8.45677	-1.91992	-23.5351	-73.6317	-75.6004	230.498	94.5182	133.074	68.1089	8.45677	-1.91992	-23.5351	-73.6317	-75.6004	230.498	94.5182	133.074	68.1089	8.45677
12.6381	2.78923	-97.492	-57.5384	212.735	40.162	133.939	5.90064	-82.8641	12.6381	2.78923	-97.492	-57.5384	212.735	40.162	133.939	5.90064	-82.8641	12.6381	2.78923	-97.492	-57.5384	212.735	40.162	133.939	5.90064	-82.8641
28.3174	-4.00113	-87.2886	-67.7453	169.668	-10.9149	119.917	-11.128	-128.403	28.3174	-4.00113	-87.2886	-67.7453	169.668	-10.9149	119.917	-11.128	-128.403	28.3174	-4.00113	-87.2886	-67.7453	169.668	-10.9149	119.917	-11.128	-128.403
0.715862	-25.3763	-22.7179	-102.443	114.985	-64.4217	108.268	-21.5878	-41.3712	0.715862	-25.3763	-22.7179	-102.443	114.985	-64.4217	108.268	-21.5878	-41.3712	0.715862	-25.3763	-22.7179	-102.443	114.985	-64.4217	108.268	-21.5878	-41.3712
-28.6638	2.82435	36.5622	-109.636	66.904	-115.602	115.816	-10.7693	-9.5195	-28.6638	2.82435	36.5622	-109.636	66.904	-115.602	115.816	-10.7693	-9.5195	-28.6638	2.82435	36.5622	-109.636	66.904	-115.602	115.816	-10.7693	-9.5195
-61.3192	24.8447	77.8227	-71.0561	-14.9496	-131.206	143.361	-1.65814	-9.30121	-61.3192	24.8447	77.8227	-71.0561	-14.9496	-131.206	143.361	-1.65814	-9.30121	-61.3192	24.8447	77.8227	-71.0561	-14.9496	-131.206	143.361	-1.65814	-9.30121
-46.8673	23.3246	101.336	-58.2846	-19.267	-181.788	174.01	0.0196332	90.1829	-46.8673	23.3246	101.336	-58.2846	-19.267	-181.788	174.01	0.0196332	90.1829	-46.8673	23.3246	101.336	-58.2846	-19.267	-181.788	174.01	0.0196332	90.1829
-12.5564	9.97035	118.817	-35.6187	-61.0496	-182.094	187.756	16.0076	323.83	-12.5564	9.97035	118.817	-35.6187	-61.0496	-182.094	187.756	16.0076	323.83	-12.5564	9.97035	118.817	-35.6187	-61.0496	-182.094	187.756	16.0076	323.83
14.481	-25.3993	110.751	-42.1975	-99.7619	-181.268	171.27	9.73625	416.117	14.481	-25.3993	110.751	-42.1975	-99.7619	-181.268	171.27	9.73625	416.117	14.481	-25.3993	110.751	-42.1975	-99.7619	-181.268	171.27	9.73625	416.117
54.5508	-36.7322	13.8505	-81.7171	-128.4	-165.006	121.335	21.8342	426.347	54.5508	-36.7322	13.8505	-81.7171	-128.4	-165.006	121.335	21.8342	426.347	54.5508	-36.7322	13.8505	-81.7171	-128.4	-165.006	121.335	21.8342	426.347
45.5735	-21.4616	-82.0986	-71.0266	-139.134	-134.559	46.8046	5.31018	148.739	45.5735	-21.4616	-82.0986	-71.0266	-139.134	-134.559	46.8046	5.31018	148.739	45.5735	-21.4616	-82.0986	-71.0266	-139.134	-134.559	46.8046	5.31018	148.739
6.34899	2.66976	-150.629	-3.95906	-145.587	-115.496	-33.2671	13.1111	-134.262	6.34899	2.66976	-150.629	-3.95906	-145.587	-115.496	-33.2671	13.1111	-134.262	6.34899	2.66976	-150.629	-3.95906	-145.587	-115.496	-33.2671	13.1111	-134.262
-33.4717	-3.4586	-179.314	20.4365	-142.539	-101.34	-97.137	2.99179	-286.36	-33.4717	-3.4586	-179.314	20.4365	-142.539	-101.34	-97.137	2.99179	-286.36	-33.4717	-3.4586	-179.314	20.4365	-142.539	-101.34	-97.137	2.99179	-286.36
-93.5791	-17.0201	-43.5986	-13.9403	-133.727	-76.6783	-135.992	0.930126	-372.085	-93.5791	-17.0201	-43.5986	-13.9403	-133.727	-76.6783	-135.992	0.930126	-372.085	-93.5791	-17.0201	-43.5986	-13.9403	-133.727	-76.6783	-135.992	0.930126	-372.085
-141.09	-6.84047	49.365	72.236	-113.519	-71.1968	-157.556	-12.0303	-400.282	-141.09	-6.84047	49.365	72.236	-113.519	-71.1968	-157.556	-12.0303	-400.282	-141.09	-6.84047	49.365	72.236	-113.519	-71.1968	-157.556	-12.0303	-400.282
-153.949	15.1958	149.389	122.726	-108.389	-43.5596	-173.309	-29.0908	-303.973	-153.949	15.1958	149.389	122.726	-108.389	-43.5596	-173.309	-29.0908	-303.973	-153.949	15.1958	149.389	122.726	-108.389	-43.5596	-173.309	-29.0908	-303.973
-165.533	6.76776	170.322	28.4672	-70.7802	-40.6188	-187.068	-43.7292	-324.666	-165.533	6.76776	170.322	28.4672	-70.7802	-40.6188	-187.068	-43.7292	-324.666	-165.533	6.76776	170.322	28.4672	-70.7802	-40.6188	-187.068	-43.7292	-324.666
-175.536	21.5813	160.361	12.1677	-22.185	4.90504	-194.014	-12.6383	-188.716	-175.536	21.5813	160.361	12.1677	-22.185	4.90504	-194.014	-12.6383	-188.716	-175.536	21.5813	160.361	12.1677	-22.185	4.90504	-194.014	-12.6383	-188.716
-152.668	29.6105	123.227	54.8282	-31.5327	6.82343	-186.378	-5.46995	26.0905	-152.668	29.6105	123.227	54.8282	-31.5327	6.82343	-186.378	-5.46995	26.0905	-152.668	29.6105	123.227	54.8282	-31.5327	6.82343	-186.378	-5.46995	26.0905
-137.489	1.04369	-24.8254	62.6039	-18.7418	-0.731495	-161.742	1.08316	175.862	-137.489	1.04369	-24.8254	62.6039	-18.7418	-0.731495	-161.742	1.08316	175.862	-137.489	1.04369	-24.8254	62.6039	-18.7418	-0.731495	-161.742	1.08316	175.862
-105.372	5.26835	-408.82	49.148	11.1936	12.9898	-125.245	-17.2247	283.113	-105.372	5.26835	-408.82	49.148	11.1936	12.9898	-125.245	-17.2247	283.113	-105.372	5.26835	-408.82	49.148	11.1936	12.9898	-125.245	-17.2247	283.113
-77.3632	9.86031	-542.399	45.5454	48.9708	14.0475	-82.167	-30.0431	222.194	-77.3632	9.86031	-542.399	45.5454	48.9708	14.0475	-82.167	-30.0431	222.194	-77.3632	9.86031	-542.399	45.5454	48.9708	14.0475	-82.167	-30.0431	222.194
-46.4408	19.3069	-439.727	55.8541	44.6139	12.7236	-36.1811	-0.19468	225.642	-46.4408	19.3069	-439.727	55.8541	44.6139	12.7236	-36.1811	-0.19468	225.642	-46.4408	19.3069	-439.727	55.8541	44.6139	12.7236	-36.1811	-0.19468	225.642
-20.6299	32.8517	-352.567	46.9587	54.3137	-29.1137	4.66869	9.72751	181.254	-20.6299	32.8517	-352.567	46.9587	54.3137	-29.1137	4.66869	9.72751	181.254	-20.6299	32.8517	-352.567	46.9587	54.3137	-29.1137	4.66869	9.72751	181.254
-8.53943	55.5348	-270.715	27.1974	-3.69557	-67.0851	27.0322	52.7779	89.682	-8.53943	55.5348	-270.715	27.1974	-3.69557	-67.0851	27.0322	52.7779	89.682	-8.53943	55.5348	-270.715	27.1974	-3.69557	-67.0851	27.0322	52.7779	89.682
-1.79867	31.7328	-125.475	-0.209143	-55.3666	-85.3727	20.0668	57.3488	78.2186	-1.79867	31.7328	-125.475	-0.209143	-55.3666	-85.3727	20.0668	57.3488	78.2186	-1.79867	31.7328	-125.475	-0.209143	-55.3666	-85.3727	20.0668	57.3488	78.2186
14.4071	-11.5054	99.3409	-26.8917	16.8638	-127.131	-11.7673	-1.37489	76.9177	14.4071	-11.5054	99.3409	-26.8917	16.8638	-127.131	-11.7673	-1.37489	76.9177	14.4071	-11.5054	99.3409	-26.8917	16.8638	-127.131	-11.7673	-1.37489	76.9177
24.7198	8.83833	181.425	-41.8312	80.8513	-128.006	-47.2785	-12.9552	70.5593	24.7198	8.83833	181.425	-41.8312	80.8513	-128.006	-47.2785	-12.9552	70.5593	24.7198	8.83833	181.425	-41.8312	80.8513	-128.006	-47.2785	-12.9552	70.5593
20.7858	33.4012	112.005	-16.8751	137.389	-107.772	-64.6396	-55.038	117.164	20.7858	33.4012	112.005	-16.8751	137.389	-107.772	-64.6396	-55.038	117.164	20.7858	33.4012	112.005	-16.8751	137.389	-107.772	-64.6396	-55.038	117.164
29.9628	45.7529	70.6403	33.9115	175.503	-70.493	-60.4274	-47.3887	83.027	29.9628	45.7529	70.6403	33.9115	175.503	-70.493	-60.4274	-47.3887	83.027	29.9628	45.7529	70.6403	33.9115	175.503	-70.493	-60.4274	-47.3887	83.027
35.3975	62.2624	62.0138	43.27	173.621	-41.7032	-47.4867	-34.3255	16.7903	35.3975	62.2624	62.0138	43.27	173.621	-41.7032	-47.4867	-34.3255	16.7903	35.3975	62.2624	62.0138	43.27	173.621	-41.7032	-47.4867	-34.3255	16.7903
41.1276	43.8718	31.8338	61.615	150.411	-51.7961	-40.9203	4.00984	-73.2322	41.1276	43.8718	31.8338	61.615	150.411	-51.7961	-40.9203	4.00984	-73.2322	41.1276	43.8718	31.8338	61.615	150.411	-51.7961	-40.9203	4.00984	-73.2322
52.0571	1.5664	-157.942	47.0092	118.965	-9.48106	-52.6508	6.92763	-87.2139	52.0571	1.5664	-157.942	47.0092	118.965	-9.48106	-52.6508	6.92763	-87.2139	52.0571	1.5664	-157.942	47.0092	118.965	-9.48106	-52.6508	6.92763	-87.2139
53.9252	14.0647	-274.43	13.1856	111.066	55.0885	-86.6168	17.9985	-102.125	53.9252	14.0647	-274.43	13.1856	111.066	55.0885	-86.6168	17.9985	-102.125	53.9252	14.0647	-274.43	13.1856	111.066	55.0885	-86.6168	17.9985	-102.125
53.3318	-6.53346	-383.974	-76.2875	135.467	106.353	-134.087	5.37581	-122.876	53.3318	-6.53346	-383.974	-76.2875	135.467	106.353	-134.087	5.37581	-122.876	53.3318	-6.53346	-383.974	-76.2875	135.467	106.353	-134.087	5.37581	-122.876
33.8792	11.7274	-534.44	-148.362	104.822	131.498	-176.334	2.34625	-116.428	33.8792	11.7274	-534.44	-148.362	104.822	131.498	-176.334	2.34625	-116.428	33.8792	11.7274	-534.44	-148.362	104.822	131.498	-176.334	2.34625	-116.428
20.3453	-12.7431	-560.82	-146.887	75.0046	158.535	-191.894	26.4363	-74.6696	20.3453	-12.7431	-560.82	-146.887	75.0046	158.535	-191.894	26.4363	-74.6696	20.3453	-12.7431	-560.82	-146.887	75.0046	158.535	-191.894	26.4363	-74.6696
5.32932	-15.2911	-540.79	-80.9368	91.2134	181.942	-167.772	25.949	36.3151	5.32932	-15.2911	-540.79	-80.9368	91.2134	181.942	-167.772	25.949	36.3151	5.32932	-15.2911	-540.79	-80.9368	91.2134	181.942	-167.772	25.949	36.3151
31.3943	3.41851	-660.245	-36.5517	105.147	183.209	-107.602	11.6482	43.3669	31.3943	3.41851	-660.245	-36.5517	105.147	183.209	-107.602	11.6482	43.3669	31.3943	3.41851	-660.245	-36.5517	105.147	183.209	-107.602	11.6482	43.3669
36.1585	39.8212	-759.421	25.5839	53.6645	172.005	-26.3197	13.5932	4.41324	36.1585	39.8212	-759.421	25.5839	53.6645	172.005	-26.3197	13.5932	4.41324	36.1585	39.8212	-759.421	25.5839	53.6645	172.005	-26.3197	13.5932	4.41324
31.2025	70.8413	-776.424	47.221	3.68342	198.315	59.3091	-2.67229	-58.3899	31.2025	70.8413	-776.424	47.221	3.68342	198.315	59.3091	-2.67229	-58.3899	31.2025	70.8413	-776.424	47.221	3.68342	198.315	59.3091	-2.67229	-58.3899
34.1188	87.3208	-745.981	74.2824	18.1099	190.902	136.243	12.9855	67.3505	34.1188	87.3208	-745.981	74.2824	18.1099	190.902	136.243	12.9855	67.3505	34.1188	87.3208	-745.981	74.2824	18.1099	190.902	136.243	12.9855	67.3505
42.1755	61.9448	-688.128	97.0162	48.9137	177.535	191.805	-13.222	236.322	42.1755	61.9448	-688.128	97.0162	48.9137	177.535	191.805	-13.222	236.322	42.1755	61.9448	-688.128	97.0162	48.9137	177.535	191.805	-13.222	236.322
20.928	30.8933	-615.829	106.637	35.7344	150.151	211.146	-9.78601	149.912	20.928	30.8933	-615.829	106.637	35.7344	150.151	211.146	-9.78601	149.912	20.928	30.8933	-615.829	106.637	35.7344	150.151	211.146	-9.78601	149.912
-8.88649	21.8904	-555.167	90.4567	-15.6486	132.823	189.425	2.43805	45.9531	-8.88649	21.8904	-555.167	90.4567	-15.6486	132.823	189.425	2.43805	45.9531	-8.88649	21.8904	-555.167	90.4567	-15.6486	132.823	189.425	2.43805	45.9531
-2.75097	18.7071	-512.065	53.4305	-23.0477	111.407	142.269	-2.13998	-17.7723	-2.75097	18.7071	-512.065	53.4305	-23.0477	111.407	142.269	-2.13998	-17.7723	-2.75097	18.7071	-512.065	53.4305	-23.0477	111.407	142.269	-2.13998	-17.7723
-3.99059	22.6867	-455.822	34.5019	6.7643	97.2651	96.0766	13.1163	-89.3742	-3.99059	22.6867	-455.822	34.5019	6.7643	97.2651	96.0766	13.1163	-89.3742	-3.99059	22.6867	-455.822	34.5019	6.7643	97.2651	96.0766	13.1163	-89.3742
23.8572	32.9416	-305.004	21.3063	32.282	55.9682	72.2191	29.0116	-191.188	23.8572	32.9416	-305.004	21.3063	32.282	55.9682	72.2191	29.0116	-191.188	23.8572	32.9416	-305.004	21.3063	32.282	55.9682	72.2191	29.0116	-191.188
69.5191	23.4853	-256.098	-1.34824	35.2484	28.0212	77.6579	9.01525	-261.114	69.5191	23.4853	-256.098	-1.34824	35.2484	28.0212	77.6579	9.01525	-261.114	69.5191	23.4853	-256.098	-1.34824	35.2484	28.0212	77.6579	9.01525	-261.114
63.8062	26.1927	-234.874	8.47299	41.0452	2.69101	109.921	-8.06502	-222.566	63.8062	26.1927	-234.874	8.47299	41.0452	2.69101	109.921	-8.06502	-222.566	63.8062	26.1927	-234.874	8.47299	41.0452	2.69101	109.921	-8.06502	-222.566
46.112	31.5464	-95.2244	-6.67073	8.32804	-28.1433	160.692	-12.5145	-19.1098	46.112	31.5464	-95.2244	-6.67073	8.32804	-28.1433	160.692	-12.5145	-19.1098	46.112	31.5464	-95.2244	-6.67073	8.32804	-28.1433	160.692	-12.5145	-19.1098
69.5007	49.0569	-126.789	-22.6759	36.5044	-44.1182	200.851	9.75992	84.3345	69.5007	49.0569	-126.789	-22.6759	36.5044	-44.1182	200.851	9.75992	84.3345	69.5007	49.0569	-126.789	-22.6759	36.5044	-44.1182	200.851	9.75992	84.3345
66.2064	58.4562	-149.618	-64.0528	41.9719	-61.449	185.519	34.5503	76.0336	66.2064	58.4562	-149.618	-64.0528	41.9719	-61.449	185.519	34.5503	76.0336	66.2064	58.4562	-149.618	-64.0528	41.9719	-61.449	185.519	34.5503	76.0336
58.3894	37.6694	-67.3379	-69.4128	44.8232	-58.18	94.2292	10.8022	29.9634	58.3894	37.6694	-67.3379	-69.4128	44.8232	-58.18	94.2292	10.8022	29.9634	58.3894	37.6694	-67.3379	-69.4128	44.8232	-58.18	94.2292	10.8022	29.9634
77.5705	30.2223	-130.978	-65.6278	16.096	-43.1541	-50.9147	-24.9955	109.917	77.5705	30.2223	-130.978	-65.6278	16.096	-43.1541	-50.9147	-24.9955	109.917	77.5705	30.2223	-130.978	-65.6278	16.096	-43.1541	-50.9147	-24.9955	109.917
38.9596	12.3186	-134.537	-102.479	-44.2232	-36.8033	-202.12	-36.9238	155.825	38.9596	12.3186	-134.537	-102.479	-44.2232	-36.8033	-202.12	-36.9238	155.825	38.9596	12.3186	-134.537	-102.479	-44.2232	-36.8033	-202.12	-36.9238	155.825
2.13251	6.14957	-102.23	-174.927	-66.2652	-38.9167	-312.535	-20.2161	172.497	2.13251	6.14957	-102.23	-174.927	-66.2652	-38.9167	-312.535	-20.2161	172.497	2.13251	6.14957	-102.23	-174.927	-66.2652	-38.9167	-312.535	-20.2161	172.497
-17.676	-38.439	-37.0859	-172.809	-25.6335	-42.7576	-355.295	-10.4137	136.171	-17.676	-38.439	-37.0859	-172.809	-25.6335	-42.7576	-355.295	-10.4137	136.171	-17.676	-38.439	-37.0859	-172.809	-25.6335	-42.7576	-355.295	-10.4137	136.171
-9.6816	-41.954	15.4755	-121.654	-24.7852	-11.3543	-328.082	-13.1486	127.325	-9.6816	-41.954	15.4755	-121.654	-24.7852	-11.3543	-328.082	-13.1486	127.325	-9.6816	-41.954	15.4755	-121.654	-24.7852	-11.3543	-328.082	-13.1486	127.325
15.0728	-17.9766	56.6147	-42.456	-35.9728	8.19909	-246.555	-11.6409	113.147	15.0728	-17.9766	56.6147	-42.456	-35.9728	8.19909	-246.555	-11.6409	113.147	15.0728	-17.9766	56.6147	-42.456	-35.9728	8.19909	-246.555	-11.6409	113.147
49.9252	-4.0625	101.535	-11.8797	-77.1643	-11.4755	-134.589	-5.59317	-47.5812	49.9252	-4.0625	101.535	-11.8797	-77.1643	-11.4755	-134.589	-5.59317	-47.5812	49.9252	-4.0625	101.535	-11.8797	-77.1643	-11.4755	-134.589	-5.59317	-47.5812
54.8298	5.60082	140.145	2.20679	-42.465	-12.4506	-16.8093	2.31217	-71.8718	54.8298	5.60082	140.145	2.20679	-42.465	-12.4506	-16.8093	2.31217	-71.8718	54.8298	5.60082	140.145	2.20679	-42.465	-12.4506	-16.8093	2.31217	-71.8718
25.6483	0.853041	175.683	65.8155	-4.95193	-26.1345	86.6769	23.5131	76.7977	25.6483	0.853041	175.683	65.8155	-4.95193	-26.1345	86.6769	23.5131	76.7977	25.6483	0.853041	175.683	65.8155	-4.95193	-26.1345	86.6769	23.5131	76.7977
7.81569	14.9764	157.261	123.656	2.83144	-32.1024	163.382	43.3039	58.7943	7.81569	14.9764	157.261	123.656	2.83144	-32.1024	163.382	43.3039	58.7943	7.81569	14.9764	157.261	123.656	2.83144	-32.1024	163.382	43.3039	58.7943
-6.20668	17.31	149.248	114.739	-6.23902	-34.8896	208.197	13.9922	86.5713	-6.20668	17.31	149.248	114.739	-6.23902	-34.8896	208.197	13.9922	86.5713	-6.20668	17.31	149.248	114.739	-6.23902	-34.8896	208.197	13.9922	86.5713
-17.14	34.3377	153.435	118.119	-119.723	-34.9363	219.805	-1.0571	58.1856	-17.14	34.3377	153.435	118.119	-119.723	-34.9363	219.805	-1.0571	58.1856	-17.14	34.3377	153.435	118.119	-119.723	-34.9363	219.805	-1.0571	58.1856
-15.5561	56.383	136.036	85.5032	-173.633	-25.9876	202.39	5.33909	-54.9766	-15.5561	56.383	136.036	85.5032	-173.633	-25.9876	202.39	5.33909	-54.9766	-15.5561	56.383	136.036	85.5032	-173.633	-25.9876	202.39	5.33909	-54.9766
-24.5812	33.3297	142.883	85.5303	-182.694	-25.2678	167.236	11.7961	-48.6583	-24.5812	33.3297	142.883	85.5303	-182.694	-25.2678	167.236	11.7961	-48.6583	-24.5812	33.3297	142.883	85.5303	-182.694	-25.2678	167.236	11.7961	-48.6583
-38.7461	31.5814	106.907	59.5789	-110.776	-10.5824	128.705	41.647	-25.5007	-38.7461	31.5814	106.907	59.5789	-110.776	-10.5824	128.705	41.647	-25.5007	-38.7461	31.5814	106.907	59.5789	-110.776	-10.5824	128.705	41.647	-25.5007
-90.9161	25.914	102.727	89.8957	-46.3593	1.57483	94.5823	41.7544	-104.4	-90.9161	25.914	102.727	89.8957	-46.3593	1.57483	94.5823	41.7544	-104.4	-90.9161	25.914	102.727	89.8957	-46.3593	1.57483	94.5823	41.7544	-104.4
-99.6148	10.4047	105.265	60.7209	-33.0749	27.1698	63.8797	5.83468	-169.018	-99.6148	10.4047	105.265	60.7209	-33.0749	27.1698	63.8797	5.83468	-169.018	-99.6148	10.4047	105.265	60.7209	-33.0749	27.1698	63.8797	5.83468	-169.018
-101.112	21.2341	81.3526	20.7043	-17.5834	39.7192	34.4408	1.56547	-162.317	-101.112	21.2341	81.3526	20.7043	-17.5834	39.7192	34.4408	1.56547	-162.317	-101.112	21.2341	81.3526	20.7043	-17.5834	39.7192	34.4408	1.56547	-162.317
-104.951	24.4096	5.8458	5.13006	-5.17063	35.0228	9.63642	16.2298	-209.778	-104.951	24.4096	5.8458	5.13006	-5.17063	35.0228	9.63642	16.2298	-209.778	-104.951	24.4096	5.8458	5.13006	-5.17063	35.0228	9.63642	16.2298	-209.778
-74.203	15.2961	-33.6784	2.21875	-0.43777	24.1183	-6.06601	1.59656	-255.217	-74.203	15.2961	-33.6784	2.21875	-0.43777	24.1183	-6.06601	1.59656	-255.217	-74.203	15.2961	-33.6784	2.21875	-0.43777	24.1183	-6.06601	1.59656	-255.217
-38.9011	2.40741	-80.3152	-47.2169	-11.1224	31.7111	-14.2669	-38.9713	-242.414	-38.9011	2.40741	-80.3152	-47.2169	-11.1224	31.7111	-14.2669	-38.9713	-242.414	-38.9011	2.40741	-80.3152	-47.2169	-11.1224	31.7111	-14.2669	-38.9713	-242.414
-39.6617	15.8343	-16.6951	-126.442	-95.0846	42.7757	-17.9484	-33.6172	-61.3339	-39.6617	15.8343	-16.6951	-126.442	-95.0846	42.7757	-17.9484	-33.6172	-61.3339	-39.6617	15.8343	-16.6951	-126.442	-95.0846	42.7757	-17.9484	-33.6172	-61.3339
-59.8632	-2.81143	12.2537	-126.784	-114.5	64.0177	-12.9024	-17.9629	-35.1288	-59.8632	-2.81143	12.2537	-126.784	-114.5	64.0177	-12.9024	-17.9629	-35.1288	-59.8632	-2.81143	12.2537	-126.784	-114.5	64.0177	-12.9024	-17.9629	-35.1288
-54.8646	-3.98456	-12.863	-70.7954	-99.5744	51.4382	7.82908	18.873	-83.6873	-54.8646	-3.98456	-12.863	-70.7954	-99.5744	51.4382	7.82908	18.873	-83.6873	-54.8646	-3.98456	-12.863	-70.7954	-99.5744	51.4382	7.82908	18.873	-83.6873
-33.7348	-6.24052	-48.5588	-2.23492	-109.291	36.505	40.2207	16.3112	-31.5538	-33.7348	-6.24052	-48.5588	-2.23492	-109.291	36.505	40.2207	16.3112	-31.5538	-33.7348	-6.24052	-48.5588	-2.23492	-109.291	36.505	40.2207	16.3112	-31.5538
17.716	-16.1663	-67.5843	39.6783	-139.799	4.11805	74.1175	-18.364	-34.7078	17.716	-16.1663	-67.5843	39.6783	-139.799	4.11805	74.1175	-18.364	-34.7078	17.716	-16.1663	-67.5843	39.6783	-139.799	4.11805	74.1175	-18.364	-34.7078
43.6099	-24.9362	-68.8101	75.2506	-146.036	-28.1466	105.656	14.4822	-18.951	43.6099	-24.9362	-68.8101	75.2506	-146.036	-28.1466	105.656	14.4822	-18.951	43.6099	-24.9362	-68.8101	75.2506	-146.036	-28.1466	105.656	14.4822	-18.951
38.409	-51.5917	16.4306	41.0951	-146.444	-51.2707	128.501	53.7749	12.3544	38.409	-51.5917	16.4306	41.0951	-146.444	-51.2707	128.501	53.7749	12.3544	38.409	-51.5917	16.4306	41.0951	-146.444	-51.2707	128.501	53.7749	12.3544
24.259	-42.0837	62.6732	-8.27057	-216.924	-49.9722	124.13	2.47963	-24.9403	24.259	-42.0837	62.6732	-8.27057	-216.924	-49.9722	124.13	2.47963	-24.9403	24.259	-42.0837	62.6732	-8.27057	-216.924	-49.9722	124.13	2.47963	-24.9403
18.7286	-36.7808	38.3049	-16.5544	-167.888	-62.0605	78.5451	10.6856	-59.8851	18.7286	-36.7808	38.3049	-16.5544	-167.888	-62.0605	78.5451	10.6856	-59.8851	18.7286	-36.7808	38.3049	-16.5544	-167.888	-62.0605	78.5451	10.6856	-59.8851
33.2925	-33.7429	88.7122	27.8094	-95.0529	-77.0342	-1.01372	-7.41179	20.2777	33.2925	-33.7429	88.7122	27.8094	-95.0529	-77.0342	-1.01372	-7.41179	20.2777	33.2925	-33.7429	88.7122	27.8094	-95.0529	-77.0342	-1.01372	-7.41179	20.2777
38.3849	-38.4869	68.998	68.0226	-7.24065	-90.4091	-88.8552	-3.89689	81.0812	38.3849	-38.4869	68.998	68.0226	-7.24065	-90.4091	-88.8552	-3.89689	81.0812	38.3849	-38.4869	68.998	68.0226	-7.24065	-90.4091	-88.8552	-3.89689	81.0812
31.1636	-37.0128	82.9065	68.5161	41.1333	-77.8421	-158.408	-14.2203	97.4728	31.1636	-37.0128	82.9065	68.5161	41.1333	-77.8421	-158.408	-14.2203	97.4728	31.1636	-37.0128	82.9065	68.5161	41.1333	-77.8421	-158.408	-14.2203	97.4728
50.5086	-22.2614	100.264	54.0722	81.5658	-85.1816	-193.335	-13.5061	125.17	50.5086	-22.2614	100.264	54.0722	81.5658	-85.1816	-193.335	-13.5061	125.17	50.5086	-22.2614	100.264	54.0722	81.5658	-85.1816	-193.335	-13.5061	125.17
84.6717	-32.7175	122.858	-18.2968	18.6136	-79.4419	-189.491	-24.202	129.612	84.6717	-32.7175	122.858	-18.2968	18.6136	-79.4419	-189.491	-24.202	129.612	84.6717	-32.7175	122.858	-18.2968	18.6136	-79.4419	-189.491	-24.202	129.612
89.832	-12.838	98.1131	-90.7969	17.5709	-79.3971	-151.83	-34.3712	124.667	89.832	-12.838	98.1131	-90.7969	17.5709	-79.3971	-151.83	-34.3712	124.667	89.832	-12.838	98.1131	-90.7969	17.5709	-79.3971	-151.83	-34.3712	124.667
93.8065	-6.58385	59.5574	-97.581	56.7958	-67.4246	-92.6523	-38.7734	150.323	93.8065	-6.58385	59.5574	-97.581	56.7958	-67.4246	-92.6523	-38.7734	150.323	93.8065	-6.58385	59.5574	-97.581	56.7958	-67.4246	-92.6523	-38.7734	150.323
75.9916	-14.0155	-35.0502	-82.6578	101.437	-61.2823	-26.6837	-11.1271	142.183	75.9916	-14.0155	-35.0502	-82.6578	101.437	-61.2823	-26.6837	-11.1271	142.183	75.9916	-14.0155	-35.0502	-82.6578	101.437	-61.2823	-26.6837	-11.1271	142.183
38.0112	-29.1436	-194.607	-114.53	156.826	-53.0875	33.0771	14.7171	111.691	38.0112	-29.1436	-194.607	-114.53	156.826	-53.0875	33.0771	14.7171	111.691	38.0112	-29.1436	-194.607	-114.53	156.826	-53.0875	33.0771	14.7171	111.691
-5.35777	-42.1385	-324.832	-90.8752	205.754	-41.0351	78.2023	48.9027	77.4785	-5.35777	-42.1385	-324.832	-90.8752	205.754	-41.0351	78.2023	48.9027	77.4785	-5.35777	-42.1385	-324.832	-90.8752	205.754	-41.0351	78.2023	48.9027	77.4785
-32.7253	-35.25	-410.301	-33.5429	201.394	-40.386	104.839	4.18879	41.3803	-32.7253	-35.25	-410.301	-33.5429	201.394	-40.386	104.839	4.18879	41.3803	-32.7253	-35.25	-410.301	-33.5429	201.394	-40.386	104.839	4.18879	41.3803
-58.9511	-36.123	-500.717	-30.1098	187.979	-40.5638	114.2	245.901	32.515	-58.9511	-36.123	-500.717	-30.1098	187.979	-40.5638	114.2	245.901	32.515	-58.9511	-36.123	-500.717	-30.1098	187.979	-40.5638	114.2	245.901	32.515
-51.1366	-22.6685	-601.887	38.9207	169.009	-53.0133	110.528	66.371	27.7182	-51.1366	-22.6685	-601.887	38.9207	169.009	-53.0133	110.528	66.371	27.7182	-51.1366	-22.6685	-601.887	38.9207	169.009	-53.0133	110.528	66.371	27.7182
-34.7072	-11.1155	-667.398	105.839	138.354	-58.4163	97.8842	-286.657	-4.82567	-34.7072	-11.1155	-667.398	105.839	138.354	-58.4163	97.8842	-286.657	-4.82567	-34.7072	-11.1155	-667.398	105.839	138.354	-58.4163	97.8842	-286.657	-4.82567
-124.551	-34.1989	-738.088	99.7466	105.514	-48.9043	79.922	-150.15	-38.862	-124.551	-34.1989	-738.088	99.7466	105.514	-48.9043	79.922	-150.15	-38.862	-124.551	-34.1989	-738.088	99.7466	105.514	-48.9043	79.922	-150.15	-38.862
-175.201	-46.1008	-774.007	98.7862	105.891	-30.5178	59.5491	-92.2572	-50.5941	-175.201	-46.1008	-774.007	98.7862	105.891	-30.5178	59.5491	-92.2572	-50.5941	-175.201	-46.1008	-774.007	98.7862	105.891	-30.5178	59.5491	-92.2572	-50.5941
-63.873	-72.0446	-690.796	64.9286	73.5895	-22.5271	37.7253	-32.1572	-24.8238	-63.873	-72.0446	-690.796	64.9286	73.5895	-22.5271	37.7253	-32.1572	-24.8238	-63.873	-72.0446	-690.796	64.9286	73.5895	-22.5271	37.7253	-32.1572	-24.8238
15.6644	-75.066	-579.226	19.5836	41.819	9.74428	12.4973	-35.3979	-9.62219	15.6644	-75.066	-579.226	19.5836	41.819	9.74428	12.4973	-35.3979	-9.62219	15.6644	-75.066	-579.226	19.5836	41.819	9.74428	12.4973	-35.3979	-9.62219
86.1777	-65.2745	-408.911	33.854	-3.62124	0.703328	-19.5851	18.3306	-16.2047	86.1777	-65.2745	-408.911	33.854	-3.62124	0.703328	-19.5851	18.3306	-16.2047	86.1777	-65.2745	-408.911	33.854	-3.62124	0.703328	-19.5851	18.3306	-16.2047
51.5136	-60.4262	-470.541	14.9497	-29.9389	16.4007	-56.996	47.9237	-18.725	51.5136	-60.4262	-470.541	14.9497	-29.9389	16.4007	-56.996	47.9237	-18.725	51.5136	-60.4262	-470.541	14.9497	-29.9389	16.4007	-56.996	47.9237	-18.725
31.8197	-34.5552	-427.979	33.674	-34.3963	9.9579	-90.4505	83.736	1.31202	31.8197	-34.5552	-427.979	33.674	-34.3963	9.9579	-90.4505	83.736	1.31202	31.8197	-34.5552	-427.979	33.674	-34.3963	9.9579	-90.4505	83.736	1.31202
49.4219	-35.5674	-383.378	80.569	-51.35	-6.09218	-112.078	114.973	-64.8006	49.4219	-35.5674	-383.378	80.569	-51.35	-6.09218	-112.078	114.973	-64.8006	49.4219	-35.5674	-383.378	80.569	-51.35	-6.09218	-112.078	114.973	-64.8006
-35.5337	-22.2632	-261.054	75.336	-81.7658	-13.9375	-123.659	122.448	-82.9457	-35.5337	-22.2632	-261.054	75.336	-81.7658	-13.9375	-123.659	122.448	-82.9457	-35.5337	-22.2632	-261.054	75.336	-81.7658	-13.9375	-123.659	122.448	-82.9457
-67.0146	-47.2054	19.6518	13.7705	-91.9861	-18.3153	-131.707	89.1796	-82.4434	-67.0146	-47.2054	19.6518	13.7705	-91.9861	-18.3153	-131.707	89.1796	-82.4434	-67.0146	-47.2054	19.6518	13.7705	-91.9861	-18.3153	-131.707	89.1796	-82.4434
14.5344	-38.142	324.41	-28.1023	-105.927	-20.3026	-138.079	60.9235	-92.0298	14.5344	-38.142	324.41	-28.1023	-105.927	-20.3026	-138.079	60.9235	-92.0298	14.5344	-38.142	324.41	-28.1023	-105.927	-20.3026	-138.079	60.9235	-92.0298
58.6832	-40.0387	362.363	-14.2066	-89.6649	-17.336	-140.532	20.307	-104.563	58.6832	-40.0387	362.363	-14.2066	-89.6649	-17.336	-140.532	20.307	-104.563	58.6832	-40.0387	362.363	-14.2066	-89.6649	-17.336	-140.532	20.307	-104.563
0.956717	-33.3311	444.463	27.3796	-134.095	-40.9565	-139.118	36.6705	-17.8505	0.956717	-33.3311	444.463	27.3796	-134.095	-40.9565	-139.118	36.6705	-17.8505	0.956717	-33.3311	444.463	27.3796	-134.095	-40.9565	-139.118	36.6705	-17.8505
-73.7096	-29.1527	520.285	42.0498	-88.9255	-50.8846	-140.237	-3.06657	13.3258	-73.7096	-29.1527	520.285	42.0498	-88.9255	-50.8846	-140.237	-3.06657	13.3258	-73.7096	-29.1527	520.285	42.0498	-88.9255	-50.8846	-140.237	-3.06657	13.3258
-92.3762	-34.0219	610.97	61.8023	-26.0598	-67.1398	-151.982	-49.6674	7.16895	-92.3762	-34.0219	610.97	61.8023	-26.0598	-67.1398	-151.982	-49.6674	7.16895	-92.3762	-34.0219	610.97	61.8023	-26.0598	-67.1398	-151.982	-49.6674	7.16895
-89.8031	-1.84195	709.958	97.9167	-47.01	-75.1947	-178.523	-30.0904	-46.747	-89.8031	-1.84195	709.958	97.9167	-47.01	-75.1947	-178.523	-30.0904	-46.747	-89.8031	-1.84195	709.958	97.9167	-47.01	-75.1947	-178.523	-30.0904	-46.747
49.9742	-27.9693	806.771	31.4444	-34.8155	-73.867	-218.173	-3.74679	19.9833	49.9742	-27.9693	806.771	31.4444	-34.8155	-73.867	-218.173	-3.74679	19.9833	49.9742	-27.9693	806.771	31.4444	-34.8155	-73.867	-218.173	-3.74679	19.9833
143.314	-57.8985	863.932	-43.1005	28.9053	-55.7547	-263.286	-51.1833	31.0783	143.314	-57.8985	863.932	-43.1005	28.9053	-55.7547	-263.286	-51.1833	31.0783	143.314	-57.8985	863.932	-43.1005	28.9053	-55.7547	-263.286	-51.1833	31.0783
27.7297	-53.7707	905.287	-35.8017	5.16543	-40.9622	-302.255	-18.1829	-56.4121	27.7297	-53.7707	905.287	-35.8017	5.16543	-40.9622	-302.255	-18.1829	-56.4121	27.7297	-53.7707	905.287	-35.8017	5.16543	-40.9622	-302.255	-18.1829	-56.4121
-38.3293	-17.5965	921.85	0.817799	60.3741	-24.9251	-324.051	-38.1958	-92.7418	-38.3293	-17.5965	921.85	0.817799	60.3741	-24.9251	-324.051	-38.1958	-92.7418	-38.3293	-17.5965	921.85	0.817799	60.3741	-24.9251	-324.051	-38.1958	-92.7418
-25.7567	-26.1077	898.119	-28.3853	-5.5495	-7.45191	-318.506	-50.575	-42.1904	-25.7567	-26.1077	898.119	-28.3853	-5.5495	-7.45191	-318.506	-50.575	-42.1904	-25.7567	-26.1077	898.119	-28.3853	-5.5495	-7.45191	-318.506	-50.575	-42.1904
16.0446	-19.0947	871.878	-57.4309	-52.4871	-17.6826	-276.304	-47.9125	18.2033	16.0446	-19.0947	871.878	-57.4309	-52.4871	-17.6826	-276.304	-47.9125	18.2033	16.0446	-19.0947	871.878	-57.4309	-52.4871	-17.6826	-276.304	-47.9125	18.2033
-0.0584738	-26.4921	805.961	-92.456	-69.9068	-38.4179	-200.634	-10.7489	71.4492	-0.0584738	-26.4921	805.961	-92.456	-69.9068	-38.4179	-200.634	-10.7489	71.4492	-0.0584738	-26.4921	805.961	-92.456	-69.9068	-38.4179	-200.634	-10.7489	71.4492
-9.34631	-32.5414	725.9	-111.838	-37.7963	-30.3176	-110.145	-51.6219	113.506	-9.34631	-32.5414	725.9	-111.838	-37.7963	-30.3176	-110.145	-51.6219	113.506	-9.34631	-32.5414	725.9	-111.838	-37.7963	-30.3176	-110.145	-51.6219	113.506
27.3514	-2.59367	646.434	-105.557	73.4445	27.5825	-27.9655	-56.2137	138.908	27.3514	-2.59367	646.434	-105.557	73.4445	27.5825	-27.9655	-56.2137	138.908	27.3514	-2.59367	646.434	-105.557	73.4445	27.5825	-27.9655	-56.2137	138.908
35.4004	16.1826	570.862	-154.336	116.165	59.528	28.8564	-40.9968	158.137	35.4004	16.1826	570.862	-154.336	116.165	59.528	28.8564	-40.9968	158.137	35.4004	16.1826	570.862	-154.336	116.165	59.528	28.8564	-40.9968	158.137
47.5864	25.2925	470.683	-176.652	55.805	84.4612	55.1678	-38.1042	166.978	47.5864	25.2925	470.683	-176.652	55.805	84.4612	55.1678	-38.1042	166.978	47.5864	25.2925	470.683	-176.652	55.805	84.4612	55.1678	-38.1042	166.978
93.6452	6.74126	403.794	-128.42	40.1451	89.7014	56.3036	22.1496	160.886	93.6452	6.74126	403.794	-128.42	40.1451	89.7014	56.3036	22.1496	160.886	93.6452	6.74126	403.794	-128.42	40.1451	89.7014	56.3036	22.1496	160.886
92.0337	13.2838	341.473	-61.1079	84.9829	73.4122	43.7223	15.3761	144.735	92.0337	13.2838	341.473	-61.1079	84.9829	73.4122	43.7223	15.3761	144.735	92.0337	13.2838	341.473	-61.1079	84.9829	73.4122	43.7223	15.3761	144.735
131.656	36.2047	282.781	7.31821	132.566	73.3254	27.7305	-33.4621	110.519	131.656	36.2047	282.781	7.31821	132.566	73.3254	27.7305	-33.4621	110.519	131.656	36.2047	282.781	7.31821	132.566	73.3254	27.7305	-33.4621	110.519
186.863	35.5718	230.978	9.16314	134.701	29.0416	14.4242	21.9527	85.4836	186.863	35.5718	230.978	9.16314	134.701	29.0416	14.4242	21.9527	85.4836	186.863	35.5718	230.978	9.16314	134.701	29.0416	14.4242	21.9527	85.4836
159.803	11.8946	183.989	-45.75	63.6449	-7.15662	6.28812	1.81843	60.6797	159.803	11.8946	183.989	-45.75	63.6449	-7.15662	6.28812	1.81843	60.6797	159.803	11.8946	183.989	-45.75	63.6449	-7.15662	6.28812	1.81843	60.6797
17.4764	30.9563	120.442	-63.5716	47.9969	-24.4605	3.78718	-38.7482	20.5208	17.4764	30.9563	120.442	-63.5716	47.9969	-24.4605	3.78718	-38.7482	20.5208	17.4764	30.9563	120.442	-63.5716	47.9969	-24.4605	3.78718	-38.7482	20.5208
-66.4366	40.743	100.152	-44.2746	51.9632	-10.8826	6.93986	-13.4897	0.544728	-66.4366	40.743	100.152	-44.2746	51.9632	-10.8826	6.93986	-13.4897	0.544728	-66.4366	40.743	100.152	-44.2746	51.9632	-10.8826	6.93986	-13.4897	0.544728
-75.0475	80.4351	89.6467	-56.5317	57.7091	45.6393	14.4153	19.2392	-19.3668	-75.0475	80.4351	89.6467	-56.5317	57.7091	45.6393	14.4153	19.2392	-19.3668	-75.0475	80.4351	89.6467	-56.5317	57.7091	45.6393	14.4153	19.2392	-19.3668
-98.2054	60.6942	65.8947	-40.9376	64.0894	116.959	24.1626	44.209	-32.7168	-98.2054	60.6942	65.8947	-40.9376	64.0894	116.959	24.1626	44.209	-32.7168	-98.2054	60.6942	65.8947	-40.9376	64.0894	116.959	24.1626	44.209	-32.7168
-105.149	39.0997	45.7013	-61.7909	45.9416	140.536	33.4605	45.067	-56.932	-105.149	39.0997	45.7013	-61.7909	45.9416	140.536	33.4605	45.067	-56.932	-105.149	39.0997	45.7013	-61.7909	45.9416	140.536	33.4605	45.067	-56.932
-91.9945	18.7139	7.42994	-82.5168	38.2929	118.544	40.3244	57.1382	-56.4066	-91.9945	18.7139	7.42994	-82.5168	38.2929	118.544	40.3244	57.1382	-56.4066	-91.9945	18.7139	7.42994	-82.5168	38.2929	118.544	40.3244	57.1382	-56.4066
-66.9026	-1.67823	-28.7557	-34.4038	18.0833	84.6706	44.4659	40.7034	-94.2225	-66.9026	-1.67823	-28.7557	-34.4038	18.0833	84.6706	44.4659	40.7034	-94.2225	-66.9026	-1.67823	-28.7557	-34.4038	18.0833	84.6706	44.4659	40.7034	-94.2225
-23.4908	13.6475	-30.1316	21.0242	26.0429	53.0024	45.5839	16.9055	-154.166	-23.4908	13.6475	-30.1316	21.0242	26.0429	53.0024	45.5839	16.9055	-154.166	-23.4908	13.6475	-30.1316	21.0242	26.0429	53.0024	45.5839	16.9055	-154.166
-27.5067	1.89563	-47.0628	72.859	15.0968	49.4517	44.3412	-7.37475	-148.497	-27.5067	1.89563	-47.0628	72.859	15.0968	49.4517	44.3412	-7.37475	-148.497	-27.5067	1.89563	-47.0628	72.859	15.0968	49.4517	44.3412	-7.37475	-148.497
-137.946	13.2489	-49.7381	85.7207	-6.06568	52.3666	43.6866	7.25513	-102.431	-137.946	13.2489	-49.7381	85.7207	-6.06568	52.3666	43.6866	7.25513	-102.431	-137.946	13.2489	-49.7381	85.7207	-6.06568	52.3666	43.6866	7.25513	-102.431
-147.406	19.4046	-63.176	117.701	-13.528	48.9584	46.8223	9.19805	-11.8397	-147.406	19.4046	-63.176	117.701	-13.528	48.9584	46.8223	9.19805	-11.8397	-147.406	19.4046	-63.176	117.701	-13.528	48.9584	46.8223	9.19805	-11.8397
-86.8626	27.756	-125.364	219.342	-38.005	38.0228	51.1467	-0.351288	-81.6943	-86.8626	27.756	-125.364	219.342	-38.005	38.0228	51.1467	-0.351288	-81.6943	-86.8626	27.756	-125.364	219.342	-38.005	38.0228	51.1467	-0.351288	-81.6943
-58.0959	40.9041	-176.982	192.517	-79.2747	31.0568	51.5672	1.29411	-36.8252	-58.0959	40.9041	-176.982	192.517	-79.2747	31.0568	51.5672	1.29411	-36.8252	-58.0959	40.9041	-176.982	192.517	-79.2747	31.0568	51.5672	1.29411	-36.8252
8.86835	51.9468	-137.339	89.3319	-120.279	-0.328122	49.4486	-41.8781	-28.5571	8.86835	51.9468	-137.339	89.3319	-120.279	-0.328122	49.4486	-41.8781	-28.5571	8.86835	51.9468	-137.339	89.3319	-120.279	-0.328122	49.4486	-41.8781	-28.5571
69.7598	87.7831	-70.0532	71.168	-134.396	-1.77252	52.2059	32.548	41.6878	69.7598	87.7831	-70.0532	71.168	-134.396	-1.77252	52.2059	32.548	41.6878	69.7598	87.7831	-70.0532	71.168	-134.396	-1.77252	52.2059	32.548	41.6878
70.1977	69.5734	-96.5831	102.311	-91.8315	16.2819	58.9481	101.545	33.0631	70.1977	69.5734	-96.5831	102.311	-91.8315	16.2819	58.9481	101.545	33.0631	70.1977	69.5734	-96.5831	102.311	-91.8315	16.2819	58.9481	101.545	33.0631
129.177	33.2887	-111.396	81.7226	-64.2334	39.3997	53.3459	75.3102	-5.78108	129.177	33.2887	-111.396	81.7226	-64.2334	39.3997	53.3459	75.3102	-5.78108	129.177	33.2887	-111.396	81.7226	-64.2334	39.3997	53.3459	75.3102	-5.78108
155.408	20.5563	-59.2909	51.001	-29.8836	65.4714	18.9796	11.4813	-81.3702	155.408	20.5563	-59.2909	51.001	-29.8836	65.4714	18.9796	11.4813	-81.3702	155.408	20.5563	-59.2909	51.001	-29.8836	65.4714	18.9796	11.4813	-81.3702
114.486	20.2012	-73.2787	12.8882	-34.7116	75.2115	-40.6131	-26.4227	-80.7812	114.486	20.2012	-73.2787	12.8882	-34.7116	75.2115	-40.6131	-26.4227	-80.7812	114.486	20.2012	-73.2787	12.8882	-34.7116	75.2115	-40.6131	-26.4227	-80.7812
126.513	12.7109	-115.148	-35.7384	-19.364	60.4097	-97.1655	-58.7788	-50.0508	126.513	12.7109	-115.148	-35.7384	-19.364	60.4097	-97.1655	-58.7788	-50.0508	126.513	12.7109	-115.148	-35.7384	-19.364	60.4097	-97.1655	-58.7788	-50.0508
155.145	39.0803	-120.641	-1.89892	2.75584	62.4207	-116.693	-66.0083	-74.1244	155.145	39.0803	-120.641	-1.89892	2.75584	62.4207	-116.693	-66.0083	-74.1244	155.145	39.0803	-120.641	-1.89892	2.75584	62.4207	-116.693	-66.0083	-74.1244
189.364	42.3682	-92.6361	62.7126	24.6564	48.9989	-88.0775	-66.3976	-78.3023	189.364	42.3682	-92.6361	62.7126	24.6564	48.9989	-88.0775	-66.3976	-78.3023	189.364	42.3682	-92.6361	62.7126	24.6564	48.9989	-88.0775	-66.3976	-78.3023
155.235	45.4052	-86.5473	137.071	12.0033	33.213	-29.0091	-57.553	-69.3649	155.235	45.4052	-86.5473	137.071	12.0033	33.213	-29.0091	-57.553	-69.3649	155.235	45.4052	-86.5473	137.071	12.0033	33.213	-29.0091	-57.553	-69.3649
85.7298	42.061	-51.8634	41.4915	-16.2478	35.8733	32.2932	-29.8465	1.31898	85.7298	42.061	-51.8634	41.4915	-16.2478	35.8733	32.2932	-29.8465	1.31898	85.7298	42.061	-51.8634	41.4915	-16.2478	35.8733	32.2932	-29.8465	1.31898
-16.6952	27.2316	-32.5666	-51.9543	-12.058	10.9321	75.0146	-34.5864	52.288	-16.6952	27.2316	-32.5666	-51.9543	-12.058	10.9321	75.0146	-34.5864	52.288	-16.6952	27.2316	-32.5666	-51.9543	-12.058	10.9321	75.0146	-34.5864	52.288
-108.742	31.5769	-5.51225	-124.642	-12.9649	28.5039	94.2435	-30.719	-9.18252	-108.742	31.5769	-5.51225	-124.642	-12.9649	28.5039	94.2435	-30.719	-9.18252	-108.742	31.5769	-5.51225	-124.642	-12.9649	28.5039	94.2435	-30.719	-9.18252
-172.047	28.7207	24.6191	-125.629	40.0325	27.337	94.8025	-35.4229	-54.0757	-172.047	28.7207	24.6191	-125.629	40.0325	27.337	94.8025	-35.4229	-54.0757	-172.047	28.7207	24.6191	-125.629	40.0325	27.337	94.8025	-35.4229	-54.0757
-161.532	7.58926	-2.90657	-33.0136	5.32252	19.0018	77.7193	-20.0217	-1.99843	-161.532	7.58926	-2.90657	-33.0136	5.32252	19.0018	77.7193	-20.0217	-1.99843	-161.532	7.58926	-2.90657	-33.0136	5.32252	19.0018	77.7193	-20.0217	-1.99843
-141.757	15.8856	-23.3968	86.4343	-17.7433	15.6464	41.1582	7.95438	53.4483	-141.757	15.8856	-23.3968	86.4343	-17.7433	15.6464	41.1582	7.95438	53.4483	-141.757	15.8856	-23.3968	86.4343	-17.7433	15.6464	41.1582	7.95438	53.4483
-146.126	50.0566	-23.0827	132.985	7.06241	10.2598	-9.44654	26.0189	89.8306	-146.126	50.0566	-23.0827	132.985	7.06241	10.2598	-9.44654	26.0189	89.8306	-146.126	50.0566	-23.0827	132.985	7.06241	10.2598	-9.44654	26.0189	89.8306
-155.574	-17.27	0.436069	128.207	-53.52	14.9549	-57.6933	61.7071	135.245	-155.574	-17.27	0.436069	128.207	-53.52	14.9549	-57.6933	61.7071	135.245	-155.574	-17.27	0.436069	128.207	-53.52	14.9549	-57.6933	61.7071	135.245
-160.603	17.3655	30.4698	48.9895	-88.7947	19.7672	-84.0386	62.4447	112.953	-160.603	17.3655	30.4698	48.9895	-88.7947	19.7672	-84.0386	62.4447	112.953	-160.603	17.3655	30.4698	48.9895	-88.7947	19.7672	-84.0386	62.4447	112.953
-149.478	13.6837	40.214	83.4755	-71.8346	6.0984	-77.621	60.0217	93.451	-149.478	13.6837	40.214	83.4755	-71.8346	6.0984	-77.621	60.0217	93.451	-149.478	13.6837	40.214	83.4755	-71.8346	6.0984	-77.621	60.0217	93.451
-110.655	40.9329	29.0731	67.8182	-60.6139	-9.4856	-42.9663	61.4013	143.454	-110.655	40.9329	29.0731	67.8182	-60.6139	-9.4856	-42.9663	61.4013	143.454	-110.655	40.9329	29.0731	67.8182	-60.6139	-9.4856	-42.9663	61.4013	143.454
-89.8116	40.5616	12.0846	68.5717	-23.2176	1.53388	6.42783	40.1675	112.662	-89.8116	40.5616	12.0846	68.5717	-23.2176	1.53388	6.42783	40.1675	112.662	-89.8116	40.5616	12.0846	68.5717	-23.2176	1.53388	6.42783	40.1675	112.662
-41.2665	17.1942	32.1214	49.3006	3.31838	14.4591	59.2746	40.5997	-14.7719	-41.2665	17.1942	32.1214	49.3006	3.31838	14.4591	59.2746	40.5997	-14.7719	-41.2665	17.1942	32.1214	49.3006	3.31838	14.4591	59.2746	40.5997	-14.7719
-30.5961	18.7073	48.3708	52.2636	82.8664	15.0966	104.124	22.2107	-54.4265	-30.5961	18.7073	48.3708	52.2636	82.8664	15.0966	104.124	22.2107	-54.4265	-30.5961	18.7073	48.3708	52.2636	82.8664	15.0966	104.124	22.2107	-54.4265
-43.3536	8.97463	60.8761	88.2531	155.661	11.9086	118.948	37.0103	-1.96813	-43.3536	8.97463	60.8761	88.2531	155.661	11.9086	118.948	37.0103	-1.96813	-43.3536	8.97463	60.8761	88.2531	155.661	11.9086	118.948	37.0103	-1.96813
29.3085	-5.89279	62.5946	21.2181	86.0292	-22.2423	86.2743	32.3789	-19.2512	29.3085	-5.89279	62.5946	21.2181	86.0292	-22.2423	86.2743	32.3789	-19.2512	29.3085	-5.89279	62.5946	21.2181	86.0292	-22.2423	86.2743	32.3789	-19.2512
42.6707	-18.2675	33.3217	-118.448	7.34026	-29.704	17.9582	-4.23221	-93.013	42.6707	-18.2675	33.3217	-118.448	7.34026	-29.704	17.9582	-4.23221	-93.013	42.6707	-18.2675	33.3217	-118.448	7.34026	-29.704	17.9582	-4.23221	-93.013
34.1264	-2.37312	-11.8205	-183.118	1.5581	-35.2389	-51.8496	-20.7642	-120.354	34.1264	-2.37312	-11.8205	-183.118	1.5581	-35.2389	-51.8496	-20.7642	-120.354	34.1264	-2.37312	-11.8205	-183.118	1.5581	-35.2389	-51.8496	-20.7642	-120.354
125.404	-5.5999	-10.2787	-153.824	44.4289	-48.8591	-93.012	-5.89525	-35.8723	125.404	-5.5999	-10.2787	-153.824	44.4289	-48.8591	-93.012	-5.89525	-35.8723	125.404	-5.5999	-10.2787	-153.824	44.4289	-48.8591	-93.012	-5.89525	-35.8723
162.646	19.264	66.1045	-90.0977	48.2033	-63.3834	-94.6184	-19.0334	18.0317	162.646	19.264	66.1045	-90.0977	48.2033	-63.3834	-94.6184	-19.0334	18.0317	162.646	19.264	66.1045	-90.0977	48.2033	-63.3834	-94.6184	-19.0334	18.0317
160.584	-9.00237	176.425	-94.0052	5.58231	-79.3992	-69.5353	-21.5537	2.06489	160.584	-9.00237	176.425	-94.0052	5.58231	-79.3992	-69.5353	-21.5537	2.06489	160.584	-9.00237	176.425	-94.0052	5.58231	-79.3992	-69.5353	-21.5537	2.06489
97.8028	-33.5639	66.0807	-118.503	44.0899	-88.1124	-40.3337	-49.2845	-13.5793	97.8028	-33.5639	66.0807	-118.503	44.0899	-88.1124	-40.3337	-49.2845	-13.5793	97.8028	-33.5639	66.0807	-118.503	44.0899	-88.1124	-40.3337	-49.2845	-13.5793
19.3814	21.0159	-44.9863	-69.4558	54.1221	-74.3087	-27.2343	-81.3527	-11.0118	19.3814	21.0159	-44.9863	-69.4558	54.1221	-74.3087	-27.2343	-81.3527	-11.0118	19.3814	21.0159	-44.9863	-69.4558	54.1221	-74.3087	-27.2343	-81.3527	-11.0118
12.2631	42.5897	-83.3294	-51.4209	9.64221	-68.9341	-44.1547	-24.0276	-15.5003	12.2631	42.5897	-83.3294	-51.4209	9.64221	-68.9341	-44.1547	-24.0276	-15.5003	12.2631	42.5897	-83.3294	-51.4209	9.64221	-68.9341	-44.1547	-24.0276	-15.5003
28.5169	8.66723	-80.4825	-58.2405	-37.7291	-67.8688	-89.4544	11.6521	-104.82	28.5169	8.66723	-80.4825	-58.2405	-37.7291	-67.8688	-89.4544	11.6521	-104.82	28.5169	8.66723	-80.4825	-58.2405	-37.7291	-67.8688	-89.4544	11.6521	-104.82
10.79	17.8344	-62.7889	-39.0739	-9.15849	-78.2707	-145.345	-53.0987	-128.427	10.79	17.8344	-62.7889	-39.0739	-9.15849	-78.2707	-145.345	-53.0987	-128.427	10.79	17.8344	-62.7889	-39.0739	-9.15849	-78.2707	-145.345	-53.0987	-128.427
-14.8515	25.1582	-80.8733	5.58369	-40.9152	-70.0989	-188.824	-4.60503	-91.4192	-14.8515	25.1582	-80.8733	5.58369	-40.9152	-70.0989	-188.824	-4.60503	-91.4192	-14.8515	25.1582	-80.8733	5.58369	-40.9152	-70.0989	-188.824	-4.60503	-91.4192
-76.9107	14.3411	-31.4481	28.9359	-41.8147	-76.4954	-198.61	82.8608	-87.1079	-76.9107	14.3411	-31.4481	28.9359	-41.8147	-76.4954	-198.61	82.8608	-87.1079	-76.9107	14.3411	-31.4481	28.9359	-41.8147	-76.4954	-198.61	82.8608	-87.1079
-86.4868	-5.74672	45.0495	17.2942	-25.1682	-64.1431	-164.656	101.908	-45.6658	-86.4868	-5.74672	45.0495	17.2942	-25.1682	-64.1431	-164.656	101.908	-45.6658	-86.4868	-5.74672	45.0495	17.2942	-25.1682	-64.1431	-164.656	101.908	-45.6658
-76.1803	2.68454	62.5766	-23.1721	58.0007	-48.0875	-97.5134	80.0013	38.5907	-76.1803	2.68454	62.5766	-23.1721	58.0007	-48.0875	-97.5134	80.0013	38.5907	-76.1803	2.68454	62.5766	-23.1721	58.0007	-48.0875	-97.5134	80.0013	38.5907
-73.0965	49.7275	76.1884	-85.6394	35.7747	-36.0934	-21.1282	-6.22688	96.07	-73.0965	49.7275	76.1884	-85.6394	35.7747	-36.0934	-21.1282	-6.22688	96.07	-73.0965	49.7275	76.1884	-85.6394	35.7747	-36.0934	-21.1282	-6.22688	96.07
-45.9445	122.479	79.3167	-35.0676	-22.4226	-41.5211	43.4003	-76.5792	149.94	-45.9445	122.479	79.3167	-35.0676	-22.4226	-41.5211	43.4003	-76.5792	149.94	-45.9445	122.479	79.3167	-35.0676	-22.4226	-41.5211	43.4003	-76.5792	149.94
-47.2767	21.2743	150.536	-1.26005	-44.4948	-13.1368	87.5666	-88.351	193.535	-47.2767	21.2743	150.536	-1.26005	-44.4948	-13.1368	87.5666	-88.351	193.535	-47.2767	21.2743	150.536	-1.26005	-44.4948	-13.1368	87.5666	-88.351	193.535
-28.7022	4.67911	130.941	-46.4705	-4.43643	0.373625	107.608	-73.7493	233.194	-28.7022	4.67911	130.941	-46.4705	-4.43643	0.373625	107.608	-73.7493	233.194	-28.7022	4.67911	130.941	-46.4705	-4.43643	0.373625	107.608	-73.7493	233.194
9.83046	19.9299	37.3565	-132.21	-13.6158	12.3053	100.694	-46.1343	218.199	9.83046	19.9299	37.3565	-132.21	-13.6158	12.3053	100.694	-46.1343	218.199	9.83046	19.9299	37.3565	-132.21	-13.6158	12.3053	100.694	-46.1343	218.199
22.8973	-52.6543	73.3923	-139.866	-36.2892	10.4102	69.1093	-63.7778	166.504	22.8973	-52.6543	73.3923	-139.866	-36.2892	10.4102	69.1093	-63.7778	166.504	22.8973	-52.6543	73.3923	-139.866	-36.2892	10.4102	69.1093	-63.7778	166.504
47.1661	-86.5373	133.451	-8.59838	-18.898	18.3319	21.1706	-77.8596	112.674	47.1661	-86.5373	133.451	-8.59838	-18.898	18.3319	21.1706	-77.8596	112.674	47.1661	-86.5373	133.451	-8.59838	-18.898	18.3319	21.1706	-77.8596	112.674
78.4768	-96.6162	33.5052	-29.6286	33.2302	20.0238	-34.44	-17.2492	113.557	78.4768	-96.6162	33.5052	-29.6286	33.2302	20.0238	-34.44	-17.2492	113.557	78.4768	-96.6162	33.5052	-29.6286	33.2302	20.0238	-34.44	-17.2492	113.557
96.8377	-80.3272	10.2691	-31.7279	97.5702	24.1375	-86.7448	29.2656	77.2519	96.8377	-80.3272	10.2691	-31.7279	97.5702	24.1375	-86.7448	29.2656	77.2519	96.8377	-80.3272	10.2691	-31.7279	97.5702	24.1375	-86.7448	29.2656	77.2519
77.9252	-55.3395	35.6485	47.7678	85.0549	35.6273	-120.793	51.017	39.1554	77.9252	-55.3395	35.6485	47.7678	85.0549	35.6273	-120.793	51.017	39.1554	77.9252	-55.3395	35.6485	47.7678	85.0549	35.6273	-120.793	51.017	39.1554
61.0397	-14.0347	17.3253	133.744	9.12384	38.2417	-125.511	-0.798445	0.327718	61.0397	-14.0347	17.3253	133.744	9.12384	38.2417	-125.511	-0.798445	0.327718	61.0397	-14.0347	17.3253	133.744	9.12384	38.2417	-125.511	-0.798445	0.327718
77.8799	25.9013	100.857	178.843	-20.2803	47.6942	-104.283	54.6243	-25.5875	77.8799	25.9013	100.857	178.843	-20.2803	47.6942	-104.283	54.6243	-25.5875	77.8799	25.9013	100.857	178.843	-20.2803	47.6942	-104.283	54.6243	-25.5875
65.4471	-33.4166	145.989	189.657	-26.6901	44.5225	-74.119	266.438	-45.7467	65.4471	-33.4166	145.989	189.657	-26.6901	44.5225	-74.119	266.438	-45.7467	65.4471	-33.4166	145.989	189.657	-26.6901	44.5225	-74.119	266.438	-45.7467
61.5469	71.8365	8.17063	95.1111	-22.0642	50.6319	-49.9047	163.577	-91.0751	61.5469	71.8365	8.17063	95.1111	-22.0642	50.6319	-49.9047	163.577	-91.0751	61.5469	71.8365	8.17063	95.1111	-22.0642	50.6319	-49.9047	163.577	-91.0751
44.7853	62.1727	-20.6828	19.5987	-6.04575	39.1832	-35.3114	-177.901	-72.7166	44.7853	62.1727	-20.6828	19.5987	-6.04575	39.1832	-35.3114	-177.901	-72.7166	44.7853	62.1727	-20.6828	19.5987	-6.04575	39.1832	-35.3114	-177.901	-72.7166
73.0843	84.9047	0.387572	89.5446	-6.97194	24.8131	-37.2765	-174.519	-74.6631	73.0843	84.9047	0.387572	89.5446	-6.97194	24.8131	-37.2765	-174.519	-74.6631	73.0843	84.9047	0.387572	89.5446	-6.97194	24.8131	-37.2765	-174.519	-74.6631
47.8365	101.807	47.705	152.405	11.9482	10.3042	-70.7606	-95.7925	-92.5307	47.8365	101.807	47.705	152.405	11.9482	10.3042	-70.7606	-95.7925	-92.5307	47.8365	101.807	47.705	152.405	11.9482	10.3042	-70.7606	-95.7925	-92.5307
38.9971	9.42835	73.3284	96.3258	-9.02464	24.5094	-135.133	-16.4864	-11.4908	38.9971	9.42835	73.3284	96.3258	-9.02464	24.5094	-135.133	-16.4864	-11.4908	38.9971	9.42835	73.3284	96.3258	-9.02464	24.5094	-135.133	-16.4864	-11.4908
37.8061	-54.5669	124.184	17.1421	-38.3963	27.7727	-202.883	29.7035	-33.9698	37.8061	-54.5669	124.184	17.1421	-38.3963	27.7727	-202.883	29.7035	-33.9698	37.8061	-54.5669	124.184	17.1421	-38.3963	27.7727	-202.883	29.7035	-33.9698
25.3613	-25.3109	95.1743	-51.832	-20.5012	32.0705	-238.763	52.6899	-92.1135	25.3613	-25.3109	95.1743	-51.832	-20.5012	32.0705	-238.763	52.6899	-92.1135	25.3613	-25.3109	95.1743	-51.832	-20.5012	32.0705	-238.763	52.6899	-92.1135
32.9022	38.6026	28.1686	-35.0771	-8.00745	18.7962	-221.783	52.5527	-99.2061	32.9022	38.6026	28.1686	-35.0771	-8.00745	18.7962	-221.783	52.5527	-99.2061	32.9022	38.6026	28.1686	-35.0771	-8.00745	18.7962	-221.783	52.5527	-99.2061
-44.6466	33.7282	-2.41241	-73.0443	-34.0394	24.8576	-157.262	72.2453	-87.0828	-44.6466	33.7282	-2.41241	-73.0443	-34.0394	24.8576	-157.262	72.2453	-87.0828	-44.6466	33.7282	-2.41241	-73.0443	-34.0394	24.8576	-157.262	72.2453	-87.0828
-116.69	-11.0895	114.93	-118.345	-47.3885	33.217	-71.7129	177.115	-102.688	-116.69	-11.0895	114.93	-118.345	-47.3885	33.217	-71.7129	177.115	-102.688	-116.69	-11.0895	114.93	-118.345	-47.3885	33.217	-71.7129	177.115	-102.688
-105.281	6.341	156.63	-144.989	-37.9837	28.3617	3.45943	190.65	-68.3096	-105.281	6.341	156.63	-144.989	-37.9837	28.3617	3.45943	190.65	-68.3096	-105.281	6.341	156.63	-144.989	-37.9837	28.3617	3.45943	190.65	-68.3096
-67.3474	-47.5722	176.234	-118.591	-44.1676	-0.030383	43.0499	140.724	-115.249	-67.3474	-47.5722	176.234	-118.591	-44.1676	-0.030383	43.0499	140.724	-115.249	-67.3474	-47.5722	176.234	-118.591	-44.1676	-0.030383	43.0499	140.724	-115.249
-18.8219	-109.149	59.3628	-101.585	-50.1184	29.2085	35.7166	64.1292	-213.755	-18.8219	-109.149	59.3628	-101.585	-50.1184	29.2085	35.7166	64.1292	-213.755	-18.8219	-109.149	59.3628	-101.585	-50.1184	29.2085	35.7166	64.1292	-213.755
-22.8781	-76.1284	-26.3964	-139.506	-57.7661	24.3894	-7.98144	-20.412	-131.126	-22.8781	-76.1284	-26.3964	-139.506	-57.7661	24.3894	-7.98144	-20.412	-131.126	-22.8781	-76.1284	-26.3964	-139.506	-57.7661	24.3894	-7.98144	-20.412	-131.126
-31.8867	-21.5972	-1.64743	-115.302	-95.1305	26.1011	-58.1027	-107.527	-67.1367	-31.8867	-21.5972	-1.64743	-115.302	-95.1305	26.1011	-58.1027	-107.527	-67.1367	-31.8867	-21.5972	-1.64743	-115.302	-95.1305	26.1011	-58.1027	-107.527	-67.1367
-51.0511	3.63474	-22.643	-62.8084	8.21732	8.46265	-86.3557	-113.645	-30.5403	-51.0511	3.63474	-22.643	-62.8084	8.21732	8.46265	-86.3557	-113.645	-30.5403	-51.0511	3.63474	-22.643	-62.8084	8.21732	8.46265	-86.3557	-113.645	-30.5403
7.21473	36.0281	-20.4708	-53.3727	50.7387	15.7145	-85.2995	-92.7799	-3.07566	7.21473	36.0281	-20.4708	-53.3727	50.7387	15.7145	-85.2995	-92.7799	-3.07566	7.21473	36.0281	-20.4708	-53.3727	50.7387	15.7145	-85.2995	-92.7799	-3.07566
1.19121	-11.0935	-28.282	35.8915	-159.375	1.83107	-63.3338	-77.3157	46.0746	1.19121	-11.0935	-28.282	35.8915	-159.375	1.83107	-63.3338	-77.3157	46.0746	1.19121	-11.0935	-28.282	35.8915	-159.375	1.83107	-63.3338	-77.3157	46.0746
-38.0002	-38.0292	3.65605	2.60704	-191.854	-9.80437	-29.7842	-67.8694	58.1952	-38.0002	-38.0292	3.65605	2.60704	-191.854	-9.80437	-29.7842	-67.8694	58.1952	-38.0002	-38.0292	3.65605	2.60704	-191.854	-9.80437	-29.7842	-67.8694	58.1952
-36.1941	28.95	28.9257	-20.8728	-163.152	-34.5494	8.36537	-60.0074	57.5447	-36.1941	28.95	28.9257	-20.8728	-163.152	-34.5494	8.36537	-60.0074	57.5447	-36.1941	28.95	28.9257	-20.8728	-163.152	-34.5494	8.36537	-60.0074	57.5447
11.5562	51.3874	70.7647	22.3016	-97.7905	-50.9736	44.5385	-66.4844	76.3262	11.5562	51.3874	70.7647	22.3016	-97.7905	-50.9736	44.5385	-66.4844	76.3262	11.5562	51.3874	70.7647	22.3016	-97.7905	-50.9736	44.5385	-66.4844	76.3262
40.4143	28.4447	84.2482	71.7466	1.88257	-59.8226	71.1552	-51.4095	41.5039	40.4143	28.4447	84.2482	71.7466	1.88257	-59.8226	71.1552	-51.4095	41.5039	40.4143	28.4447	84.2482	71.7466	1.88257	-59.8226	71.1552	-51.4095	41.5039
34.6933	4.10679	109.621	118.567	77.2471	-67.866	82.2182	-20.6952	7.3876	34.6933	4.10679	109.621	118.567	77.2471	-67.866	82.2182	-20.6952	7.3876	34.6933	4.10679	109.621	118.567	77.2471	-67.866	82.2182	-20.6952	7.3876
10.855	8.69084	110.231	108.783	162.379	-26.1749	77.8535	-1.44151	3.90426	10.855	8.69084	110.231	108.783	162.379	-26.1749	77.8535	-1.44151	3.90426	10.855	8.69084	110.231	108.783	162.379	-26.1749	77.8535	-1.44151	3.90426
5.35396	20.457	87.5142	143.228	196.555	6.69297	63.3457	6.82302	15.9913	5.35396	20.457	87.5142	143.228	196.555	6.69297	63.3457	6.82302	15.9913	5.35396	20.457	87.5142	143.228	196.555	6.69297	63.3457	6.82302	15.9913
-29.4447	-12.1323	97.4658	156.072	220.351	33.6161	45.8071	24.3752	-3.66225	-29.4447	-12.1323	97.4658	156.072	220.351	33.6161	45.8071	24.3752	-3.66225	-29.4447	-12.1323	97.4658	156.072	220.351	33.6161	45.8071	24.3752	-3.66225
-66.5736	-82.028	80.4716	128.063	222.388	25.8163	30.7164	33.016	25.2594	-66.5736	-82.028	80.4716	128.063	222.388	25.8163	30.7164	33.016	25.2594	-66.5736	-82.028	80.4716	128.063	222.388	25.8163	30.7164	33.016	25.2594
-49.1824	-92.2304	71.5381	78.9772	211.613	25.2565	22.3014	33.4343	32.8	-49.1824	-92.2304	71.5381	78.9772	211.613	25.2565	22.3014	33.4343	32.8	-49.1824	-92.2304	71.5381	78.9772	211.613	25.2565	22.3014	33.4343	32.8
-51.8845	-97.1115	45.3037	15.3627	196.962	16.5032	22.7741	38.9883	18.7569	-51.8845	-97.1115	45.3037	15.3627	196.962	16.5032	22.7741	38.9883	18.7569	-51.8845	-97.1115	45.3037	15.3627	196.962	16.5032	22.7741	38.9883	18.7569
16.5576	-79.7143	10.758	-42.3876	159.473	-10.6583	30.18	54.5832	17.6037	16.5576	-79.7143	10.758	-42.3876	159.473	-10.6583	30.18	54.5832	17.6037	16.5576	-79.7143	10.758	-42.3876	159.473	-10.6583	30.18	54.5832	17.6037
23.617	-57.169	-12.8078	-66.5208	118.695	-14.9006	36.8923	64.6231	37.0385	23.617	-57.169	-12.8078	-66.5208	118.695	-14.9006	36.8923	64.6231	37.0385	23.617	-57.169	-12.8078	-66.5208	118.695	-14.9006	36.8923	64.6231	37.0385
-12.089	14.2695	19.52	-35.0588	68.2615	-14.3172	35.0383	5.25292	28.883	-12.089	14.2695	19.52	-35.0588	68.2615	-14.3172	35.0383	5.25292	28.883	-12.089	14.2695	19.52	-35.0588	68.2615	-14.3172	35.0383	5.25292	28.883
37.5693	46.0484	27.389	-55.6182	13.7284	-8.23159	23.1051	34.719	11.4768	37.5693	46.0484	27.389	-55.6182	13.7284	-8.23159	23.1051	34.719	11.4768	37.5693	46.0484	27.389	-55.6182	13.7284	-8.23159	23.1051	34.719	11.4768
-13.8306	26.9821	-96.1458	-130.669	-36.4789	-2.35869	9.43113	12.8248	12.821	-13.8306	26.9821	-96.1458	-130.669	-36.4789	-2.35869	9.43113	12.8248	12.821	-13.8306	26.9821	-96.1458	-130.669	-36.4789	-2.35869	9.43113	12.8248	12.821
27.4801	33.5069	-195.716	-121.763	-84.5056	7.45943	5.01358	-23.3914	47.4357	27.4801	33.5069	-195.716	-121.763	-84.5056	7.45943	5.01358	-23.3914	47.4357	27.4801	33.5069	-195.716	-121.763	-84.5056	7.45943	5.01358	-23.3914	47.4357
87.082	-59.3478	-133.444	-112.564	-81.2405	-7.70234	13.5539	-51.1457	-26.6741	87.082	-59.3478	-133.444	-112.564	-81.2405	-7.70234	13.5539	-51.1457	-26.6741	87.082	-59.3478	-133.444	-112.564	-81.2405	-7.70234	13.5539	-51.1457	-26.6741
167.112	-126.482	-49.129	-21.8899	-92.3642	-34.1215	27.7675	-16.6383	-49.0255	167.112	-126.482	-49.129	-21.8899	-92.3642	-34.1215	27.7675	-16.6383	-49.0255	167.112	-126.482	-49.129	-21.8899	-92.3642	-34.1215	27.7675	-16.6383	-49.0255
187.378	-128.204	-14.3549	18.8983	-105.47	-48.6446	38.841	-18.915	76.7271	187.378	-128.204	-14.3549	18.8983	-105.47	-48.6446	38.841	-18.915	76.7271	187.378	-128.204	-14.3549	18.8983	-105.47	-48.6446	38.841	-18.915	76.7271
101.347	-73.7189	-54.9198	15.9804	-118.765	-47.3807	47.546	-3.2338	138.341	101.347	-73.7189	-54.9198	15.9804	-118.765	-47.3807	47.546	-3.2338	138.341	101.347	-73.7189	-54.9198	15.9804	-118.765	-47.3807	47.546	-3.2338	138.341
-28.855	0.184508	-96.1355	50.7796	-105.711	-7.80033	51.0918	23.5254	75.9113	-28.855	0.184508	-96.1355	50.7796	-105.711	-7.80033	51.0918	23.5254	75.9113	-28.855	0.184508	-96.1355	50.7796	-105.711	-7.80033	51.0918	23.5254	75.9113
-134.402	66.4986	-91.9656	97.5503	-80.9145	16.1166	30.0177	10.1447	23.002	-134.402	66.4986	-91.9656	97.5503	-80.9145	16.1166	30.0177	10.1447	23.002	-134.402	66.4986	-91.9656	97.5503	-80.9145	16.1166	30.0177	10.1447	23.002
-192.625	44.2646	-64.2691	77.8107	-85.9663	43.2291	-31.375	-20.6609	-13.504	-192.625	44.2646	-64.2691	77.8107	-85.9663	43.2291	-31.375	-20.6609	-13.504	-192.625	44.2646	-64.2691	77.8107	-85.9663	43.2291	-31.375	-20.6609	-13.504
-198.225	-4.91026	-64.175	70.1651	-93.8903	50.4953	-119.751	-43.2681	31.8689	-198.225	-4.91026	-64.175	70.1651	-93.8903	50.4953	-119.751	-43.2681	31.8689	-198.225	-4.91026	-64.175	70.1651	-93.8903	50.4953	-119.751	-43.2681	31.8689
-185.262	16.5882	-62.7227	62.576	-66.9825	37.3436	-196.704	-53.0205	-28.9995	-185.262	16.5882	-62.7227	62.576	-66.9825	37.3436	-196.704	-53.0205	-28.9995	-185.262	16.5882	-62.7227	62.576	-66.9825	37.3436	-196.704	-53.0205	-28.9995
-173.864	12.5071	-60.6942	90.2473	-25.8988	29.5232	-226.958	-59.6992	-12.1719	-173.864	12.5071	-60.6942	90.2473	-25.8988	29.5232	-226.958	-59.6992	-12.1719	-173.864	12.5071	-60.6942	90.2473	-25.8988	29.5232	-226.958	-59.6992	-12.1719
-140.868	-14.0592	-56.6028	48.2949	-45.2226	5.01667	-207.511	-42.9746	59.7204	-140.868	-14.0592	-56.6028	48.2949	-45.2226	5.01667	-207.511	-42.9746	59.7204	-140.868	-14.0592	-56.6028	48.2949	-45.2226	5.01667	-207.511	-42.9746	59.7204
-89.3909	23.6784	-43.9657	-3.53175	-67.6159	-2.47551	-166.721	-3.1868	53.064	-89.3909	23.6784	-43.9657	-3.53175	-67.6159	-2.47551	-166.721	-3.1868	53.064	-89.3909	23.6784	-43.9657	-3.53175	-67.6159	-2.47551	-166.721	-3.1868	53.064
-31.106	27.0878	-122.698	-61.9851	-63.0777	10.1572	-135.414	-6.71909	-32.7164	-31.106	27.0878	-122.698	-61.9851	-63.0777	10.1572	-135.414	-6.71909	-32.7164	-31.106	27.0878	-122.698	-61.9851	-63.0777	10.1572	-135.414	-6.71909	-32.7164
14.0315	14.5938	-140.023	-14.5336	-129.039	1.09701	-124.762	5.85399	-68.7865	14.0315	14.5938	-140.023	-14.5336	-129.039	1.09701	-124.762	5.85399	-68.7865	14.0315	14.5938	-140.023	-14.5336	-129.039	1.09701	-124.762	5.85399	-68.7865
59.1847	104.891	-45.0766	23.8489	-144.025	-4.557	-127.604	0.235359	-78.1617	59.1847	104.891	-45.0766	23.8489	-144.025	-4.557	-127.604	0.235359	-78.1617	59.1847	104.891	-45.0766	23.8489	-144.025	-4.557	-127.604	0.235359	-78.1617
117.328	58.2849	64.8925	14.5002	-64.9292	0.994217	-126.576	-43.0791	-88.6652	117.328	58.2849	64.8925	14.5002	-64.9292	0.994217	-126.576	-43.0791	-88.6652	117.328	58.2849	64.8925	14.5002	-64.9292	0.994217	-126.576	-43.0791	-88.6652
151.369	-19.5519	-6.70801	50.9947	20.5598	23.9264	-106.152	-20.9143	-34.3179	151.369	-19.5519	-6.70801	50.9947	20.5598	23.9264	-106.152	-20.9143	-34.3179	151.369	-19.5519	-6.70801	50.9947	20.5598	23.9264	-106.152	-20.9143	-34.3179
145.135	-116.921	-44.1435	52.9182	89.9965	34.5594	-65.373	14.3305	28.8977	145.135	-116.921	-44.1435	52.9182	89.9965	34.5594	-65.373	14.3305	28.8977	145.135	-116.921	-44.1435	52.9182	89.9965	34.5594	-65.373	14.3305	28.8977
157.367	-165.356	-51.2575	79.6339	142.973	17.5177	-18.0432	22.4129	53.4753	157.367	-165.356	-51.2575	79.6339	142.973	17.5177	-18.0432	22.4129	53.4753	157.367	-165.356	-51.2575	79.6339	142.973	17.5177	-18.0432	22.4129	53.4753
142.758	-106.854	-46.5244	83.083	162.8	-5.33076	13.9094	20.6264	77.1047	142.758	-106.854	-46.5244	83.083	162.8	-5.33076	13.9094	20.6264	77.1047	142.758	-106.854	-46.5244	83.083	162.8	-5.33076	13.9094	20.6264	77.1047
111.625	-37.7442	-50.4712	2.53068	139.666	-48.7276	15.3108	69.7256	88.1595	111.625	-37.7442	-50.4712	2.53068	139.666	-48.7276	15.3108	69.7256	88.1595	111.625	-37.7442	-50.4712	2.53068	139.666	-48.7276	15.3108	69.7256	88.1595
106.162	11.8634	-6.9333	-29.4424	145.764	-27.3138	-8.3739	191.552	55.2602	106.162	11.8634	-6.9333	-29.4424	145.764	-27.3138	-8.3739	191.552	55.2602	106.162	11.8634	-6.9333	-29.4424	145.764	-27.3138	-8.3739	191.552	55.2602
93.4499	80.9267	5.73425	12.5054	127.769	-4.88939	-34.4145	-59.4267	-26.6016	93.4499	80.9267	5.73425	12.5054	127.769	-4.88939	-34.4145	-59.4267	-26.6016	93.4499	80.9267	5.73425	12.5054	127.769	-4.88939	-34.4145	-59.4267	-26.6016
70.6627	108.927	31.9264	13.1001	103.391	-2.69939	-45.2248	48.5333	-81.816	70.6627	108.927	31.9264	13.1001	103.391	-2.69939	-45.2248	48.5333	-81.816	70.6627	108.927	31.9264	13.1001	103.391	-2.69939	-45.2248	48.5333	-81.816
42.3343	168.068	67.0819	12.5215	100.866	-1.88605	-40.4915	-128.711	-92.714	42.3343	168.068	67.0819	12.5215	100.866	-1.88605	-40.4915	-128.711	-92.714	42.3343	168.068	67.0819	12.5215	100.866	-1.88605	-40.4915	-128.711	-92.714
90.3548	191.198	38.1392	13.9066	78.4501	-5.53481	-28.7725	-184.842	-58.6584	90.3548	191.198	38.1392	13.9066	78.4501	-5.53481	-28.7725	-184.842	-58.6584	90.3548	191.198	38.1392	13.9066	78.4501	-5.53481	-28.7725	-184.842	-58.6584
118.21	62.7233	36.1361	19.0426	49.2654	2.78104	-16.5007	-90.832	-7.07629	118.21	62.7233	36.1361	19.0426	49.2654	2.78104	-16.5007	-90.832	-7.07629	118.21	62.7233	36.1361	19.0426	49.2654	2.78104	-16.5007	-90.832	-7.07629
95.661	-56.2181	81.5593	8.36094	13.0437	-20.3745	-7.78767	-45.0341	14.1781	95.661	-56.2181	81.5593	8.36094	13.0437	-20.3745	-7.78767	-45.0341	14.1781	95.661	-56.2181	81.5593	8.36094	13.0437	-20.3745	-7.78767	-45.0341	14.1781
-0.834425	-107.135	128.332	39.47	-21.0901	-31.5128	-9.85712	-55.4315	-25.591	-0.834425	-107.135	128.332	39.47	-21.0901	-31.5128	-9.85712	-55.4315	-25.591	-0.834425	-107.135	128.332	39.47	-21.0901	-31.5128	-9.85712	-55.4315	-25.591
-11.2883	-154.19	89.6212	54.7991	-51.4963	-45.3179	-25.2431	76.6373	18.5504	-11.2883	-154.19	89.6212	54.7991	-51.4963	-45.3179	-25.2431	76.6373	18.5504	-11.2883	-154.19	89.6212	54.7991	-51.4963	-45.3179	-25.2431	76.6373	18.5504
-1.0405	-88.9184	31.9031	-13.7124	-49.9924	-52.1785	-42.7796	161.193	39.9972	-1.0405	-88.9184	31.9031	-13.7124	-49.9924	-52.1785	-42.7796	161.193	39.9972	-1.0405	-88.9184	31.9031	-13.7124	-49.9924	-52.1785	-42.7796	161.193	39.9972
-16.2462	23.2585	11.6651	-61.4381	-57.9262	-46.6744	-54.3073	202.737	7.53454	-16.2462	23.2585	11.6651	-61.4381	-57.9262	-46.6744	-54.3073	202.737	7.53454	-16.2462	23.2585	11.6651	-61.4381	-57.9262	-46.6744	-54.3073	202.737	7.53454
-77.862	77.9809	73.9144	-96.1645	-31.7699	-55.2615	-68.5037	165.353	-6.59777	-77.862	77.9809	73.9144	-96.1645	-31.7699	-55.2615	-68.5037	165.353	-6.59777	-77.862	77.9809	73.9144	-96.1645	-31.7699	-55.2615	-68.5037	165.353	-6.59777
-144.907	85.1334	152.435	-114.665	-65.3974	-60.0664	-101.757	151.94	-18.5692	-144.907	85.1334	152.435	-114.665	-65.3974	-60.0664	-101.757	151.94	-18.5692	-144.907	85.1334	152.435	-114.665	-65.3974	-60.0664	-101.757	151.94	-18.5692
-193.724	50.4734	168.666	-167.434	-90.8186	-41.1535	-167.657	45.596	10.3585	-193.724	50.4734	168.666	-167.434	-90.8186	-41.1535	-167.657	45.596	10.3585	-193.724	50.4734	168.666	-167.434	-90.8186	-41.1535	-167.657	45.596	10.3585
-206.654	48.9689	-73.8003	-200.077	-98.112	-22.5348	-263.047	-5.65569	13.3426	-206.654	48.9689	-73.8003	-200.077	-98.112	-22.5348	-263.047	-5.65569	13.3426	-206.654	48.9689	-73.8003	-200.077	-98.112	-22.5348	-263.047	-5.65569	13.3426
-214.174	72.0434	-268.715	-152.271	-53.3827	-14.0039	-351.947	-49.3302	82.2859	-214.174	72.0434	-268.715	-152.271	-53.3827	-14.0039	-351.947	-49.3302	82.2859	-214.174	72.0434	-268.715	-152.271	-53.3827	-14.0039	-351.947	-49.3302	82.2859
-188.044	84.8661	-332.801	-87.7404	-45.7052	10.3772	-390.182	-89.823	127.075	-188.044	84.8661	-332.801	-87.7404	-45.7052	10.3772	-390.182	-89.823	127.075	-188.044	84.8661	-332.801	-87.7404	-45.7052	10.3772	-390.182	-89.823	127.075
-136.315	-17.0942	-275.883	-61.9584	-25.6692	-1.17212	-366.879	-135.711	125.019	-136.315	-17.0942	-275.883	-61.9584	-25.6692	-1.17212	-366.879	-135.711	125.019	-136.315	-17.0942	-275.883	-61.9584	-25.6692	-1.17212	-366.879	-135.711	125.019
-92.0781	-18.1195	-170.686	-12.1681	-55.0043	-13.7057	-303.319	-153.876	67.063	-92.0781	-18.1195	-170.686	-12.1681	-55.0043	-13.7057	-303.319	-153.876	67.063	-92.0781	-18.1195	-170.686	-12.1681	-55.0043	-13.7057	-303.319	-153.876	67.063
-60.0191	18.2004	-51.4243	36.1257	-27.9238	-8.49896	-221.858	-130.913	37.0922	-60.0191	18.2004	-51.4243	36.1257	-27.9238	-8.49896	-221.858	-130.913	37.0922	-60.0191	18.2004	-51.4243	36.1257	-27.9238	-8.49896	-221.858	-130.913	37.0922
-32.0169	-17.2005	33.7443	39.1194	43.5555	9.35897	-129.741	-96.7496	13.0848	-32.0169	-17.2005	33.7443	39.1194	43.5555	9.35897	-129.741	-96.7496	13.0848	-32.0169	-17.2005	33.7443	39.1194	43.5555	9.35897	-129.741	-96.7496	13.0848
4.03293	-41.2399	86.6965	60.2937	83.2256	35.7885	-31.5989	-74.9314	-6.75688	4.03293	-41.2399	86.6965	60.2937	83.2256	35.7885	-31.5989	-74.9314	-6.75688	4.03293	-41.2399	86.6965	60.2937	83.2256	35.7885	-31.5989	-74.9314	-6.75688
29.6206	-64.8386	139.684	112.378	57.17	64.4155	52.5197	-37.9211	-25.1189	29.6206	-64.8386	139.684	112.378	57.17	64.4155	52.5197	-37.9211	-25.1189	29.6206	-64.8386	139.684	112.378	57.17	64.4155	52.5197	-37.9211	-25.1189
63.966	-7.68459	154.349	54.613	-16.9402	73.6324	97.301	-8.53591	-27.1507	63.966	-7.68459	154.349	54.613	-16.9402	73.6324	97.301	-8.53591	-27.1507	63.966	-7.68459	154.349	54.613	-16.9402	73.6324	97.301	-8.53591	-27.1507
93.0178	2.33434	139.172	-23.5323	-19.9787	69.8401	97.71	24.7059	-50.4311	93.0178	2.33434	139.172	-23.5323	-19.9787	69.8401	97.71	24.7059	-50.4311	93.0178	2.33434	139.172	-23.5323	-19.9787	69.8401	97.71	24.7059	-50.4311
104.87	-102.525	133.798	-36.5641	13.0695	70.3063	73.7211	38.1709	-75.9654	104.87	-102.525	133.798	-36.5641	13.0695	70.3063	73.7211	38.1709	-75.9654	104.87	-102.525	133.798	-36.5641	13.0695	70.3063	73.7211	38.1709	-75.9654
108.036	-136.425	136.855	10.125	23.801	43.4284	53.0613	63.9741	-57.7362	108.036	-136.425	136.855	10.125	23.801	43.4284	53.0613	63.9741	-57.7362	108.036	-136.425	136.855	10.125	23.801	43.4284	53.0613	63.9741	-57.7362
123.01	-102.594	148.728	35.2536	48.0878	19.0802	53.7547	68.2417	-50.5376	123.01	-102.594	148.728	35.2536	48.0878	19.0802	53.7547	68.2417	-50.5376	123.01	-102.594	148.728	35.2536	48.0878	19.0802	53.7547	68.2417	-50.5376
96.7875	-85.3768	136.601	31.9971	67.7685	11.7868	75.2209	82.3586	-36.2742	96.7875	-85.3768	136.601	31.9971	67.7685	11.7868	75.2209	82.3586	-36.2742	96.7875	-85.3768	136.601	31.9971	67.7685	11.7868	75.2209	82.3586	-36.2742
88.2317	-52.5777	78.9515	69.2849	88.5492	11.6809	102.393	84.6083	-15.4494	88.2317	-52.5777	78.9515	69.2849	88.5492	11.6809	102.393	84.6083	-15.4494	88.2317	-52.5777	78.9515	69.2849	88.5492	11.6809	102.393	84.6083	-15.4494
114.314	70.831	45.2709	71.105	124.155	9.76302	117.122	71.778	17.7872	114.314	70.831	45.2709	71.105	124.155	9.76302	117.122	71.778	17.7872	114.314	70.831	45.2709	71.105	124.155	9.76302	117.122	71.778	17.7872
87.317	26.6627	98.8434	56.4053	125.975	-1.41466	109.769	67.1092	18.9041	87.317	26.6627	98.8434	56.4053	125.975	-1.41466	109.769	67.1092	18.9041	87.317	26.6627	98.8434	56.4053	125.975	-1.41466	109.769	67.1092	18.9041
56.239	7.11894	101.388	49.1542	100.088	2.23307	83.6718	48.0494	26.4606	56.239	7.11894	101.388	49.1542	100.088	2.23307	83.6718	48.0494	26.4606	56.239	7.11894	101.388	49.1542	100.088	2.23307	83.6718	48.0494	26.4606
4.40889	24.3569	-57.5519	47.552	63.889	10.6647	53.1529	30.834	13.0866	4.40889	24.3569	-57.5519	47.552	63.889	10.6647	53.1529	30.834	13.0866	4.40889	24.3569	-57.5519	47.552	63.889	10.6647	53.1529	30.834	13.0866
39.2797	32.5935	-158.517	30.9632	44.2442	13.0421	32.7716	39.8967	22.8442	39.2797	32.5935	-158.517	30.9632	44.2442	13.0421	32.7716	39.8967	22.8442	39.2797	32.5935	-158.517	30.9632	44.2442	13.0421	32.7716	39.8967	22.8442
80.0783	59.8902	-280.731	14.9127	-11.8865	-6.33089	25.0885	19.4534	-12.5056	80.0783	59.8902	-280.731	14.9127	-11.8865	-6.33089	25.0885	19.4534	-12.5056	80.0783	59.8902	-280.731	14.9127	-11.8865	-6.33089	25.0885	19.4534	-12.5056
74.0549	94.5917	-334.383	2.07664	-48.6725	2.08331	21.9446	-5.14402	-24.14	74.0549	94.5917	-334.383	2.07664	-48.6725	2.08331	21.9446	-5.14402	-24.14	74.0549	94.5917	-334.383	2.07664	-48.6725	2.08331	21.9446	-5.14402	-24.14
30.4662	78.0599	-344.526	-7.65511	-108.282	4.27392	16.4698	5.02934	-37.2914	30.4662	78.0599	-344.526	-7.65511	-108.282	4.27392	16.4698	5.02934	-37.2914	30.4662	78.0599	-344.526	-7.65511	-108.282	4.27392	16.4698	5.02934	-37.2914
-25.5799	48.0892	-323.753	-39.9544	-177.963	0.219088	6.34583	2.66524	-29.2018	-25.5799	48.0892	-323.753	-39.9544	-177.963	0.219088	6.34583	2.66524	-29.2018	-25.5799	48.0892	-323.753	-39.9544	-177.963	0.219088	6.34583	2.66524	-29.2018
-70.4974	20.8555	-223.858	-62.5355	-177.63	-0.111696	-12.634	-15.3587	-47.0049	-70.4974	20.8555	-223.858	-62.5355	-177.63	-0.111696	-12.634	-15.3587	-47.0049	-70.4974	20.8555	-223.858	-62.5355	-177.63	-0.111696	-12.634	-15.3587	-47.0049
-116.377	53.3019	-134.245	-46.1422	-136.513	10.4165	-45.2079	-9.53794	-65.268	-116.377	53.3019	-134.245	-46.1422	-136.513	10.4165	-45.2079	-9.53794	-65.268	-116.377	53.3019	-134.245	-46.1422	-136.513	10.4165	-45.2079	-9.53794	-65.268
-153.86	35.5522	93.1695	-40.4144	-92.3632	4.117	-89.3629	-13.3074	-29.0107	-153.86	35.5522	93.1695	-40.4144	-92.3632	4.117	-89.3629	-13.3074	-29.0107	-153.86	35.5522	93.1695	-40.4144	-92.3632	4.117	-89.3629	-13.3074	-29.0107
-175.969	28.7642	154.889	-46.8385	-28.4678	11.4335	-135.164	-15.1323	-11.5104	-175.969	28.7642	154.889	-46.8385	-28.4678	11.4335	-135.164	-15.1323	-11.5104	-175.969	28.7642	154.889	-46.8385	-28.4678	11.4335	-135.164	-15.1323	-11.5104
-175.057	-30.6719	137.143	-9.79833	34.6149	6.6775	-169.706	-6.81195	-3.70548	-175.057	-30.6719	137.143	-9.79833	34.6149	6.6775	-169.706	-6.81195	-3.70548	-175.057	-30.6719	137.143	-9.79833	34.6149	6.6775	-169.706	-6.81195	-3.70548
-159.322	-46.5588	145.451	11.7645	41.1089	25.1455	-183.612	10.1517	-20.0927	-159.322	-46.5588	145.451	11.7645	41.1089	25.1455	-183.612	10.1517	-20.0927	-159.322	-46.5588	145.451	11.7645	41.1089	25.1455	-183.612	10.1517	-20.0927
-126.598	22.1649	154.455	54.8926	61.5039	36.3913	-177.115	10.5823	-20.8069	-126.598	22.1649	154.455	54.8926	61.5039	36.3913	-177.115	10.5823	-20.8069	-126.598	22.1649	154.455	54.8926	61.5039	36.3913	-177.115	10.5823	-20.8069
-96.4973	16.8784	131.848	19.5366	83.3013	28.5062	-154.346	14.4693	20.2152	-96.4973	16.8784	131.848	19.5366	83.3013	28.5062	-154.346	14.4693	20.2152	-96.4973	16.8784	131.848	19.5366	83.3013	28.5062	-154.346	14.4693	20.2152
-41.4464	-15.6129	78.868	-57.8622	83.6888	19.7759	-121.889	15.298	26.6123	-41.4464	-15.6129	78.868	-57.8622	83.6888	19.7759	-121.889	15.298	26.6123	-41.4464	-15.6129	78.868	-57.8622	83.6888	19.7759	-121.889	15.298	26.6123
-5.49188	-10.2319	52.2706	-61.8987	54.162	17.789	-95.0985	3.61971	14.2775	-5.49188	-10.2319	52.2706	-61.8987	54.162	17.789	-95.0985	3.61971	14.2775	-5.49188	-10.2319	52.2706	-61.8987	54.162	17.789	-95.0985	3.61971	14.2775
39.9377	30.8097	168.025	-18.8623	29.2449	6.40136	-87.006	-10.2722	17.8839	39.9377	30.8097	168.025	-18.8623	29.2449	6.40136	-87.006	-10.2722	17.8839	39.9377	30.8097	168.025	-18.8623	29.2449	6.40136	-87.006	-10.2722	17.8839
72.6879	35.7106	163.212	-49.066	9.95009	-7.7685	-93.2536	-0.686974	17.5224	72.6879	35.7106	163.212	-49.066	9.95009	-7.7685	-93.2536	-0.686974	17.5224	72.6879	35.7106	163.212	-49.066	9.95009	-7.7685	-93.2536	-0.686974	17.5224
100.038	27.9012	39.4798	-15.9807	-26.7819	-26.9979	-100.9	-10.5217	-5.77666	100.038	27.9012	39.4798	-15.9807	-26.7819	-26.9979	-100.9	-10.5217	-5.77666	100.038	27.9012	39.4798	-15.9807	-26.7819	-26.9979	-100.9	-10.5217	-5.77666
116.932	35.8468	2.11975	23.543	-46.8044	-39.1218	-103.889	-2.30206	-23.3507	116.932	35.8468	2.11975	23.543	-46.8044	-39.1218	-103.889	-2.30206	-23.3507	116.932	35.8468	2.11975	23.543	-46.8044	-39.1218	-103.889	-2.30206	-23.3507
120.245	-2.70636	-8.07926	26.6923	-83.1772	-40.7328	-102.957	0.894045	-3.80677	120.245	-2.70636	-8.07926	26.6923	-83.1772	-40.7328	-102.957	0.894045	-3.80677	120.245	-2.70636	-8.07926	26.6923	-83.1772	-40.7328	-102.957	0.894045	-3.80677
109.329	-16.1406	-95.6972	34.9419	-63.014	-30.7259	-98.5405	-7.43342	-8.55049	109.329	-16.1406	-95.6972	34.9419	-63.014	-30.7259	-98.5405	-7.43342	-8.55049	109.329	-16.1406	-95.6972	34.9419	-63.014	-30.7259	-98.5405	-7.43342	-8.55049
81.8197	-22.5696	-129.616	44.7254	-45.4716	2.45313	-90.2232	-11.1901	-44.946	81.8197	-22.5696	-129.616	44.7254	-45.4716	2.45313	-90.2232	-11.1901	-44.946	81.8197	-22.5696	-129.616	44.7254	-45.4716	2.45313	-90.2232	-11.1901	-44.946
77.4219	-19.8387	-145.548	27.804	-14.3204	-2.08661	-76.9165	-8.54877	11.9362	77.4219	-19.8387	-145.548	27.804	-14.3204	-2.08661	-76.9165	-8.54877	11.9362	77.4219	-19.8387	-145.548	27.804	-14.3204	-2.08661	-76.9165	-8.54877	11.9362
48.4948	-5.5374	-179.883	52.3313	-10.3567	6.73937	-54.6555	-6.67275	-8.75129	48.4948	-5.5374	-179.883	52.3313	-10.3567	6.73937	-54.6555	-6.67275	-8.75129	48.4948	-5.5374	-179.883	52.3313	-10.3567	6.73937	-54.6555	-6.67275	-8.75129
50.426	10.3324	-132.721	45.4632	-35.8052	-12.4519	-21.06	-8.97649	-29.4091	50.426	10.3324	-132.721	45.4632	-35.8052	-12.4519	-21.06	-8.97649	-29.4091	50.426	10.3324	-132.721	45.4632	-35.8052	-12.4519	-21.06	-8.97649	-29.4091
-13.1456	-24.7476	-30.4091	4.51773	-39.3818	0.717956	18.4027	2.37584	-6.31868	-13.1456	-24.7476	-30.4091	4.51773	-39.3818	0.717956	18.4027	2.37584	-6.31868	-13.1456	-24.7476	-30.4091	4.51773	-39.3818	0.717956	18.4027	2.37584	-6.31868
-3.70691	-0.0162983	91.605	-30.474	-20.8094	3.98927	53.3994	0.85774	14.5184	-3.70691	-0.0162983	91.605	-30.474	-20.8094	3.98927	53.3994	0.85774	14.5184	-3.70691	-0.0162983	91.605	-30.474	-20.8094	3.98927	53.3994	0.85774	14.5184
38.0239	-19.682	58.7828	-22.5307	-23.1771	11.2796	76.167	-3.27704	4.23256	38.0239	-19.682	58.7828	-22.5307	-23.1771	11.2796	76.167	-3.27704	4.23256	38.0239	-19.682	58.7828	-22.5307	-23.1771	11.2796	76.167	-3.27704	4.23256
56.2149	-159.53	-52.8351	2.43937	4.67341	7.82899	85.2059	-14.5794	52.5097	56.2149	-159.53	-52.8351	2.43937	4.67341	7.82899	85.2059	-14.5794	52.5097	56.2149	-159.53	-52.8351	2.43937	4.67341	7.82899	85.2059	-14.5794	52.5097
41.0085	-122.323	-122.578	39.9152	28.2023	-4.276	81.2822	-8.47776	66.4733	41.0085	-122.323	-122.578	39.9152	28.2023	-4.276	81.2822	-8.47776	66.4733	41.0085	-122.323	-122.578	39.9152	28.2023	-4.276	81.2822	-8.47776	66.4733
34.016	30.4201	-126.966	12.551	49.9196	-11.799	63.8351	-10.1123	25.1201	34.016	30.4201	-126.966	12.551	49.9196	-11.799	63.8351	-10.1123	25.1201	34.016	30.4201	-126.966	12.551	49.9196	-11.799	63.8351	-10.1123	25.1201
9.04826	54.5413	-122.999	-32.1565	-0.310798	-17.2963	34.281	-1.5697	11.5478	9.04826	54.5413	-122.999	-32.1565	-0.310798	-17.2963	34.281	-1.5697	11.5478	9.04826	54.5413	-122.999	-32.1565	-0.310798	-17.2963	34.281	-1.5697	11.5478
2.80114	30.4417	-91.0965	-66.7076	-5.81858	-32.2911	1.89151	0.248192	-0.0234874	2.80114	30.4417	-91.0965	-66.7076	-5.81858	-32.2911	1.89151	0.248192	-0.0234874	2.80114	30.4417	-91.0965	-66.7076	-5.81858	-32.2911	1.89151	0.248192	-0.0234874
3.55724	-61.6478	-41.3458	-65.3353	13.6273	-20.9072	-21.4573	8.6797	-48.2782	3.55724	-61.6478	-41.3458	-65.3353	13.6273	-20.9072	-21.4573	8.6797	-48.2782	3.55724	-61.6478	-41.3458	-65.3353	13.6273	-20.9072	-21.4573	8.6797	-48.2782
-3.86028	-59.9283	-19.7447	-46.4198	54.4095	-25.3905	-35.9983	10.2276	-55.1318	-3.86028	-59.9283	-19.7447	-46.4198	54.4095	-25.3905	-35.9983	10.2276	-55.1318	-3.86028	-59.9283	-19.7447	-46.4198	54.4095	-25.3905	-35.9983	10.2276	-55.1318
4.2334	-64.0879	28.6262	-2.45678	92.2361	-8.47507	-49.9002	-10.0506	-40.0998	4.2334	-64.0879	28.6262	-2.45678	92.2361	-8.47507	-49.9002	-10.0506	-40.0998	4.2334	-64.0879	28.6262	-2.45678	92.2361	-8.47507	-49.9002	-10.0506	-40.0998
-42.3111	-43.8214	73.6267	64.068	70.5125	-21.0508	-66.0645	-25.7741	-0.122018	-42.3111	-43.8214	73.6267	64.068	70.5125	-21.0508	-66.0645	-25.7741	-0.122018	-42.3111	-43.8214	73.6267	64.068	70.5125	-21.0508	-66.0645	-25.7741	-0.122018
-114.735	-31.9098	107.349	71.9314	54.724	-15.683	-80.6142	-13.0787	23.4198	-114.735	-31.9098	107.349	71.9314	54.724	-15.683	-80.6142	-13.0787	23.4198	-114.735	-31.9098	107.349	71.9314	54.724	-15.683	-80.6142	-13.0787	23.4198
-159.276	-27.0179	158.14	-12.8421	57.8991	-7.12886	-91.0583	-61.1254	-3.69377	-159.276	-27.0179	158.14	-12.8421	57.8991	-7.12886	-91.0583	-61.1254	-3.69377	-159.276	-27.0179	158.14	-12.8421	57.8991	-7.12886	-91.0583	-61.1254	-3.69377
-163.275	-50.65	-15.6816	-71.9479	84.4183	6.66591	-95.2682	-64.9174	-9.83719	-163.275	-50.65	-15.6816	-71.9479	84.4183	6.66591	-95.2682	-64.9174	-9.83719	-163.275	-50.65	-15.6816	-71.9479	84.4183	6.66591	-95.2682	-64.9174	-9.83719
-137.697	-29.1158	-15.6172	-22.3577	57.5859	11.7831	-90.6754	-34.7568	0.845496	-137.697	-29.1158	-15.6172	-22.3577	57.5859	11.7831	-90.6754	-34.7568	0.845496	-137.697	-29.1158	-15.6172	-22.3577	57.5859	11.7831	-90.6754	-34.7568	0.845496
-110.044	-28.9852	28.7436	21.4811	-3.26639	8.06212	-80.2243	98.7514	20.5507	-110.044	-28.9852	28.7436	21.4811	-3.26639	8.06212	-80.2243	98.7514	20.5507	-110.044	-28.9852	28.7436	21.4811	-3.26639	8.06212	-80.2243	98.7514	20.5507
-82.652	-55.6548	-58.3709	53.7289	-85.1235	7.2125	-71.0744	93.4513	63.3486	-82.652	-55.6548	-58.3709	53.7289	-85.1235	7.2125	-71.0744	93.4513	63.3486	-82.652	-55.6548	-58.3709	53.7289	-85.1235	7.2125	-71.0744	93.4513	63.3486
-46.9396	-23.381	-187.212	60.9736	-99.0402	9.16814	-68.6386	51.7486	102.91	-46.9396	-23.381	-187.212	60.9736	-99.0402	9.16814	-68.6386	51.7486	102.91	-46.9396	-23.381	-187.212	60.9736	-99.0402	9.16814	-68.6386	51.7486	102.91
13.4461	-6.60471	-192.499	49.892	-112.687	16.7368	-66.9007	-3.7502	74.487	13.4461	-6.60471	-192.499	49.892	-112.687	16.7368	-66.9007	-3.7502	74.487	13.4461	-6.60471	-192.499	49.892	-112.687	16.7368	-66.9007	-3.7502	74.487
37.325	-18.008	-243.639	44.3772	-29.848	14.7703	-54.1092	-39.0172	23.6418	37.325	-18.008	-243.639	44.3772	-29.848	14.7703	-54.1092	-39.0172	23.6418	37.325	-18.008	-243.639	44.3772	-29.848	14.7703	-54.1092	-39.0172	23.6418
52.4905	27.5536	-226.727	19.7088	-14.4848	-0.0283371	-35.8423	-11.3887	12.1913	52.4905	27.5536	-226.727	19.7088	-14.4848	-0.0283371	-35.8423	-11.3887	12.1913	52.4905	27.5536	-226.727	19.7088	-14.4848	-0.0283371	-35.8423	-11.3887	12.1913
49.3931	21.238	-131.595	7.95314	2.79906	-19.7869	-32.8418	-62.4853	-68.7711	49.3931	21.238	-131.595	7.95314	2.79906	-19.7869	-32.8418	-62.4853	-68.7711	49.3931	21.238	-131.595	7.95314	2.79906	-19.7869	-32.8418	-62.4853	-68.7711
65.5581	68.0663	-36.7978	-14.6873	9.43219	-15.3133	-51.7808	-103.855	-62.8462	65.5581	68.0663	-36.7978	-14.6873	9.43219	-15.3133	-51.7808	-103.855	-62.8462	65.5581	68.0663	-36.7978	-14.6873	9.43219	-15.3133	-51.7808	-103.855	-62.8462
65.3802	46.2989	66.4731	-73.4837	41.5442	-16.575	-79.6976	-105.312	-37.4106	65.3802	46.2989	66.4731	-73.4837	41.5442	-16.575	-79.6976	-105.312	-37.4106	65.3802	46.2989	66.4731	-73.4837	41.5442	-16.575	-79.6976	-105.312	-37.4106
65.4673	61.9659	172.009	-37.3927	42.6487	0.348631	-103.356	-95.14	-7.18437	65.4673	61.9659	172.009	-37.3927	42.6487	0.348631	-103.356	-95.14	-7.18437	65.4673	61.9659	172.009	-37.3927	42.6487	0.348631	-103.356	-95.14	-7.18437
64.5977	38.6584	176.868	14.8417	28.5718	-4.20506	-122.696	-65.1477	22.1361	64.5977	38.6584	176.868	14.8417	28.5718	-4.20506	-122.696	-65.1477	22.1361	64.5977	38.6584	176.868	14.8417	28.5718	-4.20506	-122.696	-65.1477	22.1361
63.9833	-29.1867	143.527	42.3519	57.4765	5.21143	-150.646	-41.3535	35.0918	63.9833	-29.1867	143.527	42.3519	57.4765	5.21143	-150.646	-41.3535	35.0918	63.9833	-29.1867	143.527	42.3519	57.4765	5.21143	-150.646	-41.3535	35.0918
72.1016	-69.529	144.268	73.1883	29.7871	24.2251	-194.504	-3.75675	33.1578	72.1016	-69.529	144.268	73.1883	29.7871	24.2251	-194.504	-3.75675	33.1578	72.1016	-69.529	144.268	73.1883	29.7871	24.2251	-194.504	-3.75675	33.1578
54.1047	-28.5687	201.046	71.6803	-8.74331	7.53252	-240.359	14.7502	48.3962	54.1047	-28.5687	201.046	71.6803	-8.74331	7.53252	-240.359	14.7502	48.3962	54.1047	-28.5687	201.046	71.6803	-8.74331	7.53252	-240.359	14.7502	48.3962
45.7853	30.1897	237.735	54.0131	-23.2044	12.0821	-262.378	23.2538	51.5543	45.7853	30.1897	237.735	54.0131	-23.2044	12.0821	-262.378	23.2538	51.5543	45.7853	30.1897	237.735	54.0131	-23.2044	12.0821	-262.378	23.2538	51.5543
38.8859	29.7652	135.628	21.4645	-34.7869	8.41532	-244.634	42.6487	25.9103	38.8859	29.7652	135.628	21.4645	-34.7869	8.41532	-244.634	42.6487	25.9103	38.8859	29.7652	135.628	21.4645	-34.7869	8.41532	-244.634	42.6487	25.9103
12.4453	7.06414	52.0672	-21.4033	-45.2951	-3.58787	-186.986	48.2056	-1.60957	12.4453	7.06414	52.0672	-21.4033	-45.2951	-3.58787	-186.986	48.2056	-1.60957	12.4453	7.06414	52.0672	-21.4033	-45.2951	-3.58787	-186.986	48.2056	-1.60957
-8.86959	4.75764	21.2573	-35.421	5.04375	15.148	-96.7428	43.8603	4.83918	-8.86959	4.75764	21.2573	-35.421	5.04375	15.148	-96.7428	43.8603	4.83918	-8.86959	4.75764	21.2573	-35.421	5.04375	15.148	-96.7428	43.8603	4.83918
16.2095	42.2082	54.4412	-22.1204	18.6784	-7.10812	20.8145	28.5417	-1.53096	16.2095	42.2082	54.4412	-22.1204	18.6784	-7.10812	20.8145	28.5417	-1.53096	16.2095	42.2082	54.4412	-22.1204	18.6784	-7.10812	20.8145	28.5417	-1.53096
28.4295	35.474	-3.66681	-13.2205	23.3945	-7.61239	150.769	49.3529	-16.618	28.4295	35.474	-3.66681	-13.2205	23.3945	-7.61239	150.769	49.3529	-16.618	28.4295	35.474	-3.66681	-13.2205	23.3945	-7.61239	150.769	49.3529	-16.618
1.84957	51.007	-52.8508	-21.313	-16.2843	-16.4643	251.527	42.1925	-46.2419	1.84957	51.007	-52.8508	-21.313	-16.2843	-16.4643	251.527	42.1925	-46.2419	1.84957	51.007	-52.8508	-21.313	-16.2843	-16.4643	251.527	42.1925	-46.2419
-36.1417	54.6224	-25.2553	-15.567	-40.4661	-20.4016	276.894	41.0665	-32.4666	-36.1417	54.6224	-25.2553	-15.567	-40.4661	-20.4016	276.894	41.0665	-32.4666	-36.1417	54.6224	-25.2553	-15.567	-40.4661	-20.4016	276.894	41.0665	-32.4666
-3.86172	67.5615	-52.8874	14.1949	-7.53702	-10.6231	215.245	40.8736	-5.38199	-3.86172	67.5615	-52.8874	14.1949	-7.53702	-10.6231	215.245	40.8736	-5.38199	-3.86172	67.5615	-52.8874	14.1949	-7.53702	-10.6231	215.245	40.8736	-5.38199
-13.6394	47.1639	-67.7017	-0.0975873	-14.4759	-1.26837	98.4238	42.4575	29.5184	-13.6394	47.1639	-67.7017	-0.0975873	-14.4759	-1.26837	98.4238	42.4575	29.5184	-13.6394	47.1639	-67.7017	-0.0975873	-14.4759	-1.26837	98.4238	42.4575	29.5184
-11.1109	34.1653	-125.845	-6.03989	-6.34608	5.43092	-15.8512	20.8028	26.9121	-11.1109	34.1653	-125.845	-6.03989	-6.34608	5.43092	-15.8512	20.8028	26.9121	-11.1109	34.1653	-125.845	-6.03989	-6.34608	5.43092	-15.8512	20.8028	26.9121
0.221876	62.2545	-117.476	4.70338	10.5937	36.9911	-75.3758	16.4559	-52.3038	0.221876	62.2545	-117.476	4.70338	10.5937	36.9911	-75.3758	16.4559	-52.3038	0.221876	62.2545	-117.476	4.70338	10.5937	36.9911	-75.3758	16.4559	-52.3038
-11.9132	31.1451	-113.897	-4.25761	48.5541	54.6252	-75.0252	1.74994	-53.1427	-11.9132	31.1451	-113.897	-4.25761	48.5541	54.6252	-75.0252	1.74994	-53.1427	-11.9132	31.1451	-113.897	-4.25761	48.5541	54.6252	-75.0252	1.74994	-53.1427
-18.778	19.0279	-77.6998	-32.6381	-23.3448	56.9715	-50.7568	-3.99957	-45.0359	-18.778	19.0279	-77.6998	-32.6381	-23.3448	56.9715	-50.7568	-3.99957	-45.0359	-18.778	19.0279	-77.6998	-32.6381	-23.3448	56.9715	-50.7568	-3.99957	-45.0359
-32.0868	-6.01472	-83.1392	-48.7789	-65.4695	47.2889	-32.8391	20.1779	-14.1706	-32.0868	-6.01472	-83.1392	-48.7789	-65.4695	47.2889	-32.8391	20.1779	-14.1706	-32.0868	-6.01472	-83.1392	-48.7789	-65.4695	47.2889	-32.8391	20.1779	-14.1706
-70.4914	5.00396	-41.2018	-36.178	-19.9116	29.6699	-25.069	4.89621	-3.12613	-70.4914	5.00396	-41.2018	-36.178	-19.9116	29.6699	-25.069	4.89621	-3.12613	-70.4914	5.00396	-41.2018	-36.178	-19.9116	29.6699	-25.069	4.89621	-3.12613
-87.3159	10.9462	69.2316	6.71295	-2.12803	34.5936	-18.1848	-36.8033	40.2168	-87.3159	10.9462	69.2316	6.71295	-2.12803	34.5936	-18.1848	-36.8033	40.2168	-87.3159	10.9462	69.2316	6.71295	-2.12803	34.5936	-18.1848	-36.8033	40.2168
-63.7324	28.3896	138.048	26.5687	-3.44528	33.5084	-5.3629	17.7958	75.8238	-63.7324	28.3896	138.048	26.5687	-3.44528	33.5084	-5.3629	17.7958	75.8238	-63.7324	28.3896	138.048	26.5687	-3.44528	33.5084	-5.3629	17.7958	75.8238
-49.4497	47.218	-1.59692	15.6204	8.83639	2.5282	9.62032	72.572	-15.4678	-49.4497	47.218	-1.59692	15.6204	8.83639	2.5282	9.62032	72.572	-15.4678	-49.4497	47.218	-1.59692	15.6204	8.83639	2.5282	9.62032	72.572	-15.4678
-37.5157	56.5937	6.95237	-5.32167	26.6957	-19.0471	22.6022	37.8056	-42.7975	-37.5157	56.5937	6.95237	-5.32167	26.6957	-19.0471	22.6022	37.8056	-42.7975	-37.5157	56.5937	6.95237	-5.32167	26.6957	-19.0471	22.6022	37.8056	-42.7975
-14.6568	47.6393	57.7932	-6.52658	6.04128	-38.8363	45.0955	19.5841	-40.272	-14.6568	47.6393	57.7932	-6.52658	6.04128	-38.8363	45.0955	19.5841	-40.272	-14.6568	47.6393	57.7932	-6.52658	6.04128	-38.8363	45.0955	19.5841	-40.272
9.29732	66.8727	42.8592	-4.65055	6.26995	-41.3077	90.4828	88.9889	10.6209	9.29732	66.8727	42.8592	-4.65055	6.26995	-41.3077	90.4828	88.9889	10.6209	9.29732	66.8727	42.8592	-4.65055	6.26995	-41.3077	90.4828	88.9889	10.6209
37.2498	55.9588	-13.7465	-26.2879	33.6678	-32.3079	144.102	11.8159	28.5044	37.2498	55.9588	-13.7465	-26.2879	33.6678	-32.3079	144.102	11.8159	28.5044	37.2498	55.9588	-13.7465	-26.2879	33.6678	-32.3079	144.102	11.8159	28.5044
18.5106	62.5051	-7.394	-26.7855	67.5738	-26.8865	172.065	-13.703	16.0824	18.5106	62.5051	-7.394	-26.7855	67.5738	-26.8865	172.065	-13.703	16.0824	18.5106	62.5051	-7.394	-26.7855	67.5738	-26.8865	172.065	-13.703	16.0824
37.8014	56.2521	-70.4093	-14.2027	-35.7754	-19.7442	156.41	-41.6562	5.83896	37.8014	56.2521	-70.4093	-14.2027	-35.7754	-19.7442	156.41	-41.6562	5.83896	37.8014	56.2521	-70.4093	-14.2027	-35.7754	-19.7442	156.41	-41.6562	5.83896
34.6415	57.7665	-35.4135	-0.207783	-86.5921	-30.6498	102.385	-126.989	-20.7056	34.6415	57.7665	-35.4135	-0.207783	-86.5921	-30.6498	102.385	-126.989	-20.7056	34.6415	57.7665	-35.4135	-0.207783	-86.5921	-30.6498	102.385	-126.989	-20.7056
37.0842	32.995	-56.3497	-18.1719	-115.688	-12.9461	26.7234	-153.286	5.70836	37.0842	32.995	-56.3497	-18.1719	-115.688	-12.9461	26.7234	-153.286	5.70836	37.0842	32.995	-56.3497	-18.1719	-115.688	-12.9461	26.7234	-153.286	5.70836
60.6085	30.4549	-96.3351	-0.0528341	-96.568	-14.68	-47.4331	-123.573	19.5979	60.6085	30.4549	-96.3351	-0.0528341	-96.568	-14.68	-47.4331	-123.573	19.5979	60.6085	30.4549	-96.3351	-0.0528341	-96.568	-14.68	-47.4331	-123.573	19.5979
46.9149	32.0328	-167.469	1.21464	-51.7027	-7.66048	-94.645	-104.34	34.3117	46.9149	32.0328	-167.469	1.21464	-51.7027	-7.66048	-94.645	-104.34	34.3117	46.9149	32.0328	-167.469	1.21464	-51.7027	-7.66048	-94.645	-104.34	34.3117
23.2696	43.3218	-137.755	19.014	11.689	7.64658	-104.201	-81.234	-12.8773	23.2696	43.3218	-137.755	19.014	11.689	7.64658	-104.201	-81.234	-12.8773	23.2696	43.3218	-137.755	19.014	11.689	7.64658	-104.201	-81.234	-12.8773
40.1975	19.588	-125.636	26.2697	57.3153	15.3551	-85.4046	-38.624	-55.5928	40.1975	19.588	-125.636	26.2697	57.3153	15.3551	-85.4046	-38.624	-55.5928	40.1975	19.588	-125.636	26.2697	57.3153	15.3551	-85.4046	-38.624	-55.5928
18.6785	14.1093	-59.6146	20.3101	63.8807	9.09414	-53.8346	-1.41298	-38.5476	18.6785	14.1093	-59.6146	20.3101	63.8807	9.09414	-53.8346	-1.41298	-38.5476	18.6785	14.1093	-59.6146	20.3101	63.8807	9.09414	-53.8346	-1.41298	-38.5476
14.856	49.0074	-44.8467	14.3474	100.166	18.9166	-19.6455	25.2241	-44.7602	14.856	49.0074	-44.8467	14.3474	100.166	18.9166	-19.6455	25.2241	-44.7602	14.856	49.0074	-44.8467	14.3474	100.166	18.9166	-19.6455	25.2241	-44.7602
53.2072	33.4745	-53.7052	16.4869	141.968	11.8764	12.5949	52.9849	-16.6659	53.2072	33.4745	-53.7052	16.4869	141.968	11.8764	12.5949	52.9849	-16.6659	53.2072	33.4745	-53.7052	16.4869	141.968	11.8764	12.5949	52.9849	-16.6659
66.5712	-3.02354	-9.79452	25.7982	128.104	14.6537	37.7159	71.086	28.5943	66.5712	-3.02354	-9.79452	25.7982	128.104	14.6537	37.7159	71.086	28.5943	66.5712	-3.02354	-9.79452	25.7982	128.104	14.6537	37.7159	71.086	28.5943
51.043	3.79083	14.6904	-14.824	89.0269	14.4023	44.6236	68.2805	34.0906	51.043	3.79083	14.6904	-14.824	89.0269	14.4023	44.6236	68.2805	34.0906	51.043	3.79083	14.6904	-14.824	89.0269	14.4023	44.6236	68.2805	34.0906
27.0872	23.626	38.1061	-57.1961	22.8911	-7.75765	24.2582	70.2469	54.4197	27.0872	23.626	38.1061	-57.1961	22.8911	-7.75765	24.2582	70.2469	54.4197	27.0872	23.626	38.1061	-57.1961	22.8911	-7.75765	24.2582	70.2469	54.4197
3.42652	21.9222	56.3948	-65.2168	26.5622	-22.0548	-18.4961	74.2164	4.09368	3.42652	21.9222	56.3948	-65.2168	26.5622	-22.0548	-18.4961	74.2164	4.09368	3.42652	21.9222	56.3948	-65.2168	26.5622	-22.0548	-18.4961	74.2164	4.09368
-3.83648	16.7512	114.039	-22.6762	24.7176	-12.3374	-66.962	71.6211	-6.1758	-3.83648	16.7512	114.039	-22.6762	24.7176	-12.3374	-66.962	71.6211	-6.1758	-3.83648	16.7512	114.039	-22.6762	24.7176	-12.3374	-66.962	71.6211	-6.1758
-28.5276	42.3854	127.747	-16.7926	36.971	10.9596	-104.223	73.0555	-7.36729	-28.5276	42.3854	127.747	-16.7926	36.971	10.9596	-104.223	73.0555	-7.36729	-28.5276	42.3854	127.747	-16.7926	36.971	10.9596	-104.223	73.0555	-7.36729
-12.1089	15.4644	34.5129	-9.57318	-9.39175	0.736056	-120.248	67.8141	10.6568	-12.1089	15.4644	34.5129	-9.57318	-9.39175	0.736056	-120.248	67.8141	10.6568	-12.1089	15.4644	34.5129	-9.57318	-9.39175	0.736056	-120.248	67.8141	10.6568
-0.878143	-3.59211	52.5196	-2.17236	-59.9822	7.09056	-113.295	56.07	46.8465	-0.878143	-3.59211	52.5196	-2.17236	-59.9822	7.09056	-113.295	56.07	46.8465	-0.878143	-3.59211	52.5196	-2.17236	-59.9822	7.09056	-113.295	56.07	46.8465
-31.1959	2.28879	76.7797	8.01776	-64.9391	13.3312	-91.5022	24.6666	35.4454	-31.1959	2.28879	76.7797	8.01776	-64.9391	13.3312	-91.5022	24.6666	35.4454	-31.1959	2.28879	76.7797	8.01776	-64.9391	13.3312	-91.5022	24.6666	35.4454
-18.3609	17.4557	-33.0489	18.1677	-66.2808	9.65645	-69.0642	-27.6923	-8.26131	-18.3609	17.4557	-33.0489	18.1677	-66.2808	9.65645	-69.0642	-27.6923	-8.26131	-18.3609	17.4557	-33.0489	18.1677	-66.2808	9.65645	-69.0642	-27.6923	-8.26131
-30.2144	9.9637	-116.704	6.16629	-33.8105	15.523	-62.1925	-42.3287	-25.904	-30.2144	9.9637	-116.704	6.16629	-33.8105	15.523	-62.1925	-42.3287	-25.904	-30.2144	9.9637	-116.704	6.16629	-33.8105	15.523	-62.1925	-42.3287	-25.904
-40.9694	-3.84768	-155.804	16.6362	39.3968	-7.33778	-76.778	-22.0403	-22.9437	-40.9694	-3.84768	-155.804	16.6362	39.3968	-7.33778	-76.778	-22.0403	-22.9437	-40.9694	-3.84768	-155.804	16.6362	39.3968	-7.33778	-76.778	-22.0403	-22.9437
-80.2778	-28.4884	-135.854	24.0971	-16.1946	-13.7485	-98.1252	-4.82716	-9.35161	-80.2778	-28.4884	-135.854	24.0971	-16.1946	-13.7485	-98.1252	-4.82716	-9.35161	-80.2778	-28.4884	-135.854	24.0971	-16.1946	-13.7485	-98.1252	-4.82716	-9.35161
-66.035	-26.4595	-171.645	24.9701	-94.5606	2.94366	-103.662	-6.25365	14.5684	-66.035	-26.4595	-171.645	24.9701	-94.5606	2.94366	-103.662	-6.25365	14.5684	-66.035	-26.4595	-171.645	24.9701	-94.5606	2.94366	-103.662	-6.25365	14.5684
-33.7941	-29.0588	-132.593	15.5768	-93.6955	12.3567	-90.5622	42.6906	43.1676	-33.7941	-29.0588	-132.593	15.5768	-93.6955	12.3567	-90.5622	42.6906	43.1676	-33.7941	-29.0588	-132.593	15.5768	-93.6955	12.3567	-90.5622	42.6906	43.1676
-4.6245	-46.8198	-0.695688	-5.44679	-53.4902	21.1223	-77.7292	91.9578	-20.126	-4.6245	-46.8198	-0.695688	-5.44679	-53.4902	21.1223	-77.7292	91.9578	-20.126	-4.6245	-46.8198	-0.695688	-5.44679	-53.4902	21.1223	-77.7292	91.9578	-20.126
26.9587	-54.2681	27.7228	-4.27394	1.57573	13.99	-81.53	112.177	-25.6809	26.9587	-54.2681	27.7228	-4.27394	1.57573	13.99	-81.53	112.177	-25.6809	26.9587	-54.2681	27.7228	-4.27394	1.57573	13.99	-81.53	112.177	-25.6809
-15.1407	-32.7695	-28.1371	20.5198	4.28262	-1.51383	-99.4713	84.0834	-41.3531	-15.1407	-32.7695	-28.1371	20.5198	4.28262	-1.51383	-99.4713	84.0834	-41.3531	-15.1407	-32.7695	-28.1371	20.5198	4.28262	-1.51383	-99.4713	84.0834	-41.3531
-70.4064	-65.1128	-30.5366	35.4933	33.2233	-14.6771	-111.289	36.0597	-58.9816	-70.4064	-65.1128	-30.5366	35.4933	33.2233	-14.6771	-111.289	36.0597	-58.9816	-70.4064	-65.1128	-30.5366	35.4933	33.2233	-14.6771	-111.289	36.0597	-58.9816
-81.3296	-76.404	-26.2618	27.911	84.47	-12.4496	-95.4395	-92.2427	-68.799	-81.3296	-76.404	-26.2618	27.911	84.47	-12.4496	-95.4395	-92.2427	-68.799	-81.3296	-76.404	-26.2618	27.911	84.47	-12.4496	-95.4395	-92.2427	-68.799
26.787	-83.3822	14.7369	39.978	15.8754	13.3367	-54.3881	-146.331	-27.2175	26.787	-83.3822	14.7369	39.978	15.8754	13.3367	-54.3881	-146.331	-27.2175	26.787	-83.3822	14.7369	39.978	15.8754	13.3367	-54.3881	-146.331	-27.2175
27.088	-89.2988	-37.588	45.7729	18.4061	12.1917	-16.0211	-89.0883	24.4735	27.088	-89.2988	-37.588	45.7729	18.4061	12.1917	-16.0211	-89.0883	24.4735	27.088	-89.2988	-37.588	45.7729	18.4061	12.1917	-16.0211	-89.0883	24.4735
24.5714	-95.7971	-167.639	-12.705	-66.2408	-2.56895	-3.70752	-25.9828	64.574	24.5714	-95.7971	-167.639	-12.705	-66.2408	-2.56895	-3.70752	-25.9828	64.574	24.5714	-95.7971	-167.639	-12.705	-66.2408	-2.56895	-3.70752	-25.9828	64.574
21.6017	-94.688	-244.601	-35.8465	-83.9051	11.8527	-18.2704	-19.043	86.9943	21.6017	-94.688	-244.601	-35.8465	-83.9051	11.8527	-18.2704	-19.043	86.9943	21.6017	-94.688	-244.601	-35.8465	-83.9051	11.8527	-18.2704	-19.043	86.9943
47.9169	-70.4593	-182.389	-34.427	-80.8609	-11.1588	-47.637	-82.7357	71.1211	47.9169	-70.4593	-182.389	-34.427	-80.8609	-11.1588	-47.637	-82.7357	71.1211	47.9169	-70.4593	-182.389	-34.427	-80.8609	-11.1588	-47.637	-82.7357	71.1211
34.9419	-31.0218	-148.395	-41.849	-65.5432	-24.4787	-78.3886	-120.155	18.027	34.9419	-31.0218	-148.395	-41.849	-65.5432	-24.4787	-78.3886	-120.155	18.027	34.9419	-31.0218	-148.395	-41.849	-65.5432	-24.4787	-78.3886	-120.155	18.027
-1.59108	-24.4087	-121.375	-28.2463	-17.0268	-15.6491	-98.6732	-105.446	-4.30928	-1.59108	-24.4087	-121.375	-28.2463	-17.0268	-15.6491	-98.6732	-105.446	-4.30928	-1.59108	-24.4087	-121.375	-28.2463	-17.0268	-15.6491	-98.6732	-105.446	-4.30928
-8.65347	-60.8243	-14.0612	-6.01296	-52.6079	-10.3131	-101.592	-90.2538	-1.50904	-8.65347	-60.8243	-14.0612	-6.01296	-52.6079	-10.3131	-101.592	-90.2538	-1.50904	-8.65347	-60.8243	-14.0612	-6.01296	-52.6079	-10.3131	-101.592	-90.2538	-1.50904
16.5692	-53.1228	-14.9157	21.3284	-49.1817	-14.6044	-88.6477	-40.249	22.0133	16.5692	-53.1228	-14.9157	21.3284	-49.1817	-14.6044	-88.6477	-40.249	22.0133	16.5692	-53.1228	-14.9157	21.3284	-49.1817	-14.6044	-88.6477	-40.249	22.0133
-14.1236	-52.7715	-39.3382	36.7296	-5.60518	-26.0624	-67.1109	-7.91807	47.2537	-14.1236	-52.7715	-39.3382	36.7296	-5.60518	-26.0624	-67.1109	-7.91807	47.2537	-14.1236	-52.7715	-39.3382	36.7296	-5.60518	-26.0624	-67.1109	-7.91807	47.2537
34.5878	-64.2999	-32.0134	35.5589	36.9669	-19.6704	-45.5556	24.4292	89.4949	34.5878	-64.2999	-32.0134	35.5589	36.9669	-19.6704	-45.5556	24.4292	89.4949	34.5878	-64.2999	-32.0134	35.5589	36.9669	-19.6704	-45.5556	24.4292	89.4949
10.2299	-82.1956	31.694	27.0104	107.7	-12.0414	-29.2245	53.8972	87.8054	10.2299	-82.1956	31.694	27.0104	107.7	-12.0414	-29.2245	53.8972	87.8054	10.2299	-82.1956	31.694	27.0104	107.7	-12.0414	-29.2245	53.8972	87.8054
-64.8113	-39.7987	113.845	-11.5575	112.408	-28.0547	-14.2726	51.3233	-39.9989	-64.8113	-39.7987	113.845	-11.5575	112.408	-28.0547	-14.2726	51.3233	-39.9989	-64.8113	-39.7987	113.845	-11.5575	112.408	-28.0547	-14.2726	51.3233	-39.9989
-95.0373	2.60249	-121.123	-9.93667	106.2	-33.8659	8.81164	76.1262	-127.893	-95.0373	2.60249	-121.123	-9.93667	106.2	-33.8659	8.81164	76.1262	-127.893	-95.0373	2.60249	-121.123	-9.93667	106.2	-33.8659	8.81164	76.1262	-127.893
-98.48	-26.5564	-267.733	-5.10474	98.1596	-33.5549	40.9224	91.1903	-99.4022	-98.48	-26.5564	-267.733	-5.10474	98.1596	-33.5549	40.9224	91.1903	-99.4022	-98.48	-26.5564	-267.733	-5.10474	98.1596	-33.5549	40.9224	91.1903	-99.4022
-108.67	-41.8827	-214.648	6.70667	84.5433	-9.96637	68.2864	90.3847	-7.01992	-108.67	-41.8827	-214.648	6.70667	84.5433	-9.96637	68.2864	90.3847	-7.01992	-108.67	-41.8827	-214.648	6.70667	84.5433	-9.96637	68.2864	90.3847	-7.01992
-20.5421	-63.6499	-86.272	6.89718	43.5952	-7.27777	84.3768	76.8784	6.73749	-20.5421	-63.6499	-86.272	6.89718	43.5952	-7.27777	84.3768	76.8784	6.73749	-20.5421	-63.6499	-86.272	6.89718	43.5952	-7.27777	84.3768	76.8784	6.73749
57.6762	-58.9394	77.6583	-14.2106	-1.61464	13.1871	101.493	51.7259	30.3399	57.6762	-58.9394	77.6583	-14.2106	-1.61464	13.1871	101.493	51.7259	30.3399	57.6762	-58.9394	77.6583	-14.2106	-1.61464	13.1871	101.493	51.7259	30.3399
15.4154	-70.958	202.025	-16.2222	-15.6209	21.5295	117.097	43.6667	34.0235	15.4154	-70.958	202.025	-16.2222	-15.6209	21.5295	117.097	43.6667	34.0235	15.4154	-70.958	202.025	-16.2222	-15.6209	21.5295	117.097	43.6667	34.0235
-37.4479	-45.7599	217.15	-3.76549	-3.55359	41.5064	100.605	39.6007	7.56232	-37.4479	-45.7599	217.15	-3.76549	-3.55359	41.5064	100.605	39.6007	7.56232	-37.4479	-45.7599	217.15	-3.76549	-3.55359	41.5064	100.605	39.6007	7.56232
-12.2376	-26.2613	223.901	-25.8239	-28.0488	34.1008	44.5132	32.6613	-55.3231	-12.2376	-26.2613	223.901	-25.8239	-28.0488	34.1008	44.5132	32.6613	-55.3231	-12.2376	-26.2613	223.901	-25.8239	-28.0488	34.1008	44.5132	32.6613	-55.3231
38.1153	-10.3575	234.872	-2.11486	-9.42923	20.1133	-13.9263	18.7318	-59.6248	38.1153	-10.3575	234.872	-2.11486	-9.42923	20.1133	-13.9263	18.7318	-59.6248	38.1153	-10.3575	234.872	-2.11486	-9.42923	20.1133	-13.9263	18.7318	-59.6248
97.9639	-1.9297	231.679	6.84161	-17.3978	19.6208	-48.9907	15.7978	-31.9143	97.9639	-1.9297	231.679	6.84161	-17.3978	19.6208	-48.9907	15.7978	-31.9143	97.9639	-1.9297	231.679	6.84161	-17.3978	19.6208	-48.9907	15.7978	-31.9143
86.3167	-5.05873	238.281	2.14222	-48.8179	17.5977	-78.1016	4.83916	13.4571	86.3167	-5.05873	238.281	2.14222	-48.8179	17.5977	-78.1016	4.83916	13.4571	86.3167	-5.05873	238.281	2.14222	-48.8179	17.5977	-78.1016	4.83916	13.4571
119.962	-11.0792	208.087	-17.4443	-44.3017	27.5098	-121.539	23.8271	-2.18341	119.962	-11.0792	208.087	-17.4443	-44.3017	27.5098	-121.539	23.8271	-2.18341	119.962	-11.0792	208.087	-17.4443	-44.3017	27.5098	-121.539	23.8271	-2.18341
-55.538	21.8059	147.148	-28.7338	-40.1532	26.2018	-166.155	3.1163	-4.59842	-55.538	21.8059	147.148	-28.7338	-40.1532	26.2018	-166.155	3.1163	-4.59842	-55.538	21.8059	147.148	-28.7338	-40.1532	26.2018	-166.155	3.1163	-4.59842
-186.071	19.0597	82.0736	-20.2734	-1.58183	18.4432	-182.353	-57.6294	-3.12587	-186.071	19.0597	82.0736	-20.2734	-1.58183	18.4432	-182.353	-57.6294	-3.12587	-186.071	19.0597	82.0736	-20.2734	-1.58183	18.4432	-182.353	-57.6294	-3.12587
-166.6	16.424	48.0145	-18.9009	29.0998	27.7864	-152.351	-30.6968	-16.3193	-166.6	16.424	48.0145	-18.9009	29.0998	27.7864	-152.351	-30.6968	-16.3193	-166.6	16.424	48.0145	-18.9009	29.0998	27.7864	-152.351	-30.6968	-16.3193
-5.47916	20.9647	15.3641	-9.36313	34.824	11.1845	-77.8841	19.5273	-14.5881	-5.47916	20.9647	15.3641	-9.36313	34.824	11.1845	-77.8841	19.5273	-14.5881	-5.47916	20.9647	15.3641	-9.36313	34.824	11.1845	-77.8841	19.5273	-14.5881
70.3012	14.4816	28.2297	-3.39624	71.9755	12.2662	25.1658	115.099	18.4294	70.3012	14.4816	28.2297	-3.39624	71.9755	12.2662	25.1658	115.099	18.4294	70.3012	14.4816	28.2297	-3.39624	71.9755	12.2662	25.1658	115.099	18.4294
106.286	-24.3481	-8.7859	15.5185	83.4564	37.7937	133.27	132.162	19.3668	106.286	-24.3481	-8.7859	15.5185	83.4564	37.7937	133.27	132.162	19.3668	106.286	-24.3481	-8.7859	15.5185	83.4564	37.7937	133.27	132.162	19.3668
154.21	-19.1259	-69.4837	34.7805	89.9026	36.4779	221.896	39.3448	8.26312	154.21	-19.1259	-69.4837	34.7805	89.9026	36.4779	221.896	39.3448	8.26312	154.21	-19.1259	-69.4837	34.7805	89.9026	36.4779	221.896	39.3448	8.26312
236.094	5.64822	-129.321	77.925	67.768	29.1935	272.529	-77.7616	24.1601	236.094	5.64822	-129.321	77.925	67.768	29.1935	272.529	-77.7616	24.1601	236.094	5.64822	-129.321	77.925	67.768	29.1935	272.529	-77.7616	24.1601
169.604	17.1509	-165.163	38.742	3.16991	21.7967	278.604	-169.221	2.38328	169.604	17.1509	-165.163	38.742	3.16991	21.7967	278.604	-169.221	2.38328	169.604	17.1509	-165.163	38.742	3.16991	21.7967	278.604	-169.221	2.38328
136.972	6.72264	-169.129	10.0659	18.9019	20.5577	247.373	-178.836	12.9276	136.972	6.72264	-169.129	10.0659	18.9019	20.5577	247.373	-178.836	12.9276	136.972	6.72264	-169.129	10.0659	18.9019	20.5577	247.373	-178.836	12.9276
32.1369	42.418	-134.685	9.17283	4.10012	10.524	194.061	-149.903	25.1805	32.1369	42.418	-134.685	9.17283	4.10012	10.524	194.061	-149.903	25.1805	32.1369	42.418	-134.685	9.17283	4.10012	10.524	194.061	-149.903	25.1805
-101.773	65.6459	-93.1397	39.0196	-26.5464	-1.75829	132.427	-115.739	-29.9425	-101.773	65.6459	-93.1397	39.0196	-26.5464	-1.75829	132.427	-115.739	-29.9425	-101.773	65.6459	-93.1397	39.0196	-26.5464	-1.75829	132.427	-115.739	-29.9425
-43.1024	40.6678	-96.9423	8.42884	-55.0757	-13.7257	73.5993	-65.1006	2.45875	-43.1024	40.6678	-96.9423	8.42884	-55.0757	-13.7257	73.5993	-65.1006	2.45875	-43.1024	40.6678	-96.9423	8.42884	-55.0757	-13.7257	73.5993	-65.1006	2.45875
-37.1607	23.1514	-119.63	-6.61809	-75.7446	-27.2936	26.546	-37.804	17.8902	-37.1607	23.1514	-119.63	-6.61809	-75.7446	-27.2936	26.546	-37.804	17.8902	-37.1607	23.1514	-119.63	-6.61809	-75.7446	-27.2936	26.546	-37.804	17.8902
-7.16313	-10.1573	-33.3963	3.66813	-76.2229	-37.1169	-6.67173	-10.2212	8.034	-7.16313	-10.1573	-33.3963	3.66813	-76.2229	-37.1169	-6.67173	-10.2212	8.034	-7.16313	-10.1573	-33.3963	3.66813	-76.2229	-37.1169	-6.67173	-10.2212	8.034
46.4531	-15.6714	24.7039	-14.5356	-23.585	-30.8099	-28.9269	7.33391	14.2609	46.4531	-15.6714	24.7039	-14.5356	-23.585	-30.8099	-28.9269	7.33391	14.2609	46.4531	-15.6714	24.7039	-14.5356	-23.585	-30.8099	-28.9269	7.33391	14.2609
49.4313	-4.9588	-40.4192	-43.2442	-48.1232	-41.0849	-43.3304	26.1896	38.9309	49.4313	-4.9588	-40.4192	-43.2442	-48.1232	-41.0849	-43.3304	26.1896	38.9309	49.4313	-4.9588	-40.4192	-43.2442	-48.1232	-41.0849	-43.3304	26.1896	38.9309
-18.5291	39.7818	-18.5834	-40.5697	-109.674	-30.6539	-56.8232	38.8898	48.8419	-18.5291	39.7818	-18.5834	-40.5697	-109.674	-30.6539	-56.8232	38.8898	48.8419	-18.5291	39.7818	-18.5834	-40.5697	-109.674	-30.6539	-56.8232	38.8898	48.8419
-4.08939	53.3309	13.8163	-43.5118	-111.065	-38.276	-82.4772	47.4058	13.7344	-4.08939	53.3309	13.8163	-43.5118	-111.065	-38.276	-82.4772	47.4058	13.7344	-4.08939	53.3309	13.8163	-43.5118	-111.065	-38.276	-82.4772	47.4058	13.7344
38.528	82.4747	-68.155	-15.9531	-71.773	-31.4728	-126.782	52.9946	-11.7626	38.528	82.4747	-68.155	-15.9531	-71.773	-31.4728	-126.782	52.9946	-11.7626	38.528	82.4747	-68.155	-15.9531	-71.773	-31.4728	-126.782	52.9946	-11.7626
322.104	55.9958	-62.753	18.2929	-55.4196	-21.2974	-178.978	46.1154	5.68766	322.104	55.9958	-62.753	18.2929	-55.4196	-21.2974	-178.978	46.1154	5.68766	322.104	55.9958	-62.753	18.2929	-55.4196	-21.2974	-178.978	46.1154	5.68766
74.2787	35.8616	-58.1226	32.2206	5.74631	1.11299	-221.411	33.2264	-12.2803	74.2787	35.8616	-58.1226	32.2206	5.74631	1.11299	-221.411	33.2264	-12.2803	74.2787	35.8616	-58.1226	32.2206	5.74631	1.11299	-221.411	33.2264	-12.2803
-283.366	72.5695	-29.9346	-0.623959	22.1495	-18.4627	-243.126	28.7723	-17.4056	-283.366	72.5695	-29.9346	-0.623959	22.1495	-18.4627	-243.126	28.7723	-17.4056	-283.366	72.5695	-29.9346	-0.623959	22.1495	-18.4627	-243.126	28.7723	-17.4056
-434.459	53.5796	-24.5031	9.28453	33.436	-21.7118	-238.423	21.1335	-79.9864	-434.459	53.5796	-24.5031	9.28453	33.436	-21.7118	-238.423	21.1335	-79.9864	-434.459	53.5796	-24.5031	9.28453	33.436	-21.7118	-238.423	21.1335	-79.9864
-312.566	36.6725	-22.1817	55.0378	54.3896	-9.50296	-201.313	24.1027	-21.5816	-312.566	36.6725	-22.1817	55.0378	54.3896	-9.50296	-201.313	24.1027	-21.5816	-312.566	36.6725	-22.1817	55.0378	54.3896	-9.50296	-201.313	24.1027	-21.5816
-165.498	-9.72436	-53.2151	58.1813	30.7602	5.77337	-134.166	22.0271	-21.745	-165.498	-9.72436	-53.2151	58.1813	30.7602	5.77337	-134.166	22.0271	-21.745	-165.498	-9.72436	-53.2151	58.1813	30.7602	5.77337	-134.166	22.0271	-21.745
114.621	-19.3357	-15.4259	30.0288	11.1752	18.5396	-53.502	-1.65674	-2.51296	114.621	-19.3357	-15.4259	30.0288	11.1752	18.5396	-53.502	-1.65674	-2.51296	114.621	-19.3357	-15.4259	30.0288	11.1752	18.5396	-53.502	-1.65674	-2.51296
126.422	-8.35352	105.902	-1.97081	32.7044	17.9326	13.7106	-2.65444	24.7469	126.422	-8.35352	105.902	-1.97081	32.7044	17.9326	13.7106	-2.65444	24.7469	126.422	-8.35352	105.902	-1.97081	32.7044	17.9326	13.7106	-2.65444	24.7469
30.0636	36.4572	-23.9007	-27.9415	-51.4562	7.79631	45.7537	-4.72536	28.5795	30.0636	36.4572	-23.9007	-27.9415	-51.4562	7.79631	45.7537	-4.72536	28.5795	30.0636	36.4572	-23.9007	-27.9415	-51.4562	7.79631	45.7537	-4.72536	28.5795
124.393	79.6526	-131.694	-21.3429	-86.8766	14.1039	41.9278	-13.502	5.39034	124.393	79.6526	-131.694	-21.3429	-86.8766	14.1039	41.9278	-13.502	5.39034	124.393	79.6526	-131.694	-21.3429	-86.8766	14.1039	41.9278	-13.502	5.39034
169.369	85.0198	-138.018	-6.2209	-85.1309	7.52849	15.3336	-18.3398	16.0437	169.369	85.0198	-138.018	-6.2209	-85.1309	7.52849	15.3336	-18.3398	16.0437	169.369	85.0198	-138.018	-6.2209	-85.1309	7.52849	15.3336	-18.3398	16.0437
5.03922	57.9052	-83.2921	37.9665	50.655	-4.37998	-20.7506	-45.1405	27.1681	5.03922	57.9052	-83.2921	37.9665	50.655	-4.37998	-20.7506	-45.1405	27.1681	5.03922	57.9052	-83.2921	37.9665	50.655	-4.37998	-20.7506	-45.1405	27.1681
-117.632	21.3025	-58.2592	10.1813	95.3302	-17.8555	-55.2996	-17.3679	3.75211	-117.632	21.3025	-58.2592	10.1813	95.3302	-17.8555	-55.2996	-17.3679	3.75211	-117.632	21.3025	-58.2592	10.1813	95.3302	-17.8555	-55.2996	-17.3679	3.75211
-450.543	-17.2083	-61.4947	-45.1181	67.4646	-41.7278	-75.8958	7.61727	10.3602	-450.543	-17.2083	-61.4947	-45.1181	67.4646	-41.7278	-75.8958	7.61727	10.3602	-450.543	-17.2083	-61.4947	-45.1181	67.4646	-41.7278	-75.8958	7.61727	10.3602
-574.657	-15.833	4.38586	-51.3279	78.7662	-41.5623	-70.4046	5.37103	-2.72841	-574.657	-15.833	4.38586	-51.3279	78.7662	-41.5623	-70.4046	5.37103	-2.72841	-574.657	-15.833	4.38586	-51.3279	78.7662	-41.5623	-70.4046	5.37103	-2.72841
-361.224	-12.6652	106.417	-5.24446	80.704	-35.8864	-41.4471	21.9273	-4.95977	-361.224	-12.6652	106.417	-5.24446	80.704	-35.8864	-41.4471	21.9273	-4.95977	-361.224	-12.6652	106.417	-5.24446	80.704	-35.8864	-41.4471	21.9273	-4.95977
-71.1913	11.9408	96.8713	46.1303	76.6695	-19.2326	-7.79498	-7.63608	26.0097	-71.1913	11.9408	96.8713	46.1303	76.6695	-19.2326	-7.79498	-7.63608	26.0097	-71.1913	11.9408	96.8713	46.1303	76.6695	-19.2326	-7.79498	-7.63608	26.0097
176.873	35.3261	36.8692	33.8907	88.9947	-5.33291	18.133	-37.0804	3.66802	176.873	35.3261	36.8692	33.8907	88.9947	-5.33291	18.133	-37.0804	3.66802	176.873	35.3261	36.8692	33.8907	88.9947	-5.33291	18.133	-37.0804	3.66802
338.516	42.563	13.4628	23.2477	65.1208	6.31121	35.3049	-16.8109	5.49404	338.516	42.563	13.4628	23.2477	65.1208	6.31121	35.3049	-16.8109	5.49404	338.516	42.563	13.4628	23.2477	65.1208	6.31121	35.3049	-16.8109	5.49404
432.852	44.1571	5.13175	12.6245	42.8164	15.379	38.9278	27.9033	-7.77042	432.852	44.1571	5.13175	12.6245	42.8164	15.379	38.9278	27.9033	-7.77042	432.852	44.1571	5.13175	12.6245	42.8164	15.379	38.9278	27.9033	-7.77042
544.539	72.8492	31.7728	-6.13664	26.5057	28.5327	23.8679	50.9808	9.43489	544.539	72.8492	31.7728	-6.13664	26.5057	28.5327	23.8679	50.9808	9.43489	544.539	72.8492	31.7728	-6.13664	26.5057	28.5327	23.8679	50.9808	9.43489
421.836	27.0864	51.513	20.2859	0.355921	58.9888	-4.26905	-17.5896	-12.0892	421.836	27.0864	51.513	20.2859	0.355921	58.9888	-4.26905	-17.5896	-12.0892	421.836	27.0864	51.513	20.2859	0.355921	58.9888	-4.26905	-17.5896	-12.0892
309.752	14.0169	77.0801	27.5838	-15.0815	42.9208	-35.7247	-59.765	145.066	309.752	14.0169	77.0801	27.5838	-15.0815	42.9208	-35.7247	-59.765	145.066	309.752	14.0169	77.0801	27.5838	-15.0815	42.9208	-35.7247	-59.765	145.066
182.371	-19.0924	17.0757	37.2511	-37.1877	51.6323	-63.4639	-48.2917	12.5732	182.371	-19.0924	17.0757	37.2511	-37.1877	51.6323	-63.4639	-48.2917	12.5732	182.371	-19.0924	17.0757	37.2511	-37.1877	51.6323	-63.4639	-48.2917	12.5732
181.135	-14.819	-2.28727	33.0451	-41.4712	44.7592	-83.4641	-37.8856	-220.573	181.135	-14.819	-2.28727	33.0451	-41.4712	44.7592	-83.4641	-37.8856	-220.573	181.135	-14.819	-2.28727	33.0451	-41.4712	44.7592	-83.4641	-37.8856	-220.573
130.83	14.7938	-28.7381	12.0021	-41.4106	18.1508	-94.3697	-44.4343	-260.095	130.83	14.7938	-28.7381	12.0021	-41.4106	18.1508	-94.3697	-44.4343	-260.095	130.83	14.7938	-28.7381	12.0021	-41.4106	18.1508	-94.3697	-44.4343	-260.095
131.857	-10.4927	-36.3028	3.80834	0.734396	9.55928	-94.3842	-8.13773	-168.126	131.857	-10.4927	-36.3028	3.80834	0.734396	9.55928	-94.3842	-8.13773	-168.126	131.857	-10.4927	-36.3028	3.80834	0.734396	9.55928	-94.3842	-8.13773	-168.126
128.515	-23.0002	-37.1801	-39.2986	-24.8627	-5.00758	-78.0944	20.5207	-7.17578	128.515	-23.0002	-37.1801	-39.2986	-24.8627	-5.00758	-78.0944	20.5207	-7.17578	128.515	-23.0002	-37.1801	-39.2986	-24.8627	-5.00758	-78.0944	20.5207	-7.17578
78.3242	-41.7359	-18.9202	-83.9086	-99.6012	-1.60486	-47.2406	36.6727	137.695	78.3242	-41.7359	-18.9202	-83.9086	-99.6012	-1.60486	-47.2406	36.6727	137.695	78.3242	-41.7359	-18.9202	-83.9086	-99.6012	-1.60486	-47.2406	36.6727	137.695
-15.1295	3.67443	-64.1964	-123.045	-154.682	5.68349	-18.3712	36.0603	88.3457	-15.1295	3.67443	-64.1964	-123.045	-154.682	5.68349	-18.3712	36.0603	88.3457	-15.1295	3.67443	-64.1964	-123.045	-154.682	5.68349	-18.3712	36.0603	88.3457
-85.2047	6.59504	-38.5463	-142.554	-179.418	9.527	-6.61313	31.4607	-19.6548	-85.2047	6.59504	-38.5463	-142.554	-179.418	9.527	-6.61313	31.4607	-19.6548	-85.2047	6.59504	-38.5463	-142.554	-179.418	9.527	-6.61313	31.4607	-19.6548
-86.0977	5.58224	-9.68111	-124.779	-126.413	-7.86622	-5.75404	58.2143	-14.217	-86.0977	5.58224	-9.68111	-124.779	-126.413	-7.86622	-5.75404	58.2143	-14.217	-86.0977	5.58224	-9.68111	-124.779	-126.413	-7.86622	-5.75404	58.2143	-14.217
-79.3625	-20.6942	-19.4679	-73.5794	-77.5944	-2.90114	10.5364	42.0901	75.1929	-79.3625	-20.6942	-19.4679	-73.5794	-77.5944	-2.90114	10.5364	42.0901	75.1929	-79.3625	-20.6942	-19.4679	-73.5794	-77.5944	-2.90114	10.5364	42.0901	75.1929
-100.768	-21.0634	-92.8381	-35.5695	-16.0731	-14.4534	58.7897	34.3689	98.4815	-100.768	-21.0634	-92.8381	-35.5695	-16.0731	-14.4534	58.7897	34.3689	98.4815	-100.768	-21.0634	-92.8381	-35.5695	-16.0731	-14.4534	58.7897	34.3689	98.4815
-140.498	-27.2024	-92.8501	-2.95855	55.7238	-30.1093	113.486	5.83762	-23.117	-140.498	-27.2024	-92.8501	-2.95855	55.7238	-30.1093	113.486	5.83762	-23.117	-140.498	-27.2024	-92.8501	-2.95855	55.7238	-30.1093	113.486	5.83762	-23.117
-148.374	-10.6243	-118.657	4.53387	80.7602	-39.0915	129.575	1.83883	-81.6082	-148.374	-10.6243	-118.657	4.53387	80.7602	-39.0915	129.575	1.83883	-81.6082	-148.374	-10.6243	-118.657	4.53387	80.7602	-39.0915	129.575	1.83883	-81.6082
-143.426	-1.66918	-109.824	18.5401	115.156	-27.2376	91.7623	-19.4153	16.566	-143.426	-1.66918	-109.824	18.5401	115.156	-27.2376	91.7623	-19.4153	16.566	-143.426	-1.66918	-109.824	18.5401	115.156	-27.2376	91.7623	-19.4153	16.566
-135.126	29.9918	-113.894	47.3959	133.16	16.3092	22.2735	-28.1693	-9.42644	-135.126	29.9918	-113.894	47.3959	133.16	16.3092	22.2735	-28.1693	-9.42644	-135.126	29.9918	-113.894	47.3959	133.16	16.3092	22.2735	-28.1693	-9.42644
-121.62	29.5452	-70.6073	51.8456	89.7423	23.6299	-47.9642	-19.0765	12.1618	-121.62	29.5452	-70.6073	51.8456	89.7423	23.6299	-47.9642	-19.0765	12.1618	-121.62	29.5452	-70.6073	51.8456	89.7423	23.6299	-47.9642	-19.0765	12.1618
-106.665	22.7083	15.3141	65.1291	66.465	24.7688	-104.002	-28.8833	12.085	-106.665	22.7083	15.3141	65.1291	66.465	24.7688	-104.002	-28.8833	12.085	-106.665	22.7083	15.3141	65.1291	66.465	24.7688	-104.002	-28.8833	12.085
-129.451	-7.07554	38.9767	66.7717	69.4714	26.3224	-144.651	9.4895	-53.0828	-129.451	-7.07554	38.9767	66.7717	69.4714	26.3224	-144.651	9.4895	-53.0828	-129.451	-7.07554	38.9767	66.7717	69.4714	26.3224	-144.651	9.4895	-53.0828
-134.893	-26.8019	74.118	25.5018	39.5986	19.4304	-168.866	44.7703	-36.1488	-134.893	-26.8019	74.118	25.5018	39.5986	19.4304	-168.866	44.7703	-36.1488	-134.893	-26.8019	74.118	25.5018	39.5986	19.4304	-168.866	44.7703	-36.1488
-139.076	-40.4316	35.3953	9.58864	-55.7126	29.7358	-170.723	50.3952	27.0563	-139.076	-40.4316	35.3953	9.58864	-55.7126	29.7358	-170.723	50.3952	27.0563	-139.076	-40.4316	35.3953	9.58864	-55.7126	29.7358	-170.723	50.3952	27.0563
-75.5499	-16.9372	6.88423	39.966	-193.04	30.1434	-146.409	51.1892	27.9251	-75.5499	-16.9372	6.88423	39.966	-193.04	30.1434	-146.409	51.1892	27.9251	-75.5499	-16.9372	6.88423	39.966	-193.04	30.1434	-146.409	51.1892	27.9251
-61.3329	-10.0724	-59.2241	32.5066	-202.096	41.4817	-99.015	38.056	42.6409	-61.3329	-10.0724	-59.2241	32.5066	-202.096	41.4817	-99.015	38.056	42.6409	-61.3329	-10.0724	-59.2241	32.5066	-202.096	41.4817	-99.015	38.056	42.6409
-136.328	-16.6889	-182.869	25.2536	-109.109	38.5866	-36.9454	-5.5354	44.4225	-136.328	-16.6889	-182.869	25.2536	-109.109	38.5866	-36.9454	-5.5354	44.4225	-136.328	-16.6889	-182.869	25.2536	-109.109	38.5866	-36.9454	-5.5354	44.4225
-99.0091	-12.713	-181.864	9.11628	-26.9089	39.2071	27.8378	-5.95021	44.0684	-99.0091	-12.713	-181.864	9.11628	-26.9089	39.2071	27.8378	-5.95021	44.0684	-99.0091	-12.713	-181.864	9.11628	-26.9089	39.2071	27.8378	-5.95021	44.0684
-5.06103	-15.8902	-108.334	17.476	70.2127	35.7681	83.1732	-0.497217	110.01	-5.06103	-15.8902	-108.334	17.476	70.2127	35.7681	83.1732	-0.497217	110.01	-5.06103	-15.8902	-108.334	17.476	70.2127	35.7681	83.1732	-0.497217	110.01
-4.13797	-6.45051	-24.2335	49.3362	140.132	29.1284	120.744	-60.7182	139.953	-4.13797	-6.45051	-24.2335	49.3362	140.132	29.1284	120.744	-60.7182	139.953	-4.13797	-6.45051	-24.2335	49.3362	140.132	29.1284	120.744	-60.7182	139.953
-12.5244	15.2679	23.5401	35.5126	187.933	22.4025	140.83	-38.003	111.424	-12.5244	15.2679	23.5401	35.5126	187.933	22.4025	140.83	-38.003	111.424	-12.5244	15.2679	23.5401	35.5126	187.933	22.4025	140.83	-38.003	111.424
-65.7926	15.6772	72.9703	-26.8002	178.919	-4.17048	152.496	83.9074	133.615	-65.7926	15.6772	72.9703	-26.8002	178.919	-4.17048	152.496	83.9074	133.615	-65.7926	15.6772	72.9703	-26.8002	178.919	-4.17048	152.496	83.9074	133.615
-78.5988	1.27248	101.662	-66.8448	130.482	-49.6605	162.303	79.8853	-17.8363	-78.5988	1.27248	101.662	-66.8448	130.482	-49.6605	162.303	79.8853	-17.8363	-78.5988	1.27248	101.662	-66.8448	130.482	-49.6605	162.303	79.8853	-17.8363
-70.7957	-9.93294	81.7404	-70.5235	140.316	-56.4168	166.037	10.9452	-44.0885	-70.7957	-9.93294	81.7404	-70.5235	140.316	-56.4168	166.037	10.9452	-44.0885	-70.7957	-9.93294	81.7404	-70.5235	140.316	-56.4168	166.037	10.9452	-44.0885
-84.4481	0.179973	71.4814	-29.5603	86.571	-34.3405	157.078	-36.1689	-44.058	-84.4481	0.179973	71.4814	-29.5603	86.571	-34.3405	157.078	-36.1689	-44.058	-84.4481	0.179973	71.4814	-29.5603	86.571	-34.3405	157.078	-36.1689	-44.058
-143.562	19.2193	89.0741	-6.54073	35.5723	-34.6701	136.582	-31.3668	-48.9907	-143.562	19.2193	89.0741	-6.54073	35.5723	-34.6701	136.582	-31.3668	-48.9907	-143.562	19.2193	89.0741	-6.54073	35.5723	-34.6701	136.582	-31.3668	-48.9907
-137.998	3.81054	137.445	-3.28488	-17.0401	-26.8361	101.414	-15.7656	-30.4694	-137.998	3.81054	137.445	-3.28488	-17.0401	-26.8361	101.414	-15.7656	-30.4694	-137.998	3.81054	137.445	-3.28488	-17.0401	-26.8361	101.414	-15.7656	-30.4694
-135.15	-27.2047	119.906	-10.2823	-29.9647	16.4674	40.8667	-12.9312	-10.6158	-135.15	-27.2047	119.906	-10.2823	-29.9647	16.4674	40.8667	-12.9312	-10.6158	-135.15	-27.2047	119.906	-10.2823	-29.9647	16.4674	40.8667	-12.9312	-10.6158
-103.394	-35.4094	84.12	12.3468	-92.6684	37.9771	-44.9865	-29.9587	-0.762819	-103.394	-35.4094	84.12	12.3468	-92.6684	37.9771	-44.9865	-29.9587	-0.762819	-103.394	-35.4094	84.12	12.3468	-92.6684	37.9771	-44.9865	-29.9587	-0.762819
-21.9996	-38.7165	-35.1032	23.1656	-114.456	13.5545	-136.238	-23.9967	8.76396	-21.9996	-38.7165	-35.1032	23.1656	-114.456	13.5545	-136.238	-23.9967	8.76396	-21.9996	-38.7165	-35.1032	23.1656	-114.456	13.5545	-136.238	-23.9967	8.76396
78.2492	-34.1928	-62.2862	25.5705	-76.2315	1.86206	-207.421	15.7311	3.81139	78.2492	-34.1928	-62.2862	25.5705	-76.2315	1.86206	-207.421	15.7311	3.81139	78.2492	-34.1928	-62.2862	25.5705	-76.2315	1.86206	-207.421	15.7311	3.81139
105.926	-38.8202	51.7183	53.0496	-38.6267	-22.5053	-242.17	36.4034	-14.2261	105.926	-38.8202	51.7183	53.0496	-38.6267	-22.5053	-242.17	36.4034	-14.2261	105.926	-38.8202	51.7183	53.0496	-38.6267	-22.5053	-242.17	36.4034	-14.2261
9.96284	-30.3647	81.8042	47.7206	-24.6539	5.23889	-234.111	11.3082	-21.4631	9.96284	-30.3647	81.8042	47.7206	-24.6539	5.23889	-234.111	11.3082	-21.4631	9.96284	-30.3647	81.8042	47.7206	-24.6539	5.23889	-234.111	11.3082	-21.4631
7.11536	2.54167	-40.8726	40.9158	-23.2201	27.1529	-181.159	-23.6172	-20.0056	7.11536	2.54167	-40.8726	40.9158	-23.2201	27.1529	-181.159	-23.6172	-20.0056	7.11536	2.54167	-40.8726	40.9158	-23.2201	27.1529	-181.159	-23.6172	-20.0056
103.416	3.78998	-20.3362	22.4421	-10.3943	34.588	-90.3545	-43.2606	-39.6999	103.416	3.78998	-20.3362	22.4421	-10.3943	34.588	-90.3545	-43.2606	-39.6999	103.416	3.78998	-20.3362	22.4421	-10.3943	34.588	-90.3545	-43.2606	-39.6999
152.268	16.9451	-3.67698	32.2666	36.9224	24.2389	10.0957	-26.0688	-34.5058	152.268	16.9451	-3.67698	32.2666	36.9224	24.2389	10.0957	-26.0688	-34.5058	152.268	16.9451	-3.67698	32.2666	36.9224	24.2389	10.0957	-26.0688	-34.5058
179.682	10.9193	-39.0305	23.5436	53.8007	0.0084989	76.543	-9.73824	-31.7038	179.682	10.9193	-39.0305	23.5436	53.8007	0.0084989	76.543	-9.73824	-31.7038	179.682	10.9193	-39.0305	23.5436	53.8007	0.0084989	76.543	-9.73824	-31.7038
183.14	0.274495	-130.013	-11.9357	22.7763	-17.4115	84.9106	2.72173	8.19629	183.14	0.274495	-130.013	-11.9357	22.7763	-17.4115	84.9106	2.72173	8.19629	183.14	0.274495	-130.013	-11.9357	22.7763	-17.4115	84.9106	2.72173	8.19629
149.477	-7.1306	-190.945	-57.9796	9.02612	-38.877	47.1411	8.3998	39.8481	149.477	-7.1306	-190.945	-57.9796	9.02612	-38.877	47.1411	8.3998	39.8481	149.477	-7.1306	-190.945	-57.9796	9.02612	-38.877	47.1411	8.3998	39.8481
133.79	3.79503	-218.596	-17.575	33.5092	-55.9394	-11.418	28.6751	29.333	133.79	3.79503	-218.596	-17.575	33.5092	-55.9394	-11.418	28.6751	29.333	133.79	3.79503	-218.596	-17.575	33.5092	-55.9394	-11.418	28.6751	29.333
110.442	2.6273	-203.109	11.5253	24.1677	-62.794	-66.8349	28.0249	-12.5985	110.442	2.6273	-203.109	11.5253	24.1677	-62.794	-66.8349	28.0249	-12.5985	110.442	2.6273	-203.109	11.5253	24.1677	-62.794	-66.8349	28.0249	-12.5985
66.3116	9.22397	-149.759	-35.2323	-37.8965	-65.0134	-96.1858	30.4301	-44.6372	66.3116	9.22397	-149.759	-35.2323	-37.8965	-65.0134	-96.1858	30.4301	-44.6372	66.3116	9.22397	-149.759	-35.2323	-37.8965	-65.0134	-96.1858	30.4301	-44.6372
-18.6686	4.12534	-100.205	-24.637	-60.0502	-50.8037	-87.0651	36.5105	-25.949	-18.6686	4.12534	-100.205	-24.637	-60.0502	-50.8037	-87.0651	36.5105	-25.949	-18.6686	4.12534	-100.205	-24.637	-60.0502	-50.8037	-87.0651	36.5105	-25.949
-63.8823	0.66584	-54.0422	-20.885	-64.312	-29.7754	-45.2804	25.1365	-26.4384	-63.8823	0.66584	-54.0422	-20.885	-64.312	-29.7754	-45.2804	25.1365	-26.4384	-63.8823	0.66584	-54.0422	-20.885	-64.312	-29.7754	-45.2804	25.1365	-26.4384
-100.183	4.9419	10.0916	-19.5691	-60.3906	-21.8761	14.3257	28.7304	-19.3099	-100.183	4.9419	10.0916	-19.5691	-60.3906	-21.8761	14.3257	28.7304	-19.3099	-100.183	4.9419	10.0916	-19.5691	-60.3906	-21.8761	14.3257	28.7304	-19.3099
-99.9268	-0.505747	17.4506	4.94735	-47.4866	-4.11809	75.3949	29.505	-34.0236	-99.9268	-0.505747	17.4506	4.94735	-47.4866	-4.11809	75.3949	29.505	-34.0236	-99.9268	-0.505747	17.4506	4.94735	-47.4866	-4.11809	75.3949	29.505	-34.0236
-83.0702	8.55907	20.592	31.0241	-82.4793	3.3282	121.261	26.3293	-51.1077	-83.0702	8.55907	20.592	31.0241	-82.4793	3.3282	121.261	26.3293	-51.1077	-83.0702	8.55907	20.592	31.0241	-82.4793	3.3282	121.261	26.3293	-51.1077
-65.481	-3.23909	12.3164	31.6345	-50.0797	-0.508615	139.196	1.21141	-30.4439	-65.481	-3.23909	12.3164	31.6345	-50.0797	-0.508615	139.196	1.21141	-30.4439	-65.481	-3.23909	12.3164	31.6345	-50.0797	-0.508615	139.196	1.21141	-30.4439
-58.2375	-9.48658	-20.5734	27.4904	-27.1675	14.9318	125.835	-7.06253	-18.2202	-58.2375	-9.48658	-20.5734	27.4904	-27.1675	14.9318	125.835	-7.06253	-18.2202	-58.2375	-9.48658	-20.5734	27.4904	-27.1675	14.9318	125.835	-7.06253	-18.2202
-17.5762	-13.6756	-96.3725	13.6648	-68.6213	-2.54273	88.2675	-22.0104	20.1646	-17.5762	-13.6756	-96.3725	13.6648	-68.6213	-2.54273	88.2675	-22.0104	20.1646	-17.5762	-13.6756	-96.3725	13.6648	-68.6213	-2.54273	88.2675	-22.0104	20.1646
-55.1455	-20.7619	-93.5717	18.7709	-73.7066	8.80263	39.4102	-15.8635	45.6442	-55.1455	-20.7619	-93.5717	18.7709	-73.7066	8.80263	39.4102	-15.8635	45.6442	-55.1455	-20.7619	-93.5717	18.7709	-73.7066	8.80263	39.4102	-15.8635	45.6442
-14.5915	-12.342	97.0852	22.0434	-28.6149	-8.72735	-6.41835	21.8781	27.8996	-14.5915	-12.342	97.0852	22.0434	-28.6149	-8.72735	-6.41835	21.8781	27.8996	-14.5915	-12.342	97.0852	22.0434	-28.6149	-8.72735	-6.41835	21.8781	27.8996
46.6652	-23.0075	222.831	-4.77387	-4.90403	-29.0184	-38.508	14.8225	-5.0869	46.6652	-23.0075	222.831	-4.77387	-4.90403	-29.0184	-38.508	14.8225	-5.0869	46.6652	-23.0075	222.831	-4.77387	-4.90403	-29.0184	-38.508	14.8225	-5.0869
73.2117	-11.2632	130.751	-9.50606	26.1434	-27.2469	-51.2868	18.1021	13.8359	73.2117	-11.2632	130.751	-9.50606	26.1434	-27.2469	-51.2868	18.1021	13.8359	73.2117	-11.2632	130.751	-9.50606	26.1434	-27.2469	-51.2868	18.1021	13.8359
136.755	2.45058	-11.4506	9.62004	9.78154	8.92748	-47.858	9.988	1.71361	136.755	2.45058	-11.4506	9.62004	9.78154	8.92748	-47.858	9.988	1.71361	136.755	2.45058	-11.4506	9.62004	9.78154	8.92748	-47.858	9.988	1.71361
17.2015	2.91354	-127.654	-6.75092	13.8788	35.4426	-42.3156	4.59828	8.32581	17.2015	2.91354	-127.654	-6.75092	13.8788	35.4426	-42.3156	4.59828	8.32581	17.2015	2.91354	-127.654	-6.75092	13.8788	35.4426	-42.3156	4.59828	8.32581
54.5379	-2.71102	-103.93	-29.0075	52.8904	54.1924	-49.004	26.4601	13.0398	54.5379	-2.71102	-103.93	-29.0075	52.8904	54.1924	-49.004	26.4601	13.0398	54.5379	-2.71102	-103.93	-29.0075	52.8904	54.1924	-49.004	26.4601	13.0398
37.5969	-8.05208	-71.9189	-21.0908	60.367	38.6012	-69.6974	-9.5393	-21.8937	37.5969	-8.05208	-71.9189	-21.0908	60.367	38.6012	-69.6974	-9.5393	-21.8937	37.5969	-8.05208	-71.9189	-21.0908	60.367	38.6012	-69.6974	-9.5393	-21.8937
25.4994	-2.95865	-47.3284	-23.8341	47.6819	6.71498	-96.0555	-7.26254	-14.3934	25.4994	-2.95865	-47.3284	-23.8341	47.6819	6.71498	-96.0555	-7.26254	-14.3934	25.4994	-2.95865	-47.3284	-23.8341	47.6819	6.71498	-96.0555	-7.26254	-14.3934
-45.8466	-13.5552	-26.6856	-28.8764	75.2001	-8.27721	-117.306	19.0659	-39.6595	-45.8466	-13.5552	-26.6856	-28.8764	75.2001	-8.27721	-117.306	19.0659	-39.6595	-45.8466	-13.5552	-26.6856	-28.8764	75.2001	-8.27721	-117.306	19.0659	-39.6595
3.30514	3.32124	-102.01	-24.9524	3.37655	-11.9947	-122.777	-83.0453	-56.9537	3.30514	3.32124	-102.01	-24.9524	3.37655	-11.9947	-122.777	-83.0453	-56.9537	3.30514	3.32124	-102.01	-24.9524	3.37655	-11.9947	-122.777	-83.0453	-56.9537
-34.5627	11.8798	-108.595	-40.1632	-29.5103	-18.5447	-106.139	-45.3859	-46.2055	-34.5627	11.8798	-108.595	-40.1632	-29.5103	-18.5447	-106.139	-45.3859	-46.2055	-34.5627	11.8798	-108.595	-40.1632	-29.5103	-18.5447	-106.139	-45.3859	-46.2055
-34.6788	11.3	-94.2994	-33.3936	8.3346	-10.5164	-70.4957	4.15342	-7.01663	-34.6788	11.3	-94.2994	-33.3936	8.3346	-10.5164	-70.4957	4.15342	-7.01663	-34.6788	11.3	-94.2994	-33.3936	8.3346	-10.5164	-70.4957	4.15342	-7.01663
60.0523	21.8313	-76.0903	-9.58797	49.5853	9.29164	-21.8188	19.6749	7.28865	60.0523	21.8313	-76.0903	-9.58797	49.5853	9.29164	-21.8188	19.6749	7.28865	60.0523	21.8313	-76.0903	-9.58797	49.5853	9.29164	-21.8188	19.6749	7.28865
389.686	-13.8676	-23.3919	-0.194374	59.9592	18.496	35.2759	45.5818	11.0221	389.686	-13.8676	-23.3919	-0.194374	59.9592	18.496	35.2759	45.5818	11.0221	389.686	-13.8676	-23.3919	-0.194374	59.9592	18.496	35.2759	45.5818	11.0221
115.674	36.8261	26.9959	-19.4189	43.5486	4.74278	88.9481	27.7903	-10.9269	115.674	36.8261	26.9959	-19.4189	43.5486	4.74278	88.9481	27.7903	-10.9269	115.674	36.8261	26.9959	-19.4189	43.5486	4.74278	88.9481	27.7903	-10.9269
-355.078	45.3424	128.413	-9.02459	44.1698	-7.51529	115.723	20.7332	-6.5973	-355.078	45.3424	128.413	-9.02459	44.1698	-7.51529	115.723	20.7332	-6.5973	-355.078	45.3424	128.413	-9.02459	44.1698	-7.51529	115.723	20.7332	-6.5973
-345.88	19.3567	33.648	5.29017	23.0715	-1.83712	97.4495	-50.0328	53.4524	-345.88	19.3567	33.648	5.29017	23.0715	-1.83712	97.4495	-50.0328	53.4524	-345.88	19.3567	33.648	5.29017	23.0715	-1.83712	97.4495	-50.0328	53.4524
-125.035	15.603	-29.9215	30.6199	50.276	-8.03028	40.997	-84.6749	47.6894	-125.035	15.603	-29.9215	30.6199	50.276	-8.03028	40.997	-84.6749	47.6894	-125.035	15.603	-29.9215	30.6199	50.276	-8.03028	40.997	-84.6749	47.6894
15.984	-5.45818	-3.97788	0.0474426	71.2881	20.8947	-24.2561	-152.067	18.959	15.984	-5.45818	-3.97788	0.0474426	71.2881	20.8947	-24.2561	-152.067	18.959	15.984	-5.45818	-3.97788	0.0474426	71.2881	20.8947	-24.2561	-152.067	18.959
-115.579	-17.8756	82.6861	-10.4786	28.8912	54.9815	-64.6023	-130.567	19.6403	-115.579	-17.8756	82.6861	-10.4786	28.8912	54.9815	-64.6023	-130.567	19.6403	-115.579	-17.8756	82.6861	-10.4786	28.8912	54.9815	-64.6023	-130.567	19.6403
86.8239	-14.2004	117.763	-14.1749	-11.5002	50.9805	-64.9388	-105.888	11.7427	86.8239	-14.2004	117.763	-14.1749	-11.5002	50.9805	-64.9388	-105.888	11.7427	86.8239	-14.2004	117.763	-14.1749	-11.5002	50.9805	-64.9388	-105.888	11.7427
174.569	9.38575	-15.2085	6.78205	-54.8351	34.0026	-43.9084	-89.0211	-14.0887	174.569	9.38575	-15.2085	6.78205	-54.8351	34.0026	-43.9084	-89.0211	-14.0887	174.569	9.38575	-15.2085	6.78205	-54.8351	34.0026	-43.9084	-89.0211	-14.0887
189.99	14.7501	-97.097	10.0136	-3.67237	43.6505	-33.9062	-46.9751	0.991843	189.99	14.7501	-97.097	10.0136	-3.67237	43.6505	-33.9062	-46.9751	0.991843	189.99	14.7501	-97.097	10.0136	-3.67237	43.6505	-33.9062	-46.9751	0.991843
378.945	12.2173	-79.889	34.3327	-27.6252	20.9766	-44.5839	-12.2845	24.2198	378.945	12.2173	-79.889	34.3327	-27.6252	20.9766	-44.5839	-12.2845	24.2198	378.945	12.2173	-79.889	34.3327	-27.6252	20.9766	-44.5839	-12.2845	24.2198
465.027	29.924	-84.0255	27.7112	-68.3419	25.5189	-59.4545	13.2728	7.86199	465.027	29.924	-84.0255	27.7112	-68.3419	25.5189	-59.4545	13.2728	7.86199	465.027	29.924	-84.0255	27.7112	-68.3419	25.5189	-59.4545	13.2728	7.86199
336.518	6.00368	-115.53	-14.5069	-113.753	21.4828	-57.633	23.0175	18.2791	336.518	6.00368	-115.53	-14.5069	-113.753	21.4828	-57.633	23.0175	18.2791	336.518	6.00368	-115.53	-14.5069	-113.753	21.4828	-57.633	23.0175	18.2791
192.535	10.3547	-78.0949	-34.6437	-86.4826	-12.6561	-31.5915	49.4335	-26.315	192.535	10.3547	-78.0949	-34.6437	-86.4826	-12.6561	-31.5915	49.4335	-26.315	192.535	10.3547	-78.0949	-34.6437	-86.4826	-12.6561	-31.5915	49.4335	-26.315
199.301	45.0573	34.3133	-5.49046	-21.6867	-46.2831	13.1529	78.5754	-24.7819	199.301	45.0573	34.3133	-5.49046	-21.6867	-46.2831	13.1529	78.5754	-24.7819	199.301	45.0573	34.3133	-5.49046	-21.6867	-46.2831	13.1529	78.5754	-24.7819
114.656	52.2234	115.088	26.5659	18.2613	-52.0259	63.7416	81.8248	65.0386	114.656	52.2234	115.088	26.5659	18.2613	-52.0259	63.7416	81.8248	65.0386	114.656	52.2234	115.088	26.5659	18.2613	-52.0259	63.7416	81.8248	65.0386
51.458	11.0778	95.1984	23.0742	-9.36218	-44.9962	106.573	67.1182	-13.809	51.458	11.0778	95.1984	23.0742	-9.36218	-44.9962	106.573	67.1182	-13.809	51.458	11.0778	95.1984	23.0742	-9.36218	-44.9962	106.573	67.1182	-13.809
13.2315	-11.8711	36.1027	9.77292	-45.2533	-36.7483	131.838	94.2119	-23.7033	13.2315	-11.8711	36.1027	9.77292	-45.2533	-36.7483	131.838	94.2119	-23.7033	13.2315	-11.8711	36.1027	9.77292	-45.2533	-36.7483	131.838	94.2119	-23.7033
-56.9922	-20.0533	-56.6672	-5.70961	-15.0573	-19.1649	136.743	56.3393	59.0794	-56.9922	-20.0533	-56.6672	-5.70961	-15.0573	-19.1649	136.743	56.3393	59.0794	-56.9922	-20.0533	-56.6672	-5.70961	-15.0573	-19.1649	136.743	56.3393	59.0794
-83.9136	-4.25794	-69.323	23.3283	-0.125836	-7.54539	122.829	14.2208	30.2694	-83.9136	-4.25794	-69.323	23.3283	-0.125836	-7.54539	122.829	14.2208	30.2694	-83.9136	-4.25794	-69.323	23.3283	-0.125836	-7.54539	122.829	14.2208	30.2694
-67.5319	9.89167	22.789	25.5586	30.7375	-6.3224	95.1533	-23.2792	-36.4505	-67.5319	9.89167	22.789	25.5586	30.7375	-6.3224	95.1533	-23.2792	-36.4505	-67.5319	9.89167	22.789	25.5586	30.7375	-6.3224	95.1533	-23.2792	-36.4505
-94.1507	21.9539	24.334	-7.38617	71.1826	-6.99203	63.7156	11.603	-57.4281	-94.1507	21.9539	24.334	-7.38617	71.1826	-6.99203	63.7156	11.603	-57.4281	-94.1507	21.9539	24.334	-7.38617	71.1826	-6.99203	63.7156	11.603	-57.4281
-127.796	1.79429	-86.7128	-12.8078	53.0392	-25.509	39.3722	18.1056	88.0156	-127.796	1.79429	-86.7128	-12.8078	53.0392	-25.509	39.3722	18.1056	88.0156	-127.796	1.79429	-86.7128	-12.8078	53.0392	-25.509	39.3722	18.1056	88.0156
-135.905	-22.6391	-125.802	-15.0147	36.3842	8.64911	23.3668	76.4836	31.804	-135.905	-22.6391	-125.802	-15.0147	36.3842	8.64911	23.3668	76.4836	31.804	-135.905	-22.6391	-125.802	-15.0147	36.3842	8.64911	23.3668	76.4836	31.804
-124.786	-24.5527	-131.862	4.00844	36.6	19.9544	5.72523	28.9261	24.1193	-124.786	-24.5527	-131.862	4.00844	36.6	19.9544	5.72523	28.9261	24.1193	-124.786	-24.5527	-131.862	4.00844	36.6	19.9544	5.72523	28.9261	24.1193
-72.5656	-26.0795	-78.7104	15.8918	22.4872	16.8773	-22.0685	31.561	17.2772	-72.5656	-26.0795	-78.7104	15.8918	22.4872	16.8773	-22.0685	31.561	17.2772	-72.5656	-26.0795	-78.7104	15.8918	22.4872	16.8773	-22.0685	31.561	17.2772
-37.3076	-27.5453	-53.7915	41.9965	-5.55114	27.7599	-59.7462	9.86507	-37.6803	-37.3076	-27.5453	-53.7915	41.9965	-5.55114	27.7599	-59.7462	9.86507	-37.6803	-37.3076	-27.5453	-53.7915	41.9965	-5.55114	27.7599	-59.7462	9.86507	-37.6803
-45.0861	11.0474	-6.2248	58.4833	-20.531	39.1212	-98.2306	10.0333	-8.20305	-45.0861	11.0474	-6.2248	58.4833	-20.531	39.1212	-98.2306	10.0333	-8.20305	-45.0861	11.0474	-6.2248	58.4833	-20.531	39.1212	-98.2306	10.0333	-8.20305
-175.609	52.3467	37.782	9.95022	-3.25809	23.5223	-124.699	-22.8075	-4.82668	-175.609	52.3467	37.782	9.95022	-3.25809	23.5223	-124.699	-22.8075	-4.82668	-175.609	52.3467	37.782	9.95022	-3.25809	23.5223	-124.699	-22.8075	-4.82668
-177.994	63.7534	70.2225	-18.0699	-2.45135	13.6261	-132.232	-48.3848	-20.8408	-177.994	63.7534	70.2225	-18.0699	-2.45135	13.6261	-132.232	-48.3848	-20.8408	-177.994	63.7534	70.2225	-18.0699	-2.45135	13.6261	-132.232	-48.3848	-20.8408
-128.059	15.0343	108.837	-20.4882	12.1111	9.91468	-123.286	0.526861	-55.3054	-128.059	15.0343	108.837	-20.4882	12.1111	9.91468	-123.286	0.526861	-55.3054	-128.059	15.0343	108.837	-20.4882	12.1111	9.91468	-123.286	0.526861	-55.3054
-18.8753	-14.3256	99.8798	20.5118	64.7311	26.3181	-104.478	3.65115	-51.4197	-18.8753	-14.3256	99.8798	20.5118	64.7311	26.3181	-104.478	3.65115	-51.4197	-18.8753	-14.3256	99.8798	20.5118	64.7311	26.3181	-104.478	3.65115	-51.4197
-66.8602	-14.7942	103.951	-3.91755	114.21	43.0048	-79.6798	22.5937	8.79285	-66.8602	-14.7942	103.951	-3.91755	114.21	43.0048	-79.6798	22.5937	8.79285	-66.8602	-14.7942	103.951	-3.91755	114.21	43.0048	-79.6798	22.5937	8.79285
-110.133	-0.707755	91.9717	6.0643	12.304	29.6581	-45.8254	-22.7779	72.6446	-110.133	-0.707755	91.9717	6.0643	12.304	29.6581	-45.8254	-22.7779	72.6446	-110.133	-0.707755	91.9717	6.0643	12.304	29.6581	-45.8254	-22.7779	72.6446
-90.6059	16.3616	74.782	-3.78385	-28.1643	-8.26954	0.989078	-43.6974	18.5538	-90.6059	16.3616	74.782	-3.78385	-28.1643	-8.26954	0.989078	-43.6974	18.5538	-90.6059	16.3616	74.782	-3.78385	-28.1643	-8.26954	0.989078	-43.6974	18.5538
-66.8478	2.82253	30.7043	8.91811	-45.3076	-47.2126	54.8631	-70.9661	-14.8359	-66.8478	2.82253	30.7043	8.91811	-45.3076	-47.2126	54.8631	-70.9661	-14.8359	-66.8478	2.82253	30.7043	8.91811	-45.3076	-47.2126	54.8631	-70.9661	-14.8359
-25.682	3.12126	-12.6615	32.7341	-37.3513	-47.3623	100.735	-41.429	-10.2898	-25.682	3.12126	-12.6615	32.7341	-37.3513	-47.3623	100.735	-41.429	-10.2898	-25.682	3.12126	-12.6615	32.7341	-37.3513	-47.3623	100.735	-41.429	-10.2898
-40.668	-1.81443	-15.9408	10.6971	-10.3012	-40.9235	122.359	6.25652	-25.839	-40.668	-1.81443	-15.9408	10.6971	-10.3012	-40.9235	122.359	6.25652	-25.839	-40.668	-1.81443	-15.9408	10.6971	-10.3012	-40.9235	122.359	6.25652	-25.839
-64.4263	3.78848	-18.7212	-7.22599	43.6962	-18.4884	113.564	10.0404	-8.91173	-64.4263	3.78848	-18.7212	-7.22599	43.6962	-18.4884	113.564	10.0404	-8.91173	-64.4263	3.78848	-18.7212	-7.22599	43.6962	-18.4884	113.564	10.0404	-8.91173
-46.4095	6.37374	-104.052	-12.548	41.2761	-49.8197	82.2373	6.41905	7.80288	-46.4095	6.37374	-104.052	-12.548	41.2761	-49.8197	82.2373	6.41905	7.80288	-46.4095	6.37374	-104.052	-12.548	41.2761	-49.8197	82.2373	6.41905	7.80288
-56.867	4.96062	-130.74	-10.1022	-12.1882	-58.2816	43.1389	3.98053	35.0854	-56.867	4.96062	-130.74	-10.1022	-12.1882	-58.2816	43.1389	3.98053	35.0854	-56.867	4.96062	-130.74	-10.1022	-12.1882	-58.2816	43.1389	3.98053	35.0854
-40.5934	21.5814	-124.504	-23.5923	-78.8464	-44.8458	6.91138	-8.38588	42.8632	-40.5934	21.5814	-124.504	-23.5923	-78.8464	-44.8458	6.91138	-8.38588	42.8632	-40.5934	21.5814	-124.504	-23.5923	-78.8464	-44.8458	6.91138	-8.38588	42.8632
-17.2422	8.45024	-113.671	-22.2107	-94.4194	-58.0549	-22.9421	1.59514	50.4198	-17.2422	8.45024	-113.671	-22.2107	-94.4194	-58.0549	-22.9421	1.59514	50.4198	-17.2422	8.45024	-113.671	-22.2107	-94.4194	-58.0549	-22.9421	1.59514	50.4198
-6.90759	6.46302	-94.5845	3.98424	-51.3208	-40.8552	-46.1449	7.56385	42.8333	-6.90759	6.46302	-94.5845	3.98424	-51.3208	-40.8552	-46.1449	7.56385	42.8333	-6.90759	6.46302	-94.5845	3.98424	-51.3208	-40.8552	-46.1449	7.56385	42.8333
-6.88072	22.3899	-46.3567	6.99348	-4.02672	-46.4018	-61.8819	14.3083	41.5184	-6.88072	22.3899	-46.3567	6.99348	-4.02672	-46.4018	-61.8819	14.3083	41.5184	-6.88072	22.3899	-46.3567	6.99348	-4.02672	-46.4018	-61.8819	14.3083	41.5184
-0.904795	-1.4033	19.3001	8.82125	37.6027	2.00568	-66.7099	28.5025	11.3557	-0.904795	-1.4033	19.3001	8.82125	37.6027	2.00568	-66.7099	28.5025	11.3557	-0.904795	-1.4033	19.3001	8.82125	37.6027	2.00568	-66.7099	28.5025	11.3557
11.8155	-8.22249	40.5177	7.90869	43.3629	12.6406	-55.5803	37.9756	-3.84052	11.8155	-8.22249	40.5177	7.90869	43.3629	12.6406	-55.5803	37.9756	-3.84052	11.8155	-8.22249	40.5177	7.90869	43.3629	12.6406	-55.5803	37.9756	-3.84052
34.619	-5.8884	-30.9993	5.49899	31.0613	39.8968	-33.7973	27.19	-2.72621	34.619	-5.8884	-30.9993	5.49899	31.0613	39.8968	-33.7973	27.19	-2.72621	34.619	-5.8884	-30.9993	5.49899	31.0613	39.8968	-33.7973	27.19	-2.72621
65.9518	-26.9316	17.4323	19.0682	12.8744	40.9672	-18.3028	33.295	8.89796	65.9518	-26.9316	17.4323	19.0682	12.8744	40.9672	-18.3028	33.295	8.89796	65.9518	-26.9316	17.4323	19.0682	12.8744	40.9672	-18.3028	33.295	8.89796
78.7674	-27.3387	72.2186	28.1747	-3.27934	40.7743	-22.0997	30.0918	-17.9994	78.7674	-27.3387	72.2186	28.1747	-3.27934	40.7743	-22.0997	30.0918	-17.9994	78.7674	-27.3387	72.2186	28.1747	-3.27934	40.7743	-22.0997	30.0918	-17.9994
30.0813	-28.8218	-50.3021	21.7394	-30.045	39.13	-48.1537	25.6314	-5.70937	30.0813	-28.8218	-50.3021	21.7394	-30.045	39.13	-48.1537	25.6314	-5.70937	30.0813	-28.8218	-50.3021	21.7394	-30.045	39.13	-48.1537	25.6314	-5.70937
3.456	-29.7694	-89.11	21.1965	-21.6983	57.8597	-88.8101	7.25867	-11.4099	3.456	-29.7694	-89.11	21.1965	-21.6983	57.8597	-88.8101	7.25867	-11.4099	3.456	-29.7694	-89.11	21.1965	-21.6983	57.8597	-88.8101	7.25867	-11.4099
-4.78183	-29.0604	-95.9432	17.4444	-13.4785	47.1069	-124.059	-17.556	-2.99758	-4.78183	-29.0604	-95.9432	17.4444	-13.4785	47.1069	-124.059	-17.556	-2.99758	-4.78183	-29.0604	-95.9432	17.4444	-13.4785	47.1069	-124.059	-17.556	-2.99758
-28.0415	-13.5165	-82.3942	3.50114	9.87421	44.6306	-134.989	-14.8398	-4.98469	-28.0415	-13.5165	-82.3942	3.50114	9.87421	44.6306	-134.989	-14.8398	-4.98469	-28.0415	-13.5165	-82.3942	3.50114	9.87421	44.6306	-134.989	-14.8398	-4.98469
-19.1297	-1.82239	11.7736	-29.6558	-26.9906	56.5264	-121.414	-24.5843	14.9836	-19.1297	-1.82239	11.7736	-29.6558	-26.9906	56.5264	-121.414	-24.5843	14.9836	-19.1297	-1.82239	11.7736	-29.6558	-26.9906	56.5264	-121.414	-24.5843	14.9836
-20.5002	0.688112	2.78067	-27.4347	-31.1581	47.7239	-98.0973	-58.5115	-16.1603	-20.5002	0.688112	2.78067	-27.4347	-31.1581	47.7239	-98.0973	-58.5115	-16.1603	-20.5002	0.688112	2.78067	-27.4347	-31.1581	47.7239	-98.0973	-58.5115	-16.1603
-84.0877	-1.74915	-4.16404	-24.6395	-0.228575	7.74695	-76.3043	58.1409	-43.3091	-84.0877	-1.74915	-4.16404	-24.6395	-0.228575	7.74695	-76.3043	58.1409	-43.3091	-84.0877	-1.74915	-4.16404	-24.6395	-0.228575	7.74695	-76.3043	58.1409	-43.3091
-101.166	-7.94762	12.7266	-19.2146	11.6531	-13.7642	-64.3253	74.3013	-23.1093	-101.166	-7.94762	12.7266	-19.2146	11.6531	-13.7642	-64.3253	74.3013	-23.1093	-101.166	-7.94762	12.7266	-19.2146	11.6531	-13.7642	-64.3253	74.3013	-23.1093
-0.845735	8.61363	-13.4351	-2.28992	62.7178	-21.1371	-74.1767	-7.26881	-18.8808	-0.845735	8.61363	-13.4351	-2.28992	62.7178	-21.1371	-74.1767	-7.26881	-18.8808	-0.845735	8.61363	-13.4351	-2.28992	62.7178	-21.1371	-74.1767	-7.26881	-18.8808
69.9753	-1.41337	41.1431	-28.0735	61.7347	-27.2232	-110.514	-63.8243	-25.4487	69.9753	-1.41337	41.1431	-28.0735	61.7347	-27.2232	-110.514	-63.8243	-25.4487	69.9753	-1.41337	41.1431	-28.0735	61.7347	-27.2232	-110.514	-63.8243	-25.4487
65.288	6.0819	-45.1619	-20.7766	20.7504	5.93962	-157.644	-1.60726	-19.7757	65.288	6.0819	-45.1619	-20.7766	20.7504	5.93962	-157.644	-1.60726	-19.7757	65.288	6.0819	-45.1619	-20.7766	20.7504	5.93962	-157.644	-1.60726	-19.7757
40.0705	3.21734	-74.5247	-0.214301	1.14653	6.77898	-187.529	29.4137	-12.215	40.0705	3.21734	-74.5247	-0.214301	1.14653	6.77898	-187.529	29.4137	-12.215	40.0705	3.21734	-74.5247	-0.214301	1.14653	6.77898	-187.529	29.4137	-12.215
11.6425	-4.25236	-88.7895	9.00234	21.379	-8.63974	-176.035	2.33451	10.2341	11.6425	-4.25236	-88.7895	9.00234	21.379	-8.63974	-176.035	2.33451	10.2341	11.6425	-4.25236	-88.7895	9.00234	21.379	-8.63974	-176.035	2.33451	10.2341
36.9208	-9.21854	-97.8084	20.4661	2.51535	7.46331	-118.794	-27.4273	28.116	36.9208	-9.21854	-97.8084	20.4661	2.51535	7.46331	-118.794	-27.4273	28.116	36.9208	-9.21854	-97.8084	20.4661	2.51535	7.46331	-118.794	-27.4273	28.116
28.1869	-19.9236	-82.8449	53.0817	-10.8634	23.7203	-35.3456	-41.9768	46.2116	28.1869	-19.9236	-82.8449	53.0817	-10.8634	23.7203	-35.3456	-41.9768	46.2116	28.1869	-19.9236	-82.8449	53.0817	-10.8634	23.7203	-35.3456	-41.9768	46.2116
-38.4431	-20.7157	-19.776	28.1741	-1.92717	42.8883	47.3848	-59.892	17.5434	-38.4431	-20.7157	-19.776	28.1741	-1.92717	42.8883	47.3848	-59.892	17.5434	-38.4431	-20.7157	-19.776	28.1741	-1.92717	42.8883	47.3848	-59.892	17.5434
-55.0169	-3.89382	17.3422	23.3654	12.1606	44.6843	116.025	-57.9232	-21.306	-55.0169	-3.89382	17.3422	23.3654	12.1606	44.6843	116.025	-57.9232	-21.306	-55.0169	-3.89382	17.3422	23.3654	12.1606	44.6843	116.025	-57.9232	-21.306
-39.7994	-12.1278	-29.0712	-4.08348	11.9555	42.7025	174.203	-53.8077	-24.4703	-39.7994	-12.1278	-29.0712	-4.08348	11.9555	42.7025	174.203	-53.8077	-24.4703	-39.7994	-12.1278	-29.0712	-4.08348	11.9555	42.7025	174.203	-53.8077	-24.4703
-7.66311	7.11014	30.918	-14.8432	21.8199	25.3069	225.871	-42.6116	-32.6443	-7.66311	7.11014	30.918	-14.8432	21.8199	25.3069	225.871	-42.6116	-32.6443	-7.66311	7.11014	30.918	-14.8432	21.8199	25.3069	225.871	-42.6116	-32.6443
-3.79305	-3.22701	-2.67306	-38.5027	-10.9094	15.9077	257.886	-20.6447	-4.81131	-3.79305	-3.22701	-2.67306	-38.5027	-10.9094	15.9077	257.886	-20.6447	-4.81131	-3.79305	-3.22701	-2.67306	-38.5027	-10.9094	15.9077	257.886	-20.6447	-4.81131
21.4917	-4.9273	-16.2154	-38.4791	-30.3528	25.9159	249.818	29.8809	10.0189	21.4917	-4.9273	-16.2154	-38.4791	-30.3528	25.9159	249.818	29.8809	10.0189	21.4917	-4.9273	-16.2154	-38.4791	-30.3528	25.9159	249.818	29.8809	10.0189
69.4961	-27.5768	-2.32814	-35.6226	-39.6819	16.5904	195.639	17.6308	43.1145	69.4961	-27.5768	-2.32814	-35.6226	-39.6819	16.5904	195.639	17.6308	43.1145	69.4961	-27.5768	-2.32814	-35.6226	-39.6819	16.5904	195.639	17.6308	43.1145
59.3952	-9.67172	22.6578	-18.7887	-76.6357	-29.3455	103.859	34.2177	25.3958	59.3952	-9.67172	22.6578	-18.7887	-76.6357	-29.3455	103.859	34.2177	25.3958	59.3952	-9.67172	22.6578	-18.7887	-76.6357	-29.3455	103.859	34.2177	25.3958
45.0847	13.5031	37.0044	-4.44237	-113.297	-41.0012	-6.66555	32.753	0.551298	45.0847	13.5031	37.0044	-4.44237	-113.297	-41.0012	-6.66555	32.753	0.551298	45.0847	13.5031	37.0044	-4.44237	-113.297	-41.0012	-6.66555	32.753	0.551298
34.3296	11.7586	-3.26072	19.5378	-105.07	-39.6947	-107.447	29.2841	-8.93759	34.3296	11.7586	-3.26072	19.5378	-105.07	-39.6947	-107.447	29.2841	-8.93759	34.3296	11.7586	-3.26072	19.5378	-105.07	-39.6947	-107.447	29.2841	-8.93759
40.541	30.8977	-36.6774	62.9201	-33.2249	-15.8937	-177.991	43.4611	-6.74639	40.541	30.8977	-36.6774	62.9201	-33.2249	-15.8937	-177.991	43.4611	-6.74639	40.541	30.8977	-36.6774	62.9201	-33.2249	-15.8937	-177.991	43.4611	-6.74639
24.4719	47.8339	-22.4941	39.7184	14.0043	-17.3022	-214.934	61.8452	1.07652	24.4719	47.8339	-22.4941	39.7184	14.0043	-17.3022	-214.934	61.8452	1.07652	24.4719	47.8339	-22.4941	39.7184	14.0043	-17.3022	-214.934	61.8452	1.07652
61.0787	35.2414	-0.677831	-13.4538	41.0333	-2.6522	-217.334	68.0706	6.95789	61.0787	35.2414	-0.677831	-13.4538	41.0333	-2.6522	-217.334	68.0706	6.95789	61.0787	35.2414	-0.677831	-13.4538	41.0333	-2.6522	-217.334	68.0706	6.95789
57.0088	-35.5393	39.7474	-29.6571	43.7636	0.147081	-181.982	41.4142	17.2801	57.0088	-35.5393	39.7474	-29.6571	43.7636	0.147081	-181.982	41.4142	17.2801	57.0088	-35.5393	39.7474	-29.6571	43.7636	0.147081	-181.982	41.4142	17.2801
34.6876	-52.9351	83.5172	-22.9689	77.774	-8.04617	-123.122	33.0434	35.3158	34.6876	-52.9351	83.5172	-22.9689	77.774	-8.04617	-123.122	33.0434	35.3158	34.6876	-52.9351	83.5172	-22.9689	77.774	-8.04617	-123.122	33.0434	35.3158
22.5263	-53.095	87.9823	2.33025	79.2902	17.5626	-76.4043	25.2626	38.4393	22.5263	-53.095	87.9823	2.33025	79.2902	17.5626	-76.4043	25.2626	38.4393	22.5263	-53.095	87.9823	2.33025	79.2902	17.5626	-76.4043	25.2626	38.4393
15.308	-37.4392	58.7032	36.5513	111.536	6.68735	-68.3148	-3.31928	10.3522	15.308	-37.4392	58.7032	36.5513	111.536	6.68735	-68.3148	-3.31928	10.3522	15.308	-37.4392	58.7032	36.5513	111.536	6.68735	-68.3148	-3.31928	10.3522
28.6341	-20.2882	-26.9766	38.7115	125.538	2.50826	-90.7752	-32.5772	-6.23196	28.6341	-20.2882	-26.9766	38.7115	125.538	2.50826	-90.7752	-32.5772	-6.23196	28.6341	-20.2882	-26.9766	38.7115	125.538	2.50826	-90.7752	-32.5772	-6.23196
28.4501	-4.27994	-131.951	11.0186	46.3781	-7.63529	-110.568	-3.02915	8.61363	28.4501	-4.27994	-131.951	11.0186	46.3781	-7.63529	-110.568	-3.02915	8.61363	28.4501	-4.27994	-131.951	11.0186	46.3781	-7.63529	-110.568	-3.02915	8.61363
1.46877	5.31172	-146.09	-28.8657	-68.1412	-16.8959	-95.5082	-30.101	7.69118	1.46877	5.31172	-146.09	-28.8657	-68.1412	-16.8959	-95.5082	-30.101	7.69118	1.46877	5.31172	-146.09	-28.8657	-68.1412	-16.8959	-95.5082	-30.101	7.69118
11.2731	30.3631	-84.9764	-20.0112	-90.6265	-6.69075	-35.5884	-30.4863	-6.41743	11.2731	30.3631	-84.9764	-20.0112	-90.6265	-6.69075	-35.5884	-30.4863	-6.41743	11.2731	30.3631	-84.9764	-20.0112	-90.6265	-6.69075	-35.5884	-30.4863	-6.41743
20.0509	31.7439	-34.0944	-17.2397	-61.3636	2.15941	52.6656	-27.7137	-20.9736	20.0509	31.7439	-34.0944	-17.2397	-61.3636	2.15941	52.6656	-27.7137	-20.9736	20.0509	31.7439	-34.0944	-17.2397	-61.3636	2.15941	52.6656	-27.7137	-20.9736
15.2111	39.2231	-31.3582	-9.96531	-30.0138	9.82245	143.143	3.13034	-17.4305	15.2111	39.2231	-31.3582	-9.96531	-30.0138	9.82245	143.143	3.13034	-17.4305	15.2111	39.2231	-31.3582	-9.96531	-30.0138	9.82245	143.143	3.13034	-17.4305
59.3033	24.7932	-1.29882	13.8142	-39.4744	-4.39769	213.242	28.2441	-39.6488	59.3033	24.7932	-1.29882	13.8142	-39.4744	-4.39769	213.242	28.2441	-39.6488	59.3033	24.7932	-1.29882	13.8142	-39.4744	-4.39769	213.242	28.2441	-39.6488
23.327	-1.51834	74.1061	25.7093	-26.5556	10.0355	243.236	79.1113	-51.9575	23.327	-1.51834	74.1061	25.7093	-26.5556	10.0355	243.236	79.1113	-51.9575	23.327	-1.51834	74.1061	25.7093	-26.5556	10.0355	243.236	79.1113	-51.9575
-29.3126	-0.324885	85.7676	-2.79364	-13.6145	18.5312	222.765	-19.6453	-0.683959	-29.3126	-0.324885	85.7676	-2.79364	-13.6145	18.5312	222.765	-19.6453	-0.683959	-29.3126	-0.324885	85.7676	-2.79364	-13.6145	18.5312	222.765	-19.6453	-0.683959
-55.8497	10.0302	26.3144	3.81122	19.786	-14.5105	158.528	2.27152	15.0136	-55.8497	10.0302	26.3144	3.81122	19.786	-14.5105	158.528	2.27152	15.0136	-55.8497	10.0302	26.3144	3.81122	19.786	-14.5105	158.528	2.27152	15.0136
-1.91473	15.3933	23.4485	10.1549	39.1866	-38.0556	69.8414	-8.62748	0.01828	-1.91473	15.3933	23.4485	10.1549	39.1866	-38.0556	69.8414	-8.62748	0.01828	-1.91473	15.3933	23.4485	10.1549	39.1866	-38.0556	69.8414	-8.62748	0.01828
58.1557	11.5363	-48.9906	0.704395	59.8751	-2.30923	-17.6635	-13.6135	-4.97248	58.1557	11.5363	-48.9906	0.704395	59.8751	-2.30923	-17.6635	-13.6135	-4.97248	58.1557	11.5363	-48.9906	0.704395	59.8751	-2.30923	-17.6635	-13.6135	-4.97248
87.8992	2.06203	-52.0877	11.5706	74.2923	1.46291	-79.7559	-33.5245	-12.5254	87.8992	2.06203	-52.0877	11.5706	74.2923	1.46291	-79.7559	-33.5245	-12.5254	87.8992	2.06203	-52.0877	11.5706	74.2923	1.46291	-79.7559	-33.5245	-12.5254
20.274	-16.6147	73.1936	57.1259	48.9184	-26.4953	-104.118	-44.2953	-27.8398	20.274	-16.6147	73.1936	57.1259	48.9184	-26.4953	-104.118	-44.2953	-27.8398	20.274	-16.6147	73.1936	57.1259	48.9184	-26.4953	-104.118	-44.2953	-27.8398
-7.93824	-30.2894	64.298	38.715	12.9511	-55.4225	-95.7679	-62.462	-17.579	-7.93824	-30.2894	64.298	38.715	12.9511	-55.4225	-95.7679	-62.462	-17.579	-7.93824	-30.2894	64.298	38.715	12.9511	-55.4225	-95.7679	-62.462	-17.579
23.2605	-17.4975	-8.64691	-26.7224	23.7686	-35.9506	-71.628	-26.1754	-4.72939	23.2605	-17.4975	-8.64691	-26.7224	23.7686	-35.9506	-71.628	-26.1754	-4.72939	23.2605	-17.4975	-8.64691	-26.7224	23.7686	-35.9506	-71.628	-26.1754	-4.72939
4.91564	-3.9018	-43.7112	-29.3577	30.3085	-33.2975	-49.6068	-28.6912	0.793446	4.91564	-3.9018	-43.7112	-29.3577	30.3085	-33.2975	-49.6068	-28.6912	0.793446	4.91564	-3.9018	-43.7112	-29.3577	30.3085	-33.2975	-49.6068	-28.6912	0.793446
53.2961	-0.444281	-115.848	-4.65993	-3.78977	-34.4549	-35.6031	-26.8881	0.808638	53.2961	-0.444281	-115.848	-4.65993	-3.78977	-34.4549	-35.6031	-26.8881	0.808638	53.2961	-0.444281	-115.848	-4.65993	-3.78977	-34.4549	-35.6031	-26.8881	0.808638
37.4566	-2.23699	-100.497	-38.766	-52.9909	-13.8801	-22.0245	-35.1493	-2.80438	37.4566	-2.23699	-100.497	-38.766	-52.9909	-13.8801	-22.0245	-35.1493	-2.80438	37.4566	-2.23699	-100.497	-38.766	-52.9909	-13.8801	-22.0245	-35.1493	-2.80438
-10.5458	9.33327	-37.1613	-35.4079	-70.0397	-7.79283	-1.5316	-15.9166	-3.25267	-10.5458	9.33327	-37.1613	-35.4079	-70.0397	-7.79283	-1.5316	-15.9166	-3.25267	-10.5458	9.33327	-37.1613	-35.4079	-70.0397	-7.79283	-1.5316	-15.9166	-3.25267
-30.7902	4.63246	36.3275	-54.0472	-71.5356	-38.9635	22.3337	-18.0171	-13.1999	-30.7902	4.63246	36.3275	-54.0472	-71.5356	-38.9635	22.3337	-18.0171	-13.1999	-30.7902	4.63246	36.3275	-54.0472	-71.5356	-38.9635	22.3337	-18.0171	-13.1999
-35.9311	16.4349	67.1286	-37.1314	-52.9582	-34.4182	39.8999	9.86439	-2.89614	-35.9311	16.4349	67.1286	-37.1314	-52.9582	-34.4182	39.8999	9.86439	-2.89614	-35.9311	16.4349	67.1286	-37.1314	-52.9582	-34.4182	39.8999	9.86439	-2.89614
-57.5244	19.9287	111.083	-2.11029	-43.1721	-17.4393	44.1668	41.6134	18.7635	-57.5244	19.9287	111.083	-2.11029	-43.1721	-17.4393	44.1668	41.6134	18.7635	-57.5244	19.9287	111.083	-2.11029	-43.1721	-17.4393	44.1668	41.6134	18.7635
-90.868	21.6792	132.622	23.1021	-59.7494	21.7077	34.7045	54.5716	31.0767	-90.868	21.6792	132.622	23.1021	-59.7494	21.7077	34.7045	54.5716	31.0767	-90.868	21.6792	132.622	23.1021	-59.7494	21.7077	34.7045	54.5716	31.0767
-65.819	4.94769	24.7607	19.7618	-24.8529	36.5474	16.1287	27.6264	28.7801	-65.819	4.94769	24.7607	19.7618	-24.8529	36.5474	16.1287	27.6264	28.7801	-65.819	4.94769	24.7607	19.7618	-24.8529	36.5474	16.1287	27.6264	28.7801
-49.9417	-2.15318	-33.3329	16.3463	26.5812	37.7916	-5.44427	18.13	30.8491	-49.9417	-2.15318	-33.3329	16.3463	26.5812	37.7916	-5.44427	18.13	30.8491	-49.9417	-2.15318	-33.3329	16.3463	26.5812	37.7916	-5.44427	18.13	30.8491
-49.8105	2.2007	-142.304	2.93551	64.8916	11.0153	-26.8847	14.6343	21.5555	-49.8105	2.2007	-142.304	2.93551	64.8916	11.0153	-26.8847	14.6343	21.5555	-49.8105	2.2007	-142.304	2.93551	64.8916	11.0153	-26.8847	14.6343	21.5555
-75.5996	-5.23467	-120.518	-9.37217	35.8591	18.0097	-47.0263	-2.62105	-2.53568	-75.5996	-5.23467	-120.518	-9.37217	35.8591	18.0097	-47.0263	-2.62105	-2.53568	-75.5996	-5.23467	-120.518	-9.37217	35.8591	18.0097	-47.0263	-2.62105	-2.53568
-2.16329	-4.48446	-32.7898	-3.28485	-6.93259	3.6228	-65.8952	3.78148	11.3122	-2.16329	-4.48446	-32.7898	-3.28485	-6.93259	3.6228	-65.8952	3.78148	11.3122	-2.16329	-4.48446	-32.7898	-3.28485	-6.93259	3.6228	-65.8952	3.78148	11.3122
8.13946	7.44801	-17.2843	-14.8965	-42.2969	-1.32869	-85.2859	1.49067	41.738	8.13946	7.44801	-17.2843	-14.8965	-42.2969	-1.32869	-85.2859	1.49067	41.738	8.13946	7.44801	-17.2843	-14.8965	-42.2969	-1.32869	-85.2859	1.49067	41.738
15.8829	2.45931	-210.814	33.6239	-52.1541	17.5809	-104.29	28.9877	-4.36468	15.8829	2.45931	-210.814	33.6239	-52.1541	17.5809	-104.29	28.9877	-4.36468	15.8829	2.45931	-210.814	33.6239	-52.1541	17.5809	-104.29	28.9877	-4.36468
-2.90526	15.9652	-280.868	12.9027	-5.58682	21.9662	-116.887	-7.84204	-25.0636	-2.90526	15.9652	-280.868	12.9027	-5.58682	21.9662	-116.887	-7.84204	-25.0636	-2.90526	15.9652	-280.868	12.9027	-5.58682	21.9662	-116.887	-7.84204	-25.0636
20.7937	5.31911	-254.698	-7.80294	8.78638	1.25181	-115.219	-41.1665	-31.9915	20.7937	5.31911	-254.698	-7.80294	8.78638	1.25181	-115.219	-41.1665	-31.9915	20.7937	5.31911	-254.698	-7.80294	8.78638	1.25181	-115.219	-41.1665	-31.9915
52.6176	17.3589	-218.486	-10.5237	52.3746	-6.9349	-96.3012	-21.8212	-38.0363	52.6176	17.3589	-218.486	-10.5237	52.3746	-6.9349	-96.3012	-21.8212	-38.0363	52.6176	17.3589	-218.486	-10.5237	52.3746	-6.9349	-96.3012	-21.8212	-38.0363
90.0287	12.1889	-145.128	-11.9233	77.0845	6.28728	-64.8659	30.543	19.6348	90.0287	12.1889	-145.128	-11.9233	77.0845	6.28728	-64.8659	30.543	19.6348	90.0287	12.1889	-145.128	-11.9233	77.0845	6.28728	-64.8659	30.543	19.6348
88.686	28.2954	-107.61	-18.3543	34.5903	7.32192	-29.2979	11.3259	44.1789	88.686	28.2954	-107.61	-18.3543	34.5903	7.32192	-29.2979	11.3259	44.1789	88.686	28.2954	-107.61	-18.3543	34.5903	7.32192	-29.2979	11.3259	44.1789
63.9868	8.51674	-17.128	1.7574	-26.1575	11.2235	-0.369601	6.40789	-48.6544	63.9868	8.51674	-17.128	1.7574	-26.1575	11.2235	-0.369601	6.40789	-48.6544	63.9868	8.51674	-17.128	1.7574	-26.1575	11.2235	-0.369601	6.40789	-48.6544
81.1767	10.6858	39.2254	20.5124	-41.3699	-9.24702	8.92357	9.95122	-9.56212	81.1767	10.6858	39.2254	20.5124	-41.3699	-9.24702	8.92357	9.95122	-9.56212	81.1767	10.6858	39.2254	20.5124	-41.3699	-9.24702	8.92357	9.95122	-9.56212
-36.7647	9.10838	40.3195	24.207	-7.45995	-7.69662	-6.71243	-17.615	45.7024	-36.7647	9.10838	40.3195	24.207	-7.45995	-7.69662	-6.71243	-17.615	45.7024	-36.7647	9.10838	40.3195	24.207	-7.45995	-7.69662	-6.71243	-17.615	45.7024
-125.946	9.01514	41.5708	5.63806	21.337	11.5689	-37.5803	-19.2363	47.5263	-125.946	9.01514	41.5708	5.63806	21.337	11.5689	-37.5803	-19.2363	47.5263	-125.946	9.01514	41.5708	5.63806	21.337	11.5689	-37.5803	-19.2363	47.5263
-122.803	7.76661	48.5526	38.6435	7.43393	22.4321	-64.4152	-14.6703	6.71243	-122.803	7.76661	48.5526	38.6435	7.43393	22.4321	-64.4152	-14.6703	6.71243	-122.803	7.76661	48.5526	38.6435	7.43393	22.4321	-64.4152	-14.6703	6.71243
-142.35	1.02241	69.8064	42.93	13.5951	20.4474	-69.4484	-17.8728	0.066118	-142.35	1.02241	69.8064	42.93	13.5951	20.4474	-69.4484	-17.8728	0.066118	-142.35	1.02241	69.8064	42.93	13.5951	20.4474	-69.4484	-17.8728	0.066118
-116.175	-3.77748	92.3625	-8.71283	34.4261	-9.38904	-46.6464	-3.26568	-20.0515	-116.175	-3.77748	92.3625	-8.71283	34.4261	-9.38904	-46.6464	-3.26568	-20.0515	-116.175	-3.77748	92.3625	-8.71283	34.4261	-9.38904	-46.6464	-3.26568	-20.0515
-64.1197	8.48564	127.794	-24.2741	53.4147	-4.13666	-7.28152	2.36445	-7.30177	-64.1197	8.48564	127.794	-24.2741	53.4147	-4.13666	-7.28152	2.36445	-7.30177	-64.1197	8.48564	127.794	-24.2741	53.4147	-4.13666	-7.28152	2.36445	-7.30177
144.598	11.2297	188.998	-18.7214	80.5707	30.0953	29.1705	-8.62248	-3.72095	144.598	11.2297	188.998	-18.7214	80.5707	30.0953	29.1705	-8.62248	-3.72095	144.598	11.2297	188.998	-18.7214	80.5707	30.0953	29.1705	-8.62248	-3.72095
101.328	-3.23658	111.679	-15.0974	40.4277	48.4309	50.7383	-7.20527	-5.65971	101.328	-3.23658	111.679	-15.0974	40.4277	48.4309	50.7383	-7.20527	-5.65971	101.328	-3.23658	111.679	-15.0974	40.4277	48.4309	50.7383	-7.20527	-5.65971
-25.85	-0.882451	-57.9142	-12.1653	30.9026	25.25	59.8253	-7.10368	-6.9264	-25.85	-0.882451	-57.9142	-12.1653	30.9026	25.25	59.8253	-7.10368	-6.9264	-25.85	-0.882451	-57.9142	-12.1653	30.9026	25.25	59.8253	-7.10368	-6.9264
-11.8312	-9.49155	-24.0917	7.17059	26.7319	34.378	64.4745	-26.1918	10.6894	-11.8312	-9.49155	-24.0917	7.17059	26.7319	34.378	64.4745	-26.1918	10.6894	-11.8312	-9.49155	-24.0917	7.17059	26.7319	34.378	64.4745	-26.1918	10.6894
2.0769	3.98029	69.6117	30.707	-13.2854	17.0311	67.4058	-14.7122	-15.5925	2.0769	3.98029	69.6117	30.707	-13.2854	17.0311	67.4058	-14.7122	-15.5925	2.0769	3.98029	69.6117	30.707	-13.2854	17.0311	67.4058	-14.7122	-15.5925
50.2553	6.69922	84.319	29.0421	-11.1081	-1.70922	64.7118	12.4863	-38.7794	50.2553	6.69922	84.319	29.0421	-11.1081	-1.70922	64.7118	12.4863	-38.7794	50.2553	6.69922	84.319	29.0421	-11.1081	-1.70922	64.7118	12.4863	-38.7794
-0.698382	0.448301	48.9674	3.47147	-25.4115	-29.3793	51.9157	22.5821	-38.1525	-0.698382	0.448301	48.9674	3.47147	-25.4115	-29.3793	51.9157	22.5821	-38.1525	-0.698382	0.448301	48.9674	3.47147	-25.4115	-29.3793	51.9157	22.5821	-38.1525
-6.67235	9.75165	53.7771	-14.9287	-53.0636	-34.7351	30.7126	43.1554	-23.9021	-6.67235	9.75165	53.7771	-14.9287	-53.0636	-34.7351	30.7126	43.1554	-23.9021	-6.67235	9.75165	53.7771	-14.9287	-53.0636	-34.7351	30.7126	43.1554	-23.9021
-1.18708	-4.30872	-24.9945	-12.438	-47.0408	-20.8477	8.37744	15.0965	-15.3754	-1.18708	-4.30872	-24.9945	-12.438	-47.0408	-20.8477	8.37744	15.0965	-15.3754	-1.18708	-4.30872	-24.9945	-12.438	-47.0408	-20.8477	8.37744	15.0965	-15.3754
-14.8474	0.454743	-86.7712	-0.188731	-70.8998	5.2023	-6.16686	28.038	-24.644	-14.8474	0.454743	-86.7712	-0.188731	-70.8998	5.2023	-6.16686	28.038	-24.644	-14.8474	0.454743	-86.7712	-0.188731	-70.8998	5.2023	-6.16686	28.038	-24.644
4.93505	-0.14589	-131.376	13.9731	-3.34494	-1.84232	-8.01643	58.4283	-18.5305	4.93505	-0.14589	-131.376	13.9731	-3.34494	-1.84232	-8.01643	58.4283	-18.5305	4.93505	-0.14589	-131.376	13.9731	-3.34494	-1.84232	-8.01643	58.4283	-18.5305
85.1294	-3.2104	-74.1333	46.0715	54.1753	7.02264	3.69374	48.5414	6.74238	85.1294	-3.2104	-74.1333	46.0715	54.1753	7.02264	3.69374	48.5414	6.74238	85.1294	-3.2104	-74.1333	46.0715	54.1753	7.02264	3.69374	48.5414	6.74238
106.116	5.03279	-19.0301	28.4057	19.032	16.2385	20.7127	51.3331	9.81677	106.116	5.03279	-19.0301	28.4057	19.032	16.2385	20.7127	51.3331	9.81677	106.116	5.03279	-19.0301	28.4057	19.032	16.2385	20.7127	51.3331	9.81677
72.1975	1.56581	-100.462	-10.4328	-39.2251	-3.65249	21.2869	20.1102	61.3867	72.1975	1.56581	-100.462	-10.4328	-39.2251	-3.65249	21.2869	20.1102	61.3867	72.1975	1.56581	-100.462	-10.4328	-39.2251	-3.65249	21.2869	20.1102	61.3867
-1.48795	8.19675	-164.563	-7.75207	-45.7792	-6.62219	-11.827	17.8069	-2.58325	-1.48795	8.19675	-164.563	-7.75207	-45.7792	-6.62219	-11.827	17.8069	-2.58325	-1.48795	8.19675	-164.563	-7.75207	-45.7792	-6.62219	-11.827	17.8069	-2.58325
-37.6056	-5.61358	-145.841	6.02727	-90.8896	2.57314	-68.3332	-5.38305	-38.2653	-37.6056	-5.61358	-145.841	6.02727	-90.8896	2.57314	-68.3332	-5.38305	-38.2653	-37.6056	-5.61358	-145.841	6.02727	-90.8896	2.57314	-68.3332	-5.38305	-38.2653
-25.3256	7.03646	-23.9454	-12.7658	-45.2405	5.62517	-118.873	-19.0586	37.0596	-25.3256	7.03646	-23.9454	-12.7658	-45.2405	5.62517	-118.873	-19.0586	37.0596	-25.3256	7.03646	-23.9454	-12.7658	-45.2405	5.62517	-118.873	-19.0586	37.0596
-42.6396	10.9041	71.6228	-14.0918	-21.7014	-3.12899	-139.401	-64.6495	-39.5779	-42.6396	10.9041	71.6228	-14.0918	-21.7014	-3.12899	-139.401	-64.6495	-39.5779	-42.6396	10.9041	71.6228	-14.0918	-21.7014	-3.12899	-139.401	-64.6495	-39.5779
-116.704	-0.709139	107.404	-11.0043	-3.30181	-15.5039	-120.537	-7.51362	-37.2099	-116.704	-0.709139	107.404	-11.0043	-3.30181	-15.5039	-120.537	-7.51362	-37.2099	-116.704	-0.709139	107.404	-11.0043	-3.30181	-15.5039	-120.537	-7.51362	-37.2099
-120.436	-9.08013	49.6261	-2.30041	56.0762	-11.1689	-70.8146	6.0839	-63.6509	-120.436	-9.08013	49.6261	-2.30041	56.0762	-11.1689	-70.8146	6.0839	-63.6509	-120.436	-9.08013	49.6261	-2.30041	56.0762	-11.1689	-70.8146	6.0839	-63.6509
-40.691	-19.2399	-133.641	0.885663	61.9905	-12.7009	-17.2557	-11.0612	-9.95297	-40.691	-19.2399	-133.641	0.885663	61.9905	-12.7009	-17.2557	-11.0612	-9.95297	-40.691	-19.2399	-133.641	0.885663	61.9905	-12.7009	-17.2557	-11.0612	-9.95297
-72.3214	-14.3964	-143.891	11.3347	54.787	-2.49946	12.7082	-36.249	1.81704	-72.3214	-14.3964	-143.891	11.3347	54.787	-2.49946	12.7082	-36.249	1.81704	-72.3214	-14.3964	-143.891	11.3347	54.787	-2.49946	12.7082	-36.249	1.81704
-135.611	0.298167	-16.6487	17.8603	64.165	9.73629	15.4508	-16.2895	10.7443	-135.611	0.298167	-16.6487	17.8603	64.165	9.73629	15.4508	-16.2895	10.7443	-135.611	0.298167	-16.6487	17.8603	64.165	9.73629	15.4508	-16.2895	10.7443
-68.7044	11.6119	107.713	7.42539	63.4689	5.2142	7.9038	-12.5877	35.3344	-68.7044	11.6119	107.713	7.42539	63.4689	5.2142	7.9038	-12.5877	35.3344	-68.7044	11.6119	107.713	7.42539	63.4689	5.2142	7.9038	-12.5877	35.3344
131.527	3.74396	106.246	7.4693	45.6562	3.388	2.5135	-18.9597	68.093	131.527	3.74396	106.246	7.4693	45.6562	3.388	2.5135	-18.9597	68.093	131.527	3.74396	106.246	7.4693	45.6562	3.388	2.5135	-18.9597	68.093
153.878	-0.154948	81.5513	18.7989	27.2244	-4.04166	-1.876	-1.84122	72.248	153.878	-0.154948	81.5513	18.7989	27.2244	-4.04166	-1.876	-1.84122	72.248	153.878	-0.154948	81.5513	18.7989	27.2244	-4.04166	-1.876	-1.84122	72.248
-5.91531	-14.7191	13.0605	9.19267	-36.7005	5.33411	-5.64333	-3.78308	80.9717	-5.91531	-14.7191	13.0605	9.19267	-36.7005	5.33411	-5.64333	-3.78308	80.9717	-5.91531	-14.7191	13.0605	9.19267	-36.7005	5.33411	-5.64333	-3.78308	80.9717
-216.76	-14.1871	70.4004	-2.27831	-69.6858	4.70914	-0.65205	-15.8059	59.0562	-216.76	-14.1871	70.4004	-2.27831	-69.6858	4.70914	-0.65205	-15.8059	59.0562	-216.76	-14.1871	70.4004	-2.27831	-69.6858	4.70914	-0.65205	-15.8059	59.0562
-169.467	-7.69578	140.601	9.45342	-58.2666	10.205	19.3865	-17.7176	55.1906	-169.467	-7.69578	140.601	9.45342	-58.2666	10.205	19.3865	-17.7176	55.1906	-169.467	-7.69578	140.601	9.45342	-58.2666	10.205	19.3865	-17.7176	55.1906
-51.1627	-9.48439	120.4	-2.49942	-93.1744	16.2364	51.2236	-19.8537	53.0519	-51.1627	-9.48439	120.4	-2.49942	-93.1744	16.2364	51.2236	-19.8537	53.0519	-51.1627	-9.48439	120.4	-2.49942	-93.1744	16.2364	51.2236	-19.8537	53.0519
12.1289	0.717309	15.6562	-4.89508	-106.034	20.0414	85.6241	-23.6164	37.7681	12.1289	0.717309	15.6562	-4.89508	-106.034	20.0414	85.6241	-23.6164	37.7681	12.1289	0.717309	15.6562	-4.89508	-106.034	20.0414	85.6241	-23.6164	37.7681
81.4182	7.74018	-59.0449	-5.63298	-63.4264	-6.00949	113.919	-7.1115	-0.312081	81.4182	7.74018	-59.0449	-5.63298	-63.4264	-6.00949	113.919	-7.1115	-0.312081	81.4182	7.74018	-59.0449	-5.63298	-63.4264	-6.00949	113.919	-7.1115	-0.312081
140.49	3.2375	-77.6936	-7.16244	-8.73538	-17.8065	128.221	-4.74626	21.9609	140.49	3.2375	-77.6936	-7.16244	-8.73538	-17.8065	128.221	-4.74626	21.9609	140.49	3.2375	-77.6936	-7.16244	-8.73538	-17.8065	128.221	-4.74626	21.9609
182.699	2.17042	-62.943	-1.9492	41.4776	-31.745	122.645	3.73708	50.7418	182.699	2.17042	-62.943	-1.9492	41.4776	-31.745	122.645	3.73708	50.7418	182.699	2.17042	-62.943	-1.9492	41.4776	-31.745	122.645	3.73708	50.7418
170.603	6.06399	-105.768	-3.2304	56.3762	-37.4538	98.12	12.6029	35.3702	170.603	6.06399	-105.768	-3.2304	56.3762	-37.4538	98.12	12.6029	35.3702	170.603	6.06399	-105.768	-3.2304	56.3762	-37.4538	98.12	12.6029	35.3702
130.036	-4.06685	-95.8854	0.961104	69.0608	-48.231	64.0488	8.82622	-10.4478	130.036	-4.06685	-95.8854	0.961104	69.0608	-48.231	64.0488	8.82622	-10.4478	130.036	-4.06685	-95.8854	0.961104	69.0608	-48.231	64.0488	8.82622	-10.4478
113.096	-5.67265	-40.7117	1.62355	76.1142	-31.8234	29.8464	38.9612	-55.5319	113.096	-5.67265	-40.7117	1.62355	76.1142	-31.8234	29.8464	38.9612	-55.5319	113.096	-5.67265	-40.7117	1.62355	76.1142	-31.8234	29.8464	38.9612	-55.5319
94.5996	12.1141	54.8288	-4.76696	44.3045	1.2017	-1.26295	34.9377	-65.2203	94.5996	12.1141	54.8288	-4.76696	44.3045	1.2017	-1.26295	34.9377	-65.2203	94.5996	12.1141	54.8288	-4.76696	44.3045	1.2017	-1.26295	34.9377	-65.2203
46.3235	-1.94235	89.3377	0.0403534	51.8284	18.0345	-28.3039	28.3579	-81.2066	46.3235	-1.94235	89.3377	0.0403534	51.8284	18.0345	-28.3039	28.3579	-81.2066	46.3235	-1.94235	89.3377	0.0403534	51.8284	18.0345	-28.3039	28.3579	-81.2066
47.6849	1.83533	45.8265	-5.92238	48.3931	19.4261	-46.3259	41.2302	-81.1079	47.6849	1.83533	45.8265	-5.92238	48.3931	19.4261	-46.3259	41.2302	-81.1079	47.6849	1.83533	45.8265	-5.92238	48.3931	19.4261	-46.3259	41.2302	-81.1079
39.3869	-3.688	9.85495	-17.482	49.4592	13.6381	-49.2499	21.037	-47.2856	39.3869	-3.688	9.85495	-17.482	49.4592	13.6381	-49.2499	21.037	-47.2856	39.3869	-3.688	9.85495	-17.482	49.4592	13.6381	-49.2499	21.037	-47.2856
18.9435	11.5168	-27.442	-7.08198	24.5109	7.75322	-36.7064	33.741	-9.40445	18.9435	11.5168	-27.442	-7.08198	24.5109	7.75322	-36.7064	33.741	-9.40445	18.9435	11.5168	-27.442	-7.08198	24.5109	7.75322	-36.7064	33.741	-9.40445
6.9967	6.86341	-72.0646	-4.80895	-4.61808	25.5535	-15.7598	24.9131	4.84095	6.9967	6.86341	-72.0646	-4.80895	-4.61808	25.5535	-15.7598	24.9131	4.84095	6.9967	6.86341	-72.0646	-4.80895	-4.61808	25.5535	-15.7598	24.9131	4.84095
-19.6527	-32.6277	33.9566	-10.1413	-57.8101	26.0152	6.65395	9.91946	13.2386	-19.6527	-32.6277	33.9566	-10.1413	-57.8101	26.0152	6.65395	9.91946	13.2386	-19.6527	-32.6277	33.9566	-10.1413	-57.8101	26.0152	6.65395	9.91946	13.2386
-47.8638	-33.643	2.31589	-15.9564	-20.224	13.2646	25.359	23.3283	6.68318	-47.8638	-33.643	2.31589	-15.9564	-20.224	13.2646	25.359	23.3283	6.68318	-47.8638	-33.643	2.31589	-15.9564	-20.224	13.2646	25.359	23.3283	6.68318
-71.915	-22.9442	-54.3687	-5.45207	11.4033	27.3249	32.4603	-7.06541	-19.5545	-71.915	-22.9442	-54.3687	-5.45207	11.4033	27.3249	32.4603	-7.06541	-19.5545	-71.915	-22.9442	-54.3687	-5.45207	11.4033	27.3249	32.4603	-7.06541	-19.5545
-38.6795	1.23391	-65.8081	5.67085	29.3122	30.931	18.2562	-11.6017	-21.2624	-38.6795	1.23391	-65.8081	5.67085	29.3122	30.931	18.2562	-11.6017	-21.2624	-38.6795	1.23391	-65.8081	5.67085	29.3122	30.931	18.2562	-11.6017	-21.2624
-34.4493	15.7521	-51.0003	1.10412	-9.37574	16.6693	-18.7407	-21.4487	-14.0616	-34.4493	15.7521	-51.0003	1.10412	-9.37574	16.6693	-18.7407	-21.4487	-14.0616	-34.4493	15.7521	-51.0003	1.10412	-9.37574	16.6693	-18.7407	-21.4487	-14.0616
-8.65029	-38.1575	-34.0094	-0.320246	-83.8971	-5.42661	-66.376	12.3269	-5.52254	-8.65029	-38.1575	-34.0094	-0.320246	-83.8971	-5.42661	-66.376	12.3269	-5.52254	-8.65029	-38.1575	-34.0094	-0.320246	-83.8971	-5.42661	-66.376	12.3269	-5.52254
13.4996	63.3465	-117.943	4.76682	-84.3104	-5.44372	-103.964	22.8663	21.9297	13.4996	63.3465	-117.943	4.76682	-84.3104	-5.44372	-103.964	22.8663	21.9297	13.4996	63.3465	-117.943	4.76682	-84.3104	-5.44372	-103.964	22.8663	21.9297
13.5886	63.0171	6.51021	8.06522	-45.0949	29.5849	-113.567	22.9403	-3.35824	13.5886	63.0171	6.51021	8.06522	-45.0949	29.5849	-113.567	22.9403	-3.35824	13.5886	63.0171	6.51021	8.06522	-45.0949	29.5849	-113.567	22.9403	-3.35824
-16.2402	50.7219	48.6359	4.43403	-8.25767	53.8296	-92.2798	12.4785	-33.7956	-16.2402	50.7219	48.6359	4.43403	-8.25767	53.8296	-92.2798	12.4785	-33.7956	-16.2402	50.7219	48.6359	4.43403	-8.25767	53.8296	-92.2798	12.4785	-33.7956
-31.0818	22.6693	-73.4514	-0.248976	25.2314	56.7636	-53.3613	-11.1229	-18.2182	-31.0818	22.6693	-73.4514	-0.248976	25.2314	56.7636	-53.3613	-11.1229	-18.2182	-31.0818	22.6693	-73.4514	-0.248976	25.2314	56.7636	-53.3613	-11.1229	-18.2182
-37.3923	-7.22669	-153.558	-16.174	50.6493	41.0783	-13.2213	-17.2813	6.2653	-37.3923	-7.22669	-153.558	-16.174	50.6493	41.0783	-13.2213	-17.2813	6.2653	-37.3923	-7.22669	-153.558	-16.174	50.6493	41.0783	-13.2213	-17.2813	6.2653
-19.5656	-24.0538	-101.442	-30.3023	31.8932	13.7656	18.407	-14.4472	4.47222	-19.5656	-24.0538	-101.442	-30.3023	31.8932	13.7656	18.407	-14.4472	4.47222	-19.5656	-24.0538	-101.442	-30.3023	31.8932	13.7656	18.407	-14.4472	4.47222
-14.13	-44.8485	-110.653	-26.254	64.6941	-24.8691	41.0986	-3.58951	-14.6833	-14.13	-44.8485	-110.653	-26.254	64.6941	-24.8691	41.0986	-3.58951	-14.6833	-14.13	-44.8485	-110.653	-26.254	64.6941	-24.8691	41.0986	-3.58951	-14.6833
9.47237	-15.2862	100.125	-1.61939	73.3621	-50.9	60.3438	14.8967	-6.26017	9.47237	-15.2862	100.125	-1.61939	73.3621	-50.9	60.3438	14.8967	-6.26017	9.47237	-15.2862	100.125	-1.61939	73.3621	-50.9	60.3438	14.8967	-6.26017
-17.7608	-19.6412	82.6101	-1.99103	83.5917	-62.5732	76.6287	10.1472	-21.706	-17.7608	-19.6412	82.6101	-1.99103	83.5917	-62.5732	76.6287	10.1472	-21.706	-17.7608	-19.6412	82.6101	-1.99103	83.5917	-62.5732	76.6287	10.1472	-21.706
-26.7902	-8.47407	-34.7452	24.8112	49.44	-49.3785	81.5965	9.26144	75.1472	-26.7902	-8.47407	-34.7452	24.8112	49.44	-49.3785	81.5965	9.26144	75.1472	-26.7902	-8.47407	-34.7452	24.8112	49.44	-49.3785	81.5965	9.26144	75.1472
-37.2224	-2.24368	21.4563	-3.63049	23.2347	-21.3372	70.3879	7.34973	-0.3154	-37.2224	-2.24368	21.4563	-3.63049	23.2347	-21.3372	70.3879	7.34973	-0.3154	-37.2224	-2.24368	21.4563	-3.63049	23.2347	-21.3372	70.3879	7.34973	-0.3154
-6.95171	3.95757	158.556	-2.1178	-17.9813	-1.89135	49.4962	7.37739	-67.4975	-6.95171	3.95757	158.556	-2.1178	-17.9813	-1.89135	49.4962	7.37739	-67.4975	-6.95171	3.95757	158.556	-2.1178	-17.9813	-1.89135	49.4962	7.37739	-67.4975
-0.314384	0.749469	99.8852	4.87374	-60.1821	-9.31217	31.4009	8.55257	-54.2632	-0.314384	0.749469	99.8852	4.87374	-60.1821	-9.31217	31.4009	8.55257	-54.2632	-0.314384	0.749469	99.8852	4.87374	-60.1821	-9.31217	31.4009	8.55257	-54.2632
-34.9698	-24.5515	42.3587	2.7525	-81.5569	-19.8672	23.5627	33.6058	36.3871	-34.9698	-24.5515	42.3587	2.7525	-81.5569	-19.8672	23.5627	33.6058	36.3871	-34.9698	-24.5515	42.3587	2.7525	-81.5569	-19.8672	23.5627	33.6058	36.3871
-42.8412	-22.0694	-25.4039	8.23594	-81.5337	-16.5707	24.2913	17.083	22.1948	-42.8412	-22.0694	-25.4039	8.23594	-81.5337	-16.5707	24.2913	17.083	22.1948	-42.8412	-22.0694	-25.4039	8.23594	-81.5337	-16.5707	24.2913	17.083	22.1948
-8.45306	-25.9108	-30.0013	0.706308	-55.7391	12.2784	27.3159	22.3496	16.1705	-8.45306	-25.9108	-30.0013	0.706308	-55.7391	12.2784	27.3159	22.3496	16.1705	-8.45306	-25.9108	-30.0013	0.706308	-55.7391	12.2784	27.3159	22.3496	16.1705
-5.67246	-5.23135	-78.4544	-1.6886	-36.4702	36.0844	28.1129	14.0355	17.8877	-5.67246	-5.23135	-78.4544	-1.6886	-36.4702	36.0844	28.1129	14.0355	17.8877	-5.67246	-5.23135	-78.4544	-1.6886	-36.4702	36.0844	28.1129	14.0355	17.8877
-7.92635	5.20336	-57.7955	3.46449	-15.012	23.5845	24.9534	18.672	3.60317	-7.92635	5.20336	-57.7955	3.46449	-15.012	23.5845	24.9534	18.672	3.60317	-7.92635	5.20336	-57.7955	3.46449	-15.012	23.5845	24.9534	18.672	3.60317
3.57834	17.6601	16.3039	10.9745	-8.83693	17.3273	18.3049	9.1076	15.8419	3.57834	17.6601	16.3039	10.9745	-8.83693	17.3273	18.3049	9.1076	15.8419	3.57834	17.6601	16.3039	10.9745	-8.83693	17.3273	18.3049	9.1076	15.8419
-12.1551	26.901	-6.58579	-9.40609	28.5835	17.6172	11.163	8.91267	24.9364	-12.1551	26.901	-6.58579	-9.40609	28.5835	17.6172	11.163	8.91267	24.9364	-12.1551	26.901	-6.58579	-9.40609	28.5835	17.6172	11.163	8.91267	24.9364
-8.23167	15.5285	-48.4357	-17.1672	60.1421	31.5326	6.32566	0.697452	43.5813	-8.23167	15.5285	-48.4357	-17.1672	60.1421	31.5326	6.32566	0.697452	43.5813	-8.23167	15.5285	-48.4357	-17.1672	60.1421	31.5326	6.32566	0.697452	43.5813
-4.95934	16.6788	-212.707	-17.1189	62.5952	27.2129	5.53336	3.12196	73.1787	-4.95934	16.6788	-212.707	-17.1189	62.5952	27.2129	5.53336	3.12196	73.1787	-4.95934	16.6788	-212.707	-17.1189	62.5952	27.2129	5.53336	3.12196	73.1787
25.3491	14.8564	-331.023	-3.25702	-7.57994	9.85802	12.4297	-17.5281	82.5468	25.3491	14.8564	-331.023	-3.25702	-7.57994	9.85802	12.4297	-17.5281	82.5468	25.3491	14.8564	-331.023	-3.25702	-7.57994	9.85802	12.4297	-17.5281	82.5468
4.00636	6.64678	-311.237	-2.42257	-81.8116	8.4481	27.0417	-9.79821	50.1951	4.00636	6.64678	-311.237	-2.42257	-81.8116	8.4481	27.0417	-9.79821	50.1951	4.00636	6.64678	-311.237	-2.42257	-81.8116	8.4481	27.0417	-9.79821	50.1951
-16.7923	13.88	-167.211	0.308097	-77.0083	3.32219	41.3464	-17.2878	13.5586	-16.7923	13.88	-167.211	0.308097	-77.0083	3.32219	41.3464	-17.2878	13.5586	-16.7923	13.88	-167.211	0.308097	-77.0083	3.32219	41.3464	-17.2878	13.5586
-0.0501602	13.1827	-40.7595	-5.42282	-79.6974	-6.77862	45.6754	-7.07426	-17.9264	-0.0501602	13.1827	-40.7595	-5.42282	-79.6974	-6.77862	45.6754	-7.07426	-17.9264	-0.0501602	13.1827	-40.7595	-5.42282	-79.6974	-6.77862	45.6754	-7.07426	-17.9264
13.2805	13.635	-100.698	-10.6703	-50.5137	-11.094	38.1809	-19.2954	29.3057	13.2805	13.635	-100.698	-10.6703	-50.5137	-11.094	38.1809	-19.2954	29.3057	13.2805	13.635	-100.698	-10.6703	-50.5137	-11.094	38.1809	-19.2954	29.3057
-7.94316	7.36208	-60.6325	9.07156	22.0726	-38.9812	19.446	-6.15228	-8.04408	-7.94316	7.36208	-60.6325	9.07156	22.0726	-38.9812	19.446	-6.15228	-8.04408	-7.94316	7.36208	-60.6325	9.07156	22.0726	-38.9812	19.446	-6.15228	-8.04408
42.7538	7.31097	-45.9253	-8.93731	41.5329	-37.9091	-15.8119	-8.91765	-19.4555	42.7538	7.31097	-45.9253	-8.93731	41.5329	-37.9091	-15.8119	-8.91765	-19.4555	42.7538	7.31097	-45.9253	-8.93731	41.5329	-37.9091	-15.8119	-8.91765	-19.4555
13.1163	13.3145	20.538	-8.80664	51.8261	-29.0244	-68.8498	-20.4234	-36.3782	13.1163	13.3145	20.538	-8.80664	51.8261	-29.0244	-68.8498	-20.4234	-36.3782	13.1163	13.3145	20.538	-8.80664	51.8261	-29.0244	-68.8498	-20.4234	-36.3782
44.105	8.78258	4.97913	-7.97757	83.0969	-25.5452	-125.42	-25.0283	-39.7421	44.105	8.78258	4.97913	-7.97757	83.0969	-25.5452	-125.42	-25.0283	-39.7421	44.105	8.78258	4.97913	-7.97757	83.0969	-25.5452	-125.42	-25.0283	-39.7421
44.8897	-0.0953579	-123.893	-6.23302	83.3613	-19.0291	-162.675	-13.1042	-48.4318	44.8897	-0.0953579	-123.893	-6.23302	83.3613	-19.0291	-162.675	-13.1042	-48.4318	44.8897	-0.0953579	-123.893	-6.23302	83.3613	-19.0291	-162.675	-13.1042	-48.4318
23.5541	-4.3079	-74.8408	-17.0176	75.8349	-16.3457	-165.558	-12.0504	-19.3823	23.5541	-4.3079	-74.8408	-17.0176	75.8349	-16.3457	-165.558	-12.0504	-19.3823	23.5541	-4.3079	-74.8408	-17.0176	75.8349	-16.3457	-165.558	-12.0504	-19.3823
12.513	-10.5182	65.1597	-3.54485	61.17	-21.8779	-136.421	-17.7044	-6.11675	12.513	-10.5182	65.1597	-3.54485	61.17	-21.8779	-136.421	-17.7044	-6.11675	12.513	-10.5182	65.1597	-3.54485	61.17	-21.8779	-136.421	-17.7044	-6.11675
5.56364	-4.44776	226.505	4.49933	65.314	1.33927	-90.7946	-4.53384	-11.1107	5.56364	-4.44776	226.505	4.49933	65.314	1.33927	-90.7946	-4.53384	-11.1107	5.56364	-4.44776	226.505	4.49933	65.314	1.33927	-90.7946	-4.53384	-11.1107
-25.6849	-3.99692	306.311	3.95591	-20.9274	3.77392	-43.6568	-8.21221	-10.0278	-25.6849	-3.99692	306.311	3.95591	-20.9274	3.77392	-43.6568	-8.21221	-10.0278	-25.6849	-3.99692	306.311	3.95591	-20.9274	3.77392	-43.6568	-8.21221	-10.0278
-21.2773	-1.55211	381.862	21.883	-79.6585	-7.02124	-0.759782	-16.9659	12.3443	-21.2773	-1.55211	381.862	21.883	-79.6585	-7.02124	-0.759782	-16.9659	12.3443	-21.2773	-1.55211	381.862	21.883	-79.6585	-7.02124	-0.759782	-16.9659	12.3443
-48.6428	16.3071	279.596	18.0963	-20.0577	10.3426	33.8977	-3.96974	2.91842	-48.6428	16.3071	279.596	18.0963	-20.0577	10.3426	33.8977	-3.96974	2.91842	-48.6428	16.3071	279.596	18.0963	-20.0577	10.3426	33.8977	-3.96974	2.91842
-38.1696	13.4134	175.3	13.2883	8.11313	0.590943	52.5267	-3.06187	17.1899	-38.1696	13.4134	175.3	13.2883	8.11313	0.590943	52.5267	-3.06187	17.1899	-38.1696	13.4134	175.3	13.2883	8.11313	0.590943	52.5267	-3.06187	17.1899
-60.2813	14.113	-37.6968	14.0361	21.6894	13.4907	52.7766	-7.7942	-9.29173	-60.2813	14.113	-37.6968	14.0361	21.6894	13.4907	52.7766	-7.7942	-9.29173	-60.2813	14.113	-37.6968	14.0361	21.6894	13.4907	52.7766	-7.7942	-9.29173
-31.8984	-28.1752	-107.728	22.2253	-5.86281	35.7601	40.6969	-0.650136	4.31581	-31.8984	-28.1752	-107.728	22.2253	-5.86281	35.7601	40.6969	-0.650136	4.31581	-31.8984	-28.1752	-107.728	22.2253	-5.86281	35.7601	40.6969	-0.650136	4.31581
1.3752	-24.6612	86.632	21.9516	4.10376	33.5156	25.8732	2.06846	-44.6689	1.3752	-24.6612	86.632	21.9516	4.10376	33.5156	25.8732	2.06846	-44.6689	1.3752	-24.6612	86.632	21.9516	4.10376	33.5156	25.8732	2.06846	-44.6689
17.7467	-9.74503	51.187	30.8321	-21.1483	32.727	15.6375	10.2436	-21.4342	17.7467	-9.74503	51.187	30.8321	-21.1483	32.727	15.6375	10.2436	-21.4342	17.7467	-9.74503	51.187	30.8321	-21.1483	32.727	15.6375	10.2436	-21.4342
19.5328	-8.9735	172.97	12.9716	-71.1235	22.0963	12.626	5.08864	50.8001	19.5328	-8.9735	172.97	12.9716	-71.1235	22.0963	12.626	5.08864	50.8001	19.5328	-8.9735	172.97	12.9716	-71.1235	22.0963	12.626	5.08864	50.8001
21.9637	0.503019	77.0361	12.7303	-65.8776	-31.6192	15.8246	5.75222	-3.28482	21.9637	0.503019	77.0361	12.7303	-65.8776	-31.6192	15.8246	5.75222	-3.28482	21.9637	0.503019	77.0361	12.7303	-65.8776	-31.6192	15.8246	5.75222	-3.28482
15.2071	-1.18315	-96.4492	7.1002	4.94302	-17.9644	24.4319	-5.37197	-22.1918	15.2071	-1.18315	-96.4492	7.1002	4.94302	-17.9644	24.4319	-5.37197	-22.1918	15.2071	-1.18315	-96.4492	7.1002	4.94302	-17.9644	24.4319	-5.37197	-22.1918
18.0675	-12.7417	-247.241	15.0953	0.392687	6.3588	37.6665	-13.778	-43.8745	18.0675	-12.7417	-247.241	15.0953	0.392687	6.3588	37.6665	-13.778	-43.8745	18.0675	-12.7417	-247.241	15.0953	0.392687	6.3588	37.6665	-13.778	-43.8745
22.2633	-10.9874	-134.134	5.67823	-15.5321	-11.8825	52.0966	-6.34472	2.10944	22.2633	-10.9874	-134.134	5.67823	-15.5321	-11.8825	52.0966	-6.34472	2.10944	22.2633	-10.9874	-134.134	5.67823	-15.5321	-11.8825	52.0966	-6.34472	2.10944
21.8549	-6.31344	-161.891	4.81618	-13.3017	-3.3591	61.4074	-0.197787	72.6691	21.8549	-6.31344	-161.891	4.81618	-13.3017	-3.3591	61.4074	-0.197787	72.6691	21.8549	-6.31344	-161.891	4.81618	-13.3017	-3.3591	61.4074	-0.197787	72.6691
23.3254	-7.45078	-123.269	7.95292	-21.5135	0.246618	61.0689	-8.46713	25.8427	23.3254	-7.45078	-123.269	7.95292	-21.5135	0.246618	61.0689	-8.46713	25.8427	23.3254	-7.45078	-123.269	7.95292	-21.5135	0.246618	61.0689	-8.46713	25.8427
7.4711	2.72171	19.6578	1.76147	-27.7503	19.7219	51.8041	-17.2918	20.6481	7.4711	2.72171	19.6578	1.76147	-27.7503	19.7219	51.8041	-17.2918	20.6481	7.4711	2.72171	19.6578	1.76147	-27.7503	19.7219	51.8041	-17.2918	20.6481
-5.47256	7.7765	53.4279	3.89178	27.4488	47.5634	34.4338	-23.0901	67.4447	-5.47256	7.7765	53.4279	3.89178	27.4488	47.5634	34.4338	-23.0901	67.4447	-5.47256	7.7765	53.4279	3.89178	27.4488	47.5634	34.4338	-23.0901	67.4447
-7.76128	2.59335	85.5727	10.7028	44.5537	45.6955	8.46018	-27.8534	-12.9288	-7.76128	2.59335	85.5727	10.7028	44.5537	45.6955	8.46018	-27.8534	-12.9288	-7.76128	2.59335	85.5727	10.7028	44.5537	45.6955	8.46018	-27.8534	-12.9288
-9.0077	5.30235	146.868	4.20127	41.0298	20.0499	-22.738	-25.5118	-40.5595	-9.0077	5.30235	146.868	4.20127	41.0298	20.0499	-22.738	-25.5118	-40.5595	-9.0077	5.30235	146.868	4.20127	41.0298	20.0499	-22.738	-25.5118	-40.5595
-32.4538	2.52861	234.779	5.59231	-2.27259	-1.25391	-50.2656	-26.5952	-72.4386	-32.4538	2.52861	234.779	5.59231	-2.27259	-1.25391	-50.2656	-26.5952	-72.4386	-32.4538	2.52861	234.779	5.59231	-2.27259	-1.25391	-50.2656	-26.5952	-72.4386
-21.9198	-5.81123	42.4028	8.34322	-56.3987	1.20129	-66.2198	-21.4606	-17.366	-21.9198	-5.81123	42.4028	8.34322	-56.3987	1.20129	-66.2198	-21.4606	-17.366	-21.9198	-5.81123	42.4028	8.34322	-56.3987	1.20129	-66.2198	-21.4606	-17.366
5.43312	8.53722	-314.044	-2.67087	-88.6806	20.1825	-67.2583	-27.3832	9.72649	5.43312	8.53722	-314.044	-2.67087	-88.6806	20.1825	-67.2583	-27.3832	9.72649	5.43312	8.53722	-314.044	-2.67087	-88.6806	20.1825	-67.2583	-27.3832	9.72649
0.543102	-3.20326	80.5769	-4.5403	-51.5515	28.117	-53.6946	-16.3123	-14.0679	0.543102	-3.20326	80.5769	-4.5403	-51.5515	28.117	-53.6946	-16.3123	-14.0679	0.543102	-3.20326	80.5769	-4.5403	-51.5515	28.117	-53.6946	-16.3123	-14.0679
-4.94283	-13.5134	347.197	-16.5865	-19.7391	17.4371	-29.6652	-0.524508	19.8053	-4.94283	-13.5134	347.197	-16.5865	-19.7391	17.4371	-29.6652	-0.524508	19.8053	-4.94283	-13.5134	347.197	-16.5865	-19.7391	17.4371	-29.6652	-0.524508	19.8053
26.0978	5.91971	333.899	-13.3596	33.139	-6.46454	-3.04842	-17.371	47.5342	26.0978	5.91971	333.899	-13.3596	33.139	-6.46454	-3.04842	-17.371	47.5342	26.0978	5.91971	333.899	-13.3596	33.139	-6.46454	-3.04842	-17.371	47.5342
15.8818	16.6168	218.841	-17.7806	80.0951	-27.5688	19.3621	-5.62898	30.3991	15.8818	16.6168	218.841	-17.7806	80.0951	-27.5688	19.3621	-5.62898	30.3991	15.8818	16.6168	218.841	-17.7806	80.0951	-27.5688	19.3621	-5.62898	30.3991
-12.2405	0.205943	-65.0224	-13.7992	95.6704	-34.5122	37.7658	-0.793183	29.2296	-12.2405	0.205943	-65.0224	-13.7992	95.6704	-34.5122	37.7658	-0.793183	29.2296	-12.2405	0.205943	-65.0224	-13.7992	95.6704	-34.5122	37.7658	-0.793183	29.2296
0.589578	2.3257	-354.964	1.19702	55.12	-37.7646	56.9037	-12.1089	45.8339	0.589578	2.3257	-354.964	1.19702	55.12	-37.7646	56.9037	-12.1089	45.8339	0.589578	2.3257	-354.964	1.19702	55.12	-37.7646	56.9037	-12.1089	45.8339
-1.73695	4.3475	-427.369	3.82585	0.338613	-49.4468	81.1094	5.17663	34.5395	-1.73695	4.3475	-427.369	3.82585	0.338613	-49.4468	81.1094	5.17663	34.5395	-1.73695	4.3475	-427.369	3.82585	0.338613	-49.4468	81.1094	5.17663	34.5395
7.29425	-11.0957	-444.626	0.43468	7.81772	-34.8687	108.227	3.88662	48.2393	7.29425	-11.0957	-444.626	0.43468	7.81772	-34.8687	108.227	3.88662	48.2393	7.29425	-11.0957	-444.626	0.43468	7.81772	-34.8687	108.227	3.88662	48.2393
34.3347	-7.60425	-485.527	8.65482	17.6227	-4.61233	125.549	-4.62766	-4.58307	34.3347	-7.60425	-485.527	8.65482	17.6227	-4.61233	125.549	-4.62766	-4.58307	34.3347	-7.60425	-485.527	8.65482	17.6227	-4.61233	125.549	-4.62766	-4.58307
26.1606	-18.7615	-473.703	17.3088	5.86138	0.152701	118.886	2.09615	11.9698	26.1606	-18.7615	-473.703	17.3088	5.86138	0.152701	118.886	2.09615	11.9698	26.1606	-18.7615	-473.703	17.3088	5.86138	0.152701	118.886	2.09615	11.9698
47.1529	-20.3138	-386.051	15.6282	-25.6352	13.8967	84.3318	6.10133	-6.29589	47.1529	-20.3138	-386.051	15.6282	-25.6352	13.8967	84.3318	6.10133	-6.29589	47.1529	-20.3138	-386.051	15.6282	-25.6352	13.8967	84.3318	6.10133	-6.29589
-24.6572	-10.7854	-392.958	17.1006	-36.2329	-6.43373	27.737	-8.96834	-0.0163231	-24.6572	-10.7854	-392.958	17.1006	-36.2329	-6.43373	27.737	-8.96834	-0.0163231	-24.6572	-10.7854	-392.958	17.1006	-36.2329	-6.43373	27.737	-8.96834	-0.0163231
-45.0242	1.31648	-208.326	22.4711	-42.5736	-11.5669	-36.6011	-1.26397	-29.7717	-45.0242	1.31648	-208.326	22.4711	-42.5736	-11.5669	-36.6011	-1.26397	-29.7717	-45.0242	1.31648	-208.326	22.4711	-42.5736	-11.5669	-36.6011	-1.26397	-29.7717
-27.525	-4.33522	53.5249	4.1013	-31.6655	-9.32378	-87.039	3.94902	-77.2562	-27.525	-4.33522	53.5249	4.1013	-31.6655	-9.32378	-87.039	3.94902	-77.2562	-27.525	-4.33522	53.5249	4.1013	-31.6655	-9.32378	-87.039	3.94902	-77.2562
-11.2467	15.1564	84.955	-9.05131	56.1315	-40.0703	-105.636	0.322211	-71.3646	-11.2467	15.1564	84.955	-9.05131	56.1315	-40.0703	-105.636	0.322211	-71.3646	-11.2467	15.1564	84.955	-9.05131	56.1315	-40.0703	-105.636	0.322211	-71.3646
-3.07391	25.5259	47.1032	-0.749999	32.6859	-18.0863	-88.8854	-6.72803	-81.1519	-3.07391	25.5259	47.1032	-0.749999	32.6859	-18.0863	-88.8854	-6.72803	-81.1519	-3.07391	25.5259	47.1032	-0.749999	32.6859	-18.0863	-88.8854	-6.72803	-81.1519
-3.455	37.6245	83.9197	13.8169	-17.5629	-9.69383	-45.0833	-5.11934	-50.0789	-3.455	37.6245	83.9197	13.8169	-17.5629	-9.69383	-45.0833	-5.11934	-50.0789	-3.455	37.6245	83.9197	13.8169	-17.5629	-9.69383	-45.0833	-5.11934	-50.0789
-0.7675	0.0114539	61.4561	27.7519	-44.9952	16.7163	12.6547	-2.82581	-25.5499	-0.7675	0.0114539	61.4561	27.7519	-44.9952	16.7163	12.6547	-2.82581	-25.5499	-0.7675	0.0114539	61.4561	27.7519	-44.9952	16.7163	12.6547	-2.82581	-25.5499
9.77824	1.78883	60.9305	24.1311	-6.31696	5.80916	66.4257	-5.31667	-31.4377	9.77824	1.78883	60.9305	24.1311	-6.31696	5.80916	66.4257	-5.31667	-31.4377	9.77824	1.78883	60.9305	24.1311	-6.31696	5.80916	66.4257	-5.31667	-31.4377
-3.26557	-1.63288	114.927	3.94246	-29.4318	11.0026	98.1192	10.8388	0.950351	-3.26557	-1.63288	114.927	3.94246	-29.4318	11.0026	98.1192	10.8388	0.950351	-3.26557	-1.63288	114.927	3.94246	-29.4318	11.0026	98.1192	10.8388	0.950351
2.14054	-1.64029	-172.214	-19.7051	-5.85044	-11.7587	101.516	17.5951	31.9267	2.14054	-1.64029	-172.214	-19.7051	-5.85044	-11.7587	101.516	17.5951	31.9267	2.14054	-1.64029	-172.214	-19.7051	-5.85044	-11.7587	101.516	17.5951	31.9267
5.36537	8.48325	-242.971	-20.1662	7.13771	21.7808	85.0182	16.6906	23.6342	5.36537	8.48325	-242.971	-20.1662	7.13771	21.7808	85.0182	16.6906	23.6342	5.36537	8.48325	-242.971	-20.1662	7.13771	21.7808	85.0182	16.6906	23.6342
17.0009	9.38659	-298.725	-32.8682	-18.9392	28.0888	62.2887	15.7518	11.531	17.0009	9.38659	-298.725	-32.8682	-18.9392	28.0888	62.2887	15.7518	11.531	17.0009	9.38659	-298.725	-32.8682	-18.9392	28.0888	62.2887	15.7518	11.531
3.19415	10.4963	-202.644	-15.7513	-14.3906	18.0696	41.9201	-0.0835689	-35.1591	3.19415	10.4963	-202.644	-15.7513	-14.3906	18.0696	41.9201	-0.0835689	-35.1591	3.19415	10.4963	-202.644	-15.7513	-14.3906	18.0696	41.9201	-0.0835689	-35.1591
-4.55023	4.336	-99.5659	-7.32153	-33.9335	22.0439	27.4656	-5.71812	-25.4722	-4.55023	4.336	-99.5659	-7.32153	-33.9335	22.0439	27.4656	-5.71812	-25.4722	-4.55023	4.336	-99.5659	-7.32153	-33.9335	22.0439	27.4656	-5.71812	-25.4722
21.0784	7.3131	238.77	7.70167	-70.6566	24.9686	22.3163	-12.9473	-11.5609	21.0784	7.3131	238.77	7.70167	-70.6566	24.9686	22.3163	-12.9473	-11.5609	21.0784	7.3131	238.77	7.70167	-70.6566	24.9686	22.3163	-12.9473	-11.5609
10.2654	-4.74278	216.513	17.7908	-29.9577	-1.82635	27.7031	-1.63066	9.01685	10.2654	-4.74278	216.513	17.7908	-29.9577	-1.82635	27.7031	-1.63066	9.01685	10.2654	-4.74278	216.513	17.7908	-29.9577	-1.82635	27.7031	-1.63066	9.01685
-0.330115	5.14087	234.124	-26.1857	-25.4225	-54.5782	39.4252	-0.0011654	15.1973	-0.330115	5.14087	234.124	-26.1857	-25.4225	-54.5782	39.4252	-0.0011654	15.1973	-0.330115	5.14087	234.124	-26.1857	-25.4225	-54.5782	39.4252	-0.0011654	15.1973
-26.8904	1.45307	301.626	-8.59715	-91.8236	-59.3572	50.4906	18.9394	17.9982	-26.8904	1.45307	301.626	-8.59715	-91.8236	-59.3572	50.4906	18.9394	17.9982	-26.8904	1.45307	301.626	-8.59715	-91.8236	-59.3572	50.4906	18.9394	17.9982
3.97115	-15.0486	366.729	76.554	-43.1996	-63.5965	51.8427	30.0554	12.6174	3.97115	-15.0486	366.729	76.554	-43.1996	-63.5965	51.8427	30.0554	12.6174	3.97115	-15.0486	366.729	76.554	-43.1996	-63.5965	51.8427	30.0554	12.6174
24.2757	-2.19244	325.67	79.6052	-24.4296	-23.9798	35.5176	29.1992	42.3188	24.2757	-2.19244	325.67	79.6052	-24.4296	-23.9798	35.5176	29.1992	42.3188	24.2757	-2.19244	325.67	79.6052	-24.4296	-23.9798	35.5176	29.1992	42.3188
28.2729	3.44659	49.0183	60.7607	47.1367	-15.0455	2.37333	29.969	45.9912	28.2729	3.44659	49.0183	60.7607	47.1367	-15.0455	2.37333	29.969	45.9912	28.2729	3.44659	49.0183	60.7607	47.1367	-15.0455	2.37333	29.969	45.9912
6.15192	-0.742632	-229.994	30.6243	175.862	-15.8696	-36.2532	28.3999	9.99442	6.15192	-0.742632	-229.994	30.6243	175.862	-15.8696	-36.2532	28.3999	9.99442	6.15192	-0.742632	-229.994	30.6243	175.862	-15.8696	-36.2532	28.3999	9.99442
-9.47685	-3.89664	-27.5966	33.7598	163.441	3.97502	-65.6488	24.8428	-40.016	-9.47685	-3.89664	-27.5966	33.7598	163.441	3.97502	-65.6488	24.8428	-40.016	-9.47685	-3.89664	-27.5966	33.7598	163.441	3.97502	-65.6488	24.8428	-40.016
6.12596	-14.3778	117.369	49.435	72.8257	21.0709	-74.1781	15.0105	-8.15359	6.12596	-14.3778	117.369	49.435	72.8257	21.0709	-74.1781	15.0105	-8.15359	6.12596	-14.3778	117.369	49.435	72.8257	21.0709	-74.1781	15.0105	-8.15359
-28.0171	-10.8415	-33.5369	14.6215	40.3359	-2.65338	-54.0995	-4.68989	46.9365	-28.0171	-10.8415	-33.5369	14.6215	40.3359	-2.65338	-54.0995	-4.68989	46.9365	-28.0171	-10.8415	-33.5369	14.6215	40.3359	-2.65338	-54.0995	-4.68989	46.9365
19.8668	-8.00001	133.299	-25.0066	4.9807	-10.9394	-7.13266	-9.77234	-2.18173	19.8668	-8.00001	133.299	-25.0066	4.9807	-10.9394	-7.13266	-9.77234	-2.18173	19.8668	-8.00001	133.299	-25.0066	4.9807	-10.9394	-7.13266	-9.77234	-2.18173
45.2514	11.0297	263.554	-60.3577	30.1327	16.7216	47.1919	-4.26203	-25.9031	45.2514	11.0297	263.554	-60.3577	30.1327	16.7216	47.1919	-4.26203	-25.9031	45.2514	11.0297	263.554	-60.3577	30.1327	16.7216	47.1919	-4.26203	-25.9031
-16.473	10.09	107.641	-121.388	63.7309	50.1109	79.5097	-14.0234	-41.0258	-16.473	10.09	107.641	-121.388	63.7309	50.1109	79.5097	-14.0234	-41.0258	-16.473	10.09	107.641	-121.388	63.7309	50.1109	79.5097	-14.0234	-41.0258
-19.1931	-1.89062	-192.891	-146.08	66.2024	51.1615	74.3759	-17.5701	-18.0347	-19.1931	-1.89062	-192.891	-146.08	66.2024	51.1615	74.3759	-17.5701	-18.0347	-19.1931	-1.89062	-192.891	-146.08	66.2024	51.1615	74.3759	-17.5701	-18.0347
-24.6639	-18.1522	-39.743	-107.461	79.9008	44.9148	40.8476	-19.3919	18.6574	-24.6639	-18.1522	-39.743	-107.461	79.9008	44.9148	40.8476	-19.3919	18.6574	-24.6639	-18.1522	-39.743	-107.461	79.9008	44.9148	40.8476	-19.3919	18.6574
-10.5854	-13.9965	-110.458	-59.6947	70.1465	-23.0117	4.75637	-4.97431	48.6609	-10.5854	-13.9965	-110.458	-59.6947	70.1465	-23.0117	4.75637	-4.97431	48.6609	-10.5854	-13.9965	-110.458	-59.6947	70.1465	-23.0117	4.75637	-4.97431	48.6609
-37.9873	-18.804	-29.765	-39.8083	62.883	11.8978	-10.6721	25.4549	42.3919	-37.9873	-18.804	-29.765	-39.8083	62.883	11.8978	-10.6721	25.4549	42.3919	-37.9873	-18.804	-29.765	-39.8083	62.883	11.8978	-10.6721	25.4549	42.3919
-34.1835	0.85708	-130.64	-28.4862	-45.7612	37.746	-3.18134	33.8335	22.7899	-34.1835	0.85708	-130.64	-28.4862	-45.7612	37.746	-3.18134	33.8335	22.7899	-34.1835	0.85708	-130.64	-28.4862	-45.7612	37.746	-3.18134	33.8335	22.7899
88.7384	8.26772	-49.935	-15.2895	-116.577	37.4013	13.0191	34.7855	28.9488	88.7384	8.26772	-49.935	-15.2895	-116.577	37.4013	13.0191	34.7855	28.9488	88.7384	8.26772	-49.935	-15.2895	-116.577	37.4013	13.0191	34.7855	28.9488
-23.7083	16.9003	-50.36	-16.264	-136.387	44.2151	25.6809	26.2711	26.8137	-23.7083	16.9003	-50.36	-16.264	-136.387	44.2151	25.6809	26.2711	26.8137	-23.7083	16.9003	-50.36	-16.264	-136.387	44.2151	25.6809	26.2711	26.8137
-96.0913	8.88526	-128.916	0.923637	-70.9992	102.339	31.1378	24.4517	26.9102	-96.0913	8.88526	-128.916	0.923637	-70.9992	102.339	31.1378	24.4517	26.9102	-96.0913	8.88526	-128.916	0.923637	-70.9992	102.339	31.1378	24.4517	26.9102
-85.8825	9.51833	-284.151	2.12098	-13.6884	79.6644	28.9749	22.089	21.6339	-85.8825	9.51833	-284.151	2.12098	-13.6884	79.6644	28.9749	22.089	21.6339	-85.8825	9.51833	-284.151	2.12098	-13.6884	79.6644	28.9749	22.089	21.6339
-40.9186	17.3367	-287.201	6.24002	-49.6354	-4.0189	20.4807	34.4127	16.6093	-40.9186	17.3367	-287.201	6.24002	-49.6354	-4.0189	20.4807	34.4127	16.6093	-40.9186	17.3367	-287.201	6.24002	-49.6354	-4.0189	20.4807	34.4127	16.6093
69.6626	-5.19212	-245.18	11.4583	-5.68956	-59.515	7.39541	25.1686	27.8135	69.6626	-5.19212	-245.18	11.4583	-5.68956	-59.515	7.39541	25.1686	27.8135	69.6626	-5.19212	-245.18	11.4583	-5.68956	-59.515	7.39541	25.1686	27.8135
-14.2996	-3.90104	-200.992	23.4086	45.1197	-44.8162	-7.93686	1.72655	1.81525	-14.2996	-3.90104	-200.992	23.4086	45.1197	-44.8162	-7.93686	1.72655	1.81525	-14.2996	-3.90104	-200.992	23.4086	45.1197	-44.8162	-7.93686	1.72655	1.81525
-63.4096	-1.39186	-393.694	16.1936	69.1345	-37.7211	-19.8661	-1.99781	-3.14104	-63.4096	-1.39186	-393.694	16.1936	69.1345	-37.7211	-19.8661	-1.99781	-3.14104	-63.4096	-1.39186	-393.694	16.1936	69.1345	-37.7211	-19.8661	-1.99781	-3.14104
13.5722	2.86872	-325.205	22.0997	57.3905	-43.1107	-22.1065	-2.42616	29.8057	13.5722	2.86872	-325.205	22.0997	57.3905	-43.1107	-22.1065	-2.42616	29.8057	13.5722	2.86872	-325.205	22.0997	57.3905	-43.1107	-22.1065	-2.42616	29.8057
79.8395	12.2316	-101.491	19.9394	-73.9659	-23.5656	-11.7291	-4.62993	65.7304	79.8395	12.2316	-101.491	19.9394	-73.9659	-23.5656	-11.7291	-4.62993	65.7304	79.8395	12.2316	-101.491	19.9394	-73.9659	-23.5656	-11.7291	-4.62993	65.7304
65.4259	3.17014	200.655	6.66021	-122.992	-15.4503	11.2112	-5.74422	-41.0947	65.4259	3.17014	200.655	6.66021	-122.992	-15.4503	11.2112	-5.74422	-41.0947	65.4259	3.17014	200.655	6.66021	-122.992	-15.4503	11.2112	-5.74422	-41.0947
95.6089	12.2088	403.748	20.176	-119.043	6.98285	42.1942	15.5418	-79.4514	95.6089	12.2088	403.748	20.176	-119.043	6.98285	42.1942	15.5418	-79.4514	95.6089	12.2088	403.748	20.176	-119.043	6.98285	42.1942	15.5418	-79.4514
68.0466	12.4328	434.862	0.349545	-63.5664	10.8194	70.9152	1.91172	-78.8487	68.0466	12.4328	434.862	0.349545	-63.5664	10.8194	70.9152	1.91172	-78.8487	68.0466	12.4328	434.862	0.349545	-63.5664	10.8194	70.9152	1.91172	-78.8487
55.3106	11.3619	170.786	16.6578	-28.8685	-47.6517	85.6494	20.7785	-73.9069	55.3106	11.3619	170.786	16.6578	-28.8685	-47.6517	85.6494	20.7785	-73.9069	55.3106	11.3619	170.786	16.6578	-28.8685	-47.6517	85.6494	20.7785	-73.9069
44.7738	-2.04065	390.973	41.8545	13.2164	-59.232	80.513	13.1753	-26.2076	44.7738	-2.04065	390.973	41.8545	13.2164	-59.232	80.513	13.1753	-26.2076	44.7738	-2.04065	390.973	41.8545	13.2164	-59.232	80.513	13.1753	-26.2076
53.5112	-1.78661	598.314	48.7678	-17.4623	-9.31369	58.4576	15.583	-7.92874	53.5112	-1.78661	598.314	48.7678	-17.4623	-9.31369	58.4576	15.583	-7.92874	53.5112	-1.78661	598.314	48.7678	-17.4623	-9.31369	58.4576	15.583	-7.92874
39.7954	-4.78253	604.583	37.5601	-28.1156	20.014	29.3592	-6.86659	-16.2554	39.7954	-4.78253	604.583	37.5601	-28.1156	20.014	29.3592	-6.86659	-16.2554	39.7954	-4.78253	604.583	37.5601	-28.1156	20.014	29.3592	-6.86659	-16.2554
45.5598	-13.3536	336.345	35.5673	26.5629	16.2679	6.08185	-28.1038	-0.850077	45.5598	-13.3536	336.345	35.5673	26.5629	16.2679	6.08185	-28.1038	-0.850077	45.5598	-13.3536	336.345	35.5673	26.5629	16.2679	6.08185	-28.1038	-0.850077
29.1401	-1.92064	42.6228	27.0716	71.0575	-3.28611	-1.51058	-35.038	18.227	29.1401	-1.92064	42.6228	27.0716	71.0575	-3.28611	-1.51058	-35.038	18.227	29.1401	-1.92064	42.6228	27.0716	71.0575	-3.28611	-1.51058	-35.038	18.227
-7.44265	-4.72777	-237.44	21.0261	76.5167	29.3509	7.52458	-30.6652	16.7223	-7.44265	-4.72777	-237.44	21.0261	76.5167	29.3509	7.52458	-30.6652	16.7223	-7.44265	-4.72777	-237.44	21.0261	76.5167	29.3509	7.52458	-30.6652	16.7223
24.155	8.68633	-462.662	1.0744	61.4942	91.7541	23.7797	-27.0633	20.5259	24.155	8.68633	-462.662	1.0744	61.4942	91.7541	23.7797	-27.0633	20.5259	24.155	8.68633	-462.662	1.0744	61.4942	91.7541	23.7797	-27.0633	20.5259
14.3743	13.6702	-537.81	1.59897	63.6774	52.2276	34.2446	-2.97612	24.2265	14.3743	13.6702	-537.81	1.59897	63.6774	52.2276	34.2446	-2.97612	24.2265	14.3743	13.6702	-537.81	1.59897	63.6774	52.2276	34.2446	-2.97612	24.2265
-91.9348	0.123475	-550.696	2.56538	0.632901	40.9842	30.2102	11.4594	36.7195	-91.9348	0.123475	-550.696	2.56538	0.632901	40.9842	30.2102	11.4594	36.7195	-91.9348	0.123475	-550.696	2.56538	0.632901	40.9842	30.2102	11.4594	36.7195
-96.7711	17.5214	-436.258	6.24219	47.3442	19.5938	11.3539	6.71556	-3.59011	-96.7711	17.5214	-436.258	6.24219	47.3442	19.5938	11.3539	6.71556	-3.59011	-96.7711	17.5214	-436.258	6.24219	47.3442	19.5938	11.3539	6.71556	-3.59011
-53.7308	0.240377	-352.909	4.71546	96.6631	-4.03682	-15.0116	8.86176	-5.06917	-53.7308	0.240377	-352.909	4.71546	96.6631	-4.03682	-15.0116	8.86176	-5.06917	-53.7308	0.240377	-352.909	4.71546	96.6631	-4.03682	-15.0116	8.86176	-5.06917
-3.1327	17.0206	-278.844	-6.53942	139.491	-13.8128	-40.5436	10.1891	-2.73877	-3.1327	17.0206	-278.844	-6.53942	139.491	-13.8128	-40.5436	10.1891	-2.73877	-3.1327	17.0206	-278.844	-6.53942	139.491	-13.8128	-40.5436	10.1891	-2.73877
-42.5913	29.3645	-336.096	-5.4476	128.086	5.54538	-58.7875	10.2257	4.74904	-42.5913	29.3645	-336.096	-5.4476	128.086	5.54538	-58.7875	10.2257	4.74904	-42.5913	29.3645	-336.096	-5.4476	128.086	5.54538	-58.7875	10.2257	4.74904
-80.1264	16.2909	-283.585	-10.7613	44.3572	0.720999	-63.7908	22.5911	8.07996	-80.1264	16.2909	-283.585	-10.7613	44.3572	0.720999	-63.7908	22.5911	8.07996	-80.1264	16.2909	-283.585	-10.7613	44.3572	0.720999	-63.7908	22.5911	8.07996
-117.844	-9.96282	-336.573	-24.8435	-8.40248	62.5158	-52.9505	18.7926	6.9157	-117.844	-9.96282	-336.573	-24.8435	-8.40248	62.5158	-52.9505	18.7926	6.9157	-117.844	-9.96282	-336.573	-24.8435	-8.40248	62.5158	-52.9505	18.7926	6.9157
-51.7228	-6.62052	-277.569	-2.8372	-92.6475	39.6823	-30.2172	-4.50517	8.36983	-51.7228	-6.62052	-277.569	-2.8372	-92.6475	39.6823	-30.2172	-4.50517	8.36983	-51.7228	-6.62052	-277.569	-2.8372	-92.6475	39.6823	-30.2172	-4.50517	8.36983
-48.9857	-1.20601	-217.158	-18.3976	-100.282	23.0818	-6.97446	2.45087	3.28768	-48.9857	-1.20601	-217.158	-18.3976	-100.282	23.0818	-6.97446	2.45087	3.28768	-48.9857	-1.20601	-217.158	-18.3976	-100.282	23.0818	-6.97446	2.45087	3.28768
80.1453	-0.594294	-77.5469	-21.0613	-149.111	-90.7472	3.20128	-8.32702	10.412	80.1453	-0.594294	-77.5469	-21.0613	-149.111	-90.7472	3.20128	-8.32702	10.412	80.1453	-0.594294	-77.5469	-21.0613	-149.111	-90.7472	3.20128	-8.32702	10.412
327.485	6.40608	540.032	-12.9346	-117.429	-130.987	-4.16233	-10.2186	36.054	327.485	6.40608	540.032	-12.9346	-117.429	-130.987	-4.16233	-10.2186	36.054	327.485	6.40608	540.032	-12.9346	-117.429	-130.987	-4.16233	-10.2186	36.054
105.027	10.1561	855.175	-2.05943	15.1764	-107	-22.6814	-10.8972	23.3152	105.027	10.1561	855.175	-2.05943	15.1764	-107	-22.6814	-10.8972	23.3152	105.027	10.1561	855.175	-2.05943	15.1764	-107	-22.6814	-10.8972	23.3152
-131.172	-6.97155	643.506	-9.90142	61.3682	-51.1252	-40.8345	-12.4527	2.21078	-131.172	-6.97155	643.506	-9.90142	61.3682	-51.1252	-40.8345	-12.4527	2.21078	-131.172	-6.97155	643.506	-9.90142	61.3682	-51.1252	-40.8345	-12.4527	2.21078
-137.527	-0.102988	511.518	-3.88988	64.5835	-9.76145	-47.8549	1.23315	-9.10765	-137.527	-0.102988	511.518	-3.88988	64.5835	-9.76145	-47.8549	1.23315	-9.10765	-137.527	-0.102988	511.518	-3.88988	64.5835	-9.76145	-47.8549	1.23315	-9.10765
-137.539	3.23312	267.624	-3.44142	57.8762	6.42505	-36.7754	-12.7976	-28.4279	-137.539	3.23312	267.624	-3.44142	57.8762	6.42505	-36.7754	-12.7976	-28.4279	-137.539	3.23312	267.624	-3.44142	57.8762	6.42505	-36.7754	-12.7976	-28.4279
-123.987	17.4913	48.0023	5.23405	5.81166	38.7836	-5.62676	-8.30688	-33.0972	-123.987	17.4913	48.0023	5.23405	5.81166	38.7836	-5.62676	-8.30688	-33.0972	-123.987	17.4913	48.0023	5.23405	5.81166	38.7836	-5.62676	-8.30688	-33.0972
-177.815	16.4444	-104.579	3.39606	2.11656	30.1894	38.8926	0.907068	-38.7172	-177.815	16.4444	-104.579	3.39606	2.11656	30.1894	38.8926	0.907068	-38.7172	-177.815	16.4444	-104.579	3.39606	2.11656	30.1894	38.8926	0.907068	-38.7172
-71.0267	16.0799	-156.345	5.84983	25.541	3.74215	81.02	2.11947	-28.5102	-71.0267	16.0799	-156.345	5.84983	25.541	3.74215	81.02	2.11947	-28.5102	-71.0267	16.0799	-156.345	5.84983	25.541	3.74215	81.02	2.11947	-28.5102
54.7497	6.64002	66.9593	25.4181	40.9687	6.0659	104.587	-10.7273	-21.6717	54.7497	6.64002	66.9593	25.4181	40.9687	6.0659	104.587	-10.7273	-21.6717	54.7497	6.64002	66.9593	25.4181	40.9687	6.0659	104.587	-10.7273	-21.6717
130.372	9.58171	-113.661	23.9373	37.7572	41.8679	102.5	-18.7466	3.37956	130.372	9.58171	-113.661	23.9373	37.7572	41.8679	102.5	-18.7466	3.37956	130.372	9.58171	-113.661	23.9373	37.7572	41.8679	102.5	-18.7466	3.37956
116.938	-13.101	-397.656	19.1849	26.4048	43.2307	80.1695	-1.96941	22.0073	116.938	-13.101	-397.656	19.1849	26.4048	43.2307	80.1695	-1.96941	22.0073	116.938	-13.101	-397.656	19.1849	26.4048	43.2307	80.1695	-1.96941	22.0073
149.566	-7.84172	-333.28	20.3262	-24.5606	8.08208	49.9918	5.13996	26.5345	149.566	-7.84172	-333.28	20.3262	-24.5606	8.08208	49.9918	5.13996	26.5345	149.566	-7.84172	-333.28	20.3262	-24.5606	8.08208	49.9918	5.13996	26.5345
403.897	-8.70825	-247.899	23.6185	-47.7333	18.8021	23.1716	16.8767	17.6085	403.897	-8.70825	-247.899	23.6185	-47.7333	18.8021	23.1716	16.8767	17.6085	403.897	-8.70825	-247.899	23.6185	-47.7333	18.8021	23.1716	16.8767	17.6085
252.551	-17.0104	-65.9949	23.4292	-92.2129	58.3709	6.65605	-3.51389	9.90526	252.551	-17.0104	-65.9949	23.4292	-92.2129	58.3709	6.65605	-3.51389	9.90526	252.551	-17.0104	-65.9949	23.4292	-92.2129	58.3709	6.65605	-3.51389	9.90526
-56.0719	-13.1305	-28.5361	12.6639	-144.331	39.5117	2.49257	-5.61564	-1.14622	-56.0719	-13.1305	-28.5361	12.6639	-144.331	39.5117	2.49257	-5.61564	-1.14622	-56.0719	-13.1305	-28.5361	12.6639	-144.331	39.5117	2.49257	-5.61564	-1.14622
-167.059	-2.08767	-196.981	10.3958	-233.011	19.0779	5.25506	3.69411	-3.55161	-167.059	-2.08767	-196.981	10.3958	-233.011	19.0779	5.25506	3.69411	-3.55161	-167.059	-2.08767	-196.981	10.3958	-233.011	19.0779	5.25506	3.69411	-3.55161
-183.248	-1.32861	-88.5065	15.7497	-97.5428	-5.17846	9.26099	-9.75144	-1.36839	-183.248	-1.32861	-88.5065	15.7497	-97.5428	-5.17846	9.26099	-9.75144	-1.36839	-183.248	-1.32861	-88.5065	15.7497	-97.5428	-5.17846	9.26099	-9.75144	-1.36839
-154.354	-5.38745	-70.0451	13.1026	-31.5135	-54.4349	14.1325	6.50365	7.49891	-154.354	-5.38745	-70.0451	13.1026	-31.5135	-54.4349	14.1325	6.50365	7.49891	-154.354	-5.38745	-70.0451	13.1026	-31.5135	-54.4349	14.1325	6.50365	7.49891
-89.7399	0.873963	-31.5466	0.0356315	-23.9135	-143.135	20.8008	16.9908	-2.40532	-89.7399	0.873963	-31.5466	0.0356315	-23.9135	-143.135	20.8008	16.9908	-2.40532	-89.7399	0.873963	-31.5466	0.0356315	-23.9135	-143.135	20.8008	16.9908	-2.40532
[truncated: 263 more rows]
