# Supplementary material for: Effects of hamstring conditioning contraction on landing biomechanics and surface EMG: a randomized controlled trial
Source: Front Bioeng Biotechnol. 2026 Jun 12;14:1702762. doi: 10.3389/fbioe.2026.1702762 (PMC13303611; doi:10.3389/fbioe.2026.1702762)
Supplement: Supplementary file 1 [file DataSheet1.zip › 股二头肌/Post-2.xlsx]

## Sheet: Sheet1
5.05539	-9.09414	-19.6028	-2.67547	8.92628	-2.4239	-6.2117	-12.5344	-3.12688	5.05539	-9.09414	-19.6028	-2.67547	8.92628	-2.4239	-6.2117	-12.5344	-3.12688	5.05539	-9.09414	-19.6028	-2.67547	8.92628	-2.4239	-6.2117	-12.5344	-3.12688
5.02535	9.13624	-17.1802	-1.81367	-23.5072	-2.27256	-0.367906	2.6037	-15.2322	5.02535	9.13624	-17.1802	-1.81367	-23.5072	-2.27256	-0.367906	2.6037	-15.2322	5.02535	9.13624	-17.1802	-1.81367	-23.5072	-2.27256	-0.367906	2.6037	-15.2322
0.707494	17.2311	-19.3353	-10.0758	-21.5441	-0.14943	6.36939	-3.77231	-16.9526	0.707494	17.2311	-19.3353	-10.0758	-21.5441	-0.14943	6.36939	-3.77231	-16.9526	0.707494	17.2311	-19.3353	-10.0758	-21.5441	-0.14943	6.36939	-3.77231	-16.9526
-10.7842	0.196531	-11.2411	2.81748	-15.8576	2.48893	-9.05958	-1.78182	2.45197	-10.7842	0.196531	-11.2411	2.81748	-15.8576	2.48893	-9.05958	-1.78182	2.45197	-10.7842	0.196531	-11.2411	2.81748	-15.8576	2.48893	-9.05958	-1.78182	2.45197
-42.79	-21.4205	-15.0119	-3.92586	4.84529	-12.035	-6.96068	-2.1665	9.8577	-42.79	-21.4205	-15.0119	-3.92586	4.84529	-12.035	-6.96068	-2.1665	9.8577	-42.79	-21.4205	-15.0119	-3.92586	4.84529	-12.035	-6.96068	-2.1665	9.8577
-3.99819	-24.5844	-21.3173	-1.61394	20.594	-4.55275	-1.05367	-8.00374	6.55528	-3.99819	-24.5844	-21.3173	-1.61394	20.594	-4.55275	-1.05367	-8.00374	6.55528	-3.99819	-24.5844	-21.3173	-1.61394	20.594	-4.55275	-1.05367	-8.00374	6.55528
17.404	-14.8716	-15.5641	-9.10331	18.8194	-1.47992	5.94176	7.13138	13.8685	17.404	-14.8716	-15.5641	-9.10331	18.8194	-1.47992	5.94176	7.13138	13.8685	17.404	-14.8716	-15.5641	-9.10331	18.8194	-1.47992	5.94176	7.13138	13.8685
21.372	-14.5695	-22.3599	-2.61927	12.1306	2.13226	-0.139176	14.4816	17.4911	21.372	-14.5695	-22.3599	-2.61927	12.1306	2.13226	-0.139176	14.4816	17.4911	21.372	-14.5695	-22.3599	-2.61927	12.1306	2.13226	-0.139176	14.4816	17.4911
19.0427	-5.4159	-13.4276	-1.06621	22.5149	10.1809	1.94975	6.44969	13.0946	19.0427	-5.4159	-13.4276	-1.06621	22.5149	10.1809	1.94975	6.44969	13.0946	19.0427	-5.4159	-13.4276	-1.06621	22.5149	10.1809	1.94975	6.44969	13.0946
23.4137	20.7991	-22.8645	1.16232	11.2427	-3.69833	4.57901	5.99855	6.94688	23.4137	20.7991	-22.8645	1.16232	11.2427	-3.69833	4.57901	5.99855	6.94688	23.4137	20.7991	-22.8645	1.16232	11.2427	-3.69833	4.57901	5.99855	6.94688
27.4204	25.017	-22.8617	-5.33172	9.87586	3.30385	-7.29973	25.7738	-10.905	27.4204	25.017	-22.8617	-5.33172	9.87586	3.30385	-7.29973	25.7738	-10.905	27.4204	25.017	-22.8617	-5.33172	9.87586	3.30385	-7.29973	25.7738	-10.905
10.8571	29.7754	-19.7578	-4.71171	4.49431	-3.43742	0.0305074	20.0116	4.68516	10.8571	29.7754	-19.7578	-4.71171	4.49431	-3.43742	0.0305074	20.0116	4.68516	10.8571	29.7754	-19.7578	-4.71171	4.49431	-3.43742	0.0305074	20.0116	4.68516
15.5004	23.4279	-26.3074	10.9077	11.194	-3.78468	-10.5697	21.0137	0.885586	15.5004	23.4279	-26.3074	10.9077	11.194	-3.78468	-10.5697	21.0137	0.885586	15.5004	23.4279	-26.3074	10.9077	11.194	-3.78468	-10.5697	21.0137	0.885586
8.24102	22.7168	-20.979	-5.27706	8.04512	-1.06638	6.82019	12.1605	17.2429	8.24102	22.7168	-20.979	-5.27706	8.04512	-1.06638	6.82019	12.1605	17.2429	8.24102	22.7168	-20.979	-5.27706	8.04512	-1.06638	6.82019	12.1605	17.2429
14.8537	22.4702	-24.4955	-8.22247	2.00938	-6.02449	0.388317	13.1539	-16.0592	14.8537	22.4702	-24.4955	-8.22247	2.00938	-6.02449	0.388317	13.1539	-16.0592	14.8537	22.4702	-24.4955	-8.22247	2.00938	-6.02449	0.388317	13.1539	-16.0592
-5.60497	30.003	-30.3798	-5.84726	0.382409	-10.2182	5.51328	-3.75953	-15.581	-5.60497	30.003	-30.3798	-5.84726	0.382409	-10.2182	5.51328	-3.75953	-15.581	-5.60497	30.003	-30.3798	-5.84726	0.382409	-10.2182	5.51328	-3.75953	-15.581
-14.4125	28.5409	-29.4263	-3.14809	-10.9068	0.394369	-2.11312	-12.606	2.77349	-14.4125	28.5409	-29.4263	-3.14809	-10.9068	0.394369	-2.11312	-12.606	2.77349	-14.4125	28.5409	-29.4263	-3.14809	-10.9068	0.394369	-2.11312	-12.606	2.77349
-35.3938	26.7328	-30.2768	-12.4145	-4.35857	-2.58212	-2.95821	-5.49191	4.18876	-35.3938	26.7328	-30.2768	-12.4145	-4.35857	-2.58212	-2.95821	-5.49191	4.18876	-35.3938	26.7328	-30.2768	-12.4145	-4.35857	-2.58212	-2.95821	-5.49191	4.18876
-29.9723	10.3004	-30.0883	-5.1869	-19.3237	-6.20102	-3.66544	-12.2389	-3.07053	-29.9723	10.3004	-30.0883	-5.1869	-19.3237	-6.20102	-3.66544	-12.2389	-3.07053	-29.9723	10.3004	-30.0883	-5.1869	-19.3237	-6.20102	-3.66544	-12.2389	-3.07053
-33.7761	5.95153	-27.5361	-6.52766	-10.6564	-10.8117	-6.04258	-5.41126	-1.14962	-33.7761	5.95153	-27.5361	-6.52766	-10.6564	-10.8117	-6.04258	-5.41126	-1.14962	-33.7761	5.95153	-27.5361	-6.52766	-10.6564	-10.8117	-6.04258	-5.41126	-1.14962
6.72466	2.42665	-27.7268	-6.56124	-16.0002	-11.0944	-3.49138	-8.37427	2.8287	6.72466	2.42665	-27.7268	-6.56124	-16.0002	-11.0944	-3.49138	-8.37427	2.8287	6.72466	2.42665	-27.7268	-6.56124	-16.0002	-11.0944	-3.49138	-8.37427	2.8287
36.4015	-15.8556	-20.5366	1.03467	-13.1069	-2.17003	-0.577711	-0.0018102	-1.60606	36.4015	-15.8556	-20.5366	1.03467	-13.1069	-2.17003	-0.577711	-0.0018102	-1.60606	36.4015	-15.8556	-20.5366	1.03467	-13.1069	-2.17003	-0.577711	-0.0018102	-1.60606
15.1326	-12.5339	-23.1427	-11.265	15.4061	-0.262096	-4.97624	-1.15788	-0.798674	15.1326	-12.5339	-23.1427	-11.265	15.4061	-0.262096	-4.97624	-1.15788	-0.798674	15.1326	-12.5339	-23.1427	-11.265	15.4061	-0.262096	-4.97624	-1.15788	-0.798674
14.9729	-8.21814	-32.5521	3.34056	-2.1503	-0.311955	-9.16441	-16.8338	7.33585	14.9729	-8.21814	-32.5521	3.34056	-2.1503	-0.311955	-9.16441	-16.8338	7.33585	14.9729	-8.21814	-32.5521	3.34056	-2.1503	-0.311955	-9.16441	-16.8338	7.33585
7.08709	-7.75643	-22.5851	0.663749	-6.0002	0.624856	-1.58635	4.66934	5.46361	7.08709	-7.75643	-22.5851	0.663749	-6.0002	0.624856	-1.58635	4.66934	5.46361	7.08709	-7.75643	-22.5851	0.663749	-6.0002	0.624856	-1.58635	4.66934	5.46361
3.05046	-19.5197	-30.9033	7.25249	2.73427	13.7371	-8.64514	10.7819	-4.1332	3.05046	-19.5197	-30.9033	7.25249	2.73427	13.7371	-8.64514	10.7819	-4.1332	3.05046	-19.5197	-30.9033	7.25249	2.73427	13.7371	-8.64514	10.7819	-4.1332
-2.06518	-9.21781	-26.2267	-5.1219	4.1608	6.35778	-6.23269	3.04517	-16.6692	-2.06518	-9.21781	-26.2267	-5.1219	4.1608	6.35778	-6.23269	3.04517	-16.6692	-2.06518	-9.21781	-26.2267	-5.1219	4.1608	6.35778	-6.23269	3.04517	-16.6692
-10.1225	1.26628	-22.4838	-7.03717	-19.5473	7.53816	-0.826931	-1.35645	-25.7392	-10.1225	1.26628	-22.4838	-7.03717	-19.5473	7.53816	-0.826931	-1.35645	-25.7392	-10.1225	1.26628	-22.4838	-7.03717	-19.5473	7.53816	-0.826931	-1.35645	-25.7392
-12.5368	-23.6658	-27.0338	1.75547	-17.7487	-2.64491	-12.7638	-3.28687	1.51834	-12.5368	-23.6658	-27.0338	1.75547	-17.7487	-2.64491	-12.7638	-3.28687	1.51834	-12.5368	-23.6658	-27.0338	1.75547	-17.7487	-2.64491	-12.7638	-3.28687	1.51834
-16.1943	-22.6942	-24.4521	-1.16508	-4.88985	2.58025	-3.41694	-0.33213	7.45983	-16.1943	-22.6942	-24.4521	-1.16508	-4.88985	2.58025	-3.41694	-0.33213	7.45983	-16.1943	-22.6942	-24.4521	-1.16508	-4.88985	2.58025	-3.41694	-0.33213	7.45983
-17.0682	-13.7046	-32.7199	-3.56418	7.8813	-4.30151	-2.14875	-3.91966	12.2552	-17.0682	-13.7046	-32.7199	-3.56418	7.8813	-4.30151	-2.14875	-3.91966	12.2552	-17.0682	-13.7046	-32.7199	-3.56418	7.8813	-4.30151	-2.14875	-3.91966	12.2552
-18.9189	-8.46995	-30.7637	-5.03093	-2.02711	-0.305173	-5.59285	0.364612	3.5587	-18.9189	-8.46995	-30.7637	-5.03093	-2.02711	-0.305173	-5.59285	0.364612	3.5587	-18.9189	-8.46995	-30.7637	-5.03093	-2.02711	-0.305173	-5.59285	0.364612	3.5587
-4.51218	6.70887	-32.4356	-3.70897	11.327	20.0615	-0.534462	-0.97382	-3.05405	-4.51218	6.70887	-32.4356	-3.70897	11.327	20.0615	-0.534462	-0.97382	-3.05405	-4.51218	6.70887	-32.4356	-3.70897	11.327	20.0615	-0.534462	-0.97382	-3.05405
1.87058	-4.52495	-37.1808	5.78636	15.8806	20.1906	4.59889	3.84304	4.25058	1.87058	-4.52495	-37.1808	5.78636	15.8806	20.1906	4.59889	3.84304	4.25058	1.87058	-4.52495	-37.1808	5.78636	15.8806	20.1906	4.59889	3.84304	4.25058
2.07972	-5.0866	-24.709	2.06017	-0.542959	8.49946	1.52961	-1.35848	30.0278	2.07972	-5.0866	-24.709	2.06017	-0.542959	8.49946	1.52961	-1.35848	30.0278	2.07972	-5.0866	-24.709	2.06017	-0.542959	8.49946	1.52961	-1.35848	30.0278
16.4201	-14.8046	-13.6702	6.35077	7.72391	-5.03922	-9.04803	3.21411	24.9909	16.4201	-14.8046	-13.6702	6.35077	7.72391	-5.03922	-9.04803	3.21411	24.9909	16.4201	-14.8046	-13.6702	6.35077	7.72391	-5.03922	-9.04803	3.21411	24.9909
5.86783	5.85309	-22.9009	8.24319	28.5511	-4.77733	-13.0853	-1.99602	-4.58907	5.86783	5.85309	-22.9009	8.24319	28.5511	-4.77733	-13.0853	-1.99602	-4.58907	5.86783	5.85309	-22.9009	8.24319	28.5511	-4.77733	-13.0853	-1.99602	-4.58907
10.6657	21.7912	-19.8704	13.4314	34.7677	2.23632	-9.18321	6.01003	5.69092	10.6657	21.7912	-19.8704	13.4314	34.7677	2.23632	-9.18321	6.01003	5.69092	10.6657	21.7912	-19.8704	13.4314	34.7677	2.23632	-9.18321	6.01003	5.69092
16.4595	33.764	-21.4672	8.62538	-2.22088	0.899693	-19.3784	6.94001	-6.09895	16.4595	33.764	-21.4672	8.62538	-2.22088	0.899693	-19.3784	6.94001	-6.09895	16.4595	33.764	-21.4672	8.62538	-2.22088	0.899693	-19.3784	6.94001	-6.09895
14.2181	40.6268	-19.6985	-2.11992	-31.1645	4.29626	-22.876	-4.30389	-5.42094	14.2181	40.6268	-19.6985	-2.11992	-31.1645	4.29626	-22.876	-4.30389	-5.42094	14.2181	40.6268	-19.6985	-2.11992	-31.1645	4.29626	-22.876	-4.30389	-5.42094
14.6617	29.263	-28.9536	-1.80405	-23.1489	14.1609	-0.611106	-0.211554	-8.63439	14.6617	29.263	-28.9536	-1.80405	-23.1489	14.1609	-0.611106	-0.211554	-8.63439	14.6617	29.263	-28.9536	-1.80405	-23.1489	14.1609	-0.611106	-0.211554	-8.63439
10.6746	-4.42724	-6.68646	3.47493	-3.81546	-3.91551	-3.76256	-1.23065	0.794414	10.6746	-4.42724	-6.68646	3.47493	-3.81546	-3.91551	-3.76256	-1.23065	0.794414	10.6746	-4.42724	-6.68646	3.47493	-3.81546	-3.91551	-3.76256	-1.23065	0.794414
6.26678	-1.58573	-12.2366	1.52462	0.448176	8.66925	3.07085	-4.26868	6.30605	6.26678	-1.58573	-12.2366	1.52462	0.448176	8.66925	3.07085	-4.26868	6.30605	6.26678	-1.58573	-12.2366	1.52462	0.448176	8.66925	3.07085	-4.26868	6.30605
5.37106	3.02974	-15.8646	6.36053	-6.46309	-0.784907	-19.9244	-2.21392	-7.95391	5.37106	3.02974	-15.8646	6.36053	-6.46309	-0.784907	-19.9244	-2.21392	-7.95391	5.37106	3.02974	-15.8646	6.36053	-6.46309	-0.784907	-19.9244	-2.21392	-7.95391
4.37393	9.46419	-17.8893	-6.87518	-20.272	3.06633	-3.47704	3.75581	0.0106239	4.37393	9.46419	-17.8893	-6.87518	-20.272	3.06633	-3.47704	3.75581	0.0106239	4.37393	9.46419	-17.8893	-6.87518	-20.272	3.06633	-3.47704	3.75581	0.0106239
-3.54014	10.3206	-16.9492	-9.21505	-8.35184	7.21381	-7.99223	-2.95299	22.0544	-3.54014	10.3206	-16.9492	-9.21505	-8.35184	7.21381	-7.99223	-2.95299	22.0544	-3.54014	10.3206	-16.9492	-9.21505	-8.35184	7.21381	-7.99223	-2.95299	22.0544
-9.80944	15.1041	-23.5947	4.46296	-11.006	7.20954	-3.5148	0.864733	15.6784	-9.80944	15.1041	-23.5947	4.46296	-11.006	7.20954	-3.5148	0.864733	15.6784	-9.80944	15.1041	-23.5947	4.46296	-11.006	7.20954	-3.5148	0.864733	15.6784
-6.96789	8.71448	-22.6742	-7.42489	-5.54533	-16.8886	-3.97353	15.6011	3.27458	-6.96789	8.71448	-22.6742	-7.42489	-5.54533	-16.8886	-3.97353	15.6011	3.27458	-6.96789	8.71448	-22.6742	-7.42489	-5.54533	-16.8886	-3.97353	15.6011	3.27458
-10.14	-1.62423	-10.8411	-10.3124	-1.33695	-13.4972	-9.05801	5.09885	-4.72099	-10.14	-1.62423	-10.8411	-10.3124	-1.33695	-13.4972	-9.05801	5.09885	-4.72099	-10.14	-1.62423	-10.8411	-10.3124	-1.33695	-13.4972	-9.05801	5.09885	-4.72099
-26.8594	1.82217	-11.2347	-4.70258	2.20828	-5.70133	-3.23	13.051	-10.6494	-26.8594	1.82217	-11.2347	-4.70258	2.20828	-5.70133	-3.23	13.051	-10.6494	-26.8594	1.82217	-11.2347	-4.70258	2.20828	-5.70133	-3.23	13.051	-10.6494
-3.83995	4.71105	-22.118	-6.16169	7.09564	-12.3114	-6.95762	9.10198	-7.82314	-3.83995	4.71105	-22.118	-6.16169	7.09564	-12.3114	-6.95762	9.10198	-7.82314	-3.83995	4.71105	-22.118	-6.16169	7.09564	-12.3114	-6.95762	9.10198	-7.82314
18.5849	3.37927	-10.1112	1.16619	15.4825	12.7391	-22.1867	3.09836	17.1742	18.5849	3.37927	-10.1112	1.16619	15.4825	12.7391	-22.1867	3.09836	17.1742	18.5849	3.37927	-10.1112	1.16619	15.4825	12.7391	-22.1867	3.09836	17.1742
7.50816	0.416167	-14.812	6.06384	22.3523	10.5447	-12.5823	3.9	-1.89803	7.50816	0.416167	-14.812	6.06384	22.3523	10.5447	-12.5823	3.9	-1.89803	7.50816	0.416167	-14.812	6.06384	22.3523	10.5447	-12.5823	3.9	-1.89803
-10.8474	5.60524	-24.3305	5.12191	13.5432	12.2548	-10.5022	-9.33749	17.1044	-10.8474	5.60524	-24.3305	5.12191	13.5432	12.2548	-10.5022	-9.33749	17.1044	-10.8474	5.60524	-24.3305	5.12191	13.5432	12.2548	-10.5022	-9.33749	17.1044
-10.1227	8.3862	-25.8324	4.88404	15.6873	8.38633	-14.5159	-4.38425	14.1857	-10.1227	8.3862	-25.8324	4.88404	15.6873	8.38633	-14.5159	-4.38425	14.1857	-10.1227	8.3862	-25.8324	4.88404	15.6873	8.38633	-14.5159	-4.38425	14.1857
-7.24087	-1.05984	-22.6743	1.2526	15.4375	10.7476	-12.0792	-1.76162	-14.2182	-7.24087	-1.05984	-22.6743	1.2526	15.4375	10.7476	-12.0792	-1.76162	-14.2182	-7.24087	-1.05984	-22.6743	1.2526	15.4375	10.7476	-12.0792	-1.76162	-14.2182
16.3926	0.164372	-24.6091	-6.47776	25.5262	-9.60947	-6.4367	-14.0997	-6.83226	16.3926	0.164372	-24.6091	-6.47776	25.5262	-9.60947	-6.4367	-14.0997	-6.83226	16.3926	0.164372	-24.6091	-6.47776	25.5262	-9.60947	-6.4367	-14.0997	-6.83226
19.5402	3.85209	-32.3597	-2.70148	20.8211	-24.3925	-10.5863	1.48148	-20.7943	19.5402	3.85209	-32.3597	-2.70148	20.8211	-24.3925	-10.5863	1.48148	-20.7943	19.5402	3.85209	-32.3597	-2.70148	20.8211	-24.3925	-10.5863	1.48148	-20.7943
-0.327614	39.1877	-27.4015	-0.724287	14.0732	-29.4148	-14.0016	0.345717	-16.1152	-0.327614	39.1877	-27.4015	-0.724287	14.0732	-29.4148	-14.0016	0.345717	-16.1152	-0.327614	39.1877	-27.4015	-0.724287	14.0732	-29.4148	-14.0016	0.345717	-16.1152
-0.512572	30.7179	-16.2065	-7.97272	13.6464	0.92278	-0.289824	3.54641	-28.1896	-0.512572	30.7179	-16.2065	-7.97272	13.6464	0.92278	-0.289824	3.54641	-28.1896	-0.512572	30.7179	-16.2065	-7.97272	13.6464	0.92278	-0.289824	3.54641	-28.1896
-9.96303	28.9265	-17.7039	-6.00481	-9.90542	5.11256	0.725721	-10.3082	-4.58128	-9.96303	28.9265	-17.7039	-6.00481	-9.90542	5.11256	0.725721	-10.3082	-4.58128	-9.96303	28.9265	-17.7039	-6.00481	-9.90542	5.11256	0.725721	-10.3082	-4.58128
-11.8624	-11.9364	-31.139	7.16822	-11.5514	14.6684	-5.17339	-4.00098	4.67078	-11.8624	-11.9364	-31.139	7.16822	-11.5514	14.6684	-5.17339	-4.00098	4.67078	-11.8624	-11.9364	-31.139	7.16822	-11.5514	14.6684	-5.17339	-4.00098	4.67078
5.56593	-37.0483	-16.4245	3.11752	-31.9152	12.2912	-19.4516	2.42212	0.0511318	5.56593	-37.0483	-16.4245	3.11752	-31.9152	12.2912	-19.4516	2.42212	0.0511318	5.56593	-37.0483	-16.4245	3.11752	-31.9152	12.2912	-19.4516	2.42212	0.0511318
-3.51284	-49.4115	-5.18808	0.326739	26.7851	16.1052	-21.5605	0.760865	9.90543	-3.51284	-49.4115	-5.18808	0.326739	26.7851	16.1052	-21.5605	0.760865	9.90543	-3.51284	-49.4115	-5.18808	0.326739	26.7851	16.1052	-21.5605	0.760865	9.90543
-3.13147	-33.7275	-18.9474	5.78625	25.6193	21.2472	-4.36368	20.6999	4.00952	-3.13147	-33.7275	-18.9474	5.78625	25.6193	21.2472	-4.36368	20.6999	4.00952	-3.13147	-33.7275	-18.9474	5.78625	25.6193	21.2472	-4.36368	20.6999	4.00952
0.0405245	-20.5874	-28.0071	9.17473	9.74359	13.5423	-8.51656	-0.882158	8.53276	0.0405245	-20.5874	-28.0071	9.17473	9.74359	13.5423	-8.51656	-0.882158	8.53276	0.0405245	-20.5874	-28.0071	9.17473	9.74359	13.5423	-8.51656	-0.882158	8.53276
-2.73013	9.19177	-13.3844	0.877397	-9.5139	-14.3647	6.73554	14.1669	8.29866	-2.73013	9.19177	-13.3844	0.877397	-9.5139	-14.3647	6.73554	14.1669	8.29866	-2.73013	9.19177	-13.3844	0.877397	-9.5139	-14.3647	6.73554	14.1669	8.29866
-0.82472	23.3927	-15.2229	2.24149	-25.2724	-24.1825	4.58691	-5.84025	-2.66263	-0.82472	23.3927	-15.2229	2.24149	-25.2724	-24.1825	4.58691	-5.84025	-2.66263	-0.82472	23.3927	-15.2229	2.24149	-25.2724	-24.1825	4.58691	-5.84025	-2.66263
-0.0335419	27.5484	-20.249	11.3278	-35.603	5.89224	-12.2916	-3.11379	0.598423	-0.0335419	27.5484	-20.249	11.3278	-35.603	5.89224	-12.2916	-3.11379	0.598423	-0.0335419	27.5484	-20.249	11.3278	-35.603	5.89224	-12.2916	-3.11379	0.598423
-7.89232	37.5361	-20.9413	8.41758	-40.0712	5.20831	-14.9803	3.11802	-9.9926	-7.89232	37.5361	-20.9413	8.41758	-40.0712	5.20831	-14.9803	3.11802	-9.9926	-7.89232	37.5361	-20.9413	8.41758	-40.0712	5.20831	-14.9803	3.11802	-9.9926
7.63497	32.3152	-17.3514	23.7444	-37.4636	-9.64645	-20.5109	-12.1933	-4.16435	7.63497	32.3152	-17.3514	23.7444	-37.4636	-9.64645	-20.5109	-12.1933	-4.16435	7.63497	32.3152	-17.3514	23.7444	-37.4636	-9.64645	-20.5109	-12.1933	-4.16435
-3.45959	26.5104	-19.3795	3.32314	-36.8205	-10.9759	-24.7622	-4.13649	-2.76939	-3.45959	26.5104	-19.3795	3.32314	-36.8205	-10.9759	-24.7622	-4.13649	-2.76939	-3.45959	26.5104	-19.3795	3.32314	-36.8205	-10.9759	-24.7622	-4.13649	-2.76939
-0.675147	33.7182	-15.1426	15.1627	-21.8871	1.46877	-8.09285	-3.11794	3.71475	-0.675147	33.7182	-15.1426	15.1627	-21.8871	1.46877	-8.09285	-3.11794	3.71475	-0.675147	33.7182	-15.1426	15.1627	-21.8871	1.46877	-8.09285	-3.11794	3.71475
-19.7166	27.2299	-19.0075	-4.51461	-16.6272	6.67732	-16.7421	-5.72147	8.45585	-19.7166	27.2299	-19.0075	-4.51461	-16.6272	6.67732	-16.7421	-5.72147	8.45585	-19.7166	27.2299	-19.0075	-4.51461	-16.6272	6.67732	-16.7421	-5.72147	8.45585
-4.00228	18.9146	-19.6238	-0.0737052	4.53901	0.796047	-16.1692	-9.25926	1.7495	-4.00228	18.9146	-19.6238	-0.0737052	4.53901	0.796047	-16.1692	-9.25926	1.7495	-4.00228	18.9146	-19.6238	-0.0737052	4.53901	0.796047	-16.1692	-9.25926	1.7495
18.865	23.4582	-23.7972	-7.27856	24.559	-2.48488	-19.5029	-2.27717	8.28219	18.865	23.4582	-23.7972	-7.27856	24.559	-2.48488	-19.5029	-2.27717	8.28219	18.865	23.4582	-23.7972	-7.27856	24.559	-2.48488	-19.5029	-2.27717	8.28219
45.2974	-0.388156	-7.79502	4.90246	18.1868	-0.325581	-22.7225	4.80891	4.82432	45.2974	-0.388156	-7.79502	4.90246	18.1868	-0.325581	-22.7225	4.80891	4.82432	45.2974	-0.388156	-7.79502	4.90246	18.1868	-0.325581	-22.7225	4.80891	4.82432
35.0806	1.40499	-24.5739	0.0411025	20.7649	15.8334	-19.7477	15.4955	27.8998	35.0806	1.40499	-24.5739	0.0411025	20.7649	15.8334	-19.7477	15.4955	27.8998	35.0806	1.40499	-24.5739	0.0411025	20.7649	15.8334	-19.7477	15.4955	27.8998
18.4828	4.42655	-20.4105	-5.47018	16.5103	7.89091	-15.658	11.8153	16.474	18.4828	4.42655	-20.4105	-5.47018	16.5103	7.89091	-15.658	11.8153	16.474	18.4828	4.42655	-20.4105	-5.47018	16.5103	7.89091	-15.658	11.8153	16.474
6.2731	-8.17187	-29.0512	-1.83334	34.9215	18.3951	-13.3865	0.177874	7.31085	6.2731	-8.17187	-29.0512	-1.83334	34.9215	18.3951	-13.3865	0.177874	7.31085	6.2731	-8.17187	-29.0512	-1.83334	34.9215	18.3951	-13.3865	0.177874	7.31085
-10.3546	-25.4538	-26.783	-13.0585	19.3699	-3.95626	-16.0889	-9.47372	22.7365	-10.3546	-25.4538	-26.783	-13.0585	19.3699	-3.95626	-16.0889	-9.47372	22.7365	-10.3546	-25.4538	-26.783	-13.0585	19.3699	-3.95626	-16.0889	-9.47372	22.7365
16.1579	-35.4002	-17.3179	-5.22653	15.5701	9.51029	-19.1743	-19.1372	15.676	16.1579	-35.4002	-17.3179	-5.22653	15.5701	9.51029	-19.1743	-19.1372	15.676	16.1579	-35.4002	-17.3179	-5.22653	15.5701	9.51029	-19.1743	-19.1372	15.676
4.86629	-43.474	-15.9811	-9.86978	11.004	3.18239	-13.1172	-2.60832	12.1466	4.86629	-43.474	-15.9811	-9.86978	11.004	3.18239	-13.1172	-2.60832	12.1466	4.86629	-43.474	-15.9811	-9.86978	11.004	3.18239	-13.1172	-2.60832	12.1466
-2.42827	-25.4112	-19.3599	-7.39357	6.94061	-8.1597	-24.6898	5.23329	15.4547	-2.42827	-25.4112	-19.3599	-7.39357	6.94061	-8.1597	-24.6898	5.23329	15.4547	-2.42827	-25.4112	-19.3599	-7.39357	6.94061	-8.1597	-24.6898	5.23329	15.4547
11.579	-5.30957	-28.2947	-5.02733	6.98246	2.229	-9.90062	-2.54082	2.00262	11.579	-5.30957	-28.2947	-5.02733	6.98246	2.229	-9.90062	-2.54082	2.00262	11.579	-5.30957	-28.2947	-5.02733	6.98246	2.229	-9.90062	-2.54082	2.00262
2.03238	-0.885353	-22.7759	3.94613	8.98411	-2.70939	-8.46277	-0.586691	6.44573	2.03238	-0.885353	-22.7759	3.94613	8.98411	-2.70939	-8.46277	-0.586691	6.44573	2.03238	-0.885353	-22.7759	3.94613	8.98411	-2.70939	-8.46277	-0.586691	6.44573
-12.1334	-4.25335	-10.4322	4.38083	21.3504	-8.86484	-14.6931	16.0716	-3.95983	-12.1334	-4.25335	-10.4322	4.38083	21.3504	-8.86484	-14.6931	16.0716	-3.95983	-12.1334	-4.25335	-10.4322	4.38083	21.3504	-8.86484	-14.6931	16.0716	-3.95983
-13.8961	10.0381	-19.748	-2.58559	12.2769	-10.7827	-27.7307	0.736687	-0.996651	-13.8961	10.0381	-19.748	-2.58559	12.2769	-10.7827	-27.7307	0.736687	-0.996651	-13.8961	10.0381	-19.748	-2.58559	12.2769	-10.7827	-27.7307	0.736687	-0.996651
-14.1922	21.2679	-19.8089	3.9528	4.5259	-3.23924	-33.5297	8.7661	-4.40934	-14.1922	21.2679	-19.8089	3.9528	4.5259	-3.23924	-33.5297	8.7661	-4.40934	-14.1922	21.2679	-19.8089	3.9528	4.5259	-3.23924	-33.5297	8.7661	-4.40934
-16.7971	13.0216	-15.0408	4.20645	4.07955	-12.7448	-7.93224	17.7131	-10.2538	-16.7971	13.0216	-15.0408	4.20645	4.07955	-12.7448	-7.93224	17.7131	-10.2538	-16.7971	13.0216	-15.0408	4.20645	4.07955	-12.7448	-7.93224	17.7131	-10.2538
-11.0441	20.1541	-19.1677	6.77703	-9.69794	0.477613	1.80399	8.11802	-14.4016	-11.0441	20.1541	-19.1677	6.77703	-9.69794	0.477613	1.80399	8.11802	-14.4016	-11.0441	20.1541	-19.1677	6.77703	-9.69794	0.477613	1.80399	8.11802	-14.4016
-3.73775	22.1533	-18.4971	3.65299	0.280008	-5.06194	-13.0887	9.80113	-11.8178	-3.73775	22.1533	-18.4971	3.65299	0.280008	-5.06194	-13.0887	9.80113	-11.8178	-3.73775	22.1533	-18.4971	3.65299	0.280008	-5.06194	-13.0887	9.80113	-11.8178
-1.92077	5.10743	-29.8579	14.1144	4.37756	8.48087	-4.6787	6.11601	-11.5205	-1.92077	5.10743	-29.8579	14.1144	4.37756	8.48087	-4.6787	6.11601	-11.5205	-1.92077	5.10743	-29.8579	14.1144	4.37756	8.48087	-4.6787	6.11601	-11.5205
-1.1528	-1.37072	-20.5056	22.5123	-0.199301	6.35032	-22.5803	3.71973	7.9073	-1.1528	-1.37072	-20.5056	22.5123	-0.199301	6.35032	-22.5803	3.71973	7.9073	-1.1528	-1.37072	-20.5056	22.5123	-0.199301	6.35032	-22.5803	3.71973	7.9073
-0.743853	-5.46328	-28.4073	8.35395	6.9969	-1.49496	-29.791	-1.16511	-6.50669	-0.743853	-5.46328	-28.4073	8.35395	6.9969	-1.49496	-29.791	-1.16511	-6.50669	-0.743853	-5.46328	-28.4073	8.35395	6.9969	-1.49496	-29.791	-1.16511	-6.50669
-11.9265	7.15416	-19.006	8.70028	7.84123	2.9111	-34.7614	1.92965	1.11737	-11.9265	7.15416	-19.006	8.70028	7.84123	2.9111	-34.7614	1.92965	1.11737	-11.9265	7.15416	-19.006	8.70028	7.84123	2.9111	-34.7614	1.92965	1.11737
11.3893	-4.01543	-19.4454	13.0482	-0.0637197	2.10814	-24.3893	4.69191	-14.3884	11.3893	-4.01543	-19.4454	13.0482	-0.0637197	2.10814	-24.3893	4.69191	-14.3884	11.3893	-4.01543	-19.4454	13.0482	-0.0637197	2.10814	-24.3893	4.69191	-14.3884
9.63826	-19.5669	-21.373	7.24152	9.31748	-2.75833	-19.1338	14.8598	-15.4388	9.63826	-19.5669	-21.373	7.24152	9.31748	-2.75833	-19.1338	14.8598	-15.4388	9.63826	-19.5669	-21.373	7.24152	9.31748	-2.75833	-19.1338	14.8598	-15.4388
-3.28457	-10.6522	-21.7271	4.81324	14.1726	-1.45761	-18.517	14.3081	-12.478	-3.28457	-10.6522	-21.7271	4.81324	14.1726	-1.45761	-18.517	14.3081	-12.478	-3.28457	-10.6522	-21.7271	4.81324	14.1726	-1.45761	-18.517	14.3081	-12.478
-16.5934	10.0155	-20.8989	23.3742	-8.26454	-4.03667	-11.1533	-15.1628	2.55016	-16.5934	10.0155	-20.8989	23.3742	-8.26454	-4.03667	-11.1533	-15.1628	2.55016	-16.5934	10.0155	-20.8989	23.3742	-8.26454	-4.03667	-11.1533	-15.1628	2.55016
5.41329	-8.7868	-24.6943	25.9711	-3.92583	6.02242	-6.24254	1.73519	-11.4917	5.41329	-8.7868	-24.6943	25.9711	-3.92583	6.02242	-6.24254	1.73519	-11.4917	5.41329	-8.7868	-24.6943	25.9711	-3.92583	6.02242	-6.24254	1.73519	-11.4917
-0.3075	-32.2924	-28.3699	34.9758	-8.1701	7.1034	3.78609	-14.6291	-9.05891	-0.3075	-32.2924	-28.3699	34.9758	-8.1701	7.1034	3.78609	-14.6291	-9.05891	-0.3075	-32.2924	-28.3699	34.9758	-8.1701	7.1034	3.78609	-14.6291	-9.05891
20.9002	-12.1301	-9.77343	22.1946	-7.07988	0.70875	-4.73791	-12.6183	2.92696	20.9002	-12.1301	-9.77343	22.1946	-7.07988	0.70875	-4.73791	-12.6183	2.92696	20.9002	-12.1301	-9.77343	22.1946	-7.07988	0.70875	-4.73791	-12.6183	2.92696
28.2523	-13.6174	-10.8387	17.2922	-22.066	-8.85974	6.44275	0.0724306	-8.01462	28.2523	-13.6174	-10.8387	17.2922	-22.066	-8.85974	6.44275	0.0724306	-8.01462	28.2523	-13.6174	-10.8387	17.2922	-22.066	-8.85974	6.44275	0.0724306	-8.01462
23.3746	-22.5896	-13.3823	15.9298	-0.637532	-8.85831	15.2064	-1.17894	6.51751	23.3746	-22.5896	-13.3823	15.9298	-0.637532	-8.85831	15.2064	-1.17894	6.51751	23.3746	-22.5896	-13.3823	15.9298	-0.637532	-8.85831	15.2064	-1.17894	6.51751
17.7456	-17.6521	-3.96976	23.8433	12.1402	-1.6723	4.51477	4.97335	6.63121	17.7456	-17.6521	-3.96976	23.8433	12.1402	-1.6723	4.51477	4.97335	6.63121	17.7456	-17.6521	-3.96976	23.8433	12.1402	-1.6723	4.51477	4.97335	6.63121
22.2148	-4.91817	-4.22158	6.27631	-11.974	12.9683	11.4428	1.58206	-1.78821	22.2148	-4.91817	-4.22158	6.27631	-11.974	12.9683	11.4428	1.58206	-1.78821	22.2148	-4.91817	-4.22158	6.27631	-11.974	12.9683	11.4428	1.58206	-1.78821
11.2302	4.17199	-11.5335	-0.717516	-19.6127	26.5479	13.484	-2.17466	-2.47745	11.2302	4.17199	-11.5335	-0.717516	-19.6127	26.5479	13.484	-2.17466	-2.47745	11.2302	4.17199	-11.5335	-0.717516	-19.6127	26.5479	13.484	-2.17466	-2.47745
-7.05077	9.43423	-28.8041	-8.83953	-17.118	26.2397	-4.01088	4.54965	5.60069	-7.05077	9.43423	-28.8041	-8.83953	-17.118	26.2397	-4.01088	4.54965	5.60069	-7.05077	9.43423	-28.8041	-8.83953	-17.118	26.2397	-4.01088	4.54965	5.60069
-10.0449	-2.09233	-11.1081	-4.41014	2.30767	30.3161	-4.4183	7.89206	19.3989	-10.0449	-2.09233	-11.1081	-4.41014	2.30767	30.3161	-4.4183	7.89206	19.3989	-10.0449	-2.09233	-11.1081	-4.41014	2.30767	30.3161	-4.4183	7.89206	19.3989
-6.63257	-1.07805	-13.3888	-12.2532	9.32967	17.9176	0.726987	10.015	15.5622	-6.63257	-1.07805	-13.3888	-12.2532	9.32967	17.9176	0.726987	10.015	15.5622	-6.63257	-1.07805	-13.3888	-12.2532	9.32967	17.9176	0.726987	10.015	15.5622
-4.16566	0.278131	-15.3058	-7.31614	7.51784	5.984	-24.0316	10.5359	17.1059	-4.16566	0.278131	-15.3058	-7.31614	7.51784	5.984	-24.0316	10.5359	17.1059	-4.16566	0.278131	-15.3058	-7.31614	7.51784	5.984	-24.0316	10.5359	17.1059
-7.46322	-10.6019	-11.3748	-25.8733	11.8003	-9.04458	-28.4723	15.9765	-4.9512	-7.46322	-10.6019	-11.3748	-25.8733	11.8003	-9.04458	-28.4723	15.9765	-4.9512	-7.46322	-10.6019	-11.3748	-25.8733	11.8003	-9.04458	-28.4723	15.9765	-4.9512
-16.3716	-15.3364	-15.6861	-46.1779	7.91102	14.38	-22.6648	3.44853	-10.2587	-16.3716	-15.3364	-15.6861	-46.1779	7.91102	14.38	-22.6648	3.44853	-10.2587	-16.3716	-15.3364	-15.6861	-46.1779	7.91102	14.38	-22.6648	3.44853	-10.2587
-0.63432	-16.2928	-25.5182	-16.6695	-1.03055	8.37536	-8.23699	-0.604941	-13.0357	-0.63432	-16.2928	-25.5182	-16.6695	-1.03055	8.37536	-8.23699	-0.604941	-13.0357	-0.63432	-16.2928	-25.5182	-16.6695	-1.03055	8.37536	-8.23699	-0.604941	-13.0357
4.6609	-0.484956	-22.249	-15.8498	9.59837	2.56013	-3.56495	-18.4014	-6.97002	4.6609	-0.484956	-22.249	-15.8498	9.59837	2.56013	-3.56495	-18.4014	-6.97002	4.6609	-0.484956	-22.249	-15.8498	9.59837	2.56013	-3.56495	-18.4014	-6.97002
0.129412	-0.721979	-24.9085	-14.6543	13.6606	7.37759	-15.3332	-18.8504	-7.62812	0.129412	-0.721979	-24.9085	-14.6543	13.6606	7.37759	-15.3332	-18.8504	-7.62812	0.129412	-0.721979	-24.9085	-14.6543	13.6606	7.37759	-15.3332	-18.8504	-7.62812
6.28138	9.42402	-12.4803	0.182885	8.34208	-2.63738	-5.13267	-10.2879	-2.74385	6.28138	9.42402	-12.4803	0.182885	8.34208	-2.63738	-5.13267	-10.2879	-2.74385	6.28138	9.42402	-12.4803	0.182885	8.34208	-2.63738	-5.13267	-10.2879	-2.74385
-1.15343	-13.8146	-13.5025	-13.388	-4.09353	-17.8322	-14.8008	-0.404889	0.307557	-1.15343	-13.8146	-13.5025	-13.388	-4.09353	-17.8322	-14.8008	-0.404889	0.307557	-1.15343	-13.8146	-13.5025	-13.388	-4.09353	-17.8322	-14.8008	-0.404889	0.307557
-9.05537	-21.5882	-10.8998	-20.9964	1.03974	-20.4748	-13.931	-20.204	5.13081	-9.05537	-21.5882	-10.8998	-20.9964	1.03974	-20.4748	-13.931	-20.204	5.13081	-9.05537	-21.5882	-10.8998	-20.9964	1.03974	-20.4748	-13.931	-20.204	5.13081
6.10955	-32.17	-19.3554	24.8257	10.0496	-17.7024	-1.97605	-10.7012	12.8519	6.10955	-32.17	-19.3554	24.8257	10.0496	-17.7024	-1.97605	-10.7012	12.8519	6.10955	-32.17	-19.3554	24.8257	10.0496	-17.7024	-1.97605	-10.7012	12.8519
-18.1863	-36.5083	-9.093	33.7982	-4.93686	-7.45948	8.48389	-2.0431	9.88389	-18.1863	-36.5083	-9.093	33.7982	-4.93686	-7.45948	8.48389	-2.0431	9.88389	-18.1863	-36.5083	-9.093	33.7982	-4.93686	-7.45948	8.48389	-2.0431	9.88389
-20.6633	-16.0828	-11.8267	22.6638	-4.62037	-7.07355	12.6895	-1.89645	-1.43679	-20.6633	-16.0828	-11.8267	22.6638	-4.62037	-7.07355	12.6895	-1.89645	-1.43679	-20.6633	-16.0828	-11.8267	22.6638	-4.62037	-7.07355	12.6895	-1.89645	-1.43679
-25.2034	-18.0229	-10.2458	15.5022	4.46521	-12.885	16.1741	-2.02437	-9.45062	-25.2034	-18.0229	-10.2458	15.5022	4.46521	-12.885	16.1741	-2.02437	-9.45062	-25.2034	-18.0229	-10.2458	15.5022	4.46521	-12.885	16.1741	-2.02437	-9.45062
-20.3872	5.565	-26.1697	-16.7277	-7.8612	-8.39879	11.3165	4.65152	-10.6071	-20.3872	5.565	-26.1697	-16.7277	-7.8612	-8.39879	11.3165	4.65152	-10.6071	-20.3872	5.565	-26.1697	-16.7277	-7.8612	-8.39879	11.3165	4.65152	-10.6071
-18.0938	1.07746	-19.9482	-32.835	-7.68911	5.37259	-20.5698	11.6305	-24.9164	-18.0938	1.07746	-19.9482	-32.835	-7.68911	5.37259	-20.5698	11.6305	-24.9164	-18.0938	1.07746	-19.9482	-32.835	-7.68911	5.37259	-20.5698	11.6305	-24.9164
-3.26747	-22.4013	-24.2054	-14.046	6.83073	0.491977	-24.4093	0.334435	-6.56831	-3.26747	-22.4013	-24.2054	-14.046	6.83073	0.491977	-24.4093	0.334435	-6.56831	-3.26747	-22.4013	-24.2054	-14.046	6.83073	0.491977	-24.4093	0.334435	-6.56831
15.048	-29.3514	-16.9648	-8.73284	1.50813	2.82648	-5.48754	-3.93186	3.61586	15.048	-29.3514	-16.9648	-8.73284	1.50813	2.82648	-5.48754	-3.93186	3.61586	15.048	-29.3514	-16.9648	-8.73284	1.50813	2.82648	-5.48754	-3.93186	3.61586
9.51223	-22.5649	-6.39857	-0.270044	-5.75354	-10.469	-9.52406	9.46962	14.5762	9.51223	-22.5649	-6.39857	-0.270044	-5.75354	-10.469	-9.52406	9.46962	14.5762	9.51223	-22.5649	-6.39857	-0.270044	-5.75354	-10.469	-9.52406	9.46962	14.5762
3.94857	-12.9402	-11.9038	-5.40493	14.6322	-4.87159	-2.32797	18.1816	-2.00309	3.94857	-12.9402	-11.9038	-5.40493	14.6322	-4.87159	-2.32797	18.1816	-2.00309	3.94857	-12.9402	-11.9038	-5.40493	14.6322	-4.87159	-2.32797	18.1816	-2.00309
-13.6867	-1.39715	-7.28941	14.3392	11.9341	13.7569	-3.02767	3.79304	-18.442	-13.6867	-1.39715	-7.28941	14.3392	11.9341	13.7569	-3.02767	3.79304	-18.442	-13.6867	-1.39715	-7.28941	14.3392	11.9341	13.7569	-3.02767	3.79304	-18.442
-2.56586	29.4813	-5.34322	-12.9959	-23.1864	9.43072	-6.75801	8.1005	0.637087	-2.56586	29.4813	-5.34322	-12.9959	-23.1864	9.43072	-6.75801	8.1005	0.637087	-2.56586	29.4813	-5.34322	-12.9959	-23.1864	9.43072	-6.75801	8.1005	0.637087
-14.783	17.7152	-8.96582	-1.24016	-11.8598	-11.8757	-15.5615	8.09032	5.49697	-14.783	17.7152	-8.96582	-1.24016	-11.8598	-11.8757	-15.5615	8.09032	5.49697	-14.783	17.7152	-8.96582	-1.24016	-11.8598	-11.8757	-15.5615	8.09032	5.49697
3.52858	-5.01726	-9.74063	35.9109	-23.784	-8.0693	22.2044	-5.78941	2.45208	3.52858	-5.01726	-9.74063	35.9109	-23.784	-8.0693	22.2044	-5.78941	2.45208	3.52858	-5.01726	-9.74063	35.9109	-23.784	-8.0693	22.2044	-5.78941	2.45208
22.7958	-9.44379	-10.8642	64.9533	-9.57591	-19.6624	8.64449	-4.99804	2.62454	22.7958	-9.44379	-10.8642	64.9533	-9.57591	-19.6624	8.64449	-4.99804	2.62454	22.7958	-9.44379	-10.8642	64.9533	-9.57591	-19.6624	8.64449	-4.99804	2.62454
17.7243	8.42179	-10.3171	83.4035	6.39398	-0.497036	-41.3115	-2.30146	2.27122	17.7243	8.42179	-10.3171	83.4035	6.39398	-0.497036	-41.3115	-2.30146	2.27122	17.7243	8.42179	-10.3171	83.4035	6.39398	-0.497036	-41.3115	-2.30146	2.27122
25.0751	1.63439	-12.7117	50.2609	3.26308	2.76924	-38.6069	-2.26559	-1.69257	25.0751	1.63439	-12.7117	50.2609	3.26308	2.76924	-38.6069	-2.26559	-1.69257	25.0751	1.63439	-12.7117	50.2609	3.26308	2.76924	-38.6069	-2.26559	-1.69257
10.6553	-6.59888	-3.79226	56.458	1.66543	2.54459	-6.1008	-6.81618	-18.1973	10.6553	-6.59888	-3.79226	56.458	1.66543	2.54459	-6.1008	-6.81618	-18.1973	10.6553	-6.59888	-3.79226	56.458	1.66543	2.54459	-6.1008	-6.81618	-18.1973
10.0021	23.3992	-9.73153	14.2213	17.5046	12.209	-3.5055	4.58125	1.86771	10.0021	23.3992	-9.73153	14.2213	17.5046	12.209	-3.5055	4.58125	1.86771	10.0021	23.3992	-9.73153	14.2213	17.5046	12.209	-3.5055	4.58125	1.86771
13.8422	29.8508	-22.7179	-17.6893	25.8801	19.1371	-20.5615	2.74998	0.40437	13.8422	29.8508	-22.7179	-17.6893	25.8801	19.1371	-20.5615	2.74998	0.40437	13.8422	29.8508	-22.7179	-17.6893	25.8801	19.1371	-20.5615	2.74998	0.40437
5.17861	26.381	-20.9532	-67.3039	7.56939	5.82185	-25.2897	3.52807	-15.4053	5.17861	26.381	-20.9532	-67.3039	7.56939	5.82185	-25.2897	3.52807	-15.4053	5.17861	26.381	-20.9532	-67.3039	7.56939	5.82185	-25.2897	3.52807	-15.4053
-21.305	22.9524	-18.4354	-91.7549	2.81491	-8.04427	-32.6658	3.85728	-12.2073	-21.305	22.9524	-18.4354	-91.7549	2.81491	-8.04427	-32.6658	3.85728	-12.2073	-21.305	22.9524	-18.4354	-91.7549	2.81491	-8.04427	-32.6658	3.85728	-12.2073
-15.1005	5.77627	-11.9179	-97.4183	18.2798	-14.1926	-34.2176	-1.10734	-8.05456	-15.1005	5.77627	-11.9179	-97.4183	18.2798	-14.1926	-34.2176	-1.10734	-8.05456	-15.1005	5.77627	-11.9179	-97.4183	18.2798	-14.1926	-34.2176	-1.10734	-8.05456
-5.88661	10.1893	-9.50395	-93.5135	0.433462	-8.44618	-19.1497	-4.04769	-0.104863	-5.88661	10.1893	-9.50395	-93.5135	0.433462	-8.44618	-19.1497	-4.04769	-0.104863	-5.88661	10.1893	-9.50395	-93.5135	0.433462	-8.44618	-19.1497	-4.04769	-0.104863
-0.05478	-3.53704	-9.25401	-85.2385	-11.3417	-9.42972	-5.78076	-8.56925	15.2174	-0.05478	-3.53704	-9.25401	-85.2385	-11.3417	-9.42972	-5.78076	-8.56925	15.2174	-0.05478	-3.53704	-9.25401	-85.2385	-11.3417	-9.42972	-5.78076	-8.56925	15.2174
6.68244	8.54648	-20.8063	-77.3598	-24.7594	5.32661	-9.63496	10.8533	7.36993	6.68244	8.54648	-20.8063	-77.3598	-24.7594	5.32661	-9.63496	10.8533	7.36993	6.68244	8.54648	-20.8063	-77.3598	-24.7594	5.32661	-9.63496	10.8533	7.36993
12.3753	-10.4617	-8.09591	-69.9939	-22.1176	-3.84577	6.66625	15.6206	15.2912	12.3753	-10.4617	-8.09591	-69.9939	-22.1176	-3.84577	6.66625	15.6206	15.2912	12.3753	-10.4617	-8.09591	-69.9939	-22.1176	-3.84577	6.66625	15.6206	15.2912
2.94861	8.26512	-5.72537	-44.8384	-11.6027	-7.10185	0.722974	8.79032	37.1134	2.94861	8.26512	-5.72537	-44.8384	-11.6027	-7.10185	0.722974	8.79032	37.1134	2.94861	8.26512	-5.72537	-44.8384	-11.6027	-7.10185	0.722974	8.79032	37.1134
6.97194	3.80245	-9.52411	-34.1504	-10.7046	-8.43266	-4.06864	2.46072	28.4068	6.97194	3.80245	-9.52411	-34.1504	-10.7046	-8.43266	-4.06864	2.46072	28.4068	6.97194	3.80245	-9.52411	-34.1504	-10.7046	-8.43266	-4.06864	2.46072	28.4068
-13.6187	0.717353	-0.0195427	1.08176	-10.4376	3.53219	2.85431	-2.60054	18.0685	-13.6187	0.717353	-0.0195427	1.08176	-10.4376	3.53219	2.85431	-2.60054	18.0685	-13.6187	0.717353	-0.0195427	1.08176	-10.4376	3.53219	2.85431	-2.60054	18.0685
0.962951	-6.01471	5.868	34.551	-13.3019	12.562	12.6462	3.86978	5.28752	0.962951	-6.01471	5.868	34.551	-13.3019	12.562	12.6462	3.86978	5.28752	0.962951	-6.01471	5.868	34.551	-13.3019	12.562	12.6462	3.86978	5.28752
7.82488	-21.2863	1.31558	55.952	-6.2093	18.3217	7.56299	4.32146	17.6633	7.82488	-21.2863	1.31558	55.952	-6.2093	18.3217	7.56299	4.32146	17.6633	7.82488	-21.2863	1.31558	55.952	-6.2093	18.3217	7.56299	4.32146	17.6633
4.80528	-9.72075	-3.09645	71.8791	-3.70345	12.4322	-5.35986	1.5127	-12.4433	4.80528	-9.72075	-3.09645	71.8791	-3.70345	12.4322	-5.35986	1.5127	-12.4433	4.80528	-9.72075	-3.09645	71.8791	-3.70345	12.4322	-5.35986	1.5127	-12.4433
13.0394	1.21572	-8.78919	56.897	4.92492	7.23064	-8.61309	-9.20689	-2.04362	13.0394	1.21572	-8.78919	56.897	4.92492	7.23064	-8.61309	-9.20689	-2.04362	13.0394	1.21572	-8.78919	56.897	4.92492	7.23064	-8.61309	-9.20689	-2.04362
1.33246	-1.46282	-16.4024	74.0106	18.3183	-8.32954	-13.7787	3.78168	-12.3353	1.33246	-1.46282	-16.4024	74.0106	18.3183	-8.32954	-13.7787	3.78168	-12.3353	1.33246	-1.46282	-16.4024	74.0106	18.3183	-8.32954	-13.7787	3.78168	-12.3353
12.9414	-4.22471	-11.3961	70.4645	7.41035	-16.733	-23.3415	0.0654342	-7.65529	12.9414	-4.22471	-11.3961	70.4645	7.41035	-16.733	-23.3415	0.0654342	-7.65529	12.9414	-4.22471	-11.3961	70.4645	7.41035	-16.733	-23.3415	0.0654342	-7.65529
14.4676	11.0753	-11.2148	57.2057	3.92646	-7.33585	-19.9489	0.843164	15.55	14.4676	11.0753	-11.2148	57.2057	3.92646	-7.33585	-19.9489	0.843164	15.55	14.4676	11.0753	-11.2148	57.2057	3.92646	-7.33585	-19.9489	0.843164	15.55
12.402	5.67074	-17.4629	9.80123	4.55778	-4.30108	-34.0833	-4.67474	29.3199	12.402	5.67074	-17.4629	9.80123	4.55778	-4.30108	-34.0833	-4.67474	29.3199	12.402	5.67074	-17.4629	9.80123	4.55778	-4.30108	-34.0833	-4.67474	29.3199
10.322	5.55536	-6.31332	5.13468	3.58962	10.739	5.04448	-5.33342	16.4921	10.322	5.55536	-6.31332	5.13468	3.58962	10.739	5.04448	-5.33342	16.4921	10.322	5.55536	-6.31332	5.13468	3.58962	10.739	5.04448	-5.33342	16.4921
6.73708	-4.97199	-9.16349	19.596	1.92262	4.74358	6.94721	-4.82137	24.6834	6.73708	-4.97199	-9.16349	19.596	1.92262	4.74358	6.94721	-4.82137	24.6834	6.73708	-4.97199	-9.16349	19.596	1.92262	4.74358	6.94721	-4.82137	24.6834
7.89673	15.9089	-22.4744	21.1091	8.39984	13.43	-42.1182	-5.36146	21.6022	7.89673	15.9089	-22.4744	21.1091	8.39984	13.43	-42.1182	-5.36146	21.6022	7.89673	15.9089	-22.4744	21.1091	8.39984	13.43	-42.1182	-5.36146	21.6022
0.744993	24.1384	-21.2716	30.7608	13.7072	13.0554	-61.0505	0.834595	24.3369	0.744993	24.1384	-21.2716	30.7608	13.7072	13.0554	-61.0505	0.834595	24.3369	0.744993	24.1384	-21.2716	30.7608	13.7072	13.0554	-61.0505	0.834595	24.3369
19.6795	25.859	-22.9303	37.0284	10.1752	12.824	-42.6266	7.63953	12.9172	19.6795	25.859	-22.9303	37.0284	10.1752	12.824	-42.6266	7.63953	12.9172	19.6795	25.859	-22.9303	37.0284	10.1752	12.824	-42.6266	7.63953	12.9172
-5.48403	28.555	-23.8902	-11.9741	2.53644	3.21349	-10.2604	-6.8363	4.57662	-5.48403	28.555	-23.8902	-11.9741	2.53644	3.21349	-10.2604	-6.8363	4.57662	-5.48403	28.555	-23.8902	-11.9741	2.53644	3.21349	-10.2604	-6.8363	4.57662
-4.46774	18.5017	-7.95727	-45.9362	-0.679813	20.6828	50.4858	8.99353	-6.22846	-4.46774	18.5017	-7.95727	-45.9362	-0.679813	20.6828	50.4858	8.99353	-6.22846	-4.46774	18.5017	-7.95727	-45.9362	-0.679813	20.6828	50.4858	8.99353	-6.22846
-1.19128	27.173	-14.0882	-28.3436	-1.43957	19.3479	-72.2885	4.0886	-9.41284	-1.19128	27.173	-14.0882	-28.3436	-1.43957	19.3479	-72.2885	4.0886	-9.41284	-1.19128	27.173	-14.0882	-28.3436	-1.43957	19.3479	-72.2885	4.0886	-9.41284
0.788004	18.4559	-9.53484	-77.1996	5.88673	6.83095	-77.7524	-6.04495	-24.9301	0.788004	18.4559	-9.53484	-77.1996	5.88673	6.83095	-77.7524	-6.04495	-24.9301	0.788004	18.4559	-9.53484	-77.1996	5.88673	6.83095	-77.7524	-6.04495	-24.9301
6.72809	9.10311	-10.8927	-29.3904	-6.23637	-7.35762	-51.7966	5.47301	-24.0724	6.72809	9.10311	-10.8927	-29.3904	-6.23637	-7.35762	-51.7966	5.47301	-24.0724	6.72809	9.10311	-10.8927	-29.3904	-6.23637	-7.35762	-51.7966	5.47301	-24.0724
6.43215	-4.2999	-13.434	30.0254	-13.2543	-22.6591	-45.401	-0.118527	-13.1415	6.43215	-4.2999	-13.434	30.0254	-13.2543	-22.6591	-45.401	-0.118527	-13.1415	6.43215	-4.2999	-13.434	30.0254	-13.2543	-22.6591	-45.401	-0.118527	-13.1415
-1.97011	-2.03507	3.37347	103.649	-10.8889	-31.2448	-22.392	10.8482	-4.15521	-1.97011	-2.03507	3.37347	103.649	-10.8889	-31.2448	-22.392	10.8482	-4.15521	-1.97011	-2.03507	3.37347	103.649	-10.8889	-31.2448	-22.392	10.8482	-4.15521
2.48147	7.10472	-2.67333	87.855	-12.3976	-25.2204	-4.24399	20.469	-5.95706	2.48147	7.10472	-2.67333	87.855	-12.3976	-25.2204	-4.24399	20.469	-5.95706	2.48147	7.10472	-2.67333	87.855	-12.3976	-25.2204	-4.24399	20.469	-5.95706
-23.1976	22.6648	-18.2064	37.0194	7.00859	-22.2864	12.3552	5.11587	-2.3279	-23.1976	22.6648	-18.2064	37.0194	7.00859	-22.2864	12.3552	5.11587	-2.3279	-23.1976	22.6648	-18.2064	37.0194	7.00859	-22.2864	12.3552	5.11587	-2.3279
-5.52395	7.38644	-20.2933	1.6751	2.20855	-5.08486	8.95514	2.48377	-5.17916	-5.52395	7.38644	-20.2933	1.6751	2.20855	-5.08486	8.95514	2.48377	-5.17916	-5.52395	7.38644	-20.2933	1.6751	2.20855	-5.08486	8.95514	2.48377	-5.17916
9.12421	-4.04173	-16.583	-32.9811	5.44845	-0.676925	19.9118	9.59483	11.4512	9.12421	-4.04173	-16.583	-32.9811	5.44845	-0.676925	19.9118	9.59483	11.4512	9.12421	-4.04173	-16.583	-32.9811	5.44845	-0.676925	19.9118	9.59483	11.4512
15.5988	-34.3962	-12.011	-47.9519	3.41662	15.8183	25.1231	10.9364	-1.66478	15.5988	-34.3962	-12.011	-47.9519	3.41662	15.8183	25.1231	10.9364	-1.66478	15.5988	-34.3962	-12.011	-47.9519	3.41662	15.8183	25.1231	10.9364	-1.66478
-27.3669	-34.3211	-5.96832	-23.5529	4.28849	9.29817	16.5235	10.7481	5.74316	-27.3669	-34.3211	-5.96832	-23.5529	4.28849	9.29817	16.5235	10.7481	5.74316	-27.3669	-34.3211	-5.96832	-23.5529	4.28849	9.29817	16.5235	10.7481	5.74316
-11.0868	-21.5798	-7.05727	9.27116	6.30578	8.33978	4.26162	-2.29226	-2.36548	-11.0868	-21.5798	-7.05727	9.27116	6.30578	8.33978	4.26162	-2.29226	-2.36548	-11.0868	-21.5798	-7.05727	9.27116	6.30578	8.33978	4.26162	-2.29226	-2.36548
-0.404932	8.98846	-19.1033	-2.73132	-0.0628483	14.9663	12.6067	-7.04927	-2.68275	-0.404932	8.98846	-19.1033	-2.73132	-0.0628483	14.9663	12.6067	-7.04927	-2.68275	-0.404932	8.98846	-19.1033	-2.73132	-0.0628483	14.9663	12.6067	-7.04927	-2.68275
1.58178	40.5279	-13.5566	-41.8955	-4.23334	20.2645	2.80941	-4.79012	-0.709582	1.58178	40.5279	-13.5566	-41.8955	-4.23334	20.2645	2.80941	-4.79012	-0.709582	1.58178	40.5279	-13.5566	-41.8955	-4.23334	20.2645	2.80941	-4.79012	-0.709582
11.8647	36.5592	-8.42664	-70.8897	-8.2328	13.3128	-12.1862	-6.20185	-8.21091	11.8647	36.5592	-8.42664	-70.8897	-8.2328	13.3128	-12.1862	-6.20185	-8.21091	11.8647	36.5592	-8.42664	-70.8897	-8.2328	13.3128	-12.1862	-6.20185	-8.21091
-3.75598	8.90014	-2.43301	-67.7018	-8.04885	-1.82	-31.8405	3.32605	-3.13916	-3.75598	8.90014	-2.43301	-67.7018	-8.04885	-1.82	-31.8405	3.32605	-3.13916	-3.75598	8.90014	-2.43301	-67.7018	-8.04885	-1.82	-31.8405	3.32605	-3.13916
-7.15927	8.4314	-11.1495	-69.9547	13.9857	0.688848	-11.7867	-10.6849	1.89778	-7.15927	8.4314	-11.1495	-69.9547	13.9857	0.688848	-11.7867	-10.6849	1.89778	-7.15927	8.4314	-11.1495	-69.9547	13.9857	0.688848	-11.7867	-10.6849	1.89778
-6.06902	2.08719	-6.60745	-50.6603	5.77747	2.52397	-0.47919	-14.053	6.00967	-6.06902	2.08719	-6.60745	-50.6603	5.77747	2.52397	-0.47919	-14.053	6.00967	-6.06902	2.08719	-6.60745	-50.6603	5.77747	2.52397	-0.47919	-14.053	6.00967
-21.5843	14.137	-20.6712	-3.63635	0.866629	8.59948	-20.5385	2.06738	0.277748	-21.5843	14.137	-20.6712	-3.63635	0.866629	8.59948	-20.5385	2.06738	0.277748	-21.5843	14.137	-20.6712	-3.63635	0.866629	8.59948	-20.5385	2.06738	0.277748
-19.5169	13.6206	-20.8039	18.187	-4.01336	11.902	-53.9721	17.6094	7.8615	-19.5169	13.6206	-20.8039	18.187	-4.01336	11.902	-53.9721	17.6094	7.8615	-19.5169	13.6206	-20.8039	18.187	-4.01336	11.902	-53.9721	17.6094	7.8615
-7.00958	11.9533	-11.5004	35.5299	6.46276	2.67544	-47.5935	13.9962	6.79347	-7.00958	11.9533	-11.5004	35.5299	6.46276	2.67544	-47.5935	13.9962	6.79347	-7.00958	11.9533	-11.5004	35.5299	6.46276	2.67544	-47.5935	13.9962	6.79347
-19.9769	-15.5377	-2.17462	54.7784	-2.16181	7.67734	-32.5617	4.84222	-18.6566	-19.9769	-15.5377	-2.17462	54.7784	-2.16181	7.67734	-32.5617	4.84222	-18.6566	-19.9769	-15.5377	-2.17462	54.7784	-2.16181	7.67734	-32.5617	4.84222	-18.6566
-34.6815	-25.7206	-19.5732	18.7052	-5.06019	-0.228482	-27.1591	4.46765	-8.03413	-34.6815	-25.7206	-19.5732	18.7052	-5.06019	-0.228482	-27.1591	4.46765	-8.03413	-34.6815	-25.7206	-19.5732	18.7052	-5.06019	-0.228482	-27.1591	4.46765	-8.03413
-15.6892	-26.8341	-18.269	14.135	-13.1182	0.849446	-30.8741	9.52888	9.3492	-15.6892	-26.8341	-18.269	14.135	-13.1182	0.849446	-30.8741	9.52888	9.3492	-15.6892	-26.8341	-18.269	14.135	-13.1182	0.849446	-30.8741	9.52888	9.3492
-0.168119	12.5367	-18.4406	32.1483	-3.12031	2.77249	-18.8557	2.23405	14.5323	-0.168119	12.5367	-18.4406	32.1483	-3.12031	2.77249	-18.8557	2.23405	14.5323	-0.168119	12.5367	-18.4406	32.1483	-3.12031	2.77249	-18.8557	2.23405	14.5323
4.39532	19.2501	6.97139	34.7484	-10.9865	-6.99546	-20.003	-2.99956	-2.77986	4.39532	19.2501	6.97139	34.7484	-10.9865	-6.99546	-20.003	-2.99956	-2.77986	4.39532	19.2501	6.97139	34.7484	-10.9865	-6.99546	-20.003	-2.99956	-2.77986
11.5576	32.0155	21.9308	35.6068	-17.6726	-13.0233	-11.8841	-7.9728	-3.79039	11.5576	32.0155	21.9308	35.6068	-17.6726	-13.0233	-11.8841	-7.9728	-3.79039	11.5576	32.0155	21.9308	35.6068	-17.6726	-13.0233	-11.8841	-7.9728	-3.79039
6.63838	34.0625	-0.531259	26.583	-37.4533	-0.471574	-2.14831	-6.6487	2.87376	6.63838	34.0625	-0.531259	26.583	-37.4533	-0.471574	-2.14831	-6.6487	2.87376	6.63838	34.0625	-0.531259	26.583	-37.4533	-0.471574	-2.14831	-6.6487	2.87376
23.8239	-5.36191	-39.9677	8.1006	-30.029	3.64661	-4.24569	-7.41721	-6.7758	23.8239	-5.36191	-39.9677	8.1006	-30.029	3.64661	-4.24569	-7.41721	-6.7758	23.8239	-5.36191	-39.9677	8.1006	-30.029	3.64661	-4.24569	-7.41721	-6.7758
17.3141	-34.4629	-34.3156	0.202758	-1.89052	16.6105	-9.18875	-12.1879	11.3508	17.3141	-34.4629	-34.3156	0.202758	-1.89052	16.6105	-9.18875	-12.1879	11.3508	17.3141	-34.4629	-34.3156	0.202758	-1.89052	16.6105	-9.18875	-12.1879	11.3508
-1.24831	-29.76	-43.1921	-13.6212	5.38559	7.35681	-11.8426	-7.30158	-3.5357	-1.24831	-29.76	-43.1921	-13.6212	5.38559	7.35681	-11.8426	-7.30158	-3.5357	-1.24831	-29.76	-43.1921	-13.6212	5.38559	7.35681	-11.8426	-7.30158	-3.5357
6.69055	-18.506	-20.7838	-30.2599	33.0896	2.9517	-22.2451	-1.97835	0.908842	6.69055	-18.506	-20.7838	-30.2599	33.0896	2.9517	-22.2451	-1.97835	0.908842	6.69055	-18.506	-20.7838	-30.2599	33.0896	2.9517	-22.2451	-1.97835	0.908842
6.75991	4.73935	-15.99	-49.8335	31.8473	11.7333	-17.541	-4.00499	-5.05812	6.75991	4.73935	-15.99	-49.8335	31.8473	11.7333	-17.541	-4.00499	-5.05812	6.75991	4.73935	-15.99	-49.8335	31.8473	11.7333	-17.541	-4.00499	-5.05812
7.88935	2.59658	-14.3407	-61.9266	37.3782	1.48447	-16.484	-4.10556	-13.1104	7.88935	2.59658	-14.3407	-61.9266	37.3782	1.48447	-16.484	-4.10556	-13.1104	7.88935	2.59658	-14.3407	-61.9266	37.3782	1.48447	-16.484	-4.10556	-13.1104
25.911	24.2364	-36.4376	-45.7605	51.5469	6.12616	-25.1869	13.8472	5.26776	25.911	24.2364	-36.4376	-45.7605	51.5469	6.12616	-25.1869	13.8472	5.26776	25.911	24.2364	-36.4376	-45.7605	51.5469	6.12616	-25.1869	13.8472	5.26776
10.5479	22.2374	-30.1173	-51.523	39.1182	-3.43483	-28.8193	2.81153	-4.68175	10.5479	22.2374	-30.1173	-51.523	39.1182	-3.43483	-28.8193	2.81153	-4.68175	10.5479	22.2374	-30.1173	-51.523	39.1182	-3.43483	-28.8193	2.81153	-4.68175
-9.3726	13.7335	-32.875	-3.1683	47.573	2.49758	-22.2994	-6.42195	3.06015	-9.3726	13.7335	-32.875	-3.1683	47.573	2.49758	-22.2994	-6.42195	3.06015	-9.3726	13.7335	-32.875	-3.1683	47.573	2.49758	-22.2994	-6.42195	3.06015
-3.71487	-0.0958973	-37.8588	76.8339	39.4058	4.24225	-22.0241	-1.06599	-2.36905	-3.71487	-0.0958973	-37.8588	76.8339	39.4058	4.24225	-22.0241	-1.06599	-2.36905	-3.71487	-0.0958973	-37.8588	76.8339	39.4058	4.24225	-22.0241	-1.06599	-2.36905
1.59485	7.90901	-1.66517	131.491	33.7209	15.1465	-39.5758	1.8634	-9.18939	1.59485	7.90901	-1.66517	131.491	33.7209	15.1465	-39.5758	1.8634	-9.18939	1.59485	7.90901	-1.66517	131.491	33.7209	15.1465	-39.5758	1.8634	-9.18939
-7.58931	2.23265	-18.2555	71.8691	29.0335	12.3786	-35.08	4.6962	-11.3132	-7.58931	2.23265	-18.2555	71.8691	29.0335	12.3786	-35.08	4.6962	-11.3132	-7.58931	2.23265	-18.2555	71.8691	29.0335	12.3786	-35.08	4.6962	-11.3132
-2.73536	2.47903	-45.395	54.9963	24.554	-0.42778	-37.3267	-3.14473	8.59535	-2.73536	2.47903	-45.395	54.9963	24.554	-0.42778	-37.3267	-3.14473	8.59535	-2.73536	2.47903	-45.395	54.9963	24.554	-0.42778	-37.3267	-3.14473	8.59535
9.9574	4.70868	-28.006	51.5573	9.55275	4.31496	-37.336	-2.6372	6.58132	9.9574	4.70868	-28.006	51.5573	9.55275	4.31496	-37.336	-2.6372	6.58132	9.9574	4.70868	-28.006	51.5573	9.55275	4.31496	-37.336	-2.6372	6.58132
0.341579	10.0217	-29.2769	94.8361	0.122145	0.81859	-36.1947	5.23733	3.29379	0.341579	10.0217	-29.2769	94.8361	0.122145	0.81859	-36.1947	5.23733	3.29379	0.341579	10.0217	-29.2769	94.8361	0.122145	0.81859	-36.1947	5.23733	3.29379
7.7025	4.88667	-30.2015	98.6602	-7.2725	-2.79745	-7.535	-1.85489	8.59479	7.7025	4.88667	-30.2015	98.6602	-7.2725	-2.79745	-7.535	-1.85489	8.59479	7.7025	4.88667	-30.2015	98.6602	-7.2725	-2.79745	-7.535	-1.85489	8.59479
14.9575	-10.1719	-24.0602	49.7516	-2.75966	-5.90228	-26.051	0.595257	16.9807	14.9575	-10.1719	-24.0602	49.7516	-2.75966	-5.90228	-26.051	0.595257	16.9807	14.9575	-10.1719	-24.0602	49.7516	-2.75966	-5.90228	-26.051	0.595257	16.9807
2.17685	-10.3096	-28.623	-13.0106	-6.22629	-11.5446	-25.8112	5.37231	20.0055	2.17685	-10.3096	-28.623	-13.0106	-6.22629	-11.5446	-25.8112	5.37231	20.0055	2.17685	-10.3096	-28.623	-13.0106	-6.22629	-11.5446	-25.8112	5.37231	20.0055
2.84347	-17.1302	-5.42355	-23.9432	-28.722	-11.827	-36.9061	5.33028	9.3178	2.84347	-17.1302	-5.42355	-23.9432	-28.722	-11.827	-36.9061	5.33028	9.3178	2.84347	-17.1302	-5.42355	-23.9432	-28.722	-11.827	-36.9061	5.33028	9.3178
8.07727	-13.7452	16.4708	-78.3552	-12.6262	-12.4798	-36.146	9.51782	-0.699639	8.07727	-13.7452	16.4708	-78.3552	-12.6262	-12.4798	-36.146	9.51782	-0.699639	8.07727	-13.7452	16.4708	-78.3552	-12.6262	-12.4798	-36.146	9.51782	-0.699639
12.7049	-19.4732	37.5376	-22.6866	-7.58175	-7.82819	-25.2726	-0.217932	16.716	12.7049	-19.4732	37.5376	-22.6866	-7.58175	-7.82819	-25.2726	-0.217932	16.716	12.7049	-19.4732	37.5376	-22.6866	-7.58175	-7.82819	-25.2726	-0.217932	16.716
14.18	-10.9852	19.8012	-45.6649	-8.2076	-2.80979	-28.3184	-12.9245	18.2289	14.18	-10.9852	19.8012	-45.6649	-8.2076	-2.80979	-28.3184	-12.9245	18.2289	14.18	-10.9852	19.8012	-45.6649	-8.2076	-2.80979	-28.3184	-12.9245	18.2289
13.553	-17.275	2.56201	-150.833	-17.3983	1.75151	-29.3762	-3.94213	11.5454	13.553	-17.275	2.56201	-150.833	-17.3983	1.75151	-29.3762	-3.94213	11.5454	13.553	-17.275	2.56201	-150.833	-17.3983	1.75151	-29.3762	-3.94213	11.5454
8.139	-18.4576	6.75116	-176.045	-26.2959	-6.51315	-21.7504	8.80154	3.62169	8.139	-18.4576	6.75116	-176.045	-26.2959	-6.51315	-21.7504	8.80154	3.62169	8.139	-18.4576	6.75116	-176.045	-26.2959	-6.51315	-21.7504	8.80154	3.62169
4.70847	-16.1697	74.2594	-139.555	-30.1471	-0.163237	-23.1036	2.08511	13.5968	4.70847	-16.1697	74.2594	-139.555	-30.1471	-0.163237	-23.1036	2.08511	13.5968	4.70847	-16.1697	74.2594	-139.555	-30.1471	-0.163237	-23.1036	2.08511	13.5968
9.42291	-13.7011	31.4299	-167.819	-30.6904	0.363803	-28.937	7.73902	8.06943	9.42291	-13.7011	31.4299	-167.819	-30.6904	0.363803	-28.937	7.73902	8.06943	9.42291	-13.7011	31.4299	-167.819	-30.6904	0.363803	-28.937	7.73902	8.06943
-5.20423	-0.681776	-41.5621	-118.593	-37.2976	-6.89808	-21.7765	9.41804	1.32552	-5.20423	-0.681776	-41.5621	-118.593	-37.2976	-6.89808	-21.7765	9.41804	1.32552	-5.20423	-0.681776	-41.5621	-118.593	-37.2976	-6.89808	-21.7765	9.41804	1.32552
4.31347	6.65539	-55.5952	-51.3164	-63.2188	6.00332	-31.9457	1.96532	-7.73282	4.31347	6.65539	-55.5952	-51.3164	-63.2188	6.00332	-31.9457	1.96532	-7.73282	4.31347	6.65539	-55.5952	-51.3164	-63.2188	6.00332	-31.9457	1.96532	-7.73282
2.81752	-6.67783	-46.7889	50.9299	-44.0953	10.6964	-33.8325	3.39031	-0.586013	2.81752	-6.67783	-46.7889	50.9299	-44.0953	10.6964	-33.8325	3.39031	-0.586013	2.81752	-6.67783	-46.7889	50.9299	-44.0953	10.6964	-33.8325	3.39031	-0.586013
1.44743	1.635	-27.611	160.574	-27.7622	3.84832	-20.3405	3.51501	4.74486	1.44743	1.635	-27.611	160.574	-27.7622	3.84832	-20.3405	3.51501	4.74486	1.44743	1.635	-27.611	160.574	-27.7622	3.84832	-20.3405	3.51501	4.74486
3.55444	11.943	-13.4522	287.956	-19.7603	6.17973	-13.5145	4.71962	11.5935	3.55444	11.943	-13.4522	287.956	-19.7603	6.17973	-13.5145	4.71962	11.5935	3.55444	11.943	-13.4522	287.956	-19.7603	6.17973	-13.5145	4.71962	11.5935
-6.72645	14.4122	39.9704	261.756	-11.1583	5.5516	-24.3298	-2.14311	5.76769	-6.72645	14.4122	39.9704	261.756	-11.1583	5.5516	-24.3298	-2.14311	5.76769	-6.72645	14.4122	39.9704	261.756	-11.1583	5.5516	-24.3298	-2.14311	5.76769
-14.1287	27.5219	-5.31765	268.324	-1.36755	11.8715	-32.748	0.385739	20.1602	-14.1287	27.5219	-5.31765	268.324	-1.36755	11.8715	-32.748	0.385739	20.1602	-14.1287	27.5219	-5.31765	268.324	-1.36755	11.8715	-32.748	0.385739	20.1602
5.0165	10.5866	-15.6091	174.185	-2.43733	6.53107	-16.0126	0.335003	27.4816	5.0165	10.5866	-15.6091	174.185	-2.43733	6.53107	-16.0126	0.335003	27.4816	5.0165	10.5866	-15.6091	174.185	-2.43733	6.53107	-16.0126	0.335003	27.4816
9.19341	-8.9297	-58.4743	157.863	-2.65613	8.13944	13.0794	2.6977	7.46531	9.19341	-8.9297	-58.4743	157.863	-2.65613	8.13944	13.0794	2.6977	7.46531	9.19341	-8.9297	-58.4743	157.863	-2.65613	8.13944	13.0794	2.6977	7.46531
3.44483	-15.2333	-69.1803	139.776	11.8537	5.74964	-4.64385	-4.34316	-13.1929	3.44483	-15.2333	-69.1803	139.776	11.8537	5.74964	-4.64385	-4.34316	-13.1929	3.44483	-15.2333	-69.1803	139.776	11.8537	5.74964	-4.64385	-4.34316	-13.1929
4.05716	10.1247	-57.2235	63.554	15.908	-4.90674	-28.6138	12.915	-9.52471	4.05716	10.1247	-57.2235	63.554	15.908	-4.90674	-28.6138	12.915	-9.52471	4.05716	10.1247	-57.2235	63.554	15.908	-4.90674	-28.6138	12.915	-9.52471
-5.94783	5.21344	-43.4378	-71.4106	11.2867	2.7911	-62.6726	-0.546544	-6.39886	-5.94783	5.21344	-43.4378	-71.4106	11.2867	2.7911	-62.6726	-0.546544	-6.39886	-5.94783	5.21344	-43.4378	-71.4106	11.2867	2.7911	-62.6726	-0.546544	-6.39886
-13.7936	17.1324	-30.6699	-127.757	17.5824	-2.42801	-62.0027	6.10609	11.2617	-13.7936	17.1324	-30.6699	-127.757	17.5824	-2.42801	-62.0027	6.10609	11.2617	-13.7936	17.1324	-30.6699	-127.757	17.5824	-2.42801	-62.0027	6.10609	11.2617
-21.8273	10.9182	-26.0842	-181.182	20.0143	0.687461	-81.4763	2.59442	13.5519	-21.8273	10.9182	-26.0842	-181.182	20.0143	0.687461	-81.4763	2.59442	13.5519	-21.8273	10.9182	-26.0842	-181.182	20.0143	0.687461	-81.4763	2.59442	13.5519
0.966198	8.75017	-3.91096	-164.555	10.6924	-8.06169	-70.5985	10.0487	-2.41171	0.966198	8.75017	-3.91096	-164.555	10.6924	-8.06169	-70.5985	10.0487	-2.41171	0.966198	8.75017	-3.91096	-164.555	10.6924	-8.06169	-70.5985	10.0487	-2.41171
-2.9505	3.74876	19.4661	-126.961	-6.84274	-1.97326	-23.5011	7.7393	2.73668	-2.9505	3.74876	19.4661	-126.961	-6.84274	-1.97326	-23.5011	7.7393	2.73668	-2.9505	3.74876	19.4661	-126.961	-6.84274	-1.97326	-23.5011	7.7393	2.73668
-13.6354	8.38026	32.7239	-84.7725	-0.289981	4.83557	-22.0596	9.46782	18.161	-13.6354	8.38026	32.7239	-84.7725	-0.289981	4.83557	-22.0596	9.46782	18.161	-13.6354	8.38026	32.7239	-84.7725	-0.289981	4.83557	-22.0596	9.46782	18.161
11.9084	1.28538	36.3583	-22.0889	18.3294	-1.44808	-14.0992	7.67008	6.19571	11.9084	1.28538	36.3583	-22.0889	18.3294	-1.44808	-14.0992	7.67008	6.19571	11.9084	1.28538	36.3583	-22.0889	18.3294	-1.44808	-14.0992	7.67008	6.19571
13.8216	6.80575	22.6945	-11.0609	33.6227	3.87805	23.661	4.48781	-0.150057	13.8216	6.80575	22.6945	-11.0609	33.6227	3.87805	23.661	4.48781	-0.150057	13.8216	6.80575	22.6945	-11.0609	33.6227	3.87805	23.661	4.48781	-0.150057
3.43389	-6.66837	36.7393	5.27864	41.0644	-1.72181	42.038	-2.05415	0.499224	3.43389	-6.66837	36.7393	5.27864	41.0644	-1.72181	42.038	-2.05415	0.499224	3.43389	-6.66837	36.7393	5.27864	41.0644	-1.72181	42.038	-2.05415	0.499224
10.8578	5.537	20.9545	-7.54405	31.0444	0.0402448	-55.6745	-1.99738	-9.28285	10.8578	5.537	20.9545	-7.54405	31.0444	0.0402448	-55.6745	-1.99738	-9.28285	10.8578	5.537	20.9545	-7.54405	31.0444	0.0402448	-55.6745	-1.99738	-9.28285
7.83277	11.9948	22.5498	-44.0287	17.4636	-13.8269	-55.2179	2.96286	-11.8387	7.83277	11.9948	22.5498	-44.0287	17.4636	-13.8269	-55.2179	2.96286	-11.8387	7.83277	11.9948	22.5498	-44.0287	17.4636	-13.8269	-55.2179	2.96286	-11.8387
-13.3398	2.25027	22.6109	-12.6454	-11.1974	-15.628	-10.0947	16.0815	-11.9642	-13.3398	2.25027	22.6109	-12.6454	-11.1974	-15.628	-10.0947	16.0815	-11.9642	-13.3398	2.25027	22.6109	-12.6454	-11.1974	-15.628	-10.0947	16.0815	-11.9642
-22.0447	-3.4535	22.0627	35.6882	-3.15405	-1.2772	-63.2375	13.2939	-3.97947	-22.0447	-3.4535	22.0627	35.6882	-3.15405	-1.2772	-63.2375	13.2939	-3.97947	-22.0447	-3.4535	22.0627	35.6882	-3.15405	-1.2772	-63.2375	13.2939	-3.97947
-0.770192	-6.42132	12.5113	15.849	-12.2552	15.7384	-85.5784	-0.124259	3.19198	-0.770192	-6.42132	12.5113	15.849	-12.2552	15.7384	-85.5784	-0.124259	3.19198	-0.770192	-6.42132	12.5113	15.849	-12.2552	15.7384	-85.5784	-0.124259	3.19198
1.70464	-0.787618	5.5111	-60.2363	3.24609	3.13767	-73.7494	4.2836	-8.34181	1.70464	-0.787618	5.5111	-60.2363	3.24609	3.13767	-73.7494	4.2836	-8.34181	1.70464	-0.787618	5.5111	-60.2363	3.24609	3.13767	-73.7494	4.2836	-8.34181
4.89757	2.61287	-10.8037	-31.5267	68.3994	8.91559	-52.5926	-7.41136	-7.71759	4.89757	2.61287	-10.8037	-31.5267	68.3994	8.91559	-52.5926	-7.41136	-7.71759	4.89757	2.61287	-10.8037	-31.5267	68.3994	8.91559	-52.5926	-7.41136	-7.71759
-0.707554	-7.80467	-46.3451	-2.34386	68.5564	-4.89999	-28.7141	-0.690035	3.90848	-0.707554	-7.80467	-46.3451	-2.34386	68.5564	-4.89999	-28.7141	-0.690035	3.90848	-0.707554	-7.80467	-46.3451	-2.34386	68.5564	-4.89999	-28.7141	-0.690035	3.90848
-7.81512	-4.18788	-42.1045	52.8347	-20.1536	-24.8646	-19.0254	10.11	0.0243052	-7.81512	-4.18788	-42.1045	52.8347	-20.1536	-24.8646	-19.0254	10.11	0.0243052	-7.81512	-4.18788	-42.1045	52.8347	-20.1536	-24.8646	-19.0254	10.11	0.0243052
-3.61342	-28.3373	-40.4621	120.343	-113.507	-35.8951	40.6498	10.1999	-6.84959	-3.61342	-28.3373	-40.4621	120.343	-113.507	-35.8951	40.6498	10.1999	-6.84959	-3.61342	-28.3373	-40.4621	120.343	-113.507	-35.8951	40.6498	10.1999	-6.84959
-9.81431	-3.18447	-31.2264	139.887	-138.406	-28.8041	27.6631	-6.92086	1.8078	-9.81431	-3.18447	-31.2264	139.887	-138.406	-28.8041	27.6631	-6.92086	1.8078	-9.81431	-3.18447	-31.2264	139.887	-138.406	-28.8041	27.6631	-6.92086	1.8078
-3.81843	-0.217407	-38.6813	200.965	-118.404	-16.5673	27.3911	-3.57028	1.23878	-3.81843	-0.217407	-38.6813	200.965	-118.404	-16.5673	27.3911	-3.57028	1.23878	-3.81843	-0.217407	-38.6813	200.965	-118.404	-16.5673	27.3911	-3.57028	1.23878
3.91754	6.71603	-46.1003	132.375	-77.9575	5.31354	1.09241	5.17044	-1.55847	3.91754	6.71603	-46.1003	132.375	-77.9575	5.31354	1.09241	5.17044	-1.55847	3.91754	6.71603	-46.1003	132.375	-77.9575	5.31354	1.09241	5.17044	-1.55847
2.97457	10.3656	-55.141	56.1496	-25.0122	14.1566	-24.8337	0.942875	12.3232	2.97457	10.3656	-55.141	56.1496	-25.0122	14.1566	-24.8337	0.942875	12.3232	2.97457	10.3656	-55.141	56.1496	-25.0122	14.1566	-24.8337	0.942875	12.3232
3.66543	-0.229196	-43.1105	-19.1091	-2.45745	16.7437	-18.1865	4.63744	-2.26474	3.66543	-0.229196	-43.1105	-19.1091	-2.45745	16.7437	-18.1865	4.63744	-2.26474	3.66543	-0.229196	-43.1105	-19.1091	-2.45745	16.7437	-18.1865	4.63744	-2.26474
-4.68395	-13.8223	-43.8421	-106.026	43.0903	10.3445	-13.4023	4.20572	-11.8665	-4.68395	-13.8223	-43.8421	-106.026	43.0903	10.3445	-13.4023	4.20572	-11.8665	-4.68395	-13.8223	-43.8421	-106.026	43.0903	10.3445	-13.4023	4.20572	-11.8665
-1.54464	-8.5123	-45.3694	-104.264	82.0576	20.7978	-5.76105	-10.1929	-11.9353	-1.54464	-8.5123	-45.3694	-104.264	82.0576	20.7978	-5.76105	-10.1929	-11.9353	-1.54464	-8.5123	-45.3694	-104.264	82.0576	20.7978	-5.76105	-10.1929	-11.9353
-1.63023	-13.109	-30.266	-75.079	101.147	13.0201	-14.8139	-11.4674	9.6062	-1.63023	-13.109	-30.266	-75.079	101.147	13.0201	-14.8139	-11.4674	9.6062	-1.63023	-13.109	-30.266	-75.079	101.147	13.0201	-14.8139	-11.4674	9.6062
-19.9825	-22.2253	-11.887	-168.299	123.712	9.22802	16.0822	-6.1277	-3.90949	-19.9825	-22.2253	-11.887	-168.299	123.712	9.22802	16.0822	-6.1277	-3.90949	-19.9825	-22.2253	-11.887	-168.299	123.712	9.22802	16.0822	-6.1277	-3.90949
29.3364	-8.65383	-14.1596	-257.321	124.709	10.9403	28.6319	-6.97266	6.58217	29.3364	-8.65383	-14.1596	-257.321	124.709	10.9403	28.6319	-6.97266	6.58217	29.3364	-8.65383	-14.1596	-257.321	124.709	10.9403	28.6319	-6.97266	6.58217
52.7198	2.12999	-16.7865	-267.314	127.306	9.46537	-26.8899	-2.03058	16.6803	52.7198	2.12999	-16.7865	-267.314	127.306	9.46537	-26.8899	-2.03058	16.6803	52.7198	2.12999	-16.7865	-267.314	127.306	9.46537	-26.8899	-2.03058	16.6803
28.6258	18.3361	5.81868	-294.285	131.194	-2.06449	-49.749	-10.2851	14.2407	28.6258	18.3361	5.81868	-294.285	131.194	-2.06449	-49.749	-10.2851	14.2407	28.6258	18.3361	5.81868	-294.285	131.194	-2.06449	-49.749	-10.2851	14.2407
7.135	15.3009	-3.32095	-279.551	126.791	-1.09421	-56.9197	-1.11559	1.07596	7.135	15.3009	-3.32095	-279.551	126.791	-1.09421	-56.9197	-1.11559	1.07596	7.135	15.3009	-3.32095	-279.551	126.791	-1.09421	-56.9197	-1.11559	1.07596
-1.47544	8.64106	-8.61471	-220.506	103.993	0.485456	-27.3243	-8.77952	3.71909	-1.47544	8.64106	-8.61471	-220.506	103.993	0.485456	-27.3243	-8.77952	3.71909	-1.47544	8.64106	-8.61471	-220.506	103.993	0.485456	-27.3243	-8.77952	3.71909
-6.2122	13.1259	-20.3201	-167.892	80.3482	5.57141	-27.0387	-5.88747	-23.7555	-6.2122	13.1259	-20.3201	-167.892	80.3482	5.57141	-27.0387	-5.88747	-23.7555	-6.2122	13.1259	-20.3201	-167.892	80.3482	5.57141	-27.0387	-5.88747	-23.7555
-6.96102	18.4342	-17.8248	-119.776	63.3812	-12.3564	-42.0652	-3.25378	-22.2572	-6.96102	18.4342	-17.8248	-119.776	63.3812	-12.3564	-42.0652	-3.25378	-22.2572	-6.96102	18.4342	-17.8248	-119.776	63.3812	-12.3564	-42.0652	-3.25378	-22.2572
-14.1181	5.67948	-31.4918	-55.6468	-1.24225	-0.0562514	-53.6813	-4.50985	-24.8857	-14.1181	5.67948	-31.4918	-55.6468	-1.24225	-0.0562514	-53.6813	-4.50985	-24.8857	-14.1181	5.67948	-31.4918	-55.6468	-1.24225	-0.0562514	-53.6813	-4.50985	-24.8857
-4.30238	15.0432	-23.2675	18.9168	-52.3809	-14.436	-39.6886	-0.498367	-32.5044	-4.30238	15.0432	-23.2675	18.9168	-52.3809	-14.436	-39.6886	-0.498367	-32.5044	-4.30238	15.0432	-23.2675	18.9168	-52.3809	-14.436	-39.6886	-0.498367	-32.5044
-22.0361	7.24097	-8.43134	30.2472	-59.1493	-7.54524	-35.232	-6.62212	-43.9628	-22.0361	7.24097	-8.43134	30.2472	-59.1493	-7.54524	-35.232	-6.62212	-43.9628	-22.0361	7.24097	-8.43134	30.2472	-59.1493	-7.54524	-35.232	-6.62212	-43.9628
-21.6445	10.6857	-24.8566	10.183	-40.0877	1.61801	-32.7063	-4.52294	-58.9342	-21.6445	10.6857	-24.8566	10.183	-40.0877	1.61801	-32.7063	-4.52294	-58.9342	-21.6445	10.6857	-24.8566	10.183	-40.0877	1.61801	-32.7063	-4.52294	-58.9342
-17.3157	-0.279004	-27.1492	-52.4269	-70.7542	8.60458	-33.4128	12.7148	-62.4624	-17.3157	-0.279004	-27.1492	-52.4269	-70.7542	8.60458	-33.4128	12.7148	-62.4624	-17.3157	-0.279004	-27.1492	-52.4269	-70.7542	8.60458	-33.4128	12.7148	-62.4624
-2.6487	0.347303	7.19491	-60.5339	-68.8972	13.0906	-16.1728	9.49847	-52.7582	-2.6487	0.347303	7.19491	-60.5339	-68.8972	13.0906	-16.1728	9.49847	-52.7582	-2.6487	0.347303	7.19491	-60.5339	-68.8972	13.0906	-16.1728	9.49847	-52.7582
-4.07338	9.35947	-21.3981	-51.0127	-42.8989	11.9065	25.8917	3.43428	-29.9266	-4.07338	9.35947	-21.3981	-51.0127	-42.8989	11.9065	25.8917	3.43428	-29.9266	-4.07338	9.35947	-21.3981	-51.0127	-42.8989	11.9065	25.8917	3.43428	-29.9266
-2.30387	-3.60348	-46.7319	-31.9376	4.50028	1.32283	-7.75538	5.17856	-25.8077	-2.30387	-3.60348	-46.7319	-31.9376	4.50028	1.32283	-7.75538	5.17856	-25.8077	-2.30387	-3.60348	-46.7319	-31.9376	4.50028	1.32283	-7.75538	5.17856	-25.8077
-7.18601	10.742	-39.2625	-23.4113	22.8525	3.61046	-42.5774	-5.25811	-23.589	-7.18601	10.742	-39.2625	-23.4113	22.8525	3.61046	-42.5774	-5.25811	-23.589	-7.18601	10.742	-39.2625	-23.4113	22.8525	3.61046	-42.5774	-5.25811	-23.589
-13.61	-12.2979	-23.6188	-18.8294	-68.6629	3.17881	-43.6428	-5.84724	-1.48754	-13.61	-12.2979	-23.6188	-18.8294	-68.6629	3.17881	-43.6428	-5.84724	-1.48754	-13.61	-12.2979	-23.6188	-18.8294	-68.6629	3.17881	-43.6428	-5.84724	-1.48754
-0.289758	-10.9999	-19.8796	19.5062	-83.7994	1.71336	-38.2933	-14.9799	19.2001	-0.289758	-10.9999	-19.8796	19.5062	-83.7994	1.71336	-38.2933	-14.9799	19.2001	-0.289758	-10.9999	-19.8796	19.5062	-83.7994	1.71336	-38.2933	-14.9799	19.2001
11.9202	-16.5186	-40.583	58.074	-104.91	8.51793	-31.6147	-10.6949	21.2578	11.9202	-16.5186	-40.583	58.074	-104.91	8.51793	-31.6147	-10.6949	21.2578	11.9202	-16.5186	-40.583	58.074	-104.91	8.51793	-31.6147	-10.6949	21.2578
19.5175	-16.4854	-31.3323	102.996	-97.7695	-0.523406	-16.0101	-10.5404	15.3586	19.5175	-16.4854	-31.3323	102.996	-97.7695	-0.523406	-16.0101	-10.5404	15.3586	19.5175	-16.4854	-31.3323	102.996	-97.7695	-0.523406	-16.0101	-10.5404	15.3586
4.62596	-24.7345	-10.5719	159.03	-105.215	1.54744	-17.4649	-5.15593	21.7652	4.62596	-24.7345	-10.5719	159.03	-105.215	1.54744	-17.4649	-5.15593	21.7652	4.62596	-24.7345	-10.5719	159.03	-105.215	1.54744	-17.4649	-5.15593	21.7652
4.0143	-22.644	-13.615	201.862	-86.8859	1.74768	-13.7933	-2.93372	9.14167	4.0143	-22.644	-13.615	201.862	-86.8859	1.74768	-13.7933	-2.93372	9.14167	4.0143	-22.644	-13.615	201.862	-86.8859	1.74768	-13.7933	-2.93372	9.14167
11.759	-3.32096	-25.3863	213.524	-45.7557	1.1162	-8.02895	-0.805952	5.46473	11.759	-3.32096	-25.3863	213.524	-45.7557	1.1162	-8.02895	-0.805952	5.46473	11.759	-3.32096	-25.3863	213.524	-45.7557	1.1162	-8.02895	-0.805952	5.46473
20.0715	18.5834	-7.81792	201.921	-37.0376	18.4501	-9.67055	-5.51747	-10.8824	20.0715	18.5834	-7.81792	201.921	-37.0376	18.4501	-9.67055	-5.51747	-10.8824	20.0715	18.5834	-7.81792	201.921	-37.0376	18.4501	-9.67055	-5.51747	-10.8824
13.0253	20.0749	-7.85611	206.538	-46.7526	5.11423	-15.397	2.69227	-13.5595	13.0253	20.0749	-7.85611	206.538	-46.7526	5.11423	-15.397	2.69227	-13.5595	13.0253	20.0749	-7.85611	206.538	-46.7526	5.11423	-15.397	2.69227	-13.5595
-2.10378	20.7144	-7.03092	208.368	-96.3778	13.0726	0.489457	2.06717	-6.08024	-2.10378	20.7144	-7.03092	208.368	-96.3778	13.0726	0.489457	2.06717	-6.08024	-2.10378	20.7144	-7.03092	208.368	-96.3778	13.0726	0.489457	2.06717	-6.08024
6.86409	1.21443	-9.87425	189.86	-53.937	-6.36379	-18.0075	3.93637	14.4539	6.86409	1.21443	-9.87425	189.86	-53.937	-6.36379	-18.0075	3.93637	14.4539	6.86409	1.21443	-9.87425	189.86	-53.937	-6.36379	-18.0075	3.93637	14.4539
8.42912	27.7953	-14.6327	168.465	2.90374	5.54105	-27.3286	6.47609	27.6412	8.42912	27.7953	-14.6327	168.465	2.90374	5.54105	-27.3286	6.47609	27.6412	8.42912	27.7953	-14.6327	168.465	2.90374	5.54105	-27.3286	6.47609	27.6412
10.7774	19.5208	-31.0751	99.4406	17.8214	-0.695349	-25.2935	8.42137	39.9392	10.7774	19.5208	-31.0751	99.4406	17.8214	-0.695349	-25.2935	8.42137	39.9392	10.7774	19.5208	-31.0751	99.4406	17.8214	-0.695349	-25.2935	8.42137	39.9392
-1.05883	-31.0478	-39.1891	69.9109	32.4704	0.772358	-17.7375	5.89431	18.6439	-1.05883	-31.0478	-39.1891	69.9109	32.4704	0.772358	-17.7375	5.89431	18.6439	-1.05883	-31.0478	-39.1891	69.9109	32.4704	0.772358	-17.7375	5.89431	18.6439
-2.20434	-27.0951	-22.7165	83.8759	27.3345	9.01186	-4.90935	6.4513	30.8478	-2.20434	-27.0951	-22.7165	83.8759	27.3345	9.01186	-4.90935	6.4513	30.8478	-2.20434	-27.0951	-22.7165	83.8759	27.3345	9.01186	-4.90935	6.4513	30.8478
0.104611	-25.818	30.6503	61.9367	30.8602	-3.16977	-29.0455	2.88896	42.6364	0.104611	-25.818	30.6503	61.9367	30.8602	-3.16977	-29.0455	2.88896	42.6364	0.104611	-25.818	30.6503	61.9367	30.8602	-3.16977	-29.0455	2.88896	42.6364
-8.41077	7.06228	-3.93587	49.7212	53.4836	-2.15029	-47.7677	-0.395841	27.3394	-8.41077	7.06228	-3.93587	49.7212	53.4836	-2.15029	-47.7677	-0.395841	27.3394	-8.41077	7.06228	-3.93587	49.7212	53.4836	-2.15029	-47.7677	-0.395841	27.3394
-3.27052	-0.394289	5.46055	9.88905	37.1216	-11.3615	-42.5386	-13.1116	28.5768	-3.27052	-0.394289	5.46055	9.88905	37.1216	-11.3615	-42.5386	-13.1116	28.5768	-3.27052	-0.394289	5.46055	9.88905	37.1216	-11.3615	-42.5386	-13.1116	28.5768
-6.16498	-6.61523	-34.6354	-3.15919	-15.5444	-19.6116	-43.2084	-10.6372	6.2237	-6.16498	-6.61523	-34.6354	-3.15919	-15.5444	-19.6116	-43.2084	-10.6372	6.2237	-6.16498	-6.61523	-34.6354	-3.15919	-15.5444	-19.6116	-43.2084	-10.6372	6.2237
-8.7409	-2.32955	-69.1007	4.69741	-9.13437	-6.37436	-32.3998	-6.15445	12.1504	-8.7409	-2.32955	-69.1007	4.69741	-9.13437	-6.37436	-32.3998	-6.15445	12.1504	-8.7409	-2.32955	-69.1007	4.69741	-9.13437	-6.37436	-32.3998	-6.15445	12.1504
-5.47782	7.8355	-63.3904	63.8578	9.25797	10.0213	-42.5474	0.224745	6.0855	-5.47782	7.8355	-63.3904	63.8578	9.25797	10.0213	-42.5474	0.224745	6.0855	-5.47782	7.8355	-63.3904	63.8578	9.25797	10.0213	-42.5474	0.224745	6.0855
-4.98812	12.0466	-31.6648	4.13668	15.7285	11.1728	-28.6366	-3.80647	4.99156	-4.98812	12.0466	-31.6648	4.13668	15.7285	11.1728	-28.6366	-3.80647	4.99156	-4.98812	12.0466	-31.6648	4.13668	15.7285	11.1728	-28.6366	-3.80647	4.99156
7.7939	-2.79314	-32.3447	-31.057	52.8371	16.6944	49.5914	-1.83253	5.68046	7.7939	-2.79314	-32.3447	-31.057	52.8371	16.6944	49.5914	-1.83253	5.68046	7.7939	-2.79314	-32.3447	-31.057	52.8371	16.6944	49.5914	-1.83253	5.68046
0.019268	4.82054	-52.3645	6.13419	79.2596	9.30155	-24.0267	6.09416	12.716	0.019268	4.82054	-52.3645	6.13419	79.2596	9.30155	-24.0267	6.09416	12.716	0.019268	4.82054	-52.3645	6.13419	79.2596	9.30155	-24.0267	6.09416	12.716
1.0411	-5.48915	-31.5981	-0.151501	83.2878	10.5262	-54.696	-0.000915512	8.19146	1.0411	-5.48915	-31.5981	-0.151501	83.2878	10.5262	-54.696	-0.000915512	8.19146	1.0411	-5.48915	-31.5981	-0.151501	83.2878	10.5262	-54.696	-0.000915512	8.19146
-5.76729	4.68945	-12.7386	-15.8691	73.1192	13.7075	-66.2279	2.0045	9.45364	-5.76729	4.68945	-12.7386	-15.8691	73.1192	13.7075	-66.2279	2.0045	9.45364	-5.76729	4.68945	-12.7386	-15.8691	73.1192	13.7075	-66.2279	2.0045	9.45364
-2.66859	5.48761	-0.951717	-59.4273	54.16	10.1976	-57.8295	0.838426	1.92404	-2.66859	5.48761	-0.951717	-59.4273	54.16	10.1976	-57.8295	0.838426	1.92404	-2.66859	5.48761	-0.951717	-59.4273	54.16	10.1976	-57.8295	0.838426	1.92404
8.02974	6.3698	7.05921	-76.8061	41.1757	0.643482	-50.2326	-14.8864	-4.34246	8.02974	6.3698	7.05921	-76.8061	41.1757	0.643482	-50.2326	-14.8864	-4.34246	8.02974	6.3698	7.05921	-76.8061	41.1757	0.643482	-50.2326	-14.8864	-4.34246
-6.36746	1.6738	32.8291	-42.4665	-13.3852	0.292705	-15.2742	-1.9748	-24.4267	-6.36746	1.6738	32.8291	-42.4665	-13.3852	0.292705	-15.2742	-1.9748	-24.4267	-6.36746	1.6738	32.8291	-42.4665	-13.3852	0.292705	-15.2742	-1.9748	-24.4267
-7.55196	1.67886	27.3167	15.5745	-29.7989	-2.40872	-10.5138	2.04937	-29.9824	-7.55196	1.67886	27.3167	15.5745	-29.7989	-2.40872	-10.5138	2.04937	-29.9824	-7.55196	1.67886	27.3167	15.5745	-29.7989	-2.40872	-10.5138	2.04937	-29.9824
3.27676	2.07075	29.9426	95.392	-55.2619	-10.7013	-1.13352	-0.534794	-35.3738	3.27676	2.07075	29.9426	95.392	-55.2619	-10.7013	-1.13352	-0.534794	-35.3738	3.27676	2.07075	29.9426	95.392	-55.2619	-10.7013	-1.13352	-0.534794	-35.3738
7.8683	-6.08809	26.4946	102.639	-30.756	12.019	-17.5337	2.68956	-28.3481	7.8683	-6.08809	26.4946	102.639	-30.756	12.019	-17.5337	2.68956	-28.3481	7.8683	-6.08809	26.4946	102.639	-30.756	12.019	-17.5337	2.68956	-28.3481
15.4706	-3.05706	10.1338	104.312	6.83858	12.5836	-30.7886	4.57297	-25.6726	15.4706	-3.05706	10.1338	104.312	6.83858	12.5836	-30.7886	4.57297	-25.6726	15.4706	-3.05706	10.1338	104.312	6.83858	12.5836	-30.7886	4.57297	-25.6726
5.99285	-2.12475	4.65304	115.255	35.8055	8.4689	-19.9857	13.5589	-15.7985	5.99285	-2.12475	4.65304	115.255	35.8055	8.4689	-19.9857	13.5589	-15.7985	5.99285	-2.12475	4.65304	115.255	35.8055	8.4689	-19.9857	13.5589	-15.7985
10.527	-1.99309	-10.9262	119.615	16.1188	4.01865	-24.2642	13.7539	-9.91509	10.527	-1.99309	-10.9262	119.615	16.1188	4.01865	-24.2642	13.7539	-9.91509	10.527	-1.99309	-10.9262	119.615	16.1188	4.01865	-24.2642	13.7539	-9.91509
7.34093	-7.11233	-12.2031	71.6213	44.6362	4.7955	-33.4322	27.8883	4.32373	7.34093	-7.11233	-12.2031	71.6213	44.6362	4.7955	-33.4322	27.8883	4.32373	7.34093	-7.11233	-12.2031	71.6213	44.6362	4.7955	-33.4322	27.8883	4.32373
6.08574	-11.5155	-18.6473	21.299	41.5084	0.791671	-30.5582	3.15567	4.08938	6.08574	-11.5155	-18.6473	21.299	41.5084	0.791671	-30.5582	3.15567	4.08938	6.08574	-11.5155	-18.6473	21.299	41.5084	0.791671	-30.5582	3.15567	4.08938
2.69539	-14.2568	-12.7028	-10.9919	11.3504	-1.66421	-24.6364	-4.55087	-1.77238	2.69539	-14.2568	-12.7028	-10.9919	11.3504	-1.66421	-24.6364	-4.55087	-1.77238	2.69539	-14.2568	-12.7028	-10.9919	11.3504	-1.66421	-24.6364	-4.55087	-1.77238
10.7472	-3.20316	-28.1313	-9.83959	-34.5938	-18.1037	-26.62	-15.4235	4.1217	10.7472	-3.20316	-28.1313	-9.83959	-34.5938	-18.1037	-26.62	-15.4235	4.1217	10.7472	-3.20316	-28.1313	-9.83959	-34.5938	-18.1037	-26.62	-15.4235	4.1217
8.85394	0.701015	-15.1041	-31.1255	-58.187	-13.8664	-10.9255	-17.8289	2.28394	8.85394	0.701015	-15.1041	-31.1255	-58.187	-13.8664	-10.9255	-17.8289	2.28394	8.85394	0.701015	-15.1041	-31.1255	-58.187	-13.8664	-10.9255	-17.8289	2.28394
20.9856	-2.97757	-24.4343	-49.2678	-141.363	-18.8011	-15.6192	-9.61521	25.3867	20.9856	-2.97757	-24.4343	-49.2678	-141.363	-18.8011	-15.6192	-9.61521	25.3867	20.9856	-2.97757	-24.4343	-49.2678	-141.363	-18.8011	-15.6192	-9.61521	25.3867
8.23594	13.9739	-29.7465	-83.5329	-156.466	-9.74761	-11.4358	13.1503	37.8725	8.23594	13.9739	-29.7465	-83.5329	-156.466	-9.74761	-11.4358	13.1503	37.8725	8.23594	13.9739	-29.7465	-83.5329	-156.466	-9.74761	-11.4358	13.1503	37.8725
6.22507	16.5791	-29.8351	-84.8078	-85.7817	-7.2433	8.09002	9.99341	32.7614	6.22507	16.5791	-29.8351	-84.8078	-85.7817	-7.2433	8.09002	9.99341	32.7614	6.22507	16.5791	-29.8351	-84.8078	-85.7817	-7.2433	8.09002	9.99341	32.7614
4.49593	4.33299	-42.8057	-70.8437	-20.0475	-1.41169	0.930751	8.64142	32.0031	4.49593	4.33299	-42.8057	-70.8437	-20.0475	-1.41169	0.930751	8.64142	32.0031	4.49593	4.33299	-42.8057	-70.8437	-20.0475	-1.41169	0.930751	8.64142	32.0031
-5.24555	13.9018	-42.2804	-86.3708	31.7068	-0.179036	-4.92974	9.88453	41.6166	-5.24555	13.9018	-42.2804	-86.3708	31.7068	-0.179036	-4.92974	9.88453	41.6166	-5.24555	13.9018	-42.2804	-86.3708	31.7068	-0.179036	-4.92974	9.88453	41.6166
-3.14784	0.804224	-19.8436	-88.5331	67.6405	-1.53412	120.498	31.9859	77.0424	-3.14784	0.804224	-19.8436	-88.5331	67.6405	-1.53412	120.498	31.9859	77.0424	-3.14784	0.804224	-19.8436	-88.5331	67.6405	-1.53412	120.498	31.9859	77.0424
-2.37805	4.59169	-19.4156	-99.7852	87.8081	2.84233	-8.67883	18.1113	25.219	-2.37805	4.59169	-19.4156	-99.7852	87.8081	2.84233	-8.67883	18.1113	25.219	-2.37805	4.59169	-19.4156	-99.7852	87.8081	2.84233	-8.67883	18.1113	25.219
9.40964	-6.49459	-5.76121	-141.815	63.4137	-4.56679	-62.3653	39.4679	5.42647	9.40964	-6.49459	-5.76121	-141.815	63.4137	-4.56679	-62.3653	39.4679	5.42647	9.40964	-6.49459	-5.76121	-141.815	63.4137	-4.56679	-62.3653	39.4679	5.42647
3.71256	-13.8441	-6.98552	-93.4315	76.6485	-6.1118	-89.5204	9.70423	16.1525	3.71256	-13.8441	-6.98552	-93.4315	76.6485	-6.1118	-89.5204	9.70423	16.1525	3.71256	-13.8441	-6.98552	-93.4315	76.6485	-6.1118	-89.5204	9.70423	16.1525
10.8718	-12.4412	-14.2449	-9.04006	106.933	7.17789	-85.5209	-14.0886	33.4778	10.8718	-12.4412	-14.2449	-9.04006	106.933	7.17789	-85.5209	-14.0886	33.4778	10.8718	-12.4412	-14.2449	-9.04006	106.933	7.17789	-85.5209	-14.0886	33.4778
-4.59498	-3.18449	-20.2547	-19.9694	114.254	4.38159	-72.3879	18.5031	18.9117	-4.59498	-3.18449	-20.2547	-19.9694	114.254	4.38159	-72.3879	18.5031	18.9117	-4.59498	-3.18449	-20.2547	-19.9694	114.254	4.38159	-72.3879	18.5031	18.9117
0.798585	-11.8559	-19.3057	-30.8654	120.297	1.14039	-36.7068	5.01533	27.8357	0.798585	-11.8559	-19.3057	-30.8654	120.297	1.14039	-36.7068	5.01533	27.8357	0.798585	-11.8559	-19.3057	-30.8654	120.297	1.14039	-36.7068	5.01533	27.8357
-0.387202	-1.17883	-15.0292	8.33114	153.638	-6.82217	-21.9338	-5.7813	15.9891	-0.387202	-1.17883	-15.0292	8.33114	153.638	-6.82217	-21.9338	-5.7813	15.9891	-0.387202	-1.17883	-15.0292	8.33114	153.638	-6.82217	-21.9338	-5.7813	15.9891
2.1366	0.0142867	-20.4518	17.4119	55.4722	1.70263	-1.88716	-16.4242	5.41159	2.1366	0.0142867	-20.4518	17.4119	55.4722	1.70263	-1.88716	-16.4242	5.41159	2.1366	0.0142867	-20.4518	17.4119	55.4722	1.70263	-1.88716	-16.4242	5.41159
0.613377	2.16621	-16.0949	54.7625	-47.6971	-13.6089	9.21858	-14.2691	8.25187	0.613377	2.16621	-16.0949	54.7625	-47.6971	-13.6089	9.21858	-14.2691	8.25187	0.613377	2.16621	-16.0949	54.7625	-47.6971	-13.6089	9.21858	-14.2691	8.25187
-4.47934	2.99412	1.55103	17.3752	-35.5586	-9.61558	8.57343	-12.4033	-4.19058	-4.47934	2.99412	1.55103	17.3752	-35.5586	-9.61558	8.57343	-12.4033	-4.19058	-4.47934	2.99412	1.55103	17.3752	-35.5586	-9.61558	8.57343	-12.4033	-4.19058
3.03524	1.67879	-1.58903	-6.54066	-56.5578	0.018424	-16.4306	-13.7952	-18.5257	3.03524	1.67879	-1.58903	-6.54066	-56.5578	0.018424	-16.4306	-13.7952	-18.5257	3.03524	1.67879	-1.58903	-6.54066	-56.5578	0.018424	-16.4306	-13.7952	-18.5257
-5.448	11.6675	-24.3579	-43.4669	-141.299	-5.97454	-11.7317	-5.7369	-29.3186	-5.448	11.6675	-24.3579	-43.4669	-141.299	-5.97454	-11.7317	-5.7369	-29.3186	-5.448	11.6675	-24.3579	-43.4669	-141.299	-5.97454	-11.7317	-5.7369	-29.3186
-1.30872	23.4181	-39.6026	-59.5513	-190.529	-0.831108	21.905	8.9733	-29.1519	-1.30872	23.4181	-39.6026	-59.5513	-190.529	-0.831108	21.905	8.9733	-29.1519	-1.30872	23.4181	-39.6026	-59.5513	-190.529	-0.831108	21.905	8.9733	-29.1519
-3.81212	13.2312	-44.6028	-47.7041	-162.133	-2.85013	10.8869	18.871	-8.11065	-3.81212	13.2312	-44.6028	-47.7041	-162.133	-2.85013	10.8869	18.871	-8.11065	-3.81212	13.2312	-44.6028	-47.7041	-162.133	-2.85013	10.8869	18.871	-8.11065
-7.38418	13.0568	-21.531	-90.4143	-88.4097	7.39357	26.6112	-11.228	-21.4498	-7.38418	13.0568	-21.531	-90.4143	-88.4097	7.39357	26.6112	-11.228	-21.4498	-7.38418	13.0568	-21.531	-90.4143	-88.4097	7.39357	26.6112	-11.228	-21.4498
-15.4681	7.45036	-17.322	-111.66	-0.748805	17.8478	49.3612	-3.7132	-26.2305	-15.4681	7.45036	-17.322	-111.66	-0.748805	17.8478	49.3612	-3.7132	-26.2305	-15.4681	7.45036	-17.322	-111.66	-0.748805	17.8478	49.3612	-3.7132	-26.2305
-15.347	7.22086	-7.80691	-70.5304	82.8495	27.5435	64.426	9.90479	-17.0091	-15.347	7.22086	-7.80691	-70.5304	82.8495	27.5435	64.426	9.90479	-17.0091	-15.347	7.22086	-7.80691	-70.5304	82.8495	27.5435	64.426	9.90479	-17.0091
-2.50466	7.90547	1.23748	-26.6564	98.958	17.3897	-35.0121	11.6984	-34.6575	-2.50466	7.90547	1.23748	-26.6564	98.958	17.3897	-35.0121	11.6984	-34.6575	-2.50466	7.90547	1.23748	-26.6564	98.958	17.3897	-35.0121	11.6984	-34.6575
-1.21658	19.0633	-20.1329	38.3551	70.3709	16.0106	-58.031	23.6849	-22.239	-1.21658	19.0633	-20.1329	38.3551	70.3709	16.0106	-58.031	23.6849	-22.239	-1.21658	19.0633	-20.1329	38.3551	70.3709	16.0106	-58.031	23.6849	-22.239
-2.24984	12.4335	-40.3928	67.6327	33.3137	1.86537	-55.1227	2.02044	-1.38619	-2.24984	12.4335	-40.3928	67.6327	33.3137	1.86537	-55.1227	2.02044	-1.38619	-2.24984	12.4335	-40.3928	67.6327	33.3137	1.86537	-55.1227	2.02044	-1.38619
5.95824	23.999	-28.1729	44.6682	-12.2365	-6.94096	-48.3965	-8.0387	13.8672	5.95824	23.999	-28.1729	44.6682	-12.2365	-6.94096	-48.3965	-8.0387	13.8672	5.95824	23.999	-28.1729	44.6682	-12.2365	-6.94096	-48.3965	-8.0387	13.8672
-3.55665	-4.07383	-5.87574	82.5748	-35.1976	-4.43544	-43.0301	-10.6947	15.6156	-3.55665	-4.07383	-5.87574	82.5748	-35.1976	-4.43544	-43.0301	-10.6947	15.6156	-3.55665	-4.07383	-5.87574	82.5748	-35.1976	-4.43544	-43.0301	-10.6947	15.6156
-7.88558	-8.06953	2.05024	97.0582	-47.2504	-15.0458	-15.2572	-7.2785	-13.997	-7.88558	-8.06953	2.05024	97.0582	-47.2504	-15.0458	-15.2572	-7.2785	-13.997	-7.88558	-8.06953	2.05024	97.0582	-47.2504	-15.0458	-15.2572	-7.2785	-13.997
-0.254949	13.9062	-18.866	72.14	-189.561	-0.46123	-2.82197	6.80556	-15.9348	-0.254949	13.9062	-18.866	72.14	-189.561	-0.46123	-2.82197	6.80556	-15.9348	-0.254949	13.9062	-18.866	72.14	-189.561	-0.46123	-2.82197	6.80556	-15.9348
-3.76276	6.52741	-32.5048	58.774	-192.732	6.69451	-0.692657	-10.5502	-9.38275	-3.76276	6.52741	-32.5048	58.774	-192.732	6.69451	-0.692657	-10.5502	-9.38275	-3.76276	6.52741	-32.5048	58.774	-192.732	6.69451	-0.692657	-10.5502	-9.38275
-3.51885	20.2501	-22.1547	-6.80779	-133.849	12.2373	34.7547	-8.81759	-33.8666	-3.51885	20.2501	-22.1547	-6.80779	-133.849	12.2373	34.7547	-8.81759	-33.8666	-3.51885	20.2501	-22.1547	-6.80779	-133.849	12.2373	34.7547	-8.81759	-33.8666
-1.54578	5.35428	-27.5252	-13.5952	-125.521	10.7332	13.8638	0.0957067	-16.8846	-1.54578	5.35428	-27.5252	-13.5952	-125.521	10.7332	13.8638	0.0957067	-16.8846	-1.54578	5.35428	-27.5252	-13.5952	-125.521	10.7332	13.8638	0.0957067	-16.8846
-1.02818	6.32353	-22.5304	-1.15097	-92.5119	5.90709	-3.93032	0.745405	-20.0924	-1.02818	6.32353	-22.5304	-1.15097	-92.5119	5.90709	-3.93032	0.745405	-20.0924	-1.02818	6.32353	-22.5304	-1.15097	-92.5119	5.90709	-3.93032	0.745405	-20.0924
3.56976	12.6091	-25.4757	-7.31222	-55.5795	0.153166	-14.0908	-16.1535	-21.5863	3.56976	12.6091	-25.4757	-7.31222	-55.5795	0.153166	-14.0908	-16.1535	-21.5863	3.56976	12.6091	-25.4757	-7.31222	-55.5795	0.153166	-14.0908	-16.1535	-21.5863
-4.42818	13.072	-16.236	0.536444	2.65956	11.894	-11.6653	6.06738	0.87928	-4.42818	13.072	-16.236	0.536444	2.65956	11.894	-11.6653	6.06738	0.87928	-4.42818	13.072	-16.236	0.536444	2.65956	11.894	-11.6653	6.06738	0.87928
1.5354	-8.41962	-41.5063	1.61986	47.4683	12.1954	-8.40946	8.8377	8.8569	1.5354	-8.41962	-41.5063	1.61986	47.4683	12.1954	-8.40946	8.8377	8.8569	1.5354	-8.41962	-41.5063	1.61986	47.4683	12.1954	-8.40946	8.8377	8.8569
-2.16616	-5.69152	-40.512	-15.9533	490.42	3.25475	-1.90217	3.24527	19.1148	-2.16616	-5.69152	-40.512	-15.9533	490.42	3.25475	-1.90217	3.24527	19.1148	-2.16616	-5.69152	-40.512	-15.9533	490.42	3.25475	-1.90217	3.24527	19.1148
-9.64378	-10.4698	-69.222	-20.9304	704.725	3.11166	-9.34584	-15.3246	-6.50571	-9.64378	-10.4698	-69.222	-20.9304	704.725	3.11166	-9.34584	-15.3246	-6.50571	-9.64378	-10.4698	-69.222	-20.9304	704.725	3.11166	-9.34584	-15.3246	-6.50571
-5.32521	5.90116	-76.4499	-42.4888	709.031	-3.2628	14.2903	-10.9364	-3.75341	-5.32521	5.90116	-76.4499	-42.4888	709.031	-3.2628	14.2903	-10.9364	-3.75341	-5.32521	5.90116	-76.4499	-42.4888	709.031	-3.2628	14.2903	-10.9364	-3.75341
-7.64497	-3.24596	-29.6078	-71.2801	633.206	8.78787	16.9538	12.3208	1.95802	-7.64497	-3.24596	-29.6078	-71.2801	633.206	8.78787	16.9538	12.3208	1.95802	-7.64497	-3.24596	-29.6078	-71.2801	633.206	8.78787	16.9538	12.3208	1.95802
-12.1441	4.29866	103.792	-86.6643	441.967	-11.8185	-29.6509	-2.70961	-3.73158	-12.1441	4.29866	103.792	-86.6643	441.967	-11.8185	-29.6509	-2.70961	-3.73158	-12.1441	4.29866	103.792	-86.6643	441.967	-11.8185	-29.6509	-2.70961	-3.73158
-1.25151	-3.82656	7.95941	-73.9508	237.601	-6.72521	-48.4101	-19.4634	23.9239	-1.25151	-3.82656	7.95941	-73.9508	237.601	-6.72521	-48.4101	-19.4634	23.9239	-1.25151	-3.82656	7.95941	-73.9508	237.601	-6.72521	-48.4101	-19.4634	23.9239
15.2875	-4.37124	56.0791	-51.7953	90.1027	4.66142	-45.1338	20.1109	31.6048	15.2875	-4.37124	56.0791	-51.7953	90.1027	4.66142	-45.1338	20.1109	31.6048	15.2875	-4.37124	56.0791	-51.7953	90.1027	4.66142	-45.1338	20.1109	31.6048
4.17023	-9.64458	-62.6419	-33.3503	-36.425	-8.58351	-24.76	66.3878	36.4119	4.17023	-9.64458	-62.6419	-33.3503	-36.425	-8.58351	-24.76	66.3878	36.4119	4.17023	-9.64458	-62.6419	-33.3503	-36.425	-8.58351	-24.76	66.3878	36.4119
5.98856	-0.615449	-161.083	-6.36574	-169.122	-13.9077	-8.96168	-16.0637	11.312	5.98856	-0.615449	-161.083	-6.36574	-169.122	-13.9077	-8.96168	-16.0637	11.312	5.98856	-0.615449	-161.083	-6.36574	-169.122	-13.9077	-8.96168	-16.0637	11.312
0.220383	-8.70403	-117.31	2.02294	-262.124	-10.8378	1.616	-13.0372	27.0325	0.220383	-8.70403	-117.31	2.02294	-262.124	-10.8378	1.616	-13.0372	27.0325	0.220383	-8.70403	-117.31	2.02294	-262.124	-10.8378	1.616	-13.0372	27.0325
0.896032	-1.2462	-81.0723	-1.66888	-325.529	-16.0503	30.7547	-28.4721	35.7795	0.896032	-1.2462	-81.0723	-1.66888	-325.529	-16.0503	30.7547	-28.4721	35.7795	0.896032	-1.2462	-81.0723	-1.66888	-325.529	-16.0503	30.7547	-28.4721	35.7795
8.18278	2.08165	-103.262	28.0611	-340.277	-10.5416	38.0255	-32.8814	65.9221	8.18278	2.08165	-103.262	28.0611	-340.277	-10.5416	38.0255	-32.8814	65.9221	8.18278	2.08165	-103.262	28.0611	-340.277	-10.5416	38.0255	-32.8814	65.9221
0.412171	-9.33283	-58.9806	44.2221	-514.917	7.00236	-3.56816	-11.2064	120.566	0.412171	-9.33283	-58.9806	44.2221	-514.917	7.00236	-3.56816	-11.2064	120.566	0.412171	-9.33283	-58.9806	44.2221	-514.917	7.00236	-3.56816	-11.2064	120.566
0.827211	-3.46311	-23.2323	56.6242	-517.213	16.1426	-30.5639	-59.9471	74.8114	0.827211	-3.46311	-23.2323	56.6242	-517.213	16.1426	-30.5639	-59.9471	74.8114	0.827211	-3.46311	-23.2323	56.6242	-517.213	16.1426	-30.5639	-59.9471	74.8114
3.40898	7.84748	8.9478	60.1084	-474.47	9.96849	-39.5195	-22.0418	27.8019	3.40898	7.84748	8.9478	60.1084	-474.47	9.96849	-39.5195	-22.0418	27.8019	3.40898	7.84748	8.9478	60.1084	-474.47	9.96849	-39.5195	-22.0418	27.8019
21.527	-6.16151	27.6746	28.4696	-345.282	2.02183	-42.0512	23.9013	-12.8716	21.527	-6.16151	27.6746	28.4696	-345.282	2.02183	-42.0512	23.9013	-12.8716	21.527	-6.16151	27.6746	28.4696	-345.282	2.02183	-42.0512	23.9013	-12.8716
15.7381	-4.00764	39.4845	1.13187	-215.803	-15.8126	-16.8643	28.5766	11.609	15.7381	-4.00764	39.4845	1.13187	-215.803	-15.8126	-16.8643	28.5766	11.609	15.7381	-4.00764	39.4845	1.13187	-215.803	-15.8126	-16.8643	28.5766	11.609
9.09164	-4.67485	28.9309	-16.2756	-119.6	-19.6082	-3.68661	85.6165	58.1036	9.09164	-4.67485	28.9309	-16.2756	-119.6	-19.6082	-3.68661	85.6165	58.1036	9.09164	-4.67485	28.9309	-16.2756	-119.6	-19.6082	-3.68661	85.6165	58.1036
17.7668	-9.86938	37.3358	-45.757	-14.9701	-32.4478	-15.3673	142.079	43.6316	17.7668	-9.86938	37.3358	-45.757	-14.9701	-32.4478	-15.3673	142.079	43.6316	17.7668	-9.86938	37.3358	-45.757	-14.9701	-32.4478	-15.3673	142.079	43.6316
17.7815	-12.5493	71.166	-29.8137	94.3356	-24.3344	-17.6294	133.733	25.2618	17.7815	-12.5493	71.166	-29.8137	94.3356	-24.3344	-17.6294	133.733	25.2618	17.7815	-12.5493	71.166	-29.8137	94.3356	-24.3344	-17.6294	133.733	25.2618
1.01627	1.88963	47.5105	-30.9154	146.691	-12.3463	24.0627	-65.0684	21.7512	1.01627	1.88963	47.5105	-30.9154	146.691	-12.3463	24.0627	-65.0684	21.7512	1.01627	1.88963	47.5105	-30.9154	146.691	-12.3463	24.0627	-65.0684	21.7512
-2.14084	6.28959	4.11145	-44.324	168.543	-12.2022	35.1029	-172.31	-24.0555	-2.14084	6.28959	4.11145	-44.324	168.543	-12.2022	35.1029	-172.31	-24.0555	-2.14084	6.28959	4.11145	-44.324	168.543	-12.2022	35.1029	-172.31	-24.0555
-20.272	-0.0144489	-13.9454	-14.4222	118.273	-10.7323	-0.197201	-145.871	-19.299	-20.272	-0.0144489	-13.9454	-14.4222	118.273	-10.7323	-0.197201	-145.871	-19.299	-20.272	-0.0144489	-13.9454	-14.4222	118.273	-10.7323	-0.197201	-145.871	-19.299
-7.66917	-3.67997	-4.32838	-24.7828	46.1772	4.71307	-18.3922	-100.774	-108.987	-7.66917	-3.67997	-4.32838	-24.7828	46.1772	4.71307	-18.3922	-100.774	-108.987	-7.66917	-3.67997	-4.32838	-24.7828	46.1772	4.71307	-18.3922	-100.774	-108.987
-6.41542	3.15266	49.9558	-29.3716	-76.3775	-3.36547	-34.5492	-22.2613	-135.319	-6.41542	3.15266	49.9558	-29.3716	-76.3775	-3.36547	-34.5492	-22.2613	-135.319	-6.41542	3.15266	49.9558	-29.3716	-76.3775	-3.36547	-34.5492	-22.2613	-135.319
-8.60802	-13.3721	7.70137	7.62277	-198.374	11.0419	-24.6288	32.0523	-76.8284	-8.60802	-13.3721	7.70137	7.62277	-198.374	11.0419	-24.6288	32.0523	-76.8284	-8.60802	-13.3721	7.70137	7.62277	-198.374	11.0419	-24.6288	32.0523	-76.8284
-13.4657	-8.72523	-28.6504	28.0747	-293.915	-4.00018	67.5296	37.234	-0.382963	-13.4657	-8.72523	-28.6504	28.0747	-293.915	-4.00018	67.5296	37.234	-0.382963	-13.4657	-8.72523	-28.6504	28.0747	-293.915	-4.00018	67.5296	37.234	-0.382963
2.08638	-1.61036	-24.1751	44.0177	-345.933	-19.5772	-11.4863	96.4281	-24.4049	2.08638	-1.61036	-24.1751	44.0177	-345.933	-19.5772	-11.4863	96.4281	-24.4049	2.08638	-1.61036	-24.1751	44.0177	-345.933	-19.5772	-11.4863	96.4281	-24.4049
6.04105	-2.95045	-46.6953	54.2097	-360.895	-1.36711	-79.8347	132.89	-56.4741	6.04105	-2.95045	-46.6953	54.2097	-360.895	-1.36711	-79.8347	132.89	-56.4741	6.04105	-2.95045	-46.6953	54.2097	-360.895	-1.36711	-79.8347	132.89	-56.4741
-6.55385	17.1864	-49.4574	62.1373	-344.477	-2.28323	-69.6277	66.1349	0.419759	-6.55385	17.1864	-49.4574	62.1373	-344.477	-2.28323	-69.6277	66.1349	0.419759	-6.55385	17.1864	-49.4574	62.1373	-344.477	-2.28323	-69.6277	66.1349	0.419759
-0.443265	11.1776	-17.258	66.1196	-311.421	-6.54107	-69.0379	27.4404	86.5316	-0.443265	11.1776	-17.258	66.1196	-311.421	-6.54107	-69.0379	27.4404	86.5316	-0.443265	11.1776	-17.258	66.1196	-311.421	-6.54107	-69.0379	27.4404	86.5316
1.66435	5.61132	-28.2564	64.2818	-254.477	-7.72804	-50.3761	40.35	118.762	1.66435	5.61132	-28.2564	64.2818	-254.477	-7.72804	-50.3761	40.35	118.762	1.66435	5.61132	-28.2564	64.2818	-254.477	-7.72804	-50.3761	40.35	118.762
4.87288	-3.59952	-42.1043	13.009	-188.241	0.0949186	-53.9658	47.9865	92.1784	4.87288	-3.59952	-42.1043	13.009	-188.241	0.0949186	-53.9658	47.9865	92.1784	4.87288	-3.59952	-42.1043	13.009	-188.241	0.0949186	-53.9658	47.9865	92.1784
-8.77698	-12.1595	-40.5651	13.7506	-175.334	12.6254	-28.5325	62.3904	40.9721	-8.77698	-12.1595	-40.5651	13.7506	-175.334	12.6254	-28.5325	62.3904	40.9721	-8.77698	-12.1595	-40.5651	13.7506	-175.334	12.6254	-28.5325	62.3904	40.9721
7.76062	-9.53829	-48.4116	38.9788	-145.73	11.2184	-3.67026	87.1941	-32.4962	7.76062	-9.53829	-48.4116	38.9788	-145.73	11.2184	-3.67026	87.1941	-32.4962	7.76062	-9.53829	-48.4116	38.9788	-145.73	11.2184	-3.67026	87.1941	-32.4962
3.21041	10.627	-13.1517	17.8794	-112.724	-0.0884743	18.8194	8.43804	-107.265	3.21041	10.627	-13.1517	17.8794	-112.724	-0.0884743	18.8194	8.43804	-107.265	3.21041	10.627	-13.1517	17.8794	-112.724	-0.0884743	18.8194	8.43804	-107.265
11.169	5.40998	-12.0815	-1.04121	-67.6765	6.10514	21.6307	-5.70405	-103.656	11.169	5.40998	-12.0815	-1.04121	-67.6765	6.10514	21.6307	-5.70405	-103.656	11.169	5.40998	-12.0815	-1.04121	-67.6765	6.10514	21.6307	-5.70405	-103.656
11.3823	-5.43142	-6.49788	-10.2703	22.0741	10.7462	26.9813	-22.4159	-69.4995	11.3823	-5.43142	-6.49788	-10.2703	22.0741	10.7462	26.9813	-22.4159	-69.4995	11.3823	-5.43142	-6.49788	-10.2703	22.0741	10.7462	26.9813	-22.4159	-69.4995
5.6648	17.8032	-3.13601	25.7167	138.32	14.8165	6.96515	-28.5842	-15.0193	5.6648	17.8032	-3.13601	25.7167	138.32	14.8165	6.96515	-28.5842	-15.0193	5.6648	17.8032	-3.13601	25.7167	138.32	14.8165	6.96515	-28.5842	-15.0193
-3.67293	29.164	-25.2361	29.7641	225.223	7.01073	-6.37379	-14.8847	-34.0247	-3.67293	29.164	-25.2361	29.7641	225.223	7.01073	-6.37379	-14.8847	-34.0247	-3.67293	29.164	-25.2361	29.7641	225.223	7.01073	-6.37379	-14.8847	-34.0247
-1.16705	10.7138	-25.5527	11.5249	317.285	7.96256	-27.3309	58.3885	-175.46	-1.16705	10.7138	-25.5527	11.5249	317.285	7.96256	-27.3309	58.3885	-175.46	-1.16705	10.7138	-25.5527	11.5249	317.285	7.96256	-27.3309	58.3885	-175.46
-2.01458	8.7538	-27.0748	17.4098	396.21	9.07988	-42.8107	-63.9377	-256.167	-2.01458	8.7538	-27.0748	17.4098	396.21	9.07988	-42.8107	-63.9377	-256.167	-2.01458	8.7538	-27.0748	17.4098	396.21	9.07988	-42.8107	-63.9377	-256.167
-5.88092	8.45215	-18.7737	-8.14183	509.435	1.15246	64.8171	-125.948	-178.559	-5.88092	8.45215	-18.7737	-8.14183	509.435	1.15246	64.8171	-125.948	-178.559	-5.88092	8.45215	-18.7737	-8.14183	509.435	1.15246	64.8171	-125.948	-178.559
-5.33579	8.95099	-39.5786	-18.9234	590.117	-6.12722	-3.26566	-103.61	-72.0284	-5.33579	8.95099	-39.5786	-18.9234	590.117	-6.12722	-3.26566	-103.61	-72.0284	-5.33579	8.95099	-39.5786	-18.9234	590.117	-6.12722	-3.26566	-103.61	-72.0284
-7.74719	-22.7338	-39.4329	-21.1736	640.657	-6.36351	-40.919	-67.5406	-21.438	-7.74719	-22.7338	-39.4329	-21.1736	640.657	-6.36351	-40.919	-67.5406	-21.438	-7.74719	-22.7338	-39.4329	-21.1736	640.657	-6.36351	-40.919	-67.5406	-21.438
10.9762	17.2718	10.282	-18.041	656.115	-4.47683	-1.13043	-18.9981	13.0819	10.9762	17.2718	10.282	-18.041	656.115	-4.47683	-1.13043	-18.9981	13.0819	10.9762	17.2718	10.282	-18.041	656.115	-4.47683	-1.13043	-18.9981	13.0819
2.05608	44.8822	42.2973	3.17887	652.84	-16.4208	-26.3419	-41.5799	51.2337	2.05608	44.8822	42.2973	3.17887	652.84	-16.4208	-26.3419	-41.5799	51.2337	2.05608	44.8822	42.2973	3.17887	652.84	-16.4208	-26.3419	-41.5799	51.2337
-11.5002	57.3379	-46.7154	-1.54014	579.705	-16.4523	-51.4338	-22.3354	5.65614	-11.5002	57.3379	-46.7154	-1.54014	579.705	-16.4523	-51.4338	-22.3354	5.65614	-11.5002	57.3379	-46.7154	-1.54014	579.705	-16.4523	-51.4338	-22.3354	5.65614
16.17	35.4364	-25.3934	-17.4717	524.803	-13.4063	-52.4381	6.17118	2.19078	16.17	35.4364	-25.3934	-17.4717	524.803	-13.4063	-52.4381	6.17118	2.19078	16.17	35.4364	-25.3934	-17.4717	524.803	-13.4063	-52.4381	6.17118	2.19078
0.39692	-9.09591	-26.3286	-26.5051	300.337	4.91728	-17.9326	-7.63319	-66.3696	0.39692	-9.09591	-26.3286	-26.5051	300.337	4.91728	-17.9326	-7.63319	-66.3696	0.39692	-9.09591	-26.3286	-26.5051	300.337	4.91728	-17.9326	-7.63319	-66.3696
-3.96614	-51.4665	-78.9292	-21.0631	112.589	18.6435	-26.1808	-3.94756	-95.1122	-3.96614	-51.4665	-78.9292	-21.0631	112.589	18.6435	-26.1808	-3.94756	-95.1122	-3.96614	-51.4665	-78.9292	-21.0631	112.589	18.6435	-26.1808	-3.94756	-95.1122
0.0789709	-21.7818	-86.5389	3.31869	58.8532	17.2567	-37.5244	-10.331	-119.538	0.0789709	-21.7818	-86.5389	3.31869	58.8532	17.2567	-37.5244	-10.331	-119.538	0.0789709	-21.7818	-86.5389	3.31869	58.8532	17.2567	-37.5244	-10.331	-119.538
2.87547	-27.7637	-86.6022	9.92789	47.0156	11.9947	-33.6087	-16.2076	-55.7626	2.87547	-27.7637	-86.6022	9.92789	47.0156	11.9947	-33.6087	-16.2076	-55.7626	2.87547	-27.7637	-86.6022	9.92789	47.0156	11.9947	-33.6087	-16.2076	-55.7626
-6.76606	-16.9976	-63.0694	-43.405	64.4613	3.97224	-30.4658	45.6547	37.7998	-6.76606	-16.9976	-63.0694	-43.405	64.4613	3.97224	-30.4658	45.6547	37.7998	-6.76606	-16.9976	-63.0694	-43.405	64.4613	3.97224	-30.4658	45.6547	37.7998
10.7116	-27.1871	-29.3676	-59.9194	96.0188	2.79397	-0.863425	57.0847	115.958	10.7116	-27.1871	-29.3676	-59.9194	96.0188	2.79397	-0.863425	57.0847	115.958	10.7116	-27.1871	-29.3676	-59.9194	96.0188	2.79397	-0.863425	57.0847	115.958
-4.03044	-24.4053	-2.21461	-82.3634	67.3844	11.5716	-0.981239	60.9524	155.036	-4.03044	-24.4053	-2.21461	-82.3634	67.3844	11.5716	-0.981239	60.9524	155.036	-4.03044	-24.4053	-2.21461	-82.3634	67.3844	11.5716	-0.981239	60.9524	155.036
-0.0104512	-37.0766	13.191	-73.0249	-30.3782	11.0373	2.79541	6.13847	174.769	-0.0104512	-37.0766	13.191	-73.0249	-30.3782	11.0373	2.79541	6.13847	174.769	-0.0104512	-37.0766	13.191	-73.0249	-30.3782	11.0373	2.79541	6.13847	174.769
-0.973266	-38.375	40.8069	-47.5518	-107.584	12.4526	-1.10342	2.58703	179.647	-0.973266	-38.375	40.8069	-47.5518	-107.584	12.4526	-1.10342	2.58703	179.647	-0.973266	-38.375	40.8069	-47.5518	-107.584	12.4526	-1.10342	2.58703	179.647
7.98004	-4.06693	14.2397	-7.15169	-110.261	6.98284	9.28803	6.66586	186.004	7.98004	-4.06693	14.2397	-7.15169	-110.261	6.98284	9.28803	6.66586	186.004	7.98004	-4.06693	14.2397	-7.15169	-110.261	6.98284	9.28803	6.66586	186.004
29.83	-16.3069	-18.5253	43.1866	-84.5384	20.7839	-4.9089	6.53683	141.62	29.83	-16.3069	-18.5253	43.1866	-84.5384	20.7839	-4.9089	6.53683	141.62	29.83	-16.3069	-18.5253	43.1866	-84.5384	20.7839	-4.9089	6.53683	141.62
34.0441	11.556	-26.9832	61.6859	-40.6915	8.34573	-6.93271	-14.5553	88.2433	34.0441	11.556	-26.9832	61.6859	-40.6915	8.34573	-6.93271	-14.5553	88.2433	34.0441	11.556	-26.9832	61.6859	-40.6915	8.34573	-6.93271	-14.5553	88.2433
32.8243	24.4505	3.14213	86.1135	-43.2263	0.969531	-0.508625	-4.21392	66.9454	32.8243	24.4505	3.14213	86.1135	-43.2263	0.969531	-0.508625	-4.21392	66.9454	32.8243	24.4505	3.14213	86.1135	-43.2263	0.969531	-0.508625	-4.21392	66.9454
16.2403	9.54122	25.4971	71.0804	-42.8158	-19.3081	-1.41549	-6.23082	93.4017	16.2403	9.54122	25.4971	71.0804	-42.8158	-19.3081	-1.41549	-6.23082	93.4017	16.2403	9.54122	25.4971	71.0804	-42.8158	-19.3081	-1.41549	-6.23082	93.4017
16.6391	-6.65077	-12.3669	60.3578	-136.671	-18.8677	-8.13352	4.82214	52.0054	16.6391	-6.65077	-12.3669	60.3578	-136.671	-18.8677	-8.13352	4.82214	52.0054	16.6391	-6.65077	-12.3669	60.3578	-136.671	-18.8677	-8.13352	4.82214	52.0054
-2.667	-10.5998	-25.1022	61.7895	-123.277	-17.7622	-9.93427	-12.2651	38.797	-2.667	-10.5998	-25.1022	61.7895	-123.277	-17.7622	-9.93427	-12.2651	38.797	-2.667	-10.5998	-25.1022	61.7895	-123.277	-17.7622	-9.93427	-12.2651	38.797
-9.17876	-2.84688	-40.3052	56.6598	-62.3054	6.36342	-3.71975	-3.65938	24.9614	-9.17876	-2.84688	-40.3052	56.6598	-62.3054	6.36342	-3.71975	-3.65938	24.9614	-9.17876	-2.84688	-40.3052	56.6598	-62.3054	6.36342	-3.71975	-3.65938	24.9614
0.202277	-4.91582	-23.4577	35.71	-37.2059	1.74079	-10.5546	-11.5375	2.1321	0.202277	-4.91582	-23.4577	35.71	-37.2059	1.74079	-10.5546	-11.5375	2.1321	0.202277	-4.91582	-23.4577	35.71	-37.2059	1.74079	-10.5546	-11.5375	2.1321
-13.3235	15.3923	-43.6387	26.7744	-59.5281	5.10618	-32.7094	-8.58457	22.667	-13.3235	15.3923	-43.6387	26.7744	-59.5281	5.10618	-32.7094	-8.58457	22.667	-13.3235	15.3923	-43.6387	26.7744	-59.5281	5.10618	-32.7094	-8.58457	22.667
-7.85841	24.3919	-36.9304	31.2374	-106.421	10.2283	-13.4642	-7.69804	11.385	-7.85841	24.3919	-36.9304	31.2374	-106.421	10.2283	-13.4642	-7.69804	11.385	-7.85841	24.3919	-36.9304	31.2374	-106.421	10.2283	-13.4642	-7.69804	11.385
-21.1006	41.6358	-41.2608	3.3257	-190.066	3.43158	-4.30448	-1.09575	-19.1967	-21.1006	41.6358	-41.2608	3.3257	-190.066	3.43158	-4.30448	-1.09575	-19.1967	-21.1006	41.6358	-41.2608	3.3257	-190.066	3.43158	-4.30448	-1.09575	-19.1967
-11.6888	48.6193	-25.2239	-7.21993	-249.342	7.5106	-9.93015	-0.070288	-25.0782	-11.6888	48.6193	-25.2239	-7.21993	-249.342	7.5106	-9.93015	-0.070288	-25.0782	-11.6888	48.6193	-25.2239	-7.21993	-249.342	7.5106	-9.93015	-0.070288	-25.0782
5.183	34.9659	-11.1151	-12.0483	-322.874	25.9129	-16.1455	6.50507	-27.6378	5.183	34.9659	-11.1151	-12.0483	-322.874	25.9129	-16.1455	6.50507	-27.6378	5.183	34.9659	-11.1151	-12.0483	-322.874	25.9129	-16.1455	6.50507	-27.6378
10.0207	30.0826	-32.3258	-8.86611	-402.218	26.6086	-40.6579	-1.2611	-31.1747	10.0207	30.0826	-32.3258	-8.86611	-402.218	26.6086	-40.6579	-1.2611	-31.1747	10.0207	30.0826	-32.3258	-8.86611	-402.218	26.6086	-40.6579	-1.2611	-31.1747
5.96335	31.1887	-27.8322	-10.1164	-481.245	16.4089	-3.63118	14.3388	-23.1349	5.96335	31.1887	-27.8322	-10.1164	-481.245	16.4089	-3.63118	14.3388	-23.1349	5.96335	31.1887	-27.8322	-10.1164	-481.245	16.4089	-3.63118	14.3388	-23.1349
-7.12472	30.427	18.3509	-9.19926	-529.357	9.11237	-13.3939	-0.964682	-35.6459	-7.12472	30.427	18.3509	-9.19926	-529.357	9.11237	-13.3939	-0.964682	-35.6459	-7.12472	30.427	18.3509	-9.19926	-529.357	9.11237	-13.3939	-0.964682	-35.6459
-1.82853	31.2286	29.6742	-13.7908	-465.087	4.3684	-108.587	-17.7617	-6.39876	-1.82853	31.2286	29.6742	-13.7908	-465.087	4.3684	-108.587	-17.7617	-6.39876	-1.82853	31.2286	29.6742	-13.7908	-465.087	4.3684	-108.587	-17.7617	-6.39876
-9.42465	13.1759	-1.05179	17.1102	-388.537	6.60903	-59.6345	-34.5597	48.5242	-9.42465	13.1759	-1.05179	17.1102	-388.537	6.60903	-59.6345	-34.5597	48.5242	-9.42465	13.1759	-1.05179	17.1102	-388.537	6.60903	-59.6345	-34.5597	48.5242
-4.7046	0.654526	-33.1213	28.965	-311.337	-5.21305	100.187	-9.90071	49.9887	-4.7046	0.654526	-33.1213	28.965	-311.337	-5.21305	100.187	-9.90071	49.9887	-4.7046	0.654526	-33.1213	28.965	-311.337	-5.21305	100.187	-9.90071	49.9887
-16.9942	-3.6943	-56.8188	38.1609	-364.657	0.737616	-33.5881	-62.7753	26.0526	-16.9942	-3.6943	-56.8188	38.1609	-364.657	0.737616	-33.5881	-62.7753	26.0526	-16.9942	-3.6943	-56.8188	38.1609	-364.657	0.737616	-33.5881	-62.7753	26.0526
-14.5024	3.20223	-23.3581	28.6288	-454.883	-3.08076	-76.1926	-39.9998	-27.5546	-14.5024	3.20223	-23.3581	28.6288	-454.883	-3.08076	-76.1926	-39.9998	-27.5546	-14.5024	3.20223	-23.3581	28.6288	-454.883	-3.08076	-76.1926	-39.9998	-27.5546
-10.1607	-3.35268	-10.8169	1.89227	-386.282	-2.1203	-121.45	8.75887	-120.356	-10.1607	-3.35268	-10.8169	1.89227	-386.282	-2.1203	-121.45	8.75887	-120.356	-10.1607	-3.35268	-10.8169	1.89227	-386.282	-2.1203	-121.45	8.75887	-120.356
0.995756	3.30702	-0.640212	-12.1348	-228.276	2.53053	-64.6141	39.9325	-241.289	0.995756	3.30702	-0.640212	-12.1348	-228.276	2.53053	-64.6141	39.9325	-241.289	0.995756	3.30702	-0.640212	-12.1348	-228.276	2.53053	-64.6141	39.9325	-241.289
4.90918	10.9926	26.0459	-26.4657	-69.2538	7.70828	-91.2954	104.032	-231.804	4.90918	10.9926	26.0459	-26.4657	-69.2538	7.70828	-91.2954	104.032	-231.804	4.90918	10.9926	26.0459	-26.4657	-69.2538	7.70828	-91.2954	104.032	-231.804
-8.90357	0.107281	6.78029	-26.4242	3.0403	5.25889	-52.0442	172.084	-225.786	-8.90357	0.107281	6.78029	-26.4242	3.0403	5.25889	-52.0442	172.084	-225.786	-8.90357	0.107281	6.78029	-26.4242	3.0403	5.25889	-52.0442	172.084	-225.786
-6.24948	-0.792432	-16.8737	-11.2041	54.685	7.63147	-22.6202	-3.64191	-101.849	-6.24948	-0.792432	-16.8737	-11.2041	54.685	7.63147	-22.6202	-3.64191	-101.849	-6.24948	-0.792432	-16.8737	-11.2041	54.685	7.63147	-22.6202	-3.64191	-101.849
-12.6748	-7.01831	-23.6024	-29.1099	74.0628	6.63643	65.3173	-143.969	31.3821	-12.6748	-7.01831	-23.6024	-29.1099	74.0628	6.63643	65.3173	-143.969	31.3821	-12.6748	-7.01831	-23.6024	-29.1099	74.0628	6.63643	65.3173	-143.969	31.3821
-6.31297	-20.9573	4.38797	-21.7669	99.6021	-11.1472	4.13946	-127.476	104.457	-6.31297	-20.9573	4.38797	-21.7669	99.6021	-11.1472	4.13946	-127.476	104.457	-6.31297	-20.9573	4.38797	-21.7669	99.6021	-11.1472	4.13946	-127.476	104.457
2.00958	-20.0201	-4.12942	-25.669	175.397	-2.7952	-39.5015	-99.7022	172.082	2.00958	-20.0201	-4.12942	-25.669	175.397	-2.7952	-39.5015	-99.7022	172.082	2.00958	-20.0201	-4.12942	-25.669	175.397	-2.7952	-39.5015	-99.7022	172.082
-6.82063	-19.5811	-13.5303	-23.3825	236.936	-3.64378	-64.72	-12.5137	216.762	-6.82063	-19.5811	-13.5303	-23.3825	236.936	-3.64378	-64.72	-12.5137	216.762	-6.82063	-19.5811	-13.5303	-23.3825	236.936	-3.64378	-64.72	-12.5137	216.762
-4.7818	-28.9734	-22.6274	-16.468	273.204	-4.95972	-75.4565	-1.70165	223.404	-4.7818	-28.9734	-22.6274	-16.468	273.204	-4.95972	-75.4565	-1.70165	223.404	-4.7818	-28.9734	-22.6274	-16.468	273.204	-4.95972	-75.4565	-1.70165	223.404
4.08817	-6.44261	-9.01172	2.23205	306.384	5.90767	24.4638	3.74543	139.07	4.08817	-6.44261	-9.01172	2.23205	306.384	5.90767	24.4638	3.74543	139.07	4.08817	-6.44261	-9.01172	2.23205	306.384	5.90767	24.4638	3.74543	139.07
16.2396	-3.37206	-19.7739	-18.7552	317.774	-2.98727	8.96539	28.1183	73.2594	16.2396	-3.37206	-19.7739	-18.7552	317.774	-2.98727	8.96539	28.1183	73.2594	16.2396	-3.37206	-19.7739	-18.7552	317.774	-2.98727	8.96539	28.1183	73.2594
17.1163	11.5524	-51.2112	-41.549	310.842	-2.21188	-6.70256	42.5296	-19.1987	17.1163	11.5524	-51.2112	-41.549	310.842	-2.21188	-6.70256	42.5296	-19.1987	17.1163	11.5524	-51.2112	-41.549	310.842	-2.21188	-6.70256	42.5296	-19.1987
12.1268	23.434	-31.5639	-31.9412	289.678	3.33079	12.2529	44.5589	-129.032	12.1268	23.434	-31.5639	-31.9412	289.678	3.33079	12.2529	44.5589	-129.032	12.1268	23.434	-31.5639	-31.9412	289.678	3.33079	12.2529	44.5589	-129.032
11.7651	18.7288	5.2336	-14.052	255.063	5.26875	0.673362	41.5994	-144.664	11.7651	18.7288	5.2336	-14.052	255.063	5.26875	0.673362	41.5994	-144.664	11.7651	18.7288	5.2336	-14.052	255.063	5.26875	0.673362	41.5994	-144.664
3.44168	-5.83506	-9.73494	-8.09491	222.091	6.96013	-43.0751	97.9319	-140.937	3.44168	-5.83506	-9.73494	-8.09491	222.091	6.96013	-43.0751	97.9319	-140.937	3.44168	-5.83506	-9.73494	-8.09491	222.091	6.96013	-43.0751	97.9319	-140.937
4.75891	-11.7969	-76.806	15.1686	163.06	13.3383	-32.4976	118.027	-152.268	4.75891	-11.7969	-76.806	15.1686	163.06	13.3383	-32.4976	118.027	-152.268	4.75891	-11.7969	-76.806	15.1686	163.06	13.3383	-32.4976	118.027	-152.268
7.03346	-16.392	-93.0419	9.83781	88.152	-1.32557	-40.8601	61.1633	-136.774	7.03346	-16.392	-93.0419	9.83781	88.152	-1.32557	-40.8601	61.1633	-136.774	7.03346	-16.392	-93.0419	9.83781	88.152	-1.32557	-40.8601	61.1633	-136.774
-7.46887	-16.1788	-71.8942	18.2611	44.6942	0.700439	11.5301	33.5669	-126.22	-7.46887	-16.1788	-71.8942	18.2611	44.6942	0.700439	11.5301	33.5669	-126.22	-7.46887	-16.1788	-71.8942	18.2611	44.6942	0.700439	11.5301	33.5669	-126.22
-1.50278	-12.1818	-64.6979	10.3862	6.54918	1.75311	4.85178	-20.5816	-129.351	-1.50278	-12.1818	-64.6979	10.3862	6.54918	1.75311	4.85178	-20.5816	-129.351	-1.50278	-12.1818	-64.6979	10.3862	6.54918	1.75311	4.85178	-20.5816	-129.351
8.08448	2.80043	-9.749	-1.56146	-16.4934	6.95197	27.342	6.8665	-98.0995	8.08448	2.80043	-9.749	-1.56146	-16.4934	6.95197	27.342	6.8665	-98.0995	8.08448	2.80043	-9.749	-1.56146	-16.4934	6.95197	27.342	6.8665	-98.0995
7.14657	-7.33727	89.8371	-2.68774	-10.1046	22.8828	46.0228	5.47964	-50.4496	7.14657	-7.33727	89.8371	-2.68774	-10.1046	22.8828	46.0228	5.47964	-50.4496	7.14657	-7.33727	89.8371	-2.68774	-10.1046	22.8828	46.0228	5.47964	-50.4496
8.07946	-26.0278	-51.5145	32.2104	-13.6891	22.8486	13.6622	17.6263	5.55482	8.07946	-26.0278	-51.5145	32.2104	-13.6891	22.8486	13.6622	17.6263	5.55482	8.07946	-26.0278	-51.5145	32.2104	-13.6891	22.8486	13.6622	17.6263	5.55482
9.33857	-6.1265	-30.6375	37.9677	-23.6519	11.074	-20.542	38.7652	36.3319	9.33857	-6.1265	-30.6375	37.9677	-23.6519	11.074	-20.542	38.7652	36.3319	9.33857	-6.1265	-30.6375	37.9677	-23.6519	11.074	-20.542	38.7652	36.3319
13.4359	-3.76452	14.2084	-0.543369	-6.13361	-1.35917	-45.5277	20.7452	75.4782	13.4359	-3.76452	14.2084	-0.543369	-6.13361	-1.35917	-45.5277	20.7452	75.4782	13.4359	-3.76452	14.2084	-0.543369	-6.13361	-1.35917	-45.5277	20.7452	75.4782
-4.16123	-26.8872	-87.5071	-14.9826	-18.0681	-6.81218	-69.0407	1.48267	77.2093	-4.16123	-26.8872	-87.5071	-14.9826	-18.0681	-6.81218	-69.0407	1.48267	77.2093	-4.16123	-26.8872	-87.5071	-14.9826	-18.0681	-6.81218	-69.0407	1.48267	77.2093
6.63749	-28.3412	-90.0724	-42.4231	-14.5128	-7.92971	-66.5562	-116.218	82.969	6.63749	-28.3412	-90.0724	-42.4231	-14.5128	-7.92971	-66.5562	-116.218	82.969	6.63749	-28.3412	-90.0724	-42.4231	-14.5128	-7.92971	-66.5562	-116.218	82.969
-6.68342	-40.3139	-70.3274	-66.6307	30.3455	1.94446	-65.1634	-116.822	70.9288	-6.68342	-40.3139	-70.3274	-66.6307	30.3455	1.94446	-65.1634	-116.822	70.9288	-6.68342	-40.3139	-70.3274	-66.6307	30.3455	1.94446	-65.1634	-116.822	70.9288
-1.86825	-18.6881	-32.9859	-38.9925	25.9276	-15.3252	-18.2893	-60.8764	87.0189	-1.86825	-18.6881	-32.9859	-38.9925	25.9276	-15.3252	-18.2893	-60.8764	87.0189	-1.86825	-18.6881	-32.9859	-38.9925	25.9276	-15.3252	-18.2893	-60.8764	87.0189
-4.48959	1.62137	-15.2065	-24.4999	22.9563	-6.14707	-28.6648	-91.0042	64.148	-4.48959	1.62137	-15.2065	-24.4999	22.9563	-6.14707	-28.6648	-91.0042	64.148	-4.48959	1.62137	-15.2065	-24.4999	22.9563	-6.14707	-28.6648	-91.0042	64.148
-0.0630414	5.18571	-30.1239	-39.5888	33.0511	-16.2426	80.2297	-5.32112	50.8062	-0.0630414	5.18571	-30.1239	-39.5888	33.0511	-16.2426	80.2297	-5.32112	50.8062	-0.0630414	5.18571	-30.1239	-39.5888	33.0511	-16.2426	80.2297	-5.32112	50.8062
-1.63225	7.90277	-108.083	-38.9628	50.6203	-2.55875	-51.1988	172.664	31.9525	-1.63225	7.90277	-108.083	-38.9628	50.6203	-2.55875	-51.1988	172.664	31.9525	-1.63225	7.90277	-108.083	-38.9628	50.6203	-2.55875	-51.1988	172.664	31.9525
1.05821	4.08856	-83.2615	-5.75585	86.9211	9.80409	-113.431	40.3719	103.519	1.05821	4.08856	-83.2615	-5.75585	86.9211	9.80409	-113.431	40.3719	103.519	1.05821	4.08856	-83.2615	-5.75585	86.9211	9.80409	-113.431	40.3719	103.519
8.29123	-9.42814	-49.5435	30.8307	62.1301	0.588766	-79.5913	57.9815	163.822	8.29123	-9.42814	-49.5435	30.8307	62.1301	0.588766	-79.5913	57.9815	163.822	8.29123	-9.42814	-49.5435	30.8307	62.1301	0.588766	-79.5913	57.9815	163.822
4.47669	-21.7142	-19.9432	-3.53939	62.5764	-1.66794	-41.0778	-57.072	169.137	4.47669	-21.7142	-19.9432	-3.53939	62.5764	-1.66794	-41.0778	-57.072	169.137	4.47669	-21.7142	-19.9432	-3.53939	62.5764	-1.66794	-41.0778	-57.072	169.137
-7.35255	-15.6659	-1.79974	-60.6465	105.783	5.05715	-58.598	-165.675	124.815	-7.35255	-15.6659	-1.79974	-60.6465	105.783	5.05715	-58.598	-165.675	124.815	-7.35255	-15.6659	-1.79974	-60.6465	105.783	5.05715	-58.598	-165.675	124.815
-5.19068	-13.78	28.5563	-27.6784	131.275	4.87776	-82.8731	-161.191	98.9728	-5.19068	-13.78	28.5563	-27.6784	131.275	4.87776	-82.8731	-161.191	98.9728	-5.19068	-13.78	28.5563	-27.6784	131.275	4.87776	-82.8731	-161.191	98.9728
-6.6017	-32.7724	61.3516	17.3438	166.215	-1.81528	-54.2502	-50.0484	100.541	-6.6017	-32.7724	61.3516	17.3438	166.215	-1.81528	-54.2502	-50.0484	100.541	-6.6017	-32.7724	61.3516	17.3438	166.215	-1.81528	-54.2502	-50.0484	100.541
2.84233	-3.74492	122.969	79.2442	238.935	10.3489	-40.8651	-27.2625	71.5269	2.84233	-3.74492	122.969	79.2442	238.935	10.3489	-40.8651	-27.2625	71.5269	2.84233	-3.74492	122.969	79.2442	238.935	10.3489	-40.8651	-27.2625	71.5269
-7.83012	-10.1547	65.0504	84.4501	315.752	-4.66007	-5.44788	41.2781	27.2936	-7.83012	-10.1547	65.0504	84.4501	315.752	-4.66007	-5.44788	41.2781	27.2936	-7.83012	-10.1547	65.0504	84.4501	315.752	-4.66007	-5.44788	41.2781	27.2936
3.27106	-5.53286	20.3932	66.4697	433.969	-0.606487	10.6873	79.8012	-29.7246	3.27106	-5.53286	20.3932	66.4697	433.969	-0.606487	10.6873	79.8012	-29.7246	3.27106	-5.53286	20.3932	66.4697	433.969	-0.606487	10.6873	79.8012	-29.7246
9.27584	-13.9482	1.57172	-2.35562	494.274	11.9166	-2.76562	109.25	-111.857	9.27584	-13.9482	1.57172	-2.35562	494.274	11.9166	-2.76562	109.25	-111.857	9.27584	-13.9482	1.57172	-2.35562	494.274	11.9166	-2.76562	109.25	-111.857
-1.85098	-5.28738	-33.0956	-13.6655	486.255	8.80594	-27.1038	22.4259	-125.776	-1.85098	-5.28738	-33.0956	-13.6655	486.255	8.80594	-27.1038	22.4259	-125.776	-1.85098	-5.28738	-33.0956	-13.6655	486.255	8.80594	-27.1038	22.4259	-125.776
6.72745	7.82245	-17.0839	2.93772	472.44	29.1771	-35.8126	-9.88163	-113.269	6.72745	7.82245	-17.0839	2.93772	472.44	29.1771	-35.8126	-9.88163	-113.269	6.72745	7.82245	-17.0839	2.93772	472.44	29.1771	-35.8126	-9.88163	-113.269
6.09846	4.83258	-23.2613	-22.6159	445.285	7.13836	-65.7947	76.7233	-83.8021	6.09846	4.83258	-23.2613	-22.6159	445.285	7.13836	-65.7947	76.7233	-83.8021	6.09846	4.83258	-23.2613	-22.6159	445.285	7.13836	-65.7947	76.7233	-83.8021
6.24518	-13.4987	-29.9814	-32.0802	328.342	4.39107	-16.3966	16.2794	-54.3095	6.24518	-13.4987	-29.9814	-32.0802	328.342	4.39107	-16.3966	16.2794	-54.3095	6.24518	-13.4987	-29.9814	-32.0802	328.342	4.39107	-16.3966	16.2794	-54.3095
13.4491	-36.4556	6.27038	34.4788	282.066	1.11843	1.20638	30.8016	-43.7871	13.4491	-36.4556	6.27038	34.4788	282.066	1.11843	1.20638	30.8016	-43.7871	13.4491	-36.4556	6.27038	34.4788	282.066	1.11843	1.20638	30.8016	-43.7871
12.1676	-18.249	43.0082	42.1934	251.771	13.6562	-76.6212	53.3866	-17.7952	12.1676	-18.249	43.0082	42.1934	251.771	13.6562	-76.6212	53.3866	-17.7952	12.1676	-18.249	43.0082	42.1934	251.771	13.6562	-76.6212	53.3866	-17.7952
3.44207	-31.2055	17.8737	49.464	176.698	9.06397	-39.6137	63.7507	7.00798	3.44207	-31.2055	17.8737	49.464	176.698	9.06397	-39.6137	63.7507	7.00798	3.44207	-31.2055	17.8737	49.464	176.698	9.06397	-39.6137	63.7507	7.00798
4.67673	-20.6225	-35.5563	95.2048	110.583	14.2061	-29.4678	27.102	35.0109	4.67673	-20.6225	-35.5563	95.2048	110.583	14.2061	-29.4678	27.102	35.0109	4.67673	-20.6225	-35.5563	95.2048	110.583	14.2061	-29.4678	27.102	35.0109
-1.71829	-15.9626	-24.3871	91.7833	43.7142	-3.80298	-1.24536	-39.8593	59.6122	-1.71829	-15.9626	-24.3871	91.7833	43.7142	-3.80298	-1.24536	-39.8593	59.6122	-1.71829	-15.9626	-24.3871	91.7833	43.7142	-3.80298	-1.24536	-39.8593	59.6122
1.27634	-6.62311	7.52509	49.4813	-18.5834	-11.9943	-43.241	-17.3782	68.6479	1.27634	-6.62311	7.52509	49.4813	-18.5834	-11.9943	-43.241	-17.3782	68.6479	1.27634	-6.62311	7.52509	49.4813	-18.5834	-11.9943	-43.241	-17.3782	68.6479
9.64046	31.0432	-56.0411	-11.3522	-99.6541	2.12025	-55.0699	-3.74365	99.1564	9.64046	31.0432	-56.0411	-11.3522	-99.6541	2.12025	-55.0699	-3.74365	99.1564	9.64046	31.0432	-56.0411	-11.3522	-99.6541	2.12025	-55.0699	-3.74365	99.1564
10.0795	30.8367	-54.4	-20.4197	8.51623	-2.44645	-68.4035	14.3851	81.4975	10.0795	30.8367	-54.4	-20.4197	8.51623	-2.44645	-68.4035	14.3851	81.4975	10.0795	30.8367	-54.4	-20.4197	8.51623	-2.44645	-68.4035	14.3851	81.4975
1.05119	44.2059	-29.5561	13.566	103.626	-4.41778	-61.971	63.6521	41.8888	1.05119	44.2059	-29.5561	13.566	103.626	-4.41778	-61.971	63.6521	41.8888	1.05119	44.2059	-29.5561	13.566	103.626	-4.41778	-61.971	63.6521	41.8888
-4.14772	43.4561	-30.9103	31.1685	-47.5055	10.4744	-45.5281	34.6111	3.46823	-4.14772	43.4561	-30.9103	31.1685	-47.5055	10.4744	-45.5281	34.6111	3.46823	-4.14772	43.4561	-30.9103	31.1685	-47.5055	10.4744	-45.5281	34.6111	3.46823
-0.053841	21.5314	-25.7701	41.6287	-324.869	25.1747	-38.6214	-115.535	-44.3279	-0.053841	21.5314	-25.7701	41.6287	-324.869	25.1747	-38.6214	-115.535	-44.3279	-0.053841	21.5314	-25.7701	41.6287	-324.869	25.1747	-38.6214	-115.535	-44.3279
9.32046	30.0038	-17.1295	74.7919	-631.229	24.0817	-5.52975	-130.5	-71.1777	9.32046	30.0038	-17.1295	74.7919	-631.229	24.0817	-5.52975	-130.5	-71.1777	9.32046	30.0038	-17.1295	74.7919	-631.229	24.0817	-5.52975	-130.5	-71.1777
-2.92021	8.0336	-9.53477	78.1129	-860.644	29.8785	-13.8043	-110.652	-65.4743	-2.92021	8.0336	-9.53477	78.1129	-860.644	29.8785	-13.8043	-110.652	-65.4743	-2.92021	8.0336	-9.53477	78.1129	-860.644	29.8785	-13.8043	-110.652	-65.4743
-9.33396	10.897	-1.63099	45.7298	-1139.67	11.3621	-26.5865	2.21384	-48.6259	-9.33396	10.897	-1.63099	45.7298	-1139.67	11.3621	-26.5865	2.21384	-48.6259	-9.33396	10.897	-1.63099	45.7298	-1139.67	11.3621	-26.5865	2.21384	-48.6259
-6.46903	15.7591	5.15982	25.7641	-1415.16	-2.42974	-43.1551	-85.7041	-54.1035	-6.46903	15.7591	5.15982	25.7641	-1415.16	-2.42974	-43.1551	-85.7041	-54.1035	-6.46903	15.7591	5.15982	25.7641	-1415.16	-2.42974	-43.1551	-85.7041	-54.1035
-7.60832	13.1161	-4.39771	10.8532	-1502.92	0.215898	-44.0387	252.94	84.3552	-7.60832	13.1161	-4.39771	10.8532	-1502.92	0.215898	-44.0387	252.94	84.3552	-7.60832	13.1161	-4.39771	10.8532	-1502.92	0.215898	-44.0387	252.94	84.3552
-13.4397	8.45001	-10.8299	-15.017	-1408.76	8.17064	-68.1606	188.313	71.3203	-13.4397	8.45001	-10.8299	-15.017	-1408.76	8.17064	-68.1606	188.313	71.3203	-13.4397	8.45001	-10.8299	-15.017	-1408.76	8.17064	-68.1606	188.313	71.3203
-4.53764	3.13173	-4.47839	-57.7863	-1233.86	-10.0335	-19.4765	-297.446	67.0629	-4.53764	3.13173	-4.47839	-57.7863	-1233.86	-10.0335	-19.4765	-297.446	67.0629	-4.53764	3.13173	-4.47839	-57.7863	-1233.86	-10.0335	-19.4765	-297.446	67.0629
-3.4868	-10.0792	-0.261328	-38.3641	-960.474	-23.537	-16.0842	-332.071	99.9989	-3.4868	-10.0792	-0.261328	-38.3641	-960.474	-23.537	-16.0842	-332.071	99.9989	-3.4868	-10.0792	-0.261328	-38.3641	-960.474	-23.537	-16.0842	-332.071	99.9989
7.43579	-10.7866	-27.527	-49.3417	-724.847	-9.53645	-22.7797	-230.569	98.0794	7.43579	-10.7866	-27.527	-49.3417	-724.847	-9.53645	-22.7797	-230.569	98.0794	7.43579	-10.7866	-27.527	-49.3417	-724.847	-9.53645	-22.7797	-230.569	98.0794
3.99122	-5.16775	26.3315	-53.7201	-523.04	-0.0387932	-28.5878	-24.0788	27.9321	3.99122	-5.16775	26.3315	-53.7201	-523.04	-0.0387932	-28.5878	-24.0788	27.9321	3.99122	-5.16775	26.3315	-53.7201	-523.04	-0.0387932	-28.5878	-24.0788	27.9321
6.08435	-7.52811	62.4054	-61.8853	-294.058	-7.79517	-7.83111	104.202	-22.9637	6.08435	-7.52811	62.4054	-61.8853	-294.058	-7.79517	-7.83111	104.202	-22.9637	6.08435	-7.52811	62.4054	-61.8853	-294.058	-7.79517	-7.83111	104.202	-22.9637
5.24432	-5.98576	16.3723	-47.1529	-82.6362	-1.56764	-4.97521	3.49188	-69.0304	5.24432	-5.98576	16.3723	-47.1529	-82.6362	-1.56764	-4.97521	3.49188	-69.0304	5.24432	-5.98576	16.3723	-47.1529	-82.6362	-1.56764	-4.97521	3.49188	-69.0304
16.3513	-9.36171	-32.6452	-51.556	63.6532	-9.97128	-17.7517	-37.7904	-131.482	16.3513	-9.36171	-32.6452	-51.556	63.6532	-9.97128	-17.7517	-37.7904	-131.482	16.3513	-9.36171	-32.6452	-51.556	63.6532	-9.97128	-17.7517	-37.7904	-131.482
5.27651	-7.13957	-85.9353	-72.4593	181.92	2.16891	-35.5746	7.92034	-82.838	5.27651	-7.13957	-85.9353	-72.4593	181.92	2.16891	-35.5746	7.92034	-82.838	5.27651	-7.13957	-85.9353	-72.4593	181.92	2.16891	-35.5746	7.92034	-82.838
-6.02629	2.86864	-78.1961	-82.8155	304.341	-1.96501	-43.0065	106.27	-66.6545	-6.02629	2.86864	-78.1961	-82.8155	304.341	-1.96501	-43.0065	106.27	-66.6545	-6.02629	2.86864	-78.1961	-82.8155	304.341	-1.96501	-43.0065	106.27	-66.6545
-3.37137	7.96471	-48.316	-56.3753	420.462	2.39587	-19.3953	138.769	3.99698	-3.37137	7.96471	-48.316	-56.3753	420.462	2.39587	-19.3953	138.769	3.99698	-3.37137	7.96471	-48.316	-56.3753	420.462	2.39587	-19.3953	138.769	3.99698
-9.92237	11.5471	-22.7388	-3.84824	460.03	-5.19513	-14.244	217.744	117.824	-9.92237	11.5471	-22.7388	-3.84824	460.03	-5.19513	-14.244	217.744	117.824	-9.92237	11.5471	-22.7388	-3.84824	460.03	-5.19513	-14.244	217.744	117.824
5.71694	12.2024	-6.3384	14.3806	471.52	3.25369	22.1406	255.244	60.4354	5.71694	12.2024	-6.3384	14.3806	471.52	3.25369	22.1406	255.244	60.4354	5.71694	12.2024	-6.3384	14.3806	471.52	3.25369	22.1406	255.244	60.4354
8.17771	14.7631	13.8323	11.06	438.29	3.85626	95.9736	238.84	-1.58181	8.17771	14.7631	13.8323	11.06	438.29	3.85626	95.9736	238.84	-1.58181	8.17771	14.7631	13.8323	11.06	438.29	3.85626	95.9736	238.84	-1.58181
-3.49626	-0.555759	-15.3102	-2.07625	415.071	8.70419	-40.631	250.299	-46.2426	-3.49626	-0.555759	-15.3102	-2.07625	415.071	8.70419	-40.631	250.299	-46.2426	-3.49626	-0.555759	-15.3102	-2.07625	415.071	8.70419	-40.631	250.299	-46.2426
-3.03622	-3.75076	-32.07	-0.363122	464.57	5.63067	-130.568	153.962	-39.7978	-3.03622	-3.75076	-32.07	-0.363122	464.57	5.63067	-130.568	153.962	-39.7978	-3.03622	-3.75076	-32.07	-0.363122	464.57	5.63067	-130.568	153.962	-39.7978
9.50716	3.60397	-37.7725	11.4359	487.976	8.91034	-68.9342	103.238	-57.0056	9.50716	3.60397	-37.7725	11.4359	487.976	8.91034	-68.9342	103.238	-57.0056	9.50716	3.60397	-37.7725	11.4359	487.976	8.91034	-68.9342	103.238	-57.0056
-0.537444	6.76822	-13.5031	-9.89062	469.827	0.493104	-53.9882	-65.5659	-31.68	-0.537444	6.76822	-13.5031	-9.89062	469.827	0.493104	-53.9882	-65.5659	-31.68	-0.537444	6.76822	-13.5031	-9.89062	469.827	0.493104	-53.9882	-65.5659	-31.68
-16.0052	19.7805	20.7928	2.95302	394.354	6.35881	-34.5429	-28.0595	-78.891	-16.0052	19.7805	20.7928	2.95302	394.354	6.35881	-34.5429	-28.0595	-78.891	-16.0052	19.7805	20.7928	2.95302	394.354	6.35881	-34.5429	-28.0595	-78.891
-2.12474	28.2387	45.3478	27.524	360.035	-7.7723	-36.105	-124.662	-97.2959	-2.12474	28.2387	45.3478	27.524	360.035	-7.7723	-36.105	-124.662	-97.2959	-2.12474	28.2387	45.3478	27.524	360.035	-7.7723	-36.105	-124.662	-97.2959
-15.5934	21.0548	32.97	-21.9981	379.917	-14.9597	-42.6275	-94.3509	-105.284	-15.5934	21.0548	32.97	-21.9981	379.917	-14.9597	-42.6275	-94.3509	-105.284	-15.5934	21.0548	32.97	-21.9981	379.917	-14.9597	-42.6275	-94.3509	-105.284
-25.2329	28.0669	-12.359	-29.3537	340.265	-12.0317	-20.0457	-77.4669	-107.261	-25.2329	28.0669	-12.359	-29.3537	340.265	-12.0317	-20.0457	-77.4669	-107.261	-25.2329	28.0669	-12.359	-29.3537	340.265	-12.0317	-20.0457	-77.4669	-107.261
-23.5382	20.0488	-13.0696	13.5556	387.142	-0.912989	-8.72612	46.0298	-123.944	-23.5382	20.0488	-13.0696	13.5556	387.142	-0.912989	-8.72612	46.0298	-123.944	-23.5382	20.0488	-13.0696	13.5556	387.142	-0.912989	-8.72612	46.0298	-123.944
-7.66243	14.9124	-14.54	39.1788	309.228	-12.9953	-1.96468	50.65	-95.3663	-7.66243	14.9124	-14.54	39.1788	309.228	-12.9953	-1.96468	50.65	-95.3663	-7.66243	14.9124	-14.54	39.1788	309.228	-12.9953	-1.96468	50.65	-95.3663
12.2475	17.2685	-26.5413	14.8838	256.803	-11.0717	3.95837	45.7954	-67.5593	12.2475	17.2685	-26.5413	14.8838	256.803	-11.0717	3.95837	45.7954	-67.5593	12.2475	17.2685	-26.5413	14.8838	256.803	-11.0717	3.95837	45.7954	-67.5593
14.8771	17.4941	-54.2876	11.3212	256.106	-7.345	9.28455	3.06904	-76.1063	14.8771	17.4941	-54.2876	11.3212	256.106	-7.345	9.28455	3.06904	-76.1063	14.8771	17.4941	-54.2876	11.3212	256.106	-7.345	9.28455	3.06904	-76.1063
11.9849	16.6108	-35.3173	2.89821	295.41	-2.81459	-7.47764	-97.2106	-54.4848	11.9849	16.6108	-35.3173	2.89821	295.41	-2.81459	-7.47764	-97.2106	-54.4848	11.9849	16.6108	-35.3173	2.89821	295.41	-2.81459	-7.47764	-97.2106	-54.4848
-11.7198	26.7621	2.71845	2.61747	319.879	-0.112621	3.09719	-155.049	20.4883	-11.7198	26.7621	2.71845	2.61747	319.879	-0.112621	3.09719	-155.049	20.4883	-11.7198	26.7621	2.71845	2.61747	319.879	-0.112621	3.09719	-155.049	20.4883
1.90574	22.5436	-10.073	-24.8435	352.805	1.42995	-1.19603	-140.478	27.828	1.90574	22.5436	-10.073	-24.8435	352.805	1.42995	-1.19603	-140.478	27.828	1.90574	22.5436	-10.073	-24.8435	352.805	1.42995	-1.19603	-140.478	27.828
8.85802	32.08	0.412471	-5.59685	339.703	2.16848	-25.8788	-106.583	6.87599	8.85802	32.08	0.412471	-5.59685	339.703	2.16848	-25.8788	-106.583	6.87599	8.85802	32.08	0.412471	-5.59685	339.703	2.16848	-25.8788	-106.583	6.87599
-12.2057	4.72859	-15.9824	-6.33247	330.869	0.466278	-63.697	-139.356	-17.03	-12.2057	4.72859	-15.9824	-6.33247	330.869	0.466278	-63.697	-139.356	-17.03	-12.2057	4.72859	-15.9824	-6.33247	330.869	0.466278	-63.697	-139.356	-17.03
1.77096	13.7962	-1.13902	-47.9219	312.109	14.4096	-22.0642	-150.669	-50.879	1.77096	13.7962	-1.13902	-47.9219	312.109	14.4096	-22.0642	-150.669	-50.879	1.77096	13.7962	-1.13902	-47.9219	312.109	14.4096	-22.0642	-150.669	-50.879
21.367	7.60477	-5.86925	-30.3413	268.848	20.3916	-40.8443	-56.4948	-26.2513	21.367	7.60477	-5.86925	-30.3413	268.848	20.3916	-40.8443	-56.4948	-26.2513	21.367	7.60477	-5.86925	-30.3413	268.848	20.3916	-40.8443	-56.4948	-26.2513
14.2704	3.44578	6.30197	5.6944	222.146	10.2647	-37.0397	-44.81	74.8308	14.2704	3.44578	6.30197	5.6944	222.146	10.2647	-37.0397	-44.81	74.8308	14.2704	3.44578	6.30197	5.6944	222.146	10.2647	-37.0397	-44.81	74.8308
5.82929	7.57311	-8.58469	24.0201	159.038	5.24915	-55.4217	-97.7918	234.873	5.82929	7.57311	-8.58469	24.0201	159.038	5.24915	-55.4217	-97.7918	234.873	5.82929	7.57311	-8.58469	24.0201	159.038	5.24915	-55.4217	-97.7918	234.873
-11.653	1.11577	9.08615	50.0339	85.7821	-9.02763	-58.9864	-56.7356	242.032	-11.653	1.11577	9.08615	50.0339	85.7821	-9.02763	-58.9864	-56.7356	242.032	-11.653	1.11577	9.08615	50.0339	85.7821	-9.02763	-58.9864	-56.7356	242.032
-6.10673	-0.80438	25.2799	74.4328	28.8803	-13.544	-48.2938	-51.1132	109.303	-6.10673	-0.80438	25.2799	74.4328	28.8803	-13.544	-48.2938	-51.1132	109.303	-6.10673	-0.80438	25.2799	74.4328	28.8803	-13.544	-48.2938	-51.1132	109.303
-0.524144	-3.56575	-12.0182	54.6843	-46.7891	-7.85645	-43.5785	15.5445	20.9743	-0.524144	-3.56575	-12.0182	54.6843	-46.7891	-7.85645	-43.5785	15.5445	20.9743	-0.524144	-3.56575	-12.0182	54.6843	-46.7891	-7.85645	-43.5785	15.5445	20.9743
12.3518	2.384	-18.2177	38.0976	-95.1131	-25.8013	-31.9402	46.8673	-86.2407	12.3518	2.384	-18.2177	38.0976	-95.1131	-25.8013	-31.9402	46.8673	-86.2407	12.3518	2.384	-18.2177	38.0976	-95.1131	-25.8013	-31.9402	46.8673	-86.2407
18.7863	-3.89567	-35.129	-14.3448	-127.239	-27.9863	-44.9996	46.1512	-135.568	18.7863	-3.89567	-35.129	-14.3448	-127.239	-27.9863	-44.9996	46.1512	-135.568	18.7863	-3.89567	-35.129	-14.3448	-127.239	-27.9863	-44.9996	46.1512	-135.568
23.5163	-2.86563	-4.65199	-8.71808	-145.737	-17.1519	-48.1163	47.3675	-171.599	23.5163	-2.86563	-4.65199	-8.71808	-145.737	-17.1519	-48.1163	47.3675	-171.599	23.5163	-2.86563	-4.65199	-8.71808	-145.737	-17.1519	-48.1163	47.3675	-171.599
8.82601	-5.17241	-12.4889	5.01423	-173.973	-24.7199	-61.8079	121.532	-292.114	8.82601	-5.17241	-12.4889	5.01423	-173.973	-24.7199	-61.8079	121.532	-292.114	8.82601	-5.17241	-12.4889	5.01423	-173.973	-24.7199	-61.8079	121.532	-292.114
-4.36981	10.1208	-14.8517	14.6142	-208.532	-21.2529	-40.3461	58.4953	-225.933	-4.36981	10.1208	-14.8517	14.6142	-208.532	-21.2529	-40.3461	58.4953	-225.933	-4.36981	10.1208	-14.8517	14.6142	-208.532	-21.2529	-40.3461	58.4953	-225.933
-0.858112	-14.9329	1.95915	6.56921	-228.179	-23.8715	-9.89003	51.4034	-209.861	-0.858112	-14.9329	1.95915	6.56921	-228.179	-23.8715	-9.89003	51.4034	-209.861	-0.858112	-14.9329	1.95915	6.56921	-228.179	-23.8715	-9.89003	51.4034	-209.861
-12.0479	-6.7825	25.6216	-50.3661	-262.034	-27.8847	-0.343652	58.614	-274.964	-12.0479	-6.7825	25.6216	-50.3661	-262.034	-27.8847	-0.343652	58.614	-274.964	-12.0479	-6.7825	25.6216	-50.3661	-262.034	-27.8847	-0.343652	58.614	-274.964
-4.21683	7.09407	20.0617	-73.6593	-284.099	-22.1021	-48.1151	58.2154	2.7964	-4.21683	7.09407	20.0617	-73.6593	-284.099	-22.1021	-48.1151	58.2154	2.7964	-4.21683	7.09407	20.0617	-73.6593	-284.099	-22.1021	-48.1151	58.2154	2.7964
-7.18076	2.22666	-1.1574	-44.4151	-261.328	-27.1758	-23.5176	-57.409	169.561	-7.18076	2.22666	-1.1574	-44.4151	-261.328	-27.1758	-23.5176	-57.409	169.561	-7.18076	2.22666	-1.1574	-44.4151	-261.328	-27.1758	-23.5176	-57.409	169.561
0.722163	0.747941	-9.95348	-22.0419	-252.368	-35.3286	-31.2359	-111.418	148.733	0.722163	0.747941	-9.95348	-22.0419	-252.368	-35.3286	-31.2359	-111.418	148.733	0.722163	0.747941	-9.95348	-22.0419	-252.368	-35.3286	-31.2359	-111.418	148.733
-9.46055	4.16564	-32.5638	-81.8268	-276.786	-23.608	-53.5574	-21.9261	250.797	-9.46055	4.16564	-32.5638	-81.8268	-276.786	-23.608	-53.5574	-21.9261	250.797	-9.46055	4.16564	-32.5638	-81.8268	-276.786	-23.608	-53.5574	-21.9261	250.797
-2.32143	-9.71651	-23.1364	-97.1014	-265.386	-35.6445	-71.1844	4.26864	259.146	-2.32143	-9.71651	-23.1364	-97.1014	-265.386	-35.6445	-71.1844	4.26864	259.146	-2.32143	-9.71651	-23.1364	-97.1014	-265.386	-35.6445	-71.1844	4.26864	259.146
3.67931	-7.37854	-21.4836	-114.359	-249.426	-44.9924	-82.721	-25.2738	163.772	3.67931	-7.37854	-21.4836	-114.359	-249.426	-44.9924	-82.721	-25.2738	163.772	3.67931	-7.37854	-21.4836	-114.359	-249.426	-44.9924	-82.721	-25.2738	163.772
6.25637	-1.53381	-4.47996	-98.0536	-224.032	-69.7287	-136.665	80.8103	127.042	6.25637	-1.53381	-4.47996	-98.0536	-224.032	-69.7287	-136.665	80.8103	127.042	6.25637	-1.53381	-4.47996	-98.0536	-224.032	-69.7287	-136.665	80.8103	127.042
0.323791	-7.27314	-12.256	-98.4703	-204.105	-40.5174	-103.438	34.9713	45.3299	0.323791	-7.27314	-12.256	-98.4703	-204.105	-40.5174	-103.438	34.9713	45.3299	0.323791	-7.27314	-12.256	-98.4703	-204.105	-40.5174	-103.438	34.9713	45.3299
0.166539	-0.882745	-37.5542	-18.2272	-193.843	-23.2319	-83.1306	15.8354	-82.1996	0.166539	-0.882745	-37.5542	-18.2272	-193.843	-23.2319	-83.1306	15.8354	-82.1996	0.166539	-0.882745	-37.5542	-18.2272	-193.843	-23.2319	-83.1306	15.8354	-82.1996
1.48121	-10.6161	-16.1561	-13.0451	-174.617	-18.3427	-43.6879	37.0545	-91.0499	1.48121	-10.6161	-16.1561	-13.0451	-174.617	-18.3427	-43.6879	37.0545	-91.0499	1.48121	-10.6161	-16.1561	-13.0451	-174.617	-18.3427	-43.6879	37.0545	-91.0499
-3.13758	-11.0351	-33.6206	43.586	-139.151	-4.90157	-23.3513	77.9745	-39.9384	-3.13758	-11.0351	-33.6206	43.586	-139.151	-4.90157	-23.3513	77.9745	-39.9384	-3.13758	-11.0351	-33.6206	43.586	-139.151	-4.90157	-23.3513	77.9745	-39.9384
12.5942	-10.2274	-46.0192	148.534	-90.6954	-6.42397	-16.2686	51.5659	-42.2822	12.5942	-10.2274	-46.0192	148.534	-90.6954	-6.42397	-16.2686	51.5659	-42.2822	12.5942	-10.2274	-46.0192	148.534	-90.6954	-6.42397	-16.2686	51.5659	-42.2822
6.35336	-19.1228	-43.0351	197.964	-87.6485	-47.4492	-28.1337	-12.5957	-72.6228	6.35336	-19.1228	-43.0351	197.964	-87.6485	-47.4492	-28.1337	-12.5957	-72.6228	6.35336	-19.1228	-43.0351	197.964	-87.6485	-47.4492	-28.1337	-12.5957	-72.6228
7.6575	-23.6633	-0.247069	122.581	-124.38	-57.8188	-40.6146	-5.36138	77.1182	7.6575	-23.6633	-0.247069	122.581	-124.38	-57.8188	-40.6146	-5.36138	77.1182	7.6575	-23.6633	-0.247069	122.581	-124.38	-57.8188	-40.6146	-5.36138	77.1182
15.7258	-9.63571	-20.5432	100.276	-106.353	-53.1932	-75.8149	-35.6174	155.123	15.7258	-9.63571	-20.5432	100.276	-106.353	-53.1932	-75.8149	-35.6174	155.123	15.7258	-9.63571	-20.5432	100.276	-106.353	-53.1932	-75.8149	-35.6174	155.123
9.85087	-12.7911	-15.1491	114.315	-66.4968	22.106	-138.44	9.9896	251.831	9.85087	-12.7911	-15.1491	114.315	-66.4968	22.106	-138.44	9.9896	251.831	9.85087	-12.7911	-15.1491	114.315	-66.4968	22.106	-138.44	9.9896	251.831
11.7453	-9.74149	-28.2177	107.034	-8.27	19.1796	-103.207	-51.2568	334.123	11.7453	-9.74149	-28.2177	107.034	-8.27	19.1796	-103.207	-51.2568	334.123	11.7453	-9.74149	-28.2177	107.034	-8.27	19.1796	-103.207	-51.2568	334.123
9.82587	0.961082	-32.4996	81.087	8.36539	70.3562	-89.3799	-49.5619	279.768	9.82587	0.961082	-32.4996	81.087	8.36539	70.3562	-89.3799	-49.5619	279.768	9.82587	0.961082	-32.4996	81.087	8.36539	70.3562	-89.3799	-49.5619	279.768
11.2589	-6.98959	-9.05696	31.6612	21.7061	4.27396	-63.9123	-46.832	87.1416	11.2589	-6.98959	-9.05696	31.6612	21.7061	4.27396	-63.9123	-46.832	87.1416	11.2589	-6.98959	-9.05696	31.6612	21.7061	4.27396	-63.9123	-46.832	87.1416
6.92968	-3.30043	69.8349	-0.0858223	25.0822	-55.5691	-66.1655	40.4653	-14.7068	6.92968	-3.30043	69.8349	-0.0858223	25.0822	-55.5691	-66.1655	40.4653	-14.7068	6.92968	-3.30043	69.8349	-0.0858223	25.0822	-55.5691	-66.1655	40.4653	-14.7068
-4.6675	-1.32369	-36.5923	-5.93616	70.944	-57.6042	16.9804	21.0493	-95.9163	-4.6675	-1.32369	-36.5923	-5.93616	70.944	-57.6042	16.9804	21.0493	-95.9163	-4.6675	-1.32369	-36.5923	-5.93616	70.944	-57.6042	16.9804	21.0493	-95.9163
1.17892	-0.316699	-87.3604	-8.35096	78.8931	-52.1299	108.706	11.1481	-147.299	1.17892	-0.316699	-87.3604	-8.35096	78.8931	-52.1299	108.706	11.1481	-147.299	1.17892	-0.316699	-87.3604	-8.35096	78.8931	-52.1299	108.706	11.1481	-147.299
7.12598	-12.9412	-97.2373	-13.7537	106.662	144.345	123.999	-29.881	-162.488	7.12598	-12.9412	-97.2373	-13.7537	106.662	144.345	123.999	-29.881	-162.488	7.12598	-12.9412	-97.2373	-13.7537	106.662	144.345	123.999	-29.881	-162.488
-3.33204	-8.81978	-49.3809	-14.7541	117.619	323.009	23.5042	-23.8126	-158.447	-3.33204	-8.81978	-49.3809	-14.7541	117.619	323.009	23.5042	-23.8126	-158.447	-3.33204	-8.81978	-49.3809	-14.7541	117.619	323.009	23.5042	-23.8126	-158.447
-4.60078	1.27069	-51.1271	2.80246	157.666	388.77	-74.6656	-68.9086	-127.069	-4.60078	1.27069	-51.1271	2.80246	157.666	388.77	-74.6656	-68.9086	-127.069	-4.60078	1.27069	-51.1271	2.80246	157.666	388.77	-74.6656	-68.9086	-127.069
2.0055	-2.65941	-73.9087	4.16475	148.504	186.125	-166.773	-107.678	-96.1026	2.0055	-2.65941	-73.9087	4.16475	148.504	186.125	-166.773	-107.678	-96.1026	2.0055	-2.65941	-73.9087	4.16475	148.504	186.125	-166.773	-107.678	-96.1026
3.99796	9.62393	-36.5193	-2.42065	150.123	-170.811	-234.777	-15.1882	-93.3123	3.99796	9.62393	-36.5193	-2.42065	150.123	-170.811	-234.777	-15.1882	-93.3123	3.99796	9.62393	-36.5193	-2.42065	150.123	-170.811	-234.777	-15.1882	-93.3123
-3.52867	13.4936	-27.0189	-0.0863303	149.581	-219.195	-288.804	90.084	-82.986	-3.52867	13.4936	-27.0189	-0.0863303	149.581	-219.195	-288.804	90.084	-82.986	-3.52867	13.4936	-27.0189	-0.0863303	149.581	-219.195	-288.804	90.084	-82.986
-2.65905	17.2462	-17.1608	17.5477	140.8	-92.606	-205.145	37.3997	-71.0312	-2.65905	17.2462	-17.1608	17.5477	140.8	-92.606	-205.145	37.3997	-71.0312	-2.65905	17.2462	-17.1608	17.5477	140.8	-92.606	-205.145	37.3997	-71.0312
-14.8872	2.84029	0.242037	31.6322	127.658	-2.73292	-154.874	-45.5732	-45.1156	-14.8872	2.84029	0.242037	31.6322	127.658	-2.73292	-154.874	-45.5732	-45.1156	-14.8872	2.84029	0.242037	31.6322	127.658	-2.73292	-154.874	-45.5732	-45.1156
1.18027	-2.5247	7.67879	52.9522	96.1107	88.5115	-148.156	-114.666	-31.4117	1.18027	-2.5247	7.67879	52.9522	96.1107	88.5115	-148.156	-114.666	-31.4117	1.18027	-2.5247	7.67879	52.9522	96.1107	88.5115	-148.156	-114.666	-31.4117
-8.16851	10.7729	16.4629	-28.8852	114.37	195.09	23.5046	-222.437	43.0393	-8.16851	10.7729	16.4629	-28.8852	114.37	195.09	23.5046	-222.437	43.0393	-8.16851	10.7729	16.4629	-28.8852	114.37	195.09	23.5046	-222.437	43.0393
-17.6086	-12.2146	46.5276	-126.934	96.8835	132.096	127.84	55.9478	124.321	-17.6086	-12.2146	46.5276	-126.934	96.8835	132.096	127.84	55.9478	124.321	-17.6086	-12.2146	46.5276	-126.934	96.8835	132.096	127.84	55.9478	124.321
-8.36468	-22.8345	40.4835	-127.868	60.9045	28.0415	171.89	287.295	175.123	-8.36468	-22.8345	40.4835	-127.868	60.9045	28.0415	171.89	287.295	175.123	-8.36468	-22.8345	40.4835	-127.868	60.9045	28.0415	171.89	287.295	175.123
-0.521837	6.41259	-6.93385	-105.848	67.4887	-5.22266	166.833	464.897	196.415	-0.521837	6.41259	-6.93385	-105.848	67.4887	-5.22266	166.833	464.897	196.415	-0.521837	6.41259	-6.93385	-105.848	67.4887	-5.22266	166.833	464.897	196.415
-5.25982	14.5329	-16.6582	-53.694	78.3676	-23.1863	161.196	138.482	195.809	-5.25982	14.5329	-16.6582	-53.694	78.3676	-23.1863	161.196	138.482	195.809	-5.25982	14.5329	-16.6582	-53.694	78.3676	-23.1863	161.196	138.482	195.809
-0.125939	23.3227	9.10753	-28.0583	75.8041	-19.038	116.539	-147.532	156.455	-0.125939	23.3227	9.10753	-28.0583	75.8041	-19.038	116.539	-147.532	156.455	-0.125939	23.3227	9.10753	-28.0583	75.8041	-19.038	116.539	-147.532	156.455
-6.68013	21.3017	-36.6535	27.1755	28.5093	-12.4272	63.4732	-327.712	103.214	-6.68013	21.3017	-36.6535	27.1755	28.5093	-12.4272	63.4732	-327.712	103.214	-6.68013	21.3017	-36.6535	27.1755	28.5093	-12.4272	63.4732	-327.712	103.214
-15.8476	3.65818	-47.3872	88.526	32.5031	-23.5834	85.0747	-294.374	116.337	-15.8476	3.65818	-47.3872	88.526	32.5031	-23.5834	85.0747	-294.374	116.337	-15.8476	3.65818	-47.3872	88.526	32.5031	-23.5834	85.0747	-294.374	116.337
-8.88967	-12.7636	-59.0631	77.5403	77.7715	-17.9469	84.8415	91.0867	93.6278	-8.88967	-12.7636	-59.0631	77.5403	77.7715	-17.9469	84.8415	91.0867	93.6278	-8.88967	-12.7636	-59.0631	77.5403	77.7715	-17.9469	84.8415	91.0867	93.6278
-7.25073	-22.7334	-20.6472	29.9673	61.2256	-19.5528	4.72989	182.548	139.882	-7.25073	-22.7334	-20.6472	29.9673	61.2256	-19.5528	4.72989	182.548	139.882	-7.25073	-22.7334	-20.6472	29.9673	61.2256	-19.5528	4.72989	182.548	139.882
-18.1776	-17.3599	41.1445	0.94132	57.8676	-18.1776	-39.2716	70.3051	170.547	-18.1776	-17.3599	41.1445	0.94132	57.8676	-18.1776	-39.2716	70.3051	170.547	-18.1776	-17.3599	41.1445	0.94132	57.8676	-18.1776	-39.2716	70.3051	170.547
-13.9352	4.92161	-60.1921	10.461	35.226	-26.2926	-22.6455	-42.6123	65.5418	-13.9352	4.92161	-60.1921	10.461	35.226	-26.2926	-22.6455	-42.6123	65.5418	-13.9352	4.92161	-60.1921	10.461	35.226	-26.2926	-22.6455	-42.6123	65.5418
-7.75802	-5.60197	-68.963	21.1817	-8.79817	-17.2684	-67.0596	-222.202	-40.6029	-7.75802	-5.60197	-68.963	21.1817	-8.79817	-17.2684	-67.0596	-222.202	-40.6029	-7.75802	-5.60197	-68.963	21.1817	-8.79817	-17.2684	-67.0596	-222.202	-40.6029
-3.25914	-18.6446	-61.2706	11.8733	-5.35017	-13.6131	-207.533	-216.612	-117.804	-3.25914	-18.6446	-61.2706	11.8733	-5.35017	-13.6131	-207.533	-216.612	-117.804	-3.25914	-18.6446	-61.2706	11.8733	-5.35017	-13.6131	-207.533	-216.612	-117.804
8.24436	-3.56297	-30.101	-6.71135	-27.2828	-24.7323	-243.171	-66.1356	-93.484	8.24436	-3.56297	-30.101	-6.71135	-27.2828	-24.7323	-243.171	-66.1356	-93.484	8.24436	-3.56297	-30.101	-6.71135	-27.2828	-24.7323	-243.171	-66.1356	-93.484
0.50818	28.0175	-13.3573	-18.896	-17.5752	-39.4335	-41.274	95.8165	-130.244	0.50818	28.0175	-13.3573	-18.896	-17.5752	-39.4335	-41.274	95.8165	-130.244	0.50818	28.0175	-13.3573	-18.896	-17.5752	-39.4335	-41.274	95.8165	-130.244
2.09809	59.6796	-9.71711	-26.0959	23.6965	-46.2132	4.16356	291.539	-67.8519	2.09809	59.6796	-9.71711	-26.0959	23.6965	-46.2132	4.16356	291.539	-67.8519	2.09809	59.6796	-9.71711	-26.0959	23.6965	-46.2132	4.16356	291.539	-67.8519
-0.575145	70.9076	-4.47383	-19.5714	85.6603	-38.5289	-90.4765	326.992	-68.7371	-0.575145	70.9076	-4.47383	-19.5714	85.6603	-38.5289	-90.4765	326.992	-68.7371	-0.575145	70.9076	-4.47383	-19.5714	85.6603	-38.5289	-90.4765	326.992	-68.7371
5.66621	58.6957	15.3985	-0.956534	86.489	-33.2317	-93.0353	220.491	-27.4246	5.66621	58.6957	15.3985	-0.956534	86.489	-33.2317	-93.0353	220.491	-27.4246	5.66621	58.6957	15.3985	-0.956534	86.489	-33.2317	-93.0353	220.491	-27.4246
-3.62261	66.5248	18.3921	-35.7804	42.7151	-8.93032	14.8231	283.51	-1.0519	-3.62261	66.5248	18.3921	-35.7804	42.7151	-8.93032	14.8231	283.51	-1.0519	-3.62261	66.5248	18.3921	-35.7804	42.7151	-8.93032	14.8231	283.51	-1.0519
0.436013	53.2393	18.9476	-22.0677	-38.5312	24.7894	228.472	247.753	-31.0793	0.436013	53.2393	18.9476	-22.0677	-38.5312	24.7894	228.472	247.753	-31.0793	0.436013	53.2393	18.9476	-22.0677	-38.5312	24.7894	228.472	247.753	-31.0793
13.5656	72.5586	-0.232998	-48.8792	-13.7737	12.0968	315.841	42.1443	-27.561	13.5656	72.5586	-0.232998	-48.8792	-13.7737	12.0968	315.841	42.1443	-27.561	13.5656	72.5586	-0.232998	-48.8792	-13.7737	12.0968	315.841	42.1443	-27.561
6.44674	63.3262	-18.5957	-38.1899	59.1836	6.21813	237.667	326.9	-35.1198	6.44674	63.3262	-18.5957	-38.1899	59.1836	6.21813	237.667	326.9	-35.1198	6.44674	63.3262	-18.5957	-38.1899	59.1836	6.21813	237.667	326.9	-35.1198
-1.97954	57.5707	-19.8351	-68.3867	33.2013	9.01283	46.8515	56.0231	-13.0272	-1.97954	57.5707	-19.8351	-68.3867	33.2013	9.01283	46.8515	56.0231	-13.0272	-1.97954	57.5707	-19.8351	-68.3867	33.2013	9.01283	46.8515	56.0231	-13.0272
2.59412	38.714	10.5623	-53.6246	-17.5745	36.3382	-148.828	-249.907	-16.9708	2.59412	38.714	10.5623	-53.6246	-17.5745	36.3382	-148.828	-249.907	-16.9708	2.59412	38.714	10.5623	-53.6246	-17.5745	36.3382	-148.828	-249.907	-16.9708
5.90885	33.3734	17.8749	-20.006	-3.90837	56.1616	-161.995	-177.397	-40.7778	5.90885	33.3734	17.8749	-20.006	-3.90837	56.1616	-161.995	-177.397	-40.7778	5.90885	33.3734	17.8749	-20.006	-3.90837	56.1616	-161.995	-177.397	-40.7778
1.21829	24.0436	26.3156	36.788	27.6212	58.7843	-172.652	-282.633	-26.2222	1.21829	24.0436	26.3156	36.788	27.6212	58.7843	-172.652	-282.633	-26.2222	1.21829	24.0436	26.3156	36.788	27.6212	58.7843	-172.652	-282.633	-26.2222
3.83037	31.2551	63.1142	85.4193	-22.3013	51.2303	-172.421	-62.6232	-0.461571	3.83037	31.2551	63.1142	85.4193	-22.3013	51.2303	-172.421	-62.6232	-0.461571	3.83037	31.2551	63.1142	85.4193	-22.3013	51.2303	-172.421	-62.6232	-0.461571
10.9733	21.9768	-42.3296	46.7817	-48.8363	35.3279	-211.838	249.35	64.9696	10.9733	21.9768	-42.3296	46.7817	-48.8363	35.3279	-211.838	249.35	64.9696	10.9733	21.9768	-42.3296	46.7817	-48.8363	35.3279	-211.838	249.35	64.9696
14.9944	20.6203	-50.6329	46.0004	-48.57	32.3734	-254.092	-54.1033	56.8992	14.9944	20.6203	-50.6329	46.0004	-48.57	32.3734	-254.092	-54.1033	56.8992	14.9944	20.6203	-50.6329	46.0004	-48.57	32.3734	-254.092	-54.1033	56.8992
12.8918	-21.8773	-32.4425	39.1857	-51.6744	19.7755	-220.084	-281.678	37.7075	12.8918	-21.8773	-32.4425	39.1857	-51.6744	19.7755	-220.084	-281.678	37.7075	12.8918	-21.8773	-32.4425	39.1857	-51.6744	19.7755	-220.084	-281.678	37.7075
2.77129	-69.4663	47.8791	17.3135	-101.72	15.7898	-101.299	437.404	-37.9653	2.77129	-69.4663	47.8791	17.3135	-101.72	15.7898	-101.299	437.404	-37.9653	2.77129	-69.4663	47.8791	17.3135	-101.72	15.7898	-101.299	437.404	-37.9653
0.532184	-21.533	-45.4696	-4.63948	-102.48	9.17621	-50.5977	202.725	-57.2388	0.532184	-21.533	-45.4696	-4.63948	-102.48	9.17621	-50.5977	202.725	-57.2388	0.532184	-21.533	-45.4696	-4.63948	-102.48	9.17621	-50.5977	202.725	-57.2388
2.26824	-33.4024	-74.5449	-52.1544	-101.473	-6.47965	-61.6909	-148.313	45.9531	2.26824	-33.4024	-74.5449	-52.1544	-101.473	-6.47965	-61.6909	-148.313	45.9531	2.26824	-33.4024	-74.5449	-52.1544	-101.473	-6.47965	-61.6909	-148.313	45.9531
-3.07257	-84.8707	-57.3362	-53.2576	-78.7262	-15.4681	-40.9139	-524.414	26.198	-3.07257	-84.8707	-57.3362	-53.2576	-78.7262	-15.4681	-40.9139	-524.414	26.198	-3.07257	-84.8707	-57.3362	-53.2576	-78.7262	-15.4681	-40.9139	-524.414	26.198
-4.10638	-116.105	-53.4905	-60.1941	-102.845	-23.2143	-36.2951	-755.443	47.8777	-4.10638	-116.105	-53.4905	-60.1941	-102.845	-23.2143	-36.2951	-755.443	47.8777	-4.10638	-116.105	-53.4905	-60.1941	-102.845	-23.2143	-36.2951	-755.443	47.8777
-6.31257	-134.481	-37.5115	-35.8122	-121.604	-34.2793	-63.4234	-727.471	53.4691	-6.31257	-134.481	-37.5115	-35.8122	-121.604	-34.2793	-63.4234	-727.471	53.4691	-6.31257	-134.481	-37.5115	-35.8122	-121.604	-34.2793	-63.4234	-727.471	53.4691
-0.314188	-91.9147	-19.5292	22.0002	-113.568	-20.1172	-80.648	-417.771	128.122	-0.314188	-91.9147	-19.5292	22.0002	-113.568	-20.1172	-80.648	-417.771	128.122	-0.314188	-91.9147	-19.5292	22.0002	-113.568	-20.1172	-80.648	-417.771	128.122
-1.73767	-100.386	1.42999	33.7191	-113.518	13.8064	-75.7639	17.7052	141.991	-1.73767	-100.386	1.42999	33.7191	-113.518	13.8064	-75.7639	17.7052	141.991	-1.73767	-100.386	1.42999	33.7191	-113.518	13.8064	-75.7639	17.7052	141.991
-4.82317	-105.675	12.0961	28.775	-105.788	14.4935	-59.999	300.102	51.8035	-4.82317	-105.675	12.0961	28.775	-105.788	14.4935	-59.999	300.102	51.8035	-4.82317	-105.675	12.0961	28.775	-105.788	14.4935	-59.999	300.102	51.8035
0.326496	-71.8655	21.0536	-11.136	-82.5725	-32.0395	-28.6058	250.803	-35.4845	0.326496	-71.8655	21.0536	-11.136	-82.5725	-32.0395	-28.6058	250.803	-35.4845	0.326496	-71.8655	21.0536	-11.136	-82.5725	-32.0395	-28.6058	250.803	-35.4845
-3.4845	-46.7181	21.6503	18.9353	-42.6158	-41.2619	-24.7011	99.6193	-34.9763	-3.4845	-46.7181	21.6503	18.9353	-42.6158	-41.2619	-24.7011	99.6193	-34.9763	-3.4845	-46.7181	21.6503	18.9353	-42.6158	-41.2619	-24.7011	99.6193	-34.9763
-7.19357	-0.82248	32.7804	11.1564	39.2701	-35.7947	-22.3702	513.191	-43.3311	-7.19357	-0.82248	32.7804	11.1564	39.2701	-35.7947	-22.3702	513.191	-43.3311	-7.19357	-0.82248	32.7804	11.1564	39.2701	-35.7947	-22.3702	513.191	-43.3311
-6.55224	14.1303	37.5997	41.4572	64.9883	-37.4442	-11.4469	436.82	-98.0134	-6.55224	14.1303	37.5997	41.4572	64.9883	-37.4442	-11.4469	436.82	-98.0134	-6.55224	14.1303	37.5997	41.4572	64.9883	-37.4442	-11.4469	436.82	-98.0134
-1.86816	11.4396	31.3004	55.4801	-40.6965	-29.6635	-66.8537	218.866	-78.0984	-1.86816	11.4396	31.3004	55.4801	-40.6965	-29.6635	-66.8537	218.866	-78.0984	-1.86816	11.4396	31.3004	55.4801	-40.6965	-29.6635	-66.8537	218.866	-78.0984
-2.66955	3.53228	7.44993	39.1743	-33.1287	-60.1818	-27.1652	218.927	-103.727	-2.66955	3.53228	7.44993	39.1743	-33.1287	-60.1818	-27.1652	218.927	-103.727	-2.66955	3.53228	7.44993	39.1743	-33.1287	-60.1818	-27.1652	218.927	-103.727
-3.82156	-55.8604	-0.609616	-20.7057	5.44324	-58.6133	-3.73897	21.7868	-141.345	-3.82156	-55.8604	-0.609616	-20.7057	5.44324	-58.6133	-3.73897	21.7868	-141.345	-3.82156	-55.8604	-0.609616	-20.7057	5.44324	-58.6133	-3.73897	21.7868	-141.345
10.6501	122.877	89.321	-82.8225	57.5066	-61.2655	-42.5283	-177.71	-220.052	10.6501	122.877	89.321	-82.8225	57.5066	-61.2655	-42.5283	-177.71	-220.052	10.6501	122.877	89.321	-82.8225	57.5066	-61.2655	-42.5283	-177.71	-220.052
6.29272	247.252	-22.0183	-107.029	66.0248	-72.0229	-14.0376	-162.433	-299.123	6.29272	247.252	-22.0183	-107.029	66.0248	-72.0229	-14.0376	-162.433	-299.123	6.29272	247.252	-22.0183	-107.029	66.0248	-72.0229	-14.0376	-162.433	-299.123
14.6388	255.823	-49.2261	-35.2529	40.1168	-70.1993	16.2278	219.163	-336.076	14.6388	255.823	-49.2261	-35.2529	40.1168	-70.1993	16.2278	219.163	-336.076	14.6388	255.823	-49.2261	-35.2529	40.1168	-70.1993	16.2278	219.163	-336.076
-2.78306	185.981	-21.9341	19.3025	33.1093	-66.3433	128.971	209.395	-205.932	-2.78306	185.981	-21.9341	19.3025	33.1093	-66.3433	128.971	209.395	-205.932	-2.78306	185.981	-21.9341	19.3025	33.1093	-66.3433	128.971	209.395	-205.932
2.12155	105.764	-14.1037	82.2718	12.5188	-38.5787	60.7312	103.563	-98.1444	2.12155	105.764	-14.1037	82.2718	12.5188	-38.5787	60.7312	103.563	-98.1444	2.12155	105.764	-14.1037	82.2718	12.5188	-38.5787	60.7312	103.563	-98.1444
14.1814	29.9275	-103.654	89.6065	10.0029	-44.0562	-25.0582	-41.2044	-174.884	14.1814	29.9275	-103.654	89.6065	10.0029	-44.0562	-25.0582	-41.2044	-174.884	14.1814	29.9275	-103.654	89.6065	10.0029	-44.0562	-25.0582	-41.2044	-174.884
20.9966	3.92959	-73.1696	19.5847	-6.34708	-22.4138	-21.8843	47.6866	-154.937	20.9966	3.92959	-73.1696	19.5847	-6.34708	-22.4138	-21.8843	47.6866	-154.937	20.9966	3.92959	-73.1696	19.5847	-6.34708	-22.4138	-21.8843	47.6866	-154.937
4.27282	-15.1332	23.1683	17.0242	-58.587	17.3692	-82.1447	150.081	-139.239	4.27282	-15.1332	23.1683	17.0242	-58.587	17.3692	-82.1447	150.081	-139.239	4.27282	-15.1332	23.1683	17.0242	-58.587	17.3692	-82.1447	150.081	-139.239
20.866	-46.5597	11.6459	44.971	-65.8337	30.722	-100.424	88.4902	-14.4019	20.866	-46.5597	11.6459	44.971	-65.8337	30.722	-100.424	88.4902	-14.4019	20.866	-46.5597	11.6459	44.971	-65.8337	30.722	-100.424	88.4902	-14.4019
16.5974	-64.8549	-55.1047	46.3069	-85.5594	31.9721	-171.155	180.955	88.8587	16.5974	-64.8549	-55.1047	46.3069	-85.5594	31.9721	-171.155	180.955	88.8587	16.5974	-64.8549	-55.1047	46.3069	-85.5594	31.9721	-171.155	180.955	88.8587
23.9697	-82.544	-14.3085	-32.8639	-70.8883	46.4673	-194.601	-146.85	124.173	23.9697	-82.544	-14.3085	-32.8639	-70.8883	46.4673	-194.601	-146.85	124.173	23.9697	-82.544	-14.3085	-32.8639	-70.8883	46.4673	-194.601	-146.85	124.173
21.8157	-59.1543	-38.9431	-11.3781	-46.965	53.289	-153.78	-784.777	122.232	21.8157	-59.1543	-38.9431	-11.3781	-46.965	53.289	-153.78	-784.777	122.232	21.8157	-59.1543	-38.9431	-11.3781	-46.965	53.289	-153.78	-784.777	122.232
28.9715	-3.60797	-68.0117	-27.5609	-37.4691	55.3914	-189.112	-591.326	164.423	28.9715	-3.60797	-68.0117	-27.5609	-37.4691	55.3914	-189.112	-591.326	164.423	28.9715	-3.60797	-68.0117	-27.5609	-37.4691	55.3914	-189.112	-591.326	164.423
16.7666	22.5209	-32.3844	-4.35761	-72.8705	55.0599	-46.4533	-408.336	185.963	16.7666	22.5209	-32.3844	-4.35761	-72.8705	55.0599	-46.4533	-408.336	185.963	16.7666	22.5209	-32.3844	-4.35761	-72.8705	55.0599	-46.4533	-408.336	185.963
15.8525	2.99313	1.32082	9.9694	-105.605	58.8097	56.1451	-349.443	377.189	15.8525	2.99313	1.32082	9.9694	-105.605	58.8097	56.1451	-349.443	377.189	15.8525	2.99313	1.32082	9.9694	-105.605	58.8097	56.1451	-349.443	377.189
16.1288	-20.1804	32.9959	18.7311	-78.8219	52.0092	34.9709	133.269	334.271	16.1288	-20.1804	32.9959	18.7311	-78.8219	52.0092	34.9709	133.269	334.271	16.1288	-20.1804	32.9959	18.7311	-78.8219	52.0092	34.9709	133.269	334.271
24.4016	2.03559	21.0147	16.5477	-57.3106	26.434	-68.926	235.05	287.221	24.4016	2.03559	21.0147	16.5477	-57.3106	26.434	-68.926	235.05	287.221	24.4016	2.03559	21.0147	16.5477	-57.3106	26.434	-68.926	235.05	287.221
11.1896	-20.8517	10.4617	54.7776	-36.1237	46.1047	41.1397	142.032	301.304	11.1896	-20.8517	10.4617	54.7776	-36.1237	46.1047	41.1397	142.032	301.304	11.1896	-20.8517	10.4617	54.7776	-36.1237	46.1047	41.1397	142.032	301.304
25.7514	-162.407	15.7949	91.1398	-18.8742	74.7199	9.17174	174.428	246.529	25.7514	-162.407	15.7949	91.1398	-18.8742	74.7199	9.17174	174.428	246.529	25.7514	-162.407	15.7949	91.1398	-18.8742	74.7199	9.17174	174.428	246.529
29.9711	-317.927	11.678	44.1068	-11.0518	105.868	-49.8314	-163.266	95.1507	29.9711	-317.927	11.678	44.1068	-11.0518	105.868	-49.8314	-163.266	95.1507	29.9711	-317.927	11.678	44.1068	-11.0518	105.868	-49.8314	-163.266	95.1507
38.1954	-300.21	50.1543	10.4282	-7.19914	108.512	-151.253	-218.111	-102.441	38.1954	-300.21	50.1543	10.4282	-7.19914	108.512	-151.253	-218.111	-102.441	38.1954	-300.21	50.1543	10.4282	-7.19914	108.512	-151.253	-218.111	-102.441
24.355	-174.723	46.4161	-27.8645	7.28867	76.9948	-126.539	34.9539	-130.259	24.355	-174.723	46.4161	-27.8645	7.28867	76.9948	-126.539	34.9539	-130.259	24.355	-174.723	46.4161	-27.8645	7.28867	76.9948	-126.539	34.9539	-130.259
-58.9786	-24.8228	42.3606	-44.7684	11.702	78.995	-175.83	213.807	-74.9072	-58.9786	-24.8228	42.3606	-44.7684	11.702	78.995	-175.83	213.807	-74.9072	-58.9786	-24.8228	42.3606	-44.7684	11.702	78.995	-175.83	213.807	-74.9072
-88.9748	8.85868	6.7521	-29.5963	-7.07258	53.3557	-196.327	367.16	-119.825	-88.9748	8.85868	6.7521	-29.5963	-7.07258	53.3557	-196.327	367.16	-119.825	-88.9748	8.85868	6.7521	-29.5963	-7.07258	53.3557	-196.327	367.16	-119.825
-83.9616	-0.896769	-3.56059	-53.8357	-37.9777	18.396	-258.637	487.318	-239.137	-83.9616	-0.896769	-3.56059	-53.8357	-37.9777	18.396	-258.637	487.318	-239.137	-83.9616	-0.896769	-3.56059	-53.8357	-37.9777	18.396	-258.637	487.318	-239.137
-27.5311	-48.1839	-27.9735	-24.6361	-47.2178	-17.2759	-260.511	409.843	-146.252	-27.5311	-48.1839	-27.9735	-24.6361	-47.2178	-17.2759	-260.511	409.843	-146.252	-27.5311	-48.1839	-27.9735	-24.6361	-47.2178	-17.2759	-260.511	409.843	-146.252
-18.0229	-17.4811	-25.8007	-22.9592	-45.497	-9.6606	-215.644	333.171	-166.97	-18.0229	-17.4811	-25.8007	-22.9592	-45.497	-9.6606	-215.644	333.171	-166.97	-18.0229	-17.4811	-25.8007	-22.9592	-45.497	-9.6606	-215.644	333.171	-166.97
-69.9252	-6.59787	-3.93442	-50.9039	-52.895	6.24732	-223.493	237.699	-61.4484	-69.9252	-6.59787	-3.93442	-50.9039	-52.895	6.24732	-223.493	237.699	-61.4484	-69.9252	-6.59787	-3.93442	-50.9039	-52.895	6.24732	-223.493	237.699	-61.4484
-3.98373	9.78923	-40.8712	-66.912	-32.5845	56.2567	-145.197	260.549	-111.193	-3.98373	9.78923	-40.8712	-66.912	-32.5845	56.2567	-145.197	260.549	-111.193	-3.98373	9.78923	-40.8712	-66.912	-32.5845	56.2567	-145.197	260.549	-111.193
42.6246	20.6556	-65.1259	-14.1375	-39.6082	77.9986	-123.362	214.211	-99.0657	42.6246	20.6556	-65.1259	-14.1375	-39.6082	77.9986	-123.362	214.211	-99.0657	42.6246	20.6556	-65.1259	-14.1375	-39.6082	77.9986	-123.362	214.211	-99.0657
7.67723	70.7499	-51.3414	-24.8085	-45.0913	97.1722	-99.3067	86.1708	-200.553	7.67723	70.7499	-51.3414	-24.8085	-45.0913	97.1722	-99.3067	86.1708	-200.553	7.67723	70.7499	-51.3414	-24.8085	-45.0913	97.1722	-99.3067	86.1708	-200.553
75.4568	118.493	-38.1188	-75.2633	-39.881	65.3135	-124.963	-118.593	-137.454	75.4568	118.493	-38.1188	-75.2633	-39.881	65.3135	-124.963	-118.593	-137.454	75.4568	118.493	-38.1188	-75.2633	-39.881	65.3135	-124.963	-118.593	-137.454
-53.2583	132.454	-55.7983	-51.7823	-23.1298	62.0907	-84.9536	-264.425	-92.482	-53.2583	132.454	-55.7983	-51.7823	-23.1298	62.0907	-84.9536	-264.425	-92.482	-53.2583	132.454	-55.7983	-51.7823	-23.1298	62.0907	-84.9536	-264.425	-92.482
-151.913	85.9869	-42.7078	19.3003	-39.0246	89.1734	-54.658	-340.986	52.4477	-151.913	85.9869	-42.7078	19.3003	-39.0246	89.1734	-54.658	-340.986	52.4477	-151.913	85.9869	-42.7078	19.3003	-39.0246	89.1734	-54.658	-340.986	52.4477
-87.419	56.7505	-3.48595	111.564	4.24855	91.9031	-69.7964	-282.114	-83.592	-87.419	56.7505	-3.48595	111.564	4.24855	91.9031	-69.7964	-282.114	-83.592	-87.419	56.7505	-3.48595	111.564	4.24855	91.9031	-69.7964	-282.114	-83.592
40.7934	-15.2086	8.35959	113.53	41.4035	72.3998	-111.424	-188.364	86.6338	40.7934	-15.2086	8.35959	113.53	41.4035	72.3998	-111.424	-188.364	86.6338	40.7934	-15.2086	8.35959	113.53	41.4035	72.3998	-111.424	-188.364	86.6338
84.79	-60.0406	106.304	131.968	69.7187	24.014	-143.41	-191.011	239.812	84.79	-60.0406	106.304	131.968	69.7187	24.014	-143.41	-191.011	239.812	84.79	-60.0406	106.304	131.968	69.7187	24.014	-143.41	-191.011	239.812
-17.8746	-63.0596	53.2718	85.1333	93.5522	-16.4427	-89.8274	-179.236	233.356	-17.8746	-63.0596	53.2718	85.1333	93.5522	-16.4427	-89.8274	-179.236	233.356	-17.8746	-63.0596	53.2718	85.1333	93.5522	-16.4427	-89.8274	-179.236	233.356
-147.789	-47.8186	-110.779	35.7522	96.1118	-59.7724	-20.5917	-308.735	104.49	-147.789	-47.8186	-110.779	35.7522	96.1118	-59.7724	-20.5917	-308.735	104.49	-147.789	-47.8186	-110.779	35.7522	96.1118	-59.7724	-20.5917	-308.735	104.49
-124.764	-46.6319	-93.0214	-11.5166	107.007	-126.788	-131.162	-265.628	-62.123	-124.764	-46.6319	-93.0214	-11.5166	107.007	-126.788	-131.162	-265.628	-62.123	-124.764	-46.6319	-93.0214	-11.5166	107.007	-126.788	-131.162	-265.628	-62.123
-4.49992	-92.4344	-31.1199	-17.4255	121.36	-210.504	-187.41	-105.238	-125.19	-4.49992	-92.4344	-31.1199	-17.4255	121.36	-210.504	-187.41	-105.238	-125.19	-4.49992	-92.4344	-31.1199	-17.4255	121.36	-210.504	-187.41	-105.238	-125.19
9.3185	-120.041	-61.2248	-15.8403	95.4348	-232.508	-180.518	12.1	-185.108	9.3185	-120.041	-61.2248	-15.8403	95.4348	-232.508	-180.518	12.1	-185.108	9.3185	-120.041	-61.2248	-15.8403	95.4348	-232.508	-180.518	12.1	-185.108
28.3834	-170.764	-59.4315	-68.5152	25.6654	-267.072	-187.14	51.0757	-243.89	28.3834	-170.764	-59.4315	-68.5152	25.6654	-267.072	-187.14	51.0757	-243.89	28.3834	-170.764	-59.4315	-68.5152	25.6654	-267.072	-187.14	51.0757	-243.89
59.5742	-134.704	3.28496	-114.535	40.2159	-306.299	-74.4636	130.757	-204.723	59.5742	-134.704	3.28496	-114.535	40.2159	-306.299	-74.4636	130.757	-204.723	59.5742	-134.704	3.28496	-114.535	40.2159	-306.299	-74.4636	130.757	-204.723
92.2358	-93.3662	-10.3324	-161.21	85.6488	-283.413	-5.50245	94.5269	-174.549	92.2358	-93.3662	-10.3324	-161.21	85.6488	-283.413	-5.50245	94.5269	-174.549	92.2358	-93.3662	-10.3324	-161.21	85.6488	-283.413	-5.50245	94.5269	-174.549
126.894	-15.2309	-30.0167	-109.059	62.4733	-229.59	-27.8729	28.0615	-169.867	126.894	-15.2309	-30.0167	-109.059	62.4733	-229.59	-27.8729	28.0615	-169.867	126.894	-15.2309	-30.0167	-109.059	62.4733	-229.59	-27.8729	28.0615	-169.867
86.6998	50.9113	-33.1419	-72.8597	23.2471	-162.075	-29.614	-16.6975	-126.96	86.6998	50.9113	-33.1419	-72.8597	23.2471	-162.075	-29.614	-16.6975	-126.96	86.6998	50.9113	-33.1419	-72.8597	23.2471	-162.075	-29.614	-16.6975	-126.96
-1.61904	95.1849	-33.8804	-49.3264	10.1424	-93.9488	-45.6165	-29.3302	-93.1347	-1.61904	95.1849	-33.8804	-49.3264	10.1424	-93.9488	-45.6165	-29.3302	-93.1347	-1.61904	95.1849	-33.8804	-49.3264	10.1424	-93.9488	-45.6165	-29.3302	-93.1347
-19.2556	115.124	-2.85583	-52.7031	53.5114	-41.1698	-12.1539	-76.8696	-19.4787	-19.2556	115.124	-2.85583	-52.7031	53.5114	-41.1698	-12.1539	-76.8696	-19.4787	-19.2556	115.124	-2.85583	-52.7031	53.5114	-41.1698	-12.1539	-76.8696	-19.4787
-0.23614	131.795	66.7273	16.0382	86.2561	15.9025	75.4622	-98.2975	76.8915	-0.23614	131.795	66.7273	16.0382	86.2561	15.9025	75.4622	-98.2975	76.8915	-0.23614	131.795	66.7273	16.0382	86.2561	15.9025	75.4622	-98.2975	76.8915
18.6128	129.457	39.5593	86.3282	162.327	45.3363	33.4304	-89.8815	136.126	18.6128	129.457	39.5593	86.3282	162.327	45.3363	33.4304	-89.8815	136.126	18.6128	129.457	39.5593	86.3282	162.327	45.3363	33.4304	-89.8815	136.126
7.62701	119.752	21.2286	122.403	145.46	74.9846	-2.35808	-85.7641	183.725	7.62701	119.752	21.2286	122.403	145.46	74.9846	-2.35808	-85.7641	183.725	7.62701	119.752	21.2286	122.403	145.46	74.9846	-2.35808	-85.7641	183.725
-11.2325	92.8611	4.68191	49.0616	72.872	78.5179	54.6507	-87.1965	217.253	-11.2325	92.8611	4.68191	49.0616	72.872	78.5179	54.6507	-87.1965	217.253	-11.2325	92.8611	4.68191	49.0616	72.872	78.5179	54.6507	-87.1965	217.253
50.2028	34.7059	-31.8091	9.20752	-36.3738	141.189	190.407	-81.9956	161.308	50.2028	34.7059	-31.8091	9.20752	-36.3738	141.189	190.407	-81.9956	161.308	50.2028	34.7059	-31.8091	9.20752	-36.3738	141.189	190.407	-81.9956	161.308
69.9036	30.3841	-64.2101	-37.3623	-26.3658	215.659	64.5503	-47.3334	143.849	69.9036	30.3841	-64.2101	-37.3623	-26.3658	215.659	64.5503	-47.3334	143.849	69.9036	30.3841	-64.2101	-37.3623	-26.3658	215.659	64.5503	-47.3334	143.849
44.8643	27.025	5.88357	-22.3104	15.6402	247.528	-8.96177	-17.9641	107.055	44.8643	27.025	5.88357	-22.3104	15.6402	247.528	-8.96177	-17.9641	107.055	44.8643	27.025	5.88357	-22.3104	15.6402	247.528	-8.96177	-17.9641	107.055
1.13169	105.478	7.28174	21.2697	11.9149	242.989	-38.786	43.1456	121.272	1.13169	105.478	7.28174	21.2697	11.9149	242.989	-38.786	43.1456	121.272	1.13169	105.478	7.28174	21.2697	11.9149	242.989	-38.786	43.1456	121.272
-12.3448	132.999	-50.2971	19.1967	53.4811	214.781	-86.3587	73.1823	151.798	-12.3448	132.999	-50.2971	19.1967	53.4811	214.781	-86.3587	73.1823	151.798	-12.3448	132.999	-50.2971	19.1967	53.4811	214.781	-86.3587	73.1823	151.798
20.1638	136.904	10.7624	-7.32976	86.1897	206.277	7.99654	69.526	191.993	20.1638	136.904	10.7624	-7.32976	86.1897	206.277	7.99654	69.526	191.993	20.1638	136.904	10.7624	-7.32976	86.1897	206.277	7.99654	69.526	191.993
55.7367	140.6	25.1726	8.0433	92.6347	186.176	88.246	52.6294	244.492	55.7367	140.6	25.1726	8.0433	92.6347	186.176	88.246	52.6294	244.492	55.7367	140.6	25.1726	8.0433	92.6347	186.176	88.246	52.6294	244.492
36.9134	136.692	13.8029	12.475	131.964	116.741	49.9045	33.8453	150.576	36.9134	136.692	13.8029	12.475	131.964	116.741	49.9045	33.8453	150.576	36.9134	136.692	13.8029	12.475	131.964	116.741	49.9045	33.8453	150.576
42.9517	127.085	-35.1014	-29.0371	122.867	25.2225	9.99209	-8.67461	77.0998	42.9517	127.085	-35.1014	-29.0371	122.867	25.2225	9.99209	-8.67461	77.0998	42.9517	127.085	-35.1014	-29.0371	122.867	25.2225	9.99209	-8.67461	77.0998
35.8944	81.5194	-39.1415	38.2925	92.7186	-51.3567	57.044	1.53709	-6.96489	35.8944	81.5194	-39.1415	38.2925	92.7186	-51.3567	57.044	1.53709	-6.96489	35.8944	81.5194	-39.1415	38.2925	92.7186	-51.3567	57.044	1.53709	-6.96489
17.2564	69.2614	-48.8916	78.8836	82.5729	-127.318	140.001	29.9191	-1.04867	17.2564	69.2614	-48.8916	78.8836	82.5729	-127.318	140.001	29.9191	-1.04867	17.2564	69.2614	-48.8916	78.8836	82.5729	-127.318	140.001	29.9191	-1.04867
-17.7916	23.3469	-29.8127	69.1513	61.0888	-184.587	234.456	29.325	32.57	-17.7916	23.3469	-29.8127	69.1513	61.0888	-184.587	234.456	29.325	32.57	-17.7916	23.3469	-29.8127	69.1513	61.0888	-184.587	234.456	29.325	32.57
-23.5488	-17.5414	-16.4813	82.7185	38.7843	-210.833	163.718	6.3721	140.55	-23.5488	-17.5414	-16.4813	82.7185	38.7843	-210.833	163.718	6.3721	140.55	-23.5488	-17.5414	-16.4813	82.7185	38.7843	-210.833	163.718	6.3721	140.55
-37.8081	100.462	-53.8205	58.0284	-18.2716	-223.392	64.2478	36.5519	199.183	-37.8081	100.462	-53.8205	58.0284	-18.2716	-223.392	64.2478	36.5519	199.183	-37.8081	100.462	-53.8205	58.0284	-18.2716	-223.392	64.2478	36.5519	199.183
-3.94155	210.664	-31.4462	70.8318	-72.9477	-191.916	2.71549	58.4448	251.95	-3.94155	210.664	-31.4462	70.8318	-72.9477	-191.916	2.71549	58.4448	251.95	-3.94155	210.664	-31.4462	70.8318	-72.9477	-191.916	2.71549	58.4448	251.95
-3.20354	261.885	92.0623	73.2603	-76.8168	-150.08	-46.4549	36.9455	209.795	-3.20354	261.885	92.0623	73.2603	-76.8168	-150.08	-46.4549	36.9455	209.795	-3.20354	261.885	92.0623	73.2603	-76.8168	-150.08	-46.4549	36.9455	209.795
-17.1169	270.923	47.0157	44.2178	-65.7045	-141.86	-61.6078	61.8057	87.69	-17.1169	270.923	47.0157	44.2178	-65.7045	-141.86	-61.6078	61.8057	87.69	-17.1169	270.923	47.0157	44.2178	-65.7045	-141.86	-61.6078	61.8057	87.69
-47.6793	279.941	-33.5271	76.6633	-94.06	-136.449	-73.4754	55.8636	18.5092	-47.6793	279.941	-33.5271	76.6633	-94.06	-136.449	-73.4754	55.8636	18.5092	-47.6793	279.941	-33.5271	76.6633	-94.06	-136.449	-73.4754	55.8636	18.5092
-22.6158	261.593	-104.291	11.7183	-109.486	-125.395	-109.886	101.18	-9.10651	-22.6158	261.593	-104.291	11.7183	-109.486	-125.395	-109.886	101.18	-9.10651	-22.6158	261.593	-104.291	11.7183	-109.486	-125.395	-109.886	101.18	-9.10651
-10.6984	288.355	-13.7493	-71.7853	-90.4305	-115.838	-40.4936	83.8436	36.3694	-10.6984	288.355	-13.7493	-71.7853	-90.4305	-115.838	-40.4936	83.8436	36.3694	-10.6984	288.355	-13.7493	-71.7853	-90.4305	-115.838	-40.4936	83.8436	36.3694
-3.26333	403.461	-94.374	-132.625	-69.5547	-102.578	63.9186	27.9122	-170.503	-3.26333	403.461	-94.374	-132.625	-69.5547	-102.578	63.9186	27.9122	-170.503	-3.26333	403.461	-94.374	-132.625	-69.5547	-102.578	63.9186	27.9122	-170.503
2.47491	545.314	-74.7136	-74.9161	-14.8336	-100.594	110.844	54.4787	-133.12	2.47491	545.314	-74.7136	-74.9161	-14.8336	-100.594	110.844	54.4787	-133.12	2.47491	545.314	-74.7136	-74.9161	-14.8336	-100.594	110.844	54.4787	-133.12
-5.41297	471.605	-47.1737	52.0158	44.261	-77.2253	25.2977	-25.2194	-63.3363	-5.41297	471.605	-47.1737	52.0158	44.261	-77.2253	25.2977	-25.2194	-63.3363	-5.41297	471.605	-47.1737	52.0158	44.261	-77.2253	25.2977	-25.2194	-63.3363
-34.2689	224.589	-36.0557	93.8806	83.5531	-75.1568	-20.8621	30.1518	-102.124	-34.2689	224.589	-36.0557	93.8806	83.5531	-75.1568	-20.8621	30.1518	-102.124	-34.2689	224.589	-36.0557	93.8806	83.5531	-75.1568	-20.8621	30.1518	-102.124
-26.9683	25.0392	-25.4502	-18.1962	106.432	-79.3395	5.1414	133.788	-202.548	-26.9683	25.0392	-25.4502	-18.1962	106.432	-79.3395	5.1414	133.788	-202.548	-26.9683	25.0392	-25.4502	-18.1962	106.432	-79.3395	5.1414	133.788	-202.548
-47.4252	-167.615	-5.63938	-71.0375	98.9855	-74.2124	21.6414	191.083	-232.863	-47.4252	-167.615	-5.63938	-71.0375	98.9855	-74.2124	21.6414	191.083	-232.863	-47.4252	-167.615	-5.63938	-71.0375	98.9855	-74.2124	21.6414	191.083	-232.863
-62.0339	-333.171	19.2677	-148.116	83.3437	-48.1699	28.7508	47.8616	-237.177	-62.0339	-333.171	19.2677	-148.116	83.3437	-48.1699	28.7508	47.8616	-237.177	-62.0339	-333.171	19.2677	-148.116	83.3437	-48.1699	28.7508	47.8616	-237.177
-53.9337	-492.278	47.7686	-162.026	62.8383	-53.842	39.6831	-41.9822	-139.689	-53.9337	-492.278	47.7686	-162.026	62.8383	-53.842	39.6831	-41.9822	-139.689	-53.9337	-492.278	47.7686	-162.026	62.8383	-53.842	39.6831	-41.9822	-139.689
-49.5665	-621.819	13.3013	-96.8231	41.8514	-43.6737	76.6029	-104.994	-67.5026	-49.5665	-621.819	13.3013	-96.8231	41.8514	-43.6737	76.6029	-104.994	-67.5026	-49.5665	-621.819	13.3013	-96.8231	41.8514	-43.6737	76.6029	-104.994	-67.5026
-49.0587	-707.246	64.0913	-40.126	16.1515	0.371947	137.96	-103.746	-58.5441	-49.0587	-707.246	64.0913	-40.126	16.1515	0.371947	137.96	-103.746	-58.5441	-49.0587	-707.246	64.0913	-40.126	16.1515	0.371947	137.96	-103.746	-58.5441
-18.2887	-813.063	47.8727	22.9637	-33.131	25.5361	32.5994	-51.291	-84.1393	-18.2887	-813.063	47.8727	22.9637	-33.131	25.5361	32.5994	-51.291	-84.1393	-18.2887	-813.063	47.8727	22.9637	-33.131	25.5361	32.5994	-51.291	-84.1393
-6.70027	-801.797	-22.2506	63.3049	-39.6719	43.7742	20.8707	19.5612	-95.3518	-6.70027	-801.797	-22.2506	63.3049	-39.6719	43.7742	20.8707	19.5612	-95.3518	-6.70027	-801.797	-22.2506	63.3049	-39.6719	43.7742	20.8707	19.5612	-95.3518
17.6251	-750.542	-33.4838	69.6106	-64.0241	49.9995	20.6487	71.8065	-157.793	17.6251	-750.542	-33.4838	69.6106	-64.0241	49.9995	20.6487	71.8065	-157.793	17.6251	-750.542	-33.4838	69.6106	-64.0241	49.9995	20.6487	71.8065	-157.793
27.7869	-710.996	-66.9037	108.017	-77.7099	70.7705	11.2649	92.2772	-206.464	27.7869	-710.996	-66.9037	108.017	-77.7099	70.7705	11.2649	92.2772	-206.464	27.7869	-710.996	-66.9037	108.017	-77.7099	70.7705	11.2649	92.2772	-206.464
40.5451	-769.186	-58.7217	149.213	-53.1864	108.858	-4.29846	106.081	-86.9381	40.5451	-769.186	-58.7217	149.213	-53.1864	108.858	-4.29846	106.081	-86.9381	40.5451	-769.186	-58.7217	149.213	-53.1864	108.858	-4.29846	106.081	-86.9381
14.3363	-794.395	-37.2412	81.075	-103.906	140.822	46.8742	68.9069	64.3129	14.3363	-794.395	-37.2412	81.075	-103.906	140.822	46.8742	68.9069	64.3129	14.3363	-794.395	-37.2412	81.075	-103.906	140.822	46.8742	68.9069	64.3129
-3.36425	-744.572	-16.9244	-22.2784	-133.814	161.442	30.4498	49.8354	134.035	-3.36425	-744.572	-16.9244	-22.2784	-133.814	161.442	30.4498	49.8354	134.035	-3.36425	-744.572	-16.9244	-22.2784	-133.814	161.442	30.4498	49.8354	134.035
-6.16364	-589.313	78.7102	-170.45	-140.367	159.826	-6.94302	54.8152	73.7434	-6.16364	-589.313	78.7102	-170.45	-140.367	159.826	-6.94302	54.8152	73.7434	-6.16364	-589.313	78.7102	-170.45	-140.367	159.826	-6.94302	54.8152	73.7434
-2.14032	-459.407	67.1111	-182.439	-117.873	124.054	-45.8291	212.004	41.8974	-2.14032	-459.407	67.1111	-182.439	-117.873	124.054	-45.8291	212.004	41.8974	-2.14032	-459.407	67.1111	-182.439	-117.873	124.054	-45.8291	212.004	41.8974
5.3105	-385.11	-44.765	-149.728	-86.4669	123.436	-107.394	513.871	-36.214	5.3105	-385.11	-44.765	-149.728	-86.4669	123.436	-107.394	513.871	-36.214	5.3105	-385.11	-44.765	-149.728	-86.4669	123.436	-107.394	513.871	-36.214
1.75711	-288.61	-54.0368	-29.3388	-54.8527	133.901	-138.842	770.352	18.3175	1.75711	-288.61	-54.0368	-29.3388	-54.8527	133.901	-138.842	770.352	18.3175	1.75711	-288.61	-54.0368	-29.3388	-54.8527	133.901	-138.842	770.352	18.3175
10.9823	-188.785	-18.8	80.5408	-35.5172	124.853	-126.761	100.316	67.0226	10.9823	-188.785	-18.8	80.5408	-35.5172	124.853	-126.761	100.316	67.0226	10.9823	-188.785	-18.8	80.5408	-35.5172	124.853	-126.761	100.316	67.0226
44.9509	-107.257	-75.1569	75.9235	7.76698	132.6	-70.6847	-948.084	32.9005	44.9509	-107.257	-75.1569	75.9235	7.76698	132.6	-70.6847	-948.084	32.9005	44.9509	-107.257	-75.1569	75.9235	7.76698	132.6	-70.6847	-948.084	32.9005
29.5828	17.5587	-93.2374	50.2013	46.9346	158.396	-24.2149	-1119.68	44.1545	29.5828	17.5587	-93.2374	50.2013	46.9346	158.396	-24.2149	-1119.68	44.1545	29.5828	17.5587	-93.2374	50.2013	46.9346	158.396	-24.2149	-1119.68	44.1545
21.883	145.605	-114.828	84.8677	31.3696	196.341	47.9167	-653.96	59.9243	21.883	145.605	-114.828	84.8677	31.3696	196.341	47.9167	-653.96	59.9243	21.883	145.605	-114.828	84.8677	31.3696	196.341	47.9167	-653.96	59.9243
36.0646	312.32	-91.9836	69.1729	-3.45074	214.033	123.755	-51.3027	118.413	36.0646	312.32	-91.9836	69.1729	-3.45074	214.033	123.755	-51.3027	118.413	36.0646	312.32	-91.9836	69.1729	-3.45074	214.033	123.755	-51.3027	118.413
49.2033	462.092	31.5038	66.417	-1.10572	222.533	150.02	411.571	166.225	49.2033	462.092	31.5038	66.417	-1.10572	222.533	150.02	411.571	166.225	49.2033	462.092	31.5038	66.417	-1.10572	222.533	150.02	411.571	166.225
40.4672	584.159	-24.4125	105.711	10.7731	188.913	111.75	578.315	146.648	40.4672	584.159	-24.4125	105.711	10.7731	188.913	111.75	578.315	146.648	40.4672	584.159	-24.4125	105.711	10.7731	188.913	111.75	578.315	146.648
21.5941	600.847	-20.52	45.2975	-3.1485	163.335	7.46858	647.941	87.6008	21.5941	600.847	-20.52	45.2975	-3.1485	163.335	7.46858	647.941	87.6008	21.5941	600.847	-20.52	45.2975	-3.1485	163.335	7.46858	647.941	87.6008
-7.30932	587	-11.7841	-17.7433	11.0197	144.483	-81.9027	494.119	-22.1316	-7.30932	587	-11.7841	-17.7433	11.0197	144.483	-81.9027	494.119	-22.1316	-7.30932	587	-11.7841	-17.7433	11.0197	144.483	-81.9027	494.119	-22.1316
-4.57853	534.115	14.6312	-19.612	-15.9047	127.053	-107.419	214.365	-176.587	-4.57853	534.115	14.6312	-19.612	-15.9047	127.053	-107.419	214.365	-176.587	-4.57853	534.115	14.6312	-19.612	-15.9047	127.053	-107.419	214.365	-176.587
3.00227	453.608	-5.32594	-7.05813	-13.8132	116.583	-246.478	-162.433	-162.087	3.00227	453.608	-5.32594	-7.05813	-13.8132	116.583	-246.478	-162.433	-162.087	3.00227	453.608	-5.32594	-7.05813	-13.8132	116.583	-246.478	-162.433	-162.087
-49.2571	340.037	-29.2368	-35.1981	-5.57544	88.907	-377.317	-350.301	-170.872	-49.2571	340.037	-29.2368	-35.1981	-5.57544	88.907	-377.317	-350.301	-170.872	-49.2571	340.037	-29.2368	-35.1981	-5.57544	88.907	-377.317	-350.301	-170.872
-82.5243	243.19	0.41757	-9.80024	27.5718	56.1572	-378.129	-556.696	-182.915	-82.5243	243.19	0.41757	-9.80024	27.5718	56.1572	-378.129	-556.696	-182.915	-82.5243	243.19	0.41757	-9.80024	27.5718	56.1572	-378.129	-556.696	-182.915
49.3046	188.007	7.25934	-41.681	20.3467	38.903	-227.574	-794.897	-149.29	49.3046	188.007	7.25934	-41.681	20.3467	38.903	-227.574	-794.897	-149.29	49.3046	188.007	7.25934	-41.681	20.3467	38.903	-227.574	-794.897	-149.29
119.287	255.686	22.0874	-77.1448	-91.9095	23.6586	-28.5167	-1591.58	-84.4038	119.287	255.686	22.0874	-77.1448	-91.9095	23.6586	-28.5167	-1591.58	-84.4038	119.287	255.686	22.0874	-77.1448	-91.9095	23.6586	-28.5167	-1591.58	-84.4038
143.757	286.816	-4.7345	-94.5036	-107.25	6.57973	185.318	-1626.29	-51.4717	143.757	286.816	-4.7345	-94.5036	-107.25	6.57973	185.318	-1626.29	-51.4717	143.757	286.816	-4.7345	-94.5036	-107.25	6.57973	185.318	-1626.29	-51.4717
127.416	347.836	-0.0848319	-53.5024	-35.9894	-13.8534	358.84	-679.579	52.6339	127.416	347.836	-0.0848319	-53.5024	-35.9894	-13.8534	358.84	-679.579	52.6339	127.416	347.836	-0.0848319	-53.5024	-35.9894	-13.8534	358.84	-679.579	52.6339
53.9247	479.779	-19.1392	-4.09389	-9.28157	-34.2815	558.779	212.823	116.465	53.9247	479.779	-19.1392	-4.09389	-9.28157	-34.2815	558.779	212.823	116.465	53.9247	479.779	-19.1392	-4.09389	-9.28157	-34.2815	558.779	212.823	116.465
-25.493	598.643	-45.0692	30.8822	0.722681	-33.2108	557.333	631.354	166.873	-25.493	598.643	-45.0692	30.8822	0.722681	-33.2108	557.333	631.354	166.873	-25.493	598.643	-45.0692	30.8822	0.722681	-33.2108	557.333	631.354	166.873
-62.4672	575.608	-37.3763	51.3657	28.0752	-45.0512	559.666	529.954	224.131	-62.4672	575.608	-37.3763	51.3657	28.0752	-45.0512	559.666	529.954	224.131	-62.4672	575.608	-37.3763	51.3657	28.0752	-45.0512	559.666	529.954	224.131
-45.2524	491.654	7.63674	116.086	66.0125	-66.8716	527.466	95.1573	161.168	-45.2524	491.654	7.63674	116.086	66.0125	-66.8716	527.466	95.1573	161.168	-45.2524	491.654	7.63674	116.086	66.0125	-66.8716	527.466	95.1573	161.168
-70.6981	472.584	7.03872	111.157	50.9074	-99.6678	434.762	-264.82	91.9401	-70.6981	472.584	7.03872	111.157	50.9074	-99.6678	434.762	-264.82	91.9401	-70.6981	472.584	7.03872	111.157	50.9074	-99.6678	434.762	-264.82	91.9401
-114.269	482.237	-5.23366	57.7186	33.8086	-137.359	353.929	-590.42	131.33	-114.269	482.237	-5.23366	57.7186	33.8086	-137.359	353.929	-590.42	131.33	-114.269	482.237	-5.23366	57.7186	33.8086	-137.359	353.929	-590.42	131.33
-196.293	558.088	-17.7688	-54.1392	7.82074	-149.509	266.081	-784.856	59.0424	-196.293	558.088	-17.7688	-54.1392	7.82074	-149.509	266.081	-784.856	59.0424	-196.293	558.088	-17.7688	-54.1392	7.82074	-149.509	266.081	-784.856	59.0424
-165.328	601.372	-2.52522	-95.3323	-24.4594	-156.467	262.392	-936.385	76.823	-165.328	601.372	-2.52522	-95.3323	-24.4594	-156.467	262.392	-936.385	76.823	-165.328	601.372	-2.52522	-95.3323	-24.4594	-156.467	262.392	-936.385	76.823
-33.1244	596.743	-35.9405	-119.527	-14.3485	-167.977	195.263	-735.987	246.746	-33.1244	596.743	-35.9405	-119.527	-14.3485	-167.977	195.263	-735.987	246.746	-33.1244	596.743	-35.9405	-119.527	-14.3485	-167.977	195.263	-735.987	246.746
-9.14816	600.895	-66.8264	-106.005	-3.00563	-166.963	102.741	-147.993	220.077	-9.14816	600.895	-66.8264	-106.005	-3.00563	-166.963	102.741	-147.993	220.077	-9.14816	600.895	-66.8264	-106.005	-3.00563	-166.963	102.741	-147.993	220.077
-51.9705	591.07	-85.1959	-135.135	-0.315118	-170.914	31.1618	51.0829	206.076	-51.9705	591.07	-85.1959	-135.135	-0.315118	-170.914	31.1618	51.0829	206.076	-51.9705	591.07	-85.1959	-135.135	-0.315118	-170.914	31.1618	51.0829	206.076
-12.9593	642.626	-49.7416	-88.7466	-15.009	-151.088	-44.7639	121.46	94.9998	-12.9593	642.626	-49.7416	-88.7466	-15.009	-151.088	-44.7639	121.46	94.9998	-12.9593	642.626	-49.7416	-88.7466	-15.009	-151.088	-44.7639	121.46	94.9998
-26.6201	650.014	-69.9212	-77.6954	23.1732	-150.789	-122.486	346.457	-8.97639	-26.6201	650.014	-69.9212	-77.6954	23.1732	-150.789	-122.486	346.457	-8.97639	-26.6201	650.014	-69.9212	-77.6954	23.1732	-150.789	-122.486	346.457	-8.97639
-32.326	655.838	-72.2603	-40.5633	38.7252	-152.481	-228.676	528.156	9.34109	-32.326	655.838	-72.2603	-40.5633	38.7252	-152.481	-228.676	528.156	9.34109	-32.326	655.838	-72.2603	-40.5633	38.7252	-152.481	-228.676	528.156	9.34109
26.5574	569.088	-79.5823	53.2181	4.77874	-141.67	-385.629	700.36	-93.1887	26.5574	569.088	-79.5823	53.2181	4.77874	-141.67	-385.629	700.36	-93.1887	26.5574	569.088	-79.5823	53.2181	4.77874	-141.67	-385.629	700.36	-93.1887
107.303	429.643	-78.4039	106.123	-33.4726	-134.146	-554.827	756.57	-243.516	107.303	429.643	-78.4039	106.123	-33.4726	-134.146	-554.827	756.57	-243.516	107.303	429.643	-78.4039	106.123	-33.4726	-134.146	-554.827	756.57	-243.516
91.441	275.689	-25.894	127.393	-30.7557	-126.257	-623.144	832.666	-239.862	91.441	275.689	-25.894	127.393	-30.7557	-126.257	-623.144	832.666	-239.862	91.441	275.689	-25.894	127.393	-30.7557	-126.257	-623.144	832.666	-239.862
14.5581	116.418	18.7646	109.993	-28.6516	-109.645	-644.361	1041.55	-184.706	14.5581	116.418	18.7646	109.993	-28.6516	-109.645	-644.361	1041.55	-184.706	14.5581	116.418	18.7646	109.993	-28.6516	-109.645	-644.361	1041.55	-184.706
-75.2598	-66.2668	35.4458	126.03	-16.3863	-97.2621	-847.192	1067.85	-108.373	-75.2598	-66.2668	35.4458	126.03	-16.3863	-97.2621	-847.192	1067.85	-108.373	-75.2598	-66.2668	35.4458	126.03	-16.3863	-97.2621	-847.192	1067.85	-108.373
-121.765	-227.31	2.89446	169.083	6.11024	-76.4492	-960.939	1027.09	-94.5607	-121.765	-227.31	2.89446	169.083	6.11024	-76.4492	-960.939	1027.09	-94.5607	-121.765	-227.31	2.89446	169.083	6.11024	-76.4492	-960.939	1027.09	-94.5607
-136.034	-325.84	3.74002	153.017	16.4781	-48.2639	-1024.44	936.16	-134.772	-136.034	-325.84	3.74002	153.017	16.4781	-48.2639	-1024.44	936.16	-134.772	-136.034	-325.84	3.74002	153.017	16.4781	-48.2639	-1024.44	936.16	-134.772
-134.352	-406.651	3.98812	147.33	-43.8261	-39.3092	-982.176	785.942	-195.203	-134.352	-406.651	3.98812	147.33	-43.8261	-39.3092	-982.176	785.942	-195.203	-134.352	-406.651	3.98812	147.33	-43.8261	-39.3092	-982.176	785.942	-195.203
-91.4518	-497.83	-22.7639	142.518	-59.0606	-4.68171	-859.046	641.869	-178.55	-91.4518	-497.83	-22.7639	142.518	-59.0606	-4.68171	-859.046	641.869	-178.55	-91.4518	-497.83	-22.7639	142.518	-59.0606	-4.68171	-859.046	641.869	-178.55
-29.3264	-615.828	-41.4861	74.2379	11.0307	3.5725	-590.299	516.083	-150.112	-29.3264	-615.828	-41.4861	74.2379	11.0307	3.5725	-590.299	516.083	-150.112	-29.3264	-615.828	-41.4861	74.2379	11.0307	3.5725	-590.299	516.083	-150.112
33.91	-760.399	-50.1986	-42.7575	-4.62936	-14.0411	-483.929	429.805	-172.703	33.91	-760.399	-50.1986	-42.7575	-4.62936	-14.0411	-483.929	429.805	-172.703	33.91	-760.399	-50.1986	-42.7575	-4.62936	-14.0411	-483.929	429.805	-172.703
98.366	-912.547	-52.6966	-164.046	-18.6501	-28.3566	-323.154	353.038	-183.958	98.366	-912.547	-52.6966	-164.046	-18.6501	-28.3566	-323.154	353.038	-183.958	98.366	-912.547	-52.6966	-164.046	-18.6501	-28.3566	-323.154	353.038	-183.958
181.784	-1050.16	-79.3938	-174.763	-3.63605	-22.1049	-120.318	297.528	-118.997	181.784	-1050.16	-79.3938	-174.763	-3.63605	-22.1049	-120.318	297.528	-118.997	181.784	-1050.16	-79.3938	-174.763	-3.63605	-22.1049	-120.318	297.528	-118.997
265.584	-1191.62	-17.2019	-102.954	36.5959	-13.2869	21.5785	231.2	-15.9139	265.584	-1191.62	-17.2019	-102.954	36.5959	-13.2869	21.5785	231.2	-15.9139	265.584	-1191.62	-17.2019	-102.954	36.5959	-13.2869	21.5785	231.2	-15.9139
345.27	-1293.99	14.9618	-14.5996	75.1151	3.98034	122.67	203.779	-56.8478	345.27	-1293.99	14.9618	-14.5996	75.1151	3.98034	122.67	203.779	-56.8478	345.27	-1293.99	14.9618	-14.5996	75.1151	3.98034	122.67	203.779	-56.8478
396.759	-1359.33	40.2589	-40.3265	94.4764	15.3285	213.086	138.59	88.6332	396.759	-1359.33	40.2589	-40.3265	94.4764	15.3285	213.086	138.59	88.6332	396.759	-1359.33	40.2589	-40.3265	94.4764	15.3285	213.086	138.59	88.6332
373.214	-1453.28	12.8142	-77.7831	70.4538	33.5708	277.215	91.7311	121.551	373.214	-1453.28	12.8142	-77.7831	70.4538	33.5708	277.215	91.7311	121.551	373.214	-1453.28	12.8142	-77.7831	70.4538	33.5708	277.215	91.7311	121.551
348.719	-1367.6	-44.4752	-58.1871	62.7824	44.6672	334.004	55.0264	66.528	348.719	-1367.6	-44.4752	-58.1871	62.7824	44.6672	334.004	55.0264	66.528	348.719	-1367.6	-44.4752	-58.1871	62.7824	44.6672	334.004	55.0264	66.528
337.331	-1273.71	-37.4356	-27.6544	32.5953	40.2851	357.085	-21.9931	134.249	337.331	-1273.71	-37.4356	-27.6544	32.5953	40.2851	357.085	-21.9931	134.249	337.331	-1273.71	-37.4356	-27.6544	32.5953	40.2851	357.085	-21.9931	134.249
330.012	-1307.45	-31.4713	-8.94369	27.4423	17.0207	335.096	-96.1294	169.119	330.012	-1307.45	-31.4713	-8.94369	27.4423	17.0207	335.096	-96.1294	169.119	330.012	-1307.45	-31.4713	-8.94369	27.4423	17.0207	335.096	-96.1294	169.119
322.934	-1256.95	-9.7126	-38.2209	32.1294	20.4995	322.35	-140.5	9.62607	322.934	-1256.95	-9.7126	-38.2209	32.1294	20.4995	322.35	-140.5	9.62607	322.934	-1256.95	-9.7126	-38.2209	32.1294	20.4995	322.35	-140.5	9.62607
302.804	-1176.55	-56.0974	-8.48543	-33.1119	9.05456	298.38	-202.394	93.894	302.804	-1176.55	-56.0974	-8.48543	-33.1119	9.05456	298.38	-202.394	93.894	302.804	-1176.55	-56.0974	-8.48543	-33.1119	9.05456	298.38	-202.394	93.894
220.658	-1039.97	-100.015	25.8872	-72.5488	14.0828	245.416	-203.51	54.3598	220.658	-1039.97	-100.015	25.8872	-72.5488	14.0828	245.416	-203.51	54.3598	220.658	-1039.97	-100.015	25.8872	-72.5488	14.0828	245.416	-203.51	54.3598
168.009	-901.861	-47.4286	64.1542	-58.1094	35.9221	263.258	-167.643	-3.17711	168.009	-901.861	-47.4286	64.1542	-58.1094	35.9221	263.258	-167.643	-3.17711	168.009	-901.861	-47.4286	64.1542	-58.1094	35.9221	263.258	-167.643	-3.17711
69.1109	-706.049	-52.1786	24.4238	-32.702	62.949	244.732	-184.858	-30.3474	69.1109	-706.049	-52.1786	24.4238	-32.702	62.949	244.732	-184.858	-30.3474	69.1109	-706.049	-52.1786	24.4238	-32.702	62.949	244.732	-184.858	-30.3474
-8.18517	-481.625	42.7218	28.8051	-6.18883	86.5355	205.287	-210.078	13.273	-8.18517	-481.625	42.7218	28.8051	-6.18883	86.5355	205.287	-210.078	13.273	-8.18517	-481.625	42.7218	28.8051	-6.18883	86.5355	205.287	-210.078	13.273
-138.316	-240.443	42.1084	45.2707	31.0865	88.9503	178.98	-228.265	-25.2891	-138.316	-240.443	42.1084	45.2707	31.0865	88.9503	178.98	-228.265	-25.2891	-138.316	-240.443	42.1084	45.2707	31.0865	88.9503	178.98	-228.265	-25.2891
-243.819	-33.6355	25.3711	39.2212	9.54864	117.921	161.824	-75.7022	-13.4989	-243.819	-33.6355	25.3711	39.2212	9.54864	117.921	161.824	-75.7022	-13.4989	-243.819	-33.6355	25.3711	39.2212	9.54864	117.921	161.824	-75.7022	-13.4989
-340.66	143.516	-3.58496	2.06741	-4.06977	152.58	152.819	-290.772	10.4883	-340.66	143.516	-3.58496	2.06741	-4.06977	152.58	152.819	-290.772	10.4883	-340.66	143.516	-3.58496	2.06741	-4.06977	152.58	152.819	-290.772	10.4883
-436.369	254.521	-91.929	-22.98	-28.2353	217.733	149.199	-314.841	-45.1421	-436.369	254.521	-91.929	-22.98	-28.2353	217.733	149.199	-314.841	-45.1421	-436.369	254.521	-91.929	-22.98	-28.2353	217.733	149.199	-314.841	-45.1421
-499.698	317.959	-152.337	-6.94921	-20.1851	214.532	147.035	-330.396	-31.311	-499.698	317.959	-152.337	-6.94921	-20.1851	214.532	147.035	-330.396	-31.311	-499.698	317.959	-152.337	-6.94921	-20.1851	214.532	147.035	-330.396	-31.311
-536.647	409.5	-246.874	30.2016	17.2004	174.669	127.588	-307.951	-44.5848	-536.647	409.5	-246.874	30.2016	17.2004	174.669	127.588	-307.951	-44.5848	-536.647	409.5	-246.874	30.2016	17.2004	174.669	127.588	-307.951	-44.5848
-520.216	545.828	-353.461	-10.4778	25.5024	154.929	138.581	-221.28	-79.7804	-520.216	545.828	-353.461	-10.4778	25.5024	154.929	138.581	-221.28	-79.7804	-520.216	545.828	-353.461	-10.4778	25.5024	154.929	138.581	-221.28	-79.7804
-402.826	715.38	-260.18	-21.5597	-2.25895	120.886	183.357	-234.177	-27.5477	-402.826	715.38	-260.18	-21.5597	-2.25895	120.886	183.357	-234.177	-27.5477	-402.826	715.38	-260.18	-21.5597	-2.25895	120.886	183.357	-234.177	-27.5477
-352.712	749.677	-186.121	-33.6546	-19.3646	113.141	206.884	-241.49	5.50776	-352.712	749.677	-186.121	-33.6546	-19.3646	113.141	206.884	-241.49	5.50776	-352.712	749.677	-186.121	-33.6546	-19.3646	113.141	206.884	-241.49	5.50776
-355.626	666.376	-201.659	-57.9166	-13.6592	126.743	268.829	-175.72	109.256	-355.626	666.376	-201.659	-57.9166	-13.6592	126.743	268.829	-175.72	109.256	-355.626	666.376	-201.659	-57.9166	-13.6592	126.743	268.829	-175.72	109.256
-369.573	624.255	-161.357	-26.1398	-2.14065	141.509	309.614	-194.11	129.142	-369.573	624.255	-161.357	-26.1398	-2.14065	141.509	309.614	-194.11	129.142	-369.573	624.255	-161.357	-26.1398	-2.14065	141.509	309.614	-194.11	129.142
-300.404	657.276	81.706	12.7643	-12.7224	147.76	214.484	-226.199	260.312	-300.404	657.276	81.706	12.7643	-12.7224	147.76	214.484	-226.199	260.312	-300.404	657.276	81.706	12.7643	-12.7224	147.76	214.484	-226.199	260.312
-201.064	727.413	276.582	48.2275	-20.7347	120.68	205.64	-206.61	377.784	-201.064	727.413	276.582	48.2275	-20.7347	120.68	205.64	-206.61	377.784	-201.064	727.413	276.582	48.2275	-20.7347	120.68	205.64	-206.61	377.784
-139.915	774.732	250.923	27.8245	-4.64976	62.4593	273.903	-200.402	332.861	-139.915	774.732	250.923	27.8245	-4.64976	62.4593	273.903	-200.402	332.861	-139.915	774.732	250.923	27.8245	-4.64976	62.4593	273.903	-200.402	332.861
-71.9633	847.804	184.956	-9.23443	13.3032	71.2054	290.839	-204.29	214.285	-71.9633	847.804	184.956	-9.23443	13.3032	71.2054	290.839	-204.29	214.285	-71.9633	847.804	184.956	-9.23443	13.3032	71.2054	290.839	-204.29	214.285
-113.756	928.174	96.8392	-81.5464	17.9699	84.6955	267.972	-211.212	105.248	-113.756	928.174	96.8392	-81.5464	17.9699	84.6955	267.972	-211.212	105.248	-113.756	928.174	96.8392	-81.5464	17.9699	84.6955	267.972	-211.212	105.248
-58.8058	965.532	-53.3667	-143.297	-4.23161	76.6693	183.065	-106.045	264.88	-58.8058	965.532	-53.3667	-143.297	-4.23161	76.6693	183.065	-106.045	264.88	-58.8058	965.532	-53.3667	-143.297	-4.23161	76.6693	183.065	-106.045	264.88
27.5367	973.816	-96.2338	-63.2635	7.75452	30.3214	48.5131	-78.8194	162.964	27.5367	973.816	-96.2338	-63.2635	7.75452	30.3214	48.5131	-78.8194	162.964	27.5367	973.816	-96.2338	-63.2635	7.75452	30.3214	48.5131	-78.8194	162.964
41.49	938.704	-191.722	35.5927	30.1301	-41.59	-52.7633	-172.787	-36.9227	41.49	938.704	-191.722	35.5927	30.1301	-41.59	-52.7633	-172.787	-36.9227	41.49	938.704	-191.722	35.5927	30.1301	-41.59	-52.7633	-172.787	-36.9227
72.0037	881.532	-141.199	17.0685	68.8966	-96.6392	-63.3788	-184.859	-105.058	72.0037	881.532	-141.199	17.0685	68.8966	-96.6392	-63.3788	-184.859	-105.058	72.0037	881.532	-141.199	17.0685	68.8966	-96.6392	-63.3788	-184.859	-105.058
158.654	807.018	27.1728	-48.2657	59.123	-160.762	-71.5085	-229.138	-96.1223	158.654	807.018	27.1728	-48.2657	59.123	-160.762	-71.5085	-229.138	-96.1223	158.654	807.018	27.1728	-48.2657	59.123	-160.762	-71.5085	-229.138	-96.1223
170.397	741.917	45.4433	-66.5958	0.247401	-180.656	-85.7107	-105.396	11.1675	170.397	741.917	45.4433	-66.5958	0.247401	-180.656	-85.7107	-105.396	11.1675	170.397	741.917	45.4433	-66.5958	0.247401	-180.656	-85.7107	-105.396	11.1675
172.815	699.735	7.28618	-9.63965	-23.8072	-210.001	-121.294	-104.08	176.54	172.815	699.735	7.28618	-9.63965	-23.8072	-210.001	-121.294	-104.08	176.54	172.815	699.735	7.28618	-9.63965	-23.8072	-210.001	-121.294	-104.08	176.54
153.524	645.69	3.19718	-17.4747	-56.0959	-235.058	-97.1056	-144.516	49.2242	153.524	645.69	3.19718	-17.4747	-56.0959	-235.058	-97.1056	-144.516	49.2242	153.524	645.69	3.19718	-17.4747	-56.0959	-235.058	-97.1056	-144.516	49.2242
103.873	558.509	12.2774	-44.2432	-22.3478	-243.663	-41.8992	-160.45	-118.416	103.873	558.509	12.2774	-44.2432	-22.3478	-243.663	-41.8992	-160.45	-118.416	103.873	558.509	12.2774	-44.2432	-22.3478	-243.663	-41.8992	-160.45	-118.416
120.259	494.446	3.7637	-18.9213	-50.3662	-205.714	6.98147	-141.109	-157.731	120.259	494.446	3.7637	-18.9213	-50.3662	-205.714	6.98147	-141.109	-157.731	120.259	494.446	3.7637	-18.9213	-50.3662	-205.714	6.98147	-141.109	-157.731
122.949	413.998	-16.0156	38.2695	-75.9983	-118.365	33.4098	-169.583	-153.974	122.949	413.998	-16.0156	38.2695	-75.9983	-118.365	33.4098	-169.583	-153.974	122.949	413.998	-16.0156	38.2695	-75.9983	-118.365	33.4098	-169.583	-153.974
132.908	251.207	-53.8133	51.456	-63.7055	-39.4085	123.915	-125.972	-196.238	132.908	251.207	-53.8133	51.456	-63.7055	-39.4085	123.915	-125.972	-196.238	132.908	251.207	-53.8133	51.456	-63.7055	-39.4085	123.915	-125.972	-196.238
119.686	170.027	-75.6597	102.399	-37.961	-65.811	147.913	34.3056	-223.099	119.686	170.027	-75.6597	102.399	-37.961	-65.811	147.913	34.3056	-223.099	119.686	170.027	-75.6597	102.399	-37.961	-65.811	147.913	34.3056	-223.099
61.1491	101.319	-72.1569	165.309	5.93139	-113.482	32.1262	80.8445	-294.835	61.1491	101.319	-72.1569	165.309	5.93139	-113.482	32.1262	80.8445	-294.835	61.1491	101.319	-72.1569	165.309	5.93139	-113.482	32.1262	80.8445	-294.835
60.0765	45.2699	-77.5632	146.768	69.6481	-92.1975	-71.8953	48.1436	-311.735	60.0765	45.2699	-77.5632	146.768	69.6481	-92.1975	-71.8953	48.1436	-311.735	60.0765	45.2699	-77.5632	146.768	69.6481	-92.1975	-71.8953	48.1436	-311.735
184.099	38.092	-96.3312	130.392	68.5695	-46.4249	-91.37	133.951	-291.48	184.099	38.092	-96.3312	130.392	68.5695	-46.4249	-91.37	133.951	-291.48	184.099	38.092	-96.3312	130.392	68.5695	-46.4249	-91.37	133.951	-291.48
290.874	-23.6335	-49.275	153.587	114.035	-22.1621	-199.016	81.1644	-298.306	290.874	-23.6335	-49.275	153.587	114.035	-22.1621	-199.016	81.1644	-298.306	290.874	-23.6335	-49.275	153.587	114.035	-22.1621	-199.016	81.1644	-298.306
317.984	-20.3027	24.2921	164.115	109.877	-3.43437	-319.426	-317.877	-259.823	317.984	-20.3027	24.2921	164.115	109.877	-3.43437	-319.426	-317.877	-259.823	317.984	-20.3027	24.2921	164.115	109.877	-3.43437	-319.426	-317.877	-259.823
290.994	-27.5934	-33.4016	47.9925	87.3859	45.9798	-388.762	-191.572	-177.431	290.994	-27.5934	-33.4016	47.9925	87.3859	45.9798	-388.762	-191.572	-177.431	290.994	-27.5934	-33.4016	47.9925	87.3859	45.9798	-388.762	-191.572	-177.431
195.004	-58.5455	-53.0819	-5.1484	72.4202	45.0168	-409.007	-2.19178	-86.0629	195.004	-58.5455	-53.0819	-5.1484	72.4202	45.0168	-409.007	-2.19178	-86.0629	195.004	-58.5455	-53.0819	-5.1484	72.4202	45.0168	-409.007	-2.19178	-86.0629
132.622	-103.938	-17.4977	-77.3445	22.6058	-16.2286	-363.082	37.4433	1.64059	132.622	-103.938	-17.4977	-77.3445	22.6058	-16.2286	-363.082	37.4433	1.64059	132.622	-103.938	-17.4977	-77.3445	22.6058	-16.2286	-363.082	37.4433	1.64059
92.0547	-145.148	-31.4493	-207.793	-18.1622	-74.6511	-288.84	-27.6319	51.6975	92.0547	-145.148	-31.4493	-207.793	-18.1622	-74.6511	-288.84	-27.6319	51.6975	92.0547	-145.148	-31.4493	-207.793	-18.1622	-74.6511	-288.84	-27.6319	51.6975
55.22	-147.674	-5.56544	-259.081	-17.3993	-110.39	-193.601	-14.7579	103.084	55.22	-147.674	-5.56544	-259.081	-17.3993	-110.39	-193.601	-14.7579	103.084	55.22	-147.674	-5.56544	-259.081	-17.3993	-110.39	-193.601	-14.7579	103.084
-43.1118	-163.498	8.34315	-184.61	-39.9765	-121.561	-89.2501	381.572	191.327	-43.1118	-163.498	8.34315	-184.61	-39.9765	-121.561	-89.2501	381.572	191.327	-43.1118	-163.498	8.34315	-184.61	-39.9765	-121.561	-89.2501	381.572	191.327
-126.249	-162.467	12.1519	-106.832	-13.8111	-80.5614	13.1274	113.826	194.409	-126.249	-162.467	12.1519	-106.832	-13.8111	-80.5614	13.1274	113.826	194.409	-126.249	-162.467	12.1519	-106.832	-13.8111	-80.5614	13.1274	113.826	194.409
-112.881	-141.035	23.7659	-78.1031	-10.6274	-29.9329	52.4518	-147.007	207.962	-112.881	-141.035	23.7659	-78.1031	-10.6274	-29.9329	52.4518	-147.007	207.962	-112.881	-141.035	23.7659	-78.1031	-10.6274	-29.9329	52.4518	-147.007	207.962
-84.2339	-141.438	57.5548	-16.2883	-16.5399	-39.0246	103.475	-137.657	172.403	-84.2339	-141.438	57.5548	-16.2883	-16.5399	-39.0246	103.475	-137.657	172.403	-84.2339	-141.438	57.5548	-16.2883	-16.5399	-39.0246	103.475	-137.657	172.403
-114.898	-75.5702	98.5632	116.338	-1.54283	-48.793	89.0679	5.70924	156.953	-114.898	-75.5702	98.5632	116.338	-1.54283	-48.793	89.0679	5.70924	156.953	-114.898	-75.5702	98.5632	116.338	-1.54283	-48.793	89.0679	5.70924	156.953
-132.354	-150.882	222.782	213.029	0.0877773	-59.9118	114.759	17.8208	131.573	-132.354	-150.882	222.782	213.029	0.0877773	-59.9118	114.759	17.8208	131.573	-132.354	-150.882	222.782	213.029	0.0877773	-59.9118	114.759	17.8208	131.573
-90.122	-233.175	125.605	209.753	38.4068	-47.7104	154.653	-30.3935	126.305	-90.122	-233.175	125.605	209.753	38.4068	-47.7104	154.653	-30.3935	126.305	-90.122	-233.175	125.605	209.753	38.4068	-47.7104	154.653	-30.3935	126.305
-0.862449	-237.627	57.6654	107.074	44.5739	-24.5732	155.474	-72.1877	72.7761	-0.862449	-237.627	57.6654	107.074	44.5739	-24.5732	155.474	-72.1877	72.7761	-0.862449	-237.627	57.6654	107.074	44.5739	-24.5732	155.474	-72.1877	72.7761
-5.18139	-223.736	67.0033	38.8132	10.5036	-0.584604	43.7731	-71.3262	-12.0889	-5.18139	-223.736	67.0033	38.8132	10.5036	-0.584604	43.7731	-71.3262	-12.0889	-5.18139	-223.736	67.0033	38.8132	10.5036	-0.584604	43.7731	-71.3262	-12.0889
5.60444	-207.452	68.9128	75.4033	-8.57404	35.4942	-55.0373	-100.488	-15.7844	5.60444	-207.452	68.9128	75.4033	-8.57404	35.4942	-55.0373	-100.488	-15.7844	5.60444	-207.452	68.9128	75.4033	-8.57404	35.4942	-55.0373	-100.488	-15.7844
-65.7904	-192.746	35.5283	33.489	-7.10226	80.3147	-95.7049	-37.8537	-6.74609	-65.7904	-192.746	35.5283	33.489	-7.10226	80.3147	-95.7049	-37.8537	-6.74609	-65.7904	-192.746	35.5283	33.489	-7.10226	80.3147	-95.7049	-37.8537	-6.74609
-109.711	-224.294	7.62606	-120.083	-5.19759	155.42	-126.529	63.2271	-26.7669	-109.711	-224.294	7.62606	-120.083	-5.19759	155.42	-126.529	63.2271	-26.7669	-109.711	-224.294	7.62606	-120.083	-5.19759	155.42	-126.529	63.2271	-26.7669
-140.68	-320.384	-36.6395	-234.2	-6.8951	188.725	-182.626	189.503	-35.9377	-140.68	-320.384	-36.6395	-234.2	-6.8951	188.725	-182.626	189.503	-35.9377	-140.68	-320.384	-36.6395	-234.2	-6.8951	188.725	-182.626	189.503	-35.9377
-135.05	-382.79	-9.60651	-279.083	-28.6391	211.408	-181.312	242.299	-1.94407	-135.05	-382.79	-9.60651	-279.083	-28.6391	211.408	-181.312	242.299	-1.94407	-135.05	-382.79	-9.60651	-279.083	-28.6391	211.408	-181.312	242.299	-1.94407
-136.275	-410.746	-76.3124	-352.115	-18.0732	185.425	-167.134	254.9	-36.8448	-136.275	-410.746	-76.3124	-352.115	-18.0732	185.425	-167.134	254.9	-36.8448	-136.275	-410.746	-76.3124	-352.115	-18.0732	185.425	-167.134	254.9	-36.8448
-111.61	-422.782	-72.6797	-300.526	41.9123	170.032	-149.88	240.554	1.03802	-111.61	-422.782	-72.6797	-300.526	41.9123	170.032	-149.88	240.554	1.03802	-111.61	-422.782	-72.6797	-300.526	41.9123	170.032	-149.88	240.554	1.03802
-82.3885	-404.717	-18.6404	-252.095	-35.2387	150.71	-115.93	216.606	-12.9363	-82.3885	-404.717	-18.6404	-252.095	-35.2387	150.71	-115.93	216.606	-12.9363	-82.3885	-404.717	-18.6404	-252.095	-35.2387	150.71	-115.93	216.606	-12.9363
-33.1043	-359.597	-63.9012	-180.624	-46.0359	125.35	-52.5704	198.045	-0.277828	-33.1043	-359.597	-63.9012	-180.624	-46.0359	125.35	-52.5704	198.045	-0.277828	-33.1043	-359.597	-63.9012	-180.624	-46.0359	125.35	-52.5704	198.045	-0.277828
31.9497	-353.635	-80.0894	-155.093	-53.6173	132.95	12.2873	158.531	-24.5002	31.9497	-353.635	-80.0894	-155.093	-53.6173	132.95	12.2873	158.531	-24.5002	31.9497	-353.635	-80.0894	-155.093	-53.6173	132.95	12.2873	158.531	-24.5002
70.1989	-388.502	-88.6453	-99.5106	-30.8432	114.41	100.614	137.32	-93.2998	70.1989	-388.502	-88.6453	-99.5106	-30.8432	114.41	100.614	137.32	-93.2998	70.1989	-388.502	-88.6453	-99.5106	-30.8432	114.41	100.614	137.32	-93.2998
107.566	-377.186	-154.052	7.07602	-10.5142	70.0593	184.046	92.8027	-72.9071	107.566	-377.186	-154.052	7.07602	-10.5142	70.0593	184.046	92.8027	-72.9071	107.566	-377.186	-154.052	7.07602	-10.5142	70.0593	184.046	92.8027	-72.9071
131.108	-481.195	-138.599	152.018	30.0826	67.521	263.142	115.106	-68.5094	131.108	-481.195	-138.599	152.018	30.0826	67.521	263.142	115.106	-68.5094	131.108	-481.195	-138.599	152.018	30.0826	67.521	263.142	115.106	-68.5094
141.058	-500.101	-55.3639	260.536	39.0766	75.7116	337.334	65.6594	-37.1413	141.058	-500.101	-55.3639	260.536	39.0766	75.7116	337.334	65.6594	-37.1413	141.058	-500.101	-55.3639	260.536	39.0766	75.7116	337.334	65.6594	-37.1413
156.083	-538.737	-159.899	288.422	48.0048	106.492	412.479	22.7086	-4.70166	156.083	-538.737	-159.899	288.422	48.0048	106.492	412.479	22.7086	-4.70166	156.083	-538.737	-159.899	288.422	48.0048	106.492	412.479	22.7086	-4.70166
182.479	-584.209	-157.034	304.171	20.9825	108.865	471.896	-6.30152	0.285182	182.479	-584.209	-157.034	304.171	20.9825	108.865	471.896	-6.30152	0.285182	182.479	-584.209	-157.034	304.171	20.9825	108.865	471.896	-6.30152	0.285182
167.572	-602.158	-189.058	230.432	-0.812585	66.0997	541.241	-157.343	2.65001	167.572	-602.158	-189.058	230.432	-0.812585	66.0997	541.241	-157.343	2.65001	167.572	-602.158	-189.058	230.432	-0.812585	66.0997	541.241	-157.343	2.65001
135.647	-607.338	-237.152	147.565	-16.6176	28.2141	560.468	-125.208	-41.9342	135.647	-607.338	-237.152	147.565	-16.6176	28.2141	560.468	-125.208	-41.9342	135.647	-607.338	-237.152	147.565	-16.6176	28.2141	560.468	-125.208	-41.9342
131.894	-589.855	-261.075	144.885	-1.19391	-29.066	607.205	-61.2876	56.9441	131.894	-589.855	-261.075	144.885	-1.19391	-29.066	607.205	-61.2876	56.9441	131.894	-589.855	-261.075	144.885	-1.19391	-29.066	607.205	-61.2876	56.9441
105.472	-574.496	-211.635	187.55	-6.18142	-58.3694	650.624	-57.3089	113.43	105.472	-574.496	-211.635	187.55	-6.18142	-58.3694	650.624	-57.3089	113.43	105.472	-574.496	-211.635	187.55	-6.18142	-58.3694	650.624	-57.3089	113.43
75.2168	-538.818	-188.377	116.747	-9.23306	-81.1689	658.45	-0.143797	134.441	75.2168	-538.818	-188.377	116.747	-9.23306	-81.1689	658.45	-0.143797	134.441	75.2168	-538.818	-188.377	116.747	-9.23306	-81.1689	658.45	-0.143797	134.441
56.8892	-470.376	-160.092	-7.8487	-47.202	-94.7397	658.548	46.6158	116.572	56.8892	-470.376	-160.092	-7.8487	-47.202	-94.7397	658.548	46.6158	116.572	56.8892	-470.376	-160.092	-7.8487	-47.202	-94.7397	658.548	46.6158	116.572
28.0961	-396.692	-167.19	-38.4244	-41.99	-126.411	630.23	45.8734	67.1607	28.0961	-396.692	-167.19	-38.4244	-41.99	-126.411	630.23	45.8734	67.1607	28.0961	-396.692	-167.19	-38.4244	-41.99	-126.411	630.23	45.8734	67.1607
47.2092	-322.323	-125.857	10.9045	-30.7103	-153.986	596.155	39.5142	70.99	47.2092	-322.323	-125.857	10.9045	-30.7103	-153.986	596.155	39.5142	70.99	47.2092	-322.323	-125.857	10.9045	-30.7103	-153.986	596.155	39.5142	70.99
24.8236	-259.169	-62.5468	96.9794	-5.60376	-171.858	545.704	101.043	19.8841	24.8236	-259.169	-62.5468	96.9794	-5.60376	-171.858	545.704	101.043	19.8841	24.8236	-259.169	-62.5468	96.9794	-5.60376	-171.858	545.704	101.043	19.8841
-5.69036	-195.873	-38.7236	148.108	-27.1996	-189.657	505.615	59.7549	-39.3035	-5.69036	-195.873	-38.7236	148.108	-27.1996	-189.657	505.615	59.7549	-39.3035	-5.69036	-195.873	-38.7236	148.108	-27.1996	-189.657	505.615	59.7549	-39.3035
-65.5286	-136.822	-3.48454	133.887	4.42654	-204.009	477.644	-17.5959	-21.5436	-65.5286	-136.822	-3.48454	133.887	4.42654	-204.009	477.644	-17.5959	-21.5436	-65.5286	-136.822	-3.48454	133.887	4.42654	-204.009	477.644	-17.5959	-21.5436
-76.4893	-88.9421	44.8507	120.819	20.7399	-214.17	448.169	-134.166	-64.7889	-76.4893	-88.9421	44.8507	120.819	20.7399	-214.17	448.169	-134.166	-64.7889	-76.4893	-88.9421	44.8507	120.819	20.7399	-214.17	448.169	-134.166	-64.7889
-112.605	-18.6656	89.0193	148.226	31.8517	-209.376	376.293	-165.579	-106.104	-112.605	-18.6656	89.0193	148.226	31.8517	-209.376	376.293	-165.579	-106.104	-112.605	-18.6656	89.0193	148.226	31.8517	-209.376	376.293	-165.579	-106.104
-143.363	106.458	-50.3519	89.9451	32.9794	-209.666	323.999	-179.711	-66.9739	-143.363	106.458	-50.3519	89.9451	32.9794	-209.666	323.999	-179.711	-66.9739	-143.363	106.458	-50.3519	89.9451	32.9794	-209.666	323.999	-179.711	-66.9739
-159.917	164.729	-49.6592	-44.5313	21.9377	-219.435	243.347	-131.804	-79.6284	-159.917	164.729	-49.6592	-44.5313	21.9377	-219.435	243.347	-131.804	-79.6284	-159.917	164.729	-49.6592	-44.5313	21.9377	-219.435	243.347	-131.804	-79.6284
-210.935	153.433	-38.375	-134.653	46.2956	-215.77	181.637	-46.9198	-75.933	-210.935	153.433	-38.375	-134.653	46.2956	-215.77	181.637	-46.9198	-75.933	-210.935	153.433	-38.375	-134.653	46.2956	-215.77	181.637	-46.9198	-75.933
-255.84	117.24	-7.25302	-115.079	42.3965	-173.226	200.038	15.9577	-75.5473	-255.84	117.24	-7.25302	-115.079	42.3965	-173.226	200.038	15.9577	-75.5473	-255.84	117.24	-7.25302	-115.079	42.3965	-173.226	200.038	15.9577	-75.5473
-272.688	145.538	22.1467	-90.6929	-52.1209	-135.005	179.976	59.2642	-74.8457	-272.688	145.538	22.1467	-90.6929	-52.1209	-135.005	179.976	59.2642	-74.8457	-272.688	145.538	22.1467	-90.6929	-52.1209	-135.005	179.976	59.2642	-74.8457
-217.629	168.357	61.4324	-106.985	-98.1569	-118.336	140.157	109.304	-9.98749	-217.629	168.357	61.4324	-106.985	-98.1569	-118.336	140.157	109.304	-9.98749	-217.629	168.357	61.4324	-106.985	-98.1569	-118.336	140.157	109.304	-9.98749
-185.758	213.094	-15.8359	-140.389	-79.6502	-94.2196	30.7393	150.997	4.11402	-185.758	213.094	-15.8359	-140.389	-79.6502	-94.2196	30.7393	150.997	4.11402	-185.758	213.094	-15.8359	-140.389	-79.6502	-94.2196	30.7393	150.997	4.11402
-152.345	296.758	-35.0352	-106.072	-55.7614	-34.3171	-48.1262	185.056	72.6315	-152.345	296.758	-35.0352	-106.072	-55.7614	-34.3171	-48.1262	185.056	72.6315	-152.345	296.758	-35.0352	-106.072	-55.7614	-34.3171	-48.1262	185.056	72.6315
-74.9514	342.14	-29.3624	-19.7484	-9.1976	-23.163	-65.6978	206.494	2.3885	-74.9514	342.14	-29.3624	-19.7484	-9.1976	-23.163	-65.6978	206.494	2.3885	-74.9514	342.14	-29.3624	-19.7484	-9.1976	-23.163	-65.6978	206.494	2.3885
-41.7857	379.469	-31.4519	8.7631	33.4807	19.0903	-62.6429	167.093	7.07354	-41.7857	379.469	-31.4519	8.7631	33.4807	19.0903	-62.6429	167.093	7.07354	-41.7857	379.469	-31.4519	8.7631	33.4807	19.0903	-62.6429	167.093	7.07354
-2.71995	461.612	23.5625	-76.492	33.4205	30.5013	-73.0305	128.994	50.5282	-2.71995	461.612	23.5625	-76.492	33.4205	30.5013	-73.0305	128.994	50.5282	-2.71995	461.612	23.5625	-76.492	33.4205	30.5013	-73.0305	128.994	50.5282
28.3126	490.826	41.3085	-72.8719	35.6124	26.3282	-90.1533	81.6998	-7.36967	28.3126	490.826	41.3085	-72.8719	35.6124	26.3282	-90.1533	81.6998	-7.36967	28.3126	490.826	41.3085	-72.8719	35.6124	26.3282	-90.1533	81.6998	-7.36967
27.2341	518.383	-38.8412	-62.1769	52.0428	18.7863	-65.6593	45.4008	-38.7196	27.2341	518.383	-38.8412	-62.1769	52.0428	18.7863	-65.6593	45.4008	-38.7196	27.2341	518.383	-38.8412	-62.1769	52.0428	18.7863	-65.6593	45.4008	-38.7196
58.3669	539.519	-129.941	-58.0324	36.1445	13.426	-34.6664	48.3188	42.1634	58.3669	539.519	-129.941	-58.0324	36.1445	13.426	-34.6664	48.3188	42.1634	58.3669	539.519	-129.941	-58.0324	36.1445	13.426	-34.6664	48.3188	42.1634
46.0674	600.043	-52.4866	-107.039	36.6607	-7.12091	-40.0317	49.2784	92.9672	46.0674	600.043	-52.4866	-107.039	36.6607	-7.12091	-40.0317	49.2784	92.9672	46.0674	600.043	-52.4866	-107.039	36.6607	-7.12091	-40.0317	49.2784	92.9672
-53.2521	621.851	-62.8055	-106.626	19.4803	13.6696	-32.3017	35.5046	134.351	-53.2521	621.851	-62.8055	-106.626	19.4803	13.6696	-32.3017	35.5046	134.351	-53.2521	621.851	-62.8055	-106.626	19.4803	13.6696	-32.3017	35.5046	134.351
-111.553	580.307	-2.28428	-33.236	-20.6366	12.078	-43.5081	34.5214	132.112	-111.553	580.307	-2.28428	-33.236	-20.6366	12.078	-43.5081	34.5214	132.112	-111.553	580.307	-2.28428	-33.236	-20.6366	12.078	-43.5081	34.5214	132.112
-1.16348	555.235	41.367	11.414	-48.8753	42.1361	-54.8686	21.4122	100.244	-1.16348	555.235	41.367	11.414	-48.8753	42.1361	-54.8686	21.4122	100.244	-1.16348	555.235	41.367	11.414	-48.8753	42.1361	-54.8686	21.4122	100.244
101.148	500.388	12.7761	64.607	-12.8749	47.0222	-73.0029	-2.86573	46.7492	101.148	500.388	12.7761	64.607	-12.8749	47.0222	-73.0029	-2.86573	46.7492	101.148	500.388	12.7761	64.607	-12.8749	47.0222	-73.0029	-2.86573	46.7492
194.043	493.384	17.2268	120.728	26.2072	55.7909	-86.1844	5.31095	31.7041	194.043	493.384	17.2268	120.728	26.2072	55.7909	-86.1844	5.31095	31.7041	194.043	493.384	17.2268	120.728	26.2072	55.7909	-86.1844	5.31095	31.7041
202.913	484.523	62.1846	161.778	17.9456	64.7003	-88.6511	-5.57951	41.5641	202.913	484.523	62.1846	161.778	17.9456	64.7003	-88.6511	-5.57951	41.5641	202.913	484.523	62.1846	161.778	17.9456	64.7003	-88.6511	-5.57951	41.5641
169.181	423.921	85.6622	196.641	-6.5553	63.7168	-110.455	-2.1021	2.82178	169.181	423.921	85.6622	196.641	-6.5553	63.7168	-110.455	-2.1021	2.82178	169.181	423.921	85.6622	196.641	-6.5553	63.7168	-110.455	-2.1021	2.82178
103.631	381.045	-36.0424	136.306	-36.9581	85.3892	-193.554	-16.8719	-29.2016	103.631	381.045	-36.0424	136.306	-36.9581	85.3892	-193.554	-16.8719	-29.2016	103.631	381.045	-36.0424	136.306	-36.9581	85.3892	-193.554	-16.8719	-29.2016
37.5668	307.469	-106.922	38.8224	-18.9865	96.3429	-281.45	-32.7796	-91.5995	37.5668	307.469	-106.922	38.8224	-18.9865	96.3429	-281.45	-32.7796	-91.5995	37.5668	307.469	-106.922	38.8224	-18.9865	96.3429	-281.45	-32.7796	-91.5995
-12.6547	294.604	-121.915	49.2558	-2.00401	98.9591	-335.382	-14.2631	-74.7644	-12.6547	294.604	-121.915	49.2558	-2.00401	98.9591	-335.382	-14.2631	-74.7644	-12.6547	294.604	-121.915	49.2558	-2.00401	98.9591	-335.382	-14.2631	-74.7644
-31.0201	273.135	-92.144	67.3339	2.38076	123.929	-239.177	12.8393	85.4738	-31.0201	273.135	-92.144	67.3339	2.38076	123.929	-239.177	12.8393	85.4738	-31.0201	273.135	-92.144	67.3339	2.38076	123.929	-239.177	12.8393	85.4738
-65.3402	276.23	-30.0507	-14.8624	-12.0573	146.225	-321.712	-17.9404	76.0158	-65.3402	276.23	-30.0507	-14.8624	-12.0573	146.225	-321.712	-17.9404	76.0158	-65.3402	276.23	-30.0507	-14.8624	-12.0573	146.225	-321.712	-17.9404	76.0158
-74.9473	300.308	9.70451	-69.5971	-47.7707	171.705	-351.839	-40.4682	-6.53855	-74.9473	300.308	9.70451	-69.5971	-47.7707	171.705	-351.839	-40.4682	-6.53855	-74.9473	300.308	9.70451	-69.5971	-47.7707	171.705	-351.839	-40.4682	-6.53855
-10.236	302.53	36.4461	-105.36	-15.1733	185.601	-352.29	-27.578	-51.5701	-10.236	302.53	36.4461	-105.36	-15.1733	185.601	-352.29	-27.578	-51.5701	-10.236	302.53	36.4461	-105.36	-15.1733	185.601	-352.29	-27.578	-51.5701
62.6202	283.963	67.5014	-77.6896	17.6373	195.669	-283.13	-3.7208	7.38463	62.6202	283.963	67.5014	-77.6896	17.6373	195.669	-283.13	-3.7208	7.38463	62.6202	283.963	67.5014	-77.6896	17.6373	195.669	-283.13	-3.7208	7.38463
187.086	286.754	98.1336	-77.4929	34.1506	173.681	-276.679	-35.1075	0.301904	187.086	286.754	98.1336	-77.4929	34.1506	173.681	-276.679	-35.1075	0.301904	187.086	286.754	98.1336	-77.4929	34.1506	173.681	-276.679	-35.1075	0.301904
217.585	289.829	53.6136	-73.1076	52.0986	132.99	-270.706	-47.3111	-31.0463	217.585	289.829	53.6136	-73.1076	52.0986	132.99	-270.706	-47.3111	-31.0463	217.585	289.829	53.6136	-73.1076	52.0986	132.99	-270.706	-47.3111	-31.0463
199.575	281.388	-3.54369	-55.5184	65.192	99.8814	-246.442	-52.1985	-44.4642	199.575	281.388	-3.54369	-55.5184	65.192	99.8814	-246.442	-52.1985	-44.4642	199.575	281.388	-3.54369	-55.5184	65.192	99.8814	-246.442	-52.1985	-44.4642
160.674	258.949	93.4615	-72.1376	45.7025	67.8349	-185.117	-48.1269	-9.59315	160.674	258.949	93.4615	-72.1376	45.7025	67.8349	-185.117	-48.1269	-9.59315	160.674	258.949	93.4615	-72.1376	45.7025	67.8349	-185.117	-48.1269	-9.59315
93.6299	198.119	312.903	-44.2044	8.90229	53.156	-76.2514	-51.6034	-41.7693	93.6299	198.119	312.903	-44.2044	8.90229	53.156	-76.2514	-51.6034	-41.7693	93.6299	198.119	312.903	-44.2044	8.90229	53.156	-76.2514	-51.6034	-41.7693
70.0458	129.022	201.771	-34.8972	8.42071	30.2101	-0.286911	6.64541	-42.0412	70.0458	129.022	201.771	-34.8972	8.42071	30.2101	-0.286911	6.64541	-42.0412	70.0458	129.022	201.771	-34.8972	8.42071	30.2101	-0.286911	6.64541	-42.0412
65.731	87.1795	-72.7164	-5.36323	-9.77063	14.4501	3.49376	7.77572	-1.59135	65.731	87.1795	-72.7164	-5.36323	-9.77063	14.4501	3.49376	7.77572	-1.59135	65.731	87.1795	-72.7164	-5.36323	-9.77063	14.4501	3.49376	7.77572	-1.59135
53.9659	96.5032	-285.889	29.5245	3.51223	25.2773	17.4673	7.35626	-5.65599	53.9659	96.5032	-285.889	29.5245	3.51223	25.2773	17.4673	7.35626	-5.65599	53.9659	96.5032	-285.889	29.5245	3.51223	25.2773	17.4673	7.35626	-5.65599
42.5686	58.4072	-388.621	44.0431	11.4001	49.6041	31.6628	-11.5681	-23.2872	42.5686	58.4072	-388.621	44.0431	11.4001	49.6041	31.6628	-11.5681	-23.2872	42.5686	58.4072	-388.621	44.0431	11.4001	49.6041	31.6628	-11.5681	-23.2872
45.6534	-21.5549	-435.282	13.2078	-31.3603	53.8406	11.5937	-46.3947	-38.1249	45.6534	-21.5549	-435.282	13.2078	-31.3603	53.8406	11.5937	-46.3947	-38.1249	45.6534	-21.5549	-435.282	13.2078	-31.3603	53.8406	11.5937	-46.3947	-38.1249
34.7725	-29.7957	-428.383	-36.2533	-37.4173	27.3514	63.8849	-2.1247	-31.9125	34.7725	-29.7957	-428.383	-36.2533	-37.4173	27.3514	63.8849	-2.1247	-31.9125	34.7725	-29.7957	-428.383	-36.2533	-37.4173	27.3514	63.8849	-2.1247	-31.9125
41.3544	-82.3145	-401.189	-32.2857	-22.693	37.2458	76.1906	-18.5064	-14.9875	41.3544	-82.3145	-401.189	-32.2857	-22.693	37.2458	76.1906	-18.5064	-14.9875	41.3544	-82.3145	-401.189	-32.2857	-22.693	37.2458	76.1906	-18.5064	-14.9875
46.2759	-53.7425	-355.975	-28.1805	-14.0869	45.702	55.3244	-24.549	-17.9588	46.2759	-53.7425	-355.975	-28.1805	-14.0869	45.702	55.3244	-24.549	-17.9588	46.2759	-53.7425	-355.975	-28.1805	-14.0869	45.702	55.3244	-24.549	-17.9588
50.3434	-168.416	-283.829	-50.8425	8.92584	36.438	67.4145	-26.9833	-25.5688	50.3434	-168.416	-283.829	-50.8425	8.92584	36.438	67.4145	-26.9833	-25.5688	50.3434	-168.416	-283.829	-50.8425	8.92584	36.438	67.4145	-26.9833	-25.5688
-3.75802	-208.694	-197.75	-29.8916	4.33375	39.8285	69.6315	-3.87754	-11.0892	-3.75802	-208.694	-197.75	-29.8916	4.33375	39.8285	69.6315	-3.87754	-11.0892	-3.75802	-208.694	-197.75	-29.8916	4.33375	39.8285	69.6315	-3.87754	-11.0892
-35.4283	-130.289	-118.325	-13.8629	-60.7756	10.7385	20.9465	6.36045	-5.02492	-35.4283	-130.289	-118.325	-13.8629	-60.7756	10.7385	20.9465	6.36045	-5.02492	-35.4283	-130.289	-118.325	-13.8629	-60.7756	10.7385	20.9465	6.36045	-5.02492
-55.0479	-112.047	-186.662	-12.6046	-68.6783	6.21348	-2.67047	-135.284	-15.4462	-55.0479	-112.047	-186.662	-12.6046	-68.6783	6.21348	-2.67047	-135.284	-15.4462	-55.0479	-112.047	-186.662	-12.6046	-68.6783	6.21348	-2.67047	-135.284	-15.4462
19.986	-170.243	-241.191	18.2992	-23.3875	5.8359	1.66823	-65.9415	5.51454	19.986	-170.243	-241.191	18.2992	-23.3875	5.8359	1.66823	-65.9415	5.51454	19.986	-170.243	-241.191	18.2992	-23.3875	5.8359	1.66823	-65.9415	5.51454
67.519	-192.375	-242.558	76.9953	-3.94443	-17.1031	-8.38869	114.482	54.8597	67.519	-192.375	-242.558	76.9953	-3.94443	-17.1031	-8.38869	114.482	54.8597	67.519	-192.375	-242.558	76.9953	-3.94443	-17.1031	-8.38869	114.482	54.8597
88.0726	-165.578	-203.024	116.283	20.3729	-30.7772	29.0014	78.2113	86.7969	88.0726	-165.578	-203.024	116.283	20.3729	-30.7772	29.0014	78.2113	86.7969	88.0726	-165.578	-203.024	116.283	20.3729	-30.7772	29.0014	78.2113	86.7969
36.9878	-178.606	-209.631	95.8412	36.9911	-48.6101	119.862	-43.0931	88.5533	36.9878	-178.606	-209.631	95.8412	36.9911	-48.6101	119.862	-43.0931	88.5533	36.9878	-178.606	-209.631	95.8412	36.9911	-48.6101	119.862	-43.0931	88.5533
-31.2747	-175.229	-327.666	44.2333	18.9207	-41.9053	128.149	-89.3475	34.0228	-31.2747	-175.229	-327.666	44.2333	18.9207	-41.9053	128.149	-89.3475	34.0228	-31.2747	-175.229	-327.666	44.2333	18.9207	-41.9053	128.149	-89.3475	34.0228
-78.4214	-165.213	-388.24	-3.8288	19.2482	5.44643	-12.8868	-39.0252	8.63334	-78.4214	-165.213	-388.24	-3.8288	19.2482	5.44643	-12.8868	-39.0252	8.63334	-78.4214	-165.213	-388.24	-3.8288	19.2482	5.44643	-12.8868	-39.0252	8.63334
-137.153	-182.624	-379.869	-69.3594	24.2269	53.839	-17.6386	-22.5453	-13.1012	-137.153	-182.624	-379.869	-69.3594	24.2269	53.839	-17.6386	-22.5453	-13.1012	-137.153	-182.624	-379.869	-69.3594	24.2269	53.839	-17.6386	-22.5453	-13.1012
-165.773	-178.461	-204.564	-87.3122	28.0118	102.126	31.9725	37.7546	-18.8194	-165.773	-178.461	-204.564	-87.3122	28.0118	102.126	31.9725	37.7546	-18.8194	-165.773	-178.461	-204.564	-87.3122	28.0118	102.126	31.9725	37.7546	-18.8194
-205.745	-202.353	-38.9885	-58.7117	17.9573	125.133	15.6031	10.3118	32.689	-205.745	-202.353	-38.9885	-58.7117	17.9573	125.133	15.6031	10.3118	32.689	-205.745	-202.353	-38.9885	-58.7117	17.9573	125.133	15.6031	10.3118	32.689
-208.173	-196.836	71.8511	-53.7862	-17.316	107.646	40.451	58.189	36.7657	-208.173	-196.836	71.8511	-53.7862	-17.316	107.646	40.451	58.189	36.7657	-208.173	-196.836	71.8511	-53.7862	-17.316	107.646	40.451	58.189	36.7657
-194.833	-205.309	53.356	-33.4331	3.64605	66.6083	26.6509	81.9412	26.9309	-194.833	-205.309	53.356	-33.4331	3.64605	66.6083	26.6509	81.9412	26.9309	-194.833	-205.309	53.356	-33.4331	3.64605	66.6083	26.6509	81.9412	26.9309
-176.976	-246.078	-2.74697	-58.3658	-1.68838	42.3459	-0.280289	45.6148	10.0359	-176.976	-246.078	-2.74697	-58.3658	-1.68838	42.3459	-0.280289	45.6148	10.0359	-176.976	-246.078	-2.74697	-58.3658	-1.68838	42.3459	-0.280289	45.6148	10.0359
-162.218	-247.851	-51.0989	-49.7578	-18.0572	12.302	46.6646	-3.78755	-33.5729	-162.218	-247.851	-51.0989	-49.7578	-18.0572	12.302	46.6646	-3.78755	-33.5729	-162.218	-247.851	-51.0989	-49.7578	-18.0572	12.302	46.6646	-3.78755	-33.5729
-143.134	-290.231	-68.3739	-24.3864	-7.26693	4.78769	78.1544	58.2391	-91.1082	-143.134	-290.231	-68.3739	-24.3864	-7.26693	4.78769	78.1544	58.2391	-91.1082	-143.134	-290.231	-68.3739	-24.3864	-7.26693	4.78769	78.1544	58.2391	-91.1082
-117.512	-350.685	-136.974	-25.8177	-2.59589	-21.1589	110.728	-242.391	-84.4124	-117.512	-350.685	-136.974	-25.8177	-2.59589	-21.1589	110.728	-242.391	-84.4124	-117.512	-350.685	-136.974	-25.8177	-2.59589	-21.1589	110.728	-242.391	-84.4124
-82.3908	-356.704	-206.447	-16.0258	3.05724	-39.6106	114.189	-282.98	-68.8792	-82.3908	-356.704	-206.447	-16.0258	3.05724	-39.6106	114.189	-282.98	-68.8792	-82.3908	-356.704	-206.447	-16.0258	3.05724	-39.6106	114.189	-282.98	-68.8792
-61.2607	-362.125	-238.862	18.4963	-4.40386	-89.3381	123.058	-257.383	-77.3246	-61.2607	-362.125	-238.862	18.4963	-4.40386	-89.3381	123.058	-257.383	-77.3246	-61.2607	-362.125	-238.862	18.4963	-4.40386	-89.3381	123.058	-257.383	-77.3246
-32.5373	-407.747	-145.211	39.3354	24.5434	-98.1435	117.124	-191.41	-65.5993	-32.5373	-407.747	-145.211	39.3354	24.5434	-98.1435	117.124	-191.41	-65.5993	-32.5373	-407.747	-145.211	39.3354	24.5434	-98.1435	117.124	-191.41	-65.5993
-15.4691	-441.874	-22.7317	24.8815	28.0206	-95.8436	87.3593	-119.678	-51.7949	-15.4691	-441.874	-22.7317	24.8815	28.0206	-95.8436	87.3593	-119.678	-51.7949	-15.4691	-441.874	-22.7317	24.8815	28.0206	-95.8436	87.3593	-119.678	-51.7949
7.72526	-414.904	30.2761	34.016	23.8069	-91.4447	81.3273	-63.3189	-95.1093	7.72526	-414.904	30.2761	34.016	23.8069	-91.4447	81.3273	-63.3189	-95.1093	7.72526	-414.904	30.2761	34.016	23.8069	-91.4447	81.3273	-63.3189	-95.1093
23.4045	-360.287	-30.1678	45.7412	-18.5309	-90.7628	66.9096	2.50174	-98.2742	23.4045	-360.287	-30.1678	45.7412	-18.5309	-90.7628	66.9096	2.50174	-98.2742	23.4045	-360.287	-30.1678	45.7412	-18.5309	-90.7628	66.9096	2.50174	-98.2742
66.7615	-347.026	-80.7569	111.767	-44.134	-85.2711	51.807	64.9663	-48.1655	66.7615	-347.026	-80.7569	111.767	-44.134	-85.2711	51.807	64.9663	-48.1655	66.7615	-347.026	-80.7569	111.767	-44.134	-85.2711	51.807	64.9663	-48.1655
40.1696	-308.828	-52.183	113.82	-17.3978	-83.4643	45.5602	192.323	7.30038	40.1696	-308.828	-52.183	113.82	-17.3978	-83.4643	45.5602	192.323	7.30038	40.1696	-308.828	-52.183	113.82	-17.3978	-83.4643	45.5602	192.323	7.30038
-14.0096	-260.209	-48.1316	39.4661	-18.1527	-90.3666	32.4096	215.648	37.629	-14.0096	-260.209	-48.1316	39.4661	-18.1527	-90.3666	32.4096	215.648	37.629	-14.0096	-260.209	-48.1316	39.4661	-18.1527	-90.3666	32.4096	215.648	37.629
-50.5691	-197.62	10.2475	-60.5612	2.67237	-90.0455	23.1641	92.5083	70.625	-50.5691	-197.62	10.2475	-60.5612	2.67237	-90.0455	23.1641	92.5083	70.625	-50.5691	-197.62	10.2475	-60.5612	2.67237	-90.0455	23.1641	92.5083	70.625
-10.5316	-194.447	-69.5988	-104.715	-20.6557	-75.5196	-5.23011	44.5407	75.4987	-10.5316	-194.447	-69.5988	-104.715	-20.6557	-75.5196	-5.23011	44.5407	75.4987	-10.5316	-194.447	-69.5988	-104.715	-20.6557	-75.5196	-5.23011	44.5407	75.4987
55.7305	-171.061	-175.327	-87.0952	-40.5883	2.82155	-17.3097	143.038	85.1187	55.7305	-171.061	-175.327	-87.0952	-40.5883	2.82155	-17.3097	143.038	85.1187	55.7305	-171.061	-175.327	-87.0952	-40.5883	2.82155	-17.3097	143.038	85.1187
98.3807	-151.468	-211.154	-6.84955	1.01003	57.2037	-37.4712	41.427	26.0987	98.3807	-151.468	-211.154	-6.84955	1.01003	57.2037	-37.4712	41.427	26.0987	98.3807	-151.468	-211.154	-6.84955	1.01003	57.2037	-37.4712	41.427	26.0987
80.3577	-143.214	-244.241	42.465	2.82559	75.1814	-39.7047	-103.793	-14.0259	80.3577	-143.214	-244.241	42.465	2.82559	75.1814	-39.7047	-103.793	-14.0259	80.3577	-143.214	-244.241	42.465	2.82559	75.1814	-39.7047	-103.793	-14.0259
49.7418	-151.641	-279.518	57.7093	34.561	53.381	-30.7081	-35.9929	28.8677	49.7418	-151.641	-279.518	57.7093	34.561	53.381	-30.7081	-35.9929	28.8677	49.7418	-151.641	-279.518	57.7093	34.561	53.381	-30.7081	-35.9929	28.8677
29.5345	-116.598	-296.072	113.425	22.0528	10.3636	-53.6885	354.989	70.1818	29.5345	-116.598	-296.072	113.425	22.0528	10.3636	-53.6885	354.989	70.1818	29.5345	-116.598	-296.072	113.425	22.0528	10.3636	-53.6885	354.989	70.1818
15.7584	-75.0498	-323.613	57.6248	-38.6318	-43.3425	-17.2354	394.93	53.7198	15.7584	-75.0498	-323.613	57.6248	-38.6318	-43.3425	-17.2354	394.93	53.7198	15.7584	-75.0498	-323.613	57.6248	-38.6318	-43.3425	-17.2354	394.93	53.7198
14.4012	-46.6226	-344.131	66.1442	-27.3962	-73.2423	-44.9576	82.3675	1.15635	14.4012	-46.6226	-344.131	66.1442	-27.3962	-73.2423	-44.9576	82.3675	1.15635	14.4012	-46.6226	-344.131	66.1442	-27.3962	-73.2423	-44.9576	82.3675	1.15635
26.3156	-26.8698	-329.464	97.3189	19.5056	-107.021	-76.6127	-43.3446	22.0611	26.3156	-26.8698	-329.464	97.3189	19.5056	-107.021	-76.6127	-43.3446	22.0611	26.3156	-26.8698	-329.464	97.3189	19.5056	-107.021	-76.6127	-43.3446	22.0611
15.6684	-61.1211	-371.938	104.857	62.7582	-108.575	-91.8927	92.9338	32.2295	15.6684	-61.1211	-371.938	104.857	62.7582	-108.575	-91.8927	92.9338	32.2295	15.6684	-61.1211	-371.938	104.857	62.7582	-108.575	-91.8927	92.9338	32.2295
32.9045	-64.5439	-383.53	99.4087	71.1725	-103.891	-86.2483	62.058	-6.39459	32.9045	-64.5439	-383.53	99.4087	71.1725	-103.891	-86.2483	62.058	-6.39459	32.9045	-64.5439	-383.53	99.4087	71.1725	-103.891	-86.2483	62.058	-6.39459
-13.2747	-52.573	-433.957	64.1289	84.6921	-103.063	-31.8096	-28.9672	7.96623	-13.2747	-52.573	-433.957	64.1289	84.6921	-103.063	-31.8096	-28.9672	7.96623	-13.2747	-52.573	-433.957	64.1289	84.6921	-103.063	-31.8096	-28.9672	7.96623
-42.8392	-53.3969	-387.259	29.7504	35.7607	-62.9152	15.6655	-179.94	-8.37644	-42.8392	-53.3969	-387.259	29.7504	35.7607	-62.9152	15.6655	-179.94	-8.37644	-42.8392	-53.3969	-387.259	29.7504	35.7607	-62.9152	15.6655	-179.94	-8.37644
19.789	-55.0175	-349.455	1.17756	41.4895	-53.9107	-42.3391	-296.17	24.1371	19.789	-55.0175	-349.455	1.17756	41.4895	-53.9107	-42.3391	-296.17	24.1371	19.789	-55.0175	-349.455	1.17756	41.4895	-53.9107	-42.3391	-296.17	24.1371
37.6831	-74.2848	-251.937	-17.577	84.8304	-66.3103	-96.6538	-333.768	30.5137	37.6831	-74.2848	-251.937	-17.577	84.8304	-66.3103	-96.6538	-333.768	30.5137	37.6831	-74.2848	-251.937	-17.577	84.8304	-66.3103	-96.6538	-333.768	30.5137
31.2241	-50.7341	-192.903	-13.5344	94.993	-80.7117	-128.254	-273.897	-2.91601	31.2241	-50.7341	-192.903	-13.5344	94.993	-80.7117	-128.254	-273.897	-2.91601	31.2241	-50.7341	-192.903	-13.5344	94.993	-80.7117	-128.254	-273.897	-2.91601
24.3158	-23.082	-214.244	-43.2967	73.8772	-71.2988	-106.104	-204.731	2.30656	24.3158	-23.082	-214.244	-43.2967	73.8772	-71.2988	-106.104	-204.731	2.30656	24.3158	-23.082	-214.244	-43.2967	73.8772	-71.2988	-106.104	-204.731	2.30656
66.8253	-11.0952	-104.126	-69.809	54.0192	-69.0492	-64.9516	-92.6257	-28.2789	66.8253	-11.0952	-104.126	-69.809	54.0192	-69.0492	-64.9516	-92.6257	-28.2789	66.8253	-11.0952	-104.126	-69.809	54.0192	-69.0492	-64.9516	-92.6257	-28.2789
95.4357	37.5878	154.441	-67.3291	25.432	-70.0303	-106.808	18.7125	-27.3263	95.4357	37.5878	154.441	-67.3291	25.432	-70.0303	-106.808	18.7125	-27.3263	95.4357	37.5878	154.441	-67.3291	25.432	-70.0303	-106.808	18.7125	-27.3263
107.373	83.3018	145.093	-105.731	4.58691	-49.4052	-121.22	80.9191	-7.63011	107.373	83.3018	145.093	-105.731	4.58691	-49.4052	-121.22	80.9191	-7.63011	107.373	83.3018	145.093	-105.731	4.58691	-49.4052	-121.22	80.9191	-7.63011
92.5194	99.8867	-8.68869	-132.421	-28.3028	-43.414	-128.546	149.405	-2.51914	92.5194	99.8867	-8.68869	-132.421	-28.3028	-43.414	-128.546	149.405	-2.51914	92.5194	99.8867	-8.68869	-132.421	-28.3028	-43.414	-128.546	149.405	-2.51914
52.3201	101.566	-105.06	-111.452	-52.056	-44.5788	-115.838	208.763	3.68927	52.3201	101.566	-105.06	-111.452	-52.056	-44.5788	-115.838	208.763	3.68927	52.3201	101.566	-105.06	-111.452	-52.056	-44.5788	-115.838	208.763	3.68927
-36.3897	129.81	-187.356	-79.2048	-72.4305	-54.6726	-76.2547	237.166	12.8392	-36.3897	129.81	-187.356	-79.2048	-72.4305	-54.6726	-76.2547	237.166	12.8392	-36.3897	129.81	-187.356	-79.2048	-72.4305	-54.6726	-76.2547	237.166	12.8392
-18.8443	185.175	-229.165	-46.0376	-74.9317	-25.6373	-68.507	205.268	18.2371	-18.8443	185.175	-229.165	-46.0376	-74.9317	-25.6373	-68.507	205.268	18.2371	-18.8443	185.175	-229.165	-46.0376	-74.9317	-25.6373	-68.507	205.268	18.2371
-2.35364	143.581	-204.075	-84.6518	-79.0657	16.4074	-63.9393	136.163	72.8084	-2.35364	143.581	-204.075	-84.6518	-79.0657	16.4074	-63.9393	136.163	72.8084	-2.35364	143.581	-204.075	-84.6518	-79.0657	16.4074	-63.9393	136.163	72.8084
-2.04581	140.319	-94.2888	-22.2948	-72.8801	43.279	-21.9338	71.6634	48.8652	-2.04581	140.319	-94.2888	-22.2948	-72.8801	43.279	-21.9338	71.6634	48.8652	-2.04581	140.319	-94.2888	-22.2948	-72.8801	43.279	-21.9338	71.6634	48.8652
8.36485	135.229	-2.95961	39.8718	-84.6494	60.3986	-9.03161	32.1075	36.3145	8.36485	135.229	-2.95961	39.8718	-84.6494	60.3986	-9.03161	32.1075	36.3145	8.36485	135.229	-2.95961	39.8718	-84.6494	60.3986	-9.03161	32.1075	36.3145
5.03411	100.637	103.19	129.748	-71.2762	44.6222	-55.9694	41.7208	36.7643	5.03411	100.637	103.19	129.748	-71.2762	44.6222	-55.9694	41.7208	36.7643	5.03411	100.637	103.19	129.748	-71.2762	44.6222	-55.9694	41.7208	36.7643
26.3291	120.489	41.8531	156.952	-61.3964	21.9111	3.25793	39.7681	35.9412	26.3291	120.489	41.8531	156.952	-61.3964	21.9111	3.25793	39.7681	35.9412	26.3291	120.489	41.8531	156.952	-61.3964	21.9111	3.25793	39.7681	35.9412
67.6286	107.578	-32.1713	162.017	-51.1435	38.8391	-6.74343	33.1383	59.1986	67.6286	107.578	-32.1713	162.017	-51.1435	38.8391	-6.74343	33.1383	59.1986	67.6286	107.578	-32.1713	162.017	-51.1435	38.8391	-6.74343	33.1383	59.1986
64.0103	103.886	36.6605	65.2187	-27.2607	58.8743	-144.539	19.4842	78.8292	64.0103	103.886	36.6605	65.2187	-27.2607	58.8743	-144.539	19.4842	78.8292	64.0103	103.886	36.6605	65.2187	-27.2607	58.8743	-144.539	19.4842	78.8292
24.5171	147.648	97.4783	-31.9976	-10.504	25.4233	-167.682	9.29597	41.1309	24.5171	147.648	97.4783	-31.9976	-10.504	25.4233	-167.682	9.29597	41.1309	24.5171	147.648	97.4783	-31.9976	-10.504	25.4233	-167.682	9.29597	41.1309
78.6762	156.822	112.078	-72.7571	-1.49642	-4.43152	-133.164	9.27228	24.7347	78.6762	156.822	112.078	-72.7571	-1.49642	-4.43152	-133.164	9.27228	24.7347	78.6762	156.822	112.078	-72.7571	-1.49642	-4.43152	-133.164	9.27228	24.7347
107.509	240.115	74.4993	-112.739	7.29825	0.0642427	-121.819	-21.0237	37.7045	107.509	240.115	74.4993	-112.739	7.29825	0.0642427	-121.819	-21.0237	37.7045	107.509	240.115	74.4993	-112.739	7.29825	0.0642427	-121.819	-21.0237	37.7045
80.6262	280.194	32.9001	-133.906	22.7191	-8.5471	-82.5963	-29.7396	40.5653	80.6262	280.194	32.9001	-133.906	22.7191	-8.5471	-82.5963	-29.7396	40.5653	80.6262	280.194	32.9001	-133.906	22.7191	-8.5471	-82.5963	-29.7396	40.5653
47.0184	271.759	67.1571	-131.376	7.42393	-9.5816	-42.3464	-47.5313	26.6003	47.0184	271.759	67.1571	-131.376	7.42393	-9.5816	-42.3464	-47.5313	26.6003	47.0184	271.759	67.1571	-131.376	7.42393	-9.5816	-42.3464	-47.5313	26.6003
28.8206	251.526	146.633	-106.628	22.7247	16.8906	-11.6165	10.1099	-1.72192	28.8206	251.526	146.633	-106.628	22.7247	16.8906	-11.6165	10.1099	-1.72192	28.8206	251.526	146.633	-106.628	22.7247	16.8906	-11.6165	10.1099	-1.72192
38.0784	246.055	231.889	-104.66	10.8014	43.4996	64.5729	-5.25512	-17.6882	38.0784	246.055	231.889	-104.66	10.8014	43.4996	64.5729	-5.25512	-17.6882	38.0784	246.055	231.889	-104.66	10.8014	43.4996	64.5729	-5.25512	-17.6882
-3.63013	224.059	243.193	-88.2673	-9.67168	62.9829	96.1449	-236.922	-18.2659	-3.63013	224.059	243.193	-88.2673	-9.67168	62.9829	96.1449	-236.922	-18.2659	-3.63013	224.059	243.193	-88.2673	-9.67168	62.9829	96.1449	-236.922	-18.2659
-47.3905	224.701	246.246	-52.8374	-13.8582	58.7938	72.7109	-226.945	-48.0719	-47.3905	224.701	246.246	-52.8374	-13.8582	58.7938	72.7109	-226.945	-48.0719	-47.3905	224.701	246.246	-52.8374	-13.8582	58.7938	72.7109	-226.945	-48.0719
-62.7465	248.278	313.781	16.3522	-18.4484	68.0451	68.0334	-64.5372	-69.2453	-62.7465	248.278	313.781	16.3522	-18.4484	68.0451	68.0334	-64.5372	-69.2453	-62.7465	248.278	313.781	16.3522	-18.4484	68.0451	68.0334	-64.5372	-69.2453
-49.8679	228.963	421.991	15.2334	11.1438	74.8955	89.8881	66.9225	-89.6655	-49.8679	228.963	421.991	15.2334	11.1438	74.8955	89.8881	66.9225	-89.6655	-49.8679	228.963	421.991	15.2334	11.1438	74.8955	89.8881	66.9225	-89.6655
-12.1921	167.72	393.839	10.7399	11.2045	53.8215	97.4254	64.0575	-51.7814	-12.1921	167.72	393.839	10.7399	11.2045	53.8215	97.4254	64.0575	-51.7814	-12.1921	167.72	393.839	10.7399	11.2045	53.8215	97.4254	64.0575	-51.7814
-32.8049	123.392	367.756	38.4519	31.2225	37.5888	109.034	71.9331	-46.9504	-32.8049	123.392	367.756	38.4519	31.2225	37.5888	109.034	71.9331	-46.9504	-32.8049	123.392	367.756	38.4519	31.2225	37.5888	109.034	71.9331	-46.9504
-77.0302	139.922	219.744	50.9614	25.8986	7.8361	-6.73041	142.277	-12.8901	-77.0302	139.922	219.744	50.9614	25.8986	7.8361	-6.73041	142.277	-12.8901	-77.0302	139.922	219.744	50.9614	25.8986	7.8361	-6.73041	142.277	-12.8901
-44.3262	142.997	164.024	61.3863	29.3927	-1.72275	-67.9222	199.796	22.5703	-44.3262	142.997	164.024	61.3863	29.3927	-1.72275	-67.9222	199.796	22.5703	-44.3262	142.997	164.024	61.3863	29.3927	-1.72275	-67.9222	199.796	22.5703
0.229514	143.578	157.303	55.282	45.7661	-12.2636	-89.6307	27.3706	14.2245	0.229514	143.578	157.303	55.282	45.7661	-12.2636	-89.6307	27.3706	14.2245	0.229514	143.578	157.303	55.282	45.7661	-12.2636	-89.6307	27.3706	14.2245
78.4523	140.249	201.771	109.418	38.6982	-9.84498	-101.595	-148.101	-0.242429	78.4523	140.249	201.771	109.418	38.6982	-9.84498	-101.595	-148.101	-0.242429	78.4523	140.249	201.771	109.418	38.6982	-9.84498	-101.595	-148.101	-0.242429
140.523	112.489	220.495	120.318	39.7692	-2.45786	-97.3329	-176.611	31.8897	140.523	112.489	220.495	120.318	39.7692	-2.45786	-97.3329	-176.611	31.8897	140.523	112.489	220.495	120.318	39.7692	-2.45786	-97.3329	-176.611	31.8897
123.061	71.1768	211.857	91.7383	6.98451	14.783	-115.703	-184.418	33.0176	123.061	71.1768	211.857	91.7383	6.98451	14.783	-115.703	-184.418	33.0176	123.061	71.1768	211.857	91.7383	6.98451	14.783	-115.703	-184.418	33.0176
93.9898	58.4271	236.376	31.9648	-21.4759	34.4232	-59.6624	-174.299	4.35438	93.9898	58.4271	236.376	31.9648	-21.4759	34.4232	-59.6624	-174.299	4.35438	93.9898	58.4271	236.376	31.9648	-21.4759	34.4232	-59.6624	-174.299	4.35438
34.9267	49.8844	242.061	61.3797	-10.6659	36.5117	-20.1316	-163.668	-3.26885	34.9267	49.8844	242.061	61.3797	-10.6659	36.5117	-20.1316	-163.668	-3.26885	34.9267	49.8844	242.061	61.3797	-10.6659	36.5117	-20.1316	-163.668	-3.26885
-28.3053	87.0678	239.154	87.6611	4.27458	37.9893	-29.6084	-121.426	0.0709455	-28.3053	87.0678	239.154	87.6611	4.27458	37.9893	-29.6084	-121.426	0.0709455	-28.3053	87.0678	239.154	87.6611	4.27458	37.9893	-29.6084	-121.426	0.0709455
-80.4197	75.2325	261.047	58.5942	3.88493	39.9681	111.675	-93.6613	12.6366	-80.4197	75.2325	261.047	58.5942	3.88493	39.9681	111.675	-93.6613	12.6366	-80.4197	75.2325	261.047	58.5942	3.88493	39.9681	111.675	-93.6613	12.6366
-62.4444	47.8527	288.737	29.9308	-5.30114	39.3798	70.325	-74.4639	3.18315	-62.4444	47.8527	288.737	29.9308	-5.30114	39.3798	70.325	-74.4639	3.18315	-62.4444	47.8527	288.737	29.9308	-5.30114	39.3798	70.325	-74.4639	3.18315
-54.2577	39.873	260.467	-28.1988	13.5063	22.0986	-76.3557	-18.542	-13.105	-54.2577	39.873	260.467	-28.1988	13.5063	22.0986	-76.3557	-18.542	-13.105	-54.2577	39.873	260.467	-28.1988	13.5063	22.0986	-76.3557	-18.542	-13.105
-34.646	6.81159	265.787	-46.8459	23.9742	-1.28516	-75.6343	22.8206	-34.0147	-34.646	6.81159	265.787	-46.8459	23.9742	-1.28516	-75.6343	22.8206	-34.0147	-34.646	6.81159	265.787	-46.8459	23.9742	-1.28516	-75.6343	22.8206	-34.0147
-41.6729	-15.9471	262.62	-8.78263	28.4526	-21.6715	-68.7455	79.8065	-46.6094	-41.6729	-15.9471	262.62	-8.78263	28.4526	-21.6715	-68.7455	79.8065	-46.6094	-41.6729	-15.9471	262.62	-8.78263	28.4526	-21.6715	-68.7455	79.8065	-46.6094
-77.9721	-28.4061	222.008	11.5871	38.4916	-44.5807	5.80627	109.396	-32.6565	-77.9721	-28.4061	222.008	11.5871	38.4916	-44.5807	5.80627	109.396	-32.6565	-77.9721	-28.4061	222.008	11.5871	38.4916	-44.5807	5.80627	109.396	-32.6565
-72.5044	-18.7535	210.528	29.4444	24.443	-35.5417	64.5724	125.143	-41.7905	-72.5044	-18.7535	210.528	29.4444	24.443	-35.5417	64.5724	125.143	-41.7905	-72.5044	-18.7535	210.528	29.4444	24.443	-35.5417	64.5724	125.143	-41.7905
-57.5474	-23.2256	186.598	45.4679	26.0127	-31.7117	16.4018	96.4665	23.3056	-57.5474	-23.2256	186.598	45.4679	26.0127	-31.7117	16.4018	96.4665	23.3056	-57.5474	-23.2256	186.598	45.4679	26.0127	-31.7117	16.4018	96.4665	23.3056
-38.9463	-22.6663	153.951	18.8967	20.4653	-8.84807	76.5543	134.141	33.7322	-38.9463	-22.6663	153.951	18.8967	20.4653	-8.84807	76.5543	134.141	33.7322	-38.9463	-22.6663	153.951	18.8967	20.4653	-8.84807	76.5543	134.141	33.7322
-58.5174	-11.1189	139.935	-51.8102	19.1796	-0.183304	28.0768	147.171	41.4008	-58.5174	-11.1189	139.935	-51.8102	19.1796	-0.183304	28.0768	147.171	41.4008	-58.5174	-11.1189	139.935	-51.8102	19.1796	-0.183304	28.0768	147.171	41.4008
-56.5921	18.7896	153.224	-75.249	-29.5601	-1.66344	-0.754094	94.0973	13.7678	-56.5921	18.7896	153.224	-75.249	-29.5601	-1.66344	-0.754094	94.0973	13.7678	-56.5921	18.7896	153.224	-75.249	-29.5601	-1.66344	-0.754094	94.0973	13.7678
-1.17304	-21.4347	235.014	-82.332	-46.3265	-19.6199	42.8066	39.0204	-13.1685	-1.17304	-21.4347	235.014	-82.332	-46.3265	-19.6199	42.8066	39.0204	-13.1685	-1.17304	-21.4347	235.014	-82.332	-46.3265	-19.6199	42.8066	39.0204	-13.1685
19.7144	-86.6793	166.948	-43.713	-69.2329	-23.2179	64.1346	-90.2189	-23.519	19.7144	-86.6793	166.948	-43.713	-69.2329	-23.2179	64.1346	-90.2189	-23.519	19.7144	-86.6793	166.948	-43.713	-69.2329	-23.2179	64.1346	-90.2189	-23.519
-1.0086	-59.5254	83.7622	23.9163	-90.0408	9.50933	66.8325	-14.9203	-13.8478	-1.0086	-59.5254	83.7622	23.9163	-90.0408	9.50933	66.8325	-14.9203	-13.8478	-1.0086	-59.5254	83.7622	23.9163	-90.0408	9.50933	66.8325	-14.9203	-13.8478
-27.4484	-13.9265	-33.2695	75.6375	-67.4346	26.595	102.733	35.0451	-22.0028	-27.4484	-13.9265	-33.2695	75.6375	-67.4346	26.595	102.733	35.0451	-22.0028	-27.4484	-13.9265	-33.2695	75.6375	-67.4346	26.595	102.733	35.0451	-22.0028
-63.8694	-41.364	-102.535	77.4555	-54.8662	42.6138	114.674	-61.594	-63.8433	-63.8694	-41.364	-102.535	77.4555	-54.8662	42.6138	114.674	-61.594	-63.8433	-63.8694	-41.364	-102.535	77.4555	-54.8662	42.6138	114.674	-61.594	-63.8433
-98.0873	-43.7531	-157.305	72.4175	-15.7192	67.1326	137.373	-80.5104	-34.8171	-98.0873	-43.7531	-157.305	72.4175	-15.7192	67.1326	137.373	-80.5104	-34.8171	-98.0873	-43.7531	-157.305	72.4175	-15.7192	67.1326	137.373	-80.5104	-34.8171
-124.747	-46.5149	-210.877	90.1091	23.4119	54.9297	126.177	8.78849	9.19863	-124.747	-46.5149	-210.877	90.1091	23.4119	54.9297	126.177	8.78849	9.19863	-124.747	-46.5149	-210.877	90.1091	23.4119	54.9297	126.177	8.78849	9.19863
-112.412	-55.8786	-213.722	56.9203	51.6547	-5.03157	115.742	158.992	7.63821	-112.412	-55.8786	-213.722	56.9203	51.6547	-5.03157	115.742	158.992	7.63821	-112.412	-55.8786	-213.722	56.9203	51.6547	-5.03157	115.742	158.992	7.63821
-107.022	-93.1436	-176.642	18.9755	62.5885	3.78298	87.0456	236.202	-34.0885	-107.022	-93.1436	-176.642	18.9755	62.5885	3.78298	87.0456	236.202	-34.0885	-107.022	-93.1436	-176.642	18.9755	62.5885	3.78298	87.0456	236.202	-34.0885
-81.0466	-82.8543	-253.326	20.294	69.1989	36.6518	47.4191	192.656	-33.6156	-81.0466	-82.8543	-253.326	20.294	69.1989	36.6518	47.4191	192.656	-33.6156	-81.0466	-82.8543	-253.326	20.294	69.1989	36.6518	47.4191	192.656	-33.6156
-83.0301	-59.4984	-246.272	20.6144	67.713	50.4823	-11.4563	54.2969	-29.2462	-83.0301	-59.4984	-246.272	20.6144	67.713	50.4823	-11.4563	54.2969	-29.2462	-83.0301	-59.4984	-246.272	20.6144	67.713	50.4823	-11.4563	54.2969	-29.2462
-69.3617	-51.4577	-218.9	-27.5383	45.9372	36.5575	-31.5842	-98.9259	-14.4883	-69.3617	-51.4577	-218.9	-27.5383	45.9372	36.5575	-31.5842	-98.9259	-14.4883	-69.3617	-51.4577	-218.9	-27.5383	45.9372	36.5575	-31.5842	-98.9259	-14.4883
-44.7406	-19.6634	-169.03	-78.2978	34.616	-11.4225	-42.6727	-191.108	-12.2006	-44.7406	-19.6634	-169.03	-78.2978	34.616	-11.4225	-42.6727	-191.108	-12.2006	-44.7406	-19.6634	-169.03	-78.2978	34.616	-11.4225	-42.6727	-191.108	-12.2006
-7.3793	26.4656	-164.381	-55.4144	26.4726	-15.7025	-64.1435	-223.979	-27.7076	-7.3793	26.4656	-164.381	-55.4144	26.4726	-15.7025	-64.1435	-223.979	-27.7076	-7.3793	26.4656	-164.381	-55.4144	26.4726	-15.7025	-64.1435	-223.979	-27.7076
51.749	-16.941	-144.943	-25.1462	-22.2124	-14.2662	-100.806	-213.923	-15.9615	51.749	-16.941	-144.943	-25.1462	-22.2124	-14.2662	-100.806	-213.923	-15.9615	51.749	-16.941	-144.943	-25.1462	-22.2124	-14.2662	-100.806	-213.923	-15.9615
75.3614	43.1453	-142.23	1.86398	-31.9845	-25.3727	-72.3145	-164.428	-7.2079	75.3614	43.1453	-142.23	1.86398	-31.9845	-25.3727	-72.3145	-164.428	-7.2079	75.3614	43.1453	-142.23	1.86398	-31.9845	-25.3727	-72.3145	-164.428	-7.2079
62.6805	19.9382	-127.392	-49.9179	-12.1721	-37.0975	-52.895	-109.196	1.54011	62.6805	19.9382	-127.392	-49.9179	-12.1721	-37.0975	-52.895	-109.196	1.54011	62.6805	19.9382	-127.392	-49.9179	-12.1721	-37.0975	-52.895	-109.196	1.54011
18.6864	-16.7081	-108.496	-76.357	-38.9971	-36.3299	-86.0754	-60.1822	14.2968	18.6864	-16.7081	-108.496	-76.357	-38.9971	-36.3299	-86.0754	-60.1822	14.2968	18.6864	-16.7081	-108.496	-76.357	-38.9971	-36.3299	-86.0754	-60.1822	14.2968
16.6102	-45.1482	-118.713	-73.8016	-50.8578	-25.3469	-129.324	-6.63983	57.427	16.6102	-45.1482	-118.713	-73.8016	-50.8578	-25.3469	-129.324	-6.63983	57.427	16.6102	-45.1482	-118.713	-73.8016	-50.8578	-25.3469	-129.324	-6.63983	57.427
33.6459	-87.7774	-133.157	-56.2346	-27.8093	-2.18978	-67.1686	38.3205	16.837	33.6459	-87.7774	-133.157	-56.2346	-27.8093	-2.18978	-67.1686	38.3205	16.837	33.6459	-87.7774	-133.157	-56.2346	-27.8093	-2.18978	-67.1686	38.3205	16.837
54.0532	-102.173	-95.8782	-62.3543	-13.0511	-13.0382	-116.897	46.5103	-47.9117	54.0532	-102.173	-95.8782	-62.3543	-13.0511	-13.0382	-116.897	46.5103	-47.9117	54.0532	-102.173	-95.8782	-62.3543	-13.0511	-13.0382	-116.897	46.5103	-47.9117
100.486	-101.636	-118.605	-32.0053	-24.3445	34.6845	-145.058	94.8736	-27.9696	100.486	-101.636	-118.605	-32.0053	-24.3445	34.6845	-145.058	94.8736	-27.9696	100.486	-101.636	-118.605	-32.0053	-24.3445	34.6845	-145.058	94.8736	-27.9696
87.3822	-74.9519	-143.46	22.4533	-17.6553	61.7866	-157.697	121.115	-11.1532	87.3822	-74.9519	-143.46	22.4533	-17.6553	61.7866	-157.697	121.115	-11.1532	87.3822	-74.9519	-143.46	22.4533	-17.6553	61.7866	-157.697	121.115	-11.1532
71.358	-77.9787	-113.224	46.4711	8.74604	77.0165	-155.695	100.51	-40.0326	71.358	-77.9787	-113.224	46.4711	8.74604	77.0165	-155.695	100.51	-40.0326	71.358	-77.9787	-113.224	46.4711	8.74604	77.0165	-155.695	100.51	-40.0326
66.4081	-87.3028	-94.7581	35.5352	20.6845	87.0368	-173.761	56.1164	-12.5947	66.4081	-87.3028	-94.7581	35.5352	20.6845	87.0368	-173.761	56.1164	-12.5947	66.4081	-87.3028	-94.7581	35.5352	20.6845	87.0368	-173.761	56.1164	-12.5947
41.9803	-80.1605	-37.2637	39.4333	-7.84002	114.997	-153.654	24.4237	-13.1289	41.9803	-80.1605	-37.2637	39.4333	-7.84002	114.997	-153.654	24.4237	-13.1289	41.9803	-80.1605	-37.2637	39.4333	-7.84002	114.997	-153.654	24.4237	-13.1289
15.0414	-92.6062	-1.50877	24.2603	10.2773	133.153	-106.547	52.8323	-5.22474	15.0414	-92.6062	-1.50877	24.2603	10.2773	133.153	-106.547	52.8323	-5.22474	15.0414	-92.6062	-1.50877	24.2603	10.2773	133.153	-106.547	52.8323	-5.22474
-7.90065	-98.7642	10.7969	50.7402	35.6588	109.274	-64.6996	68.761	17.9761	-7.90065	-98.7642	10.7969	50.7402	35.6588	109.274	-64.6996	68.761	17.9761	-7.90065	-98.7642	10.7969	50.7402	35.6588	109.274	-64.6996	68.761	17.9761
-38.5624	-100.793	67.4815	15.9068	39.2256	75.4389	-31.7032	44.9575	8.97573	-38.5624	-100.793	67.4815	15.9068	39.2256	75.4389	-31.7032	44.9575	8.97573	-38.5624	-100.793	67.4815	15.9068	39.2256	75.4389	-31.7032	44.9575	8.97573
-47.4921	-77.1606	131.268	-38.5036	6.31819	19.3437	3.30176	33.7069	3.97732	-47.4921	-77.1606	131.268	-38.5036	6.31819	19.3437	3.30176	33.7069	3.97732	-47.4921	-77.1606	131.268	-38.5036	6.31819	19.3437	3.30176	33.7069	3.97732
-51.1319	-35.0687	79.2448	-42.968	-9.70333	-30.006	25.155	20.6997	10.9192	-51.1319	-35.0687	79.2448	-42.968	-9.70333	-30.006	25.155	20.6997	10.9192	-51.1319	-35.0687	79.2448	-42.968	-9.70333	-30.006	25.155	20.6997	10.9192
-27.1151	-39.902	21.7262	-19.0443	3.74581	-38.6681	55.2623	13.366	15.7618	-27.1151	-39.902	21.7262	-19.0443	3.74581	-38.6681	55.2623	13.366	15.7618	-27.1151	-39.902	21.7262	-19.0443	3.74581	-38.6681	55.2623	13.366	15.7618
-44.5992	-44.6054	63.3365	-24.167	-16.9055	-33.2686	33.1156	-2.43859	20.2233	-44.5992	-44.6054	63.3365	-24.167	-16.9055	-33.2686	33.1156	-2.43859	20.2233	-44.5992	-44.6054	63.3365	-24.167	-16.9055	-33.2686	33.1156	-2.43859	20.2233
-26.4322	-58.7275	195.362	-79.1308	-9.99618	-27.3751	39.7156	0.877367	26.7775	-26.4322	-58.7275	195.362	-79.1308	-9.99618	-27.3751	39.7156	0.877367	26.7775	-26.4322	-58.7275	195.362	-79.1308	-9.99618	-27.3751	39.7156	0.877367	26.7775
-18.9533	-28.9545	280.535	-79.4118	-44.0266	-43.1387	52.5621	-11.2085	35.5162	-18.9533	-28.9545	280.535	-79.4118	-44.0266	-43.1387	52.5621	-11.2085	35.5162	-18.9533	-28.9545	280.535	-79.4118	-44.0266	-43.1387	52.5621	-11.2085	35.5162
10.1581	-1.08362	346.659	-57.7959	-44.7703	-24.0102	67.61	-2.76223	32.3334	10.1581	-1.08362	346.659	-57.7959	-44.7703	-24.0102	67.61	-2.76223	32.3334	10.1581	-1.08362	346.659	-57.7959	-44.7703	-24.0102	67.61	-2.76223	32.3334
-11.4143	-33.894	398.162	-37.8675	-28.9066	-31.289	-7.24322	-14.6562	4.2726	-11.4143	-33.894	398.162	-37.8675	-28.9066	-31.289	-7.24322	-14.6562	4.2726	-11.4143	-33.894	398.162	-37.8675	-28.9066	-31.289	-7.24322	-14.6562	4.2726
-0.0328525	-94.8573	427.049	-22.6229	3.79548	-31.2775	-19.1052	-16.6508	18.1	-0.0328525	-94.8573	427.049	-22.6229	3.79548	-31.2775	-19.1052	-16.6508	18.1	-0.0328525	-94.8573	427.049	-22.6229	3.79548	-31.2775	-19.1052	-16.6508	18.1
10.9414	-63.6939	457.49	-4.81506	0.351561	-17.9231	-20.473	-28.287	9.14435	10.9414	-63.6939	457.49	-4.81506	0.351561	-17.9231	-20.473	-28.287	9.14435	10.9414	-63.6939	457.49	-4.81506	0.351561	-17.9231	-20.473	-28.287	9.14435
4.72785	-56.3039	477.774	10.7328	41.7264	-21.21	-69.7774	-18.1758	10.4809	4.72785	-56.3039	477.774	10.7328	41.7264	-21.21	-69.7774	-18.1758	10.4809	4.72785	-56.3039	477.774	10.7328	41.7264	-21.21	-69.7774	-18.1758	10.4809
31.2674	-38.8364	444.561	53.0373	58.7865	-44.9201	-59.4552	19.0507	12.1349	31.2674	-38.8364	444.561	53.0373	58.7865	-44.9201	-59.4552	19.0507	12.1349	31.2674	-38.8364	444.561	53.0373	58.7865	-44.9201	-59.4552	19.0507	12.1349
72.3897	-7.68115	416.196	54.7276	24.4972	-45.6833	-32.3364	49.2682	7.61473	72.3897	-7.68115	416.196	54.7276	24.4972	-45.6833	-32.3364	49.2682	7.61473	72.3897	-7.68115	416.196	54.7276	24.4972	-45.6833	-32.3364	49.2682	7.61473
116.165	-23.4311	356.87	60.1827	22.899	-57.5595	-52.8334	16.6772	12.4559	116.165	-23.4311	356.87	60.1827	22.899	-57.5595	-52.8334	16.6772	12.4559	116.165	-23.4311	356.87	60.1827	22.899	-57.5595	-52.8334	16.6772	12.4559
145.02	-2.71479	315.018	55.1032	1.3981	-48.6649	-140.837	-9.5635	-33.5692	145.02	-2.71479	315.018	55.1032	1.3981	-48.6649	-140.837	-9.5635	-33.5692	145.02	-2.71479	315.018	55.1032	1.3981	-48.6649	-140.837	-9.5635	-33.5692
90.276	-4.53933	282.001	47.956	43.9595	-33.3563	-158.153	-34.0815	-43.0624	90.276	-4.53933	282.001	47.956	43.9595	-33.3563	-158.153	-34.0815	-43.0624	90.276	-4.53933	282.001	47.956	43.9595	-33.3563	-158.153	-34.0815	-43.0624
22.0345	-14.1814	278.965	48.0671	20.1862	-28.5471	-109.568	-44.9603	-37.2293	22.0345	-14.1814	278.965	48.0671	20.1862	-28.5471	-109.568	-44.9603	-37.2293	22.0345	-14.1814	278.965	48.0671	20.1862	-28.5471	-109.568	-44.9603	-37.2293
-41.2698	-2.99834	233.95	68.5817	-52.6414	-15.5474	-40.1917	-49.2895	-44.3857	-41.2698	-2.99834	233.95	68.5817	-52.6414	-15.5474	-40.1917	-49.2895	-44.3857	-41.2698	-2.99834	233.95	68.5817	-52.6414	-15.5474	-40.1917	-49.2895	-44.3857
-110.917	30.868	197.759	45.9717	0.939407	14.3118	-40.2918	-53.7337	-26.5206	-110.917	30.868	197.759	45.9717	0.939407	14.3118	-40.2918	-53.7337	-26.5206	-110.917	30.868	197.759	45.9717	0.939407	14.3118	-40.2918	-53.7337	-26.5206
-153.066	93.0264	186.089	-8.12783	32.6721	25.3789	-75.8583	-2.86773	-7.0316	-153.066	93.0264	186.089	-8.12783	32.6721	25.3789	-75.8583	-2.86773	-7.0316	-153.066	93.0264	186.089	-8.12783	32.6721	25.3789	-75.8583	-2.86773	-7.0316
-96.2367	57.3574	136.015	-53.2485	18.8143	22.7631	-83.0556	85.0418	23.6986	-96.2367	57.3574	136.015	-53.2485	18.8143	22.7631	-83.0556	85.0418	23.6986	-96.2367	57.3574	136.015	-53.2485	18.8143	22.7631	-83.0556	85.0418	23.6986
-68.6633	10.3146	178.499	-79.9509	-68.7239	11.7323	-124.758	63.6108	41.8239	-68.6633	10.3146	178.499	-79.9509	-68.7239	11.7323	-124.758	63.6108	41.8239	-68.6633	10.3146	178.499	-79.9509	-68.7239	11.7323	-124.758	63.6108	41.8239
-40.4148	-12.1827	146.526	-76.0232	65.9225	-4.83949	-164.401	9.9061	31.0543	-40.4148	-12.1827	146.526	-76.0232	65.9225	-4.83949	-164.401	9.9061	31.0543	-40.4148	-12.1827	146.526	-76.0232	65.9225	-4.83949	-164.401	9.9061	31.0543
30.0571	16.254	41.6993	-68.3601	79.9754	-57.5356	-159.638	-10.0907	-13.6867	30.0571	16.254	41.6993	-68.3601	79.9754	-57.5356	-159.638	-10.0907	-13.6867	30.0571	16.254	41.6993	-68.3601	79.9754	-57.5356	-159.638	-10.0907	-13.6867
89.8943	0.388546	1.17779	-48.9146	19.5135	-53.1873	-118.334	-36.0777	-14.2789	89.8943	0.388546	1.17779	-48.9146	19.5135	-53.1873	-118.334	-36.0777	-14.2789	89.8943	0.388546	1.17779	-48.9146	19.5135	-53.1873	-118.334	-36.0777	-14.2789
49.1633	-28.5688	-32.9553	11.8817	-33.4284	-29.6774	-103.864	-61.1304	-2.42519	49.1633	-28.5688	-32.9553	11.8817	-33.4284	-29.6774	-103.864	-61.1304	-2.42519	49.1633	-28.5688	-32.9553	11.8817	-33.4284	-29.6774	-103.864	-61.1304	-2.42519
27.4525	-30.6383	-13.55	60.6164	-73.4087	3.74239	-82.4458	-35.5748	-10.2484	27.4525	-30.6383	-13.55	60.6164	-73.4087	3.74239	-82.4458	-35.5748	-10.2484	27.4525	-30.6383	-13.55	60.6164	-73.4087	3.74239	-82.4458	-35.5748	-10.2484
-8.9858	-29.026	21.4053	64.9026	-96.6514	29.5337	-58.2279	-33.4309	-46.5974	-8.9858	-29.026	21.4053	64.9026	-96.6514	29.5337	-58.2279	-33.4309	-46.5974	-8.9858	-29.026	21.4053	64.9026	-96.6514	29.5337	-58.2279	-33.4309	-46.5974
-41.467	-6.85866	75.0639	31.1248	-88.4945	19.6091	13.8562	-29.4742	-86.9364	-41.467	-6.85866	75.0639	31.1248	-88.4945	19.6091	13.8562	-29.4742	-86.9364	-41.467	-6.85866	75.0639	31.1248	-88.4945	19.6091	13.8562	-29.4742	-86.9364
-5.36797	3.86659	94.739	-27.8978	-50.984	-5.66825	-5.62936	-30.6642	-51.6181	-5.36797	3.86659	94.739	-27.8978	-50.984	-5.66825	-5.62936	-30.6642	-51.6181	-5.36797	3.86659	94.739	-27.8978	-50.984	-5.66825	-5.62936	-30.6642	-51.6181
39.834	5.06571	124.42	-12.0172	-57.2055	-9.30939	-26.267	-33.9499	-36.5321	39.834	5.06571	124.42	-12.0172	-57.2055	-9.30939	-26.267	-33.9499	-36.5321	39.834	5.06571	124.42	-12.0172	-57.2055	-9.30939	-26.267	-33.9499	-36.5321
71.5859	-0.685128	88.7364	27.0335	-58.8277	-5.11686	-82.5037	-17.2337	0.734525	71.5859	-0.685128	88.7364	27.0335	-58.8277	-5.11686	-82.5037	-17.2337	0.734525	71.5859	-0.685128	88.7364	27.0335	-58.8277	-5.11686	-82.5037	-17.2337	0.734525
92.5161	-20.5629	135.166	28.6743	-89.7573	4.22106	-155.342	2.05805	56.2581	92.5161	-20.5629	135.166	28.6743	-89.7573	4.22106	-155.342	2.05805	56.2581	92.5161	-20.5629	135.166	28.6743	-89.7573	4.22106	-155.342	2.05805	56.2581
58.4643	-16.0788	44.8351	33.4817	-46.6856	-3.9339	-224.951	4.43821	65.8281	58.4643	-16.0788	44.8351	33.4817	-46.6856	-3.9339	-224.951	4.43821	65.8281	58.4643	-16.0788	44.8351	33.4817	-46.6856	-3.9339	-224.951	4.43821	65.8281
62.7258	24.7579	9.1986	31.0424	21.0013	-54.6842	-91.3872	27.687	56.332	62.7258	24.7579	9.1986	31.0424	21.0013	-54.6842	-91.3872	27.687	56.332	62.7258	24.7579	9.1986	31.0424	21.0013	-54.6842	-91.3872	27.687	56.332
51.4924	34.1386	-32.84	9.21118	81.7022	-71.203	-98.8411	22.4906	2.66708	51.4924	34.1386	-32.84	9.21118	81.7022	-71.203	-98.8411	22.4906	2.66708	51.4924	34.1386	-32.84	9.21118	81.7022	-71.203	-98.8411	22.4906	2.66708
59.7814	16.6734	20.0734	5.13099	83.4329	-49.6642	-156.456	33.4459	8.50365	59.7814	16.6734	20.0734	5.13099	83.4329	-49.6642	-156.456	33.4459	8.50365	59.7814	16.6734	20.0734	5.13099	83.4329	-49.6642	-156.456	33.4459	8.50365
46.549	-22.839	30.7903	10.8181	1.48487	-24.7694	-125.404	39.5089	7.08848	46.549	-22.839	30.7903	10.8181	1.48487	-24.7694	-125.404	39.5089	7.08848	46.549	-22.839	30.7903	10.8181	1.48487	-24.7694	-125.404	39.5089	7.08848
30.3083	-39.2295	-31.5821	20.5591	-13.4354	-15.5684	-170.052	48.7947	19.955	30.3083	-39.2295	-31.5821	20.5591	-13.4354	-15.5684	-170.052	48.7947	19.955	30.3083	-39.2295	-31.5821	20.5591	-13.4354	-15.5684	-170.052	48.7947	19.955
60.8995	-38.4169	-81.9896	-3.36339	-36.7047	-16.2426	-258.801	40.7943	63.7221	60.8995	-38.4169	-81.9896	-3.36339	-36.7047	-16.2426	-258.801	40.7943	63.7221	60.8995	-38.4169	-81.9896	-3.36339	-36.7047	-16.2426	-258.801	40.7943	63.7221
38.6719	-24.9513	-68.7281	-6.02308	-15.084	-10.356	-176.757	28.3445	59.72	38.6719	-24.9513	-68.7281	-6.02308	-15.084	-10.356	-176.757	28.3445	59.72	38.6719	-24.9513	-68.7281	-6.02308	-15.084	-10.356	-176.757	28.3445	59.72
0.241327	7.91635	-95.7557	2.52678	-1.20821	-14.5324	-28.2917	20.8921	33.0657	0.241327	7.91635	-95.7557	2.52678	-1.20821	-14.5324	-28.2917	20.8921	33.0657	0.241327	7.91635	-95.7557	2.52678	-1.20821	-14.5324	-28.2917	20.8921	33.0657
125.966	36.3223	-74.6641	35.7925	-17.194	-21.0306	217.119	4.04316	71.5471	125.966	36.3223	-74.6641	35.7925	-17.194	-21.0306	217.119	4.04316	71.5471	125.966	36.3223	-74.6641	35.7925	-17.194	-21.0306	217.119	4.04316	71.5471
111.739	45.0665	-50.1449	20.7839	-7.10874	-16.9732	119.174	-28.4836	59.5233	111.739	45.0665	-50.1449	20.7839	-7.10874	-16.9732	119.174	-28.4836	59.5233	111.739	45.0665	-50.1449	20.7839	-7.10874	-16.9732	119.174	-28.4836	59.5233
95.8424	68.8218	6.60979	-51.4696	42.8525	-3.28903	74.7301	-38.9815	23.3544	95.8424	68.8218	6.60979	-51.4696	42.8525	-3.28903	74.7301	-38.9815	23.3544	95.8424	68.8218	6.60979	-51.4696	42.8525	-3.28903	74.7301	-38.9815	23.3544
52.8533	71.0533	-14.6385	-60.6293	78.8084	1.94045	148.314	-38.2438	11.7305	52.8533	71.0533	-14.6385	-60.6293	78.8084	1.94045	148.314	-38.2438	11.7305	52.8533	71.0533	-14.6385	-60.6293	78.8084	1.94045	148.314	-38.2438	11.7305
33.9664	68.6393	-35.6417	-67.2281	104.661	6.54334	140.84	-43.3489	-3.76526	33.9664	68.6393	-35.6417	-67.2281	104.661	6.54334	140.84	-43.3489	-3.76526	33.9664	68.6393	-35.6417	-67.2281	104.661	6.54334	140.84	-43.3489	-3.76526
-1.61528	12.9902	-39.7933	-66.3536	126.178	29.0604	77.599	15.5012	-11.0696	-1.61528	12.9902	-39.7933	-66.3536	126.178	29.0604	77.599	15.5012	-11.0696	-1.61528	12.9902	-39.7933	-66.3536	126.178	29.0604	77.599	15.5012	-11.0696
-18.4592	20.7669	-47.6528	-25.3332	113.503	52.0137	106.044	179.38	-24.0677	-18.4592	20.7669	-47.6528	-25.3332	113.503	52.0137	106.044	179.38	-24.0677	-18.4592	20.7669	-47.6528	-25.3332	113.503	52.0137	106.044	179.38	-24.0677
-56.8157	13.2585	-44.9582	31.9962	94.5819	76.1077	166.92	215.796	-62.7808	-56.8157	13.2585	-44.9582	31.9962	94.5819	76.1077	166.92	215.796	-62.7808	-56.8157	13.2585	-44.9582	31.9962	94.5819	76.1077	166.92	215.796	-62.7808
-49.5539	10.2563	-45.6058	38.8167	62.3553	51.9697	77.3732	179.483	-24.4771	-49.5539	10.2563	-45.6058	38.8167	62.3553	51.9697	77.3732	179.483	-24.4771	-49.5539	10.2563	-45.6058	38.8167	62.3553	51.9697	77.3732	179.483	-24.4771
-72.6983	15.4333	-38.8504	25.121	28.9571	28.5176	92.055	55.9924	-16.0906	-72.6983	15.4333	-38.8504	25.121	28.9571	28.5176	92.055	55.9924	-16.0906	-72.6983	15.4333	-38.8504	25.121	28.9571	28.5176	92.055	55.9924	-16.0906
-137.112	15.2203	-58.0922	15.5207	14.9459	0.475392	110.449	-99.954	-30.7326	-137.112	15.2203	-58.0922	15.5207	14.9459	0.475392	110.449	-99.954	-30.7326	-137.112	15.2203	-58.0922	15.5207	14.9459	0.475392	110.449	-99.954	-30.7326
-131.777	-20.4971	-77.8	14.3477	-8.42259	-24.4576	144.348	-159.279	20.0593	-131.777	-20.4971	-77.8	14.3477	-8.42259	-24.4576	144.348	-159.279	20.0593	-131.777	-20.4971	-77.8	14.3477	-8.42259	-24.4576	144.348	-159.279	20.0593
-89.8262	-37.596	-66.3406	42.0044	-28.334	-10.9725	53.869	-143.752	49.4844	-89.8262	-37.596	-66.3406	42.0044	-28.334	-10.9725	53.869	-143.752	49.4844	-89.8262	-37.596	-66.3406	42.0044	-28.334	-10.9725	53.869	-143.752	49.4844
-65.0173	-28.2509	-61.7081	47.8632	-16.7169	38.0387	23.6247	-118.709	36.4661	-65.0173	-28.2509	-61.7081	47.8632	-16.7169	38.0387	23.6247	-118.709	36.4661	-65.0173	-28.2509	-61.7081	47.8632	-16.7169	38.0387	23.6247	-118.709	36.4661
-57.7617	-58.0191	-101.006	40.556	-35.6193	50.5088	5.70961	-158.159	16.3788	-57.7617	-58.0191	-101.006	40.556	-35.6193	50.5088	5.70961	-158.159	16.3788	-57.7617	-58.0191	-101.006	40.556	-35.6193	50.5088	5.70961	-158.159	16.3788
-70.9695	-41.7877	-98.329	-3.37665	-30.4419	27.6635	-32.8621	-156.41	41.5761	-70.9695	-41.7877	-98.329	-3.37665	-30.4419	27.6635	-32.8621	-156.41	41.5761	-70.9695	-41.7877	-98.329	-3.37665	-30.4419	27.6635	-32.8621	-156.41	41.5761
-73.9761	63.4102	-83.6262	-31.3532	-3.71247	14.6218	-49.1084	-134.348	-10.6468	-73.9761	63.4102	-83.6262	-31.3532	-3.71247	14.6218	-49.1084	-134.348	-10.6468	-73.9761	63.4102	-83.6262	-31.3532	-3.71247	14.6218	-49.1084	-134.348	-10.6468
-90.2486	31.2149	-93.4918	-12.254	-7.15405	-2.01311	-61.3403	-94.2575	6.89166	-90.2486	31.2149	-93.4918	-12.254	-7.15405	-2.01311	-61.3403	-94.2575	6.89166	-90.2486	31.2149	-93.4918	-12.254	-7.15405	-2.01311	-61.3403	-94.2575	6.89166
-77.7763	-36.0855	-96.5686	-3.56063	-12.2631	-20.2634	-65.7424	-49.9249	3.31446	-77.7763	-36.0855	-96.5686	-3.56063	-12.2631	-20.2634	-65.7424	-49.9249	3.31446	-77.7763	-36.0855	-96.5686	-3.56063	-12.2631	-20.2634	-65.7424	-49.9249	3.31446
-50.5956	-50.8718	-150.946	-15.4978	-5.20968	-19.4223	-54.4755	-6.86897	-44.8768	-50.5956	-50.8718	-150.946	-15.4978	-5.20968	-19.4223	-54.4755	-6.86897	-44.8768	-50.5956	-50.8718	-150.946	-15.4978	-5.20968	-19.4223	-54.4755	-6.86897	-44.8768
-73.6457	-35.1131	-180.593	-5.26331	-19.4931	-26.5961	-45.23	46.1357	-26.3728	-73.6457	-35.1131	-180.593	-5.26331	-19.4931	-26.5961	-45.23	46.1357	-26.3728	-73.6457	-35.1131	-180.593	-5.26331	-19.4931	-26.5961	-45.23	46.1357	-26.3728
-50.9836	8.38357	-199.555	32.6549	-2.47975	-42.5568	20.2693	68.1348	40.8288	-50.9836	8.38357	-199.555	32.6549	-2.47975	-42.5568	20.2693	68.1348	40.8288	-50.9836	8.38357	-199.555	32.6549	-2.47975	-42.5568	20.2693	68.1348	40.8288
-24.2032	17.6474	-173.929	2.19078	13.2466	-28.4202	-44.0922	90.1169	30.9745	-24.2032	17.6474	-173.929	2.19078	13.2466	-28.4202	-44.0922	90.1169	30.9745	-24.2032	17.6474	-173.929	2.19078	13.2466	-28.4202	-44.0922	90.1169	30.9745
15.364	11.7205	-139.345	-20.4182	-13.4668	5.92167	-194.254	94.7556	53.1153	15.364	11.7205	-139.345	-20.4182	-13.4668	5.92167	-194.254	94.7556	53.1153	15.364	11.7205	-139.345	-20.4182	-13.4668	5.92167	-194.254	94.7556	53.1153
35.2102	22.4725	-95.6689	-35.2128	-29.3227	2.0441	-139.636	112.231	-17.8618	35.2102	22.4725	-95.6689	-35.2128	-29.3227	2.0441	-139.636	112.231	-17.8618	35.2102	22.4725	-95.6689	-35.2128	-29.3227	2.0441	-139.636	112.231	-17.8618
67.676	34.1026	-79.3528	-26.084	15.8205	28.7912	-177.211	105.797	-45.989	67.676	34.1026	-79.3528	-26.084	15.8205	28.7912	-177.211	105.797	-45.989	67.676	34.1026	-79.3528	-26.084	15.8205	28.7912	-177.211	105.797	-45.989
157.15	79.0507	-60.1118	-43.9951	28.3519	35.7152	-268.036	86.2142	-7.71935	157.15	79.0507	-60.1118	-43.9951	28.3519	35.7152	-268.036	86.2142	-7.71935	157.15	79.0507	-60.1118	-43.9951	28.3519	35.7152	-268.036	86.2142	-7.71935
108.187	75.4776	-23.1299	-29.7356	39.7064	8.99543	-253.376	73.1977	23.6468	108.187	75.4776	-23.1299	-29.7356	39.7064	8.99543	-253.376	73.1977	23.6468	108.187	75.4776	-23.1299	-29.7356	39.7064	8.99543	-253.376	73.1977	23.6468
99.4205	46.2145	39.875	9.74295	-41.1838	19.5851	-149.019	57.8833	-11.074	99.4205	46.2145	39.875	9.74295	-41.1838	19.5851	-149.019	57.8833	-11.074	99.4205	46.2145	39.875	9.74295	-41.1838	19.5851	-149.019	57.8833	-11.074
102.639	34.6837	71.7029	-13.6395	-85.1365	47.593	-80.7168	54.0846	-33.7621	102.639	34.6837	71.7029	-13.6395	-85.1365	47.593	-80.7168	54.0846	-33.7621	102.639	34.6837	71.7029	-13.6395	-85.1365	47.593	-80.7168	54.0846	-33.7621
76.8763	23.1783	18.1723	-27.3471	-71.7795	35.5586	-30.0226	32.2776	-9.4419	76.8763	23.1783	18.1723	-27.3471	-71.7795	35.5586	-30.0226	32.2776	-9.4419	76.8763	23.1783	18.1723	-27.3471	-71.7795	35.5586	-30.0226	32.2776	-9.4419
3.45183	15.4623	-69.6153	-18.8502	-49.2936	24.5181	23.0773	16.721	31.4481	3.45183	15.4623	-69.6153	-18.8502	-49.2936	24.5181	23.0773	16.721	31.4481	3.45183	15.4623	-69.6153	-18.8502	-49.2936	24.5181	23.0773	16.721	31.4481
-17.435	46.592	-79.0342	-36.8487	-54.461	10.5853	61.9636	16.2942	46.4536	-17.435	46.592	-79.0342	-36.8487	-54.461	10.5853	61.9636	16.2942	46.4536	-17.435	46.592	-79.0342	-36.8487	-54.461	10.5853	61.9636	16.2942	46.4536
-23.7961	15.5785	-81.1778	-29.8657	-45.1787	18.0391	76.9393	-7.53517	24.9243	-23.7961	15.5785	-81.1778	-29.8657	-45.1787	18.0391	76.9393	-7.53517	24.9243	-23.7961	15.5785	-81.1778	-29.8657	-45.1787	18.0391	76.9393	-7.53517	24.9243
-39.2311	-8.25046	-45.1005	14.5368	-8.03056	-9.57404	104.911	-12.1215	22.8218	-39.2311	-8.25046	-45.1005	14.5368	-8.03056	-9.57404	104.911	-12.1215	22.8218	-39.2311	-8.25046	-45.1005	14.5368	-8.03056	-9.57404	104.911	-12.1215	22.8218
-20.3511	3.75231	-41.0401	29.7177	-7.2689	-25.3827	91.195	-5.94393	36.1312	-20.3511	3.75231	-41.0401	29.7177	-7.2689	-25.3827	91.195	-5.94393	36.1312	-20.3511	3.75231	-41.0401	29.7177	-7.2689	-25.3827	91.195	-5.94393	36.1312
-47.4429	30.9471	9.53682	-1.02732	22.5984	-44.0275	97.2383	-33.8277	5.51837	-47.4429	30.9471	9.53682	-1.02732	22.5984	-44.0275	97.2383	-33.8277	5.51837	-47.4429	30.9471	9.53682	-1.02732	22.5984	-44.0275	97.2383	-33.8277	5.51837
-47.0612	31.079	16.1207	33.412	50.5407	-40.7147	84.8256	-67.6366	-13.7416	-47.0612	31.079	16.1207	33.412	50.5407	-40.7147	84.8256	-67.6366	-13.7416	-47.0612	31.079	16.1207	33.412	50.5407	-40.7147	84.8256	-67.6366	-13.7416
-96.9982	24.5864	-20.0512	57.2483	45.9915	-36.0786	54.8582	-59.1237	7.75876	-96.9982	24.5864	-20.0512	57.2483	45.9915	-36.0786	54.8582	-59.1237	7.75876	-96.9982	24.5864	-20.0512	57.2483	45.9915	-36.0786	54.8582	-59.1237	7.75876
-122.882	12.3687	-32.0769	53.0298	32.8222	-40.0426	0.364714	-31.5061	14.8141	-122.882	12.3687	-32.0769	53.0298	32.8222	-40.0426	0.364714	-31.5061	14.8141	-122.882	12.3687	-32.0769	53.0298	32.8222	-40.0426	0.364714	-31.5061	14.8141
-50.6324	2.59221	-2.18102	29.7341	22.5382	-20.0239	-25.6324	35.8736	-2.53551	-50.6324	2.59221	-2.18102	29.7341	22.5382	-20.0239	-25.6324	35.8736	-2.53551	-50.6324	2.59221	-2.18102	29.7341	22.5382	-20.0239	-25.6324	35.8736	-2.53551
-11.829	18.9722	60.3856	1.17049	38.9423	-5.67037	-46.8297	53.1463	-6.81053	-11.829	18.9722	60.3856	1.17049	38.9423	-5.67037	-46.8297	53.1463	-6.81053	-11.829	18.9722	60.3856	1.17049	38.9423	-5.67037	-46.8297	53.1463	-6.81053
-66.1383	24.802	28.5837	-12.3068	10.3122	-12.0835	-45.8957	33.3199	19.1689	-66.1383	24.802	28.5837	-12.3068	10.3122	-12.0835	-45.8957	33.3199	19.1689	-66.1383	24.802	28.5837	-12.3068	10.3122	-12.0835	-45.8957	33.3199	19.1689
-89.2475	60.3745	40.8481	8.35462	-42.6562	-28.818	-57.9604	69.3218	-15.4132	-89.2475	60.3745	40.8481	8.35462	-42.6562	-28.818	-57.9604	69.3218	-15.4132	-89.2475	60.3745	40.8481	8.35462	-42.6562	-28.818	-57.9604	69.3218	-15.4132
-17.4236	24.8696	6.25536	1.23995	-1.5018	-19.8562	-40.6455	53.9543	-51.4216	-17.4236	24.8696	6.25536	1.23995	-1.5018	-19.8562	-40.6455	53.9543	-51.4216	-17.4236	24.8696	6.25536	1.23995	-1.5018	-19.8562	-40.6455	53.9543	-51.4216
-4.22343	-18.3763	33.7967	-13.5784	74.2474	0.740291	-40.594	-27.0785	-30.9178	-4.22343	-18.3763	33.7967	-13.5784	74.2474	0.740291	-40.594	-27.0785	-30.9178	-4.22343	-18.3763	33.7967	-13.5784	74.2474	0.740291	-40.594	-27.0785	-30.9178
-20.9362	13.8645	72.9628	-6.319	57.0401	36.5386	-51.6133	-86.9813	-18.6231	-20.9362	13.8645	72.9628	-6.319	57.0401	36.5386	-51.6133	-86.9813	-18.6231	-20.9362	13.8645	72.9628	-6.319	57.0401	36.5386	-51.6133	-86.9813	-18.6231
-3.2656	19.9415	88.6137	-1.0937	24.1042	78.3778	-33.0875	-138.456	-52.5358	-3.2656	19.9415	88.6137	-1.0937	24.1042	78.3778	-33.0875	-138.456	-52.5358	-3.2656	19.9415	88.6137	-1.0937	24.1042	78.3778	-33.0875	-138.456	-52.5358
78.0153	-39.8574	118.578	15.7917	7.80585	82.1151	-32.5878	-140.876	-26.346	78.0153	-39.8574	118.578	15.7917	7.80585	82.1151	-32.5878	-140.876	-26.346	78.0153	-39.8574	118.578	15.7917	7.80585	82.1151	-32.5878	-140.876	-26.346
81.4531	-51.625	103.249	44.8908	-14.5675	47.581	-51.6747	-87.1561	-5.50868	81.4531	-51.625	103.249	44.8908	-14.5675	47.581	-51.6747	-87.1561	-5.50868	81.4531	-51.625	103.249	44.8908	-14.5675	47.581	-51.6747	-87.1561	-5.50868
105.851	-24.3431	96.1687	-3.25089	-38.337	-10.2721	-39.9231	-61.3761	31.7322	105.851	-24.3431	96.1687	-3.25089	-38.337	-10.2721	-39.9231	-61.3761	31.7322	105.851	-24.3431	96.1687	-3.25089	-38.337	-10.2721	-39.9231	-61.3761	31.7322
120.514	-12.4153	69.1176	5.15715	-12.9865	-24.4705	-16.6141	-66.5355	44.1677	120.514	-12.4153	69.1176	5.15715	-12.9865	-24.4705	-16.6141	-66.5355	44.1677	120.514	-12.4153	69.1176	5.15715	-12.9865	-24.4705	-16.6141	-66.5355	44.1677
38.1552	6.32499	132.234	15.8979	26.1384	-13.3369	-36.9974	-33.9252	1.62385	38.1552	6.32499	132.234	15.8979	26.1384	-13.3369	-36.9974	-33.9252	1.62385	38.1552	6.32499	132.234	15.8979	26.1384	-13.3369	-36.9974	-33.9252	1.62385
3.75714	35.5385	169.702	39.5052	5.00982	26.2378	-44.9084	-5.18489	-36.1132	3.75714	35.5385	169.702	39.5052	5.00982	26.2378	-44.9084	-5.18489	-36.1132	3.75714	35.5385	169.702	39.5052	5.00982	26.2378	-44.9084	-5.18489	-36.1132
3.92835	30.1764	54.0835	35.8794	-22.0166	30.0812	-57.0335	16.4457	-26.9375	3.92835	30.1764	54.0835	35.8794	-22.0166	30.0812	-57.0335	16.4457	-26.9375	3.92835	30.1764	54.0835	35.8794	-22.0166	30.0812	-57.0335	16.4457	-26.9375
-25.8475	24.5353	-64.8154	8.18308	-17.4337	5.2317	-83.144	53.4659	-22.4063	-25.8475	24.5353	-64.8154	8.18308	-17.4337	5.2317	-83.144	53.4659	-22.4063	-25.8475	24.5353	-64.8154	8.18308	-17.4337	5.2317	-83.144	53.4659	-22.4063
-54.9229	36.8451	-37.1287	-17.7344	-13.8059	-15.1836	-99.2528	61.3663	32.0703	-54.9229	36.8451	-37.1287	-17.7344	-13.8059	-15.1836	-99.2528	61.3663	32.0703	-54.9229	36.8451	-37.1287	-17.7344	-13.8059	-15.1836	-99.2528	61.3663	32.0703
-42.43	12.8999	-1.89752	-24.1096	5.35393	-45.8416	-70.4796	95.0362	-8.57355	-42.43	12.8999	-1.89752	-24.1096	5.35393	-45.8416	-70.4796	95.0362	-8.57355	-42.43	12.8999	-1.89752	-24.1096	5.35393	-45.8416	-70.4796	95.0362	-8.57355
-49.2365	-1.2225	16.4335	-29.1463	13.6692	-35.3757	-40.4176	112.37	-51.6151	-49.2365	-1.2225	16.4335	-29.1463	13.6692	-35.3757	-40.4176	112.37	-51.6151	-49.2365	-1.2225	16.4335	-29.1463	13.6692	-35.3757	-40.4176	112.37	-51.6151
-23.8978	28.1955	24.687	-28.0612	18.6227	-11.5593	-48.5501	45.5776	-52.9405	-23.8978	28.1955	24.687	-28.0612	18.6227	-11.5593	-48.5501	45.5776	-52.9405	-23.8978	28.1955	24.687	-28.0612	18.6227	-11.5593	-48.5501	45.5776	-52.9405
-2.67484	30.3527	20.2402	-17.8185	25.9808	-2.61806	-78.7745	-4.73808	-21.2481	-2.67484	30.3527	20.2402	-17.8185	25.9808	-2.61806	-78.7745	-4.73808	-21.2481	-2.67484	30.3527	20.2402	-17.8185	25.9808	-2.61806	-78.7745	-4.73808	-21.2481
-27.3053	13.8908	24.4876	2.65247	17.547	3.99919	-141.972	-16.4222	-23.4152	-27.3053	13.8908	24.4876	2.65247	17.547	3.99919	-141.972	-16.4222	-23.4152	-27.3053	13.8908	24.4876	2.65247	17.547	3.99919	-141.972	-16.4222	-23.4152
21.766	21.9575	23.6374	-3.7161	-18.5999	7.65519	-99.6114	-19.8939	-22.4043	21.766	21.9575	23.6374	-3.7161	-18.5999	7.65519	-99.6114	-19.8939	-22.4043	21.766	21.9575	23.6374	-3.7161	-18.5999	7.65519	-99.6114	-19.8939	-22.4043
-13.2136	26.2282	77.1755	-8.80454	-15.7415	-8.67216	-43.858	29.0115	-3.65221	-13.2136	26.2282	77.1755	-8.80454	-15.7415	-8.67216	-43.858	29.0115	-3.65221	-13.2136	26.2282	77.1755	-8.80454	-15.7415	-8.67216	-43.858	29.0115	-3.65221
-1.14288	33.8445	72.1186	-7.91622	-47.2705	3.37905	-148.156	33.1913	35.5839	-1.14288	33.8445	72.1186	-7.91622	-47.2705	3.37905	-148.156	33.1913	35.5839	-1.14288	33.8445	72.1186	-7.91622	-47.2705	3.37905	-148.156	33.1913	35.5839
49.6737	38.7219	37.619	11.8492	-37.221	-16.6288	-132.865	-8.7319	87.5533	49.6737	38.7219	37.619	11.8492	-37.221	-16.6288	-132.865	-8.7319	87.5533	49.6737	38.7219	37.619	11.8492	-37.221	-16.6288	-132.865	-8.7319	87.5533
55.2219	35.0978	17.9365	23.5636	-40.3091	-9.84879	-87.2888	0.812696	87.5083	55.2219	35.0978	17.9365	23.5636	-40.3091	-9.84879	-87.2888	0.812696	87.5083	55.2219	35.0978	17.9365	23.5636	-40.3091	-9.84879	-87.2888	0.812696	87.5083
97.0163	22.1137	-0.598209	20.7644	-30.5891	27.6649	-80.9945	108.952	33.2904	97.0163	22.1137	-0.598209	20.7644	-30.5891	27.6649	-80.9945	108.952	33.2904	97.0163	22.1137	-0.598209	20.7644	-30.5891	27.6649	-80.9945	108.952	33.2904
117.738	30.3006	-44.2703	24.8797	-16.8949	3.74405	-42.6458	58.2501	-3.82221	117.738	30.3006	-44.2703	24.8797	-16.8949	3.74405	-42.6458	58.2501	-3.82221	117.738	30.3006	-44.2703	24.8797	-16.8949	3.74405	-42.6458	58.2501	-3.82221
97.1561	-24.4283	-66.9303	27.7325	10.8734	-9.85851	-22.5331	-12.5043	-17.2159	97.1561	-24.4283	-66.9303	27.7325	10.8734	-9.85851	-22.5331	-12.5043	-17.2159	97.1561	-24.4283	-66.9303	27.7325	10.8734	-9.85851	-22.5331	-12.5043	-17.2159
56.4865	-11.3398	-89.8853	17.1094	-9.61956	-39.1625	11.2835	3.66538	-13.1057	56.4865	-11.3398	-89.8853	17.1094	-9.61956	-39.1625	11.2835	3.66538	-13.1057	56.4865	-11.3398	-89.8853	17.1094	-9.61956	-39.1625	11.2835	3.66538	-13.1057
21.0948	-13.1866	-99.2889	10.0628	-50.9476	-43.3861	-4.63129	-1.90304	5.45032	21.0948	-13.1866	-99.2889	10.0628	-50.9476	-43.3861	-4.63129	-1.90304	5.45032	21.0948	-13.1866	-99.2889	10.0628	-50.9476	-43.3861	-4.63129	-1.90304	5.45032
11.3881	-10.9236	-93.7965	22.6943	-95.2877	-41.4116	8.72753	-21.5338	21.939	11.3881	-10.9236	-93.7965	22.6943	-95.2877	-41.4116	8.72753	-21.5338	21.939	11.3881	-10.9236	-93.7965	22.6943	-95.2877	-41.4116	8.72753	-21.5338	21.939
25.8852	-3.14828	-75.9709	34.6654	18.6928	-7.33319	33.0732	-82.2386	-1.92825	25.8852	-3.14828	-75.9709	34.6654	18.6928	-7.33319	33.0732	-82.2386	-1.92825	25.8852	-3.14828	-75.9709	34.6654	18.6928	-7.33319	33.0732	-82.2386	-1.92825
7.92745	7.59466	-19.8256	29.6103	90.9646	-1.60802	-5.62058	-154.209	-27.2371	7.92745	7.59466	-19.8256	29.6103	90.9646	-1.60802	-5.62058	-154.209	-27.2371	7.92745	7.59466	-19.8256	29.6103	90.9646	-1.60802	-5.62058	-154.209	-27.2371
22.9253	18.8619	35.3072	13.4186	54.3256	-3.45757	140.06	-127.32	0.793651	22.9253	18.8619	35.3072	13.4186	54.3256	-3.45757	140.06	-127.32	0.793651	22.9253	18.8619	35.3072	13.4186	54.3256	-3.45757	140.06	-127.32	0.793651
46.9219	23.8277	64.2226	6.63463	40.0705	-3.15768	50.6508	-113.218	-5.9349	46.9219	23.8277	64.2226	6.63463	40.0705	-3.15768	50.6508	-113.218	-5.9349	46.9219	23.8277	64.2226	6.63463	40.0705	-3.15768	50.6508	-113.218	-5.9349
57.1447	23.4775	-7.257	-7.69138	17.1208	7.08885	-252.74	-44.5041	12.2092	57.1447	23.4775	-7.257	-7.69138	17.1208	7.08885	-252.74	-44.5041	12.2092	57.1447	23.4775	-7.257	-7.69138	17.1208	7.08885	-252.74	-44.5041	12.2092
86.2657	20.8924	-55.6812	-35.546	30.3084	43.8144	-263.943	-21.3189	12.2821	86.2657	20.8924	-55.6812	-35.546	30.3084	43.8144	-263.943	-21.3189	12.2821	86.2657	20.8924	-55.6812	-35.546	30.3084	43.8144	-263.943	-21.3189	12.2821
87.4469	21.6655	-53.1657	17.7044	47.0233	48.1161	-134.851	9.63708	4.55276	87.4469	21.6655	-53.1657	17.7044	47.0233	48.1161	-134.851	9.63708	4.55276	87.4469	21.6655	-53.1657	17.7044	47.0233	48.1161	-134.851	9.63708	4.55276
46.8529	15.9723	-7.71758	21.6397	-23.1657	-5.28632	-93.6253	30.1487	-19.3349	46.8529	15.9723	-7.71758	21.6397	-23.1657	-5.28632	-93.6253	30.1487	-19.3349	46.8529	15.9723	-7.71758	21.6397	-23.1657	-5.28632	-93.6253	30.1487	-19.3349
30.7242	33.2625	-69.1465	-3.71358	-45.8586	-27.2881	-150.891	36.1801	-17.3276	30.7242	33.2625	-69.1465	-3.71358	-45.8586	-27.2881	-150.891	36.1801	-17.3276	30.7242	33.2625	-69.1465	-3.71358	-45.8586	-27.2881	-150.891	36.1801	-17.3276
-31.7985	-43.3517	-104.445	12.9055	-38.0527	61.85	-157.907	61.3464	-19.6548	-31.7985	-43.3517	-104.445	12.9055	-38.0527	61.85	-157.907	61.3464	-19.6548	-31.7985	-43.3517	-104.445	12.9055	-38.0527	61.85	-157.907	61.3464	-19.6548
-37.1399	-71.7485	-95.4833	7.14466	-17.1811	112.245	-111.439	74.6506	6.04971	-37.1399	-71.7485	-95.4833	7.14466	-17.1811	112.245	-111.439	74.6506	6.04971	-37.1399	-71.7485	-95.4833	7.14466	-17.1811	112.245	-111.439	74.6506	6.04971
-50.1351	-45.3158	-113.682	18.9873	-9.7487	102.194	-41.0283	84.6614	-14.9876	-50.1351	-45.3158	-113.682	18.9873	-9.7487	102.194	-41.0283	84.6614	-14.9876	-50.1351	-45.3158	-113.682	18.9873	-9.7487	102.194	-41.0283	84.6614	-14.9876
-55.7769	-31.1291	-115.489	9.36512	-6.03309	74.8866	71.7416	81.849	-37.3989	-55.7769	-31.1291	-115.489	9.36512	-6.03309	74.8866	71.7416	81.849	-37.3989	-55.7769	-31.1291	-115.489	9.36512	-6.03309	74.8866	71.7416	81.849	-37.3989
-63.6095	-27.3883	-112.691	-2.12364	12.4853	41.2525	45.3276	76.0096	-30.4803	-63.6095	-27.3883	-112.691	-2.12364	12.4853	41.2525	45.3276	76.0096	-30.4803	-63.6095	-27.3883	-112.691	-2.12364	12.4853	41.2525	45.3276	76.0096	-30.4803
-34.9538	8.62415	-80.3931	16.2316	22.109	20.4695	68.0252	45.124	-24.3469	-34.9538	8.62415	-80.3931	16.2316	22.109	20.4695	68.0252	45.124	-24.3469	-34.9538	8.62415	-80.3931	16.2316	22.109	20.4695	68.0252	45.124	-24.3469
-45.046	20.1125	7.03744	24.2468	23.174	4.66133	143.257	41.9678	-8.21941	-45.046	20.1125	7.03744	24.2468	23.174	4.66133	143.257	41.9678	-8.21941	-45.046	20.1125	7.03744	24.2468	23.174	4.66133	143.257	41.9678	-8.21941
-69.0199	26.1006	40.701	-3.80613	8.58897	-8.471	94.0373	19.0833	32.1987	-69.0199	26.1006	40.701	-3.80613	8.58897	-8.471	94.0373	19.0833	32.1987	-69.0199	26.1006	40.701	-3.80613	8.58897	-8.471	94.0373	19.0833	32.1987
-97.7272	54.5053	54.9039	1.77734	6.72361	-48.6555	44.0995	0.457649	28.2784	-97.7272	54.5053	54.9039	1.77734	6.72361	-48.6555	44.0995	0.457649	28.2784	-97.7272	54.5053	54.9039	1.77734	6.72361	-48.6555	44.0995	0.457649	28.2784
-90.8634	47.5151	86.5148	-1.99035	6.68636	-51.3494	32.1964	-17.7734	36.8186	-90.8634	47.5151	86.5148	-1.99035	6.68636	-51.3494	32.1964	-17.7734	36.8186	-90.8634	47.5151	86.5148	-1.99035	6.68636	-51.3494	32.1964	-17.7734	36.8186
-96.0926	-1.93664	94.3328	-8.04374	7.85715	-40.3129	-39.0617	-25.2274	41.3026	-96.0926	-1.93664	94.3328	-8.04374	7.85715	-40.3129	-39.0617	-25.2274	41.3026	-96.0926	-1.93664	94.3328	-8.04374	7.85715	-40.3129	-39.0617	-25.2274	41.3026
-72.1389	10.1793	84.4401	-9.41631	26.3858	-4.64098	-29.1246	-15.7183	12.5372	-72.1389	10.1793	84.4401	-9.41631	26.3858	-4.64098	-29.1246	-15.7183	12.5372	-72.1389	10.1793	84.4401	-9.41631	26.3858	-4.64098	-29.1246	-15.7183	12.5372
-59.0257	-15.0371	91.2732	-3.52505	71.9434	-0.457964	-10.8284	3.33855	4.41348	-59.0257	-15.0371	91.2732	-3.52505	71.9434	-0.457964	-10.8284	3.33855	4.41348	-59.0257	-15.0371	91.2732	-3.52505	71.9434	-0.457964	-10.8284	3.33855	4.41348
-85.1083	-67.385	114.584	-4.25555	-0.219192	-2.91652	-35.1034	10.8244	11.6333	-85.1083	-67.385	114.584	-4.25555	-0.219192	-2.91652	-35.1034	10.8244	11.6333	-85.1083	-67.385	114.584	-4.25555	-0.219192	-2.91652	-35.1034	10.8244	11.6333
-74.5661	-89.4538	82.0339	-5.31072	-90.0543	-12.1565	-45.3782	17.1715	21.8537	-74.5661	-89.4538	82.0339	-5.31072	-90.0543	-12.1565	-45.3782	17.1715	21.8537	-74.5661	-89.4538	82.0339	-5.31072	-90.0543	-12.1565	-45.3782	17.1715	21.8537
-15.5448	-86.3506	37.3649	-11.7167	-66.3892	-13.0354	-44.1177	10.5269	6.78143	-15.5448	-86.3506	37.3649	-11.7167	-66.3892	-13.0354	-44.1177	10.5269	6.78143	-15.5448	-86.3506	37.3649	-11.7167	-66.3892	-13.0354	-44.1177	10.5269	6.78143
10.6741	-73.7169	8.24976	-18.0093	-54.4366	-21.2493	-30.7824	-5.12137	-21.3702	10.6741	-73.7169	8.24976	-18.0093	-54.4366	-21.2493	-30.7824	-5.12137	-21.3702	10.6741	-73.7169	8.24976	-18.0093	-54.4366	-21.2493	-30.7824	-5.12137	-21.3702
18.2444	-46.1206	-55.334	-21.4522	8.67124	-47.0734	-35.9314	-23.9018	-9.38263	18.2444	-46.1206	-55.334	-21.4522	8.67124	-47.0734	-35.9314	-23.9018	-9.38263	18.2444	-46.1206	-55.334	-21.4522	8.67124	-47.0734	-35.9314	-23.9018	-9.38263
-1.99014	-33.7099	-50.9692	-15.9468	-0.677769	-53.944	-53.9397	-23.0607	-32.6117	-1.99014	-33.7099	-50.9692	-15.9468	-0.677769	-53.944	-53.9397	-23.0607	-32.6117	-1.99014	-33.7099	-50.9692	-15.9468	-0.677769	-53.944	-53.9397	-23.0607	-32.6117
2.96729	-36.605	-2.8988	-18.9412	4.82615	-49.6948	-30.2632	-17.5027	-58.4299	2.96729	-36.605	-2.8988	-18.9412	4.82615	-49.6948	-30.2632	-17.5027	-58.4299	2.96729	-36.605	-2.8988	-18.9412	4.82615	-49.6948	-30.2632	-17.5027	-58.4299
15.0686	-18.4399	31.1881	-11.7846	-7.65338	-55.2874	-5.28317	-11.6289	-49.9918	15.0686	-18.4399	31.1881	-11.7846	-7.65338	-55.2874	-5.28317	-11.6289	-49.9918	15.0686	-18.4399	31.1881	-11.7846	-7.65338	-55.2874	-5.28317	-11.6289	-49.9918
51.6026	3.03961	18.2414	-34.6899	11.9682	-11.4352	-19.7012	-17.7724	6.35816	51.6026	3.03961	18.2414	-34.6899	11.9682	-11.4352	-19.7012	-17.7724	6.35816	51.6026	3.03961	18.2414	-34.6899	11.9682	-11.4352	-19.7012	-17.7724	6.35816
101.972	-30.4727	5.10961	-21.1899	33.4096	2.93588	-10.7856	-14.0162	30.8095	101.972	-30.4727	5.10961	-21.1899	33.4096	2.93588	-10.7856	-14.0162	30.8095	101.972	-30.4727	5.10961	-21.1899	33.4096	2.93588	-10.7856	-14.0162	30.8095
119.506	-64.08	8.07951	-21.3738	59.276	34.3436	20.6167	-12.0037	7.62032	119.506	-64.08	8.07951	-21.3738	59.276	34.3436	20.6167	-12.0037	7.62032	119.506	-64.08	8.07951	-21.3738	59.276	34.3436	20.6167	-12.0037	7.62032
70.6847	-72.6408	-1.53257	-25.9421	63.4885	26.5636	47.7072	-10.4936	-1.97693	70.6847	-72.6408	-1.53257	-25.9421	63.4885	26.5636	47.7072	-10.4936	-1.97693	70.6847	-72.6408	-1.53257	-25.9421	63.4885	26.5636	47.7072	-10.4936	-1.97693
21.1589	-67.0007	83.9855	-18.109	44.33	44.4852	39.6044	3.02955	-11.6612	21.1589	-67.0007	83.9855	-18.109	44.33	44.4852	39.6044	3.02955	-11.6612	21.1589	-67.0007	83.9855	-18.109	44.33	44.4852	39.6044	3.02955	-11.6612
-21.3772	-61.7891	-48.2766	12.7041	37.4696	50.9567	-19.1039	18.2152	19.6695	-21.3772	-61.7891	-48.2766	12.7041	37.4696	50.9567	-19.1039	18.2152	19.6695	-21.3772	-61.7891	-48.2766	12.7041	37.4696	50.9567	-19.1039	18.2152	19.6695
-71.1769	-47.0599	-114.881	13.8675	17.3265	13.8228	-202.625	-1.123	-5.06404	-71.1769	-47.0599	-114.881	13.8675	17.3265	13.8228	-202.625	-1.123	-5.06404	-71.1769	-47.0599	-114.881	13.8675	17.3265	13.8228	-202.625	-1.123	-5.06404
-72.2903	-28.5099	-80.1182	23.6548	25.0714	14.9714	-216.479	22.5802	-32.7819	-72.2903	-28.5099	-80.1182	23.6548	25.0714	14.9714	-216.479	22.5802	-32.7819	-72.2903	-28.5099	-80.1182	23.6548	25.0714	14.9714	-216.479	22.5802	-32.7819
-58.9358	-57.0865	-90.4466	-19.0012	12.5216	-3.39247	-100.203	9.17113	10.3165	-58.9358	-57.0865	-90.4466	-19.0012	12.5216	-3.39247	-100.203	9.17113	10.3165	-58.9358	-57.0865	-90.4466	-19.0012	12.5216	-3.39247	-100.203	9.17113	10.3165
-98.2048	-30.6608	-88.4647	-48.9607	-16.835	-4.97932	-37.0662	-9.68814	11.1488	-98.2048	-30.6608	-88.4647	-48.9607	-16.835	-4.97932	-37.0662	-9.68814	11.1488	-98.2048	-30.6608	-88.4647	-48.9607	-16.835	-4.97932	-37.0662	-9.68814	11.1488
-115.62	-29.5623	-60.0144	-26.8037	-17.0932	-12.8636	-119.77	33.1009	-37.0999	-115.62	-29.5623	-60.0144	-26.8037	-17.0932	-12.8636	-119.77	33.1009	-37.0999	-115.62	-29.5623	-60.0144	-26.8037	-17.0932	-12.8636	-119.77	33.1009	-37.0999
-73.8186	-53.0461	-4.56679	-18.4351	-8.78247	-12.8068	-88.9977	14.5666	29.7087	-73.8186	-53.0461	-4.56679	-18.4351	-8.78247	-12.8068	-88.9977	14.5666	29.7087	-73.8186	-53.0461	-4.56679	-18.4351	-8.78247	-12.8068	-88.9977	14.5666	29.7087
-32.5998	-76.6058	24.4998	-12.1274	-35.3753	5.57822	-42.4887	7.04999	36.15	-32.5998	-76.6058	24.4998	-12.1274	-35.3753	5.57822	-42.4887	7.04999	36.15	-32.5998	-76.6058	24.4998	-12.1274	-35.3753	5.57822	-42.4887	7.04999	36.15
-22.6416	-44.1261	69.0199	-14.095	-34.1618	6.0857	-12.1094	14.0376	71.1408	-22.6416	-44.1261	69.0199	-14.095	-34.1618	6.0857	-12.1094	14.0376	71.1408	-22.6416	-44.1261	69.0199	-14.095	-34.1618	6.0857	-12.1094	14.0376	71.1408
-35.3991	-13.2242	94.124	-9.00526	-50.0303	-28.6507	-11.3752	-0.811803	-26.5579	-35.3991	-13.2242	94.124	-9.00526	-50.0303	-28.6507	-11.3752	-0.811803	-26.5579	-35.3991	-13.2242	94.124	-9.00526	-50.0303	-28.6507	-11.3752	-0.811803	-26.5579
-8.24748	-20.2439	102.784	7.18675	-14.3399	-3.3945	-16.3018	-24.7679	-35.5388	-8.24748	-20.2439	102.784	7.18675	-14.3399	-3.3945	-16.3018	-24.7679	-35.5388	-8.24748	-20.2439	102.784	7.18675	-14.3399	-3.3945	-16.3018	-24.7679	-35.5388
20.9217	-9.28753	87.427	16.6858	-15.2728	36.8958	-29.5528	-35.8398	1.29089	20.9217	-9.28753	87.427	16.6858	-15.2728	36.8958	-29.5528	-35.8398	1.29089	20.9217	-9.28753	87.427	16.6858	-15.2728	36.8958	-29.5528	-35.8398	1.29089
63.1235	14.7407	77.66	13.5579	-3.08856	38.1301	-29.5201	-30.8895	-30.4827	63.1235	14.7407	77.66	13.5579	-3.08856	38.1301	-29.5201	-30.8895	-30.4827	63.1235	14.7407	77.66	13.5579	-3.08856	38.1301	-29.5201	-30.8895	-30.4827
101.251	4.34838	88.441	10.9448	-9.25883	34.0582	-7.01924	-6.75501	-17.8016	101.251	4.34838	88.441	10.9448	-9.25883	34.0582	-7.01924	-6.75501	-17.8016	101.251	4.34838	88.441	10.9448	-9.25883	34.0582	-7.01924	-6.75501	-17.8016
72.4994	27.7629	72.3302	14.9571	2.29225	36.8061	-8.79389	16.6992	14.6419	72.4994	27.7629	72.3302	14.9571	2.29225	36.8061	-8.79389	16.6992	14.6419	72.4994	27.7629	72.3302	14.9571	2.29225	36.8061	-8.79389	16.6992	14.6419
27.4116	22.6362	75.0765	3.63225	11.8734	27.2521	-20.2724	26.144	27.9896	27.4116	22.6362	75.0765	3.63225	11.8734	27.2521	-20.2724	26.144	27.9896	27.4116	22.6362	75.0765	3.63225	11.8734	27.2521	-20.2724	26.144	27.9896
64.4513	24.0811	-8.7139	5.27573	-31.6587	-5.6759	-37.2457	14.204	15.3247	64.4513	24.0811	-8.7139	5.27573	-31.6587	-5.6759	-37.2457	14.204	15.3247	64.4513	24.0811	-8.7139	5.27573	-31.6587	-5.6759	-37.2457	14.204	15.3247
141.836	27.4951	-27.4105	-6.05905	-46.2831	-23.0077	-33.0655	-18.1635	-3.60055	141.836	27.4951	-27.4105	-6.05905	-46.2831	-23.0077	-33.0655	-18.1635	-3.60055	141.836	27.4951	-27.4105	-6.05905	-46.2831	-23.0077	-33.0655	-18.1635	-3.60055
125.229	-11.519	-85.0046	-27.9401	-18.3631	-18.5267	-64.4712	-13.3921	37.3419	125.229	-11.519	-85.0046	-27.9401	-18.3631	-18.5267	-64.4712	-13.3921	37.3419	125.229	-11.519	-85.0046	-27.9401	-18.3631	-18.5267	-64.4712	-13.3921	37.3419
102.108	-47.0194	-106.75	-5.78175	-10.5424	-30.3346	-52.3839	-10.5041	70.701	102.108	-47.0194	-106.75	-5.78175	-10.5424	-30.3346	-52.3839	-10.5041	70.701	102.108	-47.0194	-106.75	-5.78175	-10.5424	-30.3346	-52.3839	-10.5041	70.701
102.067	-48.4855	-48.695	-20.6	-27.2775	-29.3956	-59.6389	4.66085	54.9739	102.067	-48.4855	-48.695	-20.6	-27.2775	-29.3956	-59.6389	4.66085	54.9739	102.067	-48.4855	-48.695	-20.6	-27.2775	-29.3956	-59.6389	4.66085	54.9739
1.70834	-44.9804	23.5857	-17.0435	-26.7527	-2.71174	-47.2061	2.11037	5.71505	1.70834	-44.9804	23.5857	-17.0435	-26.7527	-2.71174	-47.2061	2.11037	5.71505	1.70834	-44.9804	23.5857	-17.0435	-26.7527	-2.71174	-47.2061	2.11037	5.71505
17.3819	-5.97008	-32.6276	-18.1933	-4.91604	19.8042	-49.448	-4.8512	-26.1411	17.3819	-5.97008	-32.6276	-18.1933	-4.91604	19.8042	-49.448	-4.8512	-26.1411	17.3819	-5.97008	-32.6276	-18.1933	-4.91604	19.8042	-49.448	-4.8512	-26.1411
31.8344	15.7951	-133.441	3.04204	51.6165	9.02187	-12.597	-24.0411	-79.3341	31.8344	15.7951	-133.441	3.04204	51.6165	9.02187	-12.597	-24.0411	-79.3341	31.8344	15.7951	-133.441	3.04204	51.6165	9.02187	-12.597	-24.0411	-79.3341
25.1376	50.1153	-131.089	2.30284	93.6134	2.88751	-30.8897	-39.5609	-16.1277	25.1376	50.1153	-131.089	2.30284	93.6134	2.88751	-30.8897	-39.5609	-16.1277	25.1376	50.1153	-131.089	2.30284	93.6134	2.88751	-30.8897	-39.5609	-16.1277
15.8115	80.6943	-137.529	16.5674	63.7013	17.1132	-42.2581	-35.6128	13.2435	15.8115	80.6943	-137.529	16.5674	63.7013	17.1132	-42.2581	-35.6128	13.2435	15.8115	80.6943	-137.529	16.5674	63.7013	17.1132	-42.2581	-35.6128	13.2435
-8.12205	17.5668	-89.7078	11.0952	35.1153	15.7846	-37.8692	-14.0945	14.9361	-8.12205	17.5668	-89.7078	11.0952	35.1153	15.7846	-37.8692	-14.0945	14.9361	-8.12205	17.5668	-89.7078	11.0952	35.1153	15.7846	-37.8692	-14.0945	14.9361
-30.1021	-20.6359	-54.2445	15.5965	24.509	5.2696	-2.53575	35.1773	-74.6226	-30.1021	-20.6359	-54.2445	15.5965	24.509	5.2696	-2.53575	35.1773	-74.6226	-30.1021	-20.6359	-54.2445	15.5965	24.509	5.2696	-2.53575	35.1773	-74.6226
-106.329	32.3143	-40.8959	3.29996	-0.116067	0.39115	-6.34944	32.7915	-96.4196	-106.329	32.3143	-40.8959	3.29996	-0.116067	0.39115	-6.34944	32.7915	-96.4196	-106.329	32.3143	-40.8959	3.29996	-0.116067	0.39115	-6.34944	32.7915	-96.4196
4.93118	43.1128	9.0324	3.96122	-8.446	10.5446	-48.3845	18.4722	-88.7329	4.93118	43.1128	9.0324	3.96122	-8.446	10.5446	-48.3845	18.4722	-88.7329	4.93118	43.1128	9.0324	3.96122	-8.446	10.5446	-48.3845	18.4722	-88.7329
-63.1051	30.9751	-46.2942	10.5857	-0.423785	25.1172	-42.6935	1.91994	-11.4133	-63.1051	30.9751	-46.2942	10.5857	-0.423785	25.1172	-42.6935	1.91994	-11.4133	-63.1051	30.9751	-46.2942	10.5857	-0.423785	25.1172	-42.6935	1.91994	-11.4133
-42.8408	29.1265	-46.6649	-4.8601	14.1401	24.5281	-61.3366	-14.345	62.8404	-42.8408	29.1265	-46.6649	-4.8601	14.1401	24.5281	-61.3366	-14.345	62.8404	-42.8408	29.1265	-46.6649	-4.8601	14.1401	24.5281	-61.3366	-14.345	62.8404
16.7767	-10.3803	7.92925	-2.24954	-2.80516	11.0119	-53.0433	-23.7221	59.2757	16.7767	-10.3803	7.92925	-2.24954	-2.80516	11.0119	-53.0433	-23.7221	59.2757	16.7767	-10.3803	7.92925	-2.24954	-2.80516	11.0119	-53.0433	-23.7221	59.2757
36.9057	-46.0975	-0.847628	-1.3298	-12.0703	-4.70186	-38.9614	-32.1741	49.4536	36.9057	-46.0975	-0.847628	-1.3298	-12.0703	-4.70186	-38.9614	-32.1741	49.4536	36.9057	-46.0975	-0.847628	-1.3298	-12.0703	-4.70186	-38.9614	-32.1741	49.4536
84.0027	-26.159	-3.27823	9.08504	-31.4256	-21.449	-19.0298	-27.4382	53.2443	84.0027	-26.159	-3.27823	9.08504	-31.4256	-21.449	-19.0298	-27.4382	53.2443	84.0027	-26.159	-3.27823	9.08504	-31.4256	-21.449	-19.0298	-27.4382	53.2443
27.6221	41.9687	-54.6472	23.7034	0.645424	-32.7166	-12.0228	-8.08327	56.5855	27.6221	41.9687	-54.6472	23.7034	0.645424	-32.7166	-12.0228	-8.08327	56.5855	27.6221	41.9687	-54.6472	23.7034	0.645424	-32.7166	-12.0228	-8.08327	56.5855
-8.84776	85.6989	-56.7481	-6.45003	4.65763	-102.393	-28.0826	-5.44895	56.0659	-8.84776	85.6989	-56.7481	-6.45003	4.65763	-102.393	-28.0826	-5.44895	56.0659	-8.84776	85.6989	-56.7481	-6.45003	4.65763	-102.393	-28.0826	-5.44895	56.0659
39.4305	115.46	-36.0244	-2.61291	22.715	-77.8706	-141.441	5.69525	63.8	39.4305	115.46	-36.0244	-2.61291	22.715	-77.8706	-141.441	5.69525	63.8	39.4305	115.46	-36.0244	-2.61291	22.715	-77.8706	-141.441	5.69525	63.8
-87.5408	110.132	17.3208	-6.56506	18.8706	96.906	-81.7042	13.3879	55.0024	-87.5408	110.132	17.3208	-6.56506	18.8706	96.906	-81.7042	13.3879	55.0024	-87.5408	110.132	17.3208	-6.56506	18.8706	96.906	-81.7042	13.3879	55.0024
-140.047	114.683	-8.79328	7.2184	22.5351	64.0931	31.6491	20.8865	36.368	-140.047	114.683	-8.79328	7.2184	22.5351	64.0931	31.6491	20.8865	36.368	-140.047	114.683	-8.79328	7.2184	22.5351	64.0931	31.6491	20.8865	36.368
-74.8621	119.208	-127.217	14.9425	8.9247	28.552	49.2976	2.62973	25.0313	-74.8621	119.208	-127.217	14.9425	8.9247	28.552	49.2976	2.62973	25.0313	-74.8621	119.208	-127.217	14.9425	8.9247	28.552	49.2976	2.62973	25.0313
-81.9178	79.9742	-128.311	43.3731	6.52362	0.653944	73.4156	-14.2124	14.7366	-81.9178	79.9742	-128.311	43.3731	6.52362	0.653944	73.4156	-14.2124	14.7366	-81.9178	79.9742	-128.311	43.3731	6.52362	0.653944	73.4156	-14.2124	14.7366
-179.151	59.6065	-95.5176	11.1162	18.1263	-20.0528	56.917	-14.7571	-0.879866	-179.151	59.6065	-95.5176	11.1162	18.1263	-20.0528	56.917	-14.7571	-0.879866	-179.151	59.6065	-95.5176	11.1162	18.1263	-20.0528	56.917	-14.7571	-0.879866
-210.45	54.3534	-130.385	-8.4466	7.74598	-25.8117	49.739	-13.6192	-26.7993	-210.45	54.3534	-130.385	-8.4466	7.74598	-25.8117	49.739	-13.6192	-26.7993	-210.45	54.3534	-130.385	-8.4466	7.74598	-25.8117	49.739	-13.6192	-26.7993
-157.026	31.3736	-37.3881	2.23224	-31.1989	-38.6695	56.8797	3.73459	-22.5019	-157.026	31.3736	-37.3881	2.23224	-31.1989	-38.6695	56.8797	3.73459	-22.5019	-157.026	31.3736	-37.3881	2.23224	-31.1989	-38.6695	56.8797	3.73459	-22.5019
-34.1733	3.05177	-100.871	4.9709	67.4278	-45.0548	-66.4526	5.34705	-16.8894	-34.1733	3.05177	-100.871	4.9709	67.4278	-45.0548	-66.4526	5.34705	-16.8894	-34.1733	3.05177	-100.871	4.9709	67.4278	-45.0548	-66.4526	5.34705	-16.8894
67.4773	-37.992	-144.193	18.5287	96.8418	-17.1791	-202.319	2.49832	-21.0963	67.4773	-37.992	-144.193	18.5287	96.8418	-17.1791	-202.319	2.49832	-21.0963	67.4773	-37.992	-144.193	18.5287	96.8418	-17.1791	-202.319	2.49832	-21.0963
155.682	-46.0935	-92.1511	12.2821	52.7333	-44.345	-154.625	1.50191	-8.35539	155.682	-46.0935	-92.1511	12.2821	52.7333	-44.345	-154.625	1.50191	-8.35539	155.682	-46.0935	-92.1511	12.2821	52.7333	-44.345	-154.625	1.50191	-8.35539
232.829	-24.2041	-41.9952	0.847779	-43.2475	-52.7906	-114.777	9.91547	-18.7981	232.829	-24.2041	-41.9952	0.847779	-43.2475	-52.7906	-114.777	9.91547	-18.7981	232.829	-24.2041	-41.9952	0.847779	-43.2475	-52.7906	-114.777	9.91547	-18.7981
231.408	23.1848	45.9991	-4.19376	-61.9378	-32.2261	-60.0273	5.82694	-16.207	231.408	23.1848	45.9991	-4.19376	-61.9378	-32.2261	-60.0273	5.82694	-16.207	231.408	23.1848	45.9991	-4.19376	-61.9378	-32.2261	-60.0273	5.82694	-16.207
166.954	10.6536	40.3631	-6.95958	-63.6136	11.7619	-54.3966	-1.86083	-3.03702	166.954	10.6536	40.3631	-6.95958	-63.6136	11.7619	-54.3966	-1.86083	-3.03702	166.954	10.6536	40.3631	-6.95958	-63.6136	11.7619	-54.3966	-1.86083	-3.03702
126.682	-21.5682	66.4718	15.588	-56.4331	-36.8308	-73.9641	15.5987	63.35	126.682	-21.5682	66.4718	15.588	-56.4331	-36.8308	-73.9641	15.5987	63.35	126.682	-21.5682	66.4718	15.588	-56.4331	-36.8308	-73.9641	15.5987	63.35
119.838	-17.5531	106.552	7.93963	-60.6503	-52.0326	-102.388	-0.76014	-25.6847	119.838	-17.5531	106.552	7.93963	-60.6503	-52.0326	-102.388	-0.76014	-25.6847	119.838	-17.5531	106.552	7.93963	-60.6503	-52.0326	-102.388	-0.76014	-25.6847
176.757	6.65797	144.632	9.01364	-49.8086	-12.5982	-142.296	-2.92905	-88.0719	176.757	6.65797	144.632	9.01364	-49.8086	-12.5982	-142.296	-2.92905	-88.0719	176.757	6.65797	144.632	9.01364	-49.8086	-12.5982	-142.296	-2.92905	-88.0719
236.406	-21.2685	69.6402	10.3031	-34.5815	33.8648	-101.316	2.29186	-107.619	236.406	-21.2685	69.6402	10.3031	-34.5815	33.8648	-101.316	2.29186	-107.619	236.406	-21.2685	69.6402	10.3031	-34.5815	33.8648	-101.316	2.29186	-107.619
125.514	-23.9146	34.8542	6.0163	-47.7691	93.7033	7.50792	10.1643	-100.656	125.514	-23.9146	34.8542	6.0163	-47.7691	93.7033	7.50792	10.1643	-100.656	125.514	-23.9146	34.8542	6.0163	-47.7691	93.7033	7.50792	10.1643	-100.656
-24.6959	-21.7321	5.52581	-8.54	-28.1768	58.5678	46.0521	16.1012	-17.1363	-24.6959	-21.7321	5.52581	-8.54	-28.1768	58.5678	46.0521	16.1012	-17.1363	-24.6959	-21.7321	5.52581	-8.54	-28.1768	58.5678	46.0521	16.1012	-17.1363
-58.3886	11.5954	75.5766	-19.486	-37.5694	58.9519	107.174	-0.264916	-47.2686	-58.3886	11.5954	75.5766	-19.486	-37.5694	58.9519	107.174	-0.264916	-47.2686	-58.3886	11.5954	75.5766	-19.486	-37.5694	58.9519	107.174	-0.264916	-47.2686
17.1749	41.2835	146.427	-10.6351	-46.7709	40.9529	146.092	-13.5668	-25.9487	17.1749	41.2835	146.427	-10.6351	-46.7709	40.9529	146.092	-13.5668	-25.9487	17.1749	41.2835	146.427	-10.6351	-46.7709	40.9529	146.092	-13.5668	-25.9487
56.3232	20.571	49.8272	-22.0318	-31.7843	88.452	70.4132	10.0548	-20.4103	56.3232	20.571	49.8272	-22.0318	-31.7843	88.452	70.4132	10.0548	-20.4103	56.3232	20.571	49.8272	-22.0318	-31.7843	88.452	70.4132	10.0548	-20.4103
15.1996	-17.0347	-103.072	-2.98309	10.5129	190.402	22.4387	8.12023	0.733292	15.1996	-17.0347	-103.072	-2.98309	10.5129	190.402	22.4387	8.12023	0.733292	15.1996	-17.0347	-103.072	-2.98309	10.5129	190.402	22.4387	8.12023	0.733292
-113.134	-12.5033	-182.713	6.85115	45.1458	79.1539	-28.6989	8.12602	39.869	-113.134	-12.5033	-182.713	6.85115	45.1458	79.1539	-28.6989	8.12602	39.869	-113.134	-12.5033	-182.713	6.85115	45.1458	79.1539	-28.6989	8.12602	39.869
-189.062	-18.5567	-152.811	20.378	17.5629	-10.4324	-105.245	24.5673	72.8758	-189.062	-18.5567	-152.811	20.378	17.5629	-10.4324	-105.245	24.5673	72.8758	-189.062	-18.5567	-152.811	20.378	17.5629	-10.4324	-105.245	24.5673	72.8758
-230.95	0.925118	-98.4486	22.1604	-7.9465	-57.5546	-115.764	18.4809	71.616	-230.95	0.925118	-98.4486	22.1604	-7.9465	-57.5546	-115.764	18.4809	71.616	-230.95	0.925118	-98.4486	22.1604	-7.9465	-57.5546	-115.764	18.4809	71.616
-211.559	5.33099	-84.2668	2.25681	-6.9805	-78.3681	-150.088	11.4721	60.8375	-211.559	5.33099	-84.2668	2.25681	-6.9805	-78.3681	-150.088	11.4721	60.8375	-211.559	5.33099	-84.2668	2.25681	-6.9805	-78.3681	-150.088	11.4721	60.8375
-139.773	18.4546	-37.711	9.33112	-10.602	-43.7379	-125.024	12.4845	32.378	-139.773	18.4546	-37.711	9.33112	-10.602	-43.7379	-125.024	12.4845	32.378	-139.773	18.4546	-37.711	9.33112	-10.602	-43.7379	-125.024	12.4845	32.378
-125.644	34.2689	-3.40185	0.525389	31.4396	-77.3834	-72.9688	0.490644	16.7056	-125.644	34.2689	-3.40185	0.525389	31.4396	-77.3834	-72.9688	0.490644	16.7056	-125.644	34.2689	-3.40185	0.525389	31.4396	-77.3834	-72.9688	0.490644	16.7056
-106.081	35.5667	34.9555	-2.53669	58.6693	-88.9574	-70.599	3.7674	20.7663	-106.081	35.5667	34.9555	-2.53669	58.6693	-88.9574	-70.599	3.7674	20.7663	-106.081	35.5667	34.9555	-2.53669	58.6693	-88.9574	-70.599	3.7674	20.7663
-88.1141	5.46261	66.4521	-14.0059	49.0588	-48.5429	-38.8593	20.7051	-21.8255	-88.1141	5.46261	66.4521	-14.0059	49.0588	-48.5429	-38.8593	20.7051	-21.8255	-88.1141	5.46261	66.4521	-14.0059	49.0588	-48.5429	-38.8593	20.7051	-21.8255
-48.2616	-11.6204	90.9236	-1.86673	53.2479	32.9043	-85.5767	22.0943	38.8651	-48.2616	-11.6204	90.9236	-1.86673	53.2479	32.9043	-85.5767	22.0943	38.8651	-48.2616	-11.6204	90.9236	-1.86673	53.2479	32.9043	-85.5767	22.0943	38.8651
-14.018	-28.6716	37.1422	2.22914	43.1734	83.9633	-195.023	18.8177	75.6513	-14.018	-28.6716	37.1422	2.22914	43.1734	83.9633	-195.023	18.8177	75.6513	-14.018	-28.6716	37.1422	2.22914	43.1734	83.9633	-195.023	18.8177	75.6513
-40.1372	-34.6236	20.642	1.44911	59.0405	76.7916	-263.457	23.449	13.3314	-40.1372	-34.6236	20.642	1.44911	59.0405	76.7916	-263.457	23.449	13.3314	-40.1372	-34.6236	20.642	1.44911	59.0405	76.7916	-263.457	23.449	13.3314
-69.3426	5.82878	-6.17678	13.4497	41.8952	27.3345	-204.226	23.5303	-38.2666	-69.3426	5.82878	-6.17678	13.4497	41.8952	27.3345	-204.226	23.5303	-38.2666	-69.3426	5.82878	-6.17678	13.4497	41.8952	27.3345	-204.226	23.5303	-38.2666
-22.6935	18.0098	8.12055	30.4645	29.6291	16.498	-145.015	29.0209	-12.3509	-22.6935	18.0098	8.12055	30.4645	29.6291	16.498	-145.015	29.0209	-12.3509	-22.6935	18.0098	8.12055	30.4645	29.6291	16.498	-145.015	29.0209	-12.3509
17.2637	1.85674	29.5098	-23.0042	9.27988	16.513	-97.8662	13.1362	-35.788	17.2637	1.85674	29.5098	-23.0042	9.27988	16.513	-97.8662	13.1362	-35.788	17.2637	1.85674	29.5098	-23.0042	9.27988	16.513	-97.8662	13.1362	-35.788
-6.84782	18.4201	28.2815	-28.0224	-47.0854	28.5955	-34.6802	-3.57934	-58.9148	-6.84782	18.4201	28.2815	-28.0224	-47.0854	28.5955	-34.6802	-3.57934	-58.9148	-6.84782	18.4201	28.2815	-28.0224	-47.0854	28.5955	-34.6802	-3.57934	-58.9148
-9.85912	15.358	-25.3848	-19.6371	-16.4049	34.0849	12.4275	11.2207	-57.7911	-9.85912	15.358	-25.3848	-19.6371	-16.4049	34.0849	12.4275	11.2207	-57.7911	-9.85912	15.358	-25.3848	-19.6371	-16.4049	34.0849	12.4275	11.2207	-57.7911
-13.009	18.9813	-100.823	-10.7537	30.6384	33.8437	77.6772	-7.86995	-47.8638	-13.009	18.9813	-100.823	-10.7537	30.6384	33.8437	77.6772	-7.86995	-47.8638	-13.009	18.9813	-100.823	-10.7537	30.6384	33.8437	77.6772	-7.86995	-47.8638
-4.44878	43.8841	-102.096	5.77194	47.5267	-2.37551	49.3773	-0.439314	-3.10266	-4.44878	43.8841	-102.096	5.77194	47.5267	-2.37551	49.3773	-0.439314	-3.10266	-4.44878	43.8841	-102.096	5.77194	47.5267	-2.37551	49.3773	-0.439314	-3.10266
62.3695	68.9914	-89.097	10.9873	32.6433	-38.5148	80.0715	4.7599	60.6191	62.3695	68.9914	-89.097	10.9873	32.6433	-38.5148	80.0715	4.7599	60.6191	62.3695	68.9914	-89.097	10.9873	32.6433	-38.5148	80.0715	4.7599	60.6191
125.9	-47.1813	-0.621724	14.8357	0.415374	-36.0995	130.163	2.5935	14.5829	125.9	-47.1813	-0.621724	14.8357	0.415374	-36.0995	130.163	2.5935	14.5829	125.9	-47.1813	-0.621724	14.8357	0.415374	-36.0995	130.163	2.5935	14.5829
28.173	-77.772	-48.8806	6.6477	-17.7096	19.6258	92.0811	2.49023	-67.0135	28.173	-77.772	-48.8806	6.6477	-17.7096	19.6258	92.0811	2.49023	-67.0135	28.173	-77.772	-48.8806	6.6477	-17.7096	19.6258	92.0811	2.49023	-67.0135
43.4358	-43.7058	-104.085	4.48464	-28.7338	-27.6555	85.8734	-0.00345045	-35.0513	43.4358	-43.7058	-104.085	4.48464	-28.7338	-27.6555	85.8734	-0.00345045	-35.0513	43.4358	-43.7058	-104.085	4.48464	-28.7338	-27.6555	85.8734	-0.00345045	-35.0513
25.3217	-19.9024	-43.127	6.82289	-23.2147	-48.7306	77.368	-1.21493	-30.1304	25.3217	-19.9024	-43.127	6.82289	-23.2147	-48.7306	77.368	-1.21493	-30.1304	25.3217	-19.9024	-43.127	6.82289	-23.2147	-48.7306	77.368	-1.21493	-30.1304
-13.5026	-20.1552	-2.55451	7.40044	-29.8345	-27.3828	77.0581	-6.26018	-25.7447	-13.5026	-20.1552	-2.55451	7.40044	-29.8345	-27.3828	77.0581	-6.26018	-25.7447	-13.5026	-20.1552	-2.55451	7.40044	-29.8345	-27.3828	77.0581	-6.26018	-25.7447
10.8019	-27.9494	-99.4808	11.5958	-34.0812	14.8043	80.408	-11.9149	-36.3791	10.8019	-27.9494	-99.4808	11.5958	-34.0812	14.8043	80.408	-11.9149	-36.3791	10.8019	-27.9494	-99.4808	11.5958	-34.0812	14.8043	80.408	-11.9149	-36.3791
7.37378	-14.0451	-56.6165	6.15232	-42.7745	15.3606	36.3477	-2.55487	11.9038	7.37378	-14.0451	-56.6165	6.15232	-42.7745	15.3606	36.3477	-2.55487	11.9038	7.37378	-14.0451	-56.6165	6.15232	-42.7745	15.3606	36.3477	-2.55487	11.9038
-24.4838	-3.37106	8.82956	-6.42742	-32.6751	21.2148	-8.11257	5.52569	25.3319	-24.4838	-3.37106	8.82956	-6.42742	-32.6751	21.2148	-8.11257	5.52569	25.3319	-24.4838	-3.37106	8.82956	-6.42742	-32.6751	21.2148	-8.11257	5.52569	25.3319
21.8886	20.5391	-11.8343	1.91485	-13.7987	29.5476	-53.4963	-3.92814	-5.2574	21.8886	20.5391	-11.8343	1.91485	-13.7987	29.5476	-53.4963	-3.92814	-5.2574	21.8886	20.5391	-11.8343	1.91485	-13.7987	29.5476	-53.4963	-3.92814	-5.2574
87.4645	25.8529	-21.0103	5.00793	6.63974	9.14335	-66.9273	3.82235	-5.84015	87.4645	25.8529	-21.0103	5.00793	6.63974	9.14335	-66.9273	3.82235	-5.84015	87.4645	25.8529	-21.0103	5.00793	6.63974	9.14335	-66.9273	3.82235	-5.84015
100.966	57.6234	-19.2169	3.09681	-9.97901	15.3144	-64.7265	-0.850535	-6.0749	100.966	57.6234	-19.2169	3.09681	-9.97901	15.3144	-64.7265	-0.850535	-6.0749	100.966	57.6234	-19.2169	3.09681	-9.97901	15.3144	-64.7265	-0.850535	-6.0749
105.175	86.6798	75.091	2.71354	33.0973	27.8618	-71.9159	4.1004	-1.58235	105.175	86.6798	75.091	2.71354	33.0973	27.8618	-71.9159	4.1004	-1.58235	105.175	86.6798	75.091	2.71354	33.0973	27.8618	-71.9159	4.1004	-1.58235
62.4114	87.169	45.2499	-5.38794	52.0791	49.2269	-75.7788	1.73581	22.0395	62.4114	87.169	45.2499	-5.38794	52.0791	49.2269	-75.7788	1.73581	22.0395	62.4114	87.169	45.2499	-5.38794	52.0791	49.2269	-75.7788	1.73581	22.0395
53.695	-8.31552	181.921	-3.20014	44.9042	19.4533	-152.015	6.99808	26.6917	53.695	-8.31552	181.921	-3.20014	44.9042	19.4533	-152.015	6.99808	26.6917	53.695	-8.31552	181.921	-3.20014	44.9042	19.4533	-152.015	6.99808	26.6917
34.7404	-38.4035	132.277	-2.85032	45.9356	-18.7695	-129.988	-3.14271	58.3228	34.7404	-38.4035	132.277	-2.85032	45.9356	-18.7695	-129.988	-3.14271	58.3228	34.7404	-38.4035	132.277	-2.85032	45.9356	-18.7695	-129.988	-3.14271	58.3228
101.41	1.43138	-110.12	-4.49273	14.292	-45.7348	-89.1722	0.51205	14.565	101.41	1.43138	-110.12	-4.49273	14.292	-45.7348	-89.1722	0.51205	14.565	101.41	1.43138	-110.12	-4.49273	14.292	-45.7348	-89.1722	0.51205	14.565
48.315	-14.4796	-181.531	-4.59261	-4.55441	-78.8449	-35.3108	-3.04921	19.0259	48.315	-14.4796	-181.531	-4.59261	-4.55441	-78.8449	-35.3108	-3.04921	19.0259	48.315	-14.4796	-181.531	-4.59261	-4.55441	-78.8449	-35.3108	-3.04921	19.0259
-39.3355	-96.846	-171.532	6.91076	-33.028	-63.9597	-24.0286	-15.3656	24.8239	-39.3355	-96.846	-171.532	6.91076	-33.028	-63.9597	-24.0286	-15.3656	24.8239	-39.3355	-96.846	-171.532	6.91076	-33.028	-63.9597	-24.0286	-15.3656	24.8239
-14.6091	-103.413	-90.0438	-5.05072	-23.0922	-20.9229	-31.8734	-21.3166	32.6364	-14.6091	-103.413	-90.0438	-5.05072	-23.0922	-20.9229	-31.8734	-21.3166	32.6364	-14.6091	-103.413	-90.0438	-5.05072	-23.0922	-20.9229	-31.8734	-21.3166	32.6364
1.38124	-97.1992	11.9413	23.5195	-26.389	-14.9862	-72.5227	-33.379	13.6801	1.38124	-97.1992	11.9413	23.5195	-26.389	-14.9862	-72.5227	-33.379	13.6801	1.38124	-97.1992	11.9413	23.5195	-26.389	-14.9862	-72.5227	-33.379	13.6801
-42.2918	-46.2173	-13.6682	16.6345	-52.9119	-18.0682	-87.5422	-40.3499	18.5949	-42.2918	-46.2173	-13.6682	16.6345	-52.9119	-18.0682	-87.5422	-40.3499	18.5949	-42.2918	-46.2173	-13.6682	16.6345	-52.9119	-18.0682	-87.5422	-40.3499	18.5949
-29.2267	-19.5292	-80.5044	14.3286	-52.9372	26.6765	-51.1227	-32.7298	34.8471	-29.2267	-19.5292	-80.5044	14.3286	-52.9372	26.6765	-51.1227	-32.7298	34.8471	-29.2267	-19.5292	-80.5044	14.3286	-52.9372	26.6765	-51.1227	-32.7298	34.8471
-21.4338	-9.05781	-34.3436	11.0079	-35.1506	36.9787	21.353	-32.1734	38.8238	-21.4338	-9.05781	-34.3436	11.0079	-35.1506	36.9787	21.353	-32.1734	38.8238	-21.4338	-9.05781	-34.3436	11.0079	-35.1506	36.9787	21.353	-32.1734	38.8238
-50.7147	15.1131	15.1811	14.4324	-29.3052	-19.0268	79.7455	-27.3964	-10.1597	-50.7147	15.1131	15.1811	14.4324	-29.3052	-19.0268	79.7455	-27.3964	-10.1597	-50.7147	15.1131	15.1811	14.4324	-29.3052	-19.0268	79.7455	-27.3964	-10.1597
-38.07	24.7352	25.0346	8.4558	6.11144	-4.52487	181.735	-25.7356	-10.1476	-38.07	24.7352	25.0346	8.4558	6.11144	-4.52487	181.735	-25.7356	-10.1476	-38.07	24.7352	25.0346	8.4558	6.11144	-4.52487	181.735	-25.7356	-10.1476
-81.9785	38.837	95.5903	12.4171	15.1216	-119.765	169.402	-16.4072	-7.97843	-81.9785	38.837	95.5903	12.4171	15.1216	-119.765	169.402	-16.4072	-7.97843	-81.9785	38.837	95.5903	12.4171	15.1216	-119.765	169.402	-16.4072	-7.97843
-68.7532	49.7011	108.559	3.17994	17.8201	-179.71	91.9992	-13.0642	-19.4767	-68.7532	49.7011	108.559	3.17994	17.8201	-179.71	91.9992	-13.0642	-19.4767	-68.7532	49.7011	108.559	3.17994	17.8201	-179.71	91.9992	-13.0642	-19.4767
-33.0256	28.2148	77.5023	9.67614	16.4635	-108.118	-35.1478	-10.8415	-28.8747	-33.0256	28.2148	77.5023	9.67614	16.4635	-108.118	-35.1478	-10.8415	-28.8747	-33.0256	28.2148	77.5023	9.67614	16.4635	-108.118	-35.1478	-10.8415	-28.8747
-32.8741	24.567	54.1451	11.9506	18.0154	-40.5856	-29.8986	2.74259	2.96118	-32.8741	24.567	54.1451	11.9506	18.0154	-40.5856	-29.8986	2.74259	2.96118	-32.8741	24.567	54.1451	11.9506	18.0154	-40.5856	-29.8986	2.74259	2.96118
-33.2845	33.3732	46.2389	8.03614	23.5726	-15.3416	-7.85017	9.31833	19.7189	-33.2845	33.3732	46.2389	8.03614	23.5726	-15.3416	-7.85017	9.31833	19.7189	-33.2845	33.3732	46.2389	8.03614	23.5726	-15.3416	-7.85017	9.31833	19.7189
8.46484	34.4139	-7.74508	3.30836	11.1932	-1.27703	-52.7313	7.97484	32.5528	8.46484	34.4139	-7.74508	3.30836	11.1932	-1.27703	-52.7313	7.97484	32.5528	8.46484	34.4139	-7.74508	3.30836	11.1932	-1.27703	-52.7313	7.97484	32.5528
-30.6579	-48.2686	-55.6073	10.6967	-1.86899	7.56832	-74.4489	1.73603	38.382	-30.6579	-48.2686	-55.6073	10.6967	-1.86899	7.56832	-74.4489	1.73603	38.382	-30.6579	-48.2686	-55.6073	10.6967	-1.86899	7.56832	-74.4489	1.73603	38.382
-45.1961	-33.9905	-122.89	0.231544	-3.4009	71.1665	-109.933	5.02571	18.5927	-45.1961	-33.9905	-122.89	0.231544	-3.4009	71.1665	-109.933	5.02571	18.5927	-45.1961	-33.9905	-122.89	0.231544	-3.4009	71.1665	-109.933	5.02571	18.5927
-10.9029	27.2929	-145.955	-4.90337	-24.8354	92.242	-150.545	4.40182	8.33126	-10.9029	27.2929	-145.955	-4.90337	-24.8354	92.242	-150.545	4.40182	8.33126	-10.9029	27.2929	-145.955	-4.90337	-24.8354	92.242	-150.545	4.40182	8.33126
-13.6047	44.0862	-77.3638	-1.43382	-22.9329	87.3518	-148.807	-4.29819	7.65746	-13.6047	44.0862	-77.3638	-1.43382	-22.9329	87.3518	-148.807	-4.29819	7.65746	-13.6047	44.0862	-77.3638	-1.43382	-22.9329	87.3518	-148.807	-4.29819	7.65746
-44.8271	3.04259	-40.3822	-4.68576	14.9226	87.1167	-158.597	0.899083	-3.67182	-44.8271	3.04259	-40.3822	-4.68576	14.9226	87.1167	-158.597	0.899083	-3.67182	-44.8271	3.04259	-40.3822	-4.68576	14.9226	87.1167	-158.597	0.899083	-3.67182
10.1545	-50.8823	-76.9064	-0.211703	34.4651	84.6925	-149.427	17.339	7.34566	10.1545	-50.8823	-76.9064	-0.211703	34.4651	84.6925	-149.427	17.339	7.34566	10.1545	-50.8823	-76.9064	-0.211703	34.4651	84.6925	-149.427	17.339	7.34566
-2.04062	-65.1835	-94.1666	-3.24525	49.7834	61.704	-123.725	30.9261	-1.94548	-2.04062	-65.1835	-94.1666	-3.24525	49.7834	61.704	-123.725	30.9261	-1.94548	-2.04062	-65.1835	-94.1666	-3.24525	49.7834	61.704	-123.725	30.9261	-1.94548
14.906	-55.2464	3.24367	12.686	41.2017	38.8435	-126.645	38.6094	-15.797	14.906	-55.2464	3.24367	12.686	41.2017	38.8435	-126.645	38.6094	-15.797	14.906	-55.2464	3.24367	12.686	41.2017	38.8435	-126.645	38.6094	-15.797
76.957	-31.3253	-0.677057	-1.33656	37.5759	28.275	-99.0583	26.4672	4.64834	76.957	-31.3253	-0.677057	-1.33656	37.5759	28.275	-99.0583	26.4672	4.64834	76.957	-31.3253	-0.677057	-1.33656	37.5759	28.275	-99.0583	26.4672	4.64834
121.082	-56.4811	-42.8501	-5.06012	6.57209	19.7637	-85.9808	37.5547	-0.228145	121.082	-56.4811	-42.8501	-5.06012	6.57209	19.7637	-85.9808	37.5547	-0.228145	121.082	-56.4811	-42.8501	-5.06012	6.57209	19.7637	-85.9808	37.5547	-0.228145
158.964	-79.3507	-90.6707	0.298299	1.03737	5.01226	-57.1183	40.856	-1.46431	158.964	-79.3507	-90.6707	0.298299	1.03737	5.01226	-57.1183	40.856	-1.46431	158.964	-79.3507	-90.6707	0.298299	1.03737	5.01226	-57.1183	40.856	-1.46431
148.406	-58.4423	-14.2942	-18.1755	-0.99897	-6.61574	-49.3148	-2.06158	8.71615	148.406	-58.4423	-14.2942	-18.1755	-0.99897	-6.61574	-49.3148	-2.06158	8.71615	148.406	-58.4423	-14.2942	-18.1755	-0.99897	-6.61574	-49.3148	-2.06158	8.71615
70.4437	-33.3785	24.9249	-1.96262	0.808948	-9.3288	-44.8104	-36.9519	33.2258	70.4437	-33.3785	24.9249	-1.96262	0.808948	-9.3288	-44.8104	-36.9519	33.2258	70.4437	-33.3785	24.9249	-1.96262	0.808948	-9.3288	-44.8104	-36.9519	33.2258
4.08189	-5.60465	-48.9762	-4.50825	44.216	-21.9413	-19.4073	-47.4148	11.3641	4.08189	-5.60465	-48.9762	-4.50825	44.216	-21.9413	-19.4073	-47.4148	11.3641	4.08189	-5.60465	-48.9762	-4.50825	44.216	-21.9413	-19.4073	-47.4148	11.3641
-36.9797	9.31165	-13.6654	2.98584	54.7647	-30.8741	-22.4713	-40.9673	-33.8912	-36.9797	9.31165	-13.6654	2.98584	54.7647	-30.8741	-22.4713	-40.9673	-33.8912	-36.9797	9.31165	-13.6654	2.98584	54.7647	-30.8741	-22.4713	-40.9673	-33.8912
-79.3136	28.2829	57.3169	-11.9178	47.1016	-53.5532	-33.2966	19.8071	-36.8706	-79.3136	28.2829	57.3169	-11.9178	47.1016	-53.5532	-33.2966	19.8071	-36.8706	-79.3136	28.2829	57.3169	-11.9178	47.1016	-53.5532	-33.2966	19.8071	-36.8706
-87.913	24.3717	21.7726	-2.56354	29.7203	-56.0335	-25.3239	102.699	-28.2937	-87.913	24.3717	21.7726	-2.56354	29.7203	-56.0335	-25.3239	102.699	-28.2937	-87.913	24.3717	21.7726	-2.56354	29.7203	-56.0335	-25.3239	102.699	-28.2937
-68.8293	-10.2359	49.5123	0.844834	-0.92855	-37.8207	-3.95753	139.694	-28.4581	-68.8293	-10.2359	49.5123	0.844834	-0.92855	-37.8207	-3.95753	139.694	-28.4581	-68.8293	-10.2359	49.5123	0.844834	-0.92855	-37.8207	-3.95753	139.694	-28.4581
-53.4491	1.43123	64.1745	-7.87802	5.81421	-4.24454	12.7322	96.1575	5.25598	-53.4491	1.43123	64.1745	-7.87802	5.81421	-4.24454	12.7322	96.1575	5.25598	-53.4491	1.43123	64.1745	-7.87802	5.81421	-4.24454	12.7322	96.1575	5.25598
-48.8428	27.8263	66.7991	-4.25489	-22.5738	15.0712	27.658	77.125	18.0909	-48.8428	27.8263	66.7991	-4.25489	-22.5738	15.0712	27.658	77.125	18.0909	-48.8428	27.8263	66.7991	-4.25489	-22.5738	15.0712	27.658	77.125	18.0909
-77.8901	38.5251	-20.352	-15.9751	-23.4049	-88.9409	47.3223	23.0814	40.4336	-77.8901	38.5251	-20.352	-15.9751	-23.4049	-88.9409	47.3223	23.0814	40.4336	-77.8901	38.5251	-20.352	-15.9751	-23.4049	-88.9409	47.3223	23.0814	40.4336
-81.0612	45.1448	-24.0359	-4.09461	-36.082	-46.2244	43.3628	-101.762	-4.77736	-81.0612	45.1448	-24.0359	-4.09461	-36.082	-46.2244	43.3628	-101.762	-4.77736	-81.0612	45.1448	-24.0359	-4.09461	-36.082	-46.2244	43.3628	-101.762	-4.77736
-60.391	50.1648	-9.1173	-12.2215	-37.8603	-39.1741	28.9453	-138.069	-31.8558	-60.391	50.1648	-9.1173	-12.2215	-37.8603	-39.1741	28.9453	-138.069	-31.8558	-60.391	50.1648	-9.1173	-12.2215	-37.8603	-39.1741	28.9453	-138.069	-31.8558
-25.149	64.843	-8.56038	-19.9364	-30.1089	-61.3504	28.7787	-52.7697	-34.8456	-25.149	64.843	-8.56038	-19.9364	-30.1089	-61.3504	28.7787	-52.7697	-34.8456	-25.149	64.843	-8.56038	-19.9364	-30.1089	-61.3504	28.7787	-52.7697	-34.8456
31.7273	53.1864	13.368	-12.3534	-50.8954	-34.5599	46.5397	-30.3496	-6.99273	31.7273	53.1864	13.368	-12.3534	-50.8954	-34.5599	46.5397	-30.3496	-6.99273	31.7273	53.1864	13.368	-12.3534	-50.8954	-34.5599	46.5397	-30.3496	-6.99273
36.771	30.3203	51.6751	-3.90275	-62.267	12.1694	56.6945	-116.665	12.6685	36.771	30.3203	51.6751	-3.90275	-62.267	12.1694	56.6945	-116.665	12.6685	36.771	30.3203	51.6751	-3.90275	-62.267	12.1694	56.6945	-116.665	12.6685
32.3164	-1.09674	91.1018	-12.0569	-9.09837	32.8883	27.2397	-75.0219	33.7373	32.3164	-1.09674	91.1018	-12.0569	-9.09837	32.8883	27.2397	-75.0219	33.7373	32.3164	-1.09674	91.1018	-12.0569	-9.09837	32.8883	27.2397	-75.0219	33.7373
50.1592	27.887	120.633	-17.7579	31.1304	30.1667	-48.6556	45.2252	37.6268	50.1592	27.887	120.633	-17.7579	31.1304	30.1667	-48.6556	45.2252	37.6268	50.1592	27.887	120.633	-17.7579	31.1304	30.1667	-48.6556	45.2252	37.6268
54.8738	64.5708	83.4416	-17.6494	33.3402	26.2428	-60.7402	134.764	38.9056	54.8738	64.5708	83.4416	-17.6494	33.3402	26.2428	-60.7402	134.764	38.9056	54.8738	64.5708	83.4416	-17.6494	33.3402	26.2428	-60.7402	134.764	38.9056
42.086	52.6212	75.8741	-15.8945	6.33856	35.2453	-41.6615	90.5181	7.77109	42.086	52.6212	75.8741	-15.8945	6.33856	35.2453	-41.6615	90.5181	7.77109	42.086	52.6212	75.8741	-15.8945	6.33856	35.2453	-41.6615	90.5181	7.77109
24.7098	31.9617	64.9514	-14.9407	-30.3472	50.8497	-43.8889	43.8273	23.0596	24.7098	31.9617	64.9514	-14.9407	-30.3472	50.8497	-43.8889	43.8273	23.0596	24.7098	31.9617	64.9514	-14.9407	-30.3472	50.8497	-43.8889	43.8273	23.0596
48.4615	1.58157	25.049	-0.833609	-32.2739	39.965	-27.5186	89.1826	2.9562	48.4615	1.58157	25.049	-0.833609	-32.2739	39.965	-27.5186	89.1826	2.9562	48.4615	1.58157	25.049	-0.833609	-32.2739	39.965	-27.5186	89.1826	2.9562
73.9903	-14.3375	-41.6243	-4.93186	-41.5926	0.702557	-45.4654	15.2002	17.1212	73.9903	-14.3375	-41.6243	-4.93186	-41.5926	0.702557	-45.4654	15.2002	17.1212	73.9903	-14.3375	-41.6243	-4.93186	-41.5926	0.702557	-45.4654	15.2002	17.1212
82.999	-21.955	-32.1825	-11.6181	-57.4395	23.1225	-83.357	-23.3284	32.2611	82.999	-21.955	-32.1825	-11.6181	-57.4395	23.1225	-83.357	-23.3284	32.2611	82.999	-21.955	-32.1825	-11.6181	-57.4395	23.1225	-83.357	-23.3284	32.2611
57.7884	1.72183	-6.65245	-1.1657	-60.3973	-2.03811	-69.1909	-5.56967	16.5998	57.7884	1.72183	-6.65245	-1.1657	-60.3973	-2.03811	-69.1909	-5.56967	16.5998	57.7884	1.72183	-6.65245	-1.1657	-60.3973	-2.03811	-69.1909	-5.56967	16.5998
-7.91023	-36.7026	-15.4763	-13.1684	-60.5446	-25.7395	-37.3452	-11.5068	18.6523	-7.91023	-36.7026	-15.4763	-13.1684	-60.5446	-25.7395	-37.3452	-11.5068	18.6523	-7.91023	-36.7026	-15.4763	-13.1684	-60.5446	-25.7395	-37.3452	-11.5068	18.6523
-18.322	-63.5302	-103.649	-2.79942	-30.9865	-21.1263	-9.53293	-13.2265	10.3793	-18.322	-63.5302	-103.649	-2.79942	-30.9865	-21.1263	-9.53293	-13.2265	10.3793	-18.322	-63.5302	-103.649	-2.79942	-30.9865	-21.1263	-9.53293	-13.2265	10.3793
5.46762	-14.8829	-100.229	6.00057	14.1005	-11.558	9.78336	-8.21989	2.61554	5.46762	-14.8829	-100.229	6.00057	14.1005	-11.558	9.78336	-8.21989	2.61554	5.46762	-14.8829	-100.229	6.00057	14.1005	-11.558	9.78336	-8.21989	2.61554
14.4861	26.9624	-54.9202	7.16025	40.1441	24.2637	17.3828	45.6122	-4.35884	14.4861	26.9624	-54.9202	7.16025	40.1441	24.2637	17.3828	45.6122	-4.35884	14.4861	26.9624	-54.9202	7.16025	40.1441	24.2637	17.3828	45.6122	-4.35884
-0.503087	-53.5462	-6.81402	2.53667	47.0816	29.4167	52.8312	37.935	-0.659553	-0.503087	-53.5462	-6.81402	2.53667	47.0816	29.4167	52.8312	37.935	-0.659553	-0.503087	-53.5462	-6.81402	2.53667	47.0816	29.4167	52.8312	37.935	-0.659553
18.3243	-114.584	18.4635	4.39211	31.6473	55.0357	13.0559	53.2757	-6.89579	18.3243	-114.584	18.4635	4.39211	31.6473	55.0357	13.0559	53.2757	-6.89579	18.3243	-114.584	18.4635	4.39211	31.6473	55.0357	13.0559	53.2757	-6.89579
15.6629	-79.0674	-30.9384	-2.81585	17.3253	58.4471	-12.4516	38.9866	-12.3173	15.6629	-79.0674	-30.9384	-2.81585	17.3253	58.4471	-12.4516	38.9866	-12.3173	15.6629	-79.0674	-30.9384	-2.81585	17.3253	58.4471	-12.4516	38.9866	-12.3173
-6.54916	-60.8999	-40.3247	-5.80309	17.0585	-14.8811	-24.0054	8.16051	-25.1909	-6.54916	-60.8999	-40.3247	-5.80309	17.0585	-14.8811	-24.0054	8.16051	-25.1909	-6.54916	-60.8999	-40.3247	-5.80309	17.0585	-14.8811	-24.0054	8.16051	-25.1909
-24.1222	-30.7054	-60.2104	-5.91156	17.336	-27.4683	-26.9727	-33.3217	-37.1943	-24.1222	-30.7054	-60.2104	-5.91156	17.336	-27.4683	-26.9727	-33.3217	-37.1943	-24.1222	-30.7054	-60.2104	-5.91156	17.336	-27.4683	-26.9727	-33.3217	-37.1943
-64.3607	11.9857	-49.4198	-2.39353	26.8296	-16.165	-30.7892	-81.1548	-37.6228	-64.3607	11.9857	-49.4198	-2.39353	26.8296	-16.165	-30.7892	-81.1548	-37.6228	-64.3607	11.9857	-49.4198	-2.39353	26.8296	-16.165	-30.7892	-81.1548	-37.6228
-53.4846	39.5423	-26.6934	-0.850118	40.5728	-3.32983	-54.9276	-74.4293	-18.1532	-53.4846	39.5423	-26.6934	-0.850118	40.5728	-3.32983	-54.9276	-74.4293	-18.1532	-53.4846	39.5423	-26.6934	-0.850118	40.5728	-3.32983	-54.9276	-74.4293	-18.1532
-55.6218	60.6595	-3.63625	4.92674	31.2415	-1.82256	-49.8001	177.702	-34.8938	-55.6218	60.6595	-3.63625	4.92674	31.2415	-1.82256	-49.8001	177.702	-34.8938	-55.6218	60.6595	-3.63625	4.92674	31.2415	-1.82256	-49.8001	177.702	-34.8938
-46.3995	59.6982	-38.3358	1.62107	32.4219	-7.41014	-74.8808	209.155	-25.9545	-46.3995	59.6982	-38.3358	1.62107	32.4219	-7.41014	-74.8808	209.155	-25.9545	-46.3995	59.6982	-38.3358	1.62107	32.4219	-7.41014	-74.8808	209.155	-25.9545
-6.40005	42.9508	-84.3794	8.29102	13.7136	6.87182	39.085	179.561	-19.5205	-6.40005	42.9508	-84.3794	8.29102	13.7136	6.87182	39.085	179.561	-19.5205	-6.40005	42.9508	-84.3794	8.29102	13.7136	6.87182	39.085	179.561	-19.5205
5.8094	38.7612	-130.847	11.7526	-76.0935	15.9403	59.108	227.271	-11.6124	5.8094	38.7612	-130.847	11.7526	-76.0935	15.9403	59.108	227.271	-11.6124	5.8094	38.7612	-130.847	11.7526	-76.0935	15.9403	59.108	227.271	-11.6124
7.95571	31.0473	-99.6155	7.69766	55.6508	16.776	56.629	52.8425	-0.847144	7.95571	31.0473	-99.6155	7.69766	55.6508	16.776	56.629	52.8425	-0.847144	7.95571	31.0473	-99.6155	7.69766	55.6508	16.776	56.629	52.8425	-0.847144
-26.7323	28.1767	-81.0901	12.7505	106.594	27.9904	73.6396	-141.036	-29.3697	-26.7323	28.1767	-81.0901	12.7505	106.594	27.9904	73.6396	-141.036	-29.3697	-26.7323	28.1767	-81.0901	12.7505	106.594	27.9904	73.6396	-141.036	-29.3697
3.11207	7.97473	-73.7482	10.6481	80.6958	9.17225	24.4102	-240.091	-33.3394	3.11207	7.97473	-73.7482	10.6481	80.6958	9.17225	24.4102	-240.091	-33.3394	3.11207	7.97473	-73.7482	10.6481	80.6958	9.17225	24.4102	-240.091	-33.3394
-4.27297	9.36607	16.4241	3.83074	13.9461	-10.5781	57.3804	-276.803	-18.9357	-4.27297	9.36607	16.4241	3.83074	13.9461	-10.5781	57.3804	-276.803	-18.9357	-4.27297	9.36607	16.4241	3.83074	13.9461	-10.5781	57.3804	-276.803	-18.9357
2.64847	1.43347	8.35781	14.5876	-29.8604	0.227597	-12.0227	-290.57	10.0141	2.64847	1.43347	8.35781	14.5876	-29.8604	0.227597	-12.0227	-290.57	10.0141	2.64847	1.43347	8.35781	14.5876	-29.8604	0.227597	-12.0227	-290.57	10.0141
18.2701	-18.4291	-59.3435	-0.645833	-80.5411	-0.0812114	-71.6008	-246.621	17.7916	18.2701	-18.4291	-59.3435	-0.645833	-80.5411	-0.0812114	-71.6008	-246.621	17.7916	18.2701	-18.4291	-59.3435	-0.645833	-80.5411	-0.0812114	-71.6008	-246.621	17.7916
20.6722	-38.1165	-104.102	11.8956	-37.4934	2.91524	-93.2826	-153.496	1.50995	20.6722	-38.1165	-104.102	11.8956	-37.4934	2.91524	-93.2826	-153.496	1.50995	20.6722	-38.1165	-104.102	11.8956	-37.4934	2.91524	-93.2826	-153.496	1.50995
15.4425	-22.8185	-113.143	4.72012	-45.7015	5.41087	-91.9919	-183.539	1.7952	15.4425	-22.8185	-113.143	4.72012	-45.7015	5.41087	-91.9919	-183.539	1.7952	15.4425	-22.8185	-113.143	4.72012	-45.7015	5.41087	-91.9919	-183.539	1.7952
11.6142	11.721	-25.7679	8.15817	-53.3978	-4.42238	-51.714	-102.972	1.12764	11.6142	11.721	-25.7679	8.15817	-53.3978	-4.42238	-51.714	-102.972	1.12764	11.6142	11.721	-25.7679	8.15817	-53.3978	-4.42238	-51.714	-102.972	1.12764
33.4672	18.3839	-34.2396	-0.943025	-32.2629	-0.902649	-0.0980804	-23.1708	-13.3536	33.4672	18.3839	-34.2396	-0.943025	-32.2629	-0.902649	-0.0980804	-23.1708	-13.3536	33.4672	18.3839	-34.2396	-0.943025	-32.2629	-0.902649	-0.0980804	-23.1708	-13.3536
23.2131	-7.68346	-78.7858	-2.22326	-9.62502	7.19516	-33.4574	89.3728	-9.32767	23.2131	-7.68346	-78.7858	-2.22326	-9.62502	7.19516	-33.4574	89.3728	-9.32767	23.2131	-7.68346	-78.7858	-2.22326	-9.62502	7.19516	-33.4574	89.3728	-9.32767
17.7224	-28.1677	-27.0077	8.99063	-56.2492	-3.93707	-99.5651	140.032	3.38055	17.7224	-28.1677	-27.0077	8.99063	-56.2492	-3.93707	-99.5651	140.032	3.38055	17.7224	-28.1677	-27.0077	8.99063	-56.2492	-3.93707	-99.5651	140.032	3.38055
8.75139	-23.0883	-47.6508	8.72192	-75.8294	-4.48397	-14.3959	153.949	-15.6749	8.75139	-23.0883	-47.6508	8.72192	-75.8294	-4.48397	-14.3959	153.949	-15.6749	8.75139	-23.0883	-47.6508	8.72192	-75.8294	-4.48397	-14.3959	153.949	-15.6749
-28.1207	-11.6266	-25.6489	6.31638	-69.7425	-2.58282	65.9355	152.062	-26.465	-28.1207	-11.6266	-25.6489	6.31638	-69.7425	-2.58282	65.9355	152.062	-26.465	-28.1207	-11.6266	-25.6489	6.31638	-69.7425	-2.58282	65.9355	152.062	-26.465
-33.4077	-19.3757	43.1821	6.51966	-10.1969	7.2086	102.092	87.9878	-6.44922	-33.4077	-19.3757	43.1821	6.51966	-10.1969	7.2086	102.092	87.9878	-6.44922	-33.4077	-19.3757	43.1821	6.51966	-10.1969	7.2086	102.092	87.9878	-6.44922
-36.9994	-2.78942	79.4506	12.8314	33.1256	10.5126	131.114	54.2212	-6.94174	-36.9994	-2.78942	79.4506	12.8314	33.1256	10.5126	131.114	54.2212	-6.94174	-36.9994	-2.78942	79.4506	12.8314	33.1256	10.5126	131.114	54.2212	-6.94174
-46.3277	9.88945	43.1726	12.3139	52.1407	19.9309	225.917	66.0902	8.86871	-46.3277	9.88945	43.1726	12.3139	52.1407	19.9309	225.917	66.0902	8.86871	-46.3277	9.88945	43.1726	12.3139	52.1407	19.9309	225.917	66.0902	8.86871
-5.06688	38.6599	-5.7703	-0.0653994	55.3384	17.8877	252.744	124.503	17.795	-5.06688	38.6599	-5.7703	-0.0653994	55.3384	17.8877	252.744	124.503	17.795	-5.06688	38.6599	-5.7703	-0.0653994	55.3384	17.8877	252.744	124.503	17.795
2.73478	16.291	64.1918	6.52025	28.6037	23.4715	197.212	-12.2828	11.1718	2.73478	16.291	64.1918	6.52025	28.6037	23.4715	197.212	-12.2828	11.1718	2.73478	16.291	64.1918	6.52025	28.6037	23.4715	197.212	-12.2828	11.1718
32.2044	64.1403	39.1555	2.44917	35.6213	15.3831	103.04	-65.8484	23.637	32.2044	64.1403	39.1555	2.44917	35.6213	15.3831	103.04	-65.8484	23.637	32.2044	64.1403	39.1555	2.44917	35.6213	15.3831	103.04	-65.8484	23.637
73.2133	54.3403	-96.2426	-0.444834	104.551	13.1232	-54.1671	-157.634	23.5524	73.2133	54.3403	-96.2426	-0.444834	104.551	13.1232	-54.1671	-157.634	23.5524	73.2133	54.3403	-96.2426	-0.444834	104.551	13.1232	-54.1671	-157.634	23.5524
63.3455	77.6354	-75.0137	10.0286	56.5144	4.87307	-191.57	-195.113	13.6301	63.3455	77.6354	-75.0137	10.0286	56.5144	4.87307	-191.57	-195.113	13.6301	63.3455	77.6354	-75.0137	10.0286	56.5144	4.87307	-191.57	-195.113	13.6301
83.7904	11.6013	-44.7171	-0.116303	17.7011	-0.163121	-148.145	-68.618	7.49724	83.7904	11.6013	-44.7171	-0.116303	17.7011	-0.163121	-148.145	-68.618	7.49724	83.7904	11.6013	-44.7171	-0.116303	17.7011	-0.163121	-148.145	-68.618	7.49724
53.7263	28.0354	-101.501	4.2799	8.34748	13.8751	-99.7373	-6.52465	4.03452	53.7263	28.0354	-101.501	4.2799	8.34748	13.8751	-99.7373	-6.52465	4.03452	53.7263	28.0354	-101.501	4.2799	8.34748	13.8751	-99.7373	-6.52465	4.03452
4.36038	7.21078	-67.9069	4.96493	-0.610423	-9.97009	-82.2268	17.3407	11.1546	4.36038	7.21078	-67.9069	4.96493	-0.610423	-9.97009	-82.2268	17.3407	11.1546	4.36038	7.21078	-67.9069	4.96493	-0.610423	-9.97009	-82.2268	17.3407	11.1546
-10.2164	-26.9009	-11.6956	9.23557	-27.5464	-21.5216	-95.6335	87.9388	4.81031	-10.2164	-26.9009	-11.6956	9.23557	-27.5464	-21.5216	-95.6335	87.9388	4.81031	-10.2164	-26.9009	-11.6956	9.23557	-27.5464	-21.5216	-95.6335	87.9388	4.81031
-4.00069	-30.4676	68.7622	-0.904451	-33.2322	-19.1289	-129.317	117.761	3.59859	-4.00069	-30.4676	68.7622	-0.904451	-33.2322	-19.1289	-129.317	117.761	3.59859	-4.00069	-30.4676	68.7622	-0.904451	-33.2322	-19.1289	-129.317	117.761	3.59859
-24.4218	-33.8712	-53.7222	7.68314	-45.3254	-2.90879	-128.693	202.384	12.0235	-24.4218	-33.8712	-53.7222	7.68314	-45.3254	-2.90879	-128.693	202.384	12.0235	-24.4218	-33.8712	-53.7222	7.68314	-45.3254	-2.90879	-128.693	202.384	12.0235
-70.9613	-22.4724	-19.4906	19.8557	18.7904	-6.22953	-125.934	244.67	-23.9957	-70.9613	-22.4724	-19.4906	19.8557	18.7904	-6.22953	-125.934	244.67	-23.9957	-70.9613	-22.4724	-19.4906	19.8557	18.7904	-6.22953	-125.934	244.67	-23.9957
-73.064	-3.00347	12.1659	13.4338	51.9084	1.13341	-150.339	-158.111	-7.58836	-73.064	-3.00347	12.1659	13.4338	51.9084	1.13341	-150.339	-158.111	-7.58836	-73.064	-3.00347	12.1659	13.4338	51.9084	1.13341	-150.339	-158.111	-7.58836
-73.4799	12.5773	-10.4247	15.2654	26.9298	-0.574805	-180.184	-301.719	0.13699	-73.4799	12.5773	-10.4247	15.2654	26.9298	-0.574805	-180.184	-301.719	0.13699	-73.4799	12.5773	-10.4247	15.2654	26.9298	-0.574805	-180.184	-301.719	0.13699
-62.9951	26.8067	27.1737	2.5069	8.44347	-10.6562	-217.072	-221.409	-19.9576	-62.9951	26.8067	27.1737	2.5069	8.44347	-10.6562	-217.072	-221.409	-19.9576	-62.9951	26.8067	27.1737	2.5069	8.44347	-10.6562	-217.072	-221.409	-19.9576
6.66882	35.6952	37.6732	6.01134	7.8987	10.1766	-217.838	-74.2529	12.5398	6.66882	35.6952	37.6732	6.01134	7.8987	10.1766	-217.838	-74.2529	12.5398	6.66882	35.6952	37.6732	6.01134	7.8987	10.1766	-217.838	-74.2529	12.5398
68.7523	25.8194	102.735	10.2212	-2.63333	1.5096	-59.4164	-10.7272	25.0976	68.7523	25.8194	102.735	10.2212	-2.63333	1.5096	-59.4164	-10.7272	25.0976	68.7523	25.8194	102.735	10.2212	-2.63333	1.5096	-59.4164	-10.7272	25.0976
77.5708	16.3836	114.912	9.19043	-35.6426	16.2235	13.5083	32.393	44.0203	77.5708	16.3836	114.912	9.19043	-35.6426	16.2235	13.5083	32.393	44.0203	77.5708	16.3836	114.912	9.19043	-35.6426	16.2235	13.5083	32.393	44.0203
28.1754	13.0442	86.2597	-2.10532	-31.0714	15.3806	-17.5944	71.547	16.0318	28.1754	13.0442	86.2597	-2.10532	-31.0714	15.3806	-17.5944	71.547	16.0318	28.1754	13.0442	86.2597	-2.10532	-31.0714	15.3806	-17.5944	71.547	16.0318
-21.97	33.9771	111.493	-16.6574	-16.8797	22.0249	-80.5367	91.1145	1.57337	-21.97	33.9771	111.493	-16.6574	-16.8797	22.0249	-80.5367	91.1145	1.57337	-21.97	33.9771	111.493	-16.6574	-16.8797	22.0249	-80.5367	91.1145	1.57337
-51.983	25.1237	143.38	-33.2866	1.74279	13.2664	-72.8396	108.256	17.612	-51.983	25.1237	143.38	-33.2866	1.74279	13.2664	-72.8396	108.256	17.612	-51.983	25.1237	143.38	-33.2866	1.74279	13.2664	-72.8396	108.256	17.612
-56.0381	18.9895	80.1858	-31.6812	-19.8885	21.7254	-27.7109	76.4075	-87.0488	-56.0381	18.9895	80.1858	-31.6812	-19.8885	21.7254	-27.7109	76.4075	-87.0488	-56.0381	18.9895	80.1858	-31.6812	-19.8885	21.7254	-27.7109	76.4075	-87.0488
-54.3432	-26.657	6.3709	-34.133	1.12347	13.6988	30.7618	57.3937	-77.954	-54.3432	-26.657	6.3709	-34.133	1.12347	13.6988	30.7618	57.3937	-77.954	-54.3432	-26.657	6.3709	-34.133	1.12347	13.6988	30.7618	57.3937	-77.954
-77.1227	-25.3052	79.4395	-34.8763	42.8051	16.8778	14.9853	64.9177	-41.4525	-77.1227	-25.3052	79.4395	-34.8763	42.8051	16.8778	14.9853	64.9177	-41.4525	-77.1227	-25.3052	79.4395	-34.8763	42.8051	16.8778	14.9853	64.9177	-41.4525
-52.2728	14.3591	9.14005	-29.7886	61.0201	-1.57138	18.1395	25.7391	73.7872	-52.2728	14.3591	9.14005	-29.7886	61.0201	-1.57138	18.1395	25.7391	73.7872	-52.2728	14.3591	9.14005	-29.7886	61.0201	-1.57138	18.1395	25.7391	73.7872
-37.5859	4.49028	-127.762	-7.78125	49.2572	-0.489779	13.5711	20.1334	-2.17061	-37.5859	4.49028	-127.762	-7.78125	49.2572	-0.489779	13.5711	20.1334	-2.17061	-37.5859	4.49028	-127.762	-7.78125	49.2572	-0.489779	13.5711	20.1334	-2.17061
-6.3907	-21.038	-104.381	2.10332	2.36466	0.641315	7.99208	-6.15073	-51.4345	-6.3907	-21.038	-104.381	2.10332	2.36466	0.641315	7.99208	-6.15073	-51.4345	-6.3907	-21.038	-104.381	2.10332	2.36466	0.641315	7.99208	-6.15073	-51.4345
-3.48335	-48.8335	-2.51692	-8.28945	-33.0743	-3.92933	-1.80813	-36.5238	-35.1694	-3.48335	-48.8335	-2.51692	-8.28945	-33.0743	-3.92933	-1.80813	-36.5238	-35.1694	-3.48335	-48.8335	-2.51692	-8.28945	-33.0743	-3.92933	-1.80813	-36.5238	-35.1694
-8.98381	-49.368	-37.6485	8.46704	-5.40668	-2.17681	-13.2264	-69.8682	-1.74531	-8.98381	-49.368	-37.6485	8.46704	-5.40668	-2.17681	-13.2264	-69.8682	-1.74531	-8.98381	-49.368	-37.6485	8.46704	-5.40668	-2.17681	-13.2264	-69.8682	-1.74531
8.71281	-33.9029	-90.6713	13.4825	8.24249	-9.5882	-24.4958	-44.8846	49.0516	8.71281	-33.9029	-90.6713	13.4825	8.24249	-9.5882	-24.4958	-44.8846	49.0516	8.71281	-33.9029	-90.6713	13.4825	8.24249	-9.5882	-24.4958	-44.8846	49.0516
2.79161	-28.0945	-98.4034	14.1014	-25.8117	-32.9256	-21.8508	-56.9729	11.4569	2.79161	-28.0945	-98.4034	14.1014	-25.8117	-32.9256	-21.8508	-56.9729	11.4569	2.79161	-28.0945	-98.4034	14.1014	-25.8117	-32.9256	-21.8508	-56.9729	11.4569
55.4388	-5.16326	-64.6823	21.1564	-40.9572	-34.5495	-30.286	-27.7219	-10.5506	55.4388	-5.16326	-64.6823	21.1564	-40.9572	-34.5495	-30.286	-27.7219	-10.5506	55.4388	-5.16326	-64.6823	21.1564	-40.9572	-34.5495	-30.286	-27.7219	-10.5506
-4.11072	-10.2474	-39.5783	18.342	-0.592282	-14.1735	-38.1514	-39.6202	9.27937	-4.11072	-10.2474	-39.5783	18.342	-0.592282	-14.1735	-38.1514	-39.6202	9.27937	-4.11072	-10.2474	-39.5783	18.342	-0.592282	-14.1735	-38.1514	-39.6202	9.27937
-6.44198	-3.44206	-11.8795	21.3786	-3.86936	-6.71584	-35.3943	-3.93663	47.3741	-6.44198	-3.44206	-11.8795	21.3786	-3.86936	-6.71584	-35.3943	-3.93663	47.3741	-6.44198	-3.44206	-11.8795	21.3786	-3.86936	-6.71584	-35.3943	-3.93663	47.3741
36.3102	-34.2404	36.0442	28.3151	-24.4035	-0.933342	-43.3721	-4.48068	60.2066	36.3102	-34.2404	36.0442	28.3151	-24.4035	-0.933342	-43.3721	-4.48068	60.2066	36.3102	-34.2404	36.0442	28.3151	-24.4035	-0.933342	-43.3721	-4.48068	60.2066
79.5606	-25.126	21.8831	26.8664	30.5839	8.40424	-41.2312	-41.8305	70.102	79.5606	-25.126	21.8831	26.8664	30.5839	8.40424	-41.2312	-41.8305	70.102	79.5606	-25.126	21.8831	26.8664	30.5839	8.40424	-41.2312	-41.8305	70.102
91.4785	-8.36208	33.0632	21.4663	78.3267	6.20041	-35.5344	-15.055	60.1316	91.4785	-8.36208	33.0632	21.4663	78.3267	6.20041	-35.5344	-15.055	60.1316	91.4785	-8.36208	33.0632	21.4663	78.3267	6.20041	-35.5344	-15.055	60.1316
85.4182	5.61777	-13.0996	16.5487	80.3032	11.0656	-35.4127	-7.04435	85.0806	85.4182	5.61777	-13.0996	16.5487	80.3032	11.0656	-35.4127	-7.04435	85.0806	85.4182	5.61777	-13.0996	16.5487	80.3032	11.0656	-35.4127	-7.04435	85.0806
87.5019	13.4834	-24.5442	24.4426	127.448	11.9182	-25.3644	-26.2812	70.9721	87.5019	13.4834	-24.5442	24.4426	127.448	11.9182	-25.3644	-26.2812	70.9721	87.5019	13.4834	-24.5442	24.4426	127.448	11.9182	-25.3644	-26.2812	70.9721
90.9613	-4.13844	3.44876	16.1511	144.959	12.7886	-20.0169	-3.36072	-14.489	90.9613	-4.13844	3.44876	16.1511	144.959	12.7886	-20.0169	-3.36072	-14.489	90.9613	-4.13844	3.44876	16.1511	144.959	12.7886	-20.0169	-3.36072	-14.489
86.8495	1.07043	17.413	18.4479	71.1045	7.14722	-29.742	-1.7967	-15.1366	86.8495	1.07043	17.413	18.4479	71.1045	7.14722	-29.742	-1.7967	-15.1366	86.8495	1.07043	17.413	18.4479	71.1045	7.14722	-29.742	-1.7967	-15.1366
26.6555	5.05647	-20.0907	13.1476	-40.2593	3.46265	-2.24573	-22.223	-19.7793	26.6555	5.05647	-20.0907	13.1476	-40.2593	3.46265	-2.24573	-22.223	-19.7793	26.6555	5.05647	-20.0907	13.1476	-40.2593	3.46265	-2.24573	-22.223	-19.7793
11.1262	25.4981	-25.442	16.799	-125.471	15.3898	24.4795	1.92496	-11.8279	11.1262	25.4981	-25.442	16.799	-125.471	15.3898	24.4795	1.92496	-11.8279	11.1262	25.4981	-25.442	16.799	-125.471	15.3898	24.4795	1.92496	-11.8279
12.2515	2.96693	-34.1619	5.24248	-149.669	7.25505	-7.40825	16.5032	-32.9862	12.2515	2.96693	-34.1619	5.24248	-149.669	7.25505	-7.40825	16.5032	-32.9862	12.2515	2.96693	-34.1619	5.24248	-149.669	7.25505	-7.40825	16.5032	-32.9862
-1.21907	-12.5232	-58.9253	12.0962	-120.279	18.4667	13.6446	64.3944	-34.1894	-1.21907	-12.5232	-58.9253	12.0962	-120.279	18.4667	13.6446	64.3944	-34.1894	-1.21907	-12.5232	-58.9253	12.0962	-120.279	18.4667	13.6446	64.3944	-34.1894
-33.9069	-29.8993	-50.2937	7.70135	-88.9931	12.5927	-25.4076	86.8177	-51.6472	-33.9069	-29.8993	-50.2937	7.70135	-88.9931	12.5927	-25.4076	86.8177	-51.6472	-33.9069	-29.8993	-50.2937	7.70135	-88.9931	12.5927	-25.4076	86.8177	-51.6472
-30.9671	-22.1919	-39.2108	5.29519	-56.7178	14.4896	-32.1096	81.924	-24.5291	-30.9671	-22.1919	-39.2108	5.29519	-56.7178	14.4896	-32.1096	81.924	-24.5291	-30.9671	-22.1919	-39.2108	5.29519	-56.7178	14.4896	-32.1096	81.924	-24.5291
-51.9731	-16.5578	-59.0806	7.5059	19.9896	29.0284	4.25835	121.91	-19.5459	-51.9731	-16.5578	-59.0806	7.5059	19.9896	29.0284	4.25835	121.91	-19.5459	-51.9731	-16.5578	-59.0806	7.5059	19.9896	29.0284	4.25835	121.91	-19.5459
-65.7399	-23.9492	-8.789	-0.612629	5.49145	33.5617	67.947	86.8068	-18.4727	-65.7399	-23.9492	-8.789	-0.612629	5.49145	33.5617	67.947	86.8068	-18.4727	-65.7399	-23.9492	-8.789	-0.612629	5.49145	33.5617	67.947	86.8068	-18.4727
-59.8547	-16.393	23.9295	9.81122	19.9542	30.9075	-58.9826	-3.37287	-2.38351	-59.8547	-16.393	23.9295	9.81122	19.9542	30.9075	-58.9826	-3.37287	-2.38351	-59.8547	-16.393	23.9295	9.81122	19.9542	30.9075	-58.9826	-3.37287	-2.38351
-49.1558	-0.483392	10.6444	1.33133	36.4229	18.7511	-152.01	-63.2621	-6.15631	-49.1558	-0.483392	10.6444	1.33133	36.4229	18.7511	-152.01	-63.2621	-6.15631	-49.1558	-0.483392	10.6444	1.33133	36.4229	18.7511	-152.01	-63.2621	-6.15631
-48.4167	-1.50951	-4.66146	7.03053	49.9608	-5.10547	-51.0178	-39.5462	-18.8895	-48.4167	-1.50951	-4.66146	7.03053	49.9608	-5.10547	-51.0178	-39.5462	-18.8895	-48.4167	-1.50951	-4.66146	7.03053	49.9608	-5.10547	-51.0178	-39.5462	-18.8895
-20.6801	10.4779	-31.7029	-3.8611	8.1617	-25.1652	204.013	-53.3693	11.5737	-20.6801	10.4779	-31.7029	-3.8611	8.1617	-25.1652	204.013	-53.3693	11.5737	-20.6801	10.4779	-31.7029	-3.8611	8.1617	-25.1652	204.013	-53.3693	11.5737
-1.53066	-12.0282	-78.9465	7.86861	-37.2276	-39.3737	290.793	30.4635	25.0867	-1.53066	-12.0282	-78.9465	7.86861	-37.2276	-39.3737	290.793	30.4635	25.0867	-1.53066	-12.0282	-78.9465	7.86861	-37.2276	-39.3737	290.793	30.4635	25.0867
-4.89698	8.30952	-23.3235	-4.3949	-42.2969	-76.4562	233.257	68.7888	7.67622	-4.89698	8.30952	-23.3235	-4.3949	-42.2969	-76.4562	233.257	68.7888	7.67622	-4.89698	8.30952	-23.3235	-4.3949	-42.2969	-76.4562	233.257	68.7888	7.67622
2.38471	8.09804	-35.3039	-7.28394	-26.9668	-47.369	145.746	86.9259	-3.49715	2.38471	8.09804	-35.3039	-7.28394	-26.9668	-47.369	145.746	86.9259	-3.49715	2.38471	8.09804	-35.3039	-7.28394	-26.9668	-47.369	145.746	86.9259	-3.49715
5.33637	10.098	-27.1113	-6.90588	-73.1744	18.7619	12.1074	79.4437	-18.7742	5.33637	10.098	-27.1113	-6.90588	-73.1744	18.7619	12.1074	79.4437	-18.7742	5.33637	10.098	-27.1113	-6.90588	-73.1744	18.7619	12.1074	79.4437	-18.7742
-3.7478	24.3744	24.3035	-11.9119	-131.068	0.992216	-87.7405	16.1872	-19.3875	-3.7478	24.3744	24.3035	-11.9119	-131.068	0.992216	-87.7405	16.1872	-19.3875	-3.7478	24.3744	24.3035	-11.9119	-131.068	0.992216	-87.7405	16.1872	-19.3875
-20.996	19.1807	1.27372	-6.71639	-2.95095	6.50466	-149.731	48.3353	-34.6508	-20.996	19.1807	1.27372	-6.71639	-2.95095	6.50466	-149.731	48.3353	-34.6508	-20.996	19.1807	1.27372	-6.71639	-2.95095	6.50466	-149.731	48.3353	-34.6508
-1.99611	14.9417	-75.5484	-1.08832	29.8446	-13.1001	-102.045	50.8838	-22.4807	-1.99611	14.9417	-75.5484	-1.08832	29.8446	-13.1001	-102.045	50.8838	-22.4807	-1.99611	14.9417	-75.5484	-1.08832	29.8446	-13.1001	-102.045	50.8838	-22.4807
16.3286	23.1224	-75.219	-15.3328	36.9301	-23.1644	-169.59	37.6898	-22.357	16.3286	23.1224	-75.219	-15.3328	36.9301	-23.1644	-169.59	37.6898	-22.357	16.3286	23.1224	-75.219	-15.3328	36.9301	-23.1644	-169.59	37.6898	-22.357
26.2816	27.9234	-59.2719	-7.37869	9.53647	-47.3654	-242.948	16.8401	-31.7482	26.2816	27.9234	-59.2719	-7.37869	9.53647	-47.3654	-242.948	16.8401	-31.7482	26.2816	27.9234	-59.2719	-7.37869	9.53647	-47.3654	-242.948	16.8401	-31.7482
22.0874	14.0172	-42.3483	-2.53627	4.45319	-64.4293	-167.105	0.860547	-15.4217	22.0874	14.0172	-42.3483	-2.53627	4.45319	-64.4293	-167.105	0.860547	-15.4217	22.0874	14.0172	-42.3483	-2.53627	4.45319	-64.4293	-167.105	0.860547	-15.4217
-36.8548	-3.3049	-21.0503	-3.65687	30.344	-74.9962	-77.3049	-28.0257	-3.98344	-36.8548	-3.3049	-21.0503	-3.65687	30.344	-74.9962	-77.3049	-28.0257	-3.98344	-36.8548	-3.3049	-21.0503	-3.65687	30.344	-74.9962	-77.3049	-28.0257	-3.98344
-1.30247	-3.65711	-26.1036	-15.9966	-12	-78.0772	-27.1749	-32.7658	4.10328	-1.30247	-3.65711	-26.1036	-15.9966	-12	-78.0772	-27.1749	-32.7658	4.10328	-1.30247	-3.65711	-26.1036	-15.9966	-12	-78.0772	-27.1749	-32.7658	4.10328
46.9674	-2.26051	81.059	-12.5548	74.8297	-95.8477	-66.1398	-33.8604	3.21727	46.9674	-2.26051	81.059	-12.5548	74.8297	-95.8477	-66.1398	-33.8604	3.21727	46.9674	-2.26051	81.059	-12.5548	74.8297	-95.8477	-66.1398	-33.8604	3.21727
44.7226	-13.4989	103.164	-14.0462	109.278	-89.7349	-50.7137	-43.0301	0.819334	44.7226	-13.4989	103.164	-14.0462	109.278	-89.7349	-50.7137	-43.0301	0.819334	44.7226	-13.4989	103.164	-14.0462	109.278	-89.7349	-50.7137	-43.0301	0.819334
66.1825	-4.11902	77.4421	-12.2077	36.7666	-93.2114	-96.3542	-43.5886	9.50154	66.1825	-4.11902	77.4421	-12.2077	36.7666	-93.2114	-96.3542	-43.5886	9.50154	66.1825	-4.11902	77.4421	-12.2077	36.7666	-93.2114	-96.3542	-43.5886	9.50154
31.5305	-1.31159	59.514	-2.29684	-16.0684	-60.959	-106.591	-45.8428	25.7228	31.5305	-1.31159	59.514	-2.29684	-16.0684	-60.959	-106.591	-45.8428	25.7228	31.5305	-1.31159	59.514	-2.29684	-16.0684	-60.959	-106.591	-45.8428	25.7228
-9.39412	1.88284	22.6058	-17.4715	-38.425	-49.8215	-74.8769	-39.1976	19.2192	-9.39412	1.88284	22.6058	-17.4715	-38.425	-49.8215	-74.8769	-39.1976	19.2192	-9.39412	1.88284	22.6058	-17.4715	-38.425	-49.8215	-74.8769	-39.1976	19.2192
-29.0106	-8.41029	9.61898	-10.9598	-68.1344	-37.4869	-51.7576	-38.5737	32.1651	-29.0106	-8.41029	9.61898	-10.9598	-68.1344	-37.4869	-51.7576	-38.5737	32.1651	-29.0106	-8.41029	9.61898	-10.9598	-68.1344	-37.4869	-51.7576	-38.5737	32.1651
-16.1581	4.72509	-16.9087	-6.88497	-63.2888	-35.9207	-50.1452	-28.1472	23.111	-16.1581	4.72509	-16.9087	-6.88497	-63.2888	-35.9207	-50.1452	-28.1472	23.111	-16.1581	4.72509	-16.9087	-6.88497	-63.2888	-35.9207	-50.1452	-28.1472	23.111
7.65955	13.1404	-84.9341	-8.13919	-65.9591	-8.29113	6.92269	-22.4911	28.8774	7.65955	13.1404	-84.9341	-8.13919	-65.9591	-8.29113	6.92269	-22.4911	28.8774	7.65955	13.1404	-84.9341	-8.13919	-65.9591	-8.29113	6.92269	-22.4911	28.8774
4.13841	26.2559	-69.5062	-3.07798	10.4444	-15.2368	-23.7305	-21.0824	28.4941	4.13841	26.2559	-69.5062	-3.07798	10.4444	-15.2368	-23.7305	-21.0824	28.4941	4.13841	26.2559	-69.5062	-3.07798	10.4444	-15.2368	-23.7305	-21.0824	28.4941
-22.5944	25.1832	-120.038	-4.37965	8.08042	-6.28312	185.774	-17.5729	31.521	-22.5944	25.1832	-120.038	-4.37965	8.08042	-6.28312	185.774	-17.5729	31.521	-22.5944	25.1832	-120.038	-4.37965	8.08042	-6.28312	185.774	-17.5729	31.521
-25.0534	17.2875	-180.472	-13.5174	-36.0651	-21.3775	177.661	-2.85009	23.0158	-25.0534	17.2875	-180.472	-13.5174	-36.0651	-21.3775	177.661	-2.85009	23.0158	-25.0534	17.2875	-180.472	-13.5174	-36.0651	-21.3775	177.661	-2.85009	23.0158
23.4117	16.0422	-183.014	-5.71605	-17.5145	-13.8326	206.397	-8.54752	13.2325	23.4117	16.0422	-183.014	-5.71605	-17.5145	-13.8326	206.397	-8.54752	13.2325	23.4117	16.0422	-183.014	-5.71605	-17.5145	-13.8326	206.397	-8.54752	13.2325
-7.02963	9.72309	-78.3593	0.151088	-23.7456	8.58382	137.091	-1.93433	27.6364	-7.02963	9.72309	-78.3593	0.151088	-23.7456	8.58382	137.091	-1.93433	27.6364	-7.02963	9.72309	-78.3593	0.151088	-23.7456	8.58382	137.091	-1.93433	27.6364
-74.0187	10.9011	65.0207	-2.86973	16.603	23.5883	-110.429	-1.98753	32.5672	-74.0187	10.9011	65.0207	-2.86973	16.603	23.5883	-110.429	-1.98753	32.5672	-74.0187	10.9011	65.0207	-2.86973	16.603	23.5883	-110.429	-1.98753	32.5672
-57.7051	10.5867	31.4945	5.70318	17.551	13.3917	-255.192	7.39406	25.5799	-57.7051	10.5867	31.4945	5.70318	17.551	13.3917	-255.192	7.39406	25.5799	-57.7051	10.5867	31.4945	5.70318	17.551	13.3917	-255.192	7.39406	25.5799
-22.3636	13.2078	-176.363	-9.19766	28.1292	-1.63745	-160.403	24.7608	16.3753	-22.3636	13.2078	-176.363	-9.19766	28.1292	-1.63745	-160.403	24.7608	16.3753	-22.3636	13.2078	-176.363	-9.19766	28.1292	-1.63745	-160.403	24.7608	16.3753
15.6758	3.3025	-205.068	-5.0907	50.4049	2.88899	-90.4234	10.7034	18.6855	15.6758	3.3025	-205.068	-5.0907	50.4049	2.88899	-90.4234	10.7034	18.6855	15.6758	3.3025	-205.068	-5.0907	50.4049	2.88899	-90.4234	10.7034	18.6855
3.09448	8.16658	-163.588	-2.76868	66.5736	-0.343781	-87.2406	4.99659	5.12783	3.09448	8.16658	-163.588	-2.76868	66.5736	-0.343781	-87.2406	4.99659	5.12783	3.09448	8.16658	-163.588	-2.76868	66.5736	-0.343781	-87.2406	4.99659	5.12783
-11.1755	22.404	-136.969	-11.8125	54.9058	20.9517	-138.912	11.8129	-21.9247	-11.1755	22.404	-136.969	-11.8125	54.9058	20.9517	-138.912	11.8129	-21.9247	-11.1755	22.404	-136.969	-11.8125	54.9058	20.9517	-138.912	11.8129	-21.9247
-11.6269	31.142	-59.517	-3.97499	67.2437	31.7407	-109.528	20.2902	-27.393	-11.6269	31.142	-59.517	-3.97499	67.2437	31.7407	-109.528	20.2902	-27.393	-11.6269	31.142	-59.517	-3.97499	67.2437	31.7407	-109.528	20.2902	-27.393
16.7	28.0747	30.4991	1.983	65.3353	27.4375	-86.7044	21.3473	-20.633	16.7	28.0747	30.4991	1.983	65.3353	27.4375	-86.7044	21.3473	-20.633	16.7	28.0747	30.4991	1.983	65.3353	27.4375	-86.7044	21.3473	-20.633
-0.724754	24.49	66.2978	7.58049	58.5304	-22.9257	-28.0262	3.74136	-11.5534	-0.724754	24.49	66.2978	7.58049	58.5304	-22.9257	-28.0262	3.74136	-11.5534	-0.724754	24.49	66.2978	7.58049	58.5304	-22.9257	-28.0262	3.74136	-11.5534
33.435	-1.07305	9.98962	-1.78803	41.8834	-12.7019	95.463	18.1235	-14.2521	33.435	-1.07305	9.98962	-1.78803	41.8834	-12.7019	95.463	18.1235	-14.2521	33.435	-1.07305	9.98962	-1.78803	41.8834	-12.7019	95.463	18.1235	-14.2521
49.2029	1.85263	-13.5461	-7.91675	35.4729	22.5076	50.3326	34.8521	-14.5948	49.2029	1.85263	-13.5461	-7.91675	35.4729	22.5076	50.3326	34.8521	-14.5948	49.2029	1.85263	-13.5461	-7.91675	35.4729	22.5076	50.3326	34.8521	-14.5948
-111.194	-5.77604	33.8498	-14.4408	60.7343	38.0902	-47.1335	27.0011	3.59037	-111.194	-5.77604	33.8498	-14.4408	60.7343	38.0902	-47.1335	27.0011	3.59037	-111.194	-5.77604	33.8498	-14.4408	60.7343	38.0902	-47.1335	27.0011	3.59037
-137.026	0.36449	184.365	-12.9472	-1.69111	19.3799	-112.707	18.6518	16.7766	-137.026	0.36449	184.365	-12.9472	-1.69111	19.3799	-112.707	18.6518	16.7766	-137.026	0.36449	184.365	-12.9472	-1.69111	19.3799	-112.707	18.6518	16.7766
-70.7959	13.5116	332.672	10.8576	-62.6037	55.4744	-99.2588	21.3884	34.6277	-70.7959	13.5116	332.672	10.8576	-62.6037	55.4744	-99.2588	21.3884	34.6277	-70.7959	13.5116	332.672	10.8576	-62.6037	55.4744	-99.2588	21.3884	34.6277
50.912	22.1493	331.125	9.87998	-86.7337	109.584	-68.2046	24.9889	33.1696	50.912	22.1493	331.125	9.87998	-86.7337	109.584	-68.2046	24.9889	33.1696	50.912	22.1493	331.125	9.87998	-86.7337	109.584	-68.2046	24.9889	33.1696
123.265	14.6015	174.882	0.227924	-49.6331	17.9195	-93.6024	17.3919	8.58821	123.265	14.6015	174.882	0.227924	-49.6331	17.9195	-93.6024	17.3919	8.58821	123.265	14.6015	174.882	0.227924	-49.6331	17.9195	-93.6024	17.3919	8.58821
138.862	18.9787	130.285	13.2639	-51.3702	6.24984	-130.715	10.5443	-8.93918	138.862	18.9787	130.285	13.2639	-51.3702	6.24984	-130.715	10.5443	-8.93918	138.862	18.9787	130.285	13.2639	-51.3702	6.24984	-130.715	10.5443	-8.93918
92.5366	-7.71011	53.5841	0.440748	-55.9145	16.3703	-120.321	16.698	-19.1457	92.5366	-7.71011	53.5841	0.440748	-55.9145	16.3703	-120.321	16.698	-19.1457	92.5366	-7.71011	53.5841	0.440748	-55.9145	16.3703	-120.321	16.698	-19.1457
45.6482	-18.2557	-20.269	-2.00578	-28.4611	16.2722	-136.392	6.96549	-14.6567	45.6482	-18.2557	-20.269	-2.00578	-28.4611	16.2722	-136.392	6.96549	-14.6567	45.6482	-18.2557	-20.269	-2.00578	-28.4611	16.2722	-136.392	6.96549	-14.6567
12.302	-7.10987	-44.7919	-8.97365	0.301127	51.668	-140.861	6.33439	-4.93183	12.302	-7.10987	-44.7919	-8.97365	0.301127	51.668	-140.861	6.33439	-4.93183	12.302	-7.10987	-44.7919	-8.97365	0.301127	51.668	-140.861	6.33439	-4.93183
-29.046	15.7324	-71.7363	-11.2135	32.1674	163.809	-94.0199	-0.518158	2.36049	-29.046	15.7324	-71.7363	-11.2135	32.1674	163.809	-94.0199	-0.518158	2.36049	-29.046	15.7324	-71.7363	-11.2135	32.1674	163.809	-94.0199	-0.518158	2.36049
-56.64	13.7676	-99.481	-8.44276	-20.7619	43.4098	-16.9804	0.850468	7.2107	-56.64	13.7676	-99.481	-8.44276	-20.7619	43.4098	-16.9804	0.850468	7.2107	-56.64	13.7676	-99.481	-8.44276	-20.7619	43.4098	-16.9804	0.850468	7.2107
-19.8952	15.0902	-117.383	-9.91603	-28.7326	-55.3424	-135.491	-14.6987	13.3341	-19.8952	15.0902	-117.383	-9.91603	-28.7326	-55.3424	-135.491	-14.6987	13.3341	-19.8952	15.0902	-117.383	-9.91603	-28.7326	-55.3424	-135.491	-14.6987	13.3341
-25.7527	10.2855	-130.103	-0.686299	-7.78392	-36.9397	-46.2934	-0.0557436	11.627	-25.7527	10.2855	-130.103	-0.686299	-7.78392	-36.9397	-46.2934	-0.0557436	11.627	-25.7527	10.2855	-130.103	-0.686299	-7.78392	-36.9397	-46.2934	-0.0557436	11.627
-32.3853	3.23952	-95.7832	5.45205	49.1589	13.6291	82.2782	17.0756	4.47402	-32.3853	3.23952	-95.7832	5.45205	49.1589	13.6291	82.2782	17.0756	4.47402	-32.3853	3.23952	-95.7832	5.45205	49.1589	13.6291	82.2782	17.0756	4.47402
-9.76176	4.86674	17.7819	7.51389	45.9786	42.0526	50.103	7.85964	12.6093	-9.76176	4.86674	17.7819	7.51389	45.9786	42.0526	50.103	7.85964	12.6093	-9.76176	4.86674	17.7819	7.51389	45.9786	42.0526	50.103	7.85964	12.6093
24.683	5.50388	-56.447	17.4289	1.19379	61.4362	8.7794	-17.8683	12.4582	24.683	5.50388	-56.447	17.4289	1.19379	61.4362	8.7794	-17.8683	12.4582	24.683	5.50388	-56.447	17.4289	1.19379	61.4362	8.7794	-17.8683	12.4582
49.3103	-9.2349	-145.941	7.14758	21.6361	113	71.7467	-39.5411	-7.34289	49.3103	-9.2349	-145.941	7.14758	21.6361	113	71.7467	-39.5411	-7.34289	49.3103	-9.2349	-145.941	7.14758	21.6361	113	71.7467	-39.5411	-7.34289
40.1416	-28.9912	-190.349	7.83887	45.3653	28.3355	38.2551	2.99261	-5.68249	40.1416	-28.9912	-190.349	7.83887	45.3653	28.3355	38.2551	2.99261	-5.68249	40.1416	-28.9912	-190.349	7.83887	45.3653	28.3355	38.2551	2.99261	-5.68249
-7.72985	-17.073	-101.395	5.35237	58.0594	13.7317	-0.916894	-9.98635	2.25881	-7.72985	-17.073	-101.395	5.35237	58.0594	13.7317	-0.916894	-9.98635	2.25881	-7.72985	-17.073	-101.395	5.35237	58.0594	13.7317	-0.916894	-9.98635	2.25881
-25.3074	6.9187	-160.388	17.0386	20.2781	31.7705	-20.0422	-56.9151	-5.55923	-25.3074	6.9187	-160.388	17.0386	20.2781	31.7705	-20.0422	-56.9151	-5.55923	-25.3074	6.9187	-160.388	17.0386	20.2781	31.7705	-20.0422	-56.9151	-5.55923
-17.4741	12.5174	-150.839	9.49923	52.8616	50.6328	-75.4673	-39.2633	-0.83009	-17.4741	12.5174	-150.839	9.49923	52.8616	50.6328	-75.4673	-39.2633	-0.83009	-17.4741	12.5174	-150.839	9.49923	52.8616	50.6328	-75.4673	-39.2633	-0.83009
4.78579	20.2748	-100.681	2.67279	91.4279	117.397	-122.635	27.8004	-8.38134	4.78579	20.2748	-100.681	2.67279	91.4279	117.397	-122.635	27.8004	-8.38134	4.78579	20.2748	-100.681	2.67279	91.4279	117.397	-122.635	27.8004	-8.38134
41.053	20.6154	-30.0485	4.41173	-19.104	136.484	-145.463	41.4739	-8.62596	41.053	20.6154	-30.0485	4.41173	-19.104	136.484	-145.463	41.4739	-8.62596	41.053	20.6154	-30.0485	4.41173	-19.104	136.484	-145.463	41.4739	-8.62596
28.3683	8.71392	47.3743	11.4392	28.4393	132.647	-92.3038	10.3696	11.4048	28.3683	8.71392	47.3743	11.4392	28.4393	132.647	-92.3038	10.3696	11.4048	28.3683	8.71392	47.3743	11.4392	28.4393	132.647	-92.3038	10.3696	11.4048
22.3269	13.277	60.845	14.3954	119.488	62.8364	-27.907	-13.2349	-12.2664	22.3269	13.277	60.845	14.3954	119.488	62.8364	-27.907	-13.2349	-12.2664	22.3269	13.277	60.845	14.3954	119.488	62.8364	-27.907	-13.2349	-12.2664
16.071	15.7347	79.8182	14.3725	100.884	146.893	-19.588	-57.372	-20.0062	16.071	15.7347	79.8182	14.3725	100.884	146.893	-19.588	-57.372	-20.0062	16.071	15.7347	79.8182	14.3725	100.884	146.893	-19.588	-57.372	-20.0062
4.90328	20.9702	85.7465	10.8775	78.3989	68.3489	18.0093	-82.8011	0.146375	4.90328	20.9702	85.7465	10.8775	78.3989	68.3489	18.0093	-82.8011	0.146375	4.90328	20.9702	85.7465	10.8775	78.3989	68.3489	18.0093	-82.8011	0.146375
-6.78039	27.1585	123.86	9.41214	-5.11517	-17.3307	-33.1833	-40.4796	-2.40139	-6.78039	27.1585	123.86	9.41214	-5.11517	-17.3307	-33.1833	-40.4796	-2.40139	-6.78039	27.1585	123.86	9.41214	-5.11517	-17.3307	-33.1833	-40.4796	-2.40139
-28.4132	22.7713	90.5673	5.53979	-104.462	-49.0342	-21.3417	1.02331	-11.7145	-28.4132	22.7713	90.5673	5.53979	-104.462	-49.0342	-21.3417	1.02331	-11.7145	-28.4132	22.7713	90.5673	5.53979	-104.462	-49.0342	-21.3417	1.02331	-11.7145
-45.1323	13.0335	28.5427	4.48351	-169.341	-58.9457	-52.3869	16.6343	-22.0187	-45.1323	13.0335	28.5427	4.48351	-169.341	-58.9457	-52.3869	16.6343	-22.0187	-45.1323	13.0335	28.5427	4.48351	-169.341	-58.9457	-52.3869	16.6343	-22.0187
-57.4065	-6.59212	79.0585	-6.88578	-140.743	-64.2561	-39.9365	30.8629	-14.8357	-57.4065	-6.59212	79.0585	-6.88578	-140.743	-64.2561	-39.9365	30.8629	-14.8357	-57.4065	-6.59212	79.0585	-6.88578	-140.743	-64.2561	-39.9365	30.8629	-14.8357
-7.43267	-15.6837	146.013	-3.94209	-124.352	-21.2403	-38.3204	11.6047	-3.53744	-7.43267	-15.6837	146.013	-3.94209	-124.352	-21.2403	-38.3204	11.6047	-3.53744	-7.43267	-15.6837	146.013	-3.94209	-124.352	-21.2403	-38.3204	11.6047	-3.53744
44.3722	-31.3204	146.075	12.1015	-123.944	0.912391	-50.8402	-67.8329	-7.43684	44.3722	-31.3204	146.075	12.1015	-123.944	0.912391	-50.8402	-67.8329	-7.43684	44.3722	-31.3204	146.075	12.1015	-123.944	0.912391	-50.8402	-67.8329	-7.43684
18.7441	-11.3156	124.073	5.73495	-96.9849	-1.8542	18.3998	-75.0031	-3.83097	18.7441	-11.3156	124.073	5.73495	-96.9849	-1.8542	18.3998	-75.0031	-3.83097	18.7441	-11.3156	124.073	5.73495	-96.9849	-1.8542	18.3998	-75.0031	-3.83097
55.334	-8.66999	78.3033	-3.27683	-84.56	-48.939	3.73649	-53.6013	6.03626	55.334	-8.66999	78.3033	-3.27683	-84.56	-48.939	3.73649	-53.6013	6.03626	55.334	-8.66999	78.3033	-3.27683	-84.56	-48.939	3.73649	-53.6013	6.03626
19.4506	-14.8897	9.54575	5.11823	-78.2744	-5.69534	-11.137	40.3547	6.74339	19.4506	-14.8897	9.54575	5.11823	-78.2744	-5.69534	-11.137	40.3547	6.74339	19.4506	-14.8897	9.54575	5.11823	-78.2744	-5.69534	-11.137	40.3547	6.74339
-61.4049	-19.1032	-54.7745	-5.03309	-90.4915	90.2561	20.4307	39.4462	-25.888	-61.4049	-19.1032	-54.7745	-5.03309	-90.4915	90.2561	20.4307	39.4462	-25.888	-61.4049	-19.1032	-54.7745	-5.03309	-90.4915	90.2561	20.4307	39.4462	-25.888
-83.6356	-15.0182	-100.773	5.30412	2.41867	31.1222	124.27	-4.15504	4.63391	-83.6356	-15.0182	-100.773	5.30412	2.41867	31.1222	124.27	-4.15504	4.63391	-83.6356	-15.0182	-100.773	5.30412	2.41867	31.1222	124.27	-4.15504	4.63391
-87.5312	-1.20038	-101.378	-1.98478	65.2765	14.0041	153.236	-34.3724	13.3331	-87.5312	-1.20038	-101.378	-1.98478	65.2765	14.0041	153.236	-34.3724	13.3331	-87.5312	-1.20038	-101.378	-1.98478	65.2765	14.0041	153.236	-34.3724	13.3331
-49.8707	-2.88895	-62.8259	0.861516	37.3528	7.9437	99.7545	-41.0521	17.4903	-49.8707	-2.88895	-62.8259	0.861516	37.3528	7.9437	99.7545	-41.0521	17.4903	-49.8707	-2.88895	-62.8259	0.861516	37.3528	7.9437	99.7545	-41.0521	17.4903
1.1385	-27.2993	-64.6977	-0.232079	77.0839	9.92753	17.4385	-37.0636	16.1652	1.1385	-27.2993	-64.6977	-0.232079	77.0839	9.92753	17.4385	-37.0636	16.1652	1.1385	-27.2993	-64.6977	-0.232079	77.0839	9.92753	17.4385	-37.0636	16.1652
41.6598	-23.9434	-124.886	8.83604	103.654	9.96262	-113.416	-33.5746	-10.2146	41.6598	-23.9434	-124.886	8.83604	103.654	9.96262	-113.416	-33.5746	-10.2146	41.6598	-23.9434	-124.886	8.83604	103.654	9.96262	-113.416	-33.5746	-10.2146
64.9306	-6.42342	-112.342	2.33067	117.634	-9.48362	-118.263	-17.4956	-28.3554	64.9306	-6.42342	-112.342	2.33067	117.634	-9.48362	-118.263	-17.4956	-28.3554	64.9306	-6.42342	-112.342	2.33067	117.634	-9.48362	-118.263	-17.4956	-28.3554
-20.3612	-12.7569	4.68171	6.44102	44.5025	-43.9764	-237.818	-7.23842	-23.4874	-20.3612	-12.7569	4.68171	6.44102	44.5025	-43.9764	-237.818	-7.23842	-23.4874	-20.3612	-12.7569	4.68171	6.44102	44.5025	-43.9764	-237.818	-7.23842	-23.4874
-42.0363	-24.1028	151.9	4.44438	-42.6819	-53.7327	-288.379	-4.42353	5.13763	-42.0363	-24.1028	151.9	4.44438	-42.6819	-53.7327	-288.379	-4.42353	5.13763	-42.0363	-24.1028	151.9	4.44438	-42.6819	-53.7327	-288.379	-4.42353	5.13763
-34.8463	-32.1338	149.952	-1.81056	-12.0954	-57.9714	-324.588	18.5537	17.4519	-34.8463	-32.1338	149.952	-1.81056	-12.0954	-57.9714	-324.588	18.5537	17.4519	-34.8463	-32.1338	149.952	-1.81056	-12.0954	-57.9714	-324.588	18.5537	17.4519
29.2734	-33.1468	102.369	11.0652	-32.8324	-56.8188	-230.266	34.6415	-48.4776	29.2734	-33.1468	102.369	11.0652	-32.8324	-56.8188	-230.266	34.6415	-48.4776	29.2734	-33.1468	102.369	11.0652	-32.8324	-56.8188	-230.266	34.6415	-48.4776
60.9466	-25.0528	63.1262	8.32558	-35.3131	-47.7975	-62.6277	35.28	-17.9452	60.9466	-25.0528	63.1262	8.32558	-35.3131	-47.7975	-62.6277	35.28	-17.9452	60.9466	-25.0528	63.1262	8.32558	-35.3131	-47.7975	-62.6277	35.28	-17.9452
66.726	-29.2556	24.9812	3.37345	-41.568	-30.2727	-36.6282	42.9877	12.318	66.726	-29.2556	24.9812	3.37345	-41.568	-30.2727	-36.6282	42.9877	12.318	66.726	-29.2556	24.9812	3.37345	-41.568	-30.2727	-36.6282	42.9877	12.318
58.5995	-14.7591	-11.267	-0.277782	-9.96693	-36.212	-53.4483	14.6702	-9.26283	58.5995	-14.7591	-11.267	-0.277782	-9.96693	-36.212	-53.4483	14.6702	-9.26283	58.5995	-14.7591	-11.267	-0.277782	-9.96693	-36.212	-53.4483	14.6702	-9.26283
58.3724	-62.3016	-72.8903	-2.45419	-19.7228	6.54613	-92.0337	12.2104	-10.6046	58.3724	-62.3016	-72.8903	-2.45419	-19.7228	6.54613	-92.0337	12.2104	-10.6046	58.3724	-62.3016	-72.8903	-2.45419	-19.7228	6.54613	-92.0337	12.2104	-10.6046
42.2177	-45.7545	-63.3876	-0.287434	-7.27601	69.9885	-47.2117	-22.6906	-8.54227	42.2177	-45.7545	-63.3876	-0.287434	-7.27601	69.9885	-47.2117	-22.6906	-8.54227	42.2177	-45.7545	-63.3876	-0.287434	-7.27601	69.9885	-47.2117	-22.6906	-8.54227
44.3077	15.6527	-73.423	-9.80481	-3.25581	4.79292	27.6552	-17.7402	-10.1191	44.3077	15.6527	-73.423	-9.80481	-3.25581	4.79292	27.6552	-17.7402	-10.1191	44.3077	15.6527	-73.423	-9.80481	-3.25581	4.79292	27.6552	-17.7402	-10.1191
28.2634	19.7799	-82.8297	-0.785644	15.4801	-124.415	118.926	-20.7445	-14.528	28.2634	19.7799	-82.8297	-0.785644	15.4801	-124.415	118.926	-20.7445	-14.528	28.2634	19.7799	-82.8297	-0.785644	15.4801	-124.415	118.926	-20.7445	-14.528
17.8093	4.84059	-137.527	-3.13382	-37.7311	-122.6	-4.9479	42.8209	-0.593083	17.8093	4.84059	-137.527	-3.13382	-37.7311	-122.6	-4.9479	42.8209	-0.593083	17.8093	4.84059	-137.527	-3.13382	-37.7311	-122.6	-4.9479	42.8209	-0.593083
-27.0912	-17.0772	-125.044	-5.20974	17.9677	-90.3618	189.772	52.06	15.9905	-27.0912	-17.0772	-125.044	-5.20974	17.9677	-90.3618	189.772	52.06	15.9905	-27.0912	-17.0772	-125.044	-5.20974	17.9677	-90.3618	189.772	52.06	15.9905
-21.5855	-49.7716	-133.275	3.54406	186.38	-58.5055	282.423	35.6844	11.743	-21.5855	-49.7716	-133.275	3.54406	186.38	-58.5055	282.423	35.6844	11.743	-21.5855	-49.7716	-133.275	3.54406	186.38	-58.5055	282.423	35.6844	11.743
-14.2379	-59.457	-89.9172	0.682241	278.048	-10.9673	211.906	20.7026	5.10562	-14.2379	-59.457	-89.9172	0.682241	278.048	-10.9673	211.906	20.7026	5.10562	-14.2379	-59.457	-89.9172	0.682241	278.048	-10.9673	211.906	20.7026	5.10562
-13.0017	-84.649	-4.06285	1.15841	245.485	-9.25974	75.5866	-15.3287	-36.701	-13.0017	-84.649	-4.06285	1.15841	245.485	-9.25974	75.5866	-15.3287	-36.701	-13.0017	-84.649	-4.06285	1.15841	245.485	-9.25974	75.5866	-15.3287	-36.701
-16.8559	-81.9327	-55.0412	-3.53134	131.582	43.2085	-69.7535	11.1893	-23.5736	-16.8559	-81.9327	-55.0412	-3.53134	131.582	43.2085	-69.7535	11.1893	-23.5736	-16.8559	-81.9327	-55.0412	-3.53134	131.582	43.2085	-69.7535	11.1893	-23.5736
-27.0801	-74.7939	-37.5707	-1.20756	-13.039	117.847	-154.393	46.245	-23.3114	-27.0801	-74.7939	-37.5707	-1.20756	-13.039	117.847	-154.393	46.245	-23.3114	-27.0801	-74.7939	-37.5707	-1.20756	-13.039	117.847	-154.393	46.245	-23.3114
-77.5451	-71.8011	21.4975	10.581	-100.518	96.5307	-152.984	11.5767	11.7716	-77.5451	-71.8011	21.4975	10.581	-100.518	96.5307	-152.984	11.5767	11.7716	-77.5451	-71.8011	21.4975	10.581	-100.518	96.5307	-152.984	11.5767	11.7716
-107.764	-57.6068	76.4446	9.20977	-168.326	51.5006	-131.815	-11.2061	25.6965	-107.764	-57.6068	76.4446	9.20977	-168.326	51.5006	-131.815	-11.2061	25.6965	-107.764	-57.6068	76.4446	9.20977	-168.326	51.5006	-131.815	-11.2061	25.6965
-66.9902	-37.6652	203.347	-0.112024	-182.033	24.2457	-130.102	-59.0067	25.6351	-66.9902	-37.6652	203.347	-0.112024	-182.033	24.2457	-130.102	-59.0067	25.6351	-66.9902	-37.6652	203.347	-0.112024	-182.033	24.2457	-130.102	-59.0067	25.6351
-23.5707	-14.4542	167.923	-2.95219	-125.72	16.8751	-39.5639	-8.4119	44.9321	-23.5707	-14.4542	167.923	-2.95219	-125.72	16.8751	-39.5639	-8.4119	44.9321	-23.5707	-14.4542	167.923	-2.95219	-125.72	16.8751	-39.5639	-8.4119	44.9321
14.9995	-19.0203	45.5641	-2.12965	-125.6	-5.0601	6.17021	17.0023	39.759	14.9995	-19.0203	45.5641	-2.12965	-125.6	-5.0601	6.17021	17.0023	39.759	14.9995	-19.0203	45.5641	-2.12965	-125.6	-5.0601	6.17021	17.0023	39.759
-14.3151	-9.86653	-2.61923	-6.35611	-195.392	-25.3337	-21.4463	17.1384	33.7321	-14.3151	-9.86653	-2.61923	-6.35611	-195.392	-25.3337	-21.4463	17.1384	33.7321	-14.3151	-9.86653	-2.61923	-6.35611	-195.392	-25.3337	-21.4463	17.1384	33.7321
-23.8481	-12.3059	49.396	3.15005	-103.437	-40.7404	-132.887	-3.26223	-43.745	-23.8481	-12.3059	49.396	3.15005	-103.437	-40.7404	-132.887	-3.26223	-43.745	-23.8481	-12.3059	49.396	3.15005	-103.437	-40.7404	-132.887	-3.26223	-43.745
35.7192	-32.5051	-25.4554	3.83216	-86.8687	-34.9096	-119.924	-17.1447	-71.5764	35.7192	-32.5051	-25.4554	3.83216	-86.8687	-34.9096	-119.924	-17.1447	-71.5764	35.7192	-32.5051	-25.4554	3.83216	-86.8687	-34.9096	-119.924	-17.1447	-71.5764
63.2474	-30.7463	-77.9697	5.14544	70.4843	-37.5121	-186.284	-5.82598	-55.0003	63.2474	-30.7463	-77.9697	5.14544	70.4843	-37.5121	-186.284	-5.82598	-55.0003	63.2474	-30.7463	-77.9697	5.14544	70.4843	-37.5121	-186.284	-5.82598	-55.0003
2.82953	-7.74751	-98.7125	-3.62236	222.007	-38.7566	-232.117	4.38544	-18.9298	2.82953	-7.74751	-98.7125	-3.62236	222.007	-38.7566	-232.117	4.38544	-18.9298	2.82953	-7.74751	-98.7125	-3.62236	222.007	-38.7566	-232.117	4.38544	-18.9298
-45.5964	13.072	-74.434	-10.4738	251.991	-49.2545	-213.567	10.9006	19.6551	-45.5964	13.072	-74.434	-10.4738	251.991	-49.2545	-213.567	10.9006	19.6551	-45.5964	13.072	-74.434	-10.4738	251.991	-49.2545	-213.567	10.9006	19.6551
-43.9435	13.4722	9.26026	5.49122	176.871	-84.1191	-217.105	6.34727	48.968	-43.9435	13.4722	9.26026	5.49122	176.871	-84.1191	-217.105	6.34727	48.968	-43.9435	13.4722	9.26026	5.49122	176.871	-84.1191	-217.105	6.34727	48.968
-30.552	35.8738	58.9045	7.08924	64.2878	-40.667	-209.216	18.1794	60.5431	-30.552	35.8738	58.9045	7.08924	64.2878	-40.667	-209.216	18.1794	60.5431	-30.552	35.8738	58.9045	7.08924	64.2878	-40.667	-209.216	18.1794	60.5431
-2.17111	-0.264515	173.219	-1.94946	-35.2802	1.6802	-147.261	6.86278	63.1664	-2.17111	-0.264515	173.219	-1.94946	-35.2802	1.6802	-147.261	6.86278	63.1664	-2.17111	-0.264515	173.219	-1.94946	-35.2802	1.6802	-147.261	6.86278	63.1664
19.6988	-1.17446	72.9101	-0.770398	-77.3686	39.131	-95.2372	10.9016	50.534	19.6988	-1.17446	72.9101	-0.770398	-77.3686	39.131	-95.2372	10.9016	50.534	19.6988	-1.17446	72.9101	-0.770398	-77.3686	39.131	-95.2372	10.9016	50.534
-29.1361	13.5371	37.9311	4.97014	-176.795	49.3399	-14.6495	21.3614	36.1982	-29.1361	13.5371	37.9311	4.97014	-176.795	49.3399	-14.6495	21.3614	36.1982	-29.1361	13.5371	37.9311	4.97014	-176.795	49.3399	-14.6495	21.3614	36.1982
-53.7878	-0.627969	66.2596	-1.87927	-253.876	6.23171	0.5618	14.2998	20.4941	-53.7878	-0.627969	66.2596	-1.87927	-253.876	6.23171	0.5618	14.2998	20.4941	-53.7878	-0.627969	66.2596	-1.87927	-253.876	6.23171	0.5618	14.2998	20.4941
-50.984	5.4957	-73.8265	0.248361	-151.126	-1.96859	0.123581	30.4006	14.2319	-50.984	5.4957	-73.8265	0.248361	-151.126	-1.96859	0.123581	30.4006	14.2319	-50.984	5.4957	-73.8265	0.248361	-151.126	-1.96859	0.123581	30.4006	14.2319
-38.9593	7.08628	-175.377	-0.539244	22.0156	28.3108	-72.4937	25.1338	22.8	-38.9593	7.08628	-175.377	-0.539244	22.0156	28.3108	-72.4937	25.1338	22.8	-38.9593	7.08628	-175.377	-0.539244	22.0156	28.3108	-72.4937	25.1338	22.8
-44.6114	11.9835	-157.927	0.937168	49.4354	22.2583	-113.634	11.9362	23.6614	-44.6114	11.9835	-157.927	0.937168	49.4354	22.2583	-113.634	11.9362	23.6614	-44.6114	11.9835	-157.927	0.937168	49.4354	22.2583	-113.634	11.9362	23.6614
-9.79632	16.3563	-174.198	6.55792	-16.5816	-94.8315	-136.559	-7.89095	-5.48876	-9.79632	16.3563	-174.198	6.55792	-16.5816	-94.8315	-136.559	-7.89095	-5.48876	-9.79632	16.3563	-174.198	6.55792	-16.5816	-94.8315	-136.559	-7.89095	-5.48876
33.5514	31.8988	-216.926	-7.16342	-34.2702	-128.171	-185.708	-6.88541	-22.9419	33.5514	31.8988	-216.926	-7.16342	-34.2702	-128.171	-185.708	-6.88541	-22.9419	33.5514	31.8988	-216.926	-7.16342	-34.2702	-128.171	-185.708	-6.88541	-22.9419
65.3289	21.0744	-266.493	1.54127	10.3793	-52.5046	-78.6804	54.2824	-24.2274	65.3289	21.0744	-266.493	1.54127	10.3793	-52.5046	-78.6804	54.2824	-24.2274	65.3289	21.0744	-266.493	1.54127	10.3793	-52.5046	-78.6804	54.2824	-24.2274
103.516	30.6194	-246.282	-2.49986	67.9155	-45.6632	45.2523	56.3627	-38.6761	103.516	30.6194	-246.282	-2.49986	67.9155	-45.6632	45.2523	56.3627	-38.6761	103.516	30.6194	-246.282	-2.49986	67.9155	-45.6632	45.2523	56.3627	-38.6761
109.885	12.7025	-197.655	5.16236	70.0093	-6.78715	44.8961	28.6772	-33.656	109.885	12.7025	-197.655	5.16236	70.0093	-6.78715	44.8961	28.6772	-33.656	109.885	12.7025	-197.655	5.16236	70.0093	-6.78715	44.8961	28.6772	-33.656
101.686	-21.0287	-68.6115	0.124342	71.4546	42.065	53.1615	0.0189417	-4.29013	101.686	-21.0287	-68.6115	0.124342	71.4546	42.065	53.1615	0.0189417	-4.29013	101.686	-21.0287	-68.6115	0.124342	71.4546	42.065	53.1615	0.0189417	-4.29013
127.956	26.0613	-70.7885	3.75984	114.729	42.1886	51.0961	-76.8387	-6.41331	127.956	26.0613	-70.7885	3.75984	114.729	42.1886	51.0961	-76.8387	-6.41331	127.956	26.0613	-70.7885	3.75984	114.729	42.1886	51.0961	-76.8387	-6.41331
136.592	53.1856	-57.2829	-2.81468	116.49	26.023	27.4163	-102.324	7.00417	136.592	53.1856	-57.2829	-2.81468	116.49	26.023	27.4163	-102.324	7.00417	136.592	53.1856	-57.2829	-2.81468	116.49	26.023	27.4163	-102.324	7.00417
124.112	40.6359	-22.1557	10.9279	36.9519	-30.9166	20.6601	15.4423	8.95379	124.112	40.6359	-22.1557	10.9279	36.9519	-30.9166	20.6601	15.4423	8.95379	124.112	40.6359	-22.1557	10.9279	36.9519	-30.9166	20.6601	15.4423	8.95379
69.4462	37.5367	18.6712	6.03208	5.49568	-19.195	-60.9957	-23.3047	2.43051	69.4462	37.5367	18.6712	6.03208	5.49568	-19.195	-60.9957	-23.3047	2.43051	69.4462	37.5367	18.6712	6.03208	5.49568	-19.195	-60.9957	-23.3047	2.43051
3.59753	44.7745	12.7282	4.99935	-44.3036	-40.2091	-256.029	54.1121	2.25929	3.59753	44.7745	12.7282	4.99935	-44.3036	-40.2091	-256.029	54.1121	2.25929	3.59753	44.7745	12.7282	4.99935	-44.3036	-40.2091	-256.029	54.1121	2.25929
5.57148	17.2811	-5.43094	9.25875	-15.2863	-12.2716	-237.663	40.098	-2.54257	5.57148	17.2811	-5.43094	9.25875	-15.2863	-12.2716	-237.663	40.098	-2.54257	5.57148	17.2811	-5.43094	9.25875	-15.2863	-12.2716	-237.663	40.098	-2.54257
36.7481	14.9773	58.7601	-1.87448	1.76079	40.5512	4.91779	52.9166	-14.1339	36.7481	14.9773	58.7601	-1.87448	1.76079	40.5512	4.91779	52.9166	-14.1339	36.7481	14.9773	58.7601	-1.87448	1.76079	40.5512	4.91779	52.9166	-14.1339
35.3888	18.0837	79.8504	5.5808	-8.57842	68.1867	206.315	48.7765	-20.0934	35.3888	18.0837	79.8504	5.5808	-8.57842	68.1867	206.315	48.7765	-20.0934	35.3888	18.0837	79.8504	5.5808	-8.57842	68.1867	206.315	48.7765	-20.0934
-6.7949	-4.09835	0.604011	3.31662	-37.8786	50.4321	-53.7782	-22.9045	-28.7456	-6.7949	-4.09835	0.604011	3.31662	-37.8786	50.4321	-53.7782	-22.9045	-28.7456	-6.7949	-4.09835	0.604011	3.31662	-37.8786	50.4321	-53.7782	-22.9045	-28.7456
-17.4613	2.00347	-73.1209	-3.03823	-44.1276	19.9452	-118.579	-52.6085	-22.7056	-17.4613	2.00347	-73.1209	-3.03823	-44.1276	19.9452	-118.579	-52.6085	-22.7056	-17.4613	2.00347	-73.1209	-3.03823	-44.1276	19.9452	-118.579	-52.6085	-22.7056
-18.5476	5.64858	-4.08593	-3.29464	26.8477	43.6809	-29.1881	-53.9104	-27.0503	-18.5476	5.64858	-4.08593	-3.29464	26.8477	43.6809	-29.1881	-53.9104	-27.0503	-18.5476	5.64858	-4.08593	-3.29464	26.8477	43.6809	-29.1881	-53.9104	-27.0503
-23.6007	8.18596	137.142	1.06344	46.909	69.0904	111.551	-75.2969	-19.2278	-23.6007	8.18596	137.142	1.06344	46.909	69.0904	111.551	-75.2969	-19.2278	-23.6007	8.18596	137.142	1.06344	46.909	69.0904	111.551	-75.2969	-19.2278
-52.6917	10.4212	218.454	4.97511	53.7344	51.4241	100.672	-65.3841	-18.066	-52.6917	10.4212	218.454	4.97511	53.7344	51.4241	100.672	-65.3841	-18.066	-52.6917	10.4212	218.454	4.97511	53.7344	51.4241	100.672	-65.3841	-18.066
-75.8905	-2.266	239.151	4.20525	34.6166	73.9695	43.3919	-46.3265	-10.8787	-75.8905	-2.266	239.151	4.20525	34.6166	73.9695	43.3919	-46.3265	-10.8787	-75.8905	-2.266	239.151	4.20525	34.6166	73.9695	43.3919	-46.3265	-10.8787
-61.6214	15.2895	201.882	-3.9399	63.0242	83.732	30.5868	-54.2238	0.201039	-61.6214	15.2895	201.882	-3.9399	63.0242	83.732	30.5868	-54.2238	0.201039	-61.6214	15.2895	201.882	-3.9399	63.0242	83.732	30.5868	-54.2238	0.201039
-74.5937	14.2971	173.102	11.13	72.3642	-2.39564	55.322	-48.6796	-1.82866	-74.5937	14.2971	173.102	11.13	72.3642	-2.39564	55.322	-48.6796	-1.82866	-74.5937	14.2971	173.102	11.13	72.3642	-2.39564	55.322	-48.6796	-1.82866
-69.626	23.9718	145.264	5.10667	49.7427	-76.1127	-47.7072	0.0347753	-2.34828	-69.626	23.9718	145.264	5.10667	49.7427	-76.1127	-47.7072	0.0347753	-2.34828	-69.626	23.9718	145.264	5.10667	49.7427	-76.1127	-47.7072	0.0347753	-2.34828
-109.612	45.9252	88.7871	-4.90875	17.7579	-92.9852	-196.19	17.0347	3.62389	-109.612	45.9252	88.7871	-4.90875	17.7579	-92.9852	-196.19	17.0347	3.62389	-109.612	45.9252	88.7871	-4.90875	17.7579	-92.9852	-196.19	17.0347	3.62389
-111.422	45.9589	77.1927	-4.86389	18.3037	-77.4348	-259.34	37.7515	8.61845	-111.422	45.9589	77.1927	-4.86389	18.3037	-77.4348	-259.34	37.7515	8.61845	-111.422	45.9589	77.1927	-4.86389	18.3037	-77.4348	-259.34	37.7515	8.61845
-39.9349	49.1953	10.2625	-10.0501	2.89358	-78.4185	-296.18	40.648	15.8169	-39.9349	49.1953	10.2625	-10.0501	2.89358	-78.4185	-296.18	40.648	15.8169	-39.9349	49.1953	10.2625	-10.0501	2.89358	-78.4185	-296.18	40.648	15.8169
-2.23291	48.7266	-41.8434	-1.24096	-7.19678	-43.4422	-265.724	47.2411	15.9755	-2.23291	48.7266	-41.8434	-1.24096	-7.19678	-43.4422	-265.724	47.2411	15.9755	-2.23291	48.7266	-41.8434	-1.24096	-7.19678	-43.4422	-265.724	47.2411	15.9755
16.4346	53.8673	-97.7636	0.877626	-44.714	-81.2285	-427.653	24.6111	10.9623	16.4346	53.8673	-97.7636	0.877626	-44.714	-81.2285	-427.653	24.6111	10.9623	16.4346	53.8673	-97.7636	0.877626	-44.714	-81.2285	-427.653	24.6111	10.9623
41.2127	0.775485	-357.198	-3.88668	26.0197	-1.49046	-278.521	17.5056	11.3337	41.2127	0.775485	-357.198	-3.88668	26.0197	-1.49046	-278.521	17.5056	11.3337	41.2127	0.775485	-357.198	-3.88668	26.0197	-1.49046	-278.521	17.5056	11.3337
59.9401	-8.66367	-332.252	-2.12504	-24.4413	137.976	-169.999	12.2212	15.7349	59.9401	-8.66367	-332.252	-2.12504	-24.4413	137.976	-169.999	12.2212	15.7349	59.9401	-8.66367	-332.252	-2.12504	-24.4413	137.976	-169.999	12.2212	15.7349
35.5088	42.0036	-34.0993	-5.6985	-100.081	60.9655	-25.63	10.4461	20.8607	35.5088	42.0036	-34.0993	-5.6985	-100.081	60.9655	-25.63	10.4461	20.8607	35.5088	42.0036	-34.0993	-5.6985	-100.081	60.9655	-25.63	10.4461	20.8607
11.5151	69.802	222.952	-3.87183	-31.4134	-41.29	-5.2763	17.416	9.71162	11.5151	69.802	222.952	-3.87183	-31.4134	-41.29	-5.2763	17.416	9.71162	11.5151	69.802	222.952	-3.87183	-31.4134	-41.29	-5.2763	17.416	9.71162
2.35685	79.3135	293.893	0.741399	63.7386	-122.054	-105.517	6.77168	26.3925	2.35685	79.3135	293.893	0.741399	63.7386	-122.054	-105.517	6.77168	26.3925	2.35685	79.3135	293.893	0.741399	63.7386	-122.054	-105.517	6.77168	26.3925
0.580605	77.0842	218.842	-5.68072	64.3554	-52.1452	-124.099	18.2924	23.8152	0.580605	77.0842	218.842	-5.68072	64.3554	-52.1452	-124.099	18.2924	23.8152	0.580605	77.0842	218.842	-5.68072	64.3554	-52.1452	-124.099	18.2924	23.8152
2.77302	65.1377	131.682	4.51888	22.2728	4.39082	-145.199	19.1415	27.2561	2.77302	65.1377	131.682	4.51888	22.2728	4.39082	-145.199	19.1415	27.2561	2.77302	65.1377	131.682	4.51888	22.2728	4.39082	-145.199	19.1415	27.2561
-0.62369	59.7593	34.3961	7.22451	-36.9217	-68.0741	-137.34	10.6424	7.30638	-0.62369	59.7593	34.3961	7.22451	-36.9217	-68.0741	-137.34	10.6424	7.30638	-0.62369	59.7593	34.3961	7.22451	-36.9217	-68.0741	-137.34	10.6424	7.30638
27.4811	64.0829	-37.4303	15.9874	-55.8439	-54.1327	-173.977	26.0649	-7.93535	27.4811	64.0829	-37.4303	15.9874	-55.8439	-54.1327	-173.977	26.0649	-7.93535	27.4811	64.0829	-37.4303	15.9874	-55.8439	-54.1327	-173.977	26.0649	-7.93535
45.1738	59.0678	-128.897	13.5512	-22.5574	-63.6556	-172.976	6.67525	-15.3518	45.1738	59.0678	-128.897	13.5512	-22.5574	-63.6556	-172.976	6.67525	-15.3518	45.1738	59.0678	-128.897	13.5512	-22.5574	-63.6556	-172.976	6.67525	-15.3518
41.0796	56.2427	-179.996	9.40593	-33.2173	-76.1315	-96.2021	-39.2414	1.9079	41.0796	56.2427	-179.996	9.40593	-33.2173	-76.1315	-96.2021	-39.2414	1.9079	41.0796	56.2427	-179.996	9.40593	-33.2173	-76.1315	-96.2021	-39.2414	1.9079
-4.45897	33.7206	-137.218	6.4258	-21.7055	8.40797	-89.6324	-22.6841	9.56488	-4.45897	33.7206	-137.218	6.4258	-21.7055	8.40797	-89.6324	-22.6841	9.56488	-4.45897	33.7206	-137.218	6.4258	-21.7055	8.40797	-89.6324	-22.6841	9.56488
-15.66	19.4167	-100.96	0.873636	5.20922	40.326	4.76403	21.6473	15.0179	-15.66	19.4167	-100.96	0.873636	5.20922	40.326	4.76403	21.6473	15.0179	-15.66	19.4167	-100.96	0.873636	5.20922	40.326	4.76403	21.6473	15.0179
-28.4239	20.2273	-213.512	13.5069	-29.9289	171.83	25.1844	-38.7593	-1.89548	-28.4239	20.2273	-213.512	13.5069	-29.9289	171.83	25.1844	-38.7593	-1.89548	-28.4239	20.2273	-213.512	13.5069	-29.9289	171.83	25.1844	-38.7593	-1.89548
-20.4464	21.5516	-306.097	-3.59753	-36.1802	107.555	-29.5569	22.3349	0.976594	-20.4464	21.5516	-306.097	-3.59753	-36.1802	107.555	-29.5569	22.3349	0.976594	-20.4464	21.5516	-306.097	-3.59753	-36.1802	107.555	-29.5569	22.3349	0.976594
-8.99596	24.6377	-317.11	1.99036	-71.7486	44.8097	-101.531	25.6593	19.4176	-8.99596	24.6377	-317.11	1.99036	-71.7486	44.8097	-101.531	25.6593	19.4176	-8.99596	24.6377	-317.11	1.99036	-71.7486	44.8097	-101.531	25.6593	19.4176
20.5943	21.0415	-164.828	1.70071	-72.0272	46.5621	-152.369	68.0821	28.8251	20.5943	21.0415	-164.828	1.70071	-72.0272	46.5621	-152.369	68.0821	28.8251	20.5943	21.0415	-164.828	1.70071	-72.0272	46.5621	-152.369	68.0821	28.8251
6.76672	26.8878	5.26199	0.205257	35.5037	-9.50913	-103.875	-1.8721	19.0547	6.76672	26.8878	5.26199	0.205257	35.5037	-9.50913	-103.875	-1.8721	19.0547	6.76672	26.8878	5.26199	0.205257	35.5037	-9.50913	-103.875	-1.8721	19.0547
-13.2722	32.4032	41.2579	-5.30467	84.8067	189.004	-66.6024	-71.59	34.5175	-13.2722	32.4032	41.2579	-5.30467	84.8067	189.004	-66.6024	-71.59	34.5175	-13.2722	32.4032	41.2579	-5.30467	84.8067	189.004	-66.6024	-71.59	34.5175
-28.8115	16.0457	-103.273	-18.3212	25.6976	156.292	-94.2145	-85.6325	25.2778	-28.8115	16.0457	-103.273	-18.3212	25.6976	156.292	-94.2145	-85.6325	25.2778	-28.8115	16.0457	-103.273	-18.3212	25.6976	156.292	-94.2145	-85.6325	25.2778
-24.8402	24.3153	-61.8945	-0.253152	-14.7385	70.3301	31.2273	-54.4409	-13.8805	-24.8402	24.3153	-61.8945	-0.253152	-14.7385	70.3301	31.2273	-54.4409	-13.8805	-24.8402	24.3153	-61.8945	-0.253152	-14.7385	70.3301	31.2273	-54.4409	-13.8805
-11.7522	11.9246	1.41201	-6.46254	-78.3312	255.333	125.565	-46.3206	-21.1295	-11.7522	11.9246	1.41201	-6.46254	-78.3312	255.333	125.565	-46.3206	-21.1295	-11.7522	11.9246	1.41201	-6.46254	-78.3312	255.333	125.565	-46.3206	-21.1295
-20.1928	20.5131	115.157	-6.18117	-62.2044	171.848	125.884	-16.4576	-10.2422	-20.1928	20.5131	115.157	-6.18117	-62.2044	171.848	125.884	-16.4576	-10.2422	-20.1928	20.5131	115.157	-6.18117	-62.2044	171.848	125.884	-16.4576	-10.2422
-11.7835	24.996	108.211	-2.92515	-7.79088	-181.497	64.8617	-24.7024	-9.7911	-11.7835	24.996	108.211	-2.92515	-7.79088	-181.497	64.8617	-24.7024	-9.7911	-11.7835	24.996	108.211	-2.92515	-7.79088	-181.497	64.8617	-24.7024	-9.7911
6.13572	19.211	204.478	-9.15057	8.9277	-121.141	-8.31254	-12.6117	4.0515	6.13572	19.211	204.478	-9.15057	8.9277	-121.141	-8.31254	-12.6117	4.0515	6.13572	19.211	204.478	-9.15057	8.9277	-121.141	-8.31254	-12.6117	4.0515
8.8415	2.0379	252.031	-8.4567	68.1036	-164.78	16.6365	-3.96887	-24.0599	8.8415	2.0379	252.031	-8.4567	68.1036	-164.78	16.6365	-3.96887	-24.0599	8.8415	2.0379	252.031	-8.4567	68.1036	-164.78	16.6365	-3.96887	-24.0599
36.5545	9.45622	183.27	-7.88655	86.5619	-96.6069	21.9942	2.11713	-18.7611	36.5545	9.45622	183.27	-7.88655	86.5619	-96.6069	21.9942	2.11713	-18.7611	36.5545	9.45622	183.27	-7.88655	86.5619	-96.6069	21.9942	2.11713	-18.7611
-3.49148	2.70181	102.051	-5.70314	-65.3133	-46.2584	-128.64	11.3837	-18.204	-3.49148	2.70181	102.051	-5.70314	-65.3133	-46.2584	-128.64	11.3837	-18.204	-3.49148	2.70181	102.051	-5.70314	-65.3133	-46.2584	-128.64	11.3837	-18.204
-19.6952	8.5266	-35.7114	-9.90665	-31.4816	-141.473	-155.322	6.84276	-20.8375	-19.6952	8.5266	-35.7114	-9.90665	-31.4816	-141.473	-155.322	6.84276	-20.8375	-19.6952	8.5266	-35.7114	-9.90665	-31.4816	-141.473	-155.322	6.84276	-20.8375
-33.2151	-0.282485	-62.6493	2.42721	64.1042	-75.3062	-62.5499	16.7679	-18.3806	-33.2151	-0.282485	-62.6493	2.42721	64.1042	-75.3062	-62.5499	16.7679	-18.3806	-33.2151	-0.282485	-62.6493	2.42721	64.1042	-75.3062	-62.5499	16.7679	-18.3806
-13.6974	-6.50685	75.2574	-10.1541	-7.80522	15.3904	-39.5985	17.7507	-9.672	-13.6974	-6.50685	75.2574	-10.1541	-7.80522	15.3904	-39.5985	17.7507	-9.672	-13.6974	-6.50685	75.2574	-10.1541	-7.80522	15.3904	-39.5985	17.7507	-9.672
-13.992	-5.98977	43.5518	-6.42429	-89.4268	-0.622352	-54.0517	28.8718	0.945339	-13.992	-5.98977	43.5518	-6.42429	-89.4268	-0.622352	-54.0517	28.8718	0.945339	-13.992	-5.98977	43.5518	-6.42429	-89.4268	-0.622352	-54.0517	28.8718	0.945339
10.614	-12.9502	-89.2831	-4.09413	-78.8223	22.2402	-122.804	14.6178	10.7797	10.614	-12.9502	-89.2831	-4.09413	-78.8223	22.2402	-122.804	14.6178	10.7797	10.614	-12.9502	-89.2831	-4.09413	-78.8223	22.2402	-122.804	14.6178	10.7797
-21.4721	-14.3346	-144.686	-4.12242	-27.2046	34.3366	-99.9283	15.7143	-0.102272	-21.4721	-14.3346	-144.686	-4.12242	-27.2046	34.3366	-99.9283	15.7143	-0.102272	-21.4721	-14.3346	-144.686	-4.12242	-27.2046	34.3366	-99.9283	15.7143	-0.102272
-35.8194	-11.5058	-106.298	-8.44559	49.9728	53.9756	56.6212	11.2928	0.079909	-35.8194	-11.5058	-106.298	-8.44559	49.9728	53.9756	56.6212	11.2928	0.079909	-35.8194	-11.5058	-106.298	-8.44559	49.9728	53.9756	56.6212	11.2928	0.079909
-50.6027	-21.241	-207.174	-1.85289	-44.4189	49.8415	131.12	6.49045	10.6284	-50.6027	-21.241	-207.174	-1.85289	-44.4189	49.8415	131.12	6.49045	10.6284	-50.6027	-21.241	-207.174	-1.85289	-44.4189	49.8415	131.12	6.49045	10.6284
-15.1068	-21.7016	-219.41	-4.70113	50.7453	51.6095	88.42	2.03012	5.30451	-15.1068	-21.7016	-219.41	-4.70113	50.7453	51.6095	88.42	2.03012	5.30451	-15.1068	-21.7016	-219.41	-4.70113	50.7453	51.6095	88.42	2.03012	5.30451
8.39115	-26.2906	-288.414	-6.20672	73.0095	68.1685	-23.4425	2.08487	13.5864	8.39115	-26.2906	-288.414	-6.20672	73.0095	68.1685	-23.4425	2.08487	13.5864	8.39115	-26.2906	-288.414	-6.20672	73.0095	68.1685	-23.4425	2.08487	13.5864
28.8529	-31.9495	-275.515	-3.46295	95.9528	88.2413	-23.1498	-4.11517	14.3334	28.8529	-31.9495	-275.515	-3.46295	95.9528	88.2413	-23.1498	-4.11517	14.3334	28.8529	-31.9495	-275.515	-3.46295	95.9528	88.2413	-23.1498	-4.11517	14.3334
23.5031	-30.1353	-84.2377	-0.95248	15.0144	51.0644	-32.4151	-13.1108	2.34563	23.5031	-30.1353	-84.2377	-0.95248	15.0144	51.0644	-32.4151	-13.1108	2.34563	23.5031	-30.1353	-84.2377	-0.95248	15.0144	51.0644	-32.4151	-13.1108	2.34563
20.2831	-70.7697	-71.3603	10.6625	-138.522	14.4163	-96.8069	-4.22693	9.86351	20.2831	-70.7697	-71.3603	10.6625	-138.522	14.4163	-96.8069	-4.22693	9.86351	20.2831	-70.7697	-71.3603	10.6625	-138.522	14.4163	-96.8069	-4.22693	9.86351
30.2266	-26.7283	29.646	10.1848	-124.877	-12.039	-53.2064	-3.05288	16.2519	30.2266	-26.7283	29.646	10.1848	-124.877	-12.039	-53.2064	-3.05288	16.2519	30.2266	-26.7283	29.646	10.1848	-124.877	-12.039	-53.2064	-3.05288	16.2519
32.4328	-10.779	103.957	3.27203	-97.5774	-48.1061	-19.7934	1.65063	6.69611	32.4328	-10.779	103.957	3.27203	-97.5774	-48.1061	-19.7934	1.65063	6.69611	32.4328	-10.779	103.957	3.27203	-97.5774	-48.1061	-19.7934	1.65063	6.69611
40.46	-24.0975	175.825	2.44222	-96.2191	-127.25	-32.8101	12.6691	-5.42396	40.46	-24.0975	175.825	2.44222	-96.2191	-127.25	-32.8101	12.6691	-5.42396	40.46	-24.0975	175.825	2.44222	-96.2191	-127.25	-32.8101	12.6691	-5.42396
7.2126	-29.7143	86.1063	-2.48292	-28.0562	-15.7393	106.106	14.7021	7.31949	7.2126	-29.7143	86.1063	-2.48292	-28.0562	-15.7393	106.106	14.7021	7.31949	7.2126	-29.7143	86.1063	-2.48292	-28.0562	-15.7393	106.106	14.7021	7.31949
-28.3747	-52.1455	40.5613	-10.4024	1.6544	59.795	143.577	17.3071	-0.964289	-28.3747	-52.1455	40.5613	-10.4024	1.6544	59.795	143.577	17.3071	-0.964289	-28.3747	-52.1455	40.5613	-10.4024	1.6544	59.795	143.577	17.3071	-0.964289
7.24084	-58.8192	-120.792	-11.3383	15.2458	-48.5048	113.135	-2.03768	-15.4253	7.24084	-58.8192	-120.792	-11.3383	15.2458	-48.5048	113.135	-2.03768	-15.4253	7.24084	-58.8192	-120.792	-11.3383	15.2458	-48.5048	113.135	-2.03768	-15.4253
11.251	-32.4439	-27.2918	-13.561	39.1632	-90.651	81.6322	11.3426	-13.9908	11.251	-32.4439	-27.2918	-13.561	39.1632	-90.651	81.6322	11.3426	-13.9908	11.251	-32.4439	-27.2918	-13.561	39.1632	-90.651	81.6322	11.3426	-13.9908
13.0313	-17.5392	37.2762	-13.7698	45.8719	-69.5916	21.2481	34.4727	-4.37266	13.0313	-17.5392	37.2762	-13.7698	45.8719	-69.5916	21.2481	34.4727	-4.37266	13.0313	-17.5392	37.2762	-13.7698	45.8719	-69.5916	21.2481	34.4727	-4.37266
33.4109	-34.7965	26.7639	-4.14283	2.12669	-68.0623	25.3097	23.8396	-5.35411	33.4109	-34.7965	26.7639	-4.14283	2.12669	-68.0623	25.3097	23.8396	-5.35411	33.4109	-34.7965	26.7639	-4.14283	2.12669	-68.0623	25.3097	23.8396	-5.35411
50.649	-31.7071	35.086	-11.2922	44.8677	-13.9147	-40.9758	34.7234	11.3942	50.649	-31.7071	35.086	-11.2922	44.8677	-13.9147	-40.9758	34.7234	11.3942	50.649	-31.7071	35.086	-11.2922	44.8677	-13.9147	-40.9758	34.7234	11.3942
25.977	-79.6143	-22.7575	-2.44201	102.936	-14.3059	-104.193	18.2166	42.1065	25.977	-79.6143	-22.7575	-2.44201	102.936	-14.3059	-104.193	18.2166	42.1065	25.977	-79.6143	-22.7575	-2.44201	102.936	-14.3059	-104.193	18.2166	42.1065
23.6684	-96.2013	-38.7577	-3.88682	192.137	-15.2299	34.7176	-2.61465	-4.48275	23.6684	-96.2013	-38.7577	-3.88682	192.137	-15.2299	34.7176	-2.61465	-4.48275	23.6684	-96.2013	-38.7577	-3.88682	192.137	-15.2299	34.7176	-2.61465	-4.48275
22.9033	-84.7693	-48.9281	-9.21326	212.354	-13.0134	79.7031	-7.08799	-5.5053	22.9033	-84.7693	-48.9281	-9.21326	212.354	-13.0134	79.7031	-7.08799	-5.5053	22.9033	-84.7693	-48.9281	-9.21326	212.354	-13.0134	79.7031	-7.08799	-5.5053
6.60816	-62.108	-17.7751	-0.948414	141.865	-9.94704	40.3806	-3.82036	-61.9605	6.60816	-62.108	-17.7751	-0.948414	141.865	-9.94704	40.3806	-3.82036	-61.9605	6.60816	-62.108	-17.7751	-0.948414	141.865	-9.94704	40.3806	-3.82036	-61.9605
-0.731999	-101.008	-33.2533	9.34768	97.2465	-3.73834	20.7147	19.6808	36.1892	-0.731999	-101.008	-33.2533	9.34768	97.2465	-3.73834	20.7147	19.6808	36.1892	-0.731999	-101.008	-33.2533	9.34768	97.2465	-3.73834	20.7147	19.6808	36.1892
-1.01415	-76.1619	-67.0541	3.89288	56.7786	-19.0908	55.8449	29.1711	47.4525	-1.01415	-76.1619	-67.0541	3.89288	56.7786	-19.0908	55.8449	29.1711	47.4525	-1.01415	-76.1619	-67.0541	3.89288	56.7786	-19.0908	55.8449	29.1711	47.4525
-1.04775	-86.1083	-86.9086	21.0298	39.0394	-15.8928	57.4378	67.878	31.7593	-1.04775	-86.1083	-86.9086	21.0298	39.0394	-15.8928	57.4378	67.878	31.7593	-1.04775	-86.1083	-86.9086	21.0298	39.0394	-15.8928	57.4378	67.878	31.7593
-32.8731	-44.2303	-32.5555	11.6041	-82.386	-15.6034	-73.3739	54.8705	53.2211	-32.8731	-44.2303	-32.5555	11.6041	-82.386	-15.6034	-73.3739	54.8705	53.2211	-32.8731	-44.2303	-32.5555	11.6041	-82.386	-15.6034	-73.3739	54.8705	53.2211
-16.7728	-31.9584	-4.71313	23.5693	-182.189	-3.76608	-34.557	31.5186	35.2176	-16.7728	-31.9584	-4.71313	23.5693	-182.189	-3.76608	-34.557	31.5186	35.2176	-16.7728	-31.9584	-4.71313	23.5693	-182.189	-3.76608	-34.557	31.5186	35.2176
2.79214	-29.0558	-51.3318	20.862	-199.432	-13.0928	154.238	6.38601	-46.9984	2.79214	-29.0558	-51.3318	20.862	-199.432	-13.0928	154.238	6.38601	-46.9984	2.79214	-29.0558	-51.3318	20.862	-199.432	-13.0928	154.238	6.38601	-46.9984
2.06483	-9.03319	-69.3935	21.6217	-128.096	-20.6836	235.497	-3.21126	-32.3154	2.06483	-9.03319	-69.3935	21.6217	-128.096	-20.6836	235.497	-3.21126	-32.3154	2.06483	-9.03319	-69.3935	21.6217	-128.096	-20.6836	235.497	-3.21126	-32.3154
9.12813	16.0862	-101.979	11.5606	-56.2319	-20.8307	277.046	-11.9021	-18.2092	9.12813	16.0862	-101.979	11.5606	-56.2319	-20.8307	277.046	-11.9021	-18.2092	9.12813	16.0862	-101.979	11.5606	-56.2319	-20.8307	277.046	-11.9021	-18.2092
5.30535	34.3011	-0.430794	11.7182	-37.679	-5.58403	131.795	-17.9356	4.58327	5.30535	34.3011	-0.430794	11.7182	-37.679	-5.58403	131.795	-17.9356	4.58327	5.30535	34.3011	-0.430794	11.7182	-37.679	-5.58403	131.795	-17.9356	4.58327
19.4005	15.6527	-139.19	16.547	-51.7948	10.2093	22.0938	-17.4678	9.87186	19.4005	15.6527	-139.19	16.547	-51.7948	10.2093	22.0938	-17.4678	9.87186	19.4005	15.6527	-139.19	16.547	-51.7948	10.2093	22.0938	-17.4678	9.87186
4.12139	-25.892	-147.056	10.4855	-4.1668	-65.7821	-1.09048	-3.14359	-13.0983	4.12139	-25.892	-147.056	10.4855	-4.1668	-65.7821	-1.09048	-3.14359	-13.0983	4.12139	-25.892	-147.056	10.4855	-4.1668	-65.7821	-1.09048	-3.14359	-13.0983
-41.7292	-82.7734	-65.6638	8.84305	106.998	-10.8027	-15.4378	0.299091	-47.7888	-41.7292	-82.7734	-65.6638	8.84305	106.998	-10.8027	-15.4378	0.299091	-47.7888	-41.7292	-82.7734	-65.6638	8.84305	106.998	-10.8027	-15.4378	0.299091	-47.7888
-32.8221	-72.8371	-62.3076	0.997569	126.364	71.1111	-49.3709	-2.06551	-30.7868	-32.8221	-72.8371	-62.3076	0.997569	126.364	71.1111	-49.3709	-2.06551	-30.7868	-32.8221	-72.8371	-62.3076	0.997569	126.364	71.1111	-49.3709	-2.06551	-30.7868
7.91421	-8.7441	-11.0246	5.40776	144.789	94.3088	-112.008	10.2622	-24.5863	7.91421	-8.7441	-11.0246	5.40776	144.789	94.3088	-112.008	10.2622	-24.5863	7.91421	-8.7441	-11.0246	5.40776	144.789	94.3088	-112.008	10.2622	-24.5863
50.266	3.68787	48.8256	16.4484	140.213	70.5138	-120.89	5.06408	-23.2227	50.266	3.68787	48.8256	16.4484	140.213	70.5138	-120.89	5.06408	-23.2227	50.266	3.68787	48.8256	16.4484	140.213	70.5138	-120.89	5.06408	-23.2227
57.7442	-72.9783	130.635	12.9168	35.6522	19.6497	73.2404	9.13029	-48.3483	57.7442	-72.9783	130.635	12.9168	35.6522	19.6497	73.2404	9.13029	-48.3483	57.7442	-72.9783	130.635	12.9168	35.6522	19.6497	73.2404	9.13029	-48.3483
63.4393	13.1679	114.157	4.64174	-23.675	-4.86513	235.873	9.71781	4.97494	63.4393	13.1679	114.157	4.64174	-23.675	-4.86513	235.873	9.71781	4.97494	63.4393	13.1679	114.157	4.64174	-23.675	-4.86513	235.873	9.71781	4.97494
-7.79218	44.3232	44.1121	9.22031	20.2893	26.7987	246.688	6.53586	-2.43497	-7.79218	44.3232	44.1121	9.22031	20.2893	26.7987	246.688	6.53586	-2.43497	-7.79218	44.3232	44.1121	9.22031	20.2893	26.7987	246.688	6.53586	-2.43497
-26.6182	34.9415	-0.32764	0.457414	45.9241	18.6875	67.9319	0.0510025	40.273	-26.6182	34.9415	-0.32764	0.457414	45.9241	18.6875	67.9319	0.0510025	40.273	-26.6182	34.9415	-0.32764	0.457414	45.9241	18.6875	67.9319	0.0510025	40.273
-27.0919	40.2182	-21.1852	0.582668	37.6303	-65.8839	11.8101	-1.61823	24.4968	-27.0919	40.2182	-21.1852	0.582668	37.6303	-65.8839	11.8101	-1.61823	24.4968	-27.0919	40.2182	-21.1852	0.582668	37.6303	-65.8839	11.8101	-1.61823	24.4968
-23.8029	-22.6158	-83.3425	13.5442	-26.9249	-93.2787	-44.0592	-0.928148	-8.89032	-23.8029	-22.6158	-83.3425	13.5442	-26.9249	-93.2787	-44.0592	-0.928148	-8.89032	-23.8029	-22.6158	-83.3425	13.5442	-26.9249	-93.2787	-44.0592	-0.928148	-8.89032
-7.60382	-132.706	133.769	-0.386136	-55.9179	-117.66	-103.104	2.52851	2.03191	-7.60382	-132.706	133.769	-0.386136	-55.9179	-117.66	-103.104	2.52851	2.03191	-7.60382	-132.706	133.769	-0.386136	-55.9179	-117.66	-103.104	2.52851	2.03191
7.80273	-14.0306	14.0638	-2.33333	-24.4547	-78.3692	-135.894	-1.86434	0.0119118	7.80273	-14.0306	14.0638	-2.33333	-24.4547	-78.3692	-135.894	-1.86434	0.0119118	7.80273	-14.0306	14.0638	-2.33333	-24.4547	-78.3692	-135.894	-1.86434	0.0119118
5.75487	59.7645	-33.0531	0.184789	-51.9673	-20.7139	-86.1806	-4.12108	66.7822	5.75487	59.7645	-33.0531	0.184789	-51.9673	-20.7139	-86.1806	-4.12108	66.7822	5.75487	59.7645	-33.0531	0.184789	-51.9673	-20.7139	-86.1806	-4.12108	66.7822
-11.1996	45.1811	227.877	-0.790677	-68.9724	27.0251	30.7543	2.00923	45.7757	-11.1996	45.1811	227.877	-0.790677	-68.9724	27.0251	30.7543	2.00923	45.7757	-11.1996	45.1811	227.877	-0.790677	-68.9724	27.0251	30.7543	2.00923	45.7757
-34.9719	-3.86517	222.495	13.5167	-85.7098	97.4749	145.731	9.40036	-36.456	-34.9719	-3.86517	222.495	13.5167	-85.7098	97.4749	145.731	9.40036	-36.456	-34.9719	-3.86517	222.495	13.5167	-85.7098	97.4749	145.731	9.40036	-36.456
-32.4029	-36.5378	149.011	21.5864	-100.895	-31.4491	-11.6987	-16.1735	-42.0771	-32.4029	-36.5378	149.011	21.5864	-100.895	-31.4491	-11.6987	-16.1735	-42.0771	-32.4029	-36.5378	149.011	21.5864	-100.895	-31.4491	-11.6987	-16.1735	-42.0771
-34.9122	-12.0617	73.9835	21.1053	-49.8898	-24.1396	10.6884	-21.4914	-30.7468	-34.9122	-12.0617	73.9835	21.1053	-49.8898	-24.1396	10.6884	-21.4914	-30.7468	-34.9122	-12.0617	73.9835	21.1053	-49.8898	-24.1396	10.6884	-21.4914	-30.7468
-20.7559	-23.2008	65.4176	9.14938	-12.191	58.9216	-35.5526	-17.3209	-42.2177	-20.7559	-23.2008	65.4176	9.14938	-12.191	58.9216	-35.5526	-17.3209	-42.2177	-20.7559	-23.2008	65.4176	9.14938	-12.191	58.9216	-35.5526	-17.3209	-42.2177
-8.59581	-43.7347	25.7385	15.913	-24.5744	204.827	-98.1674	-29.4492	-46.5677	-8.59581	-43.7347	25.7385	15.913	-24.5744	204.827	-98.1674	-29.4492	-46.5677	-8.59581	-43.7347	25.7385	15.913	-24.5744	204.827	-98.1674	-29.4492	-46.5677
3.0757	-24.9069	-52.8276	15.1144	-72.1857	223.47	-101.498	5.35211	-42.249	3.0757	-24.9069	-52.8276	15.1144	-72.1857	223.47	-101.498	5.35211	-42.249	3.0757	-24.9069	-52.8276	15.1144	-72.1857	223.47	-101.498	5.35211	-42.249
-4.19243	-28.6989	-113.866	6.38651	76.1014	-11.0147	-80.671	-4.50729	-18.7577	-4.19243	-28.6989	-113.866	6.38651	76.1014	-11.0147	-80.671	-4.50729	-18.7577	-4.19243	-28.6989	-113.866	6.38651	76.1014	-11.0147	-80.671	-4.50729	-18.7577
3.5727	-2.35465	-195.484	-10.0679	165.22	-125.731	9.01515	30.6729	26.4185	3.5727	-2.35465	-195.484	-10.0679	165.22	-125.731	9.01515	30.6729	26.4185	3.5727	-2.35465	-195.484	-10.0679	165.22	-125.731	9.01515	30.6729	26.4185
13.6572	35.7115	-167.048	-19.8607	160.239	-81.5469	79.5998	42.6801	19.9541	13.6572	35.7115	-167.048	-19.8607	160.239	-81.5469	79.5998	42.6801	19.9541	13.6572	35.7115	-167.048	-19.8607	160.239	-81.5469	79.5998	42.6801	19.9541
10.7165	28.12	-216.15	-15.5875	104.783	15.5489	55.1016	21.8491	21.1672	10.7165	28.12	-216.15	-15.5875	104.783	15.5489	55.1016	21.8491	21.1672	10.7165	28.12	-216.15	-15.5875	104.783	15.5489	55.1016	21.8491	21.1672
21.7705	34.1258	-265.178	-26.7458	-11.2392	144.401	101.262	-15.8351	7.83607	21.7705	34.1258	-265.178	-26.7458	-11.2392	144.401	101.262	-15.8351	7.83607	21.7705	34.1258	-265.178	-26.7458	-11.2392	144.401	101.262	-15.8351	7.83607
14.3216	45.3948	-240.287	2.92892	-52.4829	25.2983	161.809	-37.8369	20.89	14.3216	45.3948	-240.287	2.92892	-52.4829	25.2983	161.809	-37.8369	20.89	14.3216	45.3948	-240.287	2.92892	-52.4829	25.2983	161.809	-37.8369	20.89
20.242	42.9625	-151.25	6.56649	-123.15	47.3431	131.646	-54.2869	38.9038	20.242	42.9625	-151.25	6.56649	-123.15	47.3431	131.646	-54.2869	38.9038	20.242	42.9625	-151.25	6.56649	-123.15	47.3431	131.646	-54.2869	38.9038
31.7343	-13.805	-25.4941	-11.442	-75.8158	106.828	68.2954	-48.3331	41.4793	31.7343	-13.805	-25.4941	-11.442	-75.8158	106.828	68.2954	-48.3331	41.4793	31.7343	-13.805	-25.4941	-11.442	-75.8158	106.828	68.2954	-48.3331	41.4793
16.7933	67.8581	14.5237	-0.273654	10.6873	135.403	29.0765	-36.25	36.6217	16.7933	67.8581	14.5237	-0.273654	10.6873	135.403	29.0765	-36.25	36.6217	16.7933	67.8581	14.5237	-0.273654	10.6873	135.403	29.0765	-36.25	36.6217
-12.4106	128.819	-78.3728	53.511	-20.1764	33.2031	33.4637	-40.4459	29.5474	-12.4106	128.819	-78.3728	53.511	-20.1764	33.2031	33.4637	-40.4459	29.5474	-12.4106	128.819	-78.3728	53.511	-20.1764	33.2031	33.4637	-40.4459	29.5474
-12.4144	116.061	-162.486	108.57	42.5062	17.9072	-180.318	-39.5913	28.1032	-12.4144	116.061	-162.486	108.57	42.5062	17.9072	-180.318	-39.5913	28.1032	-12.4144	116.061	-162.486	108.57	42.5062	17.9072	-180.318	-39.5913	28.1032
-20.6067	75.6356	19.6445	117.624	-30.5632	14.1903	-187.419	-19.3527	39.8034	-20.6067	75.6356	19.6445	117.624	-30.5632	14.1903	-187.419	-19.3527	39.8034	-20.6067	75.6356	19.6445	117.624	-30.5632	14.1903	-187.419	-19.3527	39.8034
-15.2899	64.2781	117.325	61.6112	-62.7803	14.5559	149.28	-4.19458	30.0519	-15.2899	64.2781	117.325	61.6112	-62.7803	14.5559	149.28	-4.19458	30.0519	-15.2899	64.2781	117.325	61.6112	-62.7803	14.5559	149.28	-4.19458	30.0519
-19.2415	52.9242	249.124	-1.61891	-91.5256	-51.5044	200.821	-6.84534	10.7774	-19.2415	52.9242	249.124	-1.61891	-91.5256	-51.5044	200.821	-6.84534	10.7774	-19.2415	52.9242	249.124	-1.61891	-91.5256	-51.5044	200.821	-6.84534	10.7774
-17.6376	31.6822	265.861	-69.3888	-93.5166	76.6462	194.395	1.94133	-5.18177	-17.6376	31.6822	265.861	-69.3888	-93.5166	76.6462	194.395	1.94133	-5.18177	-17.6376	31.6822	265.861	-69.3888	-93.5166	76.6462	194.395	1.94133	-5.18177
-14.4289	15.2812	147.271	-119.986	-126.733	125.065	177.635	21.713	-31.6914	-14.4289	15.2812	147.271	-119.986	-126.733	125.065	177.635	21.713	-31.6914	-14.4289	15.2812	147.271	-119.986	-126.733	125.065	177.635	21.713	-31.6914
-22.0989	15.6344	-91.168	-131.969	-3.62802	-69.9108	340.768	14.159	-18.7155	-22.0989	15.6344	-91.168	-131.969	-3.62802	-69.9108	340.768	14.159	-18.7155	-22.0989	15.6344	-91.168	-131.969	-3.62802	-69.9108	340.768	14.159	-18.7155
-5.25856	-35.583	-128.75	-109.805	66.3978	-188.587	316.988	23.4293	-12.5712	-5.25856	-35.583	-128.75	-109.805	66.3978	-188.587	316.988	23.4293	-12.5712	-5.25856	-35.583	-128.75	-109.805	66.3978	-188.587	316.988	23.4293	-12.5712
2.00332	-17.9496	-108.707	-90.4224	96.4288	-147.916	113.649	21.6138	-0.344496	2.00332	-17.9496	-108.707	-90.4224	96.4288	-147.916	113.649	21.6138	-0.344496	2.00332	-17.9496	-108.707	-90.4224	96.4288	-147.916	113.649	21.6138	-0.344496
2.02309	7.64035	-143.408	-95.8123	82.1856	-50.1213	12.5271	19.2245	-2.45412	2.02309	7.64035	-143.408	-95.8123	82.1856	-50.1213	12.5271	19.2245	-2.45412	2.02309	7.64035	-143.408	-95.8123	82.1856	-50.1213	12.5271	19.2245	-2.45412
0.558766	18.3978	-236.487	-90.3348	30.6112	54.962	-69.0526	12.965	-13.9776	0.558766	18.3978	-236.487	-90.3348	30.6112	54.962	-69.0526	12.965	-13.9776	0.558766	18.3978	-236.487	-90.3348	30.6112	54.962	-69.0526	12.965	-13.9776
7.20194	4.65763	-250.729	-62.3715	-1.0149	-15.982	-41.4432	18.9725	-15.1676	7.20194	4.65763	-250.729	-62.3715	-1.0149	-15.982	-41.4432	18.9725	-15.1676	7.20194	4.65763	-250.729	-62.3715	-1.0149	-15.982	-41.4432	18.9725	-15.1676
24.877	5.59223	-191.905	-36.6056	-22.5261	-10.5337	-85.7937	13.5555	-3.63244	24.877	5.59223	-191.905	-36.6056	-22.5261	-10.5337	-85.7937	13.5555	-3.63244	24.877	5.59223	-191.905	-36.6056	-22.5261	-10.5337	-85.7937	13.5555	-3.63244
23.4678	-1.60425	-153.24	-38.6243	-0.935759	80.4294	-187.27	11.5169	-16.4361	23.4678	-1.60425	-153.24	-38.6243	-0.935759	80.4294	-187.27	11.5169	-16.4361	23.4678	-1.60425	-153.24	-38.6243	-0.935759	80.4294	-187.27	11.5169	-16.4361
14.4799	-2.24335	-306.709	10.5672	39.8436	-21.0379	-114.125	-4.29773	-0.435479	14.4799	-2.24335	-306.709	10.5672	39.8436	-21.0379	-114.125	-4.29773	-0.435479	14.4799	-2.24335	-306.709	10.5672	39.8436	-21.0379	-114.125	-4.29773	-0.435479
11.6371	16.3008	-185.149	45.6545	24.5095	-151.473	-49.5546	4.84627	9.38134	11.6371	16.3008	-185.149	45.6545	24.5095	-151.473	-49.5546	4.84627	9.38134	11.6371	16.3008	-185.149	45.6545	24.5095	-151.473	-49.5546	4.84627	9.38134
3.84391	17.2467	25.0891	62.3642	4.61411	-128.435	-31.0469	1.81834	9.20176	3.84391	17.2467	25.0891	62.3642	4.61411	-128.435	-31.0469	1.81834	9.20176	3.84391	17.2467	25.0891	62.3642	4.61411	-128.435	-31.0469	1.81834	9.20176
0.314451	-9.92681	164.058	64.6782	10.8525	-65.3226	50.4797	-4.91042	3.92986	0.314451	-9.92681	164.058	64.6782	10.8525	-65.3226	50.4797	-4.91042	3.92986	0.314451	-9.92681	164.058	64.6782	10.8525	-65.3226	50.4797	-4.91042	3.92986
1.45339	-1.50411	56.7726	55.0133	3.74249	-7.19206	124.682	-5.21325	10.2888	1.45339	-1.50411	56.7726	55.0133	3.74249	-7.19206	124.682	-5.21325	10.2888	1.45339	-1.50411	56.7726	55.0133	3.74249	-7.19206	124.682	-5.21325	10.2888
1.42848	8.13653	-33.0092	48.3045	-20.5197	43.8444	87.7321	-10.6548	9.99054	1.42848	8.13653	-33.0092	48.3045	-20.5197	43.8444	87.7321	-10.6548	9.99054	1.42848	8.13653	-33.0092	48.3045	-20.5197	43.8444	87.7321	-10.6548	9.99054
-0.445984	22.4207	-177.944	40.9888	-20.9154	43.9549	-18.0859	-15.2146	14.2092	-0.445984	22.4207	-177.944	40.9888	-20.9154	43.9549	-18.0859	-15.2146	14.2092	-0.445984	22.4207	-177.944	40.9888	-20.9154	43.9549	-18.0859	-15.2146	14.2092
-6.21205	33.3838	-12.788	42.7891	-2.80755	35.5224	128.654	-29.9501	1.91955	-6.21205	33.3838	-12.788	42.7891	-2.80755	35.5224	128.654	-29.9501	1.91955	-6.21205	33.3838	-12.788	42.7891	-2.80755	35.5224	128.654	-29.9501	1.91955
-4.14672	32.2127	45.3164	53.1099	-19.4829	46.6182	201.835	-23.7982	0.230783	-4.14672	32.2127	45.3164	53.1099	-19.4829	46.6182	201.835	-23.7982	0.230783	-4.14672	32.2127	45.3164	53.1099	-19.4829	46.6182	201.835	-23.7982	0.230783
1.11607	23.7931	6.01895	59.4525	1.79673	42.5799	41.5159	14.8954	1.65515	1.11607	23.7931	6.01895	59.4525	1.79673	42.5799	41.5159	14.8954	1.65515	1.11607	23.7931	6.01895	59.4525	1.79673	42.5799	41.5159	14.8954	1.65515
34.9655	31.9299	31.7305	36.3686	-19.8279	29.823	-203.306	12.0283	-6.50715	34.9655	31.9299	31.7305	36.3686	-19.8279	29.823	-203.306	12.0283	-6.50715	34.9655	31.9299	31.7305	36.3686	-19.8279	29.823	-203.306	12.0283	-6.50715
25.4521	37.5353	1.42833	18.8968	53.245	21.8125	-177.568	16.1447	-12.6889	25.4521	37.5353	1.42833	18.8968	53.245	21.8125	-177.568	16.1447	-12.6889	25.4521	37.5353	1.42833	18.8968	53.245	21.8125	-177.568	16.1447	-12.6889
7.64048	36.7516	-55.5127	-5.12287	61.088	19.0706	-206.01	-1.93112	-25.0341	7.64048	36.7516	-55.5127	-5.12287	61.088	19.0706	-206.01	-1.93112	-25.0341	7.64048	36.7516	-55.5127	-5.12287	61.088	19.0706	-206.01	-1.93112	-25.0341
-6.28294	42.3742	-145.205	-25.4312	-55.6375	-2.37197	-320.93	1.16519	-18.8583	-6.28294	42.3742	-145.205	-25.4312	-55.6375	-2.37197	-320.93	1.16519	-18.8583	-6.28294	42.3742	-145.205	-25.4312	-55.6375	-2.37197	-320.93	1.16519	-18.8583
-19.6275	30.2408	-226.255	-43.6836	-67.0179	-10.8701	33.6937	-7.13348	-18.049	-19.6275	30.2408	-226.255	-43.6836	-67.0179	-10.8701	33.6937	-7.13348	-18.049	-19.6275	30.2408	-226.255	-43.6836	-67.0179	-10.8701	33.6937	-7.13348	-18.049
-23.3951	28.2381	-75.458	-26.1985	-8.73793	-22.0994	355.133	-2.58858	-17.5975	-23.3951	28.2381	-75.458	-26.1985	-8.73793	-22.0994	355.133	-2.58858	-17.5975	-23.3951	28.2381	-75.458	-26.1985	-8.73793	-22.0994	355.133	-2.58858	-17.5975
-10.0062	17.2246	-68.3116	-38.4382	11.6394	-35.5388	345.236	7.17699	-10.0429	-10.0062	17.2246	-68.3116	-38.4382	11.6394	-35.5388	345.236	7.17699	-10.0429	-10.0062	17.2246	-68.3116	-38.4382	11.6394	-35.5388	345.236	7.17699	-10.0429
-3.04284	6.97319	50.0622	-47.9336	30.2918	-33.1712	220.285	-16.4361	-16.9895	-3.04284	6.97319	50.0622	-47.9336	30.2918	-33.1712	220.285	-16.4361	-16.9895	-3.04284	6.97319	50.0622	-47.9336	30.2918	-33.1712	220.285	-16.4361	-16.9895
-2.53247	12.6455	133.404	-9.56145	46.5748	-17.6382	52.7828	-21.7892	-1.81913	-2.53247	12.6455	133.404	-9.56145	46.5748	-17.6382	52.7828	-21.7892	-1.81913	-2.53247	12.6455	133.404	-9.56145	46.5748	-17.6382	52.7828	-21.7892	-1.81913
-7.1512	17.6914	109.501	21.6707	54.61	-25.0768	-12.2212	-29.8427	14.3391	-7.1512	17.6914	109.501	21.6707	54.61	-25.0768	-12.2212	-29.8427	14.3391	-7.1512	17.6914	109.501	21.6707	54.61	-25.0768	-12.2212	-29.8427	14.3391
-19.9529	12.9426	66.9894	18.203	80.7945	-52.6113	-100.538	-19.3419	-9.26216	-19.9529	12.9426	66.9894	18.203	80.7945	-52.6113	-100.538	-19.3419	-9.26216	-19.9529	12.9426	66.9894	18.203	80.7945	-52.6113	-100.538	-19.3419	-9.26216
-23.462	-4.11618	17.593	30.1282	82.4646	-22.0002	-139.772	-2.46658	-6.16556	-23.462	-4.11618	17.593	30.1282	82.4646	-22.0002	-139.772	-2.46658	-6.16556	-23.462	-4.11618	17.593	30.1282	82.4646	-22.0002	-139.772	-2.46658	-6.16556
-12.6204	7.11064	-21.5151	23.3668	73.9948	-19.3783	-122.574	1.48451	-0.843787	-12.6204	7.11064	-21.5151	23.3668	73.9948	-19.3783	-122.574	1.48451	-0.843787	-12.6204	7.11064	-21.5151	23.3668	73.9948	-19.3783	-122.574	1.48451	-0.843787
-14.8646	0.86661	14.3314	57.5962	70.9346	5.37331	-112.132	-0.828999	9.98406	-14.8646	0.86661	14.3314	57.5962	70.9346	5.37331	-112.132	-0.828999	9.98406	-14.8646	0.86661	14.3314	57.5962	70.9346	5.37331	-112.132	-0.828999	9.98406
-13.4218	3.00084	34.6274	79.2914	14.0486	-11.6373	-119.613	10.1326	6.13093	-13.4218	3.00084	34.6274	79.2914	14.0486	-11.6373	-119.613	10.1326	6.13093	-13.4218	3.00084	34.6274	79.2914	14.0486	-11.6373	-119.613	10.1326	6.13093
-1.16412	12.2191	-55.558	58.3286	-5.0458	-21.8212	-127.964	18.7293	2.74382	-1.16412	12.2191	-55.558	58.3286	-5.0458	-21.8212	-127.964	18.7293	2.74382	-1.16412	12.2191	-55.558	58.3286	-5.0458	-21.8212	-127.964	18.7293	2.74382
-17.3151	-2.73344	-57.0259	9.78205	-10.1439	6.42017	-111.485	17.7936	12.3279	-17.3151	-2.73344	-57.0259	9.78205	-10.1439	6.42017	-111.485	17.7936	12.3279	-17.3151	-2.73344	-57.0259	9.78205	-10.1439	6.42017	-111.485	17.7936	12.3279
-12.4536	9.18175	-331.463	-25.386	-11.6625	35.7969	-47.468	15.6118	0.675873	-12.4536	9.18175	-331.463	-25.386	-11.6625	35.7969	-47.468	15.6118	0.675873	-12.4536	9.18175	-331.463	-25.386	-11.6625	35.7969	-47.468	15.6118	0.675873
17.5944	37.9486	-291.782	-52.3402	-33.4151	137.499	-40.0738	21.43	10.0296	17.5944	37.9486	-291.782	-52.3402	-33.4151	137.499	-40.0738	21.43	10.0296	17.5944	37.9486	-291.782	-52.3402	-33.4151	137.499	-40.0738	21.43	10.0296
11.6359	32.5402	-45.471	-73.9612	-40.3659	51.1518	-6.94021	11.0383	0.385272	11.6359	32.5402	-45.471	-73.9612	-40.3659	51.1518	-6.94021	11.0383	0.385272	11.6359	32.5402	-45.471	-73.9612	-40.3659	51.1518	-6.94021	11.0383	0.385272
13.4134	-2.13101	44.737	-41.168	-1.6595	-73.0779	-81.4057	6.25583	8.98204	13.4134	-2.13101	44.737	-41.168	-1.6595	-73.0779	-81.4057	6.25583	8.98204	13.4134	-2.13101	44.737	-41.168	-1.6595	-73.0779	-81.4057	6.25583	8.98204
11.5468	-6.85453	164.886	-27.6904	-8.19665	-115.943	-126.19	13.1267	10.7864	11.5468	-6.85453	164.886	-27.6904	-8.19665	-115.943	-126.19	13.1267	10.7864	11.5468	-6.85453	164.886	-27.6904	-8.19665	-115.943	-126.19	13.1267	10.7864
21.4779	-21.1595	66.1278	-19.481	8.4619	-132.647	-7.36768	15.1626	12.1486	21.4779	-21.1595	66.1278	-19.481	8.4619	-132.647	-7.36768	15.1626	12.1486	21.4779	-21.1595	66.1278	-19.481	8.4619	-132.647	-7.36768	15.1626	12.1486
22.6695	-6.13065	32.945	-2.22764	-24.6475	-110.55	53.6459	33.9755	4.28446	22.6695	-6.13065	32.945	-2.22764	-24.6475	-110.55	53.6459	33.9755	4.28446	22.6695	-6.13065	32.945	-2.22764	-24.6475	-110.55	53.6459	33.9755	4.28446
11.9501	8.78326	61.5733	-1.3949	-45.6616	-108.681	66.5405	17.1602	0.12891	11.9501	8.78326	61.5733	-1.3949	-45.6616	-108.681	66.5405	17.1602	0.12891	11.9501	8.78326	61.5733	-1.3949	-45.6616	-108.681	66.5405	17.1602	0.12891
8.7141	-12.9983	50.6251	-24.1802	-45.0811	-13.0077	59.3443	2.83396	12.0393	8.7141	-12.9983	50.6251	-24.1802	-45.0811	-13.0077	59.3443	2.83396	12.0393	8.7141	-12.9983	50.6251	-24.1802	-45.0811	-13.0077	59.3443	2.83396	12.0393
22.6139	-34.1294	-45.6948	-3.08122	-4.07967	164.521	-24.4649	-10.9958	0.21078	22.6139	-34.1294	-45.6948	-3.08122	-4.07967	164.521	-24.4649	-10.9958	0.21078	22.6139	-34.1294	-45.6948	-3.08122	-4.07967	164.521	-24.4649	-10.9958	0.21078
9.15766	-37.0679	-66.7863	3.95225	-14.7776	277.486	45.2342	-6.31518	4.91692	9.15766	-37.0679	-66.7863	3.95225	-14.7776	277.486	45.2342	-6.31518	4.91692	9.15766	-37.0679	-66.7863	3.95225	-14.7776	277.486	45.2342	-6.31518	4.91692
5.00459	21.2665	-57.2701	22.5958	-71.9998	224.493	61.2925	-16.984	-3.76433	5.00459	21.2665	-57.2701	22.5958	-71.9998	224.493	61.2925	-16.984	-3.76433	5.00459	21.2665	-57.2701	22.5958	-71.9998	224.493	61.2925	-16.984	-3.76433
-5.86172	56.4794	-50.6682	26.5977	-63.877	93.9438	201.349	-13.6483	-0.0952959	-5.86172	56.4794	-50.6682	26.5977	-63.877	93.9438	201.349	-13.6483	-0.0952959	-5.86172	56.4794	-50.6682	26.5977	-63.877	93.9438	201.349	-13.6483	-0.0952959
-16.0425	48.7579	-100.811	28.1707	-33.5478	-130.751	220.228	-20.4891	2.23883	-16.0425	48.7579	-100.811	28.1707	-33.5478	-130.751	220.228	-20.4891	2.23883	-16.0425	48.7579	-100.811	28.1707	-33.5478	-130.751	220.228	-20.4891	2.23883
-11.6702	20.8171	-227.002	38.2396	2.87212	-286.04	104.884	-3.35176	1.85446	-11.6702	20.8171	-227.002	38.2396	2.87212	-286.04	104.884	-3.35176	1.85446	-11.6702	20.8171	-227.002	38.2396	2.87212	-286.04	104.884	-3.35176	1.85446
-4.17198	-16.9198	-67.4361	31.5399	102.262	-222.468	85.7266	6.70908	3.81009	-4.17198	-16.9198	-67.4361	31.5399	102.262	-222.468	85.7266	6.70908	3.81009	-4.17198	-16.9198	-67.4361	31.5399	102.262	-222.468	85.7266	6.70908	3.81009
5.34384	16.3442	149.329	39.6516	62.3329	-48.5358	146.723	21.2134	3.15362	5.34384	16.3442	149.329	39.6516	62.3329	-48.5358	146.723	21.2134	3.15362	5.34384	16.3442	149.329	39.6516	62.3329	-48.5358	146.723	21.2134	3.15362
2.05789	-24.9037	199.696	44.2193	5.17646	-91.9961	133.321	22.3737	-0.205181	2.05789	-24.9037	199.696	44.2193	5.17646	-91.9961	133.321	22.3737	-0.205181	2.05789	-24.9037	199.696	44.2193	5.17646	-91.9961	133.321	22.3737	-0.205181
-1.4908	-68.7915	178.043	30.4553	25.7339	-78.7982	91.8941	14.3742	7.80998	-1.4908	-68.7915	178.043	30.4553	25.7339	-78.7982	91.8941	14.3742	7.80998	-1.4908	-68.7915	178.043	30.4553	25.7339	-78.7982	91.8941	14.3742	7.80998
2.6031	-58.6525	76.4667	8.54688	-9.44393	32.0714	-18.0649	-5.37924	-0.606543	2.6031	-58.6525	76.4667	8.54688	-9.44393	32.0714	-18.0649	-5.37924	-0.606543	2.6031	-58.6525	76.4667	8.54688	-9.44393	32.0714	-18.0649	-5.37924	-0.606543
6.22558	-65.3987	33.4975	14.2561	-44.8404	174.535	-182.879	-9.97627	8.59962	6.22558	-65.3987	33.4975	14.2561	-44.8404	174.535	-182.879	-9.97627	8.59962	6.22558	-65.3987	33.4975	14.2561	-44.8404	174.535	-182.879	-9.97627	8.59962
0.741681	-134.332	44.6934	25.1872	-91.4594	202.726	-113.782	-18.0954	2.20285	0.741681	-134.332	44.6934	25.1872	-91.4594	202.726	-113.782	-18.0954	2.20285	0.741681	-134.332	44.6934	25.1872	-91.4594	202.726	-113.782	-18.0954	2.20285
2.50178	-30.6685	-40.6238	26.1814	-75.9056	405.397	-59.2739	1.29533	-3.70547	2.50178	-30.6685	-40.6238	26.1814	-75.9056	405.397	-59.2739	1.29533	-3.70547	2.50178	-30.6685	-40.6238	26.1814	-75.9056	405.397	-59.2739	1.29533	-3.70547
2.62385	1.46836	-76.6992	38.6966	-69.773	94.4231	-136.181	6.57404	8.79832	2.62385	1.46836	-76.6992	38.6966	-69.773	94.4231	-136.181	6.57404	8.79832	2.62385	1.46836	-76.6992	38.6966	-69.773	94.4231	-136.181	6.57404	8.79832
-6.15376	-45.2577	-147.938	21.571	-65.9838	38.5878	-243.042	-7.63656	11.8735	-6.15376	-45.2577	-147.938	21.571	-65.9838	38.5878	-243.042	-7.63656	11.8735	-6.15376	-45.2577	-147.938	21.571	-65.9838	38.5878	-243.042	-7.63656	11.8735
11.8994	73.1853	-246.738	-18.3097	-43.7664	48.5679	-74.5484	-7.50323	11.1931	11.8994	73.1853	-246.738	-18.3097	-43.7664	48.5679	-74.5484	-7.50323	11.1931	11.8994	73.1853	-246.738	-18.3097	-43.7664	48.5679	-74.5484	-7.50323	11.1931
12.2765	120.056	-299.289	-15.3001	-15.7943	15.8205	68.9748	-0.166584	-1.72726	12.2765	120.056	-299.289	-15.3001	-15.7943	15.8205	68.9748	-0.166584	-1.72726	12.2765	120.056	-299.289	-15.3001	-15.7943	15.8205	68.9748	-0.166584	-1.72726
14.2118	93.1462	-9.01227	21.2263	8.5265	-19.8381	157.757	-7.25915	3.73112	14.2118	93.1462	-9.01227	21.2263	8.5265	-19.8381	157.757	-7.25915	3.73112	14.2118	93.1462	-9.01227	21.2263	8.5265	-19.8381	157.757	-7.25915	3.73112
14.9609	24.6956	35.5816	47.1402	1.03561	35.669	120.014	5.8878	-5.23484	14.9609	24.6956	35.5816	47.1402	1.03561	35.669	120.014	5.8878	-5.23484	14.9609	24.6956	35.5816	47.1402	1.03561	35.669	120.014	5.8878	-5.23484
18.1288	-16.0921	168.319	32.5896	10.4769	71.1576	95.4465	9.50655	-4.19385	18.1288	-16.0921	168.319	32.5896	10.4769	71.1576	95.4465	9.50655	-4.19385	18.1288	-16.0921	168.319	32.5896	10.4769	71.1576	95.4465	9.50655	-4.19385
6.51594	-43.8819	128.656	10.4755	22.2514	26.4308	13.2956	21.3615	-7.09528	6.51594	-43.8819	128.656	10.4755	22.2514	26.4308	13.2956	21.3615	-7.09528	6.51594	-43.8819	128.656	10.4755	22.2514	26.4308	13.2956	21.3615	-7.09528
13.9041	-63.5238	39.2533	-56.0282	31.9702	85.3436	-85.5099	4.13355	-12.8908	13.9041	-63.5238	39.2533	-56.0282	31.9702	85.3436	-85.5099	4.13355	-12.8908	13.9041	-63.5238	39.2533	-56.0282	31.9702	85.3436	-85.5099	4.13355	-12.8908
20.4458	-54.1997	-64.2537	-20.6515	52.5514	-25.3497	-104.582	1.95336	-2.07172	20.4458	-54.1997	-64.2537	-20.6515	52.5514	-25.3497	-104.582	1.95336	-2.07172	20.4458	-54.1997	-64.2537	-20.6515	52.5514	-25.3497	-104.582	1.95336	-2.07172
4.73685	-50.1834	-160.877	20.0263	58.3742	-104.25	-204.27	10.8294	2.52213	4.73685	-50.1834	-160.877	20.0263	58.3742	-104.25	-204.27	10.8294	2.52213	4.73685	-50.1834	-160.877	20.0263	58.3742	-104.25	-204.27	10.8294	2.52213
7.15855	-49.4892	-102.875	21.4306	53.2156	-72.1679	-170.874	9.68855	1.38635	7.15855	-49.4892	-102.875	21.4306	53.2156	-72.1679	-170.874	9.68855	1.38635	7.15855	-49.4892	-102.875	21.4306	53.2156	-72.1679	-170.874	9.68855	1.38635
19.4135	-56.9979	-107.143	5.5576	52.7008	-23.472	-108.35	10.8294	-4.38733	19.4135	-56.9979	-107.143	5.5576	52.7008	-23.472	-108.35	10.8294	-4.38733	19.4135	-56.9979	-107.143	5.5576	52.7008	-23.472	-108.35	10.8294	-4.38733
6.90172	-49.3032	-105.157	-3.59644	27.6523	5.95101	-14.9217	-2.62182	-2.8308	6.90172	-49.3032	-105.157	-3.59644	27.6523	5.95101	-14.9217	-2.62182	-2.8308	6.90172	-49.3032	-105.157	-3.59644	27.6523	5.95101	-14.9217	-2.62182	-2.8308
3.61516	-37.0153	-70.6379	-28.8508	23.4254	-3.41126	16.1538	-1.6468	-1.51828	3.61516	-37.0153	-70.6379	-28.8508	23.4254	-3.41126	16.1538	-1.6468	-1.51828	3.61516	-37.0153	-70.6379	-28.8508	23.4254	-3.41126	16.1538	-1.6468	-1.51828
8.89279	-12.6807	-97.6054	-44.8953	30.2	-14.5188	-24.1719	16.1012	-10.731	8.89279	-12.6807	-97.6054	-44.8953	30.2	-14.5188	-24.1719	16.1012	-10.731	8.89279	-12.6807	-97.6054	-44.8953	30.2	-14.5188	-24.1719	16.1012	-10.731
22.1235	-9.52262	-71.9792	-44.3325	20.7376	-61.5663	24.3683	20.8432	-7.63469	22.1235	-9.52262	-71.9792	-44.3325	20.7376	-61.5663	24.3683	20.8432	-7.63469	22.1235	-9.52262	-71.9792	-44.3325	20.7376	-61.5663	24.3683	20.8432	-7.63469
15.9331	-2.27578	33.7826	-48.2029	13.8714	-88.615	92.5024	7.7943	-17.4265	15.9331	-2.27578	33.7826	-48.2029	13.8714	-88.615	92.5024	7.7943	-17.4265	15.9331	-2.27578	33.7826	-48.2029	13.8714	-88.615	92.5024	7.7943	-17.4265
9.74716	16.2041	49.3409	-68.9	21.4988	-74.4138	137.346	10.3734	-7.26335	9.74716	16.2041	49.3409	-68.9	21.4988	-74.4138	137.346	10.3734	-7.26335	9.74716	16.2041	49.3409	-68.9	21.4988	-74.4138	137.346	10.3734	-7.26335
-7.26626	-2.04253	55.5271	-37.8765	68.2117	8.33594	-91.2108	2.41083	2.44759	-7.26626	-2.04253	55.5271	-37.8765	68.2117	8.33594	-91.2108	2.41083	2.44759	-7.26626	-2.04253	55.5271	-37.8765	68.2117	8.33594	-91.2108	2.41083	2.44759
9.28173	6.20596	17.2911	-10.8833	54.8275	10.6873	-205.217	-2.43974	1.87753	9.28173	6.20596	17.2911	-10.8833	54.8275	10.6873	-205.217	-2.43974	1.87753	9.28173	6.20596	17.2911	-10.8833	54.8275	10.6873	-205.217	-2.43974	1.87753
9.63521	45.4368	-131.433	-2.49104	-71.8405	69.0605	-38.0234	5.33501	-6.66952	9.63521	45.4368	-131.433	-2.49104	-71.8405	69.0605	-38.0234	5.33501	-6.66952	9.63521	45.4368	-131.433	-2.49104	-71.8405	69.0605	-38.0234	5.33501	-6.66952
11.7676	34.449	-217.575	-1.38489	-87.4091	-5.67372	14.8286	2.21998	-4.92997	11.7676	34.449	-217.575	-1.38489	-87.4091	-5.67372	14.8286	2.21998	-4.92997	11.7676	34.449	-217.575	-1.38489	-87.4091	-5.67372	14.8286	2.21998	-4.92997
8.6882	35.6406	-148.205	13.0074	-17.1486	-103.398	10.9758	-5.36242	-6.94637	8.6882	35.6406	-148.205	13.0074	-17.1486	-103.398	10.9758	-5.36242	-6.94637	8.6882	35.6406	-148.205	13.0074	-17.1486	-103.398	10.9758	-5.36242	-6.94637
3.26638	13.7302	31.0758	-16.7131	-5.75958	-171.81	-127.799	-9.92958	10.3561	3.26638	13.7302	31.0758	-16.7131	-5.75958	-171.81	-127.799	-9.92958	10.3561	3.26638	13.7302	31.0758	-16.7131	-5.75958	-171.81	-127.799	-9.92958	10.3561
-9.32767	9.26412	-37.5875	-46.0285	22.7266	-253.129	52.3664	3.53389	14.6035	-9.32767	9.26412	-37.5875	-46.0285	22.7266	-253.129	52.3664	3.53389	14.6035	-9.32767	9.26412	-37.5875	-46.0285	22.7266	-253.129	52.3664	3.53389	14.6035
5.64347	-2.04901	-124.653	-34.7327	28.1508	-130.115	145.982	-7.19941	11.498	5.64347	-2.04901	-124.653	-34.7327	28.1508	-130.115	145.982	-7.19941	11.498	5.64347	-2.04901	-124.653	-34.7327	28.1508	-130.115	145.982	-7.19941	11.498
-6.60801	-11.5993	-9.12125	-2.46452	-5.70954	-95.4023	145.752	-8.23372	10.3287	-6.60801	-11.5993	-9.12125	-2.46452	-5.70954	-95.4023	145.752	-8.23372	10.3287	-6.60801	-11.5993	-9.12125	-2.46452	-5.70954	-95.4023	145.752	-8.23372	10.3287
-7.5582	-10.0942	-72.3395	24.7753	-22.1466	97.6052	99.946	-15.9113	4.81821	-7.5582	-10.0942	-72.3395	24.7753	-22.1466	97.6052	99.946	-15.9113	4.81821	-7.5582	-10.0942	-72.3395	24.7753	-22.1466	97.6052	99.946	-15.9113	4.81821
-13.1216	-17.1617	-67.0807	14.5374	-7.38532	174.747	-130.583	10.6326	5.037	-13.1216	-17.1617	-67.0807	14.5374	-7.38532	174.747	-130.583	10.6326	5.037	-13.1216	-17.1617	-67.0807	14.5374	-7.38532	174.747	-130.583	10.6326	5.037
-11.2657	-18.2151	66.8214	11.1048	13.1998	151.74	46.1485	22.6782	0.974794	-11.2657	-18.2151	66.8214	11.1048	13.1998	151.74	46.1485	22.6782	0.974794	-11.2657	-18.2151	66.8214	11.1048	13.1998	151.74	46.1485	22.6782	0.974794
-9.54986	-14.2442	23.2883	0.76508	17.11	117.225	54.3152	13.1703	-2.56325	-9.54986	-14.2442	23.2883	0.76508	17.11	117.225	54.3152	13.1703	-2.56325	-9.54986	-14.2442	23.2883	0.76508	17.11	117.225	54.3152	13.1703	-2.56325
-3.14611	-15.0702	108.321	-11.1894	-39.9123	72.0039	-88.4694	-7.13296	-3.4413	-3.14611	-15.0702	108.321	-11.1894	-39.9123	72.0039	-88.4694	-7.13296	-3.4413	-3.14611	-15.0702	108.321	-11.1894	-39.9123	72.0039	-88.4694	-7.13296	-3.4413
-6.28249	-12.6098	71.2533	-26.1878	-10.2872	48.4082	-173.274	-3.41073	4.03241	-6.28249	-12.6098	71.2533	-26.1878	-10.2872	48.4082	-173.274	-3.41073	4.03241	-6.28249	-12.6098	71.2533	-26.1878	-10.2872	48.4082	-173.274	-3.41073	4.03241
-15.1015	-0.234886	77.433	-27.1683	172.241	38.0977	5.90306	-4.61405	7.23264	-15.1015	-0.234886	77.433	-27.1683	172.241	38.0977	5.90306	-4.61405	7.23264	-15.1015	-0.234886	77.433	-27.1683	172.241	38.0977	5.90306	-4.61405	7.23264
-16.5503	-15.8453	-57.6135	-9.85434	176.956	16.6154	163.653	17.0682	14.3624	-16.5503	-15.8453	-57.6135	-9.85434	176.956	16.6154	163.653	17.0682	14.3624	-16.5503	-15.8453	-57.6135	-9.85434	176.956	16.6154	163.653	17.0682	14.3624
-12.8273	-14.1274	-227.686	-8.41144	110.179	-2.40062	204.092	19.2046	6.58696	-12.8273	-14.1274	-227.686	-8.41144	110.179	-2.40062	204.092	19.2046	6.58696	-12.8273	-14.1274	-227.686	-8.41144	110.179	-2.40062	204.092	19.2046	6.58696
7.72472	11.0099	-138.546	-0.330932	2.1487	-23.8049	73.9075	4.02586	-8.43703	7.72472	11.0099	-138.546	-0.330932	2.1487	-23.8049	73.9075	4.02586	-8.43703	7.72472	11.0099	-138.546	-0.330932	2.1487	-23.8049	73.9075	4.02586	-8.43703
-5.60734	-4.69964	38.2651	3.45309	-23.9828	-53.5011	-59.9992	-16.8961	-3.20589	-5.60734	-4.69964	38.2651	3.45309	-23.9828	-53.5011	-59.9992	-16.8961	-3.20589	-5.60734	-4.69964	38.2651	3.45309	-23.9828	-53.5011	-59.9992	-16.8961	-3.20589
-5.94085	-22.9269	102.86	-1.64661	-70.6932	-60.9811	-58.6116	-19.36	-0.836116	-5.94085	-22.9269	102.86	-1.64661	-70.6932	-60.9811	-58.6116	-19.36	-0.836116	-5.94085	-22.9269	102.86	-1.64661	-70.6932	-60.9811	-58.6116	-19.36	-0.836116
[truncated: 266 more rows]
