# Supplementary material for: Effects of hamstring conditioning contraction on landing biomechanics and surface EMG: a randomized controlled trial
Source: Front Bioeng Biotechnol. 2026 Jun 12;14:1702762. doi: 10.3389/fbioe.2026.1702762 (PMC13303611; doi:10.3389/fbioe.2026.1702762)
Supplement: Supplementary file 1 [file DataSheet1.zip › 股二头肌/Pre-1.xlsx]

## Sheet: Sheet1
-28.4501	4.7952	-43.3065	3.50038	9.15467	4.41147	-41.1595	-8.05409	7.9115	-5.52495	24.0647	-27.633	-2.0503	37.4577	11.6805	-32.0475	-9.44269	3.92151	-28.4501	4.7952	-43.3065	3.50038	9.15467	4.41147	-41.1595	-8.05409	7.9115
-22.3642	3.584	-18.6683	-22.1223	-0.420567	1.74123	-67.6182	-10.1533	-6.89943	-17.0083	27.9925	-7.83353	14.804	-1.46976	-11.5515	106.299	1.91135	-4.22535	-22.3642	3.584	-18.6683	-22.1223	-0.420567	1.74123	-67.6182	-10.1533	-6.89943
-36.021	17.2505	-27.4308	-33.0065	3.89345	-1.17896	-84.5465	-10.0356	-16.6912	-7.29202	12.4792	15.9256	28.4757	-25.4685	4.2821	226.402	5.16364	-0.165161	-36.021	17.2505	-27.4308	-33.0065	3.89345	-1.17896	-84.5465	-10.0356	-16.6912
-14.3024	11.1174	-28.8309	0.795278	-4.27191	1.20333	-86.1627	3.22812	-10.45	-2.75349	-14.8405	5.94437	24.0107	-14.0282	5.43008	304.154	7.44758	5.25533	-14.3024	11.1174	-28.8309	0.795278	-4.27191	1.20333	-86.1627	3.22812	-10.45
7.01297	6.29496	-16.7586	-1.72538	0.209303	-6.4332	-73.4326	-10.0394	-17.8381	-6.29523	-35.1455	-38.6648	14.3957	-20.2647	8.1133	328.483	10.527	6.51033	7.01297	6.29496	-16.7586	-1.72538	0.209303	-6.4332	-73.4326	-10.0394	-17.8381
7.46787	-0.811245	-16.7508	-31.257	13.2298	-12.2191	-51.5068	0.733947	-27.9293	0.616029	-45.3427	-46.2224	10.4627	3.2472	4.26363	296.98	11.4523	-9.81347	7.46787	-0.811245	-16.7508	-31.257	13.2298	-12.2191	-51.5068	0.733947	-27.9293
5.9799	2.21434	-27.9985	-21.5416	22.2743	-7.34684	-27.199	5.82667	-23.0825	14.4384	-20.0738	-43.4209	9.44974	21.8339	-6.6571	218.479	12.6782	-24.0551	5.9799	2.21434	-27.9985	-21.5416	22.2743	-7.34684	-27.199	5.82667	-23.0825
10.5026	12.3866	-23.5047	2.51332	20.0937	-13.3505	-6.55905	-12.8602	-22.72	11.4535	-8.75523	-4.89828	12.9545	24.0766	10.035	113.301	3.42903	-10.2911	10.5026	12.3866	-23.5047	2.51332	20.0937	-13.3505	-6.55905	-12.8602	-22.72
-0.701262	-12.0784	-16.3218	-36.3019	23.9594	-1.04386	8.86472	-8.30516	-16.9371	7.60319	-0.47662	7.05364	-13.2878	34.4037	9.72887	2.17917	2.59992	-5.34483	-0.701262	-12.0784	-16.3218	-36.3019	23.9594	-1.04386	8.86472	-8.30516	-16.9371
-7.74578	4.21315	-8.55962	-24.6397	29.1316	-4.19671	23.1602	-3.49684	-7.06461	8.94609	-3.17283	-1.08554	-4.76771	38.3748	4.52081	-97.8481	11.0411	-13.5482	-7.74578	4.21315	-8.55962	-24.6397	29.1316	-4.19671	23.1602	-3.49684	-7.06461
1.33	2.64625	7.30726	-9.73524	-0.673335	-10.3993	31.6901	7.46099	1.76788	0.67193	-3.56202	-3.12883	12.8318	42.1847	6.20656	-167.758	4.94485	1.42464	1.33	2.64625	7.30726	-9.73524	-0.673335	-10.3993	31.6901	7.46099	1.76788
-6.52734	-12.2489	8.72654	-19.7386	-32.6378	-2.8827	16.7923	8.83754	12.1106	-17.0075	12.5644	-10.8956	8.53628	29.6732	15.5456	-193.582	6.61615	9.6275	-6.52734	-12.2489	8.72654	-19.7386	-32.6378	-2.8827	16.7923	8.83754	12.1106
6.65608	-18.3897	-37.4017	4.47834	-16.3703	1.46353	-26.6265	5.01495	9.56067	-11.3047	9.55153	-13.4951	0.483163	3.72628	10.8399	-182.633	-3.80617	4.77996	6.65608	-18.3897	-37.4017	4.47834	-16.3703	1.46353	-26.6265	5.01495	9.56067
6.61094	-23.6148	-43.1998	7.57636	-6.72335	-4.66878	-75.8003	5.89491	3.15476	-16.8869	17.7865	-30.7895	13.3614	5.72274	13.2524	-156.887	-7.76511	-3.33152	6.61094	-23.6148	-43.1998	7.57636	-6.72335	-4.66878	-75.8003	5.89491	3.15476
13.2986	-9.8395	7.03987	12.7788	13.5169	9.38389	-100.107	6.67396	-6.88248	-2.50596	17.2251	-45.9723	-15.8748	-7.19549	-0.62373	-131.353	5.6666	7.49764	13.2986	-9.8395	7.03987	12.7788	13.5169	9.38389	-100.107	6.67396	-6.88248
12.237	-1.27981	19.533	13.3963	1.07367	-1.7209	-84.0346	3.51421	2.47036	8.5808	3.51682	-50.2304	-30.7118	-21.8184	-1.49753	-109.657	2.48621	-1.63768	12.237	-1.27981	19.533	13.3963	1.07367	-1.7209	-84.0346	3.51421	2.47036
8.43612	6.58038	5.15481	23.3974	0.783255	-2.0113	-32.8072	-1.40823	17.5715	12.1708	2.69609	-26.4968	-23.2924	-19.4011	-6.3591	-90.2921	5.33543	8.58494	8.43612	6.58038	5.15481	23.3974	0.783255	-2.0113	-32.8072	-1.40823	17.5715
-8.46011	-1.21543	2.64352	62.2858	3.00957	3.20018	30.0299	0.441458	12.0241	16.0293	-2.41353	-9.56	-21.2923	22.5616	-12.4367	-69.6031	-1.71963	17.4049	-8.46011	-1.21543	2.64352	62.2858	3.00957	3.20018	30.0299	0.441458	12.0241
-0.961151	-1.5814	-10.1407	90.3465	-7.56519	10.02	74.8009	-1.74669	12.6427	13.1235	-12.1637	-10.1442	-21.5303	-10.082	-2.77294	-44.3293	-0.569691	23.2145	-0.961151	-1.5814	-10.1407	90.3465	-7.56519	10.02	74.8009	-1.74669	12.6427
-2.85159	3.24371	-28.7258	14.2968	10.0406	12.907	84.9451	-0.49314	20.7219	27.1558	-3.61115	-31.3489	-18.6038	-36.3824	0.307847	-14.2769	-9.44651	10.5238	-2.85159	3.24371	-28.7258	14.2968	10.0406	12.907	84.9451	-0.49314	20.7219
-0.836025	-0.985885	-35.1794	-2.80158	5.11719	4.76387	64.2002	-11.1973	26.8105	28.5682	-8.73123	-9.0306	1.01241	-25.1533	-7.34271	15.4675	3.95839	16.4053	-0.836025	-0.985885	-35.1794	-2.80158	5.11719	4.76387	64.2002	-11.1973	26.8105
6.71491	-0.287392	-41.2203	7.40648	3.68848	6.44904	27.2061	-1.49639	9.8673	-10.8078	7.55245	-21.1915	-5.21714	-16.2363	21.8328	33.8661	-7.20778	0.502205	6.71491	-0.287392	-41.2203	7.40648	3.68848	6.44904	27.2061	-1.49639	9.8673
-0.768026	-1.06919	-38.5276	12.945	-8.02138	8.97337	-11.1702	-14.0982	-6.52473	-27.7718	-1.88832	21.6051	6.42719	-4.39581	1.76936	30.267	-0.778201	11.0655	-0.768026	-1.06919	-38.5276	12.945	-8.02138	8.97337	-11.1702	-14.0982	-6.52473
2.36338	-10.8814	-43.6898	19.5604	31.4093	1.07838	-40.9224	-3.7383	-12.6193	-29.9074	-3.27962	3.01998	2.60392	-35.0557	-28.9336	3.85688	-11.1449	-5.26848	2.36338	-10.8814	-43.6898	19.5604	31.4093	1.07838	-40.9224	-3.7383	-12.6193
-0.578012	-4.46158	-37.2288	7.5299	27.7086	10.0511	-57.9197	-9.5269	4.61774	-6.54544	-0.865055	-63.0141	4.34197	-19.7632	-32.293	-35.1204	-6.97563	-12.5779	-0.578012	-4.46158	-37.2288	7.5299	27.7086	10.0511	-57.9197	-9.5269	4.61774
1.48569	-5.07978	-24.899	-19.9063	-26.9317	8.09167	-62.8333	2.44399	0.713657	11.5814	6.47146	-80.3846	3.82387	-15.1737	-22.0733	-68.4836	-11.9662	-15.4302	1.48569	-5.07978	-24.899	-19.9063	-26.9317	8.09167	-62.8333	2.44399	0.713657
-4.17436	-10.5021	-41.0931	6.36028	-21.6746	4.49959	-61.8695	2.23667	12.7581	-1.20898	-10.5243	-92.9028	-12.4247	-4.04194	-9.40359	-81.1391	-11.5856	-8.62226	-4.17436	-10.5021	-41.0931	6.36028	-21.6746	4.49959	-61.8695	2.23667	12.7581
-2.90306	-8.6624	-36.9773	13.9452	-8.70064	10.8277	-60.2146	4.90351	17.8491	3.05374	-39.9361	-40.3925	-3.28748	3.18257	-7.21198	-71.9338	-10.2706	13.3725	-2.90306	-8.6624	-36.9773	13.9452	-8.70064	10.8277	-60.2146	4.90351	17.8491
7.47282	-3.62155	-18.4172	5.952	-3.99267	1.73144	-55.8432	6.84061	4.60427	-1.85787	-22.4031	-23.2991	9.89293	8.82774	-3.01698	-51.2214	-5.2555	7.59037	7.47282	-3.62155	-18.4172	5.952	-3.99267	1.73144	-55.8432	6.84061	4.60427
-3.35254	-4.72154	-26.4794	-11.0681	-3.60849	-7.87805	-44.6914	4.70183	-11.4308	-18.0874	-6.64856	-7.94239	5.85135	13.9187	18.5212	-31.8438	-4.50553	14.7204	-3.35254	-4.72154	-26.4794	-11.0681	-3.60849	-7.87805	-44.6914	4.70183	-11.4308
0.448325	-1.96824	-18.3896	-28.1664	-5.03526	6.25795	-31.5209	11.1379	-0.0384515	-8.72517	-7.3369	-9.02863	9.65601	10.5324	24.9569	-22.3838	2.50198	-17.8121	0.448325	-1.96824	-18.3896	-28.1664	-5.03526	6.25795	-31.5209	11.1379	-0.0384515
0.754816	3.82067	-6.03781	-32.1606	1.71752	-4.95359	-26.8628	6.69017	0.291412	9.31136	5.28582	-1.42296	14.5203	5.18066	17.0858	-25.0648	-7.72228	-10.1639	0.754816	3.82067	-6.03781	-32.1606	1.71752	-4.95359	-26.8628	6.69017	0.291412
-0.0299504	-8.81191	-5.56146	-22.5334	-7.42638	6.07144	-32.5187	11.3922	-4.45385	19.0132	23.7691	33.9155	26.9957	8.05539	16.468	-33.8428	-10.5353	-0.0227738	-0.0299504	-8.81191	-5.56146	-22.5334	-7.42638	6.07144	-32.5187	11.3922	-4.45385
7.03222	-14.1556	-7.88757	3.08217	13.2564	1.81898	-39.153	7.36278	-8.65289	45.246	20.9258	6.17699	31.1046	-6.08829	13.344	-32.1771	-5.93602	0.895387	7.03222	-14.1556	-7.88757	3.08217	13.2564	1.81898	-39.153	7.36278	-8.65289
11.1576	-7.89572	-7.69621	6.46341	23.2806	-2.30262	-40.7113	1.51971	-8.13104	30.1969	13.2673	-49.8731	19.3519	-13.6088	15.3335	-7.46694	-6.95925	-11.2649	11.1576	-7.89572	-7.69621	6.46341	23.2806	-2.30262	-40.7113	1.51971	-8.13104
10.2536	12.8798	-6.30487	25.55	34.1738	8.04283	-37.1954	-0.846863	-0.24963	10.1518	23.1695	-50.2294	-3.63651	-12.7589	19.9857	26.9312	2.96005	-5.209	10.2536	12.8798	-6.30487	25.55	34.1738	8.04283	-37.1954	-0.846863	-0.24963
-0.504111	16.1048	-4.78012	10.5719	13.8778	-5.74	-27.4151	5.62109	7.83454	7.50332	30.6952	15.2306	4.39176	9.07765	5.51672	44.1804	-4.28317	4.97239	-0.504111	16.1048	-4.78012	10.5719	13.8778	-5.74	-27.4151	5.62109	7.83454
7.33322	3.5797	8.75509	13.8683	-17.5658	2.34437	-11.8432	16.3871	22.4525	0.997785	21.6045	34.3512	9.91964	-12.5758	-5.65428	47.5534	-11.4197	14.7652	7.33322	3.5797	8.75509	13.8683	-17.5658	2.34437	-11.8432	16.3871	22.4525
5.7623	-10.2467	7.98527	22.4797	-18.8722	0.524851	1.1824	3.02584	11.3145	-13.2405	9.78589	-44.187	-2.38031	3.48337	-18.0194	58.1777	-6.82213	-9.77774	5.7623	-10.2467	7.98527	22.4797	-18.8722	0.524851	1.1824	3.02584	11.3145
6.50402	-5.9581	2.75047	5.5828	0.31439	-9.00547	5.05162	2.49729	4.84832	-34.722	-2.56571	-51.0144	-29.3061	15.3203	-31.3773	54.9945	-7.63681	-1.87197	6.50402	-5.9581	2.75047	5.5828	0.31439	-9.00547	5.05162	2.49729	4.84832
-18.0693	0.508761	-13.6758	7.46365	-2.86441	6.92475	9.74278	-8.85884	-1.81655	-24.1018	3.28862	-45.8734	6.69207	13.793	-38.1057	-8.20922	-7.30439	15.1019	-18.0693	0.508761	-13.6758	7.46365	-2.86441	6.92475	9.74278	-8.85884	-1.81655
-35.059	-10.852	-9.09769	-3.57287	-3.79998	-0.336144	33.1697	-1.06746	-8.84216	-22.9672	-1.40716	-60.7381	1.13035	9.20811	-24.1363	-131.405	-1.33985	14.6334	-35.059	-10.852	-9.09769	-3.57287	-3.79998	-0.336144	33.1697	-1.06746	-8.84216
-13.7019	-8.55164	-12.2985	19.5533	6.78179	-0.224665	63.264	-0.878419	-7.69446	-5.26191	10.6993	-48.868	10.661	-9.76896	7.85729	-259.376	1.06203	-32.4032	-13.7019	-8.55164	-12.2985	19.5533	6.78179	-0.224665	63.264	-0.878419	-7.69446
-11.0312	-2.54988	-12.4363	20.9193	5.51507	3.28044	51.8113	5.75922	-5.88387	-21.2597	25.2684	-13.0798	-1.71931	-9.65263	3.34644	-327.915	-12.3295	-20.2424	-11.0312	-2.54988	-12.4363	20.9193	5.51507	3.28044	51.8113	5.75922	-5.88387
-13.5031	19.9653	-18.3922	-7.72444	5.23036	2.81312	-28.2811	5.80607	-8.8199	-0.169693	14.3932	8.73318	-15.2202	-15.1849	4.08866	-302.028	0.0442692	-28.2667	-13.5031	19.9653	-18.3922	-7.72444	5.23036	2.81312	-28.2811	5.80607	-8.8199
-2.73816	30.7075	-28.6233	-33.393	11.8192	-6.28597	-139.15	-0.812101	-6.35011	4.68894	15.2918	10.4971	-25.8759	-8.15797	10.3543	-189.27	-6.67085	-2.57947	-2.73816	30.7075	-28.6233	-33.393	11.8192	-6.28597	-139.15	-0.812101	-6.35011
-0.189717	22.954	-16.2565	-46.5597	16.1759	4.60902	-210.628	-5.58005	1.82256	8.03698	11.0395	9.72887	-12.213	0.779577	0.757062	-30.4009	0.892662	19.2686	-0.189717	22.954	-16.2565	-46.5597	16.1759	4.60902	-210.628	-5.58005	1.82256
0.980932	24.0787	-31.5416	-46.4917	7.69617	-4.25518	-202.014	-9.84303	7.74017	-6.57634	9.83001	12.5174	0.896957	-2.56286	-7.94445	121.01	-4.83949	34.4728	0.980932	24.0787	-31.5416	-46.4917	7.69617	-4.25518	-202.014	-9.84303	7.74017
13.9922	26.2589	-26.7514	-26.8059	5.88053	-1.88941	-125.78	-5.64349	7.70065	-9.38938	16.2323	11.0664	7.89491	4.54339	-9.33519	223.727	-2.31157	28.9255	13.9922	26.2589	-26.7514	-26.8059	5.88053	-1.88941	-125.78	-5.64349	7.70065
16.9477	42.4189	-33.3456	-9.15412	-6.55207	3.72729	-21.9276	-1.17787	-1.96303	19.5327	20.5985	-12.6853	17.2795	3.65418	3.09989	262.2	-3.17176	27.0286	16.9477	42.4189	-33.3456	-9.15412	-6.55207	3.72729	-21.9276	-1.17787	-1.96303
4.30193	35.1911	-39.4952	23.1147	-3.29149	14.8051	72.0869	6.14962	3.96782	15.4484	18.361	-18.0749	8.77863	-0.636727	-3.96184	242.923	-0.272841	14.1405	4.30193	35.1911	-39.4952	23.1147	-3.29149	14.8051	72.0869	6.14962	3.96782
0.411148	13.3685	-24.3792	22.1606	-10.216	7.52253	133.463	10.1694	-0.785813	11.137	18.8765	-14.9452	1.75361	2.94468	4.57319	183.174	-11.4461	-3.92687	0.411148	13.3685	-24.3792	22.1606	-10.216	7.52253	133.463	10.1694	-0.785813
4.02683	-8.53449	-35.9015	-24.9619	-12.3158	-7.21357	155.463	9.96066	6.95528	35.5582	24.2928	-4.27271	1.94451	14.6928	5.20292	105.17	-3.289	8.98975	4.02683	-8.53449	-35.9015	-24.9619	-12.3158	-7.21357	155.463	9.96066	6.95528
0.116023	-6.06183	-31.267	-16.5836	-23.1682	-0.465413	144.371	14.4823	-1.23835	13.8178	24.8603	-13.2114	0.674628	10.9145	-3.17932	32.6225	0.785269	-0.0821233	0.116023	-6.06183	-31.267	-16.5836	-23.1682	-0.465413	144.371	14.4823	-1.23835
-7.79359	-20.8919	-9.5163	12.2989	-15.4135	0.0200515	110.178	4.896	-7.06729	0.586441	-13.1818	-47.8625	-4.22074	8.47056	-2.37997	-17.8722	-11.4959	2.27337	-7.79359	-20.8919	-9.5163	12.2989	-15.4135	0.0200515	110.178	4.896	-7.06729
3.99135	-27.0495	-23.4008	15.1886	-0.134681	-0.700031	59.4764	2.16434	9.6574	-8.10271	-49.5795	-43.2922	5.68723	10.18	-10.5126	-43.8882	1.53458	-15.7948	3.99135	-27.0495	-23.4008	15.1886	-0.134681	-0.700031	59.4764	2.16434	9.6574
8.96631	-23.7268	-20.1059	22.1487	-6.07516	11.4673	-1.3658	1.52513	-1.73184	24.0163	-49.4744	-62.4913	9.08555	12.9836	-9.02196	-53.2979	-3.03707	-29.5549	8.96631	-23.7268	-20.1059	22.1487	-6.07516	11.4673	-1.3658	1.52513	-1.73184
27.1974	-14.2969	-22.4821	-10.5935	6.22263	6.98031	-60.2611	3.57542	2.94754	-0.619724	-28.1186	-8.55651	1.96391	27.1271	-6.077	-56.0836	6.86209	-7.51503	27.1974	-14.2969	-22.4821	-10.5935	6.22263	6.98031	-60.2611	3.57542	2.94754
22.3113	-1.89405	-23.9102	-2.90511	-14.1401	1.95044	-102.565	6.34212	-4.23844	-1.8337	-17.843	-26.2422	-0.154913	9.35411	-4.3157	-59.4239	3.04328	2.36937	22.3113	-1.89405	-23.9102	-2.90511	-14.1401	1.95044	-102.565	6.34212	-4.23844
21.3126	12.4503	-33.5305	1.32408	-15.1056	0.916133	-118.919	12.0538	-6.75929	-12.0459	-1.76529	38.3441	9.07953	-13.5406	-1.44354	-65.8356	-3.2338	-2.20378	21.3126	12.4503	-33.5305	1.32408	-15.1056	0.916133	-118.919	12.0538	-6.75929
20.5507	24.387	-20.8196	-1.736	-17.8962	-4.70124	-109.686	7.43917	-2.62875	-15.4556	6.01166	198.806	6.58399	-13.7326	6.6944	-73.745	-2.55333	4.23567	20.5507	24.387	-20.8196	-1.736	-17.8962	-4.70124	-109.686	7.43917	-2.62875
7.6103	9.84101	-23.274	22.9844	11.6293	5.38432	-83.2791	0.128453	-0.862719	-32.9751	12.0759	-91.9428	3.84929	5.77696	27.3887	-80.5687	-5.17111	-8.87258	7.6103	9.84101	-23.274	22.9844	11.6293	5.38432	-83.2791	0.128453	-0.862719
-30.7967	-4.72104	-26.196	13.2745	12.1249	0.753323	-52.122	-5.46339	-0.0909411	-14.2329	12.3599	-151.814	4.58195	0.878223	5.66597	-83.0355	-8.42104	-4.7766	-30.7967	-4.72104	-26.196	13.2745	12.1249	0.753323	-52.122	-5.46339	-0.0909411
-65.2812	-6.22884	-18.2205	32.2868	0.330416	-6.56014	-28.2064	2.61738	5.38746	6.79404	14.476	-127.734	8.2032	-11.0646	-3.28405	-78.5824	4.17245	3.47678	-65.2812	-6.22884	-18.2205	32.2868	0.330416	-6.56014	-28.2064	2.61738	5.38746
-24.7698	-19.4737	-20.0323	24.5489	-0.947269	11.5116	-17.6642	-4.86517	10.6133	21.016	7.80856	-139.392	11.8725	-13.3103	-17.8373	-65.6034	6.8758	0.553599	-24.7698	-19.4737	-20.0323	24.5489	-0.947269	11.5116	-17.6642	-4.86517	10.6133
3.98202	-24.6657	-23.289	21.4456	18.5425	-2.38361	-22.8388	-1.35693	9.68139	3.19476	15.8328	-95.0647	10.8521	-18.4545	-3.17545	-45.5431	7.87151	1.35143	3.98202	-24.6657	-23.289	21.4456	18.5425	-2.38361	-22.8388	-1.35693	9.68139
4.36546	-22.1272	-21.378	21.7139	-2.77978	-1.72053	-40.6742	-6.98714	0.943104	1.84645	2.80048	-58.8853	1.99293	6.57234	14.0524	-21.8148	-5.59395	2.18122	4.36546	-22.1272	-21.378	21.7139	-2.77978	-1.72053	-40.6742	-6.98714	0.943104
-2.0964	-2.00294	-22.4634	-12.7774	-15.048	-0.960541	-56.2976	12.9149	8.81306	1.47082	13.0838	-50.6904	-19.5116	25.5129	37.0927	-1.69105	7.40439	-3.79888	-2.0964	-2.00294	-22.4634	-12.7774	-15.048	-0.960541	-56.2976	12.9149	8.81306
-1.17744	7.97862	-32.159	-25.0232	-9.6343	-0.2025	-50.002	-1.35234	11.0133	-3.89032	19.2088	-22.2168	-17.4664	28.4152	48.9512	3.44723	6.95328	1.75174	-1.17744	7.97862	-32.159	-25.0232	-9.6343	-0.2025	-50.002	-1.35234	11.0133
-3.58463	16.4467	-16.3077	-10.5472	7.13972	5.5345	-17.3122	6.51166	8.26226	-3.88671	3.68165	7.00003	15.4845	8.19307	-4.98025	-18.5658	-3.03542	8.24797	-3.58463	16.4467	-16.3077	-10.5472	7.13972	5.5345	-17.3122	6.51166	8.26226
-9.86809	5.82617	-23.199	-6.43941	20.9839	0.784534	27.0177	1.39047	4.97506	-11.5968	-6.55062	27.3063	0.325374	35.9378	-13.5365	-69.5523	3.02328	-3.07067	-9.86809	5.82617	-23.199	-6.43941	20.9839	0.784534	27.0177	1.39047	4.97506
1.96243	-3.37272	-28.8075	-1.39094	26.7803	-6.42071	66.0101	-18.4064	6.75913	-2.77806	-17.8476	75.4003	-4.63014	22.6562	-26.3559	-126.427	10.4085	6.16399	1.96243	-3.37272	-28.8075	-1.39094	26.7803	-6.42071	66.0101	-18.4064	6.75913
12.912	-1.30453	-16.7015	-3.96815	35.1245	-4.63172	91.2386	-15.1926	8.28713	-11.5026	-30.787	58.6959	-12.5237	-31.4432	-17.0646	-151.353	8.34593	2.70384	12.912	-1.30453	-16.7015	-3.96815	35.1245	-4.63172	91.2386	-15.1926	8.28713
16.8515	9.2661	-20.3137	-1.34808	24.8939	9.58332	98.2406	-7.39449	8.9096	-6.32216	-49.6035	47.1616	-4.59648	-41.1024	-1.02857	-123.996	20.323	22.2882	16.8515	9.2661	-20.3137	-1.34808	24.8939	9.58332	98.2406	-7.39449	8.9096
25.7014	18.0166	-33.5961	-12.1873	3.46144	1.42321	80.2033	-6.72869	21.778	-12.249	-40.8551	33.4734	-8.98247	-21.0633	4.22206	-56.766	8.98027	14.6789	25.7014	18.0166	-33.5961	-12.1873	3.46144	1.42321	80.2033	-6.72869	21.778
3.27967	13.6156	-14.1881	-18.8225	-2.83235	9.47283	35.453	9.6193	3.45026	-10.1308	-39.7726	-32.0762	-19.3318	-13.0462	5.38335	16.5997	3.57726	0.23623	3.27967	13.6156	-14.1881	-18.8225	-2.83235	9.47283	35.453	9.6193	3.45026
4.16654	8.10747	-26.8921	-5.03797	-16.235	-1.98521	-25.5124	14.9847	-6.31332	-6.12782	-26.2072	-59.6149	-17.5691	-13.0852	30.0331	61.6005	8.43736	-19.5326	4.16654	8.10747	-26.8921	-5.03797	-16.235	-1.98521	-25.5124	14.9847	-6.31332
-1.42921	4.15815	-26.0251	-14.4377	13.2733	4.77211	-84.2704	12.0767	-11.5579	0.00363078	-23.8488	-36.3018	-21.0293	12.7748	21.5158	66.9597	-8.45366	-27.1845	-1.42921	4.15815	-26.0251	-14.4377	13.2733	4.77211	-84.2704	12.0767	-11.5579
11.6731	4.42444	-19.7737	6.01179	-0.529705	0.300335	-124.516	20.5792	-21.7805	2.49679	3.52644	-58.2194	-16.611	5.29527	50.59	49.2522	-1.75687	-13.1864	11.6731	4.42444	-19.7737	6.01179	-0.529705	0.300335	-124.516	20.5792	-21.7805
16.8094	2.47103	-29.478	-19.0568	9.48909	-2.08977	-139.509	13.5664	-6.2784	1.23122	6.47087	-49.346	0.0969009	18.9385	63.7525	26.1896	-2.1602	3.67364	16.8094	2.47103	-29.478	-19.0568	9.48909	-2.08977	-139.509	13.5664	-6.2784
-0.672292	7.57691	-22.9099	-18.2248	9.77742	-6.30528	-131.652	15.1068	-1.48307	5.24872	3.4376	-41.9639	8.02273	20.936	2.93831	1.11869	-0.719209	22.1189	-0.672292	7.57691	-22.9099	-18.2248	9.77742	-6.30528	-131.652	15.1068	-1.48307
6.90678	-2.75786	-22.8549	-1.33594	-9.93623	-0.371631	-109.065	7.88933	-7.18654	4.45925	-2.70832	-30.0578	10.2935	16.2773	-18.5839	-27.004	-5.40212	16.9697	6.90678	-2.75786	-22.8549	-1.33594	-9.93623	-0.371631	-109.065	7.88933	-7.18654
2.9734	-8.75266	-24.5051	-22.2111	-21.476	2.46011	-80.8087	4.20461	7.22583	-23.5997	-11.2434	-20.2176	15.7434	17.3378	-23.4254	-57.6473	3.18291	-0.414066	2.9734	-8.75266	-24.5051	-22.2111	-21.476	2.46011	-80.8087	4.20461	7.22583
-7.87712	-20.2922	-17.7261	10.9986	-29.3106	-2.00312	-53.1284	4.16589	6.8822	0.743821	12.5075	-10.7401	27.5805	6.56928	-11.7589	-88.5034	-7.2395	-3.18883	-7.87712	-20.2922	-17.7261	10.9986	-29.3106	-2.00312	-53.1284	4.16589	6.8822
-5.15686	-18.6153	-23.6291	31.2328	-17.361	-0.751488	-27.7605	-7.81273	13.4816	1.82333	7.64347	-11.8283	28.9654	10.3889	22.5505	-114.055	0.90519	-1.63209	-5.15686	-18.6153	-23.6291	31.2328	-17.361	-0.751488	-27.7605	-7.81273	13.4816
2.63303	-9.12411	-17.4268	-6.44214	-12.5391	4.68191	-5.67803	5.4987	-13.0416	3.77341	-20.232	-13.1438	13.7359	8.21675	18.0917	-129.772	-3.9616	5.26707	2.63303	-9.12411	-17.4268	-6.44214	-12.5391	4.68191	-5.67803	5.4987	-13.0416
8.9707	7.38393	-32.6466	-14.9156	-6.14728	2.28581	8.52696	-2.24108	-34.038	2.55166	-5.45125	-0.822839	21.3331	-6.93312	16.9994	-133.477	1.30842	-6.61741	8.9707	7.38393	-32.6466	-14.9156	-6.14728	2.28581	8.52696	-2.24108	-34.038
4.35454	-8.00664	-13.6921	7.80144	10.4079	-1.82327	9.83433	-6.46129	-16.7839	8.49004	-28.1767	48.3939	12.2196	-3.38442	14.8789	-123.909	-2.94152	-1.29887	4.35454	-8.00664	-13.6921	7.80144	10.4079	-1.82327	9.83433	-6.46129	-16.7839
-12.6919	-28.1741	-24.3702	29.8064	16.9433	1.02725	-0.122765	-9.54209	15.5774	21.6681	-15.2643	29.6371	-8.45249	15.0271	13.1758	-101.58	-2.46786	2.85253	-12.6919	-28.1741	-24.3702	29.8064	16.9433	1.02725	-0.122765	-9.54209	15.5774
-7.03761	-33.5566	-14.9833	-13.5363	8.69091	-0.215784	-13.7833	-6.01011	24.5744	20.0495	-30.1204	-3.91699	-25.2229	-13.8716	0.675969	-69.4779	0.350945	-1.06475	-7.03761	-33.5566	-14.9833	-13.5363	8.69091	-0.215784	-13.7833	-6.01011	24.5744
-9.90795	-29.3845	-28.7471	-7.26268	3.44418	-7.8667	-24.4706	-6.27911	36.0155	-2.13811	-19.5299	-9.01319	-25.836	-12.1511	6.65653	-33.3921	7.14372	12.0159	-9.90795	-29.3845	-28.7471	-7.26268	3.44418	-7.8667	-24.4706	-6.27911	36.0155
-17.6507	-8.18009	-20.426	-0.98812	7.253	-11.5676	-28.7782	4.03459	32.5806	5.66241	-5.78956	-23.5675	-15.89	-16.0093	-21.0515	-0.0433921	-0.767104	16.5187	-17.6507	-8.18009	-20.426	-0.98812	7.253	-11.5676	-28.7782	4.03459	32.5806
-17.4327	-5.71171	-8.67109	-8.34476	-2.50922	-0.293065	-26.2363	-5.97661	29.2127	-0.89803	-2.1265	-23.5107	-3.87509	-13.0744	-18.9501	26.8509	4.38684	23.9158	-17.4327	-5.71171	-8.67109	-8.34476	-2.50922	-0.293065	-26.2363	-5.97661	29.2127
-11.3714	13.1939	-22.1321	14.1313	-0.228599	-4.06104	-18.0866	-3.09126	11.1907	12.3473	30.1997	-8.49708	-19.8398	-17.4474	-18.2163	46.1078	7.94903	12.0088	-11.3714	13.1939	-22.1321	14.1313	-0.228599	-4.06104	-18.0866	-3.09126	11.1907
-11.0333	12.6418	-27.1536	19.892	23.6966	-1.97882	-7.25385	-4.35337	-21.5443	1.75513	42.2419	3.33302	0.0103553	9.33369	-21.4687	54.8893	-3.60295	7.98997	-11.0333	12.6418	-27.1536	19.892	23.6966	-1.97882	-7.25385	-4.35337	-21.5443
-4.88372	17.817	-27.1035	19.9154	38.6123	0.960551	3.68868	23.0857	-29.8518	3.87941	39.3937	-43.8468	24.2992	16.3369	1.35158	51.7961	0.356451	-8.35561	-4.88372	17.817	-27.1035	19.9154	38.6123	0.960551	3.68868	23.0857	-29.8518
-2.47874	27.5407	-13.3978	23.3774	33.2452	10.443	8.66185	24.6449	-28.0995	21.5565	31.851	-64.6239	9.61286	-10.5238	5.35021	44.4006	-0.83675	-21.7065	-2.47874	27.5407	-13.3978	23.3774	33.2452	10.443	8.66185	24.6449	-28.0995
-6.35801	35.0474	-19.7072	33.6635	-5.33033	12.5727	-0.883379	9.78479	-29.6779	12.4058	28.8311	-44.1124	12.1882	-4.94474	-25.4666	40.2627	-10.8923	-33.4716	-6.35801	35.0474	-19.7072	33.6635	-5.33033	12.5727	-0.883379	9.78479	-29.6779
-6.73106	22.4387	-21.5239	35.3476	-23.4331	12.0548	-21.3534	3.25523	-25.2228	-1.01631	26.931	-36.2643	31.6983	41.3034	-31.8126	30.3552	0.506089	-7.32021	-6.73106	22.4387	-21.5239	35.3476	-23.4331	12.0548	-21.3534	3.25523	-25.2228
-0.940071	8.97786	-13.6654	17.2321	-30.7353	11.6185	-34.6765	0.325375	-4.57201	-11.8879	16.2718	-28.9709	8.90927	20.5889	-22.0299	2.08464	9.70697	-3.28445	-0.940071	8.97786	-13.6654	17.2321	-30.7353	11.6185	-34.6765	0.325375	-4.57201
-6.75761	1.26767	-30.5299	60.9929	-23.5285	5.8524	-27.6462	-3.50941	-8.53673	-3.56323	-5.98627	-28.5369	-24.8164	-45.4636	-25.1864	-37.4759	12.3237	8.05335	-6.75761	1.26767	-30.5299	60.9929	-23.5285	5.8524	-27.6462	-3.50941	-8.53673
-3.30505	-23.6225	-15.1669	35.4501	-26.5825	-9.97808	-6.00388	-0.0504742	-19.2444	-9.30029	-6.17112	-32.2252	-26.3832	-37.9296	-7.05314	-69.1799	10.8905	21.7489	-3.30505	-23.6225	-15.1669	35.4501	-26.5825	-9.97808	-6.00388	-0.0504742	-19.2444
3.51261	-3.48912	-20.6816	-6.01282	2.42864	8.03116	12.9083	4.56573	-23.3317	3.53062	-14.4689	4.97176	5.44111	-12.5336	-0.0937531	-85.2001	2.37725	2.54746	3.51261	-3.48912	-20.6816	-6.01282	2.42864	8.03116	12.9083	4.56573	-23.3317
-0.640308	-2.24654	-29.6144	-21.9115	19.2961	-5.50908	14.8563	10.4322	-20.4303	7.67148	-8.07973	-8.88409	3.52595	-19.3546	12.5922	-92.779	-9.62156	17.6849	-0.640308	-2.24654	-29.6144	-21.9115	19.2961	-5.50908	14.8563	10.4322	-20.4303
-7.7038	2.08715	-11.9551	-30.5475	18.2915	5.93968	-1.43538	10.4087	-4.83551	8.33211	-14.2123	-16.5921	-28.6505	-30.3891	18.6215	-99.7782	-7.20411	16.4695	-7.7038	2.08715	-11.9551	-30.5475	18.2915	5.93968	-1.43538	10.4087	-4.83551
-2.67231	17.3561	-29.4408	-22.8011	8.54586	-8.70362	-26.1264	8.92346	9.53442	15.2865	-17.9718	-4.40984	-0.301151	-4.14635	22.9621	-104.07	1.99366	9.8481	-2.67231	17.3561	-29.4408	-22.8011	8.54586	-8.70362	-26.1264	8.92346	9.53442
-9.70729	36.2157	-20.0861	-29.6088	3.046	1.09937	-47.157	1.73826	17.9424	16.6381	-24.5007	-3.70831	11.8085	-6.52109	23.1669	-97.6197	-10.9133	1.15028	-9.70729	36.2157	-20.0861	-29.6088	3.046	1.09937	-47.157	1.73826	17.9424
-1.5616	31.9733	-33.5529	-22.2345	-4.62435	2.02459	-57.2839	11.6178	-9.762	21.0633	-11.6497	-43.5885	-15.9909	4.35178	35.3059	-75.8523	-7.81314	-23.9902	-1.5616	31.9733	-33.5529	-22.2345	-4.62435	2.02459	-57.2839	11.6178	-9.762
3.71497	15.1876	-24.7455	-18.654	-6.80194	-6.63303	-55.9148	-4.62798	-9.63268	10.3843	-8.7898	-56.0463	-9.0247	8.01672	17.2543	-43.4664	-2.52488	-23.0206	3.71497	15.1876	-24.7455	-18.654	-6.80194	-6.63303	-55.9148	-4.62798	-9.63268
-8.22828	3.80475	-27.072	-11.7319	2.2622	3.95559	-45.6573	-4.75579	14.4079	-2.45564	-10.9135	-38.7274	8.87028	22.9366	7.68094	-11.7732	7.98988	-31.0089	-8.22828	3.80475	-27.072	-11.7319	2.2622	3.95559	-45.6573	-4.75579	14.4079
2.31397	-7.92447	-16.8672	4.14964	12.9008	6.27809	-30.2799	-2.1853	19.4903	3.17116	-3.19743	-57.8541	55.7463	26.319	4.90683	10.1157	13.6134	-13.8043	2.31397	-7.92447	-16.8672	4.14964	12.9008	6.27809	-30.2799	-2.1853	19.4903
2.2888	-9.02217	-17.9035	7.4656	-2.16132	-4.24724	-17.1549	2.98529	42.368	-10.2581	-12.8675	-64.2469	47.2921	19.5445	-6.3389	18.8602	10.4615	4.25213	2.2888	-9.02217	-17.9035	7.4656	-2.16132	-4.24724	-17.1549	2.98529	42.368
5.4993	8.91618	-19.3077	8.38989	-1.82563	-6.92393	-16.5171	-1.85677	34.0477	-14.4442	21.5519	-60.8494	-1.50919	32.0657	-4.33952	15.3353	5.16552	-12.3268	5.4993	8.91618	-19.3077	8.38989	-1.82563	-6.92393	-16.5171	-1.85677	34.0477
12.6135	9.95379	-26.1694	15.5953	8.65446	0.0173625	-30.2201	2.92356	20.839	-2.62968	43.9817	-59.6831	9.38445	26.6893	-16.5246	5.51033	3.27961	-14.3052	12.6135	9.95379	-26.1694	15.5953	8.65446	0.0173625	-30.2201	2.92356	20.839
9.2628	13.9018	-27.704	19.6299	2.6143	0.064769	-45.3946	2.89339	28.3518	11.4976	14.6975	15.2691	11.3542	19.5783	-8.88039	-5.21379	-9.93459	-26.7422	9.2628	13.9018	-27.704	19.6299	2.6143	0.064769	-45.3946	2.89339	28.3518
-3.03783	-2.48282	-24.1576	43.8643	26.6323	2.10015	-44.6415	-6.33766	-1.0132	8.98153	-21.9684	76.7374	10.529	3.91717	-14.8015	-14.9196	-10.3934	-15.2994	-3.03783	-2.48282	-24.1576	43.8643	26.6323	2.10015	-44.6415	-6.33766	-1.0132
3.21854	-4.03834	-25.6404	-14.7337	-4.39553	4.67004	-22.0197	-6.31601	0.740778	14.363	-32.1742	-22.1384	18.5592	-11.4684	-16.8524	-17.5123	-0.794431	19.4526	3.21854	-4.03834	-25.6404	-14.7337	-4.39553	4.67004	-22.0197	-6.31601	0.740778
1.4708	2.81034	-24.0619	-45.6635	-29.8295	0.277035	12.2561	-0.175174	-12.2645	-1.11706	-22.9637	-78.2826	18.8055	-1.7663	-10.9285	-10.2019	1.90538	0.739302	1.4708	2.81034	-24.0619	-45.6635	-29.8295	0.277035	12.2561	-0.175174	-12.2645
-2.33682	-12.0732	-31.8829	-20.9904	-29.3778	0.354824	40.0809	2.49489	-11.3369	14.0796	-2.99689	-53.2744	16.3862	4.44808	6.72182	-4.2168	9.31853	56.3489	-2.33682	-12.0732	-31.8829	-20.9904	-29.3778	0.354824	40.0809	2.49489	-11.3369
-9.04843	7.28528	-16.6519	-4.59358	-26.8095	-0.735099	48.4253	-0.702058	-24.2767	29.3612	-2.55469	-55.3778	14.3562	-11.0334	-0.383448	-5.73856	8.97916	28.7653	-9.04843	7.28528	-16.6519	-4.59358	-26.8095	-0.735099	48.4253	-0.702058	-24.2767
4.43745	7.88405	-18.3952	12.06	-21.9445	9.86556	36.1879	-2.86599	-15.4759	-3.81062	-10.4276	-46.9818	8.59944	-3.45167	6.09947	-0.961334	3.05624	25.5346	4.43745	7.88405	-18.3952	12.06	-21.9445	9.86556	36.1879	-2.86599	-15.4759
6.94153	2.20857	-18.2908	-38.1505	-5.29553	0.313435	10.7316	-7.67465	-16.1977	-17.4739	2.58818	-31.4897	11.6618	-6.78848	7.61621	19.0253	-1.00758	10.6743	6.94153	2.20857	-18.2908	-38.1505	-5.29553	0.313435	10.7316	-7.67465	-16.1977
4.60154	-32.5289	-28.2112	-44.7763	-0.435051	1.76885	-18.5212	-4.57366	-24.0617	0.321051	16.9066	-8.79884	-21.6386	2.00432	3.17804	40.2215	11.5031	-28.2579	4.60154	-32.5289	-28.2112	-44.7763	-0.435051	1.76885	-18.5212	-4.57366	-24.0617
8.72597	-12.9248	-32.9981	-24.4682	13.7296	-0.165997	-42.9733	-5.24806	-11.1974	26.6745	17.559	3.62475	7.96877	-7.47312	6.92916	39.3104	7.08503	-32.5819	8.72597	-12.9248	-32.9981	-24.4682	13.7296	-0.165997	-42.9733	-5.24806	-11.1974
12.1601	-24.4367	-16.5351	2.43651	14.2875	0.243654	-59.4677	-1.08139	-12.1795	24.5389	14.9088	6.66409	13.0604	-5.45374	7.00811	4.10634	12.1063	-17.8837	12.1601	-24.4367	-16.5351	2.43651	14.2875	0.243654	-59.4677	-1.08139	-12.1795
3.62459	-23.6392	-18.332	27.5043	36.6352	6.66483	-72.523	4.2689	-10.5109	0.195822	37.9247	-1.9112	25.9221	-3.67136	12.0496	-56.3533	1.51263	9.08851	3.62459	-23.6392	-18.332	27.5043	36.6352	6.66483	-72.523	4.2689	-10.5109
2.37056	-15.5427	-22.5031	21.016	21.5097	7.9506	-87.3253	-4.61123	4.48124	3.3357	35.488	7.30696	12.9335	2.34768	18.3642	-112.055	-1.13405	35.0745	2.37056	-15.5427	-22.5031	21.016	21.5097	7.9506	-87.3253	-4.61123	4.48124
0.479327	-2.54723	-25.6592	22.2112	34.3442	4.44994	-102.325	-10.1854	1.2659	19.675	28.6942	14.9092	-29.4412	-7.81805	8.50248	-129.02	5.50242	43.0472	0.479327	-2.54723	-25.6592	22.2112	34.3442	4.44994	-102.325	-10.1854	1.2659
-1.68553	-8.60667	-24.2159	9.36745	26.1523	4.19152	-111.451	-11.2069	4.00392	46.2662	28.5465	7.14929	-48.8004	-8.7178	-1.87433	-95.8072	-10.1489	26.163	-1.68553	-8.60667	-24.2159	9.36745	26.1523	4.19152	-111.451	-11.2069	4.00392
6.50165	-16.1082	-29.3574	-2.76016	23.4373	10.3327	-110.796	-12.8422	1.02169	31.5477	8.35796	-3.02175	-29.0246	0.481846	8.30115	-29.1098	-7.62231	11.7155	6.50165	-16.1082	-29.3574	-2.76016	23.4373	10.3327	-110.796	-12.8422	1.02169
3.78987	3.8761	-33.6195	-2.0602	5.80273	7.55233	-98.8871	-5.42846	3.12434	-11.8975	14.0356	-13.4271	-45.9082	-14.2169	-8.93467	42.9615	-3.56095	27.6439	3.78987	3.8761	-33.6195	-2.0602	5.80273	7.55233	-98.8871	-5.42846	3.12434
13.6195	22.0606	-31.2033	-2.03502	-2.41611	-0.895277	-77.6562	-16.617	2.64989	-17.4938	6.49244	-38.776	-23.478	-29.94	10.2438	98.3539	0.756663	18.6138	13.6195	22.0606	-31.2033	-2.03502	-2.41611	-0.895277	-77.6562	-16.617	2.64989
1.1065	32.7146	-29.0011	2.63977	-3.16505	-0.418172	-55.7553	-1.68361	16.6229	-12.9959	-14.809	-12.92	-31.3478	-18.2221	9.26688	127.68	-5.58389	2.30362	1.1065	32.7146	-29.0011	2.63977	-3.16505	-0.418172	-55.7553	-1.68361	16.6229
-8.24436	35.5148	-27.1424	15.1252	-11.8926	-6.15427	-45.9927	-15.5152	9.53381	-30.3053	-9.94764	-22.8751	-13.9165	1.6906	12.6057	127.057	8.08191	-9.38865	-8.24436	35.5148	-27.1424	15.1252	-11.8926	-6.15427	-45.9927	-15.5152	9.53381
-0.60341	31.7531	-14.9274	23.436	-28.8298	1.50993	-53.6295	-7.59841	14.2927	-29.4167	-3.78921	-43.5546	-29.5244	0.328534	12.1652	89.3306	-3.26131	-9.66937	-0.60341	31.7531	-14.9274	23.436	-28.8298	1.50993	-53.6295	-7.59841	14.2927
6.27669	24.9376	-32.979	37.4892	-20.3161	-12.9453	-63.8812	-0.746396	8.41173	-18.28	1.44043	-20.351	-18.0168	-0.359857	8.17058	3.80901	-2.23311	2.49288	6.27669	24.9376	-32.979	37.4892	-20.3161	-12.9453	-63.8812	-0.746396	8.41173
11.9765	25.637	-25.0392	-6.36083	-14.0029	-6.35073	-56.4754	7.87323	15.6774	-23.2669	-10.3612	-20.2078	-5.46184	-5.26096	16.842	-120.638	-5.45914	2.82923	11.9765	25.637	-25.0392	-6.36083	-14.0029	-6.35073	-56.4754	7.87323	15.6774
18.3706	22.1536	-25.7686	-21.4392	2.38702	-9.36012	-30.1399	20.4395	19.0216	-7.85706	-1.06658	-9.4178	39.0149	14.4925	2.66375	-240.576	7.20023	10.8801	18.3706	22.1536	-25.7686	-21.4392	2.38702	-9.36012	-30.1399	20.4395	19.0216
10.7706	21.6266	-22.1733	-15.5242	1.89169	-1.07543	-4.35802	14.7999	11.1032	-28.21	0.931735	-44.7605	15.0149	8.13287	2.29713	-306.744	6.07191	-6.4099	10.7706	21.6266	-22.1733	-15.5242	1.89169	-1.07543	-4.35802	14.7999	11.1032
-2.98051	11.6121	-25.6582	-11.3624	3.59017	5.70344	1.47773	17.9444	22.5154	-23.9062	-11.1179	-38.431	-1.54992	15.8587	6.90538	-300.213	15.3899	26.7822	-2.98051	11.6121	-25.6582	-11.3624	3.59017	5.70344	1.47773	17.9444	22.5154
-4.66934	-3.62131	-32.5675	-4.50125	-2.62559	1.93766	-15.5515	3.85811	3.10061	-21.6974	-18.7613	-53.5896	-21.1548	21.4194	11.056	-235.691	5.59642	-24.2659	-4.66934	-3.62131	-32.5675	-4.50125	-2.62559	1.93766	-15.5515	3.85811	3.10061
7.04408	11.6898	-31.4533	-3.68704	7.17786	-1.17274	-41.7271	6.06602	9.76625	-26.6986	-13.7853	-70.8815	-25.6158	17.7627	13.8663	-142.362	5.32815	-27.4237	7.04408	11.6898	-31.4533	-3.68704	7.17786	-1.17274	-41.7271	6.06602	9.76625
3.43235	-3.04522	-17.4155	9.70515	13.8387	-9.97082	-60.9508	-16.527	6.64257	-28.0591	-11.5148	-31.4058	2.69312	9.88823	11.4552	-48.1493	-2.40256	-11.6211	3.43235	-3.04522	-17.4155	9.70515	13.8387	-9.97082	-60.9508	-16.527	6.64257
17.9551	12.3962	-13.4682	-0.783469	12.2764	-17.9731	-70.2399	-7.35361	9.03719	-10.8836	4.96313	73.4861	16.1558	14.8619	5.03227	19.9289	1.48262	6.69864	17.9551	12.3962	-13.4682	-0.783469	12.2764	-17.9731	-70.2399	-7.35361	9.03719
26.7877	4.50524	-33.7263	-5.78882	-1.58375	0.308594	-76.9143	-6.39583	11.3498	-20.7868	-14.9831	1.20462	3.15288	-0.413043	-0.962519	41.2025	-0.022836	3.63671	26.7877	4.50524	-33.7263	-5.78882	-1.58375	0.308594	-76.9143	-6.39583	11.3498
6.90301	1.61538	-25.0551	25.7539	-10.1795	7.20438	-82.8132	2.50193	3.94274	-13.328	-0.169487	-63.5428	2.06042	-1.86714	-14.1392	17.2194	-3.7925	-1.17135	6.90301	1.61538	-25.0551	25.7539	-10.1795	7.20438	-82.8132	2.50193	3.94274
-25.4148	-9.01674	-16.7216	31.1989	-5.65166	2.36628	-78.2854	6.63916	-1.86414	-21.6893	-3.06316	-65.4617	1.8229	-24.7188	-8.17979	-28.9167	5.53184	-10.0458	-25.4148	-9.01674	-16.7216	31.1989	-5.65166	2.36628	-78.2854	6.63916	-1.86414
-56.7157	-26.0622	-28.2567	63.0668	-5.61579	-0.257879	-52.8047	7.63229	-4.47023	-1.03201	-1.10384	-21.5139	37.2699	-6.87526	8.79084	-72.1725	5.70528	0.642952	-56.7157	-26.0622	-28.2567	63.0668	-5.61579	-0.257879	-52.8047	7.63229	-4.47023
-38.0198	-22.0505	-38.0338	29.3266	-0.630001	3.84712	-5.85885	0.0432976	-10.0878	16.1673	-0.0286154	-30.2122	32.9226	6.65945	6.65658	-99.2072	1.28596	7.58338	-38.0198	-22.0505	-38.0338	29.3266	-0.630001	3.84712	-5.85885	0.0432976	-10.0878
-0.194501	-24.831	-34.7022	-22.5299	-5.81394	0.510293	53.5296	3.34027	-12.445	28.1503	9.4314	-59.4124	18.3177	8.67664	-1.53829	-106.779	12.2691	-6.46296	-0.194501	-24.831	-34.7022	-22.5299	-5.81394	0.510293	53.5296	3.34027	-12.445
5.82025	-32.8817	-35.5565	-19.2312	0.652603	-7.09351	111.474	-3.94983	-12.7111	22.6974	16.063	-48.9875	-7.17623	19.3987	-11.5553	-98.6905	-7.15189	-2.86087	5.82025	-32.8817	-35.5565	-19.2312	0.652603	-7.09351	111.474	-3.94983	-12.7111
11.0732	-15.3654	-40.0769	-3.61559	1.22033	-3.05274	151.884	3.91908	5.52572	17.4989	2.82932	-37.7893	-8.79091	29.4592	-20.8515	-81.9921	-6.71027	-17.2969	11.0732	-15.3654	-40.0769	-3.61559	1.22033	-3.05274	151.884	3.91908	5.52572
1.08493	4.57452	-36.5795	-30.1198	7.27339	4.4412	163.187	4.00494	-13.2914	26.0059	29.7756	-11.0899	5.11363	51.4174	-7.81258	-63.0166	6.65545	-25.2882	1.08493	4.57452	-36.5795	-30.1198	7.27339	4.4412	163.187	4.00494	-13.2914
-6.27251	11.7934	-39.6987	-59.7155	12.7029	5.60843	146.836	0.366138	-10.0178	19.8236	30.5789	-7.04427	-16.4859	9.34155	-20.6095	-47.0838	-8.45575	-36.5111	-6.27251	11.7934	-39.6987	-59.7155	12.7029	5.60843	146.836	0.366138	-10.0178
-3.82031	4.61327	-49.007	-58.8057	1.21858	10.2199	111.588	-5.73186	-18.581	12.2156	17.651	45.2293	-21.4539	-44.9609	-11.0669	-37.9352	5.1199	-20.5511	-3.82031	4.61327	-49.007	-58.8057	1.21858	10.2199	111.588	-5.73186	-18.581
-6.79518	-9.68867	-29.1973	-32.3182	3.83344	11.9733	61.722	-4.88151	-3.39811	-5.30436	4.66345	-14.3811	6.56723	-30.732	-7.80483	-33.3029	-7.60271	-9.05629	-6.79518	-9.68867	-29.1973	-32.3182	3.83344	11.9733	61.722	-4.88151	-3.39811
10.769	1.01632	-32.1385	-15.1342	2.16295	8.53924	3.78506	9.47412	-6.7561	-13.7946	3.45669	-8.73012	30.8976	-19.3203	-26.6704	-25.3894	-4.64868	-14.414	10.769	1.01632	-32.1385	-15.1342	2.16295	8.53924	3.78506	9.47412	-6.7561
3.05543	-0.432174	-30.3376	-0.784159	0.255127	6.37973	-43.2013	13.6091	5.27031	-9.1999	3.80791	5.38508	18.8643	3.05152	-16.4033	-11.0011	1.83975	-15.7054	3.05543	-0.432174	-30.3376	-0.784159	0.255127	6.37973	-43.2013	13.6091	5.27031
1.22347	-13.968	-33.0359	1.72606	-10.1738	11.8552	-61.9118	3.44503	13.6102	-2.15116	0.826745	-3.72077	21.1311	3.04072	-15.6898	6.09904	3.6838	-10.2636	1.22347	-13.968	-33.0359	1.72606	-10.1738	11.8552	-61.9118	3.44503	13.6102
4.82174	-0.00290845	-28.4393	15.3378	4.50852	-5.80077	-56.4298	6.80768	1.15729	-10.0761	-10.7035	-22.9606	4.92869	7.63186	-18.9325	20.842	12.7453	-8.40907	4.82174	-0.00290845	-28.4393	15.3378	4.50852	-5.80077	-56.4298	6.80768	1.15729
-4.8593	7.22374	-25.7596	56.3334	4.33937	7.74253	-45.9454	-2.74735	6.09987	3.95177	2.73911	-2.30338	9.44899	8.27173	-21.2664	31.2162	7.83341	7.29831	-4.8593	7.22374	-25.7596	56.3334	4.33937	7.74253	-45.9454	-2.74735	6.09987
-11.9549	9.37447	-17.3072	58.582	10.5463	2.91655	-41.1073	5.37638	11.286	2.27395	-15.5779	-2.07477	13.7308	8.47857	-20.1831	38.7803	5.29748	32.0361	-11.9549	9.37447	-17.3072	58.582	10.5463	2.91655	-41.1073	5.37638	11.286
-31.2532	13.1164	-18.0244	11.4524	-6.89582	0.0572936	-36.1108	-5.26111	18.5524	-6.12237	-26.6928	20.5126	-17.1039	14.6906	-3.69875	45.6263	-4.33712	10.4175	-31.2532	13.1164	-18.0244	11.4524	-6.89582	0.0572936	-36.1108	-5.26111	18.5524
-15.3124	-2.33886	-14.6582	14.8123	-18.2787	22.161	-26.5498	7.78729	-5.22731	4.5586	-6.27817	-13.5857	-41.2242	10.3144	17.0115	53.1855	-3.74322	4.87478	-15.3124	-2.33886	-14.6582	14.8123	-18.2787	22.161	-26.5498	7.78729	-5.22731
-3.74766	-0.646072	-2.74846	1.51409	-6.83372	3.88354	-10.4333	2.29118	-21.7488	13.8851	0.160864	-28.3599	-14.3846	16.4528	-7.04754	61.1316	-1.7652	14.8761	-3.74766	-0.646072	-2.74846	1.51409	-6.83372	3.88354	-10.4333	2.29118	-21.7488
1.53285	-20.0961	-18.9833	21.1512	-9.72281	-3.03887	15.3024	-4.28082	-5.12194	9.05593	16.2095	-51.9567	-1.52758	-2.64051	-12.2061	67.112	-1.27984	30.1285	1.53285	-20.0961	-18.9833	21.1512	-9.72281	-3.03887	15.3024	-4.28082	-5.12194
2.06674	-0.174595	-15.7995	12.6559	-19.7104	-11.5572	35.452	-0.0366827	-37.6934	10.2175	-19.6823	-51.1457	1.07256	0.168349	4.34179	67.9986	-4.89676	22.4782	2.06674	-0.174595	-15.7995	12.6559	-19.7104	-11.5572	35.452	-0.0366827	-37.6934
-5.34563	-16.2466	-19.0378	15.3204	-13.4931	-5.3363	18.8479	8.63106	-21.5758	-1.30546	-51.2354	-71.179	0.403663	-2.19147	10.6262	61.3874	-1.23346	11.7546	-5.34563	-16.2466	-19.0378	15.3204	-13.4931	-5.3363	18.8479	8.63106	-21.5758
2.00189	-5.73086	-14.5545	-31.7488	1.46059	-11.3651	-39.6801	7.29736	-3.10489	3.95693	-41.6505	-52.4725	-19.7096	-8.15741	-1.53159	47.117	-4.82624	8.16007	2.00189	-5.73086	-14.5545	-31.7488	1.46059	-11.3651	-39.6801	7.29736	-3.10489
6.67079	-10.2053	-30.115	-47.1504	14.0055	-3.10924	-106.235	-1.86236	14.767	14.3056	-7.06481	-34.0509	-30.5963	-9.35216	-5.33563	27.6535	-12.7398	8.5219	6.67079	-10.2053	-30.115	-47.1504	14.0055	-3.10924	-106.235	-1.86236	14.767
13.7107	12.8809	-25.2816	-28.3292	10.5428	2.20852	-145.285	-11.1494	24.9451	14.7267	15.4001	-42.4386	-3.48673	-6.08456	-2.96756	7.56211	-5.60984	10.3693	13.7107	12.8809	-25.2816	-28.3292	10.5428	2.20852	-145.285	-11.1494	24.9451
2.19431	2.12376	-26.2959	5.20804	39.6753	6.95666	-149.066	3.82819	30.0284	11.6241	43.3096	-36.3571	9.61712	3.84564	-6.6542	-9.47779	9.15758	7.35254	2.19431	2.12376	-26.2959	5.20804	39.6753	6.95666	-149.066	3.82819	30.0284
-12.699	-24.4173	-39.2029	17.1336	55.186	-3.14517	-130.446	-4.47509	33.6296	7.0859	37.4496	-8.49892	45.5143	4.65745	-14.3687	-23.0435	0.888385	19.0622	-12.699	-24.4173	-39.2029	17.1336	55.186	-3.14517	-130.446	-4.47509	33.6296
9.17294	-37.359	-13.3716	22.6397	-9.5892	8.81411	-103.099	0.273137	27.6635	7.6138	27.6726	-86.112	31.627	0.65699	-10.391	-34.7747	-3.31654	24.917	9.17294	-37.359	-13.3716	22.6397	-9.5892	8.81411	-103.099	0.273137	27.6635
16.9232	2.07327	-29.9292	6.86091	-20.8311	3.4699	-75.9368	-2.95312	-3.00572	6.70913	39.0032	-36.0077	18.0013	3.34186	-8.30637	-46.1586	2.17162	-2.46043	16.9232	2.07327	-29.9292	6.86091	-20.8311	3.4699	-75.9368	-2.95312	-3.00572
-2.62325	5.11831	-23.5539	-22.6107	-3.8756	11.0201	-53.0226	7.91445	-12.7263	5.24667	43.5187	91.6026	9.95177	20.1328	1.29573	-57.6377	2.71866	0.236634	-2.62325	5.11831	-23.5539	-22.6107	-3.8756	11.0201	-53.0226	7.91445	-12.7263
-0.919195	-0.963656	-27.3858	-24.5317	-8.42043	-0.518976	-33.1323	4.87761	-10.3785	-1.35575	22.5323	82.739	-37.8109	6.03519	-19.5668	-69.3847	-0.957465	-8.44597	-0.919195	-0.963656	-27.3858	-24.5317	-8.42043	-0.518976	-33.1323	4.87761	-10.3785
6.1947	-16.4756	-28.9835	-26.7498	-14.7105	-2.24991	-13.6343	7.7221	-20.7169	7.70964	4.56214	-97.9181	-20.1343	-15.0252	-16.3787	-81.1241	-2.41543	-5.33669	6.1947	-16.4756	-28.9835	-26.7498	-14.7105	-2.24991	-13.6343	7.7221	-20.7169
5.98345	-3.86136	-18.4595	-21.8746	-21.3477	1.14863	5.06449	10.9915	-22.6456	-7.88804	6.21793	-141.557	7.01674	-26.4584	-17.1708	-91.4855	-5.84263	-2.05613	5.98345	-3.86136	-18.4595	-21.8746	-21.3477	1.14863	5.06449	10.9915	-22.6456
5.36537	3.23285	-26.4161	-8.21986	-15.4667	6.15213	19.6114	5.20719	2.70846	6.86484	-0.166593	-153.227	12.8285	-11.7925	1.06033	-98.4545	4.24914	0.796421	5.36537	3.23285	-26.4161	-8.21986	-15.4667	6.15213	19.6114	5.20719	2.70846
-1.75276	15.1938	-17.99	4.43938	-8.91175	-1.24317	27.1028	4.49055	-22.6303	-3.88123	4.03825	-120.081	31.7898	-15.9418	4.55843	-100.852	3.48703	9.65454	-1.75276	15.1938	-17.99	4.43938	-8.91175	-1.24317	27.1028	4.49055	-22.6303
-8.89915	10.1349	-20.2337	42.9651	12.6194	5.46204	26.8717	-2.31679	-10.6666	-5.86932	17.0608	-87.3588	40.3375	10.8656	-4.84593	-98.891	-0.684224	2.36548	-8.89915	10.1349	-20.2337	42.9651	12.6194	5.46204	26.8717	-2.31679	-10.6666
9.41979	3.03514	-25.913	50.0464	13.343	3.76703	20.7404	19.3984	-1.60146	7.03749	14.3772	-56.7843	2.34351	9.79779	-3.45307	-92.8882	11.3077	0.402245	9.41979	3.03514	-25.913	50.0464	13.343	3.76703	20.7404	19.3984	-1.60146
12.2853	4.85734	-21.8532	19.2603	0.524464	-1.82105	11.6488	12.5704	16.095	2.43916	-0.962458	-6.62961	-47.2475	17.091	-7.46561	-82.4877	-5.34638	-2.27834	12.2853	4.85734	-21.8532	19.2603	0.524464	-1.82105	11.6488	12.5704	16.095
5.82706	3.50256	-31.0166	16.4898	20.6106	-1.50988	0.942912	13.2373	11.9986	7.32028	-4.19903	34.8468	-15.5495	23.2425	5.28309	-67.8576	8.27374	-13.6339	5.82706	3.50256	-31.0166	16.4898	20.6106	-1.50988	0.942912	13.2373	11.9986
1.19032	14.1367	-29.495	8.53926	17.59	-13.6849	-10.7765	-0.224854	7.85995	0.293677	-16.1656	42.0785	17.0767	-4.99296	4.37869	-50.8087	-5.34497	11.7381	1.19032	14.1367	-29.495	8.53926	17.59	-13.6849	-10.7765	-0.224854	7.85995
12.7441	17.614	-18.6696	-8.92728	21.9358	-0.432148	-21.304	-2.71036	7.29718	0.807544	-21.199	54.4256	3.46717	-26.6277	3.55304	-33.5728	-1.94019	25.2282	12.7441	17.614	-18.6696	-8.92728	21.9358	-0.432148	-21.304	-2.71036	7.29718
5.87149	29.4881	-18.6249	1.13973	20.9569	2.01371	-28.4716	-9.58502	6.26669	8.06938	-13.0425	50.2874	-17.1326	-23.0833	-0.927847	-17.5335	-1.10759	-6.15903	5.87149	29.4881	-18.6249	1.13973	20.9569	2.01371	-28.4716	-9.58502	6.26669
2.30587	20.0739	-24.083	15.36	14.8168	-4.52362	-34.4015	-6.9395	-0.126873	6.53584	10.1277	49.2342	-2.41226	-0.575583	8.79114	-3.6699	-1.62831	-14.2097	2.30587	20.0739	-24.083	15.36	14.8168	-4.52362	-34.4015	-6.9395	-0.126873
2.39526	-8.51022	-27.6779	11.3088	5.02441	-5.65032	-43.2068	-10.1973	-3.10868	-0.638914	22.1031	51.8756	-16.7494	-4.96123	-10.6581	7.9545	4.15744	-13.0257	2.39526	-8.51022	-27.6779	11.3088	5.02441	-5.65032	-43.2068	-10.1973	-3.10868
5.13045	-13.7675	-31.2073	-4.74266	-15.2266	-2.03543	-49.1519	-3.30278	-8.79016	-7.59839	8.94296	36.3601	9.57823	11.2914	-12.7253	17.8784	6.57493	-19.4775	5.13045	-13.7675	-31.2073	-4.74266	-15.2266	-2.03543	-49.1519	-3.30278	-8.79016
7.70751	-21.8318	-19.5551	9.79302	-5.70753	-5.35478	-40.8835	-1.33086	-9.4142	-2.96536	-15.4259	13.4005	3.26022	12.047	-12.375	23.5924	11.817	-4.21544	7.70751	-21.8318	-19.5551	9.79302	-5.70753	-5.35478	-40.8835	-1.33086	-9.4142
8.04548	-2.13949	-21.0651	20.1255	-17.1952	4.07496	-21.8539	-11.972	6.48498	-2.28292	-23.195	9.60762	30.3037	1.74933	-13.4102	20.2423	13.7112	11.7406	8.04548	-2.13949	-21.0651	20.1255	-17.1952	4.07496	-21.8539	-11.972	6.48498
6.14258	-1.61247	-9.57497	13.7811	-25.6087	-2.66015	-9.57391	-6.02867	-3.07576	-0.340675	-12.3495	27.2345	18.7751	1.43973	-12.5846	8.85975	-0.0805107	-12.2178	6.14258	-1.61247	-9.57497	13.7811	-25.6087	-2.66015	-9.57391	-6.02867	-3.07576
-0.923874	11.6709	-14.5498	-16.76	-24.7218	4.55939	-16.3146	-1.69068	-10.5349	1.49781	5.58267	-11.1228	-2.10945	17.6127	-3.27129	-2.28078	-8.33851	-29.384	-0.923874	11.6709	-14.5498	-16.76	-24.7218	4.55939	-16.3146	-1.69068	-10.5349
-9.03637	-6.92384	-4.31875	-37.5253	-23.6542	-1.51737	-39.4422	7.78478	-21.328	-2.51678	9.93521	-35.9942	3.77929	17.3826	-6.51352	-2.00909	-8.61252	-23.7154	-9.03637	-6.92384	-4.31875	-37.5253	-23.6542	-1.51737	-39.4422	7.78478	-21.328
-8.69881	-6.29707	-16.5378	-26.8175	4.97815	-5.86076	-65.3846	9.03166	-0.364711	1.53432	0.157221	60.0462	29.5296	10.3444	9.09287	16.2008	-4.4602	-27.3222	-8.69881	-6.29707	-16.5378	-26.8175	4.97815	-5.86076	-65.3846	9.03166	-0.364711
-4.34872	3.93036	-12.2394	-23.0546	5.72141	-3.13446	-80.5379	7.45669	3.56011	6.56482	19.3591	-10.1256	26.998	4.23396	8.57825	45.0117	-2.14279	-4.80211	-4.34872	3.93036	-12.2394	-23.0546	5.72141	-3.13446	-80.5379	7.45669	3.56011
-16.7437	7.22529	-12.4632	9.16635	4.47324	-2.44628	-81.7379	4.5078	7.46496	-9.29608	-3.73862	-76.5488	8.90996	11.202	20.7708	67.6905	12.673	4.12996	-16.7437	7.22529	-12.4632	9.16635	4.47324	-2.44628	-81.7379	4.5078	7.46496
2.54878	-9.83361	-13.5799	11.1535	25.6802	2.38441	-76.7219	-2.05778	9.05595	-20.0336	-10.1153	-92.6081	16.6681	9.19845	19.2097	74.6936	11.7364	21.6169	2.54878	-9.83361	-13.5799	11.1535	25.6802	2.38441	-76.7219	-2.05778	9.05595
4.65649	-8.5041	-15.2557	21.6405	27.01	-10.2927	-71.6974	-17.3993	14.1794	-3.73478	-3.229	-65.4533	15.7666	-23.9054	7.63443	67.0383	8.38298	32.5925	4.65649	-8.5041	-15.2557	21.6405	27.01	-10.2927	-71.6974	-17.3993	14.1794
2.36937	-7.99484	-8.19117	-11.9684	4.07505	8.46948	-64.3622	-8.13905	19.7834	-1.10776	-4.38188	-82.4526	3.51879	-25.7592	15.2104	50.0769	4.45662	27.13	2.36937	-7.99484	-8.19117	-11.9684	4.07505	8.46948	-64.3622	-8.13905	19.7834
-4.07458	-3.71115	-19.1781	-30.768	-5.92324	16.4366	-53.7084	2.87449	15.548	-20.2056	3.01492	-79.7586	6.15488	-4.83837	11.7051	30.9608	4.35801	7.45106	-4.07458	-3.71115	-19.1781	-30.768	-5.92324	16.4366	-53.7084	2.87449	15.548
-7.81697	5.19987	-22.0802	-4.06889	-16.4354	1.96097	-42.9073	-7.69855	8.72164	-9.95665	9.82715	-58.3408	-5.36191	-5.5459	8.46159	11.2922	9.31698	-11.851	-7.81697	5.19987	-22.0802	-4.06889	-16.4354	1.96097	-42.9073	-7.69855	8.72164
-5.49463	21.1529	-27.3039	-5.70237	5.68817	6.63668	-28.823	4.29462	16.7669	-2.40009	9.84563	-38.1108	-8.14955	11.1056	6.16853	-23.773	3.97859	-8.37475	-5.49463	21.1529	-27.3039	-5.70237	5.68817	6.63668	-28.823	4.29462	16.7669
-0.191122	71.812	-31.1312	-21.2791	-9.79654	-9.58077	-3.78255	-0.861181	7.77128	7.60872	2.96284	-6.30761	-13.1013	-4.60752	6.56222	-89.7556	-10.2513	-6.17141	-0.191122	71.812	-31.1312	-21.2791	-9.79654	-9.58077	-3.78255	-0.861181	7.77128
5.56531	49.514	-17.3117	-24.1896	-19.3268	-1.95382	29.1634	5.58037	14.155	11.767	12.346	-60.428	-21.5785	-1.91776	10.4234	-176.86	14.6695	-9.74981	5.56531	49.514	-17.3117	-24.1896	-19.3268	-1.95382	29.1634	5.58037	14.155
0.368845	18.9411	-26.5823	-4.3723	-21.7595	6.97952	49.5114	0.991276	4.19977	12.1141	8.44376	-35.1909	-9.79992	5.62432	3.77416	-257.81	4.34117	-5.21225	0.368845	18.9411	-26.5823	-4.3723	-21.7595	6.97952	49.5114	0.991276	4.19977
-0.0626828	-6.79132	-23.5306	21.0134	2.38948	-0.564389	41.877	0.479785	5.26514	-4.69584	16.8901	-21.0499	-4.44339	10.4931	14.3766	-307.69	-0.72657	12.3968	-0.0626828	-6.79132	-23.5306	21.0134	2.38948	-0.564389	41.877	0.479785	5.26514
-1.52288	-11.4641	-17.9251	31.7345	16.2636	0.658445	14.2669	0.380893	-3.84432	-1.03506	6.65387	4.85056	16.6418	-5.46178	18.2121	-313.819	11.3495	27.1406	-1.52288	-11.4641	-17.9251	31.7345	16.2636	0.658445	14.2669	0.380893	-3.84432
1.97737	-18.1524	-18.9977	62.9114	8.917	-7.77961	-13.0286	-1.10879	-7.24589	1.71534	-4.30958	-8.25163	18.49	8.79519	2.03925	-278.714	8.58202	18.0562	1.97737	-18.1524	-18.9977	62.9114	8.917	-7.77961	-13.0286	-1.10879	-7.24589
-0.91477	-6.80785	-14.5506	13.6589	9.98246	4.66263	-24.8622	-4.55172	-10.3479	13.7538	-13.9792	-20.7951	-35.4052	7.50945	10.9109	-214.763	-0.786726	-2.92405	-0.91477	-6.80785	-14.5506	13.6589	9.98246	4.66263	-24.8622	-4.55172	-10.3479
-6.86585	-5.40664	-22.2919	-17.3234	-1.99925	0.768254	-20.0449	-1.4551	1.37695	7.43618	-11.2527	-1.10842	-57.1545	-6.26383	34.1983	-136.712	1.99611	8.17783	-6.86585	-5.40664	-22.2919	-17.3234	-1.99925	0.768254	-20.0449	-1.4551	1.37695
1.17919	6.6122	-13.6573	-12.9335	9.72893	0.172309	-7.69131	12.733	-5.65546	-6.43069	-11.9171	-5.06419	-21.1497	2.12264	26.577	-62.1687	-5.28622	-3.09911	1.17919	6.6122	-13.6573	-12.9335	9.72893	0.172309	-7.69131	12.733	-5.65546
-4.23276	-0.676034	-22.6154	-10.3353	10.4213	-2.08357	4.59768	2.07036	6.91188	-4.02715	-12.7935	-1.99864	-2.93033	7.39	33.2321	-9.32631	-5.60824	-15.7999	-4.23276	-0.676034	-22.6154	-10.3353	10.4213	-2.08357	4.59768	2.07036	6.91188
-3.82084	19.7805	-30.5018	-5.50027	-2.47187	2.24694	12.028	3.47326	7.48792	9.16914	-8.87577	-15.6551	-3.32665	1.63056	29.0012	15.1575	-0.96821	-19.0005	-3.82084	19.7805	-30.5018	-5.50027	-2.47187	2.24694	12.028	3.47326	7.48792
1.28013	23.4504	-22.1002	4.81667	-0.0714029	-9.45777	3.31623	-1.63234	5.30226	9.67491	-12.4309	-20.5422	7.77004	-1.78991	27.4995	17.4229	13.3901	-14.4017	1.28013	23.4504	-22.1002	4.81667	-0.0714029	-9.45777	3.31623	-1.63234	5.30226
-2.96937	11.0436	-23.9441	20.4347	12.7284	-14.2929	-27.3676	-5.41494	11.8961	-4.65436	-2.38486	-22.1508	8.48718	-8.44436	17.836	2.84779	8.9306	-4.36591	-2.96937	11.0436	-23.9441	20.4347	12.7284	-14.2929	-27.3676	-5.41494	11.8961
-5.22881	-1.8365	-20.1618	7.71736	21.35	12.6083	-64.0899	9.14117	-1.17391	2.14441	-0.202059	-16.5837	-7.68409	1.6034	23.2464	-25.6578	9.39668	3.41045	-5.22881	-1.8365	-20.1618	7.71736	21.35	12.6083	-64.0899	9.14117	-1.17391
-17.8043	-7.59952	-22.8991	17.0708	14.2143	5.34318	-87.1444	3.91955	5.62985	0.467201	-10.7569	-20.9255	-18.2921	0.722422	41.3784	-55.9126	-3.40005	5.65186	-17.8043	-7.59952	-22.8991	17.0708	14.2143	5.34318	-87.1444	3.91955	5.62985
-5.17865	-0.293348	-7.14858	15.617	14.0596	3.60333	-100.684	-6.32327	11.6119	6.74672	-33.5571	-30.1752	-16.5554	3.05051	42.4528	-62.9597	-9.82922	14.9197	-5.17865	-0.293348	-7.14858	15.617	14.0596	3.60333	-100.684	-6.32327	11.6119
9.20337	-5.2706	-18.2279	6.79878	10.2087	8.11827	-121.573	-6.67647	3.73643	3.18307	-38.2471	-42.6392	-11.762	-8.84803	57.3621	-28.3163	-13.4529	11.9946	9.20337	-5.2706	-18.2279	6.79878	10.2087	8.11827	-121.573	-6.67647	3.73643
0.905162	5.01883	-11.4864	-19.3849	11.6034	4.53698	-152.751	4.49308	-19.5371	0.233324	-43.9823	-12.0277	9.37217	-3.07891	48.7938	40.1998	-4.53575	17.0311	0.905162	5.01883	-11.4864	-19.3849	11.6034	4.53698	-152.751	4.49308	-19.5371
1.5364	8.32153	-16.1883	-33.4789	16.3586	4.42359	-179.725	2.05487	-13.094	9.4366	-20.5148	-42.2337	-1.02627	-3.61668	27.0096	113.645	-9.68684	14.1224	1.5364	8.32153	-16.1883	-33.4789	16.3586	4.42359	-179.725	2.05487	-13.094
-3.25653	12.3477	-15.5223	-23.408	4.14303	4.48053	-187.295	-6.37964	-13.6838	5.06556	6.46089	-30.519	-3.77459	-5.38425	11.895	164.7	-3.45912	15.9778	-3.25653	12.3477	-15.5223	-23.408	4.14303	4.48053	-187.295	-6.37964	-13.6838
-3.40776	-16.7092	-15.7696	-0.357193	2.53698	7.74443	-158.639	5.96785	-8.66129	-3.60925	-10.3173	-10.904	14.6798	-7.41754	16.779	180.697	10.317	12.5627	-3.40776	-16.7092	-15.7696	-0.357193	2.53698	7.74443	-158.639	5.96785	-8.66129
-5.66738	-25.3758	-23.7031	24.0093	5.61872	1.77631	-74.0051	-4.66645	-8.38636	-11.2973	-7.0651	-24.1117	9.05264	-2.4834	5.5256	162.761	2.91593	-1.56312	-5.66738	-25.3758	-23.7031	24.0093	5.61872	1.77631	-74.0051	-4.66645	-8.38636
-19.6975	3.02347	-32.7394	48.4709	1.12733	1.01918	49.2199	1.24156	-3.53812	-20.1223	-9.74695	-34.6909	19.8805	23.1465	-11.9912	121.318	5.2449	-2.77241	-19.6975	3.02347	-32.7394	48.4709	1.12733	1.01918	49.2199	1.24156	-3.53812
-10.3952	1.02113	-15.8258	9.80423	5.16984	4.69218	131.037	-1.27147	2.75268	-12.1843	-0.885213	-41.8059	12.2143	7.53873	-12.7068	71.8977	3.29142	-1.10101	-10.3952	1.02113	-15.8258	9.80423	5.16984	4.69218	131.037	-1.27147	2.75268
1.10791	-5.18305	-10.9876	-54.4061	-3.41215	4.60601	102.126	-0.58568	1.53759	2.55784	8.17959	-52.6652	3.65079	-9.60415	-13.9727	29.9318	-7.09719	-10.068	1.10791	-5.18305	-10.9876	-54.4061	-3.41215	4.60601	102.126	-0.58568	1.53759
8.75811	-22.4365	-9.87551	-45.29	1.77333	4.29243	-14.7089	-0.081507	12.1872	-2.52395	21.8472	-39.7735	13.0446	-18.7414	-20.5027	4.55329	2.86909	1.35769	8.75811	-22.4365	-9.87551	-45.29	1.77333	4.29243	-14.7089	-0.081507	12.1872
0.278639	4.22215	-19.9668	-33.0854	-9.54492	-4.49995	-134.5	-1.47678	9.36459	-20.5555	19.0981	-38.8002	-10.0919	-6.39577	-16.5378	-2.61956	-9.62109	10.0209	0.278639	4.22215	-19.9668	-33.0854	-9.54492	-4.49995	-134.5	-1.47678	9.36459
-1.41703	2.44804	-25.5959	-14.5172	-33.2418	3.02981	-190.685	1.67409	10.7593	-18.601	8.24386	-22.5337	-8.63006	-2.59644	-11.8912	3.86318	-7.92623	3.43431	-1.41703	2.44804	-25.5959	-14.5172	-33.2418	3.02981	-190.685	1.67409	10.7593
-0.077637	14.3042	-29.4882	-5.33504	-26.9685	9.79078	-168.574	18.246	2.52161	-10.0244	3.64296	-28.9003	7.65707	-7.90459	-16.4127	17.1462	0.646546	-7.68307	-0.077637	14.3042	-29.4882	-5.33504	-26.9685	9.79078	-168.574	18.246	2.52161
-11.1612	-15.3373	-21.1629	3.42665	-25.414	2.89583	-90.4328	12.349	-4.73277	2.2641	-2.32204	-15.8181	8.78487	-17.7735	-22.6913	29.5983	5.84847	-5.47125	-11.1612	-15.3373	-21.1629	3.42665	-25.414	2.89583	-90.4328	12.349	-4.73277
-17.3361	-22.7997	-27.2193	20.6924	1.19422	5.77163	9.20957	-1.20602	-15.7604	9.18137	-22.8729	-6.91686	5.30388	-8.56946	-18.2951	35.9111	3.51918	-0.756355	-17.3361	-22.7997	-27.2193	20.6924	1.19422	5.77163	9.20957	-1.20602	-15.7604
-19.6579	-14.0039	-16.6644	41.4016	1.02001	-2.73456	99.2775	-13.6	-2.94165	0.242969	-18.6461	-6.98979	8.38209	14.9682	-22.9477	36.0908	4.67182	3.85057	-19.6579	-14.0039	-16.6644	41.4016	1.02001	-2.73456	99.2775	-13.6	-2.94165
-10.4161	-9.99417	-25.9389	48.2209	3.4407	12.0852	159.216	-8.65678	-8.83743	7.63671	-14.9094	-24.4979	-0.00490265	23.5805	-18.8877	32.7843	13.9135	5.61683	-10.4161	-9.99417	-25.9389	48.2209	3.4407	12.0852	159.216	-8.65678	-8.83743
4.44618	-11.5378	-15.8647	40.6063	-11.7048	-4.14073	182.01	-7.49158	-21.3254	14.2805	-18.4147	-34.4792	-20.8183	4.09301	-17.9803	29.31	6.16805	-9.77842	4.44618	-11.5378	-15.8647	40.6063	-11.7048	-4.14073	182.01	-7.49158	-21.3254
4.94917	5.66716	-18.7976	17.5946	-9.93905	-4.75312	171.879	4.21579	17.0212	12.3453	4.15038	-13.8375	-31.4042	11.7939	-9.96188	29.1168	5.09783	-8.44831	4.94917	5.66716	-18.7976	17.5946	-9.93905	-4.75312	171.879	4.21579	17.0212
0.138424	1.67965	-15.8269	-8.85715	-4.89844	-2.7202	138.819	12.2327	51.4885	11.4511	34.2135	-17.8305	-2.56603	20.0065	-21.8144	35.7049	0.502852	-14.2374	0.138424	1.67965	-15.8269	-8.85715	-4.89844	-2.7202	138.819	12.2327	51.4885
4.97127	0.57061	-21.3532	-3.29873	-12.4592	-6.32566	92.1174	8.21581	50.7783	17.7422	11.9195	-4.43332	5.37927	32.9687	-13.4425	44.3871	-3.49207	3.26988	4.97127	0.57061	-21.3532	-3.29873	-12.4592	-6.32566	92.1174	8.21581	50.7783
9.605	6.13888	-19.9263	-7.31998	2.98107	1.93902	39.507	22.7828	46.8952	0.842161	7.38461	-16.3749	16.6975	-10.8269	-3.4076	39.8334	5.38714	-1.81454	9.605	6.13888	-19.9263	-7.31998	2.98107	1.93902	39.507	22.7828	46.8952
8.99432	10.1362	-22.2704	-1.55337	16.1569	-0.880417	-12.5832	20.6505	32.0986	-3.33848	-5.20055	-31.565	43.6576	-12.1018	-2.8554	10.0244	2.99524	0.570321	8.99432	10.1362	-22.2704	-1.55337	16.1569	-0.880417	-12.5832	20.6505	32.0986
9.42786	20.4448	-26.3963	-16.0955	13.5333	-9.77842	-58.1414	23.8057	12.1542	3.22457	-13.7016	-26.9081	-2.1184	-17.6697	-11.7754	-40.6878	4.02778	-12.1132	9.42786	20.4448	-26.3963	-16.0955	13.5333	-9.77842	-58.1414	23.8057	12.1542
9.36356	18.956	-23.558	-5.38419	5.25833	5.676	-91.5421	14.3899	3.01876	-1.05072	-19.7761	-36.0769	-44.3496	0.0652775	-6.0192	-95.8904	4.45801	-13.5558	9.36356	18.956	-23.558	-5.38419	5.25833	5.676	-91.5421	14.3899	3.01876
7.05044	14.2937	-31.7138	11.6355	0.744729	7.81263	-108.954	-1.35864	-6.0927	1.01111	-3.90254	-30.3742	-29.1104	-4.42709	-4.08168	-137.769	-4.10941	-12.1377	7.05044	14.2937	-31.7138	11.6355	0.744729	7.81263	-108.954	-1.35864	-6.0927
14.9388	-3.86481	-27.93	3.94574	-1.18218	1.288	-109.875	1.15222	-10.0919	9.62769	4.81101	-16.3679	-16.3323	-1.24384	-13.9329	-156.666	-10.1842	-12.1683	14.9388	-3.86481	-27.93	3.94574	-1.18218	1.288	-109.875	1.15222	-10.0919
3.48427	11.5235	-27.2033	4.14294	-3.30873	10.4861	-96.9726	-5.25381	1.30216	1.22308	12.6821	-11.379	-27.6227	10.4264	-6.49382	-154.376	-11.8553	2.61637	3.48427	11.5235	-27.2033	4.14294	-3.30873	10.4861	-96.9726	-5.25381	1.30216
9.76164	-5.0399	-25.9003	4.26264	6.5992	4.78421	-76.0003	-6.26301	-7.57704	15.4672	2.47998	-50.3507	7.64009	0.38889	-1.9669	-141.744	-0.703934	16.3661	9.76164	-5.0399	-25.9003	4.26264	6.5992	4.78421	-76.0003	-6.26301	-7.57704
14.9826	-5.31641	-20.5854	-11.1051	6.59864	1.42768	-51.6422	-1.30328	-7.10512	24.0907	-20.0816	-46.0831	18.1482	0.794356	-11.1662	-128.807	-4.05077	2.71405	14.9826	-5.31641	-20.5854	-11.1051	6.59864	1.42768	-51.6422	-1.30328	-7.10512
11.6512	-6.70003	-29.7251	-21.9523	4.82862	4.89899	-26.3897	8.74854	2.94395	19.4796	1.37489	-43.0032	20.1558	8.18596	14.0628	-116.943	-4.81962	16.7184	11.6512	-6.70003	-29.7251	-21.9523	4.82862	4.89899	-26.3897	8.74854	2.94395
5.42465	-28.5925	-30.384	-22.6732	-4.47173	10.7885	-0.337393	7.07903	-8.02045	15.8879	1.9025	-15.6386	23.9865	-1.21436	19.83	-103.39	-12.6959	28.3538	5.42465	-28.5925	-30.384	-22.6732	-4.47173	10.7885	-0.337393	7.07903	-8.02045
-10.9993	-21.7414	-13.4766	-25.9561	4.66776	-5.36005	26.6816	-13.6826	5.45083	11.492	21.7536	-6.05364	30.5832	20.47	19.7972	-86.9893	-1.70596	14.8653	-10.9993	-21.7414	-13.4766	-25.9561	4.66776	-5.36005	26.6816	-13.6826	5.45083
3.22108	-10.4536	-19.98	-6.92937	15.6283	-11.7516	52.4881	-12.1824	7.50835	3.98902	25.1518	-38.9886	36.0957	21.8408	11.167	-69.029	-0.829723	-3.91135	3.22108	-10.4536	-19.98	-6.92937	15.6283	-11.7516	52.4881	-12.1824	7.50835
12.8647	-27.3988	-12.7999	9.38083	-8.55345	4.95071	71.3512	-13.5578	0.292561	18.2608	29.7227	-101.009	37.0025	11.0806	9.79681	-52.1704	10.0667	-8.34982	12.8647	-27.3988	-12.7999	9.38083	-8.55345	4.95071	71.3512	-13.5578	0.292561
5.67257	-23.3297	-11.9573	-5.70501	-8.75974	0.663867	78.3928	-8.88761	0.267723	0.932359	38.2697	-102.939	30.6477	8.12144	-3.26746	-42.6594	9.69768	-5.42655	5.67257	-23.3297	-11.9573	-5.70501	-8.75974	0.663867	78.3928	-8.88761	0.267723
-0.584821	-22.6912	-14.6277	1.40391	-17.3303	7.50667	72.8005	-5.39125	0.332564	5.52373	37.2912	-105.216	5.78	12.6508	4.18162	-48.1651	1.95824	12.5677	-0.584821	-22.6912	-14.6277	1.40391	-17.3303	7.50667	72.8005	-5.39125	0.332564
8.53095	-18.0982	-11.7102	2.34222	-1.83981	1.34095	55.6235	3.9191	0.635221	12.6473	30.4245	-34.6414	-6.6587	-2.49353	-1.91811	-68.9283	-2.99796	-24.9273	8.53095	-18.0982	-11.7102	2.34222	-1.83981	1.34095	55.6235	3.9191	0.635221
10.668	11.5875	-1.21668	18.8403	-2.67242	0.319003	31.3706	5.60931	-5.65521	7.18734	22.398	67.8843	14.5623	-1.98006	-6.32067	-99.4727	-2.45003	-41.4052	10.668	11.5875	-1.21668	18.8403	-2.67242	0.319003	31.3706	5.60931	-5.65521
9.52293	8.30414	-4.61076	-6.64105	3.04897	8.59727	6.27027	-16.9109	-10.2317	4.9233	27.5649	108.768	-1.53142	-7.57308	3.26557	-133.702	-2.62673	-39.8165	9.52293	8.30414	-4.61076	-6.64105	3.04897	8.59727	6.27027	-16.9109	-10.2317
6.79259	8.26897	-8.08748	15.3751	12.6056	-0.752652	-16.7503	-2.26214	4.0952	7.54487	3.04974	-20.847	-26.6986	-11.574	-0.715723	-161.002	-3.1916	-33.303	6.79259	8.26897	-8.08748	15.3751	12.6056	-0.752652	-16.7503	-2.26214	4.0952
9.03433	26.3157	-18.5068	24.8428	5.50125	-8.12588	-38.8859	0.373429	7.56758	-12.0534	7.29348	-54.43	-31.7958	-8.95846	8.6846	-169.597	-1.94165	9.08778	9.03433	26.3157	-18.5068	24.8428	5.50125	-8.12588	-38.8859	0.373429	7.56758
16.9872	5.29822	-7.97338	-2.64562	7.10293	3.77216	-62.8668	5.14266	6.64356	2.19367	-20.0284	-49.7853	-10.2955	9.43856	-0.709395	-157.524	-15.027	52.0257	16.9872	5.29822	-7.97338	-2.64562	7.10293	3.77216	-62.8668	5.14266	6.64356
-3.85553	-1.25109	-16.715	9.92344	2.33099	3.80122	-90.1264	4.88719	11.8551	0.793757	-16.2718	-46.9128	1.74624	24.0937	-3.15772	-129.257	-8.33141	9.9142	-3.85553	-1.25109	-16.715	9.92344	2.33099	3.80122	-90.1264	4.88719	11.8551
-7.51923	-20.8824	-21.8821	-2.93953	22.2821	1.39373	-118.02	0.480148	20.1889	-3.0202	1.67347	-26.2476	16.8851	21.1571	7.1993	-88.2398	-1.56507	9.58828	-7.51923	-20.8824	-21.8821	-2.93953	22.2821	1.39373	-118.02	0.480148	20.1889
-0.287771	-24.6666	-20.9203	1.96321	17.4134	6.43735	-140.608	5.04318	6.03329	-5.53089	-17.5204	-5.67759	4.82074	46.4178	1.66106	-48.498	2.42255	15.4701	-0.287771	-24.6666	-20.9203	1.96321	17.4134	6.43735	-140.608	5.04318	6.03329
-1.03916	-0.211148	-16.8632	-5.26736	11.0649	0.431058	-151.839	-0.523133	-0.943335	-8.6756	-13.2045	4.63192	12.1459	-10.4386	15.4471	-35.3719	-5.82469	7.96784	-1.03916	-0.211148	-16.8632	-5.26736	11.0649	0.431058	-151.839	-0.523133	-0.943335
-6.04322	3.41445	-24.3022	-12.9131	13.1651	-1.5309	-149.808	-2.91399	-18.0796	-4.5839	-1.3077	25.3678	-14.1148	-40.6524	15.3174	-55.9467	8.843	-28.0544	-6.04322	3.41445	-24.3022	-12.9131	13.1651	-1.5309	-149.808	-2.91399	-18.0796
-12.7447	8.86745	-15.4257	3.70924	7.90307	-1.17182	-137.117	1.85881	-24.0111	-6.31403	-16.6325	29.4738	-5.7535	-42.4131	13.6142	-88.7141	7.74999	-0.623416	-12.7447	8.86745	-15.4257	3.70924	7.90307	-1.17182	-137.117	1.85881	-24.0111
-5.58038	14.362	-25.9761	1.93121	-0.174436	-4.82838	-117.35	-4.28831	-27.8767	-5.07257	-15.8461	24.3758	59.1872	-31.7192	12.8706	-103.006	14.4047	-5.8147	-5.58038	14.362	-25.9761	1.93121	-0.174436	-4.82838	-117.35	-4.28831	-27.8767
0.108816	25.3273	-27.5747	2.30605	-0.0657891	-7.89237	-92.3323	-2.19832	1.12449	-4.38352	8.19305	45.9844	57.5485	-28.995	17.5294	-77.8905	1.39374	4.8291	0.108816	25.3273	-27.5747	2.30605	-0.0657891	-7.89237	-92.3323	-2.19832	1.12449
0.63049	26.0383	-18.6251	7.03358	-4.68846	1.97478	-61.8856	5.06838	11.2243	-13.8745	1.69385	73.6861	-33.8426	6.32188	11.3523	-10.7073	-3.25182	21.9276	0.63049	26.0383	-18.6251	7.03358	-4.68846	1.97478	-61.8856	5.06838	11.2243
-5.81142	12.4419	-18.0704	44.6615	-17.6613	-2.55079	-25.6093	5.02584	28.1308	1.02134	-4.21674	-53.512	-51.0519	18.7385	12.7246	82.1202	-9.35109	32.4887	-5.81142	12.4419	-18.0704	44.6615	-17.6613	-2.55079	-25.6093	5.02584	28.1308
-3.71134	17.3809	-27.6796	18.6242	-3.18899	-1.08193	15.0487	11.6278	18.4954	-0.737076	-1.64556	-73.0117	-34.3815	17.7776	11.7462	171.932	-2.6731	11.0606	-3.71134	17.3809	-27.6796	18.6242	-3.18899	-1.08193	15.0487	11.6278	18.4954
-9.20702	37.5714	-17.8567	-2.94097	1.13642	-1.97368	58.0643	-0.419354	7.09513	-3.19518	8.16441	-25.442	-31.5677	12.1274	14.2377	231.39	5.61692	2.79773	-9.20702	37.5714	-17.8567	-2.94097	1.13642	-1.97368	58.0643	-0.419354	7.09513
7.1672	20.8866	-24.4349	28.6087	8.05475	1.481	99.1425	8.19891	6.26534	-8.68033	6.14075	59.0825	-8.84945	8.35174	-2.86281	246.951	-12.118	-1.5828	7.1672	20.8866	-24.4349	28.6087	8.05475	1.481	99.1425	8.19891	6.26534
4.70653	3.9863	-24.4936	32.9115	-7.36923	-0.326226	130.526	-12.406	-15.1724	2.51151	9.04806	38.3162	7.77381	14.3201	-2.66466	221.663	13.8863	-6.96037	4.70653	3.9863	-24.4936	32.9115	-7.36923	-0.326226	130.526	-12.406	-15.1724
-4.70788	-3.51231	-21.0843	-2.72206	-8.22312	-7.38279	147.759	-0.262179	-11.8836	-2.60963	1.93103	-43.4045	21.9755	19.518	0.449556	169.369	7.83561	-31.9944	-4.70788	-3.51231	-21.0843	-2.72206	-8.22312	-7.38279	147.759	-0.262179	-11.8836
-1.11386	1.40249	-19.9089	-30.0752	-13.4132	-6.95174	157.633	4.63215	-14.3084	2.43314	11.7711	-71.4949	16.3566	17.3898	-1.05918	108.371	11.0121	-23.6506	-1.11386	1.40249	-19.9089	-30.0752	-13.4132	-6.95174	157.633	4.63215	-14.3084
-15.6786	-0.417042	-23.6421	3.13538	-8.81493	7.48116	169.126	5.02829	-21.9038	5.95455	2.21512	-121.318	21.9451	4.482	-3.05332	53.8383	7.40198	-18.7747	-15.6786	-0.417042	-23.6421	3.13538	-8.81493	7.48116	169.126	5.02829	-21.9038
-29.673	-10.0416	-27.5844	1.60369	-13.2294	8.79427	180.909	12.8802	-28.479	7.84062	5.48357	-86.3624	20.3901	18.3487	-10.0585	12.673	10.8101	-12.4698	-29.673	-10.0416	-27.5844	1.60369	-13.2294	8.79427	180.909	12.8802	-28.479
-26.8327	-23.9794	-32.5728	-10.8275	-1.75211	6.70562	184.45	10.413	-18.9501	-10.2572	5.51858	-52.061	29.6241	0.721422	-16.4874	-16.0361	4.57864	-0.986198	-26.8327	-23.9794	-32.5728	-10.8275	-1.75211	6.70562	184.45	10.413	-18.9501
-11.5986	-27.7926	-15.7809	-0.351613	-9.6941	3.35775	172.467	-3.64084	-6.77808	1.20718	18.9088	-3.81184	18.6396	-2.05419	-9.49765	-37.9612	3.11039	-12.4309	-11.5986	-27.7926	-15.7809	-0.351613	-9.6941	3.35775	172.467	-3.64084	-6.77808
-11.8807	-17.9036	-23.6887	-2.75936	-6.19449	8.30834	142.221	-7.15484	-5.80873	-1.12348	15.0647	119.602	3.92328	0.598641	-9.32595	-58.6222	-6.17981	0.0707067	-11.8807	-17.9036	-23.6887	-2.75936	-6.19449	8.30834	142.221	-7.15484	-5.80873
6.40043	-5.88221	-34.58	-2.20176	12.66	-4.13265	96.5886	0.0137223	-5.46401	-4.37878	-3.41616	-1.10635	9.73971	-13.3212	0.893142	-80.1315	-3.68443	17.033	6.40043	-5.88221	-34.58	-2.20176	12.66	-4.13265	96.5886	0.0137223	-5.46401
8.18549	5.28751	-27.2491	6.32573	11.245	19.7995	42.7286	-4.30363	-14.1492	-0.757403	-6.91574	-160.559	3.14594	-25.5278	-22.0469	-101.12	-2.76676	-0.629882	8.18549	5.28751	-27.2491	6.32573	11.245	19.7995	42.7286	-4.30363	-14.1492
3.47939	22.4701	-12.9872	-3.66912	8.68783	7.19048	-11.4344	-1.52801	1.40948	-8.05286	-7.76158	-108.851	-11.4683	-20.4004	-8.82155	-119.669	-5.76115	-30.7881	3.47939	22.4701	-12.9872	-3.66912	8.68783	7.19048	-11.4344	-1.52801	1.40948
-6.95065	14.9323	-31.3082	18.0984	14.0904	1.67498	-59.6342	-9.31366	-2.09133	-5.52279	-7.2388	-54.8163	-45.2452	-12.2706	-5.1166	-133.796	-4.65854	0.947452	-6.95065	14.9323	-31.3082	18.0984	14.0904	1.67498	-59.6342	-9.31366	-2.09133
22.7024	28.6661	-3.45353	27.9336	11.3684	-10.8914	-97.6107	-3.57765	2.52118	-3.76076	7.06502	5.23748	-41.1654	-15.5922	-18.6952	-141.928	0.391983	15.8852	22.7024	28.6661	-3.45353	27.9336	11.3684	-10.8914	-97.6107	-3.57765	2.52118
7.79549	15.2936	-35.9207	-2.81596	11.5224	-5.27487	-122.825	5.86566	9.56214	4.0778	7.78958	78.9022	-11.6569	-16.2296	-11.0805	-143.516	-6.76813	53.6853	7.79549	15.2936	-35.9207	-2.81596	11.5224	-5.27487	-122.825	5.86566	9.56214
-9.95138	2.95798	-9.95059	-9.9593	22.3738	1.8107	-134.252	1.92783	-5.74722	-8.77871	18.3447	74.9054	-16.9461	-9.65671	-20.5482	-139.324	-5.82813	23.2682	-9.95138	2.95798	-9.95059	-9.9593	22.3738	1.8107	-134.252	1.92783	-5.74722
-16.2279	3.53619	-5.18968	-26.5336	-6.69728	-1.73329	-133.513	-22.7224	-13.274	-0.0885839	-24.764	-50.4483	5.31154	-5.63425	-12.7482	-130.445	0.832796	13.5126	-16.2279	3.53619	-5.18968	-26.5336	-6.69728	-1.73329	-133.513	-22.7224	-13.274
-3.88876	10.044	-25.295	-16.9703	-10.4075	-4.10346	-125.042	-12.849	-26.6599	-6.53311	-10.2599	-84.1859	13.1225	6.82696	-23.9462	-118.182	14.5531	0.378345	-3.88876	10.044	-25.295	-16.9703	-10.4075	-4.10346	-125.042	-12.849	-26.6599
5.69349	2.80685	-21.7987	-10.3021	-3.06438	13.0945	-113.432	-3.11886	-23.7501	-3.59617	-16.5026	-65.2291	7.82293	2.112	-23.6326	-103.221	6.89121	19.2437	5.69349	2.80685	-21.7987	-10.3021	-3.06438	13.0945	-113.432	-3.11886	-23.7501
4.20279	5.94883	-31.3376	8.64816	4.84009	15.617	-101.418	1.45087	-23.9731	5.04073	-5.45359	-31.8704	-9.19471	3.59479	-19.8359	-85.4992	5.89906	-5.84147	4.20279	5.94883	-31.3376	8.64816	4.84009	15.617	-101.418	1.45087	-23.9731
20.846	-20.1591	-26.5724	0.431076	-12.1569	18.5149	-88.9739	10.9884	-14.1427	-5.82431	-6.44637	-23.5084	-2.47416	5.73677	-23.8514	-64.9641	8.31469	-7.32966	20.846	-20.1591	-26.5724	0.431076	-12.1569	18.5149	-88.9739	10.9884	-14.1427
3.01515	6.41872	-25.7545	24.2027	-3.68491	6.68075	-75.3425	14.1086	18.381	-1.69867	-10.934	6.36826	4.24487	-1.00369	-17.5666	-42.4586	8.353	23.3603	3.01515	6.41872	-25.7545	24.2027	-3.68491	6.68075	-75.3425	14.1086	18.381
16.7713	9.23463	-25.3968	5.53816	-2.93836	13.2168	-60.3752	13.1413	-6.82898	-4.8278	-15.6219	24.8678	19.8975	-0.864599	-35.2717	-19.4972	12.0089	37.804	16.7713	9.23463	-25.3968	5.53816	-2.93836	13.2168	-60.3752	13.1413	-6.82898
17.4213	0.500417	-27.2373	-12.963	-10.6041	1.10784	-44.774	8.37873	-10.1329	12.9801	-7.21272	31.636	14.09	7.13764	-32.2955	1.51504	9.59478	27.3798	17.4213	0.500417	-27.2373	-12.963	-10.6041	1.10784	-44.774	8.37873	-10.1329
26.0792	-3.3338	-20.9933	-40.5383	-1.66249	0.59123	-29.9881	-9.18566	6.44685	-10.2987	-5.79718	40.6082	15.453	43.8637	-3.52569	18.2501	12.7018	16.4981	26.0792	-3.3338	-20.9933	-40.5383	-1.66249	0.59123	-29.9881	-9.18566	6.44685
7.17511	4.54715	-22.2193	-35.2015	-4.66375	-3.18959	-17.4971	-2.09228	21.9284	-9.39549	15.667	15.365	19.0737	8.50557	-12.7727	28.6639	12.0279	22.1805	7.17511	4.54715	-22.2193	-35.2015	-4.66375	-3.18959	-17.4971	-2.09228	21.9284
-9.31242	11.4163	-27.3615	-22.0916	4.73382	-6.21626	-8.38689	-1.25213	42.9208	-0.477979	19.8877	29.9384	18.5721	-32.3354	-35.265	31.9069	4.20546	13.4286	-9.31242	11.4163	-27.3615	-22.0916	4.73382	-6.21626	-8.38689	-1.25213	42.9208
-24.9859	14.3088	-30.0746	-6.5425	-3.56693	-5.17912	-2.50125	-1.51625	35.3173	0.471497	11.0657	15.4174	6.71958	-29.7246	-34.2513	28.7157	5.67557	21.0116	-24.9859	14.3088	-30.0746	-6.5425	-3.56693	-5.17912	-2.50125	-1.51625	35.3173
-22.5477	9.26703	-29.3244	2.71773	-2.98814	-12.5631	0.667268	-7.25987	25.5563	-2.58595	-1.21734	0.897255	6.23123	-20.9146	-31.9356	20.7076	-4.32489	-2.96287	-22.5477	9.26703	-29.3244	2.71773	-2.98814	-12.5631	0.667268	-7.25987	25.5563
-17.2399	22.7363	-26.7441	7.59436	10.341	-13.7896	1.88552	1.16379	-1.81822	4.96831	12.4918	-21.3601	-11.2162	3.78723	-15.1514	9.90415	-9.64302	3.06353	-17.2399	22.7363	-26.7441	7.59436	10.341	-13.7896	1.88552	1.16379	-1.81822
-5.57033	19.6466	-26.9963	19.6586	18.6058	-6.58972	1.13705	6.18547	-14.4285	9.09225	35.6474	-37.5936	-9.84994	-2.065	-17.7279	-2.35904	-1.5991	10.1298	-5.57033	19.6466	-26.9963	19.6586	18.6058	-6.58972	1.13705	6.18547	-14.4285
4.59657	6.75702	-23.313	17.2528	2.12801	-6.76903	-2.17105	11.8605	-9.63627	-11.3132	4.51458	-25.0049	-14.8732	-2.30843	-21.0225	-14.3469	-4.24728	10.9605	4.59657	6.75702	-23.313	17.2528	2.12801	-6.76903	-2.17105	11.8605	-9.63627
10.98	-3.46323	-23.3022	9.72464	8.85749	-20.3187	-8.29697	16.2807	-23.0385	-2.03111	-27.1364	-29.59	-14.9407	30.9319	1.27817	-24.5253	-6.41639	15.313	10.98	-3.46323	-23.3022	9.72464	8.85749	-20.3187	-8.29697	16.2807	-23.0385
-3.54608	-22.1664	-28.789	0.92806	7.93111	-4.90598	-15.7297	10.3244	-22.1715	4.38582	-32.5598	-26.3712	-24.0541	41.1555	-51.2223	-32.3745	-11.4079	-13.3355	-3.54608	-22.1664	-28.789	0.92806	7.93111	-4.90598	-15.7297	10.3244	-22.1715
-1.00887	-8.83907	-30.8522	1.46531	7.98973	1.03314	-22.2528	3.77037	-9.57105	11.5988	-12.2717	-47.7945	-13.3284	-0.762465	-34.9007	-38.6674	-13.364	-7.51885	-1.00887	-8.83907	-30.8522	1.46531	7.98973	1.03314	-22.2528	3.77037	-9.57105
7.40247	5.63931	-27.0603	24.5409	14.4599	-1.78923	-26.6731	-0.177269	-14.1391	-5.91005	-2.23501	-51.948	-16.8179	-8.28219	7.10188	-44.3081	-9.80294	-7.56496	7.40247	5.63931	-27.0603	24.5409	14.4599	-1.78923	-26.6731	-0.177269	-14.1391
1.29005	16.1228	-15.1941	15.7918	23.6878	-4.8802	-29.3882	-3.74214	-22.3252	-2.80578	0.416322	-45.6102	-16.1091	-0.555311	18.1315	-49.6656	2.49083	-6.12686	1.29005	16.1228	-15.1941	15.7918	23.6878	-4.8802	-29.3882	-3.74214	-22.3252
0.0594831	17.4751	-22.3475	13.1398	14.6703	-10.5766	-30.2523	-4.47604	-20.053	-2.0119	25.3671	-50.3652	18.6135	4.91221	-4.65285	-55.0795	-8.86391	-5.01942	0.0594831	17.4751	-22.3475	13.1398	14.6703	-10.5766	-30.2523	-4.47604	-20.053
-5.14852	5.91274	-20.4546	-5.26284	-3.46712	7.65826	-29.6068	0.0413153	-17.6851	4.68971	28.9528	-38.4569	-0.244751	10.2994	28.4239	-60.7593	-1.95362	4.73197	-5.14852	5.91274	-20.4546	-5.26284	-3.46712	7.65826	-29.6068	0.0413153	-17.6851
-2.2359	-20.8105	-32.0547	-22.7795	-27.0309	-1.88842	-29.0924	-2.14666	-16.7369	-7.20802	32.9702	-26.4934	-4.18883	14.4949	55.169	-67.1857	-19.743	10.4133	-2.2359	-20.8105	-32.0547	-22.7795	-27.0309	-1.88842	-29.0924	-2.14666	-16.7369
-4.70715	-33.0015	-14.8304	-21.1002	-17.3861	-5.6904	-29.1495	1.68081	-14.2227	3.61598	42.3075	-20.1531	11.5099	16.9368	61.7212	-74.3454	-6.43778	7.90075	-4.70715	-33.0015	-14.8304	-21.1002	-17.3861	-5.6904	-29.1495	1.68081	-14.2227
2.40185	-20.9804	-27.9796	13.0854	-22.9604	4.37368	-30.3087	9.42395	-17.4346	11.4312	52.714	-5.35682	-12.412	17.4131	44.5097	-81.6371	-4.2367	20.4678	2.40185	-20.9804	-27.9796	13.0854	-22.9604	4.37368	-30.3087	9.42395	-17.4346
5.61593	-0.157275	-23.0738	8.15906	-10.056	7.24849	-33.7039	5.5103	-6.778	4.48297	34.5578	-13.5448	-19.6596	22.5772	40.2675	-88.4542	4.3511	25.2143	5.61593	-0.157275	-23.0738	8.15906	-10.056	7.24849	-33.7039	5.5103	-6.778
5.18379	26.0404	-16.4999	-1.47388	-8.43717	-0.73842	-39.7902	-3.18889	15.7288	13.7835	25.6236	-47.2056	-11.7799	24.6901	46.6333	-93.8091	7.58385	26.1392	5.18379	26.0404	-16.4999	-1.47388	-8.43717	-0.73842	-39.7902	-3.18889	15.7288
3.69684	37.3257	-10.3226	6.77338	6.68991	4.69877	-47.5545	6.11658	14.4542	10.4151	9.87703	-62.6449	4.15704	6.68792	53.2092	-96.8117	1.04211	15.6063	3.69684	37.3257	-10.3226	6.77338	6.68991	4.69877	-47.5545	6.11658	14.4542
6.46169	18.1044	-19.694	-3.56188	5.14054	0.235996	-55.5125	15.3071	5.68269	-27.2011	-6.20488	2.42965	11.1204	3.8016	24.0171	-96.5035	3.35225	9.17422	6.46169	18.1044	-19.694	-3.56188	5.14054	0.235996	-55.5125	15.3071	5.68269
7.9167	32.5254	-20.0272	-20.4147	17.8822	0.401336	-62.2837	12.2648	-6.03838	17.7487	-12.5363	-35.8092	-19.0348	-3.76175	20.2216	-92.4501	-13.9536	-1.30072	7.9167	32.5254	-20.0272	-20.4147	17.8822	0.401336	-62.2837	12.2648	-6.03838
2.82536	11.8332	-33.3325	-58.1868	9.2451	2.76803	-67.2901	-3.17622	-2.44857	13.4534	-17.9131	-34.0755	-9.29432	-12.6232	14.7643	-84.9723	-4.32376	-17.2483	2.82536	11.8332	-33.3325	-58.1868	9.2451	2.76803	-67.2901	-3.17622	-2.44857
1.99885	4.38241	-15.7944	-37.9525	13.4644	-1.13778	-69.3632	5.6971	13.5036	16.2736	-8.0817	22.9502	-3.31194	-6.84565	12.1821	-76.3727	8.44193	-10.9302	1.99885	4.38241	-15.7944	-37.9525	13.4644	-1.13778	-69.3632	5.6971	13.5036
4.15506	9.27955	-18.3626	32.3272	10.5996	11.277	-67.7101	4.07251	10.8162	12.6296	3.37194	-8.45602	13.9296	-9.05694	-1.33125	-68.482	1.80793	0.993661	4.15506	9.27955	-18.3626	32.3272	10.5996	11.277	-67.7101	4.07251	10.8162
-7.7874	-0.304738	-29.6068	68.5639	10.7887	1.8031	-62.6718	4.62882	18.7386	6.02779	-19.4306	-62.3618	14.8834	-7.81091	-18.2162	-62.7652	0.976407	0.702372	-7.7874	-0.304738	-29.6068	68.5639	10.7887	1.8031	-62.6718	4.62882	18.7386
-1.37085	-1.7561	-27.4405	11.4084	15.0967	10.4614	-55.6552	-5.56601	20.0979	8.89238	-4.18558	-69.2492	16.4734	-13.5149	-42.2115	-59.3859	11.4878	5.77388	-1.37085	-1.7561	-27.4405	11.4084	15.0967	10.4614	-55.6552	-5.56601	20.0979
6.07065	-24.755	-25.5368	-33.0141	4.42319	-4.45175	-48.4047	-3.47912	24.8089	-1.54777	58.7369	-34.6932	18.047	-27.9145	-49.3691	-57.3239	36.9701	1.47133	6.07065	-24.755	-25.5368	-33.0141	4.42319	-4.45175	-48.4047	-3.47912	24.8089
6.85992	-9.4335	-23.987	-45.9603	13.4024	2.73256	-41.6639	2.80577	12.9428	-7.92264	58.7593	-11.2274	10.4283	-4.09894	-34.7225	-54.384	26.4472	-1.90439	6.85992	-9.4335	-23.987	-45.9603	13.4024	2.73256	-41.6639	2.80577	12.9428
-3.58863	-2.53425	-19.2392	-7.40029	-4.35013	-6.38802	-35.6208	-3.689	12.2643	-14.2249	8.35731	-7.71036	18.2922	-13.6717	-13.4884	-49.252	20.4969	-26.3264	-3.58863	-2.53425	-19.2392	-7.40029	-4.35013	-6.38802	-35.6208	-3.689	12.2643
-0.599985	-13.1136	-13.3748	2.01458	-31.2812	5.65675	-29.3482	2.09118	21.5286	-16.9777	-49.6595	-33.1967	29.6514	-19.937	16.2293	-43.2982	3.98143	-38.4181	-0.599985	-13.1136	-13.3748	2.01458	-31.2812	5.65675	-29.3482	2.09118	21.5286
2.27201	-11.2199	-24.02	9.67837	-9.51417	1.81144	-23.0097	12.3445	26.3035	-13.6295	-69.6014	-14.5827	22.5903	-5.72091	-1.50449	-40.7244	-9.10804	-29.3481	2.27201	-11.2199	-24.02	9.67837	-9.51417	1.81144	-23.0097	12.3445	26.3035
4.30977	-13.9426	-25.5922	16.4558	29.9668	-12.2595	-17.2672	15.7052	25.2096	-0.674889	-73.3949	-16.3158	15.7775	-2.95737	-92.3315	-45.989	-10.8096	-12.6046	4.30977	-13.9426	-25.5922	16.4558	29.9668	-12.2595	-17.2672	15.7052	25.2096
5.24175	-11.3062	-25.4253	39.2924	-5.7909	5.73079	-12.9563	7.68228	32.256	6.14405	-57.1775	-10.8112	14.6517	2.58739	-144.455	-58.8935	-4.53595	-23.2908	5.24175	-11.3062	-25.4253	39.2924	-5.7909	5.73079	-12.9563	7.68228	32.256
0.768082	-20.1697	-33.3834	38.2967	-42.53	3.21026	-10.0792	7.22994	22.15	5.30085	-22.2477	-7.87271	-1.00395	-0.0430109	-116.83	-74.9845	8.05876	-10.3491	0.768082	-20.1697	-33.3834	38.2967	-42.53	3.21026	-10.0792	7.22994	22.15
-8.99722	6.53474	-15.6255	61.4244	-28.7528	-3.40452	-8.12237	3.4742	11.8291	11.3178	6.04656	-16.0705	-17.3978	-5.81803	-59.4613	-87.3241	7.70414	-8.24004	-8.99722	6.53474	-15.6255	61.4244	-28.7528	-3.40452	-8.12237	3.4742	11.8291
-15.2544	-12.6764	-19.1938	38.8133	-10.6921	2.97847	-5.86851	-8.0235	3.12231	-0.991038	30.7608	-6.04444	1.23441	18.4666	-9.70317	-91.7932	6.0135	-1.19269	-15.2544	-12.6764	-19.1938	38.8133	-10.6921	2.97847	-5.86851	-8.0235	3.12231
-15.2532	-14.1944	-19.5354	29.5148	1.74012	0.714145	-2.49532	-7.44896	-9.52526	17.9947	26.1086	-13.4337	12.3473	13.3697	98.9758	-88.1882	12.094	7.09868	-15.2532	-14.1944	-19.5354	29.5148	1.74012	0.714145	-2.49532	-7.44896	-9.52526
-4.55436	-16.7788	-14.6044	-22.9579	12.7077	-3.4435	1.17828	-12.9513	-19.0493	6.06061	32.6356	-11.5276	-2.97681	-11.5686	66.5859	-78.4726	21.9561	7.54471	-4.55436	-16.7788	-14.6044	-22.9579	12.7077	-3.4435	1.17828	-12.9513	-19.0493
-2.29957	-7.11217	-13.3794	-64.3587	24.117	2.49338	2.65609	7.00579	-10.475	-9.33828	18.2837	-25.3333	-23.0371	-11.9515	16.3106	-65.6963	17.2224	12.383	-2.29957	-7.11217	-13.3794	-64.3587	24.117	2.49338	2.65609	7.00579	-10.475
7.86605	-8.46009	-19.8762	-32.8967	24.1451	-4.96469	0.351495	-3.88903	-7.10227	-3.93531	5.79781	-0.987051	-9.04936	1.65065	30.6561	-52.9845	17.8601	11.3	7.86605	-8.46009	-19.8762	-32.8967	24.1451	-4.96469	0.351495	-3.88903	-7.10227
-11.5412	2.40271	-20.6275	-8.29913	26.4216	13.1601	-5.38283	4.6027	0.886129	17.7229	7.71617	-37.5292	6.53235	2.40974	72.6194	-42.2868	-21.851	2.24862	-11.5412	2.40271	-20.6275	-8.29913	26.4216	13.1601	-5.38283	4.6027	0.886129
-18.0047	-5.08252	-18.3069	-17.8336	14.6503	-1.13516	-12.0172	0.220466	8.85977	-14.0289	-3.23832	-4.72628	0.99441	10.593	127.259	-33.6443	1.76535	-2.20091	-18.0047	-5.08252	-18.3069	-17.8336	14.6503	-1.13516	-12.0172	0.220466	8.85977
-10.2186	2.19331	-25.4561	-15.4382	9.49046	9.06275	-16.7559	0.533486	10.6547	-29.0596	3.35854	1.03476	1.48772	27.0652	141.854	-25.7378	2.11276	3.23704	-10.2186	2.19331	-25.4561	-15.4382	9.49046	9.06275	-16.7559	0.533486	10.6547
-7.21653	-3.54751	-25.5847	4.16767	7.81265	3.23341	-17.9127	-0.334625	17.8851	1.0182	-8.61289	-66.0073	-10.4744	16.8962	148.098	-17.7045	-3.30816	3.69572	-7.21653	-3.54751	-25.5847	4.16767	7.81265	3.23341	-17.9127	-0.334625	17.8851
-0.498863	4.44251	-32.5989	24.3133	0.842881	-0.75602	-15.7626	-8.34037	19.5667	34.2627	-18.688	-43.1374	-12.1796	-11.0948	125.99	-9.67298	-8.30133	0.0456994	-0.498863	4.44251	-32.5989	24.3133	0.842881	-0.75602	-15.7626	-8.34037	19.5667
-1.66175	0.343588	-25.7808	30.7639	-19.3878	-4.7611	-12.8858	-12.8397	26.1931	40.2369	-17.0704	-14.5519	-16.6497	-9.6432	90.0179	-2.44295	-11.4343	1.70486	-1.66175	0.343588	-25.7808	30.7639	-19.3878	-4.7611	-12.8858	-12.8397	26.1931
0.0299031	1.53992	-19.4644	29.3924	-3.12816	-7.8147	-12.0586	-7.54863	9.55076	38.0527	-9.84007	-20.6608	-2.31113	-5.97007	77.3737	2.89072	-0.681022	-1.09488	0.0299031	1.53992	-19.4644	29.3924	-3.12816	-7.8147	-12.0586	-7.54863	9.55076
-11.4011	-6.55313	-14.1661	34.2864	-6.51478	-11.2967	-16.0843	-3.41078	26.4318	33.1314	-26.3382	-33.0401	-18.5018	4.94166	28.8282	6.75196	-5.3109	6.22934	-11.4011	-6.55313	-14.1661	34.2864	-6.51478	-11.2967	-16.0843	-3.41078	26.4318
-5.00331	-7.04152	-27.8163	13.8272	-5.20547	2.9274	-24.7071	-3.81166	15.8318	6.77351	-8.07324	-15.4734	-18.5698	10.284	61.6534	9.74295	-2.63222	-10.2874	-5.00331	-7.04152	-27.8163	13.8272	-5.20547	2.9274	-24.7071	-3.81166	15.8318
-15.8009	3.22655	-29.5403	-19.3201	-7.0572	0.797896	-34.9202	0.46791	9.67777	-12.6424	-10.3747	-40.9107	-7.07762	21.695	52.1995	10.8319	13.0143	-5.90862	-15.8009	3.22655	-29.5403	-19.3201	-7.0572	0.797896	-34.9202	0.46791	9.67777
-3.26137	3.29961	-27.8382	-5.05846	-13.3607	6.64191	-42.6303	-2.27301	10.4381	-40.9877	-8.38111	-39.5629	9.40881	4.32866	-38.0171	8.69633	14.3758	-2.78777	-3.26137	3.29961	-27.8382	-5.05846	-13.3607	6.64191	-42.6303	-2.27301	10.4381
16.1912	3.6494	-31.8139	-21.6085	1.48735	-0.344871	-45.7441	5.5409	-4.17113	-30.8174	-6.39079	-23.0486	17.6178	3.52529	-151.23	1.98464	22.9791	4.1014	16.1912	3.6494	-31.8139	-21.6085	1.48735	-0.344871	-45.7441	5.5409	-4.17113
8.25731	4.19456	-43.6002	-47.2898	-3.55019	4.98333	-44.5299	6.35914	7.21174	-37.5232	5.19732	-19.9661	12.6665	-1.42996	-170.565	-9.83	5.29409	6.09174	8.25731	4.19456	-43.6002	-47.2898	-3.55019	4.98333	-44.5299	6.35914	7.21174
17.4108	8.13618	-24.3199	-35.0984	-13.5367	1.51197	-40.9409	3.28728	1.90447	-38.2228	6.83106	-29.6211	6.52877	4.49722	-128.779	-24.6368	6.41303	8.13122	17.4108	8.13618	-24.3199	-35.0984	-13.5367	1.51197	-40.9409	3.28728	1.90447
20.797	1.02575	14.9424	-25.9972	-16.7297	3.18179	-37.1736	5.43102	-15.2064	-38.1684	8.14122	21.6438	15.5631	-5.95422	-4.81556	-38.9464	15.4456	-7.36681	20.797	1.02575	14.9424	-25.9972	-16.7297	3.18179	-37.1736	5.43102	-15.2064
11.1194	-1.48636	23.78	-18.5016	-12.2988	5.36773	-34.6165	2.605	-21.7835	-46.2734	-11.6033	46.9893	25.9721	-8.3758	64.0263	-49.0784	-11.3432	0.34394	11.1194	-1.48636	23.78	-18.5016	-12.2988	5.36773	-34.6165	2.605	-21.7835
17.2398	5.48517	-6.08095	-18.6165	0.462531	0.899059	-32.8129	-2.18017	-34.306	-26.3648	-13.6603	17.813	-2.62338	2.1357	59.0659	-53.3525	-16.2779	-29.7853	17.2398	5.48517	-6.08095	-18.6165	0.462531	0.899059	-32.8129	-2.18017	-34.306
14.0643	7.06961	-0.854572	-15.8701	1.31925	-2.1364	-30.4947	-15.2284	-38.2496	-17.4267	0.143831	-2.66918	-46.9731	-5.0929	-46.3019	-51.6706	-14.8354	-22.6278	14.0643	7.06961	-0.854572	-15.8701	1.31925	-2.1364	-30.4947	-15.2284	-38.2496
1.97211	13.9544	-19.1282	9.03644	-1.81684	-5.16159	-26.7678	-4.0321	-46.7324	-5.7928	-2.84201	-3.71742	-36.3519	-0.483379	-58.9851	-44.8141	-0.0705985	2.72917	1.97211	13.9544	-19.1282	9.03644	-1.81684	-5.16159	-26.7678	-4.0321	-46.7324
-0.730577	3.01693	-43.5348	9.60609	-2.72033	4.81928	-22.992	-13.4541	-44.1916	0.926775	-4.36551	-39.5954	-28.6285	2.1971	-23.442	-33.8739	-17.0864	-2.34856	-0.730577	3.01693	-43.5348	9.60609	-2.72033	4.81928	-22.992	-13.4541	-44.1916
7.96766	-2.56571	-57.5719	13.6976	-2.12276	2.5383	-24.0922	-11.9257	-36.8347	3.0015	-11.0637	5.50982	-12.2056	1.89328	50.5195	-20.3949	-35.2206	-16.1787	7.96766	-2.56571	-57.5719	13.6976	-2.12276	2.5383	-24.0922	-11.9257	-36.8347
15.3075	7.12824	-54.04	30.32	0.711474	13.5665	-35.0015	-1.57184	-16.9982	13.4653	-14.7332	14.3726	34.6601	-1.53773	76.9948	-7.74828	-17.3454	3.69526	15.3075	7.12824	-54.04	30.32	0.711474	13.5665	-35.0015	-1.57184	-16.9982
24.027	6.81364	-49.1953	33.5167	4.33493	13.6439	-54.4862	2.52082	-22.1479	11.3025	-0.155004	14.0312	37.894	2.80061	83.6612	-1.432	-8.72152	23.2043	24.027	6.81364	-49.1953	33.5167	4.33493	13.6439	-54.4862	2.52082	-22.1479
9.86643	-0.114916	-46.8193	17.0533	-4.33268	8.19248	-70.7152	2.65202	-19.7327	12.5452	7.43147	-1.10158	-6.09147	-0.0999542	86.1178	-4.55366	-4.42234	9.34875	9.86643	-0.114916	-46.8193	17.0533	-4.33268	8.19248	-70.7152	2.65202	-19.7327
8.14735	-3.83435	-28.8413	7.20204	13.2779	9.65877	-67.8268	5.8492	-15.8904	17.3636	3.7814	-25.8181	4.24982	7.68011	81.7834	-15.2663	-7.95504	-24.8064	8.14735	-3.83435	-28.8413	7.20204	13.2779	9.65877	-67.8268	5.8492	-15.8904
1.38005	-6.88187	-31.3191	17.1034	11.0808	10.3268	-39.1103	14.6281	11.4896	19.9201	-4.11537	-44.8347	6.53728	5.2728	90.9038	-29.7933	5.52962	-35.818	1.38005	-6.88187	-31.3191	17.1034	11.0808	10.3268	-39.1103	14.6281	11.4896
-8.5492	-2.08487	-13.3598	10.231	1.26145	15.2568	2.94405	-1.4301	10.0695	19.3065	9.65214	-64.6695	-3.60322	-13.442	22.384	-44.5302	17.0495	-17.3665	-8.5492	-2.08487	-13.3598	10.231	1.26145	15.2568	2.94405	-1.4301	10.0695
-8.28452	5.69431	-10.1487	3.12912	-5.07086	5.58533	32.538	-6.02466	19.8712	25.7967	22.5067	-56.3803	2.66643	-3.97537	27.1822	-55.7317	12.8506	4.22054	-8.28452	5.69431	-10.1487	3.12912	-5.07086	5.58533	32.538	-6.02466	19.8712
-16.6531	-3.63932	-11.7573	-4.83769	-3.31214	14.0144	28.3087	0.862304	21.7666	20.5746	23.3224	-44.7247	13.7101	3.30994	31.5094	-58.4289	2.81705	-18.1321	-16.6531	-3.63932	-11.7573	-4.83769	-3.31214	14.0144	28.3087	0.862304	21.7666
-6.13239	-0.51393	-6.95218	-3.062	5.44571	10.2611	-12.8498	0.0339457	14.7315	42.3804	14.0679	-54.5076	20.4183	12.8001	-55.9015	-48.9108	-11.6839	-40.7802	-6.13239	-0.51393	-6.95218	-3.062	5.44571	10.2611	-12.8498	0.0339457	14.7315
-6.99827	9.6679	5.31928	7.98901	-2.62711	12.882	-76.176	0.950036	28.6365	24.7122	16.3361	-49.3967	42.8374	15.8979	-97.6695	-27.7195	-22.1034	-5.00254	-6.99827	9.6679	5.31928	7.98901	-2.62711	12.882	-76.176	0.950036	28.6365
-4.75101	17.9802	20.6956	-12.6954	4.91164	7.43108	-139.286	-9.28835	41.2218	27.9879	14.4944	-14.4199	52.8889	6.05438	-78.2744	-0.0593353	-12.8771	6.5811	-4.75101	17.9802	20.6956	-12.6954	4.91164	7.43108	-139.286	-9.28835	41.2218
-6.62699	-4.97287	16.6233	-7.0794	4.66432	-2.50229	-182.505	1.23474	39.7622	21.3531	10.3921	46.9224	29.6038	1.85149	-49.2652	23.5247	-11.0968	19.7784	-6.62699	-4.97287	16.6233	-7.0794	4.66432	-2.50229	-182.505	1.23474	39.7622
1.85157	-15.9459	-16.1848	0.00875572	12.648	-4.04612	-193.638	-7.17833	24.3377	19.0069	-9.70855	-36.5861	-29.8142	-17.5486	-34.174	30.9187	-10.9948	32.5519	1.85157	-15.9459	-16.1848	0.00875572	12.648	-4.04612	-193.638	-7.17833	24.3377
3.40665	-19.835	-15.207	-3.84063	-0.947944	-10.859	-171.9	-9.19653	39.9917	0.106734	7.0229	-101.081	-18.3693	-11.264	-42.1716	17.2098	-6.47324	14.5595	3.40665	-19.835	-15.207	-3.84063	-0.947944	-10.859	-171.9	-9.19653	39.9917
-11.9598	-0.252785	-0.484631	-0.220234	4.95763	-18.132	-126.264	11.2567	41.0614	5.57143	-4.38658	-34.1018	-21.9974	-0.353682	-10.6389	-8.4645	-5.38879	21.9177	-11.9598	-0.252785	-0.484631	-0.220234	4.95763	-18.132	-126.264	11.2567	41.0614
-10.2825	13.4535	-0.686316	7.87818	5.48577	-10.0093	-68.0521	-0.498911	20.5704	-2.3372	-4.85487	-18.0105	-15.9642	-17.478	7.19503	-31.2337	10.866	6.78981	-10.2825	13.4535	-0.686316	7.87818	5.48577	-10.0093	-68.0521	-0.498911	20.5704
-6.19338	38.2835	-5.60678	4.49586	-6.61207	2.85851	-3.27837	3.44035	-3.40565	8.51957	-13.3513	-67.3964	-34.0106	-8.60298	21.6308	-44.8378	-29.5829	22.066	-6.19338	38.2835	-5.60678	4.49586	-6.61207	2.85851	-3.27837	3.44035	-3.40565
-8.32249	27.3491	-42.6192	-10.4069	-0.219655	5.47479	64.8257	10.5873	-5.62678	0.339905	-6.67217	4.99446	-19.8859	-0.19872	14.2046	-49.2832	-2.25546	2.35728	-8.32249	27.3491	-42.6192	-10.4069	-0.219655	5.47479	64.8257	10.5873	-5.62678
-8.05795	9.4293	-60.2815	-9.03212	2.17132	9.3124	129.311	0.872122	4.64008	11.3569	-12.4722	28.3217	-14.1275	6.67473	17.3884	-40.4185	71.0119	-3.79781	-8.05795	9.4293	-60.2815	-9.03212	2.17132	9.3124	129.311	0.872122	4.64008
-0.762538	3.42041	-46.3455	-1.45852	-6.16731	14.2071	179.235	8.50424	1.5983	3.62123	-0.623616	-57.7805	12.3291	-6.90612	24.2071	-11.4997	9.04034	-11.0791	-0.762538	3.42041	-46.3455	-1.45852	-6.16731	14.2071	179.235	8.50424	1.5983
0.989201	-9.14361	-49.4776	-3.93191	0.861213	2.93039	205.207	4.09334	-17.6421	-5.28381	-6.39725	-96.0624	29.8114	8.38838	5.29622	35.6135	-31.6941	2.56261	0.989201	-9.14361	-49.4776	-3.93191	0.861213	2.93039	205.207	4.09334	-17.6421
7.53251	0.169683	-44.9832	4.63617	20.3943	22.64	203.551	1.38832	5.92872	-6.47818	-2.50711	-99.0223	18.6277	5.70523	-5.76346	84.7495	-20.7393	-13.9824	7.53251	0.169683	-44.9832	4.63617	20.3943	22.64	203.551	1.38832	5.92872
2.34865	1.44251	-24.8892	-1.58254	16.3776	6.77503	178.14	1.76119	20.4472	-0.452019	13.5498	-67.8848	0.424201	11.9846	-4.09326	113.508	-39.6007	-9.6811	2.34865	1.44251	-24.8892	-1.58254	16.3776	6.77503	178.14	1.76119	20.4472
-5.54373	7.15244	-8.97862	6.80827	9.87046	3.38862	135.391	5.0029	19.2634	-4.28695	7.92719	-13.2592	-11.1406	5.92399	-28.9098	106.122	-14.7561	-6.53586	-5.54373	7.15244	-8.97862	6.80827	9.87046	3.38862	135.391	5.0029	19.2634
0.908326	3.7295	13.8009	11.9662	4.86471	7.77597	79.7317	5.56373	14.054	-6.97599	12.9787	8.35949	16.2883	6.83205	-62.8252	60.2173	20.0953	-6.23997	0.908326	3.7295	13.8009	11.9662	4.86471	7.77597	79.7317	5.56373	14.054
-1.65452	11.5037	16.3386	6.21386	-3.44886	-10.6822	16.8118	-0.397298	-2.08814	-13.6086	9.92751	2.78075	13.9548	22.5494	-29.6375	-12.6178	45.6312	-14.1621	-1.65452	11.5037	16.3386	6.21386	-3.44886	-10.6822	16.8118	-0.397298	-2.08814
-7.9925	12.5592	17.958	-5.29838	-11.4547	-17.8499	-42.1903	-6.53255	-28.0287	-3.83301	-1.80943	92.0681	32.886	9.62423	-5.46275	-93.1772	53.567	-22.3752	-7.9925	12.5592	17.958	-5.29838	-11.4547	-17.8499	-42.1903	-6.53255	-28.0287
2.54967	9.4067	-38.4768	-1.8274	-3.82245	-14.4666	-85.1312	-2.8819	-30.2115	-11.6223	-8.20234	90.0711	18.4083	0.531385	-0.570362	-163.244	67.9374	-6.87415	2.54967	9.4067	-38.4768	-1.8274	-3.82245	-14.4666	-85.1312	-2.8819	-30.2115
4.53916	10.9685	-69.7818	11.891	4.86134	-13.1682	-105.694	3.16375	-28.9256	-9.08744	-16.8758	-18.9023	-27.787	-1.48079	-10.097	-212.03	114.235	5.52961	4.53916	10.9685	-69.7818	11.891	4.86134	-13.1682	-105.694	3.16375	-28.9256
4.67725	3.62404	-58.0377	0.571142	10.7564	-6.14278	-99.8227	9.37726	-37.4582	-8.68798	-15.5811	-25.367	-28.4617	3.4839	14.4855	-235.517	-8.23712	-13.0075	4.67725	3.62404	-58.0377	0.571142	10.7564	-6.14278	-99.8227	9.37726	-37.4582
-0.010201	-3.75428	-28.8274	6.76722	2.29368	-5.96075	-63.2935	9.29527	-32.8618	2.63931	-22.2817	-11.3515	-24.8139	-2.6756	11.3246	-232.665	-58.4097	-13.1603	-0.010201	-3.75428	-28.8274	6.76722	2.29368	-5.96075	-63.2935	9.29527	-32.8618
3.42499	5.1167	-41.3826	9.86634	5.29583	-2.21164	-7.91399	-12.2871	-25.1861	3.67488	3.32981	-24.1638	-21.876	5.554	-14.7027	-204.366	-43.9149	-5.72357	3.42499	5.1167	-41.3826	9.86634	5.29583	-2.21164	-7.91399	-12.2871	-25.1861
-4.79407	-21.0989	-42.5491	9.09882	-3.62662	0.965564	36.4272	4.4052	-7.88269	2.9044	7.59905	-18.5993	9.67276	6.99999	-30.2978	-156.455	-18.0899	-2.24079	-4.79407	-21.0989	-42.5491	9.09882	-3.62662	0.965564	36.4272	4.4052	-7.88269
-5.68472	-40.2947	-43.4543	6.29012	1.99451	3.17468	40.2515	0.848911	-27.0776	-6.66485	16.0397	-11.1451	8.31291	2.84815	-57.968	-100.712	2.79291	1.06567	-5.68472	-40.2947	-43.4543	6.29012	1.99451	3.17468	40.2515	0.848911	-27.0776
-5.53673	-11.5619	-23.6659	7.99274	3.06077	-6.97281	-4.29907	-1.34595	-31.0967	-4.50396	14.4181	-29.2893	9.87032	-1.75868	-95.7166	-50.871	17.7475	4.08712	-5.53673	-11.5619	-23.6659	7.99274	3.06077	-6.97281	-4.29907	-1.34595	-31.0967
-9.01682	11.9174	7.76804	2.87698	5.06801	-10.5731	-74.9244	-3.97782	-32.0404	-0.0948733	19.6028	2.09135	22.2569	14.5583	-117.045	-16.4493	23.8213	6.84264	-9.01682	11.9174	7.76804	2.87698	5.06801	-10.5731	-74.9244	-3.97782	-32.0404
11.7357	0.4806	21.9157	8.92069	8.23516	-6.40906	-131.961	12.3272	-15.947	-4.95536	14.4584	50.8355	14.6567	-3.44022	-106.113	0.492593	8.8646	4.29022	11.7357	0.4806	21.9157	8.92069	8.23516	-6.40906	-131.961	12.3272	-15.947
-4.58831	34.836	23.4039	5.25795	5.95122	-0.595503	-148.14	7.0601	-13.8822	0.821715	14.906	30.646	10.2459	-15.649	-86.6809	3.7047	23.7615	8.63119	-4.58831	34.836	23.4039	5.25795	5.95122	-0.595503	-148.14	7.0601	-13.8822
-11.5898	7.26507	18.0098	-0.649043	-0.646939	-8.17676	-124.399	14.1812	0.411788	-5.8199	15.5249	-0.741038	-1.00509	1.21749	-64.7308	0.761947	13.7777	10.6002	-11.5898	7.26507	18.0098	-0.649043	-0.646939	-8.17676	-124.399	14.1812	0.411788
2.31426	-8.65743	14.9482	-1.58062	5.37603	-0.0662805	-79.1379	8.24852	17.3574	15.3723	5.56207	-35.1451	5.06804	-0.0692511	-82.9382	-1.75036	18.663	2.74253	2.31426	-8.65743	14.9482	-1.58062	5.37603	-0.0662805	-79.1379	8.24852	17.3574
-3.70944	-43.5302	33.4389	8.68791	-2.63644	5.47598	-31.7304	10.4369	32.886	26.9324	3.96301	-38.6578	-2.52863	-7.8641	-97.7114	-0.597663	0.073452	20.678	-3.70944	-43.5302	33.4389	8.68791	-2.63644	5.47598	-31.7304	10.4369	32.886
-11.0309	-42.6613	80.6245	-6.76762	-8.8442	5.14348	0.827275	-6.51665	45.9533	16.166	-10.2249	-57.0884	-0.236064	-0.234697	-33.6689	3.4013	23.9343	35.2565	-11.0309	-42.6613	80.6245	-6.76762	-8.8442	5.14348	0.827275	-6.51665	45.9533
-15.7356	-45.6274	-31.7882	-0.841168	-21.1619	8.41669	7.29908	7.85033	28.8361	13.3668	-18.787	-13.7367	1.19741	-8.56893	-0.608144	7.10716	18.206	37.9769	-15.7356	-45.6274	-31.7882	-0.841168	-21.1619	8.41669	7.29908	7.85033	28.8361
-4.61563	-29.9763	-87.2141	2.27632	-1.39074	7.09811	-14.1807	0.170541	30.3232	4.54816	-17.4216	-15.5064	-16.9418	-7.3059	61.7318	7.34736	8.54649	15.3605	-4.61563	-29.9763	-87.2141	2.27632	-1.39074	7.09811	-14.1807	0.170541	30.3232
-0.319054	-4.41796	-69.1048	0.0128425	6.49855	9.85287	-49.8237	-9.63457	9.01779	7.95974	5.75187	-21.6048	-5.05338	-11.8052	50.8726	2.33854	-5.17764	3.56239	-0.319054	-4.41796	-69.1048	0.0128425	6.49855	9.85287	-49.8237	-9.63457	9.01779
-9.62629	24.1821	-25.9087	2.22928	-11.244	6.33899	-65.3665	-4.91123	-3.78145	7.84589	5.95936	-31.1762	-4.77212	-6.05704	31.6526	-7.45883	-8.52924	-3.90544	-9.62629	24.1821	-25.9087	2.22928	-11.244	6.33899	-65.3665	-4.91123	-3.78145
-2.03066	38.7882	-28.9125	2.81258	-15.4489	8.11834	-28.8971	-4.04845	-26.3567	9.23369	6.87413	-12.9491	-4.81432	6.59539	19.6225	-19.247	-16.5444	11.2739	-2.03066	38.7882	-28.9125	2.81258	-15.4489	8.11834	-28.8971	-4.04845	-26.3567
-5.66434	45.028	-62.5343	-2.79217	-0.134452	-0.350591	53.949	-3.30095	-33.9997	8.85577	-4.28878	-4.85541	-8.2565	28.0492	14.4476	-29.4806	-6.4891	10.8619	-5.66434	45.028	-62.5343	-2.79217	-0.134452	-0.350591	53.949	-3.30095	-33.9997
-8.20074	44.8905	-18.6404	-0.00313319	13.0849	-5.84393	143.215	-9.0411	3.19428	5.64934	2.95414	-18.5039	-13.8859	21.518	18.1665	-36.5553	-4.99065	4.81814	-8.20074	44.8905	-18.6404	-0.00313319	13.0849	-5.84393	143.215	-9.0411	3.19428
-9.88979	8.00774	-14.1296	-5.70501	8.9492	-19.0945	198.702	-7.9551	-18.9723	9.79576	-8.22925	16.6781	-14.1142	41.3405	-18.7365	-41.2538	-10.8091	10.8864	-9.88979	8.00774	-14.1296	-5.70501	8.9492	-19.0945	198.702	-7.9551	-18.9723
2.81372	4.82199	-39.4422	16.187	-1.20011	-16.1502	201.686	3.31765	-76.6448	2.54144	-0.643627	-14.068	-7.98026	-10.2207	-26.2772	-44.8794	-13.3992	4.381	2.81372	4.82199	-39.4422	16.187	-1.20011	-16.1502	201.686	3.31765	-76.6448
14.1058	60.1798	-36.3699	1.07383	9.54835	-24.3298	154.528	8.98004	-80.3717	-3.94063	12.3814	-36.5121	-1.63316	-56.0069	-13.2788	-47.8872	-31.747	8.01404	14.1058	60.1798	-36.3699	1.07383	9.54835	-24.3298	154.528	8.98004	-80.3717
2.22535	70.1805	-31.8253	-4.88144	4.32914	-16.8416	71.7276	2.36749	-58.8019	4.59726	6.41258	-58.1471	10.2257	-27.3308	-9.42132	-50.8224	-22.4729	23.5764	2.22535	70.1805	-31.8253	-4.88144	4.32914	-16.8416	71.7276	2.36749	-58.8019
5.00504	29.2457	-23.1074	-6.76285	5.86947	-16.2636	-26.4804	-6.89047	-17.2984	-6.9367	-11.1649	-76.1101	11.7233	-12.6267	-7.71791	-52.8584	-2.39685	20.378	5.00504	29.2457	-23.1074	-6.76285	5.86947	-16.2636	-26.4804	-6.89047	-17.2984
4.23743	4.75342	-16.8158	-0.92522	-3.20891	-13.3778	-117.856	11.5175	4.37281	-0.430447	-5.40584	-47.8702	21.1145	0.594594	-25.4417	-50.876	-21.1776	29.5843	4.23743	4.75342	-16.8158	-0.92522	-3.20891	-13.3778	-117.856	11.5175	4.37281
-4.17061	-10.7027	-9.60468	-5.60394	-6.89013	-6.25642	-186.413	9.08135	27.0123	1.54541	-3.01586	-20.9837	14.8678	11.1659	-13.1955	-44.5102	-32.3566	4.48017	-4.17061	-10.7027	-9.60468	-5.60394	-6.89013	-6.25642	-186.413	9.08135	27.0123
11.5124	-41.4453	41.1101	-0.432514	6.53161	3.4957	-227.397	12.1975	45.8308	-10.6735	-20.9066	20.6296	-19.5631	23.7089	-6.46267	-37.782	16.5163	-12.6406	11.5124	-41.4453	41.1101	-0.432514	6.53161	3.4957	-227.397	12.1975	45.8308
-2.84155	-59.3506	37.829	6.78417	1.98611	7.54434	-243.743	8.80371	56.2845	-1.54274	2.88776	-22.4749	-26.1905	20.8525	-3.27887	-33.0118	59.6679	-27.9165	-2.84155	-59.3506	37.829	6.78417	1.98611	7.54434	-243.743	8.80371	56.2845
0.102317	-52.8151	-27.5907	18.8719	-3.18024	4.61611	-239.57	2.82643	60.7783	-12.4271	-16.9682	-90.1212	-20.6378	24.2019	2.04956	-27.3524	18.7858	-8.79012	0.102317	-52.8151	-27.5907	18.8719	-3.18024	4.61611	-239.57	2.82643	60.7783
0.988381	-57.5436	-31.7881	8.68622	-9.01113	-2.67653	-218.964	-4.80013	60.9487	3.77975	-4.1024	-86.4275	5.93109	34.117	23.9763	-19.7309	6.66892	0.731579	0.988381	-57.5436	-31.7881	8.68622	-9.01113	-2.67653	-218.964	-4.80013	60.9487
7.3265	-50.9996	42.8015	-9.99723	-1.62012	-1.97982	-187.661	-2.88412	76.9952	-7.06864	10.2695	-30.2791	-0.995544	22.1216	23.7005	-13.8614	-8.97228	-15.0707	7.3265	-50.9996	42.8015	-9.99723	-1.62012	-1.97982	-187.661	-2.88412	76.9952
21.3456	-32.9739	31.9884	8.25345	-1.19689	-7.42878	-152.647	6.57998	68.1068	5.63098	0.777603	130.695	-3.65099	21.5632	50.6117	-12.4827	-1.98801	-17.776	21.3456	-32.9739	31.9884	8.25345	-1.19689	-7.42878	-152.647	6.57998	68.1068
5.87173	-34.7705	-45.7163	13.62	14.5208	4.09973	-117.928	4.33339	22.2058	2.17156	7.20122	-45.6602	10.2001	7.21131	90.825	-13.827	5.55293	-16.9722	5.87173	-34.7705	-45.7163	13.62	14.5208	4.09973	-117.928	4.33339	22.2058
15.1631	-6.66073	-76.334	-18.7506	10.3894	-0.276277	-87.0087	12.0456	-17.3927	2.18836	11.6291	-121.446	27.4238	2.18811	153.047	-15.6039	-6.75024	-19.5855	15.1631	-6.66073	-76.334	-18.7506	10.3894	-0.276277	-87.0087	12.0456	-17.3927
7.0377	14.3465	-10.8496	-6.95727	34.2957	9.06007	-66.5447	-1.12349	-26.1062	5.89307	21.1963	-70.2625	10.3403	-11.0292	205.484	-19.5818	-35.8101	-7.59549	7.0377	14.3465	-10.8496	-6.95727	34.2957	9.06007	-66.5447	-1.12349	-26.1062
6.67616	11.6033	46.2999	14.951	-4.89461	-0.590639	-60.1185	1.86794	-56.8164	7.40376	2.67648	-67.9411	12.1226	-1.84047	164.504	-27.9833	-45.4338	-2.70249	6.67616	11.6033	46.2999	14.951	-4.89461	-0.590639	-60.1185	1.86794	-56.8164
11.4185	15.3763	-59.6576	11.1647	-14.4062	14.7236	-62.05	11.706	23.9324	9.46289	-9.87342	-47.6094	3.69783	-20.9751	147.602	-34.0427	-33.637	-6.84747	11.4185	15.3763	-59.6576	11.1647	-14.4062	14.7236	-62.05	11.706	23.9324
9.0034	21.8449	-90.0331	37.1126	19.1924	6.57965	-64.7803	10.5274	-7.04639	16.1899	-7.82912	-2.35156	5.41346	-5.75608	142.099	-27.9872	-24.0738	-10.67	9.0034	21.8449	-90.0331	37.1126	19.1924	6.57965	-64.7803	10.5274	-7.04639
-3.81594	11.4427	-91.0093	52.07	15.6726	0.669526	-68.0034	3.89649	-21.0811	9.9175	-5.27588	74.3274	3.01662	3.80103	172.416	-11.3555	-12.6338	-11.1108	-3.81594	11.4427	-91.0093	52.07	15.6726	0.669526	-68.0034	3.89649	-21.0811
9.93598	12.1178	-80.6848	-8.40073	-10.1952	-11.5006	-73.1783	4.07109	-14.8189	23.7673	9.44296	43.8034	25.843	-35.6727	146.921	3.23852	18.6958	-24.166	9.93598	12.1178	-80.6848	-8.40073	-10.1952	-11.5006	-73.1783	4.07109	-14.8189
8.85107	11.1825	-44.0027	-42.3129	-12.6492	13.0254	-73.0325	7.35015	3.3114	4.8838	26.9237	16.5809	9.94348	10.0948	117.14	5.33192	28.0967	-19.2712	8.85107	11.1825	-44.0027	-42.3129	-12.6492	13.0254	-73.0325	7.35015	3.3114
0.238036	16.1798	-27.7699	-40.7141	-25.0332	2.4728	-57.5119	-7.18327	59.5295	19.3753	29.8484	62.4528	-1.27429	33.7379	58.6075	-6.41776	15.053	-0.755461	0.238036	16.1798	-27.7699	-40.7141	-25.0332	2.4728	-57.5119	-7.18327	59.5295
8.33549	46.2367	-2.34782	-21.1829	-8.75729	19.4123	-25.4595	-6.56001	77.3269	0.733156	31.1916	-2.15925	-4.76542	6.66927	-21.0324	-28.9533	15.6002	16.1466	8.33549	46.2367	-2.34782	-21.1829	-8.75729	19.4123	-25.4595	-6.56001	77.3269
6.09796	25.3296	15.4606	-12.9406	7.96448	16.6234	14.1888	-10.2534	51.7704	3.44676	11.8228	-7.42587	-8.99465	-23.6041	-55.4785	-59.3068	2.32282	33.8952	6.09796	25.3296	15.4606	-12.9406	7.96448	16.6234	14.1888	-10.2534	51.7704
1.8118	8.59751	17.3141	2.50627	4.47235	-0.366481	47.9696	-12.7045	39.8887	-3.02007	2.61731	-19.8434	2.62598	-34.868	-84.023	-94.0601	-1.46681	27.9959	1.8118	8.59751	17.3141	2.50627	4.47235	-0.366481	47.9696	-12.7045	39.8887
1.4521	8.14374	24.3794	15.0588	3.51688	-3.99023	62.7937	-8.27576	30.6608	0.852889	11.4907	-20.2841	2.5125	-2.6289	-82.186	-126.447	-3.29125	16.6711	1.4521	8.14374	24.3794	15.0588	3.51688	-3.99023	62.7937	-8.27576	30.6608
-2.12354	9.82797	-0.137704	-5.11698	30.3471	-8.7124	53.6506	-4.1308	15.7677	1.94268	-2.06108	-5.79326	11.8809	-1.70417	-70.8818	-146.564	14.3829	-6.78451	-2.12354	9.82797	-0.137704	-5.11698	30.3471	-8.7124	53.6506	-4.1308	15.7677
0.556563	8.12065	11.3892	-7.98135	22.259	-12.6567	26.9608	6.15672	-50.5052	-0.351954	9.77345	30.3197	18.6366	-27.2526	-124.526	-145.282	13.4514	6.38023	0.556563	8.12065	11.3892	-7.98135	22.259	-12.6567	26.9608	6.15672	-50.5052
3.47637	0.992436	28.3772	-1.98162	-16.5031	-1.37479	-1.5988	8.87929	-47.9415	-7.19759	-1.16482	18.2542	17.4722	-55.8414	-154.652	-122.941	26.1008	11.1196	3.47637	0.992436	28.3772	-1.98162	-16.5031	-1.37479	-1.5988	8.87929	-47.9415
7.61999	-7.79453	20.5518	7.07204	-21.2338	1.65529	-16.7587	7.25395	-36.127	-9.74398	4.33477	-10.659	-20.9354	-47.4835	-131.767	-92.6875	15.692	16.432	7.61999	-7.79453	20.5518	7.07204	-21.2338	1.65529	-16.7587	7.25395	-36.127
8.67374	-5.86334	8.00975	7.0219	-24.9142	3.83623	-13.0258	23.6181	-137.262	-1.25775	-22.5799	-41.8247	-24.6161	-37.7989	-59.5918	-65.2344	16.7035	15.9992	8.67374	-5.86334	8.00975	7.0219	-24.9142	3.83623	-13.0258	23.6181	-137.262
-2.19028	-35.0728	16.2887	-6.19559	-4.2183	-1.62271	3.2805	14.0678	-116.368	-0.997984	4.98655	-52.5138	-6.59302	-23.669	29.6837	-35.4777	16.3982	14.7457	-2.19028	-35.0728	16.2887	-6.19559	-4.2183	-1.62271	3.2805	14.0678	-116.368
16.7133	-14.0955	15.2493	7.01651	-2.3298	12.5515	20.8065	13.3966	-15.1601	-6.40095	-1.15239	-51.371	0.739343	-8.47561	13.2491	4.56301	-6.13362	18.3691	16.7133	-14.0955	15.2493	7.01651	-2.3298	12.5515	20.8065	13.3966	-15.1601
18.8213	-2.41917	-18.7366	4.38323	9.34329	11.0388	31.781	8.00064	-32.6584	-1.72599	-5.08108	-32.4919	2.03202	20.6238	9.337	47.8874	-25.0513	18.46	18.8213	-2.41917	-18.7366	4.38323	9.34329	11.0388	31.781	8.00064	-32.6584
14.0631	1.80557	-31.3811	4.28325	-3.40247	-2.89558	34.1329	-6.15708	-35.4626	-1.66138	-16.8697	-31.867	9.0724	18.6946	30.8046	78.8542	-33.1599	13.3714	14.0631	1.80557	-31.3811	4.28325	-3.40247	-2.89558	34.1329	-6.15708	-35.4626
0.631972	-2.31921	-45.0465	-1.83418	7.1011	5.50857	25.248	-9.99872	-10.091	-0.448752	-12.7896	-9.03356	15.8566	34.5339	86.0883	88.475	-31.8487	9.92294	0.631972	-2.31921	-45.0465	-1.83418	7.1011	5.50857	25.248	-9.99872	-10.091
-12.346	-23.8502	-47.4663	-8.17324	11.5216	16.0664	5.53242	1.69316	2.00519	-15.9918	-8.11792	44.9784	14.181	26.2403	146.397	76.7632	-20.0946	14.3436	-12.346	-23.8502	-47.4663	-8.17324	11.5216	16.0664	5.53242	1.69316	2.00519
-3.26195	-32.5333	-80.245	-8.46606	10.1705	3.3201	-11.6567	3.18114	27.5791	-5.84472	1.45888	16.7426	13.2445	21.1219	210.359	48.5018	-36.4845	26.3553	-3.26195	-32.5333	-80.245	-8.46606	10.1705	3.3201	-11.6567	3.18114	27.5791
-18.1217	-31.5443	-87.229	-14.1162	16.2588	2.31344	-10.551	-17.4899	37.3105	-2.34532	3.07541	-3.59859	8.82006	19.5043	249.36	10.952	-29.2089	30.1631	-18.1217	-31.5443	-87.229	-14.1162	16.2588	2.31344	-10.551	-17.4899	37.3105
-17.2237	-10.6173	-69.4966	-5.81249	8.8854	7.29048	10.4911	-24.1393	55.4147	-6.27184	14.1963	-8.43002	29.9216	19.1808	256.318	-27.2636	-20.7866	26.8707	-17.2237	-10.6173	-69.4966	-5.81249	8.8854	7.29048	10.4911	-24.1393	55.4147
2.80749	-12.8066	-53.0331	-10.8946	6.22864	5.6946	39.7762	-12.1253	48.9683	-6.30521	0.442765	-17.0051	20.5468	13.5521	255.345	-56.7743	-10.3082	11.6304	2.80749	-12.8066	-53.0331	-10.8946	6.22864	5.6946	39.7762	-12.1253	48.9683
-9.15108	-22.0859	-12.8756	-15.983	9.22166	1.59845	61.346	-5.04044	47.2286	-9.85107	-5.61503	-30.2484	14.3088	34.4739	218.956	-69.5573	11.6468	8.62595	-9.15108	-22.0859	-12.8756	-15.983	9.22166	1.59845	61.346	-5.04044	47.2286
-8.0808	-24.065	44.6536	-7.67541	0.197347	2.48218	64.9325	-9.92583	79.3388	-6.00035	5.18848	-15.3265	6.5877	15.5943	162.008	-64.6364	18.1556	-21.6293	-8.0808	-24.065	44.6536	-7.67541	0.197347	2.48218	64.9325	-9.92583	79.3388
-5.53447	-13.0927	-0.050336	-4.48395	-1.4835	-0.973234	48.7893	2.6845	120.622	-13.3018	1.58757	-16.2618	-5.89526	2.67338	85.692	-54.6288	12.5063	-26.081	-5.53447	-13.0927	-0.050336	-4.48395	-1.4835	-0.973234	48.7893	2.6845	120.622
-4.57356	-20.9767	-42.3264	-7.36224	0.105789	8.16255	16.9526	-11.0494	132.459	-1.12442	5.22861	-21.965	-30.095	-5.08365	60.5433	-55.4433	28.9506	-30.0536	-4.57356	-20.9767	-42.3264	-7.36224	0.105789	8.16255	16.9526	-11.0494	132.459
-18.3182	-20.2907	-27.941	-5.58107	5.90467	1.32301	-22.0304	-4.00695	143.182	-11.4365	-2.12141	-34.4073	-20.8039	-15.5734	52.9606	-62.0164	18.4416	-17.3586	-18.3182	-20.2907	-27.941	-5.58107	5.90467	1.32301	-22.0304	-4.00695	143.182
-11.8753	-9.75302	-61.7296	-1.58716	10.1878	13.7679	-57.5647	-1.83657	118.913	-20.5701	0.154479	-44.7803	-15.4394	0.3426	4.36645	-50.9223	20.2713	0.761167	-11.8753	-9.75302	-61.7296	-1.58716	10.1878	13.7679	-57.5647	-1.83657	118.913
-8.96123	-2.48951	-52.7039	-7.33869	-14.7167	9.09467	-84.6255	4.25493	89.3901	-9.25923	19.9147	-52.236	-9.42419	-7.76712	-75.1006	-11.5734	13.7207	9.96818	-8.96123	-2.48951	-52.7039	-7.33869	-14.7167	9.09467	-84.6255	4.25493	89.3901
-3.75657	12.5851	-28.6744	-1.21921	-14.7661	13.876	-105.724	-4.26726	55.7348	-4.3897	4.70687	-57.0281	-9.08395	-5.28962	-152.29	45.0497	14.4045	26.5356	-3.75657	12.5851	-28.6744	-1.21921	-14.7661	13.876	-105.724	-4.26726	55.7348
-2.31867	8.54186	10.5792	12.5461	-14.6391	11.7418	-125.354	-4.59945	8.20943	-10.8604	-9.25089	-4.31827	-16.7204	-1.20265	-199.468	99.6331	9.85704	32.3329	-2.31867	8.54186	10.5792	12.5461	-14.6391	11.7418	-125.354	-4.59945	8.20943
5.3294	8.6539	34.1631	1.60917	-17.3532	9.5361	-142.109	-4.2131	15.2859	-16.7157	3.8388	32.8582	-8.08399	-2.13324	-231.01	134.991	8.82738	27.5145	5.3294	8.6539	34.1631	1.60917	-17.3532	9.5361	-142.109	-4.2131	15.2859
3.97862	6.46576	-8.37615	11.2183	-20.4267	14.243	-149.33	3.22218	29.6519	-29.6081	-9.89041	-18.3297	18.1164	-8.38928	-255.605	139.559	-3.59207	11.0375	3.97862	6.46576	-8.37615	11.2183	-20.4267	14.243	-149.33	3.22218	29.6519
4.49556	2.70403	-34.9807	4.6934	1.35582	0.393826	-146.942	0.534273	21.9564	-19.3009	-6.54401	-34.3643	2.79292	1.12329	-284.385	109.612	5.05873	-17.5807	4.49556	2.70403	-34.9807	4.6934	1.35582	0.393826	-146.942	0.534273	21.9564
1.80719	15.4353	-18.073	-22.0203	-14.7945	3.91561	-144.173	-16.5465	-0.705915	-28.3924	-3.94228	-45.6569	-1.06179	0.988662	-259.931	54.1687	7.34167	-38.0521	1.80719	15.4353	-18.073	-22.0203	-14.7945	3.91561	-144.173	-16.5465	-0.705915
-13.7693	22.4182	-14.2826	-9.00944	-13.0319	16.2716	-142.114	-3.15228	-1.26864	-18.7307	8.03369	-36.7085	-20.955	24.9976	-245.109	-9.29686	1.21854	-46.1035	-13.7693	22.4182	-14.2826	-9.00944	-13.0319	16.2716	-142.114	-3.15228	-1.26864
-10.9786	15.8771	3.53031	-3.21848	0.780737	4.68866	-127.723	5.23208	-22.6552	-28.5234	5.28087	-34.3609	-20.6061	19.7446	-211.814	-65.0483	12.8186	-59.6213	-10.9786	15.8771	3.53031	-3.21848	0.780737	4.68866	-127.723	5.23208	-22.6552
-0.602575	32.0392	-0.635615	-0.595729	-2.28187	9.26627	-94.1228	9.28696	-5.04466	-29.5659	-7.39092	-34.3957	-15.4972	1.30541	-209.474	-104.07	22.0425	-54.8781	-0.602575	32.0392	-0.635615	-0.595729	-2.28187	9.26627	-94.1228	9.28696	-5.04466
13.0566	39.2331	-1.58671	-8.82723	2.56067	-4.76733	-48.6174	10.233	0.306741	-13.5353	-16.9678	-39.2452	-12.0062	-12.8643	-215.783	-122.455	16.2542	-57.4149	13.0566	39.2331	-1.58671	-8.82723	2.56067	-4.76733	-48.6174	10.233	0.306741
9.45478	25.7534	-7.64539	-7.59621	10.5005	-14.2267	3.54315	4.38628	1.43731	-10.5396	6.07509	2.72931	-7.84311	-6.51487	-208.472	-120.59	-14.5715	-35.5113	9.45478	25.7534	-7.64539	-7.59621	10.5005	-14.2267	3.54315	4.38628	1.43731
34.2175	37.2544	-15.4656	4.22918	-3.68034	-8.72185	63.589	-1.83355	46.2813	-2.20136	13.0738	-34.8963	-14.0907	-9.59972	-223.673	-100.395	-0.563911	-11.6713	34.2175	37.2544	-15.4656	4.22918	-3.68034	-8.72185	63.589	-1.83355	46.2813
41.2819	48.1288	-17.5558	-3.91259	-1.78326	-1.44466	124.096	-9.76725	59.0686	-2.9613	12.8171	-42.2726	-15.0586	-5.77747	-224.932	-63.0824	18.0453	4.0739	41.2819	48.1288	-17.5558	-3.91259	-1.78326	-1.44466	124.096	-9.76725	59.0686
93.1198	27.5819	-21.7345	-1.99603	2.50363	0.972253	167.559	-9.37374	-47.454	-6.20759	3.87138	-61.6709	-7.77448	9.36788	-194.329	-15.6731	24.0344	17.7096	93.1198	27.5819	-21.7345	-1.99603	2.50363	0.972253	167.559	-9.37374	-47.454
73.1457	22.7943	-39.301	-8.04706	3.63754	-9.05365	175.906	-4.16115	-85.7449	3.47107	-3.6911	-70.645	24.1648	10.0214	-167.664	22.513	14.7952	36.7131	73.1457	22.7943	-39.301	-8.04706	3.63754	-9.05365	175.906	-4.16115	-85.7449
34.116	20.9617	-39.0841	-20.1743	7.9214	9.80009	138.69	1.59223	-191.393	8.77983	-10.4673	-42.8518	-4.31285	13.6733	-138.464	32.7212	10.6782	62.5484	34.116	20.9617	-39.0841	-20.1743	7.9214	9.80009	138.69	1.59223	-191.393
14.8054	37.1863	-20.106	-10.7975	20.9189	8.29242	59.7011	-4.42702	-77.3184	-6.28605	-4.82133	-25.562	-30.3952	10.7786	-101.047	12.0775	47.5827	57.8594	14.8054	37.1863	-20.106	-10.7975	20.9189	8.29242	59.7011	-4.42702	-77.3184
-24.5381	42.4285	52.5329	-14.6099	16.4295	17.6357	-39.8775	12.8029	-47.041	0.508229	1.02336	-30.5457	12.9854	13.4128	-40.8817	-23.3096	21.2508	18.8631	-24.5381	42.4285	52.5329	-14.6099	16.4295	17.6357	-39.8775	12.8029	-47.041
-37.8107	41.4864	16.5023	-18.1803	20.8127	24.7283	-130.473	16.2005	-48.7826	-3.93505	7.56877	-19.8965	15.2924	12.722	17.8151	-52.3332	-52.2265	9.67663	-37.8107	41.4864	16.5023	-18.1803	20.8127	24.7283	-130.473	16.2005	-48.7826
-64.1537	39.4642	-1.05664	-20.0276	4.68778	37.0133	-187.39	24.204	-23.288	5.65729	14.6337	-22.8833	-2.45971	-0.0910909	55.6866	-64.2208	-57.9071	27.528	-64.1537	39.4642	-1.05664	-20.0276	4.68778	37.0133	-187.39	24.204	-23.288
-64.5589	10.3842	57.0558	-14.4694	-29.6367	26.6016	-199.355	2.12034	11.2769	-7.05851	11.5222	-26.6891	1.05296	2.32214	88.3249	-62.6564	-34.9376	44.7786	-64.5589	10.3842	57.0558	-14.4694	-29.6367	26.6016	-199.355	2.12034	11.2769
-66.8711	10.1246	-47.7598	-10.2829	-14.1957	6.7043	-171.622	22.3401	-28.0984	-9.13591	6.87307	7.51911	-4.29806	4.57521	126.287	-59.1077	-21.1388	45.6507	-66.8711	10.1246	-47.7598	-10.2829	-14.1957	6.7043	-171.622	22.3401	-28.0984
-72.4589	-3.99935	-94.2819	-2.87275	-4.36713	-8.80986	-120.01	34.4155	-72.301	-3.6559	11.8898	27.7674	0.899792	-4.0161	143.401	-61.0902	-4.79788	7.39823	-72.4589	-3.99935	-94.2819	-2.87275	-4.36713	-8.80986	-120.01	34.4155	-72.301
-53.7782	-10.664	-71.8812	-5.98736	4.90234	-8.77234	-61.4893	34.0404	-145.189	-2.2312	1.10902	62.4078	-16.81	-5.83991	177.491	-66.8933	10.3866	-21.8316	-53.7782	-10.664	-71.8812	-5.98736	4.90234	-8.77234	-61.4893	34.0404	-145.189
-86.2804	-14.1708	-89.0683	9.59121	9.04059	-5.90568	-7.42726	8.07753	-168.08	2.45097	4.42367	98.1548	12.1417	4.33658	163.985	-71.8694	23.8476	-36.7046	-86.2804	-14.1708	-89.0683	9.59121	9.04059	-5.90568	-7.42726	8.07753	-168.08
-90.8564	-12.0349	-107.617	13.303	8.11121	-2.04558	34.7098	-20.612	-113.618	2.8124	-3.76824	-47.137	14.7213	6.26695	180.411	-75.5758	28.3732	-65.1768	-90.8564	-12.0349	-107.617	13.303	8.11121	-2.04558	34.7098	-20.612	-113.618
-36.2141	-29.5006	-96.0385	24.9092	13.3265	8.441	60.096	5.22892	-28.1662	-1.90429	-13.1055	-138.979	40.3951	-6.22226	192.372	-80.2017	3.63088	-69.5824	-36.2141	-29.5006	-96.0385	24.9092	13.3265	8.441	60.096	5.22892	-28.1662
-17.5755	-8.67994	-67.5591	40.0323	4.99406	9.6718	68.9547	44.4764	26.2646	5.79199	-14.7823	-142.864	58.7522	-2.88516	199.99	-85.9486	1.85339	-79.5317	-17.5755	-8.67994	-67.5591	40.0323	4.99406	9.6718	68.9547	44.4764	26.2646
6.65921	-7.56728	-32.2947	38.6439	20.2714	4.04979	69.768	23.5048	40.7011	-5.37743	-4.26881	-64.0175	12.7707	-0.956986	204.969	-90.8917	22.8475	-83.9198	6.65921	-7.56728	-32.2947	38.6439	20.2714	4.04979	69.768	23.5048	40.7011
-2.50505	5.69489	-44.4321	33.2603	14.3786	7.58051	71.0042	-6.23988	67.8821	2.54833	19.6947	-35.1784	-36.5066	-3.26129	192.942	-91.7468	16.3587	-69.0193	-2.50505	5.69489	-44.4321	33.2603	14.3786	7.58051	71.0042	-6.23988	67.8821
-4.60999	-1.87189	-18.7608	35.7548	4.26789	5.83828	73.0603	-24.3142	55.6802	16.7621	4.30866	-46.791	-49.5098	-24.0381	160.3	-85.145	-5.86061	-57.3419	-4.60999	-1.87189	-18.7608	35.7548	4.26789	5.83828	73.0603	-24.3142	55.6802
-12.2195	-9.61323	20.7219	34.9794	10.4915	11.3465	70.9232	-31.1069	16.6715	16.0869	-30.0017	-41.3793	-32.626	-10.1844	121.696	-69.6081	-4.4732	-58.376	-12.2195	-9.61323	20.7219	34.9794	10.4915	11.3465	70.9232	-31.1069	16.6715
23.5322	-30.9655	44.049	40.2924	-5.6504	0.0832975	61.7678	-26.9536	-89.5164	10.2887	-30.0686	6.95588	-5.0423	8.80556	98.3934	-47.403	12.7603	-50.2333	23.5322	-30.9655	44.049	40.2924	-5.6504	0.0832975	61.7678	-26.9536	-89.5164
100.062	-27.0344	34.9058	25.9625	-12.5141	4.50505	45.3387	-10.7382	-189.148	16.9422	-45.9386	13.7556	17.8514	19.3828	99.886	-22.9366	16.4373	-37.1791	100.062	-27.0344	34.9058	25.9625	-12.5141	4.50505	45.3387	-10.7382	-189.148
147.294	-4.45334	97.443	27.8841	-1.84213	-16.8645	22.6113	-11.5758	-222.853	2.97772	-32.2309	13.1109	3.81905	22.9054	63.9982	-0.241431	8.75978	-17.1385	147.294	-4.45334	97.443	27.8841	-1.84213	-16.8645	22.6113	-11.5758	-222.853
113.988	-14.4995	127.885	27.9779	-1.94668	-12.3356	-1.34779	-8.17905	-134.778	17.8704	-18.877	-0.739012	3.79832	1.38094	40.4644	19.4259	-0.0180464	-34.6971	113.988	-14.4995	127.885	27.9779	-1.94668	-12.3356	-1.34779	-8.17905	-134.778
34.4133	-14.1565	-16.9325	36.1589	14.3158	-21.4164	-19.4999	0.34253	-80.1041	11.498	-3.69755	-3.89404	49.2327	-7.91426	24.2759	35.674	-11.5007	-6.91999	34.4133	-14.1565	-16.9325	36.1589	14.3158	-21.4164	-19.4999	0.34253	-80.1041
2.23422	-7.27842	-64.5959	48.6211	2.51963	-11.248	-26.1766	-2.03287	-134.256	26.8014	14.9059	1.90807	17.2464	-9.4814	7.17176	46.6956	-15.1845	18.0309	2.23422	-7.27842	-64.5959	48.6211	2.51963	-11.248	-26.1766	-2.03287	-134.256
42.5013	3.00938	-70.8967	45.102	-13.9051	-12.099	-16.9843	4.40823	-108.549	10.3576	19.4188	25.3312	13.8743	-14.9702	11.0399	51.1275	-7.61379	77.681	42.5013	3.00938	-70.8967	45.102	-13.9051	-12.099	-16.9843	4.40823	-108.549
94.4173	-1.01792	-80.7607	27.303	-4.16574	-16.3079	4.45576	-6.57844	22.4546	25.9262	34.3154	15.974	-12.1941	-12.1261	18.1203	50.078	-16.3707	73.3977	94.4173	-1.01792	-80.7607	27.303	-4.16574	-16.3079	4.45576	-6.57844	22.4546
28.6406	-9.75429	-47.6454	17.0988	-14.3249	4.24957	23.6834	16.8016	104.356	12.9456	29.7332	-21.3075	-5.85584	-11.9073	38.7665	44.6748	-20.8758	54.4971	28.6406	-9.75429	-47.6454	17.0988	-14.3249	4.24957	23.6834	16.8016	104.356
-84.5302	-10.6316	-41.8277	16.3108	0.372725	-10.0198	25.7597	-4.03454	208.344	29.2935	30.8895	-41.968	1.95612	-6.99286	48.887	35.7237	-59.4767	65.686	-84.5302	-10.6316	-41.8277	16.3108	0.372725	-10.0198	25.7597	-4.03454	208.344
-196.925	-9.58083	-12.934	43.4908	3.60225	0.680745	8.26507	-1.35882	99.7757	5.4708	18.4045	-31.6833	14.5027	-8.74337	44.6099	26.4435	-101.198	101.267	-196.925	-9.58083	-12.934	43.4908	3.60225	0.680745	8.26507	-1.35882	99.7757
-243.715	-14.5893	7.79373	51.5511	-9.19637	2.23848	-20.0562	-3.35698	-61.18	9.3772	1.2716	-30.9241	18.5987	-4.15485	50.1212	20.0957	-49.779	64.8345	-243.715	-14.5893	7.79373	51.5511	-9.19637	2.23848	-20.0562	-3.35698	-61.18
-213.22	-11.421	-13.9051	34.7628	-11.4508	-4.67263	-47.0992	-2.18023	-169.703	5.35953	-7.88713	4.51386	31.1121	2.79759	40.2239	18.1043	61.2509	58.2017	-213.22	-11.421	-13.9051	34.7628	-11.4508	-4.67263	-47.0992	-2.18023	-169.703
-74.0804	-5.04966	28.04	30.4006	-20.9855	-9.25202	-62.6798	5.29429	-94.6927	5.09747	-12.7195	107.651	19.2291	16.3563	21.0549	18.6833	125.524	83.0025	-74.0804	-5.04966	28.04	30.4006	-20.9855	-9.25202	-62.6798	5.29429	-94.6927
60.6548	-13.8047	49.2575	-3.51281	-19.3882	-16.9056	-60.778	17.3418	-22.2488	19.8466	3.11188	-33.2418	17.6949	23.2579	0.724495	19.3319	112.136	55.6947	60.6548	-13.8047	49.2575	-3.51281	-19.3882	-16.9056	-60.778	17.3418	-22.2488
43.0464	-9.39729	-1.91019	-29.751	1.65878	-15.8358	-42.2337	-53.9026	66.635	22.957	-9.25328	-64.2029	14.1408	9.64659	-23.071	17.8973	144.405	38.0813	43.0464	-9.39729	-1.91019	-29.751	1.65878	-15.8358	-42.2337	-53.9026	66.635
36.8737	-14.8796	30.2904	-19.4565	-3.62591	-17.2529	-16.3529	-35.4587	143.644	20.8526	-35.1839	-96.4474	-0.514242	7.14123	-40.3574	11.8863	-141.827	5.75175	36.8737	-14.8796	30.2904	-19.4565	-3.62591	-17.2529	-16.3529	-35.4587	143.644
33.3202	-13.6845	116.79	-46.3933	11.9858	-9.17472	5.75464	42.4627	203.778	47.8239	-44.8094	-79.1912	12.4012	4.79242	-42.1528	0.852876	-148.557	-42.6239	33.3202	-13.6845	116.79	-46.3933	11.9858	-9.17472	5.75464	42.4627	203.778
85.6391	-7.59482	7.87666	-61.1026	26.0921	-9.99092	18.1936	37.4744	189.037	36.9576	20.1811	-93.0854	11.2616	11.0803	-65.6634	-11.8555	-179.06	-31.3865	85.6391	-7.59482	7.87666	-61.1026	26.0921	-9.99092	18.1936	37.4744	189.037
123.465	-13.9001	-86.9584	-74.9676	14.5175	-1.26163	20.2982	-20.9189	223.536	58.9437	40.9065	-96.4117	6.18774	7.92102	-79.9061	-20.6759	-157.93	-25.9773	123.465	-13.9001	-86.9584	-74.9676	14.5175	-1.26163	20.2982	-20.9189	223.536
23.7412	-15.9478	-101.522	-75.2417	3.03307	-10.1503	14.9191	-9.25746	211.617	-39.2339	76.9187	-61.6076	4.24641	-2.7843	-103.406	-23.4271	-69.8542	14.0407	23.7412	-15.9478	-101.522	-75.2417	3.03307	-10.1503	14.9191	-9.25746	211.617
-43.6864	-15.2261	-117.589	-107.826	4.11851	-2.18672	6.56518	56.913	168.925	-69.6918	32.8888	-11.2843	18.4646	-9.92932	-113.417	-22.1965	17.6335	-2.90963	-43.6864	-15.2261	-117.589	-107.826	4.11851	-2.18672	6.56518	56.913	168.925
-53.7838	-9.62145	-66.0589	-132.917	6.13045	-3.09477	-3.71022	79.8158	93.0528	-31.2115	-3.48563	17.6804	1.16029	-7.20722	-109.841	-19.7062	52.7742	-46.5273	-53.7838	-9.62145	-66.0589	-132.917	6.13045	-3.09477	-3.71022	79.8158	93.0528
7.43161	-4.12696	-42.6	-89.5601	11.6661	-6.51192	-15.4899	-87.9702	50.4887	3.60717	7.65613	29.5904	-21.6171	-0.0688604	-108.344	-18.9082	88.3239	18.8922	7.43161	-4.12696	-42.6	-89.5601	11.6661	-6.51192	-15.4899	-87.9702	50.4887
85.4608	0.377066	-26.8493	-49.0987	17.6402	1.46201	-25.2514	-94.0387	-4.76903	20.1184	-24.7435	29.0437	-22.0532	1.03459	-125.891	-23.9661	111.63	-20.4552	85.4608	0.377066	-26.8493	-49.0987	17.6402	1.46201	-25.2514	-94.0387	-4.76903
120.952	-1.55511	-75.3374	6.72945	8.90595	-10.4998	-30.2082	-66.4966	4.25414	39.3844	-48.1904	45.6562	-18.096	-19.354	-103.758	-34.431	114.023	-39.5367	120.952	-1.55511	-75.3374	6.72945	8.90595	-10.4998	-30.2082	-66.4966	4.25414
234.871	-19.5594	-17.2115	39.933	6.4806	-13.8687	-32.2661	-5.82791	98.6915	47.7141	-50.6821	14.205	-8.86803	-15.3413	-106.395	-43.6976	106.156	-68.8036	234.871	-19.5594	-17.2115	39.933	6.4806	-13.8687	-32.2661	-5.82791	98.6915
265.998	-9.22335	48.7269	57.6933	-2.73379	-12.1571	-34.0509	27.4674	24.7235	77.1581	-33.6951	-36.8742	-25.2988	9.99071	-95.1411	-44.0923	126.45	-95.0655	265.998	-9.22335	48.7269	57.6933	-2.73379	-12.1571	-34.0509	27.4674	24.7235
94.1578	-5.876	86.1653	51.1235	13.5439	-12.6825	-36.2411	37.0151	-139.309	78.6394	-10.7547	-69.0176	-29.3863	9.81726	-101.823	-33.5486	115.632	-101.864	94.1578	-5.876	86.1653	51.1235	13.5439	-12.6825	-36.2411	37.0151	-139.309
-40.8215	0.262568	21.331	45.9502	17.949	-13.7026	-36.2966	50.306	-96.615	55.991	18.358	-49.6849	-17.4005	-6.1584	-58.1511	-17.1669	86.9074	-85.9186	-40.8215	0.262568	21.331	45.9502	17.949	-13.7026	-36.2966	50.306	-96.615
-105.685	-0.729336	-73.443	40.6609	13.4545	6.078	-31.1216	60.3156	-49.1322	41.1301	27.6031	-35.6781	-10.8214	22.3413	-57.1423	-1.86621	53.8262	-69.8261	-105.685	-0.729336	-73.443	40.6609	13.4545	6.078	-31.1216	60.3156	-49.1322
-81.6386	-5.16107	-108.887	54.7515	15.1364	-1.71498	-20.5347	61.9287	-87.805	25.9733	31.8087	-26.2705	21.0978	1.80531	-66.7534	9.10058	29.6908	-19.3288	-81.6386	-5.16107	-108.887	54.7515	15.1364	-1.71498	-20.5347	61.9287	-87.805
-44.4598	-12.8068	-77.6883	67.717	12.2233	12.85	-8.42286	43.9193	-50.658	17.3599	23.4641	-22.6089	3.14844	-12.5104	-77.7302	17.3459	-3.79429	36.8535	-44.4598	-12.8068	-77.6883	67.717	12.2233	12.85	-8.42286	43.9193	-50.658
-31.4571	-0.61906	-77.7572	87.6378	-19.5524	18.117	0.4692	50.3136	-9.65504	20.3738	6.5865	11.8536	-19.6084	-12.2016	-67.9229	26.283	-16.6724	76.6736	-31.4571	-0.61906	-77.7572	87.6378	-19.5524	18.117	0.4692	50.3136	-9.65504
-14.0446	0.929167	-55.024	80.5406	-11.2766	4.40195	4.87431	44.8869	46.7317	21.8261	10.312	-17.7624	-6.09272	-9.51657	-56.2139	37.1084	-21.7078	108.269	-14.0446	0.929167	-55.024	80.5406	-11.2766	4.40195	4.87431	44.8869	46.7317
56.0085	-0.524043	-6.22404	71.8529	-10.4236	1.31938	5.19752	29.5755	148.486	0.461269	7.30381	-55.4146	1.82981	-3.70596	-23.5132	46.3524	-45.9452	141.964	56.0085	-0.524043	-6.22404	71.8529	-10.4236	1.31938	5.19752	29.5755	148.486
251.275	-15.7236	18.8636	53.1995	-9.51383	7.70763	0.549797	5.88854	213.56	-23.8421	24.7084	-40.7849	13.5064	9.44965	-4.32528	49.3253	-46.7248	130.124	251.275	-15.7236	18.8636	53.1995	-9.51383	7.70763	0.549797	5.88854	213.56
252.693	-4.67365	39.6631	42.2558	3.29151	-0.870227	-5.13679	3.69496	34.9343	-35.2559	23.9487	-28.8841	44.1005	3.54629	-2.56947	42.97	-54.9792	126.023	252.693	-4.67365	39.6631	42.2558	3.29151	-0.870227	-5.13679	3.69496	34.9343
27.8683	-8.91341	41.7977	50.17	2.2651	5.85074	-6.04366	4.52408	-49.0838	-38.8738	24.088	-25.449	32.2425	1.77277	-1.60721	29.3043	-73.2624	140.77	27.8683	-8.91341	41.7977	50.17	2.2651	5.85074	-6.04366	4.52408	-49.0838
-113.353	-33.2534	27.5477	41.8996	14.9383	3.91273	-3.55462	-22.7412	-77.0256	-27.0054	-6.02871	-4.09345	-13.9749	-2.53274	-0.0293028	14.671	-83.1709	107.619	-113.353	-33.2534	27.5477	41.8996	14.9383	3.91273	-3.55462	-22.7412	-77.0256
-136.931	-43.1833	5.95291	30.2894	-0.763448	-6.53006	-5.13939	-60.0938	-99.3458	-9.49973	-28.7887	-21.6284	-15.4417	8.01205	7.95273	5.59715	-89.4819	90.1956	-136.931	-43.1833	5.95291	30.2894	-0.763448	-6.53006	-5.13939	-60.0938	-99.3458
-86.8439	-22.922	-6.06019	51.9756	-6.84105	8.57662	-15.1651	-13.587	-149.703	3.83964	-35.4979	-56.4972	-20.6592	13.3421	10.182	3.34672	-37.8898	127.199	-86.8439	-22.922	-6.06019	51.9756	-6.84105	8.57662	-15.1651	-13.587	-149.703
-50.9181	-16.801	-27.8927	41.3241	-5.42085	17.5503	-33.1917	7.31362	-147.357	-7.73775	-16.436	-47.9679	10.9298	14.9175	-19.8692	5.5208	20.0267	98.6569	-50.9181	-16.801	-27.8927	41.3241	-5.42085	17.5503	-33.1917	7.31362	-147.357
-50.2385	-20.9403	-31.0899	26.5622	1.01552	28.1378	-54.7912	-24.9425	-134.861	-6.54649	-4.53673	2.57351	26.6507	12.0052	19.6905	9.57417	50.1168	94.1187	-50.2385	-20.9403	-31.0899	26.5622	1.01552	28.1378	-54.7912	-24.9425	-134.861
-25.3475	-23.2746	8.9341	-42.4565	-0.0184078	24.8507	-72.6221	-43.4268	-46.9328	-15.3073	14.2751	-27.402	6.46312	12.3036	22.6235	13.5707	28.4489	36.8184	-25.3475	-23.2746	8.9341	-42.4565	-0.0184078	24.8507	-72.6221	-43.4268	-46.9328
-24.0236	-9.61611	60.7453	-139.004	0.58284	13.0109	-76.2124	87.8454	-26.101	-97.507	14.0175	-22.8795	-19.4253	3.45819	66.6757	14.6824	35.0154	-32.2739	-24.0236	-9.61611	60.7453	-139.004	0.58284	13.0109	-76.2124	87.8454	-26.101
-76.9763	14.8027	-11.0559	-187.2	-3.32893	20.6841	-58.2177	57.8244	-24.8907	-148.428	24.8756	-2.72547	-41.33	-3.27582	74.9076	11.359	19.7078	8.30809	-76.9763	14.8027	-11.0559	-187.2	-3.32893	20.6841	-58.2177	57.8244	-24.8907
-184.478	7.95299	25.3148	-208.532	-8.72291	11.7778	-22.7065	-155.667	-25.6629	-104.821	14.4566	58.8353	-41.1392	10.907	80.0478	4.04554	-14.2157	5.31216	-184.478	7.95299	25.3148	-208.532	-8.72291	11.7778	-22.7065	-155.667	-25.6629
-190.956	3.37095	16.2888	-168.192	3.30275	-10.5011	15.9039	-70.3311	-36.3411	-38.3966	20.6669	-3.80203	-6.22359	-5.23313	71.3559	-6.48113	-13.1612	-27.3142	-190.956	3.37095	16.2888	-168.192	3.30275	-10.5011	15.9039	-70.3311	-36.3411
-149.804	3.21635	-58.9397	-102.521	2.52626	-9.43443	43.5739	-44.318	-41.9654	-16.7105	22.6135	-102.983	28.2546	-5.40572	59.0448	-19.7137	-50.5488	-49.4679	-149.804	3.21635	-58.9397	-102.521	2.52626	-9.43443	43.5739	-44.318	-41.9654
-80.6368	6.10394	-58.7202	-50.3355	-9.241	-2.54726	53.6569	-104.993	24.4322	-0.31287	14.306	-148.684	12.1959	-3.09182	31.2053	-35.2335	-44.6697	-61.9716	-80.6368	6.10394	-58.7202	-50.3355	-9.241	-2.54726	53.6569	-104.993	24.4322
9.48244	14.1386	-70.6381	-31.864	-3.45755	2.33219	46.9435	27.7404	69.6559	-0.44832	3.74707	-121.333	21.2229	1.70173	-11.7128	-51.208	-61.1991	-2.17005	9.48244	14.1386	-70.6381	-31.864	-3.45755	2.33219	46.9435	27.7404	69.6559
37.808	20.4156	-74.8113	-42.0263	-12.364	-4.95042	29.8026	4.04719	41.0398	12.0908	18.9849	-110.584	43.4449	-13.5107	-38.0375	-65.3419	-72.7054	-13.9309	37.808	20.4156	-74.8113	-42.0263	-12.364	-4.95042	29.8026	4.04719	41.0398
26.7598	21.8164	-70.556	6.77647	-0.662205	-8.37908	7.25774	-6.09526	-27.1673	9.80322	0.664068	-101.416	26.0513	-1.27851	10.2084	-77.6695	7.05872	-102.433	26.7598	21.8164	-70.556	6.77647	-0.662205	-8.37908	7.25774	-6.09526	-27.1673
10.3012	21.1507	-55.5433	14.1138	-1.80821	-4.2572	-18.338	-3.92499	-38.1829	4.4128	-4.80982	-69.9218	29.1902	12.945	69.1123	-87.8488	67.3056	-69.273	10.3012	21.1507	-55.5433	14.1138	-1.80821	-4.2572	-18.338	-3.92499	-38.1829
0.352075	36.8616	-35.7912	-46.0745	6.57079	-6.15718	-42.8611	49.6706	-18.8721	-31.3989	-19.7168	-23.2872	53.5993	6.57726	75.7507	-92.2361	20.5774	-9.85649	0.352075	36.8616	-35.7912	-46.0745	6.57079	-6.15718	-42.8611	49.6706	-18.8721
-9.43211	28.6298	-28.5274	5.42077	-2.59689	-3.82686	-61.8571	35.8542	-9.85471	-42.9816	-8.58462	-2.97935	35.6318	-12.0456	95.7722	-86.5842	0.402242	56.0244	-9.43211	28.6298	-28.5274	5.42077	-2.59689	-3.82686	-61.8571	35.8542	-9.85471
34.0131	32.6792	1.79714	43.5608	2.07246	3.0069	-73.6444	-11.0149	-0.138113	-50.7981	-15.2559	15.3603	21.2603	-9.06164	104.408	-68.8819	-34.5204	0.116548	34.0131	32.6792	1.79714	43.5608	2.07246	3.0069	-73.6444	-11.0149	-0.138113
79.0276	41.5534	9.01276	52.6774	-2.85538	3.58231	-75.7047	-7.74625	67.177	-78.5303	-9.96111	9.92634	10.0315	-2.91194	89.8728	-40.5168	-0.679247	-90.6402	79.0276	41.5534	9.01276	52.6774	-2.85538	3.58231	-75.7047	-7.74625	67.177
81.5164	40.634	11.3697	48.8504	-1.10958	-0.872677	-64.8822	-0.810149	76.3749	-21.6944	-16.3943	45.7144	-5.20575	15.3234	84.6255	-8.91489	51.3481	-76.9853	81.5164	40.634	11.3697	48.8504	-1.10958	-0.872677	-64.8822	-0.810149	76.3749
59.1767	43.4531	11.8383	53.4302	3.63452	-15.4044	-44.9336	-87.5293	44.2637	-15.5692	-1.37592	89.8839	-21.3363	-1.48717	69.9062	14.2751	28.9726	-57.1129	59.1767	43.4531	11.8383	53.4302	3.63452	-15.4044	-44.9336	-87.5293	44.2637
45.7317	31.9547	-30.72	69.5453	3.69059	-9.44747	-27.266	-2.8345	-16.1068	-30.4257	0.602451	65.5528	-19.4113	-8.04056	75.5948	19.9257	41.3137	-7.62971	45.7317	31.9547	-30.72	69.5453	3.69059	-9.44747	-27.266	-2.8345	-16.1068
32.0935	17.5351	-9.80114	68.0454	-10.225	-16.3129	-21.2648	49.3842	3.97012	-32.4935	-4.63396	20.9685	-24.2047	0.417536	77.4568	7.7262	-19.5587	5.53878	32.0935	17.5351	-9.80114	68.0454	-10.225	-16.3129	-21.2648	49.3842	3.97012
-32.3162	30.1757	-48.7691	71.7686	-4.27285	-18.7403	-27.6383	51.0322	28.0824	1.83993	19.2906	73.4427	-14.1208	-7.26287	74.2149	-17.0207	-72.6314	8.69619	-32.3162	30.1757	-48.7691	71.7686	-4.27285	-18.7403	-27.6383	51.0322	28.0824
-123.798	29.7716	-5.66944	83.1556	-0.0321404	-17.6166	-40.7653	19.1777	90.4447	31.1329	46.0497	20.1614	-13.8464	-7.17966	53.9148	-48.5454	-80.8945	-8.22078	-123.798	29.7716	-5.66944	83.1556	-0.0321404	-17.6166	-40.7653	19.1777	90.4447
-153.146	31.6124	33.967	68.7419	17.4775	-2.53878	-53.1803	157.978	106.689	65.696	28.3996	-53.6872	-18.3525	9.00212	47.9614	-78.0989	-16.4626	-46.6873	-153.146	31.6124	33.967	68.7419	17.4775	-2.53878	-53.1803	157.978	106.689
-180.915	39.2801	-32.857	68.3845	5.53109	8.32495	-61.0552	249.301	47.8739	-25.1662	-13.0463	-7.30922	-8.78894	2.72203	22.83	-93.5132	10.4171	10.0321	-180.915	39.2801	-32.857	68.3845	5.53109	8.32495	-61.0552	249.301	47.8739
-185.31	36.1327	-22.3938	20.3841	-3.33324	4.89837	-64.6114	-74.8051	20.475	-191.623	-25.6389	8.09996	-11.6186	4.17196	3.53071	-87.0707	-0.429562	-11.4748	-185.31	36.1327	-22.3938	20.3841	-3.33324	4.89837	-64.6114	-74.8051	20.475
-149.084	24.9593	84.573	5.27821	4.54059	0.616921	-65.052	-277.06	35.6645	-88.714	-33.1502	-15.6116	-14.6752	0.722011	-15.6867	-62.7083	14.2585	-84.8354	-149.084	24.9593	84.573	5.27821	4.54059	0.616921	-65.052	-277.06	35.6645
-75.3743	39.1227	-51.2542	-14.0402	-6.66589	10.1297	-64.089	-314.486	34.6839	-92.8547	-20.2309	10.9447	-4.02567	-0.745646	-25.5059	-33.6205	-15.2956	-104.326	-75.3743	39.1227	-51.2542	-14.0402	-6.66589	10.1297	-64.089	-314.486	34.6839
-25.6384	20.3198	-87.5406	-10.1047	-1.02435	9.05406	-64.5793	-162.081	25.233	-33.359	-12.4918	38.3143	-2.64349	7.49913	-28.1531	-12.6099	-16.7209	-96.1358	-25.6384	20.3198	-87.5406	-10.1047	-1.02435	9.05406	-64.5793	-162.081	25.233
-12.4838	25.1254	-106.292	-28.2664	-1.94621	9.44583	-67.817	-55.4146	-1.56822	-14.7293	-19.5734	-24.4276	-6.25292	16.8393	-48.0129	-5.61054	-32.0587	-135.564	-12.4838	25.1254	-106.292	-28.2664	-1.94621	9.44583	-67.817	-55.4146	-1.56822
41.6131	16.4095	-85.1467	-44.977	1.15393	-3.30859	-71.3692	176.31	-30.1924	-37.3227	-22.7543	-43.2555	-6.53314	19.4089	-70.8584	-13.7224	31.1697	-145.61	41.6131	16.4095	-85.1467	-44.977	1.15393	-3.30859	-71.3692	176.31	-30.1924
91.8383	28.4594	-68.6081	-58.6921	-7.97526	15.4129	-70.9063	51.4295	-49.1271	44.8675	-2.29759	-83.8978	-20.3057	7.46573	-78.2961	-35.4262	43.0182	-194.663	91.8383	28.4594	-68.6081	-58.6921	-7.97526	15.4129	-70.9063	51.4295	-49.1271
118.428	35.841	-53.4102	-74.2627	-3.99254	9.43406	-63.52	277.581	-28.0874	163.419	3.86661	-56.3799	-25.3459	9.20823	-91.3619	-66.0571	37.336	-180.072	118.428	35.841	-53.4102	-74.2627	-3.99254	9.43406	-63.52	277.581	-28.0874
71.0516	25.2437	-54.1257	-62.4885	0.52537	2.56634	-47.6352	315.485	-27.3455	217.178	25.5269	-31.0023	-26.1909	13.3463	-101.229	-96.4006	13.1556	-108.337	71.0516	25.2437	-54.1257	-62.4885	0.52537	2.56634	-47.6352	315.485	-27.3455
41.7552	38.0523	-49.8938	-38.6603	4.63595	-0.218576	-24.1007	-25.6142	-50.1503	171.934	7.43136	9.86389	-19.0384	-4.41337	-105.854	-114.104	19.5215	-42.8362	41.7552	38.0523	-49.8938	-38.6603	4.63595	-0.218576	-24.1007	-25.6142	-50.1503
50.7059	27.9421	-15.068	-54.7777	0.857854	-2.38277	3.49455	-194.469	-46.9002	148.43	18.8963	29.7674	-3.78481	-7.04177	-104.743	-107.547	21.6395	-110.505	50.7059	27.9421	-15.068	-54.7777	0.857854	-2.38277	3.49455	-194.469	-46.9002
66.5509	11.5412	4.8518	-29.1022	7.64407	-2.13839	29.456	-228.055	-10.478	65.8997	12.5132	-30.7289	5.84036	-0.269421	-105.339	-73.4421	38.9679	-14.8585	66.5509	11.5412	4.8518	-29.1022	7.64407	-2.13839	29.456	-228.055	-10.478
58.891	21.8239	15.7312	-15.0148	-0.413492	-2.32467	46.7538	-158.77	18.0776	-53.946	14.9796	64.108	5.79699	6.53131	-83.7669	-21.5876	30.6982	129.745	58.891	21.8239	15.7312	-15.0148	-0.413492	-2.32467	46.7538	-158.77	18.0776
37.0101	8.32319	104.022	-41.7819	4.78422	-12.7625	50.5649	-82.5167	41.7838	173.252	15.1078	-4.17213	-2.21028	-4.98779	-66.9726	33.6524	50.3989	183.203	37.0101	8.32319	104.022	-41.7819	4.78422	-12.7625	50.5649	-82.5167	41.7838
50.5106	7.71811	107.346	-61.097	3.56336	-3.55266	39.7759	0.178804	54.6964	-54.568	-15.1449	-75.3432	-0.51924	0.977799	-48.1298	81.9363	-37.0425	73.4101	50.5106	7.71811	107.346	-61.097	3.56336	-3.55266	39.7759	0.178804	54.6964
36.4295	16.3485	-35.5711	-83.5845	-10.373	-6.93389	16.9339	76.0919	86.715	-373.479	-10.2191	-89.0526	-4.5202	-4.43747	-58.1404	116.575	-107.295	-84.6969	36.4295	16.3485	-35.5711	-83.5845	-10.373	-6.93389	16.9339	76.0919	86.715
28.7945	1.79049	-66.6002	-110.573	8.33234	6.65059	-13.3596	118.047	141.414	-496.588	-1.28388	-78.2765	-3.27733	2.80839	-110.131	132.021	-64.6233	-92.0842	28.7945	1.79049	-66.6002	-110.573	8.33234	6.65059	-13.3596	118.047	141.414
26.3514	-5.94976	-71.755	-98.729	6.95292	3.64328	-46.6954	144.118	176.359	-300.891	-20.7897	-82.5169	3.73046	8.03732	-126.469	123.761	24.1236	60.6748	26.3514	-5.94976	-71.755	-98.729	6.95292	3.64328	-46.6954	144.118	176.359
44.7664	-3.7082	-54.0131	-60.8947	8.16425	7.04956	-79.0747	145.191	151.249	-39.8793	-12.4918	-50.7767	5.57459	2.70879	-59.5889	92.1626	44.4001	220.682	44.7664	-3.7082	-54.0131	-60.8947	8.16425	7.04956	-79.0747	145.191	151.249
28.6387	1.06584	-59.6882	30.5787	0.395078	0.97064	-106.872	105.16	161.603	211.366	-0.614993	-29.8082	-3.75863	0.123369	-12.2834	47.3946	53.6633	292.026	28.6387	1.06584	-59.6882	30.5787	0.395078	0.97064	-106.872	105.16	161.603
33.9008	-10.7994	-56.8665	87.0949	10.2518	8.77169	-127.216	82.9166	108.251	371.395	-12.8725	-24.0791	7.17844	2.92965	5.15671	5.06961	65.1406	388.545	33.9008	-10.7994	-56.8665	87.0949	10.2518	8.77169	-127.216	82.9166	108.251
49.325	3.9544	11.5919	87.8154	9.64529	11.7666	-137.845	83.798	59.1001	489.565	-13.3953	14.4878	0.214998	-4.20719	1.66163	-24.6103	32.1079	449.907	49.325	3.9544	11.5919	87.8154	9.64529	11.7666	-137.845	83.798	59.1001
66.745	-3.95648	10.005	57.0916	5.84721	10.4752	-138.463	74.3598	2.66838	489.464	-14.698	12.6685	14.9485	2.40542	7.87031	-40.5441	27.7108	381.197	66.745	-3.95648	10.005	57.0916	5.84721	10.4752	-138.463	74.3598	2.66838
71.1634	-9.24757	-25.3624	76.0629	7.87569	-2.18553	-131.406	38.6227	-47.1841	482.662	19.9771	24.9804	1.383	5.74432	11.5312	-48.3699	32.7902	326.129	71.1634	-9.24757	-25.3624	76.0629	7.87569	-2.18553	-131.406	38.6227	-47.1841
-9.76828	-8.95441	-33.6479	133.087	13.9002	-10.213	-120.42	109.53	-8.28024	425.37	7.22188	20.805	14.044	3.32617	19.614	-55.941	-7.00114	200.206	-9.76828	-8.95441	-33.6479	133.087	13.9002	-10.213	-120.42	109.53	-8.28024
-58.5149	5.44177	-18.5559	123.901	5.14291	5.18774	-109.89	249.958	4.68975	284.62	-0.0216562	27.4205	7.85997	10.3083	34.6541	-67.0839	-70.3061	28.6115	-58.5149	5.44177	-18.5559	123.901	5.14291	5.18774	-109.89	249.958	4.68975
-64.8991	6.47509	-12.4808	6.44108	12.8476	14.0962	-103.737	21.5164	-0.878986	203.979	-1.38592	14.5356	0.554348	4.79849	58.1684	-78.1259	-42.8549	-88.9935	-64.8991	6.47509	-12.4808	6.44108	12.8476	14.0962	-103.737	21.5164	-0.878986
-54.6334	-11.486	-29.8129	5.11092	2.95698	8.49157	-103.448	-196.286	-14.7332	143.762	-5.80745	3.16532	-5.82218	-7.3259	63.7169	-86.2842	-45.1396	-167.672	-54.6334	-11.486	-29.8129	5.11092	2.95698	8.49157	-103.448	-196.286	-14.7332
-32.0221	-19.9202	-29.9837	-25.0492	-0.0326689	25.994	-106.748	-396.427	-24.9835	98.4396	-13.7128	13.2409	1.68233	-3.39737	64.2483	-97.7323	-0.304535	-264.666	-32.0221	-19.9202	-29.9837	-25.0492	-0.0326689	25.994	-106.748	-396.427	-24.9835
3.87556	-7.10951	-21.0113	-2.53608	5.98451	25.3322	-110.634	-320.638	-80.2096	-28.5236	9.35597	9.26477	-4.21172	2.4471	78.4361	-118.851	19.9731	-318.492	3.87556	-7.10951	-21.0113	-2.53608	5.98451	25.3322	-110.634	-320.638	-80.2096
32.4834	-8.9949	-7.15769	17.4471	4.63011	34.4563	-114.593	-182.384	-84.7333	-88.0108	20.9113	-20.4491	-0.0725494	1.06714	90.3592	-145.842	-0.285436	-276.954	32.4834	-8.9949	-7.15769	17.4471	4.63011	34.4563	-114.593	-182.384	-84.7333
53.907	-5.91727	4.64213	27.333	-1.78654	40.5083	-119.705	-57.9558	-145.948	-92.6887	16.1482	-15.0129	-12.4053	-1.87093	124.369	-167.447	-45.5994	-194.87	53.907	-5.91727	4.64213	27.333	-1.78654	40.5083	-119.705	-57.9558	-145.948
92.9345	-18.3744	32.5953	-130.778	5.76174	26.1959	-124.527	-12.5305	-119.712	-122.451	1.11504	-17.3454	-9.99048	0.0657198	139.162	-171.555	-11.6741	-124.536	92.9345	-18.3744	32.5953	-130.778	5.76174	26.1959	-124.527	-12.5305	-119.712
114.652	-19.1118	10.0332	-98.41	8.08235	6.29054	-123.003	67.1317	-125.062	-159.975	-17.4812	-14.9623	10.2907	-1.34027	147.148	-149.299	-20.5001	-149.726	114.652	-19.1118	10.0332	-98.41	8.08235	6.29054	-123.003	67.1317	-125.062
180.358	-19.2071	-43.8644	-126.499	-8.0459	6.23375	-107.394	118.434	-153.313	-164.264	-20.4393	-32.497	8.55331	-9.11251	146.336	-101.348	44.9801	-123.089	180.358	-19.2071	-43.8644	-126.499	-8.0459	6.23375	-107.394	118.434	-153.313
199.593	-26.0424	-85.4272	-197.914	4.10354	2.11728	-73.9849	116.481	-161.542	-141.886	21.8537	-20.886	10.5825	0.274636	132.157	-36.8658	45.1852	-35.1237	199.593	-26.0424	-85.4272	-197.914	4.10354	2.11728	-73.9849	116.481	-161.542
131.918	-14.4776	-84.1778	-79.196	6.89172	7.23848	-30.54	53.4888	-69.3766	-137.336	42.5266	-6.53324	9.04404	9.04841	110.07	33.2786	31.1994	53.3487	131.918	-14.4776	-84.1778	-79.196	6.89172	7.23848	-30.54	53.4888	-69.3766
119.837	-15.3983	-73.949	-16.9674	-8.85643	7.27636	6.48322	147.448	-66.2192	-110.835	29.9803	-29.1576	4.72526	-11.2906	99.325	100.169	-0.462026	28.297	119.837	-15.3983	-73.949	-16.9674	-8.85643	7.27636	6.48322	147.448	-66.2192
114.372	-7.16928	-80.6058	-9.62979	-3.28271	16.5958	23.5192	113.014	-79.9718	-103.964	21.1402	-57.498	-9.56975	-4.24713	113.155	154.011	-16.6802	-52.9062	114.372	-7.16928	-80.6058	-9.62979	-3.28271	16.5958	23.5192	113.014	-79.9718
22.1091	-22.074	81.2616	62.3362	-8.59022	11.1573	21.7873	54.6633	-86.6841	-100.794	-14.3633	-43.1228	-14.5529	-2.39535	140.381	183.871	-14.3997	-117.33	22.1091	-22.074	81.2616	62.3362	-8.59022	11.1573	21.7873	54.6633	-86.6841
-170.094	-13.0093	167.657	200.694	-0.915094	9.36876	17.5768	-31.1263	-55.6919	-106.324	-25.7083	-24.0793	-39.2558	-11.5603	136.173	182.998	-2.28956	-4.20965	-170.094	-13.0093	167.657	200.694	-0.915094	9.36876	17.5768	-31.1263	-55.6919
-241.132	-29.8842	80.1979	247.991	-2.04183	9.13635	25.3261	-40.7103	18.6586	-108.852	-18.3141	-26.6845	-32.0469	-3.87675	112.044	152.68	-8.65501	80.8514	-241.132	-29.8842	80.1979	247.991	-2.04183	9.13635	25.3261	-40.7103	18.6586
-270.652	-21.622	-144.801	265.134	4.94732	12.4727	43.8634	-10.03	-47.3795	-119.9	-15.1833	-38.2999	-30.0991	3.74007	77.3071	105.01	-4.14714	45.7395	-270.652	-21.622	-144.801	265.134	4.94732	12.4727	43.8634	-10.03	-47.3795
-194.547	-21.2267	-183.897	293.831	-7.71928	14.4991	62.6028	-20.1452	-130.206	-124.374	-28.2806	-46.9562	-12.4938	2.99566	74.6926	60.0292	-54.558	-100.575	-194.547	-21.2267	-183.897	293.831	-7.71928	14.4991	62.6028	-20.1452	-130.206
-51.8942	-18.8063	-177.511	234.492	-5.13247	-10.5023	74.2284	-30.3964	-134.564	-112.512	-29.2812	-54.0229	-24.6848	1.66642	48.8863	35.377	4.83905	-146.455	-51.8942	-18.8063	-177.511	234.492	-5.13247	-10.5023	74.2284	-30.3964	-134.564
-10.032	-27.1011	-144.526	170.575	5.78004	0.3332	77.2445	-19.4584	-116.688	-96.7442	-13.8662	-44.0735	-4.43634	-11.5924	31.2484	35.3006	25.7761	-71.8709	-10.032	-27.1011	-144.526	170.575	5.78004	0.3332	77.2445	-19.4584	-116.688
-13.0864	-17.4454	-36.3218	172.674	9.9824	-4.55187	71.8976	-78.7625	-118.74	-45.283	-19.0541	-33.1872	-16.2279	1.11543	12.048	48.4166	2.55541	-40.1699	-13.0864	-17.4454	-36.3218	172.674	9.9824	-4.55187	71.8976	-78.7625	-118.74
15.5576	-18.8796	-83.4991	143.47	6.24916	-14.4663	60.5333	-93.2751	-79.1808	-33.6697	-17.6652	-16.03	-18.4449	-3.47901	-2.42229	53.9931	-7.07689	-23.3629	15.5576	-18.8796	-83.4991	143.47	6.24916	-14.4663	60.5333	-93.2751	-79.1808
43.461	-2.18396	-75.8372	69.0404	6.00429	-4.32319	49.6595	-75.4667	-92.5563	-66.5908	-13.3424	-10.5806	10.1116	-1.67216	-4.30178	35.7872	-89.4815	17.0463	43.461	-2.18396	-75.8372	69.0404	6.00429	-4.32319	49.6595	-75.4667	-92.5563
70.5305	-4.74718	-24.8696	43.0481	-4.61201	-8.81105	45.1678	-93.5257	-96.6119	-104.736	-15.2538	-19.4786	32.389	1.03142	-22.2803	-5.94637	-102.2	-89.2067	70.5305	-4.74718	-24.8696	43.0481	-4.61201	-8.81105	45.1678	-93.5257	-96.6119
126.054	3.46878	24.9215	7.78532	-9.52814	-12.4228	44.8468	-25.7358	-28.1204	-58.2792	-21.2978	-23.8835	48.1653	-4.75732	-57.7191	-55.7881	45.6679	-121.291	126.054	3.46878	24.9215	7.78532	-9.52814	-12.4228	44.8468	-25.7358	-28.1204
131.41	4.09249	73.7677	-17.5684	-12.1826	-6.53368	36.2114	28.9895	83.0913	-65.7736	-17.8692	-10.9896	61.435	6.79155	-75.1825	-95.8541	119.942	-84.75	131.41	4.09249	73.7677	-17.5684	-12.1826	-6.53368	36.2114	28.9895	83.0913
151.645	13.4105	90.4923	-70.0953	-6.23691	-10.6828	8.50451	-33.6463	164.219	-49.0247	-3.66782	-21.3353	58.7313	8.97043	-76.158	-115.696	96.1673	-92.1965	151.645	13.4105	90.4923	-70.0953	-6.23691	-10.6828	8.50451	-33.6463	164.219
163.249	17.1739	109.041	-150.835	-3.98693	-3.61236	-28.195	-29.5414	174.777	-50.7113	-0.529584	-29.9777	45.5096	-0.487267	-54.9789	-115.768	60.0087	-36.0799	163.249	17.1739	109.041	-150.835	-3.98693	-3.61236	-28.195	-29.5414	174.777
178.092	7.77916	93.4415	-195.036	-5.51894	-18.0089	-45.1066	-0.162263	144.94	-50.7439	0.189399	-11.5556	36.5831	-1.73396	-38.0729	-106.605	-33.8036	46.4943	178.092	7.77916	93.4415	-195.036	-5.51894	-18.0089	-45.1066	-0.162263	144.94
173.65	18.2062	9.61414	-227.643	13.2963	-4.34726	-24.0959	-50.819	91.1214	-43.8375	-5.189	-29.9788	44.9806	6.5802	-19.9597	-101.662	-88.3761	4.40148	173.65	18.2062	9.61414	-227.643	13.2963	-4.34726	-24.0959	-50.819	91.1214
174.347	12.6534	-1.34483	-265.212	-4.47369	-17.1871	26.1817	-89.4302	4.56912	7.87901	-21.7862	-42.5586	44.7025	-3.94218	-11.4601	-110.338	-10.566	-42.6842	174.347	12.6534	-1.34483	-265.212	-4.47369	-17.1871	26.1817	-89.4302	4.56912
143.669	17.779	20.6803	-322.852	-4.31059	-11.5334	81.891	-97.1305	-48.2679	19.6582	-37.5214	-23.6553	31.4328	-3.86537	-9.86189	-132.942	92.9185	-55.2915	143.669	17.779	20.6803	-322.852	-4.31059	-11.5334	81.891	-97.1305	-48.2679
120.666	25.2872	52.6198	-301.627	5.90448	-0.130166	120.865	-62.6465	-104.865	-4.08892	-41.3817	-7.633	29.4581	-11.6609	-41.705	-162.797	60.2214	68.787	120.666	25.2872	52.6198	-301.627	5.90448	-0.130166	120.865	-62.6465	-104.865
65.8907	28.8167	112.575	-225.754	-5.10289	-5.54811	127.437	65.6295	-102.991	-40.0141	-15.3394	-9.14338	40.7469	-0.646387	-63.7469	-195.56	83.6376	156.946	65.8907	28.8167	112.575	-225.754	-5.10289	-5.54811	127.437	65.6295	-102.991
-13.169	19.1959	98.542	-165.85	-3.75112	6.96168	97.3756	120.46	-113.659	-81.3682	8.72729	-15.3382	42.9165	10.7614	-88.9212	-227.203	-115.922	149.812	-13.169	19.1959	98.542	-165.85	-3.75112	6.96168	97.3756	120.46	-113.659
-41.7145	26.4135	-3.07204	-119.389	-5.37737	-13.8083	41.6989	89.1238	-130.823	-93.9603	33.5985	-23.8841	48.5298	13.4549	-96.3035	-245.119	-91.5879	107.927	-41.7145	26.4135	-3.07204	-119.389	-5.37737	-13.8083	41.6989	89.1238	-130.823
-31.3251	22.7605	-51.9682	-62.8756	-2.87075	-22.7262	-23.8346	4.81698	-115.242	-96.5051	29.3442	-29.0467	6.72354	9.69046	-99.396	-236.831	96.817	62.8796	-31.3251	22.7605	-51.9682	-62.8756	-2.87075	-22.7262	-23.8346	4.81698	-115.242
11.8264	15.2712	-116.088	-2.44666	-9.06772	-22.3484	-89.3272	22.5147	-49.095	-57.4288	15.7541	-29.8316	-19.5988	10.0881	-127.988	-203.746	133.848	38.6355	11.8264	15.2712	-116.088	-2.44666	-9.06772	-22.3484	-89.3272	22.5147	-49.095
11.5892	8.41947	-106.578	77.622	-16.3072	-25.7035	-146.289	1.75382	54.9782	-5.89601	0.814153	-65.5163	12.0013	13.5705	-149.659	-158.676	260.117	-5.00073	11.5892	8.41947	-106.578	77.622	-16.3072	-25.7035	-146.289	1.75382	54.9782
-17.6843	9.10139	-83.8744	155.724	-5.28358	-17.8614	-183.237	-79.0064	161.231	13.9362	12.585	-67.0926	11.3369	13.9845	-169.011	-114.501	202.694	-54.1642	-17.6843	9.10139	-83.8744	155.724	-5.28358	-17.8614	-183.237	-79.0064	161.231
-50.0858	-4.6341	-43.2342	229.657	-2.92332	-1.02779	-188.579	-55.6576	98.3965	2.40175	10.0705	-81.6873	20.8087	10.4997	-179.303	-75.7026	-32.0824	-20.0553	-50.0858	-4.6341	-43.2342	229.657	-2.92332	-1.02779	-188.579	-55.6576	98.3965
-103.872	5.42206	-48.2762	249.95	-3.37205	-5.02083	-157.46	119.739	9.94551	-70.6385	-9.8422	-64.4642	-4.13118	11.8276	-154.466	-40.289	-245.031	-6.39296	-103.872	5.42206	-48.2762	249.95	-3.37205	-5.02083	-157.46	119.739	9.94551
-210.366	-0.00985342	-38.7121	256.367	1.72275	-8.03518	-96.997	136.915	146.145	-51.9707	-16.052	-36.0615	-11.3656	-0.603373	-137.947	-3.2502	-322.06	11.6019	-210.366	-0.00985342	-38.7121	256.367	1.72275	-8.03518	-96.997	136.915	146.145
-363.625	-11.1759	-15.5243	276.873	-0.135842	-8.12602	-26.2458	134.73	163.756	-18.4806	-19.8991	-27.4103	-31.1804	2.58234	-116.953	42.5727	-320.622	18.0347	-363.625	-11.1759	-15.5243	276.873	-0.135842	-8.12602	-26.2458	134.73	163.756
-534.63	-6.8568	14.6593	277.62	-5.0202	-14.889	33.1021	56.2045	151.007	38.7579	-13.3681	-29.088	-62.3134	-11.6005	-86.2525	98.243	-251.451	-4.83018	-534.63	-6.8568	14.6593	277.62	-5.0202	-14.889	33.1021	56.2045	151.007
-658.658	-27.5187	9.16519	201.475	-10.2833	-9.3894	67.7926	4.43591	91.5564	74.0758	-21.76	-13.1489	-80.1923	-7.77834	-67.8364	151.087	-148.422	-28.2941	-658.658	-27.5187	9.16519	201.475	-10.2833	-9.3894	67.7926	4.43591	91.5564
-676.628	-31.4257	-19.1339	124.795	0.458694	-8.71939	78.033	-57.5985	98.4777	38.7883	-6.61109	-33.4785	-77.7021	-6.62041	-66.4383	181.424	-17.6776	26.6572	-676.628	-31.4257	-19.1339	124.795	0.458694	-8.71939	78.033	-57.5985	98.4777
-617.377	-30.5063	20.6917	113.598	-1.72248	-4.76175	70.9722	-91.4275	329.601	-13.5611	-13.4446	-0.249307	-78.1111	-12.3079	-46.9369	179.648	229.7	25.9176	-617.377	-30.5063	20.6917	113.598	-1.72248	-4.76175	70.9722	-91.4275	329.601
-541.984	-36.5565	0.551569	112.644	5.31901	-9.5732	52.3703	-15.5778	387.055	-46.7623	-20.5609	-40.1587	-72.2748	-5.05952	-43.5993	151.889	154.419	98.3055	-541.984	-36.5565	0.551569	112.644	5.31901	-9.5732	52.3703	-15.5778	387.055
-445.414	-35.2832	-31.6576	-15.9877	0.191532	1.42162	27.4367	-30.3385	262.795	53.6648	-5.2054	-93.2628	-65.1408	-8.73628	-42.4208	112.946	74.101	106.469	-445.414	-35.2832	-31.6576	-15.9877	0.191532	1.42162	27.4367	-30.3385	262.795
-404.073	-43.276	-33.6756	-97.5878	-3.07778	2.9742	6.28763	-15.6268	27.8663	53.1213	-6.7443	-116.519	-43.6519	-10.23	-17.4556	75.9367	37.4522	85.3939	-404.073	-43.276	-33.6756	-97.5878	-3.07778	2.9742	6.28763	-15.6268	27.8663
-420.216	-39.5233	-50.0781	-142.846	-11.3466	1.60225	-3.98791	-13.8648	13.5581	82.7346	-19.8953	-82.725	-16.366	-12.2168	-14.0369	46.9956	38.0946	151.061	-420.216	-39.5233	-50.0781	-142.846	-11.3466	1.60225	-3.98791	-13.8648	13.5581
-353.572	-19.6744	-45.3018	-114.309	-6.61261	9.30798	-7.76469	30.2708	114.715	88.7929	-12.6043	-35.467	2.46932	-15.4953	7.79607	22.9847	86.2375	185.262	-353.572	-19.6744	-45.3018	-114.309	-6.61261	9.30798	-7.76469	30.2708	114.715
-175.779	-30.7381	-16.0857	-92.3552	-9.77504	-0.52359	-14.0831	74.8136	140.684	79.7782	-3.93817	-10.1397	19.1719	-6.72373	33.929	-3.97742	118.572	223.533	-175.779	-30.7381	-16.0857	-92.3552	-9.77504	-0.52359	-14.0831	74.8136	140.684
83.5008	-36.0233	-27.0747	-118.534	1.06442	16.6897	-30.8918	-125.215	-27.2044	45.2357	3.5595	85.0308	48.1487	1.48326	57.9022	-36.091	90.3012	212.529	83.5008	-36.0233	-27.0747	-118.534	1.06442	16.6897	-30.8918	-125.215	-27.2044
404.363	-54.4721	2.65582	-159.512	3.02564	2.37913	-68.0679	-320.913	-136.489	60.1849	15.2212	154.43	64.1055	-13.8261	52.8093	-63.5954	57.6471	183.469	404.363	-54.4721	2.65582	-159.512	3.02564	2.37913	-68.0679	-320.913	-136.489
641.384	-60.8128	-16.6383	-192.685	-6.58859	10.8957	-131.383	-118.69	-187.859	49.5242	19.0364	-59.7937	95.3442	-10.8984	43.4816	-72.6952	35.1352	165.69	641.384	-60.8128	-16.6383	-192.685	-6.58859	10.8957	-131.383	-118.69	-187.859
784.921	-52.0376	-64.0715	-198.349	-16.3341	9.2888	-210.919	187.322	-223.689	-87.1414	25.7436	-140.928	98.883	-17.276	37.549	-57.7936	125.519	40.116	784.921	-52.0376	-64.0715	-198.349	-16.3341	9.2888	-210.919	187.322	-223.689
814.322	-50.9787	-87.707	-136.686	6.0696	12.6466	-281.355	320.043	-165.468	-124.17	32.9443	-178.381	102.665	-15.2709	36.5031	-24.7637	125.639	-46.6541	814.322	-50.9787	-87.707	-136.686	6.0696	12.6466	-281.355	320.043	-165.468
566.172	-41.6983	-106.062	-81.7988	8.46356	-15.0859	-316.627	173.709	-132.12	-110.364	40.6437	-110.796	95.6336	-16.6674	53.2035	12.9867	99.9755	-21.7857	566.172	-41.6983	-106.062	-81.7988	8.46356	-15.0859	-316.627	173.709	-132.12
326.283	-24.6162	-78.1608	-159.732	8.60443	-5.18935	-301.609	216.504	-123.636	-81.1261	38.415	-88.2564	92.7234	7.3145	68.0542	43.8407	8.79272	-14.6946	326.283	-24.6162	-78.1608	-159.732	8.60443	-5.18935	-301.609	216.504	-123.636
261.396	-20.4654	-36.1774	-275.874	13.5745	0.135957	-238.05	-775.292	-219.723	-75.9111	43.4342	-66.5226	69.5392	15.7201	69.6515	67.6756	-98.2012	19.2606	261.396	-20.4654	-36.1774	-275.874	13.5745	0.135957	-238.05	-775.292	-219.723
244.28	-5.90867	-30.8441	-204.889	5.74821	-8.29925	-143.94	-645.526	-182.293	-54.2173	45.4303	-56.4953	65.2388	22.0374	62.0665	85.4608	-38.9832	61.0972	244.28	-5.90867	-30.8441	-204.889	5.74821	-8.29925	-143.94	-645.526	-182.293
189.319	-22.8801	30.7502	-213.255	4.63283	-3.16158	-44.0109	-67.227	-92.2233	-44.7196	43.5906	9.12299	69.2168	27.7773	59.1937	81.8604	32.9168	21.5637	189.319	-22.8801	30.7502	-213.255	4.63283	-3.16158	-44.0109	-67.227	-92.2233
105.943	-13.9956	-18.9425	-254.309	-4.79079	-7.84971	41.1063	94.5661	-40.0162	-11.9566	28.0146	29.5371	45.6035	31.3935	44.9356	38.0368	13.9454	20.3159	105.943	-13.9956	-18.9425	-254.309	-4.79079	-7.84971	41.1063	94.5661	-40.0162
107.022	0.391174	16.6617	-266.8	-7.32622	-17.96	101.013	684.474	-81.7045	15.1178	26.0427	106.355	33.2084	34.4044	34.6675	-41.26	37.2678	-38.2616	107.022	0.391174	16.6617	-266.8	-7.32622	-17.96	101.013	684.474	-81.7045
65.1473	10.6327	137.512	-232.404	-8.3667	-21.4408	137.696	129.787	-19.5007	49.9903	24.279	28.4296	24.7341	33.7846	50.5789	-124.044	208.89	-66.7413	65.1473	10.6327	137.512	-232.404	-8.3667	-21.4408	137.696	129.787	-19.5007
3.25145	8.37951	-80.0162	-199.155	-8.63549	-15.4072	160.04	291.619	-65.7681	70.1132	35.0841	45.2737	-11.0226	12.0973	43.9701	-174.683	2.33739	-52.4001	3.25145	8.37951	-80.0162	-199.155	-8.63549	-15.4072	160.04	291.619	-65.7681
-53.8914	33.9196	-99.6808	-137.74	-8.24131	-7.14376	168.397	147.937	-126.409	70.4592	31.3021	19.5887	-30.5404	7.90503	21.7231	-175.029	19.1653	-38.214	-53.8914	33.9196	-99.6808	-137.74	-8.24131	-7.14376	168.397	147.937	-126.409
-150.121	30.1992	-90.4297	28.9096	-8.83264	-4.2319	148.41	-344.88	69.4285	91.1122	28.1247	14.8641	-41.2313	-1.22316	-2.68273	-125.257	-75.6251	-14.5525	-150.121	30.1992	-90.4297	28.9096	-8.83264	-4.2319	148.41	-344.88	69.4285
-214.291	51.1217	-75.3152	189.667	-7.40355	-0.533138	90.3179	-210.005	242.367	95.3085	26.0326	16.3727	-49.6096	12.4998	-3.47967	-40.8861	-212.997	-14.8846	-214.291	51.1217	-75.3152	189.667	-7.40355	-0.533138	90.3179	-210.005	242.367
-248.484	47.0977	-37.9623	295.275	18.7663	1.37351	6.56661	-352.87	285.371	170.282	41.7965	4.90807	-87.5	6.94146	36.7202	43.7915	-219.236	-20.2056	-248.484	47.0977	-37.9623	295.275	18.7663	1.37351	6.56661	-352.87	285.371
-278.665	41.4305	-17.1024	342.875	15.9543	0.707548	-74	-400.905	294.292	264.098	32.3381	59.138	-90.8294	1.07671	74.583	90.7666	-158.283	-11.9363	-278.665	41.4305	-17.1024	342.875	15.9543	0.707548	-74	-400.905	294.292
-245.349	6.85074	29.2823	336.386	23.0541	-2.2303	-124.937	-167.103	289.41	367.462	49.7033	107.342	-84.5226	-4.30549	85.0591	84.6492	-24.025	10.7883	-245.349	6.85074	29.2823	336.386	23.0541	-2.2303	-124.937	-167.103	289.41
-331.943	-5.91306	47.1393	368.433	45.6158	-6.86083	-136.531	166.93	301.029	437.006	23.6262	121.909	-85.4618	-5.50696	71.2869	36.1639	-15.1479	-8.40134	-331.943	-5.91306	47.1393	368.433	45.6158	-6.86083	-136.531	166.93	301.029
-423.582	-50.339	57.9066	342.22	61.9975	-2.23019	-114.358	364.459	239.529	461.301	24.2338	96.5463	-83.1688	1.65903	52.8865	-31.2287	-18.7341	-94.4475	-423.582	-50.339	57.9066	342.22	61.9975	-2.23019	-114.358	364.459	239.529
-431.1	-119.065	36.3505	311.124	53.7586	13.1882	-66.9859	580.15	162.105	456.158	6.99454	37.9627	-86.3175	0.578723	28.896	-94.7005	-6.28874	-138	-431.1	-119.065	36.3505	311.124	53.7586	13.1882	-66.9859	580.15	162.105
-414.224	-85.8102	17.2996	308.226	33.3707	8.9302	-3.47882	555.408	115.385	432.441	20.1696	4.4635	-83.8913	-11.7695	20.8823	-139.211	52.4071	-90.1666	-414.224	-85.8102	17.2996	308.226	33.3707	8.9302	-3.47882	555.408	115.385
-227.346	-27.1369	-5.9937	227.964	47.7308	7.9341	64.1272	454.845	-21.3123	346.778	38.2362	-45.2969	-124.978	-8.89581	-5.85859	-157.301	63.3351	-65.5656	-227.346	-27.1369	-5.9937	227.964	47.7308	7.9341	64.1272	454.845	-21.3123
-33.6604	-13.9264	-21.9385	182.73	49.0909	12.1965	124.035	493.038	-123.231	307.459	47.2986	-95.3815	-132.24	-9.85257	-6.05803	-145.824	95.9037	-46.8995	-33.6604	-13.9264	-21.9385	182.73	49.0909	12.1965	124.035	493.038	-123.231
135.211	-13.3972	-44.901	125.273	64.3719	21.2562	169.033	561.219	-208.737	312.071	25.386	-123.584	-96.8099	-14.5579	13.1706	-108.328	-7.21129	1.46947	135.211	-13.3972	-44.901	125.273	64.3719	21.2562	169.033	561.219	-208.737
250.446	-52.1836	49.7667	79.3027	57.7888	15.0809	193.416	367.703	-241.057	305.563	29.3019	-168.882	-73.7564	-18.3549	12.3027	-56.9982	-177.178	56.4046	250.446	-52.1836	49.7667	79.3027	57.7888	15.0809	193.416	367.703	-241.057
337.067	-82.5136	11.2269	13.7086	27.1969	21.235	191.071	264.261	-289.673	327.87	21.7269	-146.814	-38.6888	-25.8702	22.2085	-9.9032	-17.3388	25.8699	337.067	-82.5136	11.2269	13.7086	27.1969	21.235	191.071	264.261	-289.673
389.528	-108.516	-47.9791	-52.8222	-14.0433	9.4538	161.217	417.702	-238.849	360.48	12.7371	-97.3671	-6.33585	-24.5771	-6.85216	18.8402	152.589	-20.1434	389.528	-108.516	-47.9791	-52.8222	-14.0433	9.4538	161.217	417.702	-238.849
498.918	-67.462	-63.7859	-122.848	-48.7071	8.0654	112.057	30.3784	-124.852	367.041	2.63825	-96.6747	7.89932	-13.6669	-10.6636	25.7734	104.184	-48.7709	498.918	-67.462	-63.7859	-122.848	-48.7071	8.0654	112.057	30.3784	-124.852
653.826	-26.9489	-77.978	-159.722	-54.9548	0.0106349	59.8978	-399.096	-44.3667	306.067	7.41058	-124.038	-28.3691	-23.3495	-2.25778	16.8573	121.559	-79.083	653.826	-26.9489	-77.978	-159.722	-54.9548	0.0106349	59.8978	-399.096	-44.3667
713.53	4.00589	-63.0196	-200.315	-58.9427	12.1841	19.8973	-129.293	29.5245	221.223	-12.3312	-103.267	-17.8754	-19.7655	1.57223	-0.303885	-120.655	-194.431	713.53	4.00589	-63.0196	-200.315	-58.9427	12.1841	19.8973	-129.293	29.5245
601.739	32.5852	-28.3624	-203.233	-83.2153	14.5207	-2.17633	-398.976	69.3076	137.641	-12.5045	-61.5401	-9.35894	-14.9153	-4.49339	-22.773	-189.418	-234.294	601.739	32.5852	-28.3624	-203.233	-83.2153	14.5207	-2.17633	-398.976	69.3076
473.365	36.8065	-31.0821	-193.738	-42.6104	6.68375	-8.14072	-705.948	76.9607	35.5807	1.83465	-76.0802	-36.9732	-11.2238	2.64311	-52.6481	3.38259	-311.544	473.365	36.8065	-31.0821	-193.738	-42.6104	6.68375	-8.14072	-705.948	76.9607
434.512	52.9047	-22.8097	-147.083	5.06791	7.31215	-3.91782	-820.673	72.1378	-57.9107	-0.185452	-39.6749	-36.7984	-1.62774	24.3127	-92.0404	23.8151	-246.513	434.512	52.9047	-22.8097	-147.083	5.06791	7.31215	-3.91782	-820.673	72.1378
443.525	69.7426	11.6535	-115.322	6.24892	1.95782	-0.506277	-542.141	71.2539	-116.538	-6.27616	-114.734	3.90525	12.7203	22.3379	-137.013	-65.3641	-191.821	443.525	69.7426	11.6535	-115.322	6.24892	1.95782	-0.506277	-542.141	71.2539
426.209	116.372	6.33058	-72.5941	18.3629	-2.99748	-11.1651	-269.343	72.517	-197.781	10.1401	-140.087	60.0711	14.5871	30.1627	-177.503	93.8461	-156.891	426.209	116.372	6.33058	-72.5941	18.3629	-2.99748	-11.1651	-269.343	72.517
341.047	155.302	-25.1042	-12.0086	14.989	-4.545	-42.3548	-5.91583	74.1301	-316.753	-0.367968	-71.6878	79.1391	11.9945	56.334	-201.016	13.8031	-71.5711	341.047	155.302	-25.1042	-12.0086	14.989	-4.545	-42.3548	-5.91583	74.1301
254.412	190.742	-31.5744	23.5052	19.9429	-10.2322	-87.3765	190.606	64.5814	-479.103	1.62695	-54.3455	112.945	2.80001	49.9002	-199.397	114.697	22.4196	254.412	190.742	-31.5744	23.5052	19.9429	-10.2322	-87.3765	190.606	64.5814
147.604	163.507	-18.2026	38.5909	20.3869	15.9409	-128.675	83.2105	35.6176	-611.209	-11.6671	-33.6128	109.311	9.70736	36.8666	-170.134	60.3018	70.4192	147.604	163.507	-18.2026	38.5909	20.3869	15.9409	-128.675	83.2105	35.6176
72.4209	120.226	-49.9607	63.7166	25.4073	13.2429	-152.286	-348.561	27.7796	-745.261	-4.48981	-72.207	155.135	16.7348	32.9365	-115.65	-38.6505	77.393	72.4209	120.226	-49.9607	63.7166	25.4073	13.2429	-152.286	-348.561	27.7796
11.8509	68.5041	-49.44	83.2553	37.8225	32.6169	-157.321	-58.1172	51.0652	-747.045	-23.2391	-0.0760034	109.114	11.1445	28.3179	-44.1102	-0.719303	46.7406	11.8509	68.5041	-49.44	83.2553	37.8225	32.6169	-157.321	-58.1172	51.0652
-35.7145	106.806	-10.8253	73.226	32.8464	21.0226	-151.443	-110.733	46.6167	-592.645	-18.4135	94.8764	11.3685	11.831	27.1902	31.5255	-285.919	20.7649	-35.7145	106.806	-10.8253	73.226	32.8464	21.0226	-151.443	-110.733	46.6167
-84.8494	118.006	41.4449	63.8124	10.2392	20.115	-136.724	24.4824	34.1673	-386.717	-12.0455	88.9089	0.999004	4.35596	18.7845	97.1759	-216.413	58.6671	-84.8494	118.006	41.4449	63.8124	10.2392	20.115	-136.724	24.4824	34.1673
-150.551	162.127	110.126	51.4553	10.3902	8.89594	-106.514	-298.666	-42.2664	-252.013	-6.45188	-71.4439	13.4482	-0.858579	33.4324	142.522	-253.745	-9.22811	-150.551	162.127	110.126	51.4553	10.3902	8.89594	-106.514	-298.666	-42.2664
-192.63	145.081	-58.6437	44.2452	29.6364	1.71981	-64.0207	-193.649	-61.4451	-140.371	-7.95635	-142.872	26.5693	-14.7731	39.9589	165.76	-83.8805	-26.3516	-192.63	145.081	-58.6437	44.2452	29.6364	1.71981	-64.0207	-193.649	-61.4451
-238.295	94.6765	-122.3	-2.59815	25.3384	4.77773	-30.8188	-246.289	-40.3306	-82.0754	-16.4086	-219.882	29.3821	2.91144	25.1339	171.285	59.3106	26.9783	-238.295	94.6765	-122.3	-2.59815	25.3384	4.77773	-30.8188	-246.289	-40.3306
-273.993	60.3282	-115.745	-9.6679	-12.3501	8.80467	-26.3542	-405.311	-33.9401	13.4991	-14.849	-179.277	11.4026	23.8935	12.4361	165.293	-183.816	75.1779	-273.993	60.3282	-115.745	-9.6679	-12.3501	8.80467	-26.3542	-405.311	-33.9401
-317.707	14.0992	-95.6717	-50.5626	-40.6796	5.77114	-50.9778	222.004	-114.926	12.6613	-22.511	-189.059	42.4047	41.1193	6.33752	154.007	-269.969	42.0624	-317.707	14.0992	-95.6717	-50.5626	-40.6796	5.77114	-50.9778	222.004	-114.926
-343.479	15.0736	-59.422	-35.9583	-96.5596	13.4924	-88.5596	112.919	-48.2708	10.299	-34.7248	-206.659	40.3225	57.676	-20.9307	144.033	-186.803	-31.4644	-343.479	15.0736	-59.422	-35.9583	-96.5596	13.4924	-88.5596	112.919	-48.2708
-349.913	32.8774	57.0628	-18.861	-134.023	21.2704	-120.259	48.9064	37.7875	-29.1338	-24.3655	-199.959	59.739	49.1126	-28.7621	139.464	30.363	-26.2098	-349.913	32.8774	57.0628	-18.861	-134.023	21.2704	-120.259	48.9064	37.7875
-367.858	37.3472	132.128	-5.68759	-132.763	11.9913	-135.219	425.004	8.65091	-102.319	-28.6734	-160.783	15.4086	25.1103	-17.1169	138.028	253.397	108.17	-367.858	37.3472	132.128	-5.68759	-132.763	11.9913	-135.219	425.004	8.65091
-356.803	55.1528	-33.11	79.3679	-115.839	3.14772	-131.916	445.47	10.5182	-205.033	-16.9099	-94.6956	38.4612	-18.009	-13.9247	133.335	235.203	204.278	-356.803	55.1528	-33.11	79.3679	-115.839	3.14772	-131.916	445.47	10.5182
-383.594	-11.8847	83.576	128.956	-77.3311	6.48578	-113.866	-148.851	-63.9844	-313.101	-25.2747	-46.9689	10.4917	-33.7496	32.6013	122.563	155.642	166.298	-383.594	-11.8847	83.576	128.956	-77.3311	6.48578	-113.866	-148.851	-63.9844
-391.552	-45.5598	-126.614	85.1655	-3.37787	-0.0887365	-86.0846	276.957	-12.5899	-411.974	-29.7034	-30.3145	-36.7706	-13.4582	29.3751	110.121	83.5233	166.639	-391.552	-45.5598	-126.614	85.1655	-3.37787	-0.0887365	-86.0846	276.957	-12.5899
-330.899	-54.3306	-163.165	36.4464	40.9835	8.76662	-52.291	482.548	14.6213	-469.146	-19.5724	-4.10072	-14.4238	14.2491	22.5616	105.171	163.441	166.201	-330.899	-54.3306	-163.165	36.4464	40.9835	8.76662	-52.291	482.548	14.6213
-255.387	-60.0428	-93.752	32.6643	60.629	6.43095	-14.2526	410.923	-17.9697	-472.796	-13.1621	10.1872	-4.11753	56.135	4.64924	114.462	191.201	175.608	-255.387	-60.0428	-93.752	32.6643	60.629	6.43095	-14.2526	410.923	-17.9697
-231.487	-85.5923	-128.856	37.2506	59.787	9.3948	28.1438	601.007	-26.034	-504.36	-12.1083	81.1483	-10.0622	57.0686	-26.7756	132.071	238.859	146.173	-231.487	-85.5923	-128.856	37.2506	59.787	9.3948	28.1438	601.007	-26.034
-196.965	-36.2147	-78.8867	62.4882	45.6378	12.6589	74.56	751.917	-105.967	-494.777	-9.20615	106.728	4.37405	-34.9419	-28.8284	141.752	264.164	15.3716	-196.965	-36.2147	-78.8867	62.4882	45.6378	12.6589	74.56	751.917	-105.967
-124.999	7.68362	-17.5017	66.3693	95.1047	15.2302	122.585	203.034	-117.624	-482.603	-18.4812	214.363	34.7064	-109.458	-38.371	132.555	255.459	-72.8278	-124.999	7.68362	-17.5017	66.3693	95.1047	15.2302	122.585	203.034	-117.624
-71.2927	-11.7641	37.9472	-9.64479	93.1925	6.74015	168.831	-350.146	-111.234	-570.23	-21.6016	191.52	-35.4024	-159.465	-71.0856	102.461	231.718	-118.009	-71.2927	-11.7641	37.9472	-9.64479	93.1925	6.74015	168.831	-350.146	-111.234
-81.354	-11.2598	11.86	-48.5332	29.4758	-0.349567	210.491	-560.012	-37.7158	-326.148	-31.4307	119.418	-132.67	-138.412	-79.894	52.5065	186.473	-90.385	-81.354	-11.2598	11.86	-48.5332	29.4758	-0.349567	210.491	-560.012	-37.7158
-39.6938	-39.8668	31.5404	-60.1416	-31.5243	9.84522	243.556	-240.372	-23.5536	-63.3071	-38.6475	131.257	-114.497	-83.3388	-67.2972	-8.50332	94.1323	-35.4894	-39.6938	-39.8668	31.5404	-60.1416	-31.5243	9.84522	243.556	-240.372	-23.5536
34.547	-73.2452	62.8734	-28.845	-8.66862	7.53601	263.754	631.118	52.4029	90.1523	-32.349	166.117	-73.4554	-8.04796	-32.2337	-65.6465	-31.1887	74.2313	34.547	-73.2452	62.8734	-28.845	-8.66862	7.53601	263.754	631.118	52.4029
82.3782	-79.7879	47.8923	-58.7409	-21.4319	6.23619	267.526	262.658	116.807	88.0672	-11.6069	226.214	-33.4088	55.9042	0.230488	-108.574	-126.255	172.657	82.3782	-79.7879	47.8923	-58.7409	-21.4319	6.23619	267.526	262.658	116.807
179.679	-141.719	25.2405	-1.70723	-78.8724	5.39045	254.132	717.944	76.1931	44.8822	-11.316	212.073	0.378016	59.2636	-7.62546	-136.173	-264.626	176.991	179.679	-141.719	25.2405	-1.70723	-78.8724	5.39045	254.132	717.944	76.1931
222.292	-145.473	-6.52456	-106.102	-49.0261	16.4514	226.518	-326.543	36.4985	-60.0149	-13.3623	179.179	-25.2252	95.1162	-23.6051	-151.212	-197.354	132.802	222.292	-145.473	-6.52456	-106.102	-49.0261	16.4514	226.518	-326.543	36.4985
164.181	-115.065	25.2896	-212.748	14.1534	3.36979	189.346	-1068.83	42.592	-144.763	-3.55996	186.124	-26.2344	136.735	-27.168	-152.951	-223.988	-16.6502	164.181	-115.065	25.2896	-212.748	14.1534	3.36979	189.346	-1068.83	42.592
111.973	-16.291	15.0884	-164.028	56.5182	-3.73229	146.632	-345.122	-73.7432	-199.466	0.899357	162.185	-8.89362	155.861	-17.459	-137.073	-431.053	-44.1158	111.973	-16.291	15.0884	-164.028	56.5182	-3.73229	146.632	-345.122	-73.7432
15.9766	51.8601	33.2248	-94.1874	120.095	1.53975	101.03	-339.238	100.775	-217.073	-1.97797	159.846	38.9587	165.624	-11.7734	-102.458	13.7068	-81.3639	15.9766	51.8601	33.2248	-94.1874	120.095	1.53975	101.03	-339.238	100.775
-85.8629	65.0045	54.1513	-116.355	136.656	-12.2735	55.7133	-1022.89	169.778	-215.07	-6.11288	149.752	26.7828	130.426	-24.3621	-54.6448	-40.6942	-64.0087	-85.8629	65.0045	54.1513	-116.355	136.656	-12.2735	55.7133	-1022.89	169.778
-149.611	70.5814	1.38399	-129.362	84.628	2.89707	14.6567	-788.49	144.07	-161.552	-1.27221	95.8759	29.9533	155.501	-40.9852	-2.34602	79.9714	-81.3931	-149.611	70.5814	1.38399	-129.362	84.628	2.89707	14.6567	-788.49	144.07
-122.204	111.443	-53.4671	-112.375	4.79855	-2.1163	-17.968	-261.548	148.698	-100.227	9.02706	36.4417	62.6896	140.304	-50.1148	46.1694	744.808	-175.559	-122.204	111.443	-53.4671	-112.375	4.79855	-2.1163	-17.968	-261.548	148.698
-69.171	86.4909	-67.6912	-52.4321	-100.33	-10.9328	-40.0657	-14.4987	145.621	-2.40565	8.49587	-18.8088	144.332	-13.4698	-45.9345	80.1582	-8.96606	67.5615	-69.171	86.4909	-67.6912	-52.4321	-100.33	-10.9328	-40.0657	-14.4987	145.621
-57.5032	74.2912	-63.6234	26.561	-115.078	-11.777	-49.7181	250.439	29.5221	115.581	11.7307	-74.8964	99.0939	-44.9055	-47.0448	82.432	-277.128	138.324	-57.5032	74.2912	-63.6234	26.561	-115.078	-11.777	-49.7181	250.439	29.5221
-60.4658	-51.0795	-49.2596	53.5684	-102.48	-2.2115	-44.4771	128.627	-159.371	170.944	36.4143	-137.258	65.172	-60.082	-20.8374	40.8593	-498.908	1.42009	-60.4658	-51.0795	-49.2596	53.5684	-102.48	-2.2115	-44.4771	128.627	-159.371
-128.096	-142.87	-11.4165	58.4364	-46.1246	-15.4431	-28.4253	383.53	-157.413	240.196	53.8452	-183.582	-50.2062	-73.1327	-3.93426	-37.0338	-654.364	-53.9446	-128.096	-142.87	-11.4165	58.4364	-46.1246	-15.4431	-28.4253	383.53	-157.413
-150.342	-129.337	15.2935	148.71	0.364021	3.39051	-13.3185	693.234	-152.434	305.097	64.6588	-168.216	-113.306	-45.2962	-0.662241	-130.198	-293.03	-70.8185	-150.342	-129.337	15.2935	148.71	0.364021	3.39051	-13.3185	693.234	-152.434
-130.088	-30.5281	18.6207	229.978	54.9554	-15.6795	-7.91371	715.474	-201.51	326.644	74.882	-159.908	-68.555	-32.5413	5.75067	-216.82	-175.183	-121.104	-130.088	-30.5281	18.6207	229.978	54.9554	-15.6795	-7.91371	715.474	-201.51
-9.44004	-159.624	27.6803	268.409	71.4185	-23.8587	-12.4215	721.082	-238.86	338.58	71.7083	-138.419	-114.216	1.69741	-2.60558	-277.724	-128.238	-187.621	-9.44004	-159.624	27.6803	268.409	71.4185	-23.8587	-12.4215	721.082	-238.86
124.372	-156.243	12.1976	275.399	77.7489	-18.3218	-21.8972	618.088	-275.218	333.94	61.7405	-184.107	-142.534	6.08428	-12.9258	-297.981	167.231	-6.20755	124.372	-156.243	12.1976	275.399	77.7489	-18.3218	-21.8972	618.088	-275.218
276.075	-192.572	1.09651	263.89	57.8861	-22.3425	-32.236	398.642	-329.388	320.713	59.6265	-161.67	-249.757	-84.8787	-1.33936	-274.256	113.669	82.493	276.075	-192.572	1.09651	263.89	57.8861	-22.3425	-32.236	398.642	-329.388
364.08	-177.22	-37.2474	224.309	41.4298	-21.3201	-41.7869	393.397	-162.55	280.408	45.389	-168.877	-148.798	-124.68	-31.7099	-220.552	114.305	-40.0714	364.08	-177.22	-37.2474	224.309	41.4298	-21.3201	-41.7869	393.397	-162.55
407.123	-124.529	-52.947	142.929	6.8919	-19.5209	-50.1337	460.872	-71.4457	255.325	30.5523	-241.566	-2.10102	-118.314	-38.9615	-161.925	120.359	152.677	407.123	-124.529	-52.947	142.929	6.8919	-19.5209	-50.1337	460.872	-71.4457
380.358	-43.7963	-40.7451	68.5469	44.9875	-15.734	-54.5539	476.631	-48.7986	247.612	22.5129	-260.014	67.1473	-67.3416	-45.0509	-121.264	187.995	325.954	380.358	-43.7963	-40.7451	68.5469	44.9875	-15.734	-54.5539	476.631	-48.7986
225.901	40.0853	-52.8028	29.9212	-56.5541	-14.9174	-53.4679	30.2344	44.9048	252.676	11.6187	-264.055	108.833	-34.9316	-50.0572	-109.197	262.076	307.208	225.901	40.0853	-52.8028	29.9212	-56.5541	-14.9174	-53.4679	30.2344	44.9048
78.1353	82.7607	-6.08658	-2.44254	-84.9563	-12.0921	-48.9801	-396.477	95.2461	241.551	10.126	-223.029	125.638	-60.7664	-36.7988	-123.855	320.462	145.975	78.1353	82.7607	-6.08658	-2.44254	-84.9563	-12.0921	-48.9801	-396.477	95.2461
-56.8618	96.9118	192.784	-25.9764	-71.5154	-20.7917	-43.1601	-824.452	85.0152	266.044	23.3451	-192.294	138.108	-10.6248	-36.0185	-155.658	339.876	-15.8347	-56.8618	96.9118	192.784	-25.9764	-71.5154	-20.7917	-43.1601	-824.452	85.0152
-161.313	97.7389	-50.1302	-33.9429	-89.113	-0.904686	-33.5829	-642.397	166.547	269.007	17.8931	-143.09	204.758	41.4524	-19.1598	-194.372	318.828	-93.1984	-161.313	97.7389	-50.1302	-33.9429	-89.113	-0.904686	-33.5829	-642.397	166.547
-285.182	103.896	-126.721	-59.3796	-97.7223	-8.65063	-15.0656	-82.814	83.134	251.824	-7.11442	-101.608	264.336	20.5522	-26.6363	-232.722	272.087	-100.938	-285.182	103.896	-126.721	-59.3796	-97.7223	-8.65063	-15.0656	-82.814	83.134
-382.928	82.0675	-120.649	-103.95	-77.9712	-9.52988	11.0053	-202.496	50.386	210.591	-4.50359	-54.9851	276.838	-100.828	-30.2195	-265.337	188.197	-189.21	-382.928	82.0675	-120.649	-103.95	-77.9712	-9.52988	11.0053	-202.496	50.386
-394.504	40.4175	-99.494	-111.303	-27.7742	-12.0193	31.2406	-563.933	-10.3901	174.373	0.00305576	-12.3993	229.456	-91.9271	-29.2298	-290.725	86.2745	-281.988	-394.504	40.4175	-99.494	-111.303	-27.7742	-12.0193	31.2406	-563.933	-10.3901
-334.78	17.9246	-73.0519	-110.487	-35.8657	-6.32547	25.2987	-316.126	-132.744	120.14	-16.3748	-8.19232	182.302	-83.7089	12.7675	-309.301	25.417	-312.187	-334.78	17.9246	-73.0519	-110.487	-35.8657	-6.32547	25.2987	-316.126	-132.744
-310.854	-10.4983	-45.9175	-71.3726	-35.2496	-11.0889	-21.1379	-456.519	-150.011	57.0992	-75.3207	15.8888	133.262	-61.9428	24.8223	-317.949	-47.7636	-267.438	-310.854	-10.4983	-45.9175	-71.3726	-35.2496	-11.0889	-21.1379	-456.519	-150.011
-292.604	-29.3149	-11.8794	-59.8609	0.838747	-11.3763	-104.215	-745.562	-65.4076	56.5989	-98.2522	89.3362	59.4512	-49.4485	28.8402	-308.792	-102.96	-212.127	-292.604	-29.3149	-11.8794	-59.8609	0.838747	-11.3763	-104.215	-745.562	-65.4076
-248.582	-64.1556	-47.9082	-64.7573	9.20547	-10.6851	-203.583	-320.314	124.212	83.6645	-37.1265	14.7574	23.3595	-34.783	36.6373	-274.172	-122.17	-188.572	-248.582	-64.1556	-47.9082	-64.7573	9.20547	-10.6851	-203.583	-320.314	124.212
-172.505	-107.608	-60.8546	-120.074	15.4377	-9.33269	-294.797	-146.601	237.777	201.723	-54.9242	26.5777	-14.4594	-29.6445	40.8462	-217.921	-102.022	-81.0431	-172.505	-107.608	-60.8546	-120.074	15.4377	-9.33269	-294.797	-146.601	237.777
-129.379	-110.976	-24.1971	-137.428	37.8875	-9.20054	-362.263	-218.493	242.757	230.768	-101.03	5.04215	-79.7214	-18.4844	23.1422	-157	-85.1254	126.256	-129.379	-110.976	-24.1971	-137.428	37.8875	-9.20054	-362.263	-218.493	242.757
-142.213	-99.0194	9.04488	-129.326	40.4035	0.932712	-396.371	22.8828	254.266	199.96	-127.113	9.5105	-109.343	5.22331	30.084	-107.517	-132.101	190.636	-142.213	-99.0194	9.04488	-129.326	40.4035	0.932712	-396.371	22.8828	254.266
-78.8366	-79.6154	17.4832	-117.754	49.733	-7.90449	-384.061	-99.311	180.702	248.212	-95.5699	13.5086	-135.231	-11.3011	36.5716	-74.4712	-189.612	170.135	-78.8366	-79.6154	17.4832	-117.754	49.733	-7.90449	-384.061	-99.311	180.702
54.6175	-64.8501	-8.77029	-103.319	52.7164	1.84352	-317.079	-325.341	-31.1363	375.516	-93.2789	24.3696	-190.629	-55.9911	39.0612	-54.8578	-182.433	149.75	54.6175	-64.8501	-8.77029	-103.319	52.7164	1.84352	-317.079	-325.341	-31.1363
144.669	-76.554	19.6714	-108.568	54.2156	1.77833	-208.747	-328.839	-49.6527	442.035	-90.4497	23.4681	-286.508	-50.7192	41.8436	-43.1537	-208.128	108.919	144.669	-76.554	19.6714	-108.568	54.2156	1.77833	-208.747	-328.839	-49.6527
216.729	-87.1091	39.8768	-54.3749	17.7751	5.95712	-91.5551	-599.169	99.6166	427.426	-129.268	80.8848	-349.322	5.99453	6.45526	-33.4198	-34.4577	118.145	216.729	-87.1091	39.8768	-54.3749	17.7751	5.95712	-91.5551	-599.169	99.6166
251.334	-47.3826	13.7993	-22.3112	-28.527	3.0054	-2.18678	-159.762	186.365	401.276	-125.457	-75.5411	-302.864	82.481	4.05947	-21.0811	-32.3055	125.032	251.334	-47.3826	13.7993	-22.3112	-28.527	3.0054	-2.18678	-159.762	186.365
276.585	46.1502	-5.58979	18.1534	-26.282	9.44961	36.6994	194.011	97.0561	244.505	-104.234	-72.6278	-282.614	92.9803	3.19155	-5.23367	-73.3032	131.738	276.585	46.1502	-5.58979	18.1534	-26.282	9.44961	36.6994	194.011	97.0561
290.709	0.129289	-5.31435	14.0327	-32.9989	7.4673	26.8345	150.473	193.866	79.831	-37.7417	-68.888	-236.95	107.181	-2.73371	10.3371	-34.1485	75.5283	290.709	0.129289	-5.31435	14.0327	-32.9989	7.4673	26.8345	150.473	193.866
233.999	-19.8256	-20.9461	34.5917	-52.2944	10.5406	-13.1961	384.222	264.065	85.6931	47.6505	-22.0036	-163.601	172.861	14.5934	19.0574	10.1124	2.94909	233.999	-19.8256	-20.9461	34.5917	-52.2944	10.5406	-13.1961	384.222	264.065
200.71	-56.1843	10.0395	44.3314	-66.3111	15.738	-62.4557	447.514	181.703	152.934	106	-123.321	-72.9076	170.63	21.3245	17.5063	66.951	19.0991	200.71	-56.1843	10.0395	44.3314	-66.3111	15.738	-62.4557	447.514	181.703
199.981	-65.8714	11.5125	39.5202	-30.3784	11.1079	-106.55	233.534	133.299	246.527	149.115	-152.177	-19.1872	171.537	33.8363	9.59406	52.3821	2.01629	199.981	-65.8714	11.5125	39.5202	-30.3784	11.1079	-106.55	233.534	133.299
191.867	-42.4607	-13.0247	69.5669	7.13328	14.7624	-136.769	485.335	112.368	231.15	155.275	-133.918	41.772	-10.685	22.7635	1.52701	12.6683	7.4976	191.867	-42.4607	-13.0247	69.5669	7.13328	14.7624	-136.769	485.335	112.368
168.501	25.691	-10.4491	84.0939	58.1448	8.59561	-147.266	113.482	22.9579	143.381	104.353	-59.3331	78.8015	-43.314	2.70801	-3.10508	11.8727	-12.6649	168.501	25.691	-10.4491	84.0939	58.1448	8.59561	-147.266	113.482	22.9579
131.439	113.716	-61.9926	54.8618	61.39	9.47795	-136.452	-424.931	-86.294	81.4553	66.1179	-28.8103	122.409	-12.8089	7.65143	-2.57228	-0.364508	-72.5344	131.439	113.716	-61.9926	54.8618	61.39	9.47795	-136.452	-424.931	-86.294
116.686	152.793	-128.89	4.23095	-18.0105	20.8852	-109.054	-242.714	-89.189	35.4959	40.1746	59.8038	185.982	13.2228	23.5087	3.89478	1.26347	-73.6491	116.686	152.793	-128.89	4.23095	-18.0105	20.8852	-109.054	-242.714	-89.189
74.5041	205.611	-101.978	-11.7204	-26.3575	11.4968	-72.3754	-190.653	-232.725	40.393	30.4015	52.7863	187.226	27.9012	32.267	13.5625	13.5898	47.3853	74.5041	205.611	-101.978	-11.7204	-26.3575	11.4968	-72.3754	-190.653	-232.725
-8.94982	199.315	-23.2401	-23.4254	-76.9309	19.7446	-34.693	-545.005	-232.19	128.772	102.497	83.7106	181.268	5.79337	29.8069	20.7354	10.5218	91.3619	-8.94982	199.315	-23.2401	-23.4254	-76.9309	19.7446	-34.693	-545.005	-232.19
-27.2812	233.12	80.0863	0.725069	-171.36	33.0253	-1.17792	192.254	-230.351	83.0965	96.9355	170.491	186.292	9.70061	36.329	16.6467	-44.377	125.557	-27.2812	233.12	80.0863	0.725069	-171.36	33.0253	-1.17792	192.254	-230.351
8.81027	242.898	-56.4432	-11.2384	-161.88	16.9694	27.1465	773.585	-240.455	16.4957	74.7556	155.132	203.118	86.7876	44.4743	-6.4079	-55.8635	65.9894	8.81027	242.898	-56.4432	-11.2384	-161.88	16.9694	27.1465	773.585	-240.455
68.1985	281.141	-24.1636	-30.95	-91.3084	27.1138	51.6786	861.715	-133.125	-67.5296	160.602	225.408	181.034	82.7979	20.0631	-45.6229	-67.3427	32.6669	68.1985	281.141	-24.1636	-30.95	-91.3084	27.1138	51.6786	861.715	-133.125
108.227	208.012	-70.6086	-33.0825	-18.0907	13.4329	72.7615	586.841	-103.798	-63.4391	137.137	184.213	128.254	-96.8563	4.61623	-87.9068	-47.6336	-7.71585	108.227	208.012	-70.6086	-33.0825	-18.0907	13.4329	72.7615	586.841	-103.798
153.153	125.648	-73.5973	-24.1341	101.288	22.9789	87.837	28.3321	73.906	-9.48596	130.717	57.2754	104.813	-199.297	-13.4193	-118.327	-93.7708	0.517775	153.153	125.648	-73.5973	-24.1341	101.288	22.9789	87.837	28.3321	73.906
181.676	100.819	-78.2126	-51.3067	203.549	22.449	92.7911	-222.905	123.469	106.06	45.3311	-51.0861	130.4	-178.614	-9.61903	-127.786	-130.707	13.6312	181.676	100.819	-78.2126	-51.3067	203.549	22.449	92.7911	-222.905	123.469
191.493	304.759	-33.1517	-115.669	264.817	18.3387	85.3654	-531.235	37.1982	187.8	-85.26	-70.348	158.568	-132.769	-23.7003	-111.382	-161.112	-21.3119	191.493	304.759	-33.1517	-115.669	264.817	18.3387	85.3654	-531.235	37.1982
182.268	265.285	2.24315	-71.8494	287.483	16.1587	67.4263	-491.095	-51.871	161.207	-115.902	-79.7202	121.799	-64.3497	-11.4899	-65.9949	-132.158	5.10562	182.268	265.285	2.24315	-71.8494	287.483	16.1587	67.4263	-491.095	-51.871
168.413	162.798	10.0482	-44.0498	314.366	16.4575	42.5653	-375.123	0.286248	50.816	-121.686	-55.6921	124.63	3.08948	7.06403	3.99815	-154.766	-20.2793	168.413	162.798	10.0482	-44.0498	314.366	16.4575	42.5653	-375.123	0.286248
160.863	138.617	-45.7326	6.93986	339.88	7.18906	14.3583	31.4355	-108.422	15.5258	-130.914	-9.68152	72.5118	40.2758	15.8912	77.8478	-80.252	0.254083	160.863	138.617	-45.7326	6.93986	339.88	7.18906	14.3583	31.4355	-108.422
159.263	33.346	-79.9221	-91.9087	246.575	10.1066	-14.1167	209.483	-132.169	-32.5247	-73.9267	38.5143	-39.4013	78.7884	30.7028	127.798	8.38394	38.9975	159.263	33.346	-79.9221	-91.9087	246.575	10.1066	-14.1167	209.483	-132.169
127.229	-5.77846	-19.6847	-172.253	76.0569	2.79393	-38.4689	362.814	28.267	-72.7707	-23.6968	44.2205	2.80094	61.9377	20.4476	141.239	9.89563	23.5519	127.229	-5.77846	-19.6847	-172.253	76.0569	2.79393	-38.4689	362.814	28.267
95.1599	-106.894	58.4912	-151.613	-126.428	2.26026	-54.7929	463.082	67.066	-131.446	-17.1709	39.2215	-38.063	97.8558	18.96	126.883	6.54026	2.75719	95.1599	-106.894	58.4912	-151.613	-126.428	2.26026	-54.7929	463.082	67.066
77.0261	-211.13	43.7903	-73.8902	-147.994	-8.38477	-61.7629	402.217	-27.5945	-152.236	-17.6095	54.244	-148.375	88.0106	20.5324	101.051	15.0508	-24.0277	77.0261	-211.13	43.7903	-73.8902	-147.994	-8.38477	-61.7629	402.217	-27.5945
58.8891	-270.319	-17.9392	-40.0134	-121.689	-4.59531	-58.0411	415.783	31.9672	-235.894	40.0863	118.86	-265.218	64.1229	23.3017	75.9848	19.4829	-23.0891	58.8891	-270.319	-17.9392	-40.0134	-121.689	-4.59531	-58.0411	415.783	31.9672
49.907	-325.28	5.71425	51.5975	-123.191	0.547459	-41.7132	427.089	151.536	-430.757	52.4808	60.4183	-251.952	4.6551	34.1538	57.6837	25.3451	-65.5671	49.907	-325.28	5.71425	51.5975	-123.191	0.547459	-41.7132	427.089	151.536
54.2359	-335.955	13.1801	138.034	-94.0687	0.388063	-16.5925	365.128	204.905	-572.084	-28.0482	-34.0925	-203.275	8.73206	29.3114	46.7833	48.2248	-60.2968	54.2359	-335.955	13.1801	138.034	-94.0687	0.388063	-16.5925	365.128	204.905
22.2691	-335.442	-53.211	53.6186	-51.04	1.03843	2.93803	287.879	106.117	-698.675	-69.2164	-73.6481	-201.987	62.335	23.894	41.4674	93.5941	-71.6168	22.2691	-335.442	-53.211	53.6186	-51.04	1.03843	2.93803	287.879	106.117
-30.3122	-293.76	-48.2333	-5.51927	-21.4424	1.83981	0.0261859	185.862	-111.332	-695.612	-92.4704	-102.651	-226.88	-5.91573	20.0264	41.1629	102.767	-35.7115	-30.3122	-293.76	-48.2333	-5.51927	-21.4424	1.83981	0.0261859	185.862	-111.332
-48.9405	-203.857	-41.5088	64.7723	-6.95737	9.14164	-30.5991	129.546	-277.913	-647.267	-79.9341	-99.063	-287.067	-128.093	25.14	47.4302	103.295	-50.0001	-48.9405	-203.857	-41.5088	64.7723	-6.95737	9.14164	-30.5991	129.546	-277.913
-76.1302	-161.415	27.8281	101.666	-11.4871	9.11797	-80.0501	21.1714	-216.95	-611.426	-99.4379	-120.508	-277.146	-210.48	25.5663	57.9783	121.189	-40.7931	-76.1302	-161.415	27.8281	101.666	-11.4871	9.11797	-80.0501	21.1714	-216.95
-109.952	-111.637	62.4932	96.388	-1.31524	-6.53117	-131.323	-95.205	-28.5521	-549.912	-113.961	-107.884	-167.885	-150.396	19.1948	66.2337	159.631	-76.6913	-109.952	-111.637	62.4932	96.388	-1.31524	-6.53117	-131.323	-95.205	-28.5521
-132.717	-149.705	23.3122	129.302	-5.6025	3.44986	-163.408	-258.326	-60.5249	-501.621	-72.5429	-101.284	-42.3008	-67.1701	29.9342	66.5752	160.824	-128.251	-132.717	-149.705	23.3122	129.302	-5.6025	3.44986	-163.408	-258.326	-60.5249
-156.843	-112.177	-17.4716	213.832	-38.2653	-10.3723	-161.809	-251.896	-228.361	-465.566	-44.9616	-93.1455	48.1631	21.229	3.45461	58.202	70.0874	-30.9903	-156.843	-112.177	-17.4716	213.832	-38.2653	-10.3723	-161.809	-251.896	-228.361
-121.005	-187.669	-109.166	220.211	-82.5897	-6.15106	-129.26	-282.504	-348.147	-401.697	-86.9453	-94.505	18.2649	82.8282	-25.6997	45.2167	108.124	-74.71	-121.005	-187.669	-109.166	220.211	-82.5897	-6.15106	-129.26	-282.504	-348.147
-31.1218	-387.847	-116.529	170.259	-64.1634	-7.94077	-79.072	-300.274	-323.393	-315.511	-150.651	-74.7374	3.10993	114.02	-21.248	31.4819	214.954	-3.03778	-31.1218	-387.847	-116.529	170.259	-64.1634	-7.94077	-79.072	-300.274	-323.393
-51.2398	-559.642	-90.1938	146.73	-38.959	-2.49217	-24.4763	-326.478	-253.033	-237.11	-99.0227	-62.5588	52.1114	231.789	-11.2817	16.7968	99.2318	-66.7106	-51.2398	-559.642	-90.1938	146.73	-38.959	-2.49217	-24.4763	-326.478	-253.033
-117.209	-700.748	-121.561	101.83	-15.754	-12.0077	20.8835	-335.062	-183.375	-209.432	-80.46	-40.3635	190.978	286.945	-0.198199	-0.0759812	80.8271	-19.7878	-117.209	-700.748	-121.561	101.83	-15.754	-12.0077	20.8835	-335.062	-183.375
-178.831	-736.68	-73.3758	55.4998	-16.5798	-10.4104	43.8192	74.9455	-98.9678	-168.869	-94.4052	-32.9368	184.064	255.532	-14.2004	-16.6038	101.303	155.866	-178.831	-736.68	-73.3758	55.4998	-16.5798	-10.4104	43.8192	74.9455	-98.9678
-158.38	-680.366	-82.3466	49.3439	-28.737	-17.7992	43.6977	-116.432	4.23919	-113.7	-72.9745	-36.8504	173.481	193.045	-20.0331	-26.3854	112.824	432.902	-158.38	-680.366	-82.3466	49.3439	-28.737	-17.7992	43.6977	-116.432	4.23919
-131.272	-584.593	-27.3519	-7.17619	-69.3516	-29.9608	31.5473	-427.529	58.0168	-57.1699	-44.9109	-64.2625	215.032	184.85	-12.0088	-25.9999	15.6719	371.087	-131.272	-584.593	-27.3519	-7.17619	-69.3516	-29.9608	31.5473	-427.529	58.0168
-126.991	-434.773	63.4319	-29.2751	-83.184	-16.9223	19.7969	-20.3516	63.762	-26.9884	-52.5232	-113.663	257.782	159.604	-14.0726	-20.2451	-51.3915	200.221	-126.991	-434.773	63.4319	-29.2751	-83.184	-16.9223	19.7969	-20.3516	63.762
-133.899	-170.423	46.1001	-6.68628	-56.2621	-18.6977	17.5785	219.648	100.617	-13.4423	-4.2118	-149.816	277.62	128.27	-32.4942	-14.1075	-26.2706	118.789	-133.899	-170.423	46.1001	-6.68628	-56.2621	-18.6977	17.5785	219.648	100.617
-154.713	188.08	37.0445	12.2582	-22.3419	-7.50955	31.4188	-232.238	59.6517	31.3497	52.147	-167.512	251.442	76.8197	-9.90775	-8.2086	162.442	204.716	-154.713	188.08	37.0445	12.2582	-22.3419	-7.50955	31.4188	-232.238	59.6517
-123.372	516.147	84.7938	16.3366	15.4292	-16.7425	61.1871	168.511	55.0376	70.7923	74.3638	-141.552	221.916	3.87604	9.72702	-8.72697	155.274	218.797	-123.372	516.147	84.7938	16.3366	15.4292	-16.7425	61.1871	168.511	55.0376
-108.861	889.831	25.2316	16.1429	64.6836	-29.5384	98.6947	56.7767	95.2245	97.6237	77.279	-221.449	150.956	-81.0072	23.7223	-24.8181	37.0675	-74.2365	-108.861	889.831	25.2316	16.1429	64.6836	-29.5384	98.6947	56.7767	95.2245
-115.855	1305.22	-6.90974	19.1569	99.0245	-33.2155	134.596	-441.096	104.266	103.422	19.6795	-97.9493	112.705	-158.872	12.9015	-59.1653	-87.1427	-288.56	-115.855	1305.22	-6.90974	19.1569	99.0245	-33.2155	134.596	-441.096	104.266
-90.2054	1682.08	-2.93086	28.1634	170.372	-23.4022	164.945	-222.461	170.715	84.2843	35.0965	-56.5684	26.0342	-197.432	-11.7729	-108.255	-167.175	-453.227	-90.2054	1682.08	-2.93086	28.1634	170.372	-23.4022	164.945	-222.461	170.715
-4.25465	1864.64	7.50036	12.8895	235.759	-31.1965	190.808	-102.014	237.899	70.7132	61.4562	-144.702	-33.9584	-222.426	-36.5426	-160.449	-191.502	-585.227	-4.25465	1864.64	7.50036	12.8895	235.759	-31.1965	190.808	-102.014	237.899
-37.0866	1936.83	52.1263	-23.6612	124.412	-25.0954	211.055	366.663	217.136	99.049	37.5233	-78.8206	-113.642	-241.277	-33.7699	-201.506	-186.137	-576.271	-37.0866	1936.83	52.1263	-23.6612	124.412	-25.0954	211.055	366.663	217.136
-148.077	1924.38	111.848	-37.524	-37.7872	-35.1812	219.882	656.916	205.567	124.96	56.9916	-45.138	-140.502	-249.973	-30.775	-225.309	-194.639	-505.214	-148.077	1924.38	111.848	-37.524	-37.7872	-35.1812	219.882	656.916	205.567
-153.097	1844.52	-19.1961	-58.9059	3.73121	-34.9588	213.957	184.403	198.251	148.181	76.8922	-31.906	-161.325	-298.747	-38.3942	-230.568	-135.182	-463.394	-153.097	1844.52	-19.1961	-58.9059	3.73121	-34.9588	213.957	184.403	198.251
-178.529	1799.57	-57.261	-74.567	190.641	-27.1298	191.036	-205.459	168.375	165.988	76.849	-45.9105	-169.55	-325.879	-55.6499	-212.65	-66.3981	-359.579	-178.529	1799.57	-57.261	-74.567	190.641	-27.1298	191.036	-205.459	168.375
-209.24	1694.45	-73.4612	-57.2433	261.952	-32.8794	147.782	-99.032	140.156	197.506	117.241	-120.817	-150.599	-265.075	-53.8248	-167.907	2.6581	-128.816	-209.24	1694.45	-73.4612	-57.2433	261.952	-32.8794	147.782	-99.032	140.156
-178.883	1762.71	-62.2953	-38.437	181.034	-12.3642	92.5048	-33.9992	135.926	175.695	167.864	-163.234	-131.682	-166.556	-64.7912	-101.228	55.4775	127	-178.883	1762.71	-62.2953	-38.437	181.034	-12.3642	92.5048	-33.9992	135.926
-73.4085	1749.38	2.273	-13.9114	10.3936	-2.59611	42.2294	-296.355	10.5706	123.619	171.74	-161.053	-98.9829	-20.4694	-56.3561	-23.8891	108.963	268.166	-73.4085	1749.38	2.273	-13.9114	10.3936	-2.59611	42.2294	-296.355	10.5706
39.2392	1746.92	-50.2716	-13.0319	-130.002	-3.77322	0.595274	-290.671	52.5914	102.295	78.2031	-136.396	-90.0361	86.3675	-45.9193	50.9333	175.336	273.691	39.2392	1746.92	-50.2716	-13.0319	-130.002	-3.77322	0.595274	-290.671	52.5914
129.607	1479.48	-96.1487	-24.0034	-123.247	-3.8779	-46.2168	-100.128	57.5653	90.7451	10.9345	-64.3402	-104.826	103.946	-23.481	110.902	301.512	164.908	129.607	1479.48	-96.1487	-24.0034	-123.247	-3.8779	-46.2168	-100.128	57.5653
126.431	993.016	-70.0143	-8.91273	-221.835	6.34203	-109.637	95.1948	76.4908	68.4738	-32.3343	55.6143	-86.0869	142.744	-9.08266	147.805	288.054	159.452	126.431	993.016	-70.0143	-8.91273	-221.835	6.34203	-109.637	95.1948	76.4908
165.84	544.302	-0.38978	8.62009	-301.37	8.81581	-183.869	320.831	13.06	61.6635	-39.2841	129.808	-64.1783	230.631	4.03698	161.607	134.742	191.933	165.84	544.302	-0.38978	8.62009	-301.37	8.81581	-183.869	320.831	13.06
220.92	94.3097	130.207	19.9073	-288.274	11.7636	-249.913	537.719	16.8284	57.5694	-15.9829	137.963	-53.0855	358.226	6.81967	159.01	27.5146	189.09	220.92	94.3097	130.207	19.9073	-288.274	11.7636	-249.913	537.719	16.8284
218.327	-375.434	-39.0987	26.9236	-311.216	17.3137	-282.755	448.356	8.18865	62.6805	-25.693	181.724	-52.3648	243.492	23.6184	146.849	25.4917	145.2	218.327	-375.434	-39.0987	26.9236	-311.216	17.3137	-282.755	448.356	8.18865
237.349	-832.845	-83.2036	-52.3907	-293.632	24.1038	-264.614	363.031	-22.426	97.562	-41.3048	172.31	-32.5885	138.908	42.4313	127.994	-1.78266	159.442	237.349	-832.845	-83.2036	-52.3907	-293.632	24.1038	-264.614	363.031	-22.426
190.474	-1251.14	-29.1893	-110.696	-233.224	30.9582	-195.513	431.952	24.8131	134.147	-11.1562	166.043	-37.6606	213.595	52.7676	102.289	-77.3048	163.304	190.474	-1251.14	-29.1893	-110.696	-233.224	30.9582	-195.513	431.952	24.8131
153.696	-1591.06	-69.8431	-105.73	-146.269	42.3014	-95.1879	289.053	23.7432	85.8949	28.2508	155.549	-47.5436	171.128	45.7815	70.6908	-78.1685	122.887	153.696	-1591.06	-69.8431	-105.73	-146.269	42.3014	-95.1879	289.053	23.7432
98.2043	-1888.96	-32.4845	-88.9373	-77.3576	40.2058	2.84793	-27.3769	67.7423	92.6877	33.0746	119.053	-54.4186	72.7817	47.6009	35.9789	-98.7897	85.3464	98.2043	-1888.96	-32.4845	-88.9373	-77.3576	40.2058	2.84793	-27.3769	67.7423
43.3255	-2147.44	23.4501	-105.006	-69.1027	35.736	66.9963	-128.933	71.8762	89.3011	-27.628	128.689	-54.3448	35.6953	39.9209	0.88942	-124.581	241.115	43.3255	-2147.44	23.4501	-105.006	-69.1027	35.736	66.9963	-128.933	71.8762
0.399077	-2465.88	-14.1443	-133.862	-66.9769	35.9362	81.1949	-111.24	128.327	72.008	-64.2619	106.318	-31.3723	-13.2413	28.0611	-31.0428	-92.4168	329.253	0.399077	-2465.88	-14.1443	-133.862	-66.9769	35.9362	81.1949	-111.24	128.327
6.07493	-2705.32	-20.9513	-113.537	-41.1724	41.5298	44.9164	-217.008	26.0596	203.071	-138.796	93.6493	-20.9601	-87.969	32.2831	-54.7559	-81.5165	436.108	6.07493	-2705.32	-20.9513	-113.537	-41.1724	41.5298	44.9164	-217.008	26.0596
-4.35955	-2818.37	-8.45006	-70.0535	-34.9956	41.0833	-26.9324	-11.6984	121.334	321.962	-98.8493	61.7772	-12.381	-157.435	22.259	-65.1592	-85.8202	336.251	-4.35955	-2818.37	-8.45006	-70.0535	-34.9956	41.0833	-26.9324	-11.6984	121.334
-26.097	-2892.85	-25.376	19.1711	-30.9683	43.5819	-116.142	-9.47173	229.021	342.393	-28.9617	-24.2556	11.869	-210.472	-1.59824	-59.2091	-30.7675	338.544	-26.097	-2892.85	-25.376	19.1711	-30.9683	43.5819	-116.142	-9.47173	229.021
-96.413	-2867.58	5.35859	30.6809	-49.6147	43.8591	-213.907	-176.331	24.4171	350.69	46.519	-87.7243	17.7935	-232.97	6.4107	-40.718	62.6591	291.188	-96.413	-2867.58	5.35859	30.6809	-49.6147	43.8591	-213.907	-176.331	24.4171
-163.559	-2766.74	-18.8732	36.5424	-89.0471	34.6084	-307.523	-276.929	-11.9131	304.156	91.5505	-150.742	19.8183	-210.971	-5.67638	-23.4813	99.2401	128.168	-163.559	-2766.74	-18.8732	36.5424	-89.0471	34.6084	-307.523	-276.929	-11.9131
-153.531	-2590.83	-19.094	65.0799	-135.97	22.4975	-370.651	-374.874	32.4912	158.461	149.456	-183.037	25.6179	-117.576	-0.951419	-23.9616	91.7715	-136.782	-153.531	-2590.83	-19.094	65.0799	-135.97	22.4975	-370.651	-374.874	32.4912
-154.943	-2350.63	11.0725	55.6733	-167.269	26.5384	-373.243	541.254	-75.0078	38.6043	187.575	-201.046	35.8894	-123.09	-10.7124	-49.1235	83.8233	-350.276	-154.943	-2350.63	11.0725	55.6733	-167.269	26.5384	-373.243	541.254	-75.0078
-134.434	-2054.2	9.45539	30.9568	-177.434	5.23922	-300.407	252.709	-123.871	5.92661	228.201	-201.082	69.9278	-238.672	-10.0497	-93.0083	68.8947	-478.586	-134.434	-2054.2	9.45539	30.9568	-177.434	5.23922	-300.407	252.709	-123.871
-102.54	-1709.66	-27.2543	47.1265	-108.354	-0.365898	-170.108	-470.539	-134.739	-41.4801	248.96	-208.855	78.6418	-334.635	-4.35165	-142.169	46.4408	-428.951	-102.54	-1709.66	-27.2543	47.1265	-108.354	-0.365898	-170.108	-470.539	-134.739
-157.108	-1348.24	-25.1598	46.5887	-103.485	-14.0616	-27.5387	-595.047	-244.922	-74.2832	241.073	-204.293	108.89	-343.199	4.12118	-178.662	12.8917	-342.848	-157.108	-1348.24	-25.1598	46.5887	-103.485	-14.0616	-27.5387	-595.047	-244.922
-227.935	-1036.49	-24.0742	33.6179	-47.6715	-21.9554	87.9548	-554.771	-230.234	-117.894	268.036	-156.483	149.03	-250.35	-12.3917	-187.406	4.70007	-368.58	-227.935	-1036.49	-24.0742	33.6179	-47.6715	-21.9554	87.9548	-554.771	-230.234
-282.931	-686.514	-34.1428	57.7905	7.79117	-13.1325	160.781	-395.693	-98.6514	-152.9	264.305	-201.859	111.404	-111.843	0.56193	-174.19	-15.9113	-259.703	-282.931	-686.514	-34.1428	57.7905	7.79117	-13.1325	160.781	-395.693	-98.6514
-279.235	-319.112	-32.0732	76.781	115.959	-9.73808	194.824	-371.897	-116.19	-157.819	236.986	-199.029	70.0327	-22.8448	33.376	-163.117	-47.0171	-153.278	-279.235	-319.112	-32.0732	76.781	115.959	-9.73808	194.824	-371.897	-116.19
-202.305	-44.0522	-50.6705	63.7135	183.756	-36.1966	201.982	-236.059	-199.43	-147.151	257.036	-192.973	34.83	24.1131	21.3931	-174.116	-82.683	-89.4108	-202.305	-44.0522	-50.6705	63.7135	183.756	-36.1966	201.982	-236.059	-199.43
-180.539	191.427	-32.5044	62.0712	273.707	-40.075	192.628	-52.1656	-247.506	-128.524	247.116	-244.79	30.3895	36.1028	3.5131	-211.312	-121.323	-23.9719	-180.539	191.427	-32.5044	62.0712	273.707	-40.075	192.628	-52.1656	-247.506
-145.701	356.5	-10.1169	52.4857	290.236	-39.6566	172.902	403.299	-110.556	-161.296	169.369	-312.833	60.637	20.4647	-15.4178	-261.04	-109.502	33.9661	-145.701	356.5	-10.1169	52.4857	290.236	-39.6566	172.902	403.299	-110.556
-82.5563	525.949	-32.5968	45.6452	240.374	-47.0321	149.157	431.324	-102.426	-207.59	181.19	-274.658	69.0602	-34.3796	-16.7071	-298.311	-71.9583	39.0392	-82.5563	525.949	-32.5968	45.6452	240.374	-47.0321	149.157	431.324	-102.426
-95.9614	713.766	-4.44595	20.4335	158.104	-34.0784	129.519	60.1265	-76.6748	-90.1868	235.846	-199.799	69.5136	-52.672	-31.4899	-305.472	-96.2768	230.925	-95.9614	713.766	-4.44595	20.4335	158.104	-34.0784	129.519	60.1265	-76.6748
-50.6109	858.117	-17.0788	21.1659	195.748	-13.1126	122.79	2.13044	-53.3242	26.4783	147.046	-99.5003	45.8436	-32.4259	-40.7423	-280.031	-130.143	404.25	-50.6109	858.117	-17.0788	21.1659	195.748	-13.1126	122.79	2.13044	-53.3242
59.062	959.726	-43.5582	8.43048	162.82	-43.4474	132.41	-1.2098	-102.307	129.625	-55.7747	-0.734047	28.4449	5.62401	-45.814	-227.954	-138.73	293.382	59.062	959.726	-43.5582	8.43048	162.82	-43.4474	132.41	-1.2098	-102.307
103.429	1036.09	-61.6578	0.0550139	153.025	-68.0423	146.969	-28.8176	-34.6383	130.964	-217.757	-2.33588	52.3241	-14.0216	-50.97	-153.729	-127.007	135.901	103.429	1036.09	-61.6578	0.0550139	153.025	-68.0423	146.969	-28.8176	-34.6383
155.319	1048.79	1.85958	-50.9973	199.631	-58.142	146.259	502.74	62.587	88.915	-231.501	1.63155	106.281	101.061	-40.7581	-60.3145	-60.5809	40.2645	155.319	1048.79	1.85958	-50.9973	199.631	-58.142	146.259	502.74	62.587
212.126	1101.43	102.367	-74.661	228.812	-28.6208	119.377	528.802	94.8641	64.6176	-313.63	-19.7498	125.584	119	-34.5523	40.3885	-60.3969	7.63951	212.126	1101.43	102.367	-74.661	228.812	-28.6208	119.377	528.802	94.8641
240.997	1142.7	-62.0921	-107.392	221.868	-12.8992	70.9775	20.2225	177.895	38.244	-506.335	-48.4128	38.76	58.4533	-24.0567	128.105	29.9824	-4.10587	240.997	1142.7	-62.0921	-107.392	221.868	-12.8992	70.9775	20.2225	177.895
247.436	1274.89	-104.356	-97.6669	204.079	7.69752	16.915	-231.188	210.096	-26.8372	-510.128	-35.6338	-18.577	93.0766	-9.79083	185.677	-70.3837	8.44831	247.436	1274.89	-104.356	-97.6669	204.079	7.69752	16.915	-231.188	210.096
264.319	1364.38	-101.918	-83.002	163.545	12.9644	-24.8842	-277.684	119.293	-89.7655	-543.896	23.5751	-17.2964	157.362	-1.70784	198.958	-92.8526	-5.71428	264.319	1364.38	-101.918	-83.002	163.545	12.9644	-24.8842	-277.684	119.293
268.98	1337.74	-70.6246	-97.3239	121.245	36.7849	-45.9111	-80.526	139.216	-170.534	-513.784	87.9929	-60.6269	158.196	11.1598	160.161	-51	114.45	268.98	1337.74	-70.6246	-97.3239	121.245	36.7849	-45.9111	-80.526	139.216
223.933	1231.05	-99.0977	-72.9475	84.7441	36.4363	-51.6881	78.8982	134.003	-132.159	-444.75	117.233	-106.065	188.522	15.4232	81.2847	-24.0913	175.635	223.933	1231.05	-99.0977	-72.9475	84.7441	36.4363	-51.6881	78.8982	134.003
168.19	1162.83	-23.2248	-65.3132	30.5078	43.3276	-52.591	151.263	40.5026	-45.7985	-407.134	89.8668	-42.4251	246.514	37.8225	-8.66048	-2.13999	102.455	168.19	1162.83	-23.2248	-65.3132	30.5078	43.3276	-52.591	151.263	40.5026
172.96	1127.26	49.1883	-40.0523	8.13691	41.6793	-54.4407	192.877	7.51282	46.9603	-327.038	109.599	10.4289	334.451	44.3188	-79.5534	2.5267	35.6436	172.96	1127.26	49.1883	-40.0523	8.13691	41.6793	-54.4407	192.877	7.51282
190.177	1086.79	-36.6647	-37.1029	4.40801	31.9179	-56.325	507.712	50.1517	90.8497	-176.853	137.013	-15.0616	335.428	41.5075	-114.231	13.7976	-95.8742	190.177	1086.79	-36.6647	-37.1029	4.40801	31.9179	-56.325	507.712	50.1517
192.774	1038.09	-1.62641	-44.3914	-11.1257	47.5213	-54.2739	438.218	44.7202	102.977	-129.311	205.835	-20.5366	288.688	49.3896	-111.814	7.37924	-211.356	192.774	1038.09	-1.62641	-44.3914	-11.1257	47.5213	-54.2739	438.218	44.7202
182.38	975.069	-12.4391	-35.4336	-105.735	56.264	-50.244	233.444	-7.99734	119.218	-124.019	225.826	14.8443	206.662	34.5398	-82.8586	-1.09614	-298.993	182.38	975.069	-12.4391	-35.4336	-105.735	56.264	-50.244	233.444	-7.99734
157.245	915.709	-61.5524	15.8947	-157.463	35.2176	-50.3218	30.9382	20.2074	104.712	-52.1555	191.084	8.00033	196.173	6.42035	-40.3693	-9.00882	-313.799	157.245	915.709	-61.5524	15.8947	-157.463	35.2176	-50.3218	30.9382	20.2074
141.36	855.984	-9.79122	13.018	-182.996	58.7742	-55.5127	250.645	35.6333	116.184	-3.18882	142.494	-8.17992	240.577	-11.8461	2.0406	-9.83276	-356.483	141.36	855.984	-9.79122	13.018	-182.996	58.7742	-55.5127	250.645	35.6333
125.51	774.354	17.0071	-1.37322	-153.191	29.6933	-63.6204	215.616	-27.1505	152.897	-71.1077	73.8809	-0.941513	147.123	-25.4645	28.9102	-33.7351	-258.758	125.51	774.354	17.0071	-1.37322	-153.191	29.6933	-63.6204	215.616	-27.1505
95.1817	712.259	-48.6246	27.9526	-120.905	19.1332	-75.9564	-84.1036	-107.562	196.254	-123.012	22.9542	2.96334	50.1413	-33.9628	30.5447	-69.6767	-161.203	95.1817	712.259	-48.6246	27.9526	-120.905	19.1332	-75.9564	-84.1036	-107.562
66.1505	620.119	-96.8351	70.0024	-66.9115	-6.09489	-91.1104	-247.474	-147.252	170.367	-120.596	-5.19323	36.3663	-78.8634	-27.3164	9.82059	-58.8639	-78.0207	66.1505	620.119	-96.8351	70.0024	-66.9115	-6.09489	-91.1104	-247.474	-147.252
40.5614	546.223	-8.90023	23.3148	-10.1806	-22.5589	-97.0042	-344.648	-124.317	136.875	-133.763	-32.7698	64.1544	-109.725	-20.4868	-21.104	-43.0596	-42.844	40.5614	546.223	-8.90023	23.3148	-10.1806	-22.5589	-97.0042	-344.648	-124.317
9.40527	440.7	39.8268	-49.942	34.3891	-53.4082	-80.462	-328.661	-99.2839	127.65	-145.587	-23.4604	56.0764	-45.6388	-15.5401	-49.6714	-31.9904	-16.8483	9.40527	440.7	39.8268	-49.942	34.3891	-53.4082	-80.462	-328.661	-99.2839
-0.0119839	354.495	212.392	-82.4794	43.273	-38.2155	-46.308	-41.9694	-121.147	117.095	-156.129	-29.3538	24.9237	-59.4409	-24.6687	-67.4581	-32.7757	20.8714	-0.0119839	354.495	212.392	-82.4794	43.273	-38.2155	-46.308	-41.9694	-121.147
12.2325	338.612	105.22	5.05215	41.4041	27.9999	-19.3172	-46.6485	-113.686	159.711	-167.132	-83.1215	-6.32372	-17.7087	-12.1113	-70.3451	-34.6735	21.4144	12.2325	338.612	105.22	5.05215	41.4041	27.9999	-19.3172	-46.6485	-113.686
1.69946	283.989	-106.186	30.8581	53.8739	-1.10914	-24.5631	-122.322	-20.2695	172.814	-158.201	-165.333	-33.039	-22.7444	-15.6541	-59.2564	-26.8212	-13.7325	1.69946	283.989	-106.186	30.8581	53.8739	-1.10914	-24.5631	-122.322	-20.2695
-72.3166	293.326	-65.8348	67.7891	73.3753	-138.406	-66.9209	-196.915	1.21269	121.627	-171.44	-192.007	-29.7004	-18.8948	5.43588	-42.3715	-52.8796	-21.5504	-72.3166	293.326	-65.8348	67.7891	73.3753	-138.406	-66.9209	-196.915	1.21269
-128.717	282.588	-85.0745	97.646	58.6427	-100.638	-130.446	-172.732	-67.4456	91.8833	-105.991	-114.72	-20.9526	-22.852	11.4725	-32.2003	-151.557	-21.7779	-128.717	282.588	-85.0745	97.646	58.6427	-100.638	-130.446	-172.732	-67.4456
-98.3329	294.236	-84.5481	118.008	45.4789	-12.7532	-189.54	-168.853	-105.176	29.4617	-42.5213	-81.6205	-6.53335	-1.83878	7.9909	-35.0361	-203.694	-35.9743	-98.3329	294.236	-84.5481	118.008	45.4789	-12.7532	-189.54	-168.853	-105.176
-69.5478	336.641	-52.2071	145.372	8.01659	1.66428	-220.712	-176.856	-111.441	3.81242	35.8659	-95.5124	-20.0748	6.18181	11.256	-46.7515	-169.895	-63.5902	-69.5478	336.641	-52.2071	145.372	8.01659	1.66428	-220.712	-176.856	-111.441
-64.7016	363.328	-33.559	145.691	1.69419	24.9684	-210.938	-123.41	-46.3071	-46.5922	133.55	-153.295	-11.1905	6.27122	15.6998	-60.0202	67.8616	-39.63	-64.7016	363.328	-33.559	145.691	1.69419	24.9684	-210.938	-123.41	-46.3071
-44.0725	376.611	-1.20157	97.4401	-7.21635	76.1158	-164.57	-60.2381	57.9193	-70.6981	288.278	-247.115	-48.4248	-18.9051	28.243	-73.9206	18.4701	12.7041	-44.0725	376.611	-1.20157	97.4401	-7.21635	76.1158	-164.57	-60.2381	57.9193
-47.2309	367.254	33.5532	77.7939	30.1146	119.776	-100.249	-47.0508	49.7639	-110.298	535.19	-263.889	-84.8955	-40.5307	36.5937	-92.1963	147.328	39.178	-47.2309	367.254	33.5532	77.7939	30.1146	119.776	-100.249	-47.0508	49.7639
-62.1672	332.828	13.5685	63.6978	34.4884	168.025	-40.9437	-20.5832	81.8881	-110.437	813.632	-247.989	-85.7824	-79.2612	35.5167	-112.392	291.251	25.2141	-62.1672	332.828	13.5685	63.6978	34.4884	168.025	-40.9437	-20.5832	81.8881
-17.9716	255.09	-9.89103	71.6677	21.3348	90.258	-1.67723	1.951	142.309	-149.847	968.392	-205.732	-85.106	-100.119	31.058	-127.652	245.111	41.0748	-17.9716	255.09	-9.89103	71.6677	21.3348	90.258	-1.67723	1.951	142.309
-50.8479	198.349	-8.73456	55.5995	13.3628	-34.1536	16.3183	1.99759	149.511	-125.986	994.87	-154.253	-80.5271	-136.689	21.7225	-134.739	-135.615	34.186	-50.8479	198.349	-8.73456	55.5995	13.3628	-34.1536	16.3183	1.99759	149.511
-101.009	128.786	-7.85303	55.6636	-4.34077	-50.2137	21.1152	66.1851	158.064	-113.319	1023.49	-64.2199	-73.4093	-159.944	16.7011	-132.964	-171.019	108.143	-101.009	128.786	-7.85303	55.6636	-4.34077	-50.2137	21.1152	66.1851	158.064
-68.4181	35.5495	-0.73681	45.2549	-73.9752	-25.9106	19.9794	45.0304	143.556	-123.358	1046.62	26.8766	-67.9711	-169.414	7.81514	-123.311	-162.441	137.261	-68.4181	35.5495	-0.73681	45.2549	-73.9752	-25.9106	19.9794	45.0304	143.556
-7.96299	-98.8005	16.6999	-7.44177	-176.502	-8.25135	16.815	12.4563	73.3994	-112.783	1120.98	90.3758	-81.0033	-189.928	4.16073	-112.425	-504.002	124.201	-7.96299	-98.8005	16.6999	-7.44177	-176.502	-8.25135	16.815	12.4563	73.3994
23.2692	-217.01	30.6639	-32.1288	-134.99	13.1068	17.3161	-128.477	32.1624	-187.457	1189.99	167.181	-82.2372	-192.702	5.7093	-111.555	-380.858	126.548	23.2692	-217.01	30.6639	-32.1288	-134.99	13.1068	17.3161	-128.477	32.1624
37.4451	-365.965	-1.35562	-43.718	-19.668	4.27908	25.4249	-181.17	55.4117	-248.419	1183.09	223.733	-64.2237	-203.349	6.51248	-127.751	119.555	111.77	37.4451	-365.965	-1.35562	-43.718	-19.668	4.27908	25.4249	-181.17	55.4117
70.6242	-470.828	-31.7943	-54.0802	-37.2183	11.9316	30.0697	-122.386	-2.60543	-229.987	1165.47	246.597	-53.7095	-215.769	5.36127	-155.512	429.872	138.043	70.6242	-470.828	-31.7943	-54.0802	-37.2183	11.9316	30.0697	-122.386	-2.60543
72.1097	-586.142	-44.1643	-93.823	24.5424	52.5415	7.70438	-127.589	-54.9477	-204.333	1083.58	252.077	-39.6348	-208.3	12.068	-180.401	398.989	176.33	72.1097	-586.142	-44.1643	-93.823	24.5424	52.5415	7.70438	-127.589	-54.9477
24.1582	-706.484	-51.7845	-106.328	104.535	73.5259	-52.4593	-239.885	-75.1608	-194.36	985.862	261.064	-75.9973	-178.661	14.5634	-189.804	440.846	101.747	24.1582	-706.484	-51.7845	-106.328	104.535	73.5259	-52.4593	-239.885	-75.1608
-13.56	-828.324	-73.4424	-86.2165	177.995	71.5311	-134.888	-266.856	-45.2183	-206.295	866.714	215.211	-80.9463	-126.208	10.7191	-179.987	424.963	104.417	-13.56	-828.324	-73.4424	-86.2165	177.995	71.5311	-134.888	-266.856	-45.2183
4.75409	-928.88	-24.0306	-66.3953	258.759	23.7673	-208.099	-277.33	-94.738	-191.481	658.502	183.028	-66.9866	-110.695	19.5107	-149.853	441.965	93.5708	4.75409	-928.88	-24.0306	-66.3953	258.759	23.7673	-208.099	-277.33	-94.738
5.88918	-1010.14	36.1017	-61.0947	301.754	-8.61344	-243.709	-262.312	-106.023	-181.149	392.572	118.864	-37.0794	-85.096	6.51353	-100.972	391.191	-29.0678	5.88918	-1010.14	36.1017	-61.0947	301.754	-8.61344	-243.709	-262.312	-106.023
-21.9556	-1084.01	-53.238	-57.6234	299.512	-3.72072	-229.747	-199.177	-63.7885	-169.844	128.026	65.554	6.73877	-53.9445	6.92407	-46.4855	365.764	-93.9313	-21.9556	-1084.01	-53.238	-57.6234	299.512	-3.72072	-229.747	-199.177	-63.7885
-43.7724	-1135.33	-37.4161	-44.8815	277.316	12.5884	-176.492	-162.332	-39.1111	-120.899	-185.311	23.5019	33.8953	-23.1621	6.11465	-9.89186	291.693	-85.0755	-43.7724	-1135.33	-37.4161	-44.8815	277.316	12.5884	-176.492	-162.332	-39.1111
-45.2392	-1147.54	-32.6948	-29.888	167.152	1.94022	-104.961	-89.3091	-38.9217	-75.7298	-509.079	-111.095	30.0788	-4.07053	17.3459	-6.40318	232.267	-32.5893	-45.2392	-1147.54	-32.6948	-29.888	167.152	1.94022	-104.961	-89.3091	-38.9217
-51.9703	-1100.28	17.0241	-25.1946	142.532	-28.0124	-29.7515	-39.4917	-61.3333	-51.6604	-898.38	-271.284	63.1566	31.268	8.97316	-27.3676	130.205	-0.542352	-51.9703	-1100.28	17.0241	-25.1946	142.532	-28.0124	-29.7515	-39.4917	-61.3333
-52.5411	-1168.74	63.565	-34.9193	100.141	-62.4249	43.6295	68.7875	-55.0769	4.61069	-1194.13	-377.759	72.2341	63.4214	23.9129	-48.2905	38.4315	-26.3884	-52.5411	-1168.74	63.565	-34.9193	100.141	-62.4249	43.6295	68.7875	-55.0769
-66.6988	-1179.53	-83.3176	-20.8025	52.5923	-52.0635	99.6766	144.226	24.0111	58.185	-1418.59	-480.534	87.9124	122.298	8.74261	-56.2717	-49.3446	-25.4431	-66.6988	-1179.53	-83.3176	-20.8025	52.5923	-52.0635	99.6766	144.226	24.0111
-160.37	-1070.71	-96.937	1.87502	7.54887	-49.5315	109.084	172.138	2.42844	66.1484	-1558.65	-556.693	97.5655	211.917	-23.2817	-57.2928	-101.122	53.7537	-160.37	-1070.71	-96.937	1.87502	7.54887	-49.5315	109.084	172.138	2.42844
-253.81	-971.295	-96.6706	20.8163	-6.69942	-54.7653	58.229	196.448	-52.5092	111.725	-1666.17	-581.797	107.736	248.63	-43.0476	-58.6197	144.376	53.3151	-253.81	-971.295	-96.6706	20.8163	-6.69942	-54.7653	58.229	196.448	-52.5092
-238.585	-854.195	-82.3521	-24.5192	-1.54808	-49.0799	-29.435	192.966	14.7815	203.258	-1724.97	-628.494	84.5729	166.432	-58.74	-59.8	-129.075	17.6432	-238.585	-854.195	-82.3521	-24.5192	-1.54808	-49.0799	-29.435	192.966	14.7815
-203.04	-722.319	-31.7272	-35.6061	-82.3403	-66.2951	-113.124	199.537	70.5231	188.166	-1697.55	-652.261	-0.639389	189.356	-39.2606	-57.3103	-368.981	3.88525	-203.04	-722.319	-31.7272	-35.6061	-82.3403	-66.2951	-113.124	199.537	70.5231
-114.168	-596.994	6.94457	-26.9842	-229.609	-61.7857	-163.478	238.738	75.561	180.647	-1678.29	-616.129	-62.6051	241.958	-10.9909	-51.9094	-111.279	63.5693	-114.168	-596.994	6.94457	-26.9842	-229.609	-61.7857	-163.478	238.738	75.561
-76.959	-441.882	122.455	-8.71759	-302.909	-52.4659	-173.704	267.695	76.5465	130.032	-1654.43	-608.013	-36.7093	290.508	16.0328	-49.8463	-19.4319	55.2096	-76.959	-441.882	122.455	-8.71759	-302.909	-52.4659	-173.704	267.695	76.5465
35.373	-296.14	-4.78492	-19.3097	-277.159	-45.6478	-155.046	301.989	74.4005	49.3696	-1561.91	-567.2	-5.7169	312.516	26.4572	-54.0947	-51.5852	5.63188	35.373	-296.14	-4.78492	-19.3097	-277.159	-45.6478	-155.046	301.989	74.4005
126.769	-167.878	-36.5991	0.175852	-218.14	-59.6511	-133.715	288.181	11.5077	-34.2656	-1388.84	-492.569	14.5007	325.994	12.3353	-59.1035	-135.896	26.043	126.769	-167.878	-36.5991	0.175852	-218.14	-59.6511	-133.715	288.181	11.5077
90.7045	-46.8847	-65.4407	-9.66611	-161.28	-31.1979	-137.007	342.39	42.7001	-98.5598	-1235.25	-413.721	24.1923	316.382	0.5673	-57.8053	-275.949	35.3561	90.7045	-46.8847	-65.4407	-9.66611	-161.28	-31.1979	-137.007	342.39	42.7001
163.889	-15.577	-49.6148	18.1239	-97.6166	-45.3099	-164.698	344.864	25.4467	-178.163	-1083.38	-331.633	33.2549	292.55	-22.8357	-50.3982	-132.427	0.358528	163.889	-15.577	-49.6148	18.1239	-97.6166	-45.3099	-164.698	344.864	25.4467
161.161	32.2878	-52.5467	58.0266	-70.1419	-44.2364	-182.345	360.337	-22.2034	-186.452	-839.425	-230.251	41.1218	248.311	-9.48583	-44.739	-193.28	-12.7397	161.161	32.2878	-52.5467	58.0266	-70.1419	-44.2364	-182.345	360.337	-22.2034
136.781	60.4024	-37.5837	73.4647	-62.6284	-28.6483	-154.268	345.717	-0.857522	-188.129	-617.951	-137.674	21.7215	178.629	-4.00409	-40.8671	-7.56859	1.90342	136.781	60.4024	-37.5837	73.4647	-62.6284	-28.6483	-154.268	345.717	-0.857522
69.4589	127.65	7.93882	92.4396	-49.3726	52.4486	-80.2841	289.212	17.723	-169.358	-525.315	-12.9469	20.6404	110.625	-26.0273	-25.7229	68.4045	31.2917	69.4589	127.65	7.93882	92.4396	-49.3726	52.4486	-80.2841	289.212	17.723
67.4504	168.757	-0.329067	97.4514	-21.5594	24.1278	8.90076	213.704	86.4665	-165.552	-406.207	62.8644	35.5957	99.7401	-18.2751	2.40279	142.15	37.7802	67.4504	168.757	-0.329067	97.4514	-21.5594	24.1278	8.90076	213.704	86.4665
1.53488	244.529	47.515	111.796	14.3028	-54.2908	79.5491	195.617	166.423	-118.697	-265.302	110.208	29.9158	131.638	-3.42595	23.2167	-105.232	3.3024	1.53488	244.529	47.515	111.796	14.3028	-54.2908	79.5491	195.617	166.423
-91.1209	307.971	-31.6871	92.7529	25.6212	-95.0003	101.57	170.288	86.4821	-57.6684	-100.441	140.157	20.9151	144.899	0.931546	20.4893	-558.585	-77.8903	-91.1209	307.971	-31.6871	92.7529	25.6212	-95.0003	101.57	170.288	86.4821
-133.881	358.529	-32.9638	69.663	-42.8236	-53.6647	56.1739	139.052	49.6776	16.8842	89.955	186.005	4.495	123.892	16.8964	-6.79878	-589.656	-92.5893	-133.881	358.529	-32.9638	69.663	-42.8236	-53.6647	56.1739	139.052	49.6776
-29.7231	365.833	12.4547	50.1524	-90.7025	-15.0804	-43.2972	80.3609	40.8387	61.0352	278.45	231.787	-9.12649	109.09	6.59757	-58.2498	-469.78	-70.2311	-29.7231	365.833	12.4547	50.1524	-90.7025	-15.0804	-43.2972	80.3609	40.8387
101.864	382.295	30.7787	33.3191	-60.4909	-3.18443	-154.331	32.4293	-47.7252	104.326	441.502	268.215	-30.046	48.1711	19.4101	-128.061	-285.98	-56.5112	101.864	382.295	30.7787	33.3191	-60.4909	-3.18443	-154.331	32.4293	-47.7252
-43.2623	450.735	-20.5495	70.6865	-6.79835	33.9225	-231.08	12.3249	-89.1708	106.731	580.625	315.916	-25.4378	1.9021	28.4244	-192.284	-66.0688	4.84188	-43.2623	450.735	-20.5495	70.6865	-6.79835	33.9225	-231.08	12.3249	-89.1708
-67.3638	450.636	-47.4898	96.0521	-21.023	46.831	-243.109	-34.1891	-41.7245	85.1649	739.01	347.162	-9.87121	-59.1848	26.17	-226.232	154.152	30.7495	-67.3638	450.636	-47.4898	96.0521	-21.023	46.831	-243.109	-34.1891	-41.7245
-56.5543	397.516	-51.4825	-18.8239	-102.032	38.925	-185.032	-61.2179	-51.0498	151.071	857.351	357.315	-7.71242	-116.83	14.7006	-235.359	334.149	47.5091	-56.5543	397.516	-51.4825	-18.8239	-102.032	38.925	-185.032	-61.2179	-51.0498
22.7654	398.504	-16.7316	-135.411	-76.564	62.0014	-79.7056	-78.6968	17.6415	203.025	940.652	408.917	10.8708	-146.977	10.4542	-242.311	433.622	92.9372	22.7654	398.504	-16.7316	-135.411	-76.564	62.0014	-79.7056	-78.6968	17.6415
93.1189	439.88	-10.8098	-143.097	-48.202	80.2927	35.0672	-69.5954	97.8484	165.722	1007.51	422.199	26.1306	-153.532	11.3299	-251.172	480.958	81.7183	93.1189	439.88	-10.8098	-143.097	-48.202	80.2927	35.0672	-69.5954	97.8484
22.0556	478.982	-36.7375	-94.7372	-101.447	106.417	125.987	-95.0366	100.783	124.624	1015.09	431.05	27.4931	-169.875	5.37597	-246.417	465.077	43.2143	22.0556	478.982	-36.7375	-94.7372	-101.447	106.417	125.987	-95.0366	100.783
-73.6293	522.035	-24.8999	-61.5137	-103.35	128.152	176.035	-104.366	51.3019	120.304	957.908	419.28	-2.45301	-168.833	3.61939	-217.77	389.125	19.6226	-73.6293	522.035	-24.8999	-61.5137	-103.35	128.152	176.035	-104.366	51.3019
-97.2039	605.009	-30.0853	-68.1838	-78.7402	107.202	184.573	-145.19	13.2189	161.514	1098.5	411.442	10.8132	-222.921	-7.96021	-165.167	330.611	-16.1149	-97.2039	605.009	-30.0853	-68.1838	-78.7402	107.202	184.573	-145.19	13.2189
-95.995	660.953	-30.5103	-121.054	-105.665	61.4049	164.901	-161.99	-34.3148	165.377	1316.69	394.227	-0.502004	-265.529	-10.2344	-93.2202	250.997	-59.1817	-95.995	660.953	-30.5103	-121.054	-105.665	61.4049	164.901	-161.99	-34.3148
-57.5059	727.42	-22.8827	-142.276	-137.583	-7.91018	135.609	-145.761	-57.1012	167.783	1067.77	410.151	13.7453	-320.325	-4.18795	-20.8394	143.203	-83.5477	-57.5059	727.42	-22.8827	-142.276	-137.583	-7.91018	135.609	-145.761	-57.1012
-67.6494	773.331	11.0757	-108.461	-173.578	-57.4211	106.887	-157.744	-92.9005	119.686	943.281	395.781	56.6208	-291.541	-3.7428	21.5214	56.2683	-93.8418	-67.6494	773.331	11.0757	-108.461	-173.578	-57.4211	106.887	-157.744	-92.9005
-136.864	819.37	8.60818	-46.5155	-225.482	-88.2739	75.9097	-149.8	-54.5543	61.5309	799.82	361.338	66.9978	-261.039	-11.0243	20.8314	-30.1869	-117.463	-136.864	819.37	8.60818	-46.5155	-225.482	-88.2739	75.9097	-149.8	-54.5543
-123.007	808.457	6.03142	-12.2307	-241.221	-99.4786	40.579	-136.215	-48.8196	16.8709	697.072	304.693	60.4493	-328.719	-16.9905	-8.75096	-83.9856	-119.686	-123.007	808.457	6.03142	-12.2307	-241.221	-99.4786	40.579	-136.215	-48.8196
-81.436	787.763	1.46983	67.8033	-223.402	-86.0906	9.36297	-165.165	1.64013	-41.3777	657.426	228.514	79.6207	-401.108	-0.380273	-44.2923	-109.426	-108.074	-81.436	787.763	1.46983	67.8033	-223.402	-86.0906	9.36297	-165.165	1.64013
-91.4743	750.511	-7.70829	120.185	-153.411	-90.2942	-11.4129	-185.739	9.66327	-104.937	644.322	187.098	44.9746	-348.596	10.4508	-70.639	-144.44	-75.6114	-91.4743	750.511	-7.70829	120.185	-153.411	-90.2942	-11.4129	-185.739	9.66327
-70.4955	690.081	-9.20852	129.835	-143.883	-89.0005	-30.6378	-159.322	-42.6814	-157.963	605.386	215.046	29.7937	-323.203	-5.60999	-82.3802	-144.975	-14.2855	-70.4955	690.081	-9.20852	129.835	-143.883	-89.0005	-30.6378	-159.322	-42.6814
-16.0142	624.299	-10.3504	120.055	-157.448	-75.3066	-57.4641	-118.908	-78.1338	-193.463	560.919	208.213	18.0988	-244.11	-7.18378	-76.3497	-160.131	16.7787	-16.0142	624.299	-10.3504	120.055	-157.448	-75.3066	-57.4641	-118.908	-78.1338
11.9071	552.659	-16.3294	89.2664	-165.016	-54.8206	-86.3616	-128.974	-47.124	-162.031	487.654	199.664	27.7217	-145.416	-6.02935	-46.4944	-127.002	46.178	11.9071	552.659	-16.3294	89.2664	-165.016	-54.8206	-86.3616	-128.974	-47.124
33.9705	463.063	-18.5742	99.3968	-99.4088	-23.4568	-107.042	-129.188	4.15992	-98.0816	404.069	124.382	13.6868	-24.2608	0.123058	7.26569	-128.224	15.8018	33.9705	463.063	-18.5742	99.3968	-99.4088	-23.4568	-107.042	-129.188	4.15992
71.2292	366.855	-30.6439	108.119	-57.2854	-0.963823	-122.994	-92.7101	51.5072	-18.7949	317.294	41.6049	8.58881	42.502	7.97097	71.2466	-136.928	60.1601	71.2292	366.855	-30.6439	108.119	-57.2854	-0.963823	-122.994	-92.7101	51.5072
232.743	269.054	-27.8394	102.722	-66.0227	10.9178	-149.968	-63.8514	58.7489	22.7377	234.512	111.594	4.02644	94.7049	-8.12096	126.455	-119.658	43.6127	232.743	269.054	-27.8394	102.722	-66.0227	10.9178	-149.968	-63.8514	58.7489
269.577	189.645	-31.4299	91.0711	-68.5433	47.8568	-196.342	-42.6276	49.366	52.9572	143.546	176.083	7.46119	99.2849	-3.11278	162.011	-119.496	25.4586	269.577	189.645	-31.4299	91.0711	-68.5433	47.8568	-196.342	-42.6276	49.366
221.134	143.185	-32.0963	71.5046	-36.9185	115.4	-251.614	-26.6193	53.9539	77.1952	78.3546	166.25	32.3351	106.638	9.41919	174.508	-126.315	14.3946	221.134	143.185	-32.0963	71.5046	-36.9185	115.4	-251.614	-26.6193	53.9539
120.922	105.725	-9.36127	38.6286	35.8677	107.029	-292.683	-0.531217	78.7197	94.5522	-33.2456	139.086	42.5178	74.3463	18.2301	160.924	-99.8912	-8.40973	120.922	105.725	-9.36127	38.6286	35.8677	107.029	-292.683	-0.531217	78.7197
42.1553	61.5268	-15.2767	4.22971	133.56	92.8301	-298.278	18.9233	125.537	96.2406	-126.085	-101.068	41.653	86.2545	16.2102	122.196	-63.593	-28.6103	42.1553	61.5268	-15.2767	4.22971	133.56	92.8301	-298.278	18.9233	125.537
42.1576	8.70458	-17.9767	-94.6125	225.845	87.1833	-261.251	-15.7053	45.0463	125.425	-220.736	-183.689	36.8186	114.845	24.1915	65.1146	-39.4304	-0.975233	42.1576	8.70458	-17.9767	-94.6125	225.845	87.1833	-261.251	-15.7053	45.0463
34.1566	-59.4171	-13.3397	-172.188	276.514	76.7993	-189.632	-45.6107	9.05641	167.756	-294.471	-216.791	-0.194522	-32.8743	17.8241	-2.27548	-22.81	13.7011	34.1566	-59.4171	-13.3397	-172.188	276.514	76.7993	-189.632	-45.6107	9.05641
37.2444	-79.592	-7.91104	-175.914	382.718	68.2916	-101.747	-59.8231	-31.2839	123.513	-362.952	-214.512	-20.0246	-204.055	32.2957	-69.0073	-31.9082	0.200719	37.2444	-79.592	-7.91104	-175.914	382.718	68.2916	-101.747	-59.8231	-31.2839
11.187	-80.1874	5.71009	-131.219	363.347	43.0785	-20.9645	-14.8778	-44.3591	60.0733	-405.952	-182.775	-13.9559	-222.824	16.1474	-119.254	-56.7824	19.2782	11.187	-80.1874	5.71009	-131.219	363.347	43.0785	-20.9645	-14.8778	-44.3591
19.5616	-65.4379	6.71544	-53.3972	257.751	29.5605	32.3593	6.49437	-65.7227	180.676	-433.218	-146.275	1.66773	-117.979	7.09805	-141.92	-48.3505	18.7967	19.5616	-65.4379	6.71544	-53.3972	257.751	29.5605	32.3593	6.49437	-65.7227
2.22167	-66.8577	-13.8298	-52.2865	192.711	53.093	49.5438	14.5475	-5.62228	220.781	-443.447	-64.8082	-28.5397	-11.8153	-13.2422	-138.63	-34.0834	19.9027	2.22167	-66.8577	-13.8298	-52.2865	192.711	53.093	49.5438	14.5475	-5.62228
-6.50222	-91.5277	-30.3194	-50.0798	166.293	75.6075	39.8065	-14.0669	-9.49094	209.445	-451.08	-0.682151	-54.0083	64.4478	-35.7601	-122.772	6.91486	-7.75773	-6.50222	-91.5277	-30.3194	-50.0798	166.293	75.6075	39.8065	-14.0669	-9.49094
9.9613	-130.932	-49.2103	-53.5679	127.141	85.719	24.723	4.49777	-4.26426	163.389	-448.493	29.9425	-67.7926	114.894	-21.2563	-110.751	37.5826	-25.3023	9.9613	-130.932	-49.2103	-53.5679	127.141	85.719	24.723	4.49777	-4.26426
14.5445	-179.004	-46.536	-77.9744	116.424	60.2492	19.8819	68.1247	-25.5927	49.5875	-448.415	51.1555	-46.6592	155.351	-1.19523	-108.851	48.5563	-15.4443	14.5445	-179.004	-46.536	-77.9744	116.424	60.2492	19.8819	68.1247	-25.5927
9.76715	-209.363	-9.26898	-80.2166	101.274	14.5863	27.0845	84.0287	22.8658	-64.37	-410.2	37.0584	-47.79	200.732	7.47027	-106.224	21.8459	1.05539	9.76715	-209.363	-9.26898	-80.2166	101.274	14.5863	27.0845	84.0287	22.8658
-6.93793	-244.015	-30.8697	-20.6444	78.961	8.63976	42.1837	74.0927	39.8158	-121.579	-373.168	25.5583	-36.3114	225.488	11.8666	-89.0389	18.009	24.6413	-6.93793	-244.015	-30.8697	-20.6444	78.961	8.63976	42.1837	74.0927	39.8158
-16.4183	-176.52	32.1959	35.2747	51.9274	24.5533	60.8609	72.0076	20.0934	-166.127	-350.067	20.1535	-47.5356	220.789	25.4721	-57.2896	-2.30851	-10.3191	-16.4183	-176.52	32.1959	35.2747	51.9274	24.5533	60.8609	72.0076	20.0934
-11.9662	-199.536	-57.4786	24.9766	54.5501	31.0209	76.5753	55.5748	5.67895	-212.965	-321.843	7.4859	-66.0751	242.378	30.5078	-21.1401	-28.4481	-60.2013	-11.9662	-199.536	-57.4786	24.9766	54.5501	31.0209	76.5753	55.5748	5.67895
11.2282	-276.279	16.4208	44.5134	35.2926	10.8333	76.4184	50.9618	-49.7653	-253.373	-307.163	11.9157	-65.9128	232.869	31.3359	11.6091	-9.86886	-4.12992	11.2282	-276.279	16.4208	44.5134	35.2926	10.8333	76.4184	50.9618	-49.7653
10.7538	-316.002	-60.9241	78.8789	12.9269	30.3506	44.3831	23.4531	-69.2644	-268.659	-288.751	-9.64687	-74.89	155.738	12.5114	37.0136	41.5192	2.8793	10.7538	-316.002	-60.9241	78.8789	12.9269	30.3506	44.3831	23.4531	-69.2644
9.30546	-289.894	-94.0231	94.2431	-9.22081	51.1029	-23.9786	-9.50091	-90.0198	-216.251	-193.424	-31.2165	-87.2397	93.1407	2.96046	48.3748	56.8207	43.1743	9.30546	-289.894	-94.0231	94.2431	-9.22081	51.1029	-23.9786	-9.50091	-90.0198
-11.331	-263.29	-15.7608	49.4037	-5.83092	78.881	-110.833	23	-68.0944	-147.282	-97.4687	-56.3817	-41.5663	39.7113	-13.4675	32.7238	45.4134	38.8161	-11.331	-263.29	-15.7608	49.4037	-5.83092	78.881	-110.833	23	-68.0944
-35.399	-260.031	-17.3283	12.2575	-3.79699	86.3409	-182.527	14.8925	-21.6373	-55.6848	-105.582	-62.6044	-6.6007	-37.3975	-42.3195	-21.6496	25.4567	-2.97081	-35.399	-260.031	-17.3283	12.2575	-3.79699	86.3409	-182.527	14.8925	-21.6373
-24.0261	-247.289	-6.67221	-7.02365	4.26677	48.519	-213.036	-6.97198	-35.5368	-11.4546	-199.67	-97.9844	-31.8132	-58.69	-30.4207	-109.931	36.5861	22.1522	-24.0261	-247.289	-6.67221	-7.02365	4.26677	48.519	-213.036	-6.97198	-35.5368
-19.0496	-227.81	123.187	-45.1612	18.3698	31.5155	-206.966	-3.28391	-51.8567	40.3904	-275.693	-98.9997	-60.2462	-68.8104	-42.8018	-206.64	17.1749	33.9842	-19.0496	-227.81	123.187	-45.1612	18.3698	31.5155	-206.966	-3.28391	-51.8567
-27.5961	-231.003	-51.7441	2.7648	1.72336	-21.9527	-192.958	18.9435	-68.6139	63.6739	-315.006	-117.517	-76.5916	-19.6773	-46.0192	-280.294	13.2399	-4.72879	-27.5961	-231.003	-51.7441	2.7648	1.72336	-21.9527	-192.958	18.9435	-68.6139
-28.3564	-240.973	-40.2089	53.442	10.5573	37.489	-185.727	38.3752	-58.6336	60.4925	-288.193	-134.151	-56.3844	-59.4315	-42.3758	-310.569	21.421	-20.2902	-28.3564	-240.973	-40.2089	53.442	10.5573	37.489	-185.727	38.3752	-58.6336
-26.9194	-219.235	-51.6098	65.0435	28.0931	152.86	-172.941	34.4418	-67.6153	72.1659	-297.992	-135.275	-35.9309	-44.6086	-42.7915	-294.044	18.4402	-5.72264	-26.9194	-219.235	-51.6098	65.0435	28.0931	152.86	-172.941	34.4418	-67.6153
13.0884	-185.984	-32.8988	50.6415	1.38804	76.8938	-145.243	59.004	-55.5241	82.4506	-285.127	-35.6075	-32.8532	-29.4353	-31.2317	-240.1	68.9833	-33.6424	13.0884	-185.984	-32.8988	50.6415	1.38804	76.8938	-145.243	59.004	-55.5241
-11.8672	-231.905	-42.6986	46.2684	-8.66717	-160.104	-114.393	56.3866	-46.3301	85.1326	-235.159	-20.299	-7.43119	-21.4561	-14.6561	-162.405	85.2367	19.5854	-11.8672	-231.905	-42.6986	46.2684	-8.66717	-160.104	-114.393	56.3866	-46.3301
-0.839938	-289.8	-30.9634	55.9746	-33.7264	-191.092	-83.5064	19.1396	-43.9338	73.2255	-273.07	-101.97	31.9261	-36.7136	-4.59726	-71.4956	63.391	110.78	-0.839938	-289.8	-30.9634	55.9746	-33.7264	-191.092	-83.5064	19.1396	-43.9338
26.0885	-341.341	-35.4369	83.0207	-90.8009	-105.916	-33.2056	-13.3215	-8.49873	79.9548	-284.357	-115.793	34.6854	-29.2321	17.7701	25.9568	54.687	118.22	26.0885	-341.341	-35.4369	83.0207	-90.8009	-105.916	-33.2056	-13.3215	-8.49873
6.59663	-357.428	-63.6177	87.298	-103.413	-30.0364	38.2897	-45.5115	16.0262	53.4028	-237.587	-101.356	62.445	-37.7232	36.3414	121.161	47.4291	76.4224	6.59663	-357.428	-63.6177	87.298	-103.413	-30.0364	38.2897	-45.5115	16.0262
26.2509	-348.977	-46.4969	48.787	-60.0593	-2.15815	87.4926	-36.8118	25.4466	11.2602	-197.206	-70.5371	64.0001	-10.1494	21.9083	198.957	11.0761	-21.042	26.2509	-348.977	-46.4969	48.787	-60.0593	-2.15815	87.4926	-36.8118	25.4466
24.1683	-355.965	-8.6761	-36.0733	-7.42959	-77.2215	71.12	-8.11942	40.6306	-0.463336	-139.926	-94.469	58.4739	9.67481	14.4552	243.711	3.64128	-82.4817	24.1683	-355.965	-8.6761	-36.0733	-7.42959	-77.2215	71.12	-8.11942	40.6306
10.6717	-395.105	16.3892	-44.5201	37.2218	-117.613	-4.00532	-2.74019	7.36418	-1.19984	-71.4859	-182.287	42.5372	8.4473	8.22138	248.392	-29.4654	-112.945	10.6717	-395.105	16.3892	-44.5201	37.2218	-117.613	-4.00532	-2.74019	7.36418
11.5688	-457.49	119.843	-64.0326	72.1856	-90.5605	-92.8353	-33.7788	44.9696	17.5733	-37.7149	-154.614	50.748	-14.2196	-19.9749	220.016	-37.2039	-76.2814	11.5688	-457.49	119.843	-64.0326	72.1856	-90.5605	-92.8353	-33.7788	44.9696
5.99576	-466.029	164.891	-56.8931	103.618	-88.5748	-152.5	-27.4987	48.3117	-7.05843	-17.4598	-106.621	59.4102	-50.6309	-13.7736	173.671	-55.0678	10.7519	5.99576	-466.029	164.891	-56.8931	103.618	-88.5748	-152.5	-27.4987	48.3117
-5.0568	-469.263	-32.7497	-19.9022	111.357	-18.3243	-162.201	2.70106	33.0067	-0.614889	29.8863	-78.8173	12.0869	-40.9581	-7.65125	125.132	-53.5496	13.6962	-5.0568	-469.263	-32.7497	-19.9022	111.357	-18.3243	-162.201	2.70106	33.0067
10.1772	-481.435	-127.508	-75.223	116.617	69.9307	-111.93	7.99707	45.1256	-0.180508	33.6275	-101.316	-46.5301	-36.8579	20.4346	89.0639	-35.5947	-14.1229	10.1772	-481.435	-127.508	-75.223	116.617	69.9307	-111.93	7.99707	45.1256
-5.27163	-466.512	-102.832	-110.535	123.908	83.6772	-5.59487	-4.92254	60.1891	14.5194	18.0948	-48.8165	-58.8743	-36.339	16.6283	72.4467	5.31423	-17.1853	-5.27163	-466.512	-102.832	-110.535	123.908	83.6772	-5.59487	-4.92254	60.1891
-7.75945	-415.92	-113.156	-93.2041	107.032	23.2955	107.302	-3.94679	41.5334	-43.1088	17.139	14.9321	-38.0101	-34.2483	28.7231	65.9997	18.1791	-32.6649	-7.75945	-415.92	-113.156	-93.2041	107.032	23.2955	107.302	-3.94679	41.5334
-10.976	-336.909	-49.454	-73.1248	98.6856	-26.6628	149.103	-47.0788	38.8644	-55.7717	25.0881	69.4617	-23.5252	-50.2653	28.8817	43.0941	12.2879	-14.6739	-10.976	-336.909	-49.454	-73.1248	98.6856	-26.6628	149.103	-47.0788	38.8644
-1.00492	-325.985	-18.1542	-30.2661	78.7807	-33.5405	89.704	-52.3368	16.6078	-35.2364	37.5794	93.9038	-17.9614	-39.2345	9.5862	-19.8808	-17.6347	4.4507	-1.00492	-325.985	-18.1542	-30.2661	78.7807	-33.5405	89.704	-52.3368	16.6078
9.33372	-323.249	-48.2991	-22.3257	79.097	-39.4053	-26.6884	-57.2549	56.3336	-8.96127	19.219	56.6918	-12.4845	-16.8914	2.29751	-115.565	-116.697	8.89709	9.33372	-323.249	-48.2991	-22.3257	79.097	-39.4053	-26.6884	-57.2549	56.3336
-25.8468	-281.459	-1.44141	13.0144	68.4259	-51.247	-129.713	-46.8472	34.9683	-63.9495	13.4179	21.0064	12.0682	-25.0144	-42.1794	-210.257	53.0173	-7.73425	-25.8468	-281.459	-1.44141	13.0144	68.4259	-51.247	-129.713	-46.8472	34.9683
-44.5853	-265.223	23.4525	-30.4215	21.145	-48.6762	-177.204	-45.8832	39.7974	-114.038	56.4934	3.38331	21.8378	-4.44059	-54.2896	-271.237	-46.3415	-10.2627	-44.5853	-265.223	23.4525	-30.4215	21.145	-48.6762	-177.204	-45.8832	39.7974
11.177	-266.11	7.19082	-11.4097	-11.0175	-29.1995	-167.654	-72.3948	34.7249	-127.801	117.36	-30.7986	28.6121	-25.4102	-40.2465	-288.312	19.2791	1.90521	11.177	-266.11	7.19082	-11.4097	-11.0175	-29.1995	-167.654	-72.3948	34.7249
39.9388	-257.476	30.4997	16.136	-15.5074	-18.5594	-119.022	-85.1606	15.5486	-87.5752	164.831	-25.7182	48.5991	-34.314	-25.1153	-268.921	36.196	17.8229	39.9388	-257.476	30.4997	16.136	-15.5074	-18.5594	-119.022	-85.1606	15.5486
45.6898	-227.714	-49.9559	53.6439	-50.4931	6.78526	-50.9912	-51.8637	-61.2968	-103.716	199.349	-22.0628	18.9226	-5.79065	-0.735984	-219.312	74.7966	29.4056	45.6898	-227.714	-49.9559	53.6439	-50.4931	6.78526	-50.9912	-51.8637	-61.2968
27.678	-193.57	-68.6826	112.973	-67.8118	1.74208	20.2188	-12.2787	-59.2076	-84.8464	264.415	20.6645	6.24828	-9.02589	2.32238	-143.947	246.321	11.8863	27.678	-193.57	-68.6826	112.973	-67.8118	1.74208	20.2188	-12.2787	-59.2076
5.80662	-192.143	-75.1201	157.293	-34.4974	-5.04288	84.6861	-38.4852	-91.479	-99.0869	285.222	49.195	13.5527	-7.96592	-4.15471	-56.2267	151.76	-6.76708	5.80662	-192.143	-75.1201	157.293	-34.4974	-5.04288	84.6861	-38.4852	-91.479
-4.28811	-188.445	-79.9213	142.586	-4.6703	-32.3766	137.221	-38.2567	-87.7772	-81.7034	324.694	68.6368	37.9282	19.0356	-14.0766	31.0911	-77.2101	-36.0373	-4.28811	-188.445	-79.9213	142.586	-4.6703	-32.3766	137.221	-38.2567	-87.7772
-23.8537	-158.589	-30.4691	136.367	-21.2389	-99.7531	171.904	104.635	-31.6918	-60.3818	348.215	50.4739	63.7282	25.9634	-1.5822	120.616	-308.792	-20.8074	-23.8537	-158.589	-30.4691	136.367	-21.2389	-99.7531	171.904	104.635	-31.6918
-10.912	-154.003	-4.50854	119.429	-38.2157	-139.008	180.222	-60.7561	-18.1634	-50.9316	351.26	54.5071	43.3373	60.6713	-4.63106	201.447	2.31242	8.51246	-10.912	-154.003	-4.50854	119.429	-38.2157	-139.008	180.222	-60.7561	-18.1634
7.17716	-82.5353	14.4897	79.7349	-38.5419	-167.01	158.38	-78.9655	8.04691	-24.6803	373.353	57.2839	35.6109	78.666	17.6139	222.494	-217.417	57.0762	7.17716	-82.5353	14.4897	79.7349	-38.5419	-167.01	158.38	-78.9655	8.04691
-1.55292	10.776	97.3752	33.6675	-25.4727	-202.268	114.659	-26.7358	39.364	9.47577	350.143	41.0434	38.8622	83.2491	2.65997	139.229	-195.968	72.7548	-1.55292	10.776	97.3752	33.6675	-25.4727	-202.268	114.659	-26.7358	39.364
-8.49389	34.2275	4.67441	33.3354	20.2843	-240.5	66.3031	-30.6087	49.7278	14.8485	354.042	29.4983	41.3549	88.2752	15.9096	-27.2755	-125.821	70.2291	-8.49389	34.2275	4.67441	33.3354	20.2843	-240.5	66.3031	-30.6087	49.7278
24.2021	36.9313	-20.0538	27.5532	22.2629	-200.777	29.7938	-45.1504	62.6468	16.2665	341.998	18.674	52.534	113.117	54.859	-201.902	-16.9077	26.1946	24.2021	36.9313	-20.0538	27.5532	22.2629	-200.777	29.7938	-45.1504	62.6468
25.5172	66.4664	-19.4527	-14.7907	-53.0811	-106.654	10.2243	-24.8467	46.2619	42.9773	368.371	-13.4663	22.6911	130.196	68.2401	-308.758	23.1344	-4.1721	25.5172	66.4664	-19.4527	-14.7907	-53.0811	-106.654	10.2243	-24.8467	46.2619
43.5467	116.838	-62.8603	-72.9298	-66.7265	-71.3319	0.264408	7.30196	25.4185	57.6243	340.615	21.7721	-2.6121	132.234	66.5003	-308.435	146.715	0.417168	43.5467	116.838	-62.8603	-72.9298	-66.7265	-71.3319	0.264408	7.30196	25.4185
20.7669	165.885	-31.5149	-78.0055	-138.425	-72.7502	-12.4781	20.39	16.825	64.0749	301.107	27.2343	-0.0164246	111.557	42.0452	-211.743	300.437	17.9658	20.7669	165.885	-31.5149	-78.0055	-138.425	-72.7502	-12.4781	20.39	16.825
6.72487	167.926	19.3036	-71.3544	-159.21	-2.18145	-36.8914	55.2213	7.82704	83.8657	284.922	-6.59779	-14.4536	101.323	18.1057	-69.2418	190.85	3.63663	6.72487	167.926	19.3036	-71.3544	-159.21	-2.18145	-36.8914	55.2213	7.82704
-17.041	111.984	-41.5773	-72.5619	-86.4191	191.198	-71.4813	56.9853	7.96181	78.2354	262.343	-60.2037	-21.1409	89.9697	-8.93457	61.5897	172.444	-48.687	-17.041	111.984	-41.5773	-72.5619	-86.4191	191.198	-71.4813	56.9853	7.96181
-47.662	126.538	-46.6378	-74.2712	-5.82997	290.806	-106.197	11.5221	23.2814	43.3671	204.756	-78.4278	-21.0961	73.9923	-4.13535	145.514	139.83	-48.6344	-47.662	126.538	-46.6378	-74.2712	-5.82997	290.806	-106.197	11.5221	23.2814
-40.7406	96.0857	-32.6089	-50.6333	19.2726	302.48	-131.636	-6.42999	-17.8859	66.1928	189.838	-90.4544	-12.6551	62.9495	22.6637	180.007	105.027	-22.2085	-40.7406	96.0857	-32.6089	-50.6333	19.2726	302.48	-131.636	-6.42999	-17.8859
-69.0325	154.762	-43.6239	0.199676	40.4103	217.691	-139.554	-21.6139	23.8985	65.9091	144.46	-60.9817	-18.1665	49.9201	7.93875	180.848	426.076	-25.9223	-69.0325	154.762	-43.6239	0.199676	40.4103	217.691	-139.554	-21.6139	23.8985
-89.7783	274.992	-36.5891	-67.0058	79.6249	138.685	-127.371	-28.783	79.251	84.1915	136.248	15.2462	-58.8269	72.2724	28.0115	160.31	59.2676	-3.01263	-89.7783	274.992	-36.5891	-67.0058	79.6249	138.685	-127.371	-28.783	79.251
-67.6248	332.59	-27.6244	-78.9349	131.714	65.6338	-108.013	-4.80985	79.044	84.3285	97.9049	28.0786	-69.1206	80.9873	7.65822	122.472	-195.26	-19.9619	-67.6248	332.59	-27.6244	-78.9349	131.714	65.6338	-108.013	-4.80985	79.044
-60.4395	341.311	-18.5338	-72.0752	78.5257	81.6017	-102.419	18.8185	33.1934	74.0878	85.6804	-30.5438	-33.9887	52.9835	-41.3615	74.2414	-166.78	-22.5404	-60.4395	341.311	-18.5338	-72.0752	78.5257	81.6017	-102.419	18.8185	33.1934
-43.9554	346.435	-53.9571	-40.5076	70.2295	110.241	-118.861	51.9036	21.9799	37.9266	104.427	-47.0915	-9.92049	47.0113	-72.4742	29.9774	-85.4248	2.13583	-43.9554	346.435	-53.9571	-40.5076	70.2295	110.241	-118.861	51.9036	21.9799
-25.6994	367.493	-34.9945	-5.91686	94.8518	16.9794	-143.814	47.0818	-15.3413	0.0510305	109.265	-47.4227	-3.82999	44.5813	-51.3016	1.94215	-158.039	18.7244	-25.6994	367.493	-34.9945	-5.91686	94.8518	16.9794	-143.814	47.0818	-15.3413
-12.1263	395.789	-9.10009	31.2373	68.8027	-12.8068	-150.886	43.0812	4.80967	-29.7187	129.377	-45.5418	14.0654	29.4406	-17.5568	-10.5716	-94.0133	16.5383	-12.1263	395.789	-9.10009	31.2373	68.8027	-12.8068	-150.886	43.0812	4.80967
24.9918	419.223	5.43617	30.4012	28.3306	-8.96635	-124.559	47.7938	-2.42663	-38.6805	162.493	-27.6234	21.4542	15.5121	6.25477	-19.3306	-33.542	19.55	24.9918	419.223	5.43617	30.4012	28.3306	-8.96635	-124.559	47.7938	-2.42663
8.50454	427.681	167.523	-3.47379	-20.8437	55.637	-71.0788	61.7366	-0.813069	-48.1209	182.581	-22.8023	12.7391	23.3552	10.5106	-35.1348	-10.6625	32.7896	8.50454	427.681	167.523	-3.47379	-20.8437	55.637	-71.0788	61.7366	-0.813069
9.4554	428.563	46.1832	-28.8335	-36.3293	39.3319	-4.84706	49.0543	-71.2008	-20.4371	148.005	-16.4628	10.5064	-20.2211	5.51392	-59.7502	-10.4343	-2.68539	9.4554	428.563	46.1832	-28.8335	-36.3293	39.3319	-4.84706	49.0543	-71.2008
49.1405	395.343	-80.4422	-42.0545	-31.2538	15.0313	60.6736	8.78106	-15.7205	6.71137	123.239	4.10036	12.6159	-69.2708	19.6512	-86.6908	-11.8675	-8.76792	49.1405	395.343	-80.4422	-42.0545	-31.2538	15.0313	60.6736	8.78106	-15.7205
39.3888	354.422	-50.09	-26.5364	-41.4101	-23.3372	111.13	39.4754	41.3008	16.5508	112.525	10.4665	-7.71815	-92.4529	36.9353	-107.288	29.9677	46.2315	39.3888	354.422	-50.09	-26.5364	-41.4101	-23.3372	111.13	39.4754	41.3008
5.64256	358.819	-67.7791	-35.9932	-37.1873	-59.4669	138.174	35.3664	61.1512	32.8981	109.579	44.56	-19.3916	-67.3912	31.8647	-114.804	99.9961	34.0228	5.64256	358.819	-67.7791	-35.9932	-37.1873	-59.4669	138.174	35.3664	61.1512
-9.69084	357.055	-92.0855	-30.1614	-42.9616	-64.1247	144.476	-2.54848	30.4612	11.1024	95.3262	59.0149	-27.2288	-43.7645	-14.9156	-108.255	25.799	-23.7522	-9.69084	357.055	-92.0855	-30.1614	-42.9616	-64.1247	144.476	-2.54848	30.4612
-25.6373	271.687	-97.7511	-25.4364	-61.6564	-101.983	134.234	17.8793	-4.10346	17.5225	67.3917	75.7271	-16.8903	-39.3093	-1.89398	-89.1038	-59.0321	14.1741	-25.6373	271.687	-97.7511	-25.4364	-61.6564	-101.983	134.234	17.8793	-4.10346
-17.9063	260.822	-81.5403	2.77166	-81.5664	-179.25	106.568	-38.5494	-57.2812	15.5612	27.6105	74.956	-0.289082	-28.7917	1.18859	-57.9395	-81.463	45.634	-17.9063	260.822	-81.5403	2.77166	-81.5664	-179.25	106.568	-38.5494	-57.2812
-2.19704	275.36	-47.1958	-13.5127	-84.5229	-231.889	66.4947	90.682	-14.3512	0.262225	-23.6381	95.2426	-21.6844	-12.4864	-14.1027	-20.4809	-76.7698	80.0417	-2.19704	275.36	-47.1958	-13.5127	-84.5229	-231.889	66.4947	90.682	-14.3512
22.689	290.357	-22.0294	10.9903	-110.606	-234.13	32.6238	57.4255	-34.2363	-7.54686	-99.6746	96.6625	-2.87837	17.2519	-27.3918	11.8656	-61.6144	43.438	22.689	290.357	-22.0294	10.9903	-110.606	-234.13	32.6238	57.4255	-34.2363
-18.5372	241.213	1.57349	-14.602	-107.522	-208.554	17.6845	27.347	-41.3008	-2.28727	-168.364	66.3429	-4.69295	11.5685	-37.1117	28.8918	-51.3536	-26.8583	-18.5372	241.213	1.57349	-14.602	-107.522	-208.554	17.6845	27.347	-41.3008
-20.3127	160.159	36.2342	-37.9184	-104.984	-168.744	4.39076	36.7188	-20.9225	11.0881	-177.653	8.1347	20.8549	26.1647	-33.9684	29.4527	-35.9037	-48.5828	-20.3127	160.159	36.2342	-37.9184	-104.984	-168.744	4.39076	36.7188	-20.9225
-11.3039	151.58	25.6938	-48.6909	-101.588	-135.505	-35.7496	35.9232	-39.6615	23.3063	-121.153	6.221	24.5028	0.551965	-24.5191	15.5431	1.70871	-47.0209	-11.3039	151.58	25.6938	-48.6909	-101.588	-135.505	-35.7496	35.9232	-39.6615
5.28386	152.013	3.80247	-19.7269	-109.799	-107.545	-103.373	20.4243	19.8531	15.0161	-106.574	-33.5502	22.5006	30.9937	-18.4835	-15.4566	0.257052	-16.2127	5.28386	152.013	3.80247	-19.7269	-109.799	-107.545	-103.373	20.4243	19.8531
17.4524	178.609	-2.26931	-42.1628	-112.674	-49.8801	-171.977	-9.10027	57.9023	9.57906	-184.08	-40.861	28.4994	-11.4231	10.3456	-65.9928	-36.4222	-24.419	17.4524	178.609	-2.26931	-42.1628	-112.674	-49.8801	-171.977	-9.10027	57.9023
22.1634	249.231	-17.7995	-67.5663	-102.382	14.8877	-216.31	-15.5917	38.6593	9.4259	-262.068	-24.7426	25.2483	-101.036	28.3448	-123.638	-24.315	-12.3999	22.1634	249.231	-17.7995	-67.5663	-102.382	14.8877	-216.31	-15.5917	38.6593
16.1897	195.569	-3.00551	-68.483	-102.772	57.6085	-224.614	98.0763	8.66126	2.29164	-261.629	-33.4608	16.3952	-119.517	34.201	-163.43	-17.7785	24.2864	16.1897	195.569	-3.00551	-68.483	-102.772	57.6085	-224.614	98.0763	8.66126
-48.5223	88.3251	10.6386	-0.25278	-100.609	87.3405	-197.872	59.9435	-19.1807	22.5341	-202.408	-18.1571	19.8698	-108.077	52.98	-167.867	-27.7367	49.0352	-48.5223	88.3251	10.6386	-0.25278	-100.609	87.3405	-197.872	59.9435	-19.1807
-35.94	81.8772	-54.6882	70.061	-96.3953	148.232	-153.879	13.6738	-48.4873	51.0952	-234.375	-0.0209193	44.7663	-76.8088	45.9173	-140.107	-9.02397	68.9683	-35.94	81.8772	-54.6882	70.061	-96.3953	148.232	-153.879	13.6738	-48.4873
-42.3989	95.2035	-43.3966	72.5235	-83.5153	170.721	-114.763	6.137	-12.6388	51.29	-246.649	93.3604	38.2158	-57.3076	45.21	-96.6377	-8.56054	78.7299	-42.3989	95.2035	-43.3966	72.5235	-83.5153	170.721	-114.763	6.137	-12.6388
-32.8875	101.919	-41.7894	60.1208	-74.1787	185.491	-87.9197	16.6482	3.89693	38.8617	-297.462	86.5541	30.2387	-37.877	37.6738	-53.3203	-23.2603	61.8699	-32.8875	101.919	-41.7894	60.1208	-74.1787	185.491	-87.9197	16.6482	3.89693
2.61357	116.161	-53.2494	80.8972	-56.4271	155.488	-68.4517	40.1647	1.70363	34.0641	-320.846	-15.5167	9.91234	14.8538	18.8052	-17.1264	-1.38968	33.1806	2.61357	116.161	-53.2494	80.8972	-56.4271	155.488	-68.4517	40.1647	1.70363
1.84448	151.207	-56.1004	86.2828	-33.4791	148.209	-49.8519	320.198	-40.295	14.3464	-367.47	-94.1614	1.98171	33.1433	-2.7653	14.2494	14.895	-10.6631	1.84448	151.207	-56.1004	86.2828	-33.4791	148.209	-49.8519	320.198	-40.295
-17.0241	193.205	-63.7286	78.4182	-30.3505	155.538	-26.124	-97.6511	-65.4447	14.3066	-357.645	-85.6531	0.672972	-15.6354	6.94269	47.4234	-12.6878	-54.9102	-17.0241	193.205	-63.7286	78.4182	-30.3505	155.538	-26.124	-97.6511	-65.4447
-48.6521	248.335	-1.45917	80.0595	3.71071	156.972	8.29665	-93.139	-57.6607	12.8562	-341.137	-79.5433	0.134733	-44.7316	0.134653	85.6616	-17.2208	-42.0635	-48.6521	248.335	-1.45917	80.0595	3.71071	156.972	8.29665	-93.139	-57.6607
-40.9418	200.096	9.28039	45.4118	24.9409	168.741	51.5694	-195.385	-57.4716	12.0251	-304.896	-79.9764	31.3656	-49.5657	11.4538	123.183	-10.6228	-46.5033	-40.9418	200.096	9.28039	45.4118	24.9409	168.741	51.5694	-195.385	-57.4716
13.585	89.2366	-84.8759	-68.4649	50.0456	121.959	90.963	-199.614	-70.731	-29.0207	-288.708	-73.5374	9.37299	-71.0172	36.7987	145.364	-14.5661	-27.1331	13.585	89.2366	-84.8759	-68.4649	50.0456	121.959	90.963	-199.614	-70.731
35.0582	28.8148	-33.7739	-82.526	53.3299	93.4817	111.431	-180.65	-23.0782	-63.4517	-265.131	-59.5425	-10.7609	-38.6043	20.3546	139.192	-30.9851	-46.1148	35.0582	28.8148	-33.7739	-82.526	53.3299	93.4817	111.431	-180.65	-23.0782
50.3986	11.7532	-60.166	-102.59	20.2674	160.511	108.355	-75.1428	-44.0845	-70.8973	-227.073	-49.678	-24.3254	-29.653	-11.7658	106.431	2.55685	-79.0297	50.3986	11.7532	-60.166	-102.59	20.2674	160.511	108.355	-75.1428	-44.0845
51.3087	-23.6903	-131.6	-79.1949	29.2149	148.966	89.6614	154.964	-16.2865	-34.8416	-212.189	-23.2562	-18.0844	-29.5631	-24.5385	63.4444	159.083	-47.8303	51.3087	-23.6903	-131.6	-79.1949	29.2149	148.966	89.6614	154.964	-16.2865
56.5287	-50.4205	-81.377	29.8963	19.9892	114.627	68.1012	418.386	-9.2201	-23.6588	-265.973	-4.55342	-19.6066	-31.8534	-39.7615	26.79	15.0784	-34.2756	56.5287	-50.4205	-81.377	29.8963	19.9892	114.627	68.1012	418.386	-9.2201
63.8314	-54.5168	-13.0676	109.963	30.1248	77.1603	50.4811	413.657	16.8551	-41.5792	-290.248	31.4371	-18.1936	-24.8573	-48.4447	-0.152666	-94.2576	-46.8132	63.8314	-54.5168	-13.0676	109.963	30.1248	77.1603	50.4811	413.657	16.8551
77.2269	-72.465	-24.5016	58.8545	54.9015	72.9159	37.69	243.341	17.1806	-41.8507	-240.542	53.5944	-19.4369	-8.89663	-35.637	-23.1464	-102.645	-41.9054	77.2269	-72.465	-24.5016	58.8545	54.9015	72.9159	37.69	243.341	17.1806
53.0824	-134.585	-66.585	45.7189	41.3941	58.8573	32.9553	-172.465	21.0533	-41.0794	-309.939	44.6772	0.0943959	-11.9049	-5.7308	-43.6755	-6.46712	-16.4461	53.0824	-134.585	-66.585	45.7189	41.3941	58.8573	32.9553	-172.465	21.0533
27.3174	-128.628	-16.8094	77.4562	41.4096	45.4411	38.0967	-30.0647	11.0403	-29.6357	-373.029	44.7229	-3.24405	-15.3232	41.5651	-60.1763	-77.1111	-7.64847	27.3174	-128.628	-16.8094	77.4562	41.4096	45.4411	38.0967	-30.0647	11.0403
1.65474	-155.612	2.32285	144.433	39.6741	58.0486	39.5607	-263.343	4.25461	-45.6475	-385.191	51.6318	-10.4686	-10.6206	17.2573	-74.637	-81.5155	37.96	1.65474	-155.612	2.32285	144.433	39.6741	58.0486	39.5607	-263.343	4.25461
-19.0235	-173.41	-13.2197	87.2911	22.411	60.9112	19.0951	-270.345	15.1887	-47.166	-353.356	82.75	5.29648	31.6922	25.0812	-87.9573	-62.1202	90.8729	-19.0235	-173.41	-13.2197	87.2911	22.411	60.9112	19.0951	-270.345	15.1887
-18.1385	-171.521	-10.2434	18.1442	64.085	59.329	-21.3621	-122.55	0.524816	-42.2163	-319.585	98.6682	6.34326	31.6341	25.1945	-91.2055	-8.93122	106.819	-18.1385	-171.521	-10.2434	18.1442	64.085	59.329	-21.3621	-122.55	0.524816
-22.3433	-157.278	-17.6194	-27.0413	84.4371	65.0779	-61.8164	-37.7168	-20.8332	-16	-252.095	59.149	2.41542	-33.1019	0.4173	-73.8339	20.549	116.626	-22.3433	-157.278	-17.6194	-27.0413	84.4371	65.0779	-61.8164	-37.7168	-20.8332
23.616	-150.138	-1.06498	-79.2001	77.9472	57.0094	-94.2336	14.3767	-25.5928	4.99269	-219.628	21.4892	25.8874	-55.0467	-27.8659	-41.7862	74.4584	61.4187	23.616	-150.138	-1.06498	-79.2001	77.9472	57.0094	-94.2336	14.3767	-25.5928
6.58021	-140.146	-2.3555	-50.5896	47.2986	38.4531	-128.259	91.1254	-34.1435	30.2363	-158.289	-22.9819	38.5209	-63.849	-48.0309	-11.713	81.0313	18.7043	6.58021	-140.146	-2.3555	-50.5896	47.2986	38.4531	-128.259	91.1254	-34.1435
8.40154	-148.795	1.0547	-3.00892	16.1336	7.01387	-165.702	177.12	-43.3308	49.091	-92.1312	-35.9421	45.3526	-71.1652	-55.8256	8.71485	119.081	-33.1256	8.40154	-148.795	1.0547	-3.00892	16.1336	7.01387	-165.702	177.12	-43.3308
21.8373	-147.721	21.6823	34.4739	10.2187	3.75615	-193.138	217.113	-2.34911	43.6183	-37.0528	3.58001	39.2931	-104.915	-24.4452	23.6304	168.348	-30.1061	21.8373	-147.721	21.6823	34.4739	10.2187	3.75615	-193.138	217.113	-2.34911
0.25692	-164.827	124.21	24.1862	19.9935	12.6166	-196.739	268.572	27.5484	36.8862	-30.2537	-5.2629	41.2914	-94.1185	-19.0631	38.4593	48.9382	-28.2417	0.25692	-164.827	124.21	24.1862	19.9935	12.6166	-196.739	268.572	27.5484
-9.32137	-109.163	101.336	1.41192	57.6303	18.1781	-168.205	143.602	28.4899	16.761	-29.7588	30.5402	20.8043	-67.6586	19.6232	50.3019	-18.7828	-14.8601	-9.32137	-109.163	101.336	1.41192	57.6303	18.1781	-168.205	143.602	28.4899
8.59646	-59.7916	-32.4022	21.4338	48.1932	18.3214	-107.675	69.5217	16.9263	22.811	21.6275	1.93235	5.33039	-34.5596	48.0045	44.6695	-19.5977	-18.4843	8.59646	-59.7916	-32.4022	21.4338	48.1932	18.3214	-107.675	69.5217	16.9263
28.0797	-57.7677	-98.3477	12.4335	35.8124	29.406	-31.0685	48.0217	34.7375	9.49488	88.5634	2.14912	-19.5648	8.25216	29.761	11.8964	5.56673	-34.3309	28.0797	-57.7677	-98.3477	12.4335	35.8124	29.406	-31.0685	48.0217	34.7375
25.9567	-89.8501	-112.299	14.9501	52.098	34.3618	39.9741	23.2773	69.6233	-1.7998	59.8468	-30.3115	-14.2237	49.889	5.98388	-37.485	43.2836	-30.2782	25.9567	-89.8501	-112.299	14.9501	52.098	34.3618	39.9741	23.2773	69.6233
-13.5632	-92.5051	-30.636	25.2445	56.8613	54.1305	93.507	-13.0958	85.6148	15.3891	28.8402	-52.9826	-31.617	88.2461	0.00383759	-81.7082	-58.2225	6.45621	-13.5632	-92.5051	-30.636	25.2445	56.8613	54.1305	93.507	-13.0958	85.6148
-41.2886	-112.453	-83.1682	38.8656	58.5121	52.514	119.137	-17.7616	85.7554	29.0899	-36.765	-35.4132	-19.1407	115.448	-18.7377	-106.507	26.9926	5.40772	-41.2886	-112.453	-83.1682	38.8656	58.5121	52.514	119.137	-17.7616	85.7554
-47.4528	-181.264	-72.6742	46.8788	38.0009	46.3529	103.639	-46.4468	16.8993	20.6125	-44.2439	-64.5175	-11.929	109.79	-39.1478	-108.342	38.5963	-25.6035	-47.4528	-181.264	-72.6742	46.8788	38.0009	46.3529	103.639	-46.4468	16.8993
2.04921	-228.274	-53.6628	12.6327	36.5669	22.5313	48.7069	-89.3725	-14.5859	0.849433	-35.7705	-56.1915	-18.7089	120.325	-39.4407	-91.6966	-30.5907	-27.9082	2.04921	-228.274	-53.6628	12.6327	36.5669	22.5313	48.7069	-89.3725	-14.5859
20.9744	-248.579	-34.8206	46.3162	10.0963	-3.05598	-22.717	-103.842	-28.7182	-0.869426	33.3821	-34.492	-50.776	122.416	-39.4838	-67.1916	34.9322	-2.55201	20.9744	-248.579	-34.8206	46.3162	10.0963	-3.05598	-22.717	-103.842	-28.7182
-8.45805	-248.277	-49.4101	78.5317	3.95494	-18.6775	-79.0007	-132.868	-20.5048	-6.27603	114.402	-18.9734	-48.5131	48.4332	-58.7105	-45.4481	-50.2322	-5.17877	-8.45805	-248.277	-49.4101	78.5317	3.95494	-18.6775	-79.0007	-132.868	-20.5048
4.88378	-193.391	-74.1962	148.094	2.62349	-23.6965	-95.8047	-139.063	-18.9617	-9.9676	184.041	37.7599	-24.1148	17.6766	-49.7729	-30.4212	107.338	-2.48391	4.88378	-193.391	-74.1962	148.094	2.62349	-23.6965	-95.8047	-139.063	-18.9617
14.5456	-155.958	-55.6303	48.2876	-16.9776	-29.9599	-71.5245	-101.961	-19.4742	10.2766	247.048	16.0485	-32.0688	31.9423	-36.678	-14.6508	51.8193	-0.258043	14.5456	-155.958	-55.6303	48.2876	-16.9776	-29.9599	-71.5245	-101.961	-19.4742
11.8884	-57.3273	-51.0791	-42.484	-19.6026	-49.4512	-26.8727	-98.4755	-20.5781	34.2773	296.868	84.4034	-21.0175	-4.0558	11.3586	11.0242	225.245	11.1311	11.8884	-57.3273	-51.0791	-42.484	-19.6026	-49.4512	-26.8727	-98.4755	-20.5781
-38.1678	-7.23577	0.171433	-63.7163	-18.6218	-67.9078	17.2097	-98.0273	-19.1165	27.8038	315.5	63.6532	-11.2092	-34.837	43.0949	37.6144	19.1665	14.3358	-38.1678	-7.23577	0.171433	-63.7163	-18.6218	-67.9078	17.2097	-98.0273	-19.1165
-31.1957	21.5371	-3.02676	-125.139	-4.82516	-74.8332	54.665	-116.205	-37.2854	-4.02146	298.733	-48.9671	2.85269	-59.1658	61.1225	47.1887	-313.458	-15.2064	-31.1957	21.5371	-3.02676	-125.139	-4.82516	-74.8332	54.665	-116.205	-37.2854
-33.9005	26.8969	-1.32646	-112.12	21.6273	-78.9421	88.2348	-172.357	-62.0079	-5.48611	273.021	-106.702	7.15807	-47.6066	55.0255	36.1126	-299.479	-46.1268	-33.9005	26.8969	-1.32646	-112.12	21.6273	-78.9421	88.2348	-172.357	-62.0079
-6.30487	87.267	16.0196	-46.3851	58.388	-96.6438	114.233	-189.129	-29.3174	-71.5652	258.081	-126.172	0.36693	-26.2553	31.0142	7.2576	-193.196	-94.1044	-6.30487	87.267	16.0196	-46.3851	58.388	-96.6438	114.233	-189.129	-29.3174
20.3074	105.478	51.6418	-6.08124	64.3646	-97.1928	125.409	-67.9177	-29.8581	-84.2844	244.547	-73.3849	-7.29063	-85.0286	19.5791	-36.0547	-93.4527	-69.4132	20.3074	105.478	51.6418	-6.08124	64.3646	-97.1928	125.409	-67.9177	-29.8581
21.0892	45.2057	154.872	-104.111	53.9705	-94.4756	125.92	12.5107	-9.201	-71.8711	203.368	-40.0599	-27.5715	-110.861	16.2046	-80.8661	7.9005	-27.1684	21.0892	45.2057	154.872	-104.111	53.9705	-94.4756	125.92	12.5107	-9.201
11.4458	-18.0652	-11.921	-150.899	20.9386	-109.583	120.62	178.196	21.904	-35.7383	176.478	-24.493	-25.8556	-53.8465	22.3748	-113.027	101.41	-0.259893	11.4458	-18.0652	-11.921	-150.899	20.9386	-109.583	120.62	178.196	21.904
-4.43547	-72.6131	-56.5982	-140.382	12.8447	-89.5884	93.8286	95.4446	38.4514	-5.55973	131.655	1.90712	1.52885	-20.7077	-8.2239	-127.503	155.99	35.8899	-4.43547	-72.6131	-56.5982	-140.382	12.8447	-89.5884	93.8286	95.4446	38.4514
-11.8571	-115.623	-41.4397	-95.0088	0.908601	-91.1202	27.2252	466.889	25.6242	-30.8532	121.552	-37.1697	-3.00717	-22.8888	-1.8744	-121.808	174.796	102.605	-11.8571	-115.623	-41.4397	-95.0088	0.908601	-91.1202	27.2252	466.889	25.6242
-32.6973	-63.4832	-68.1965	-77.0732	-7.35864	-96.2686	-68.9341	-54.7624	34.3227	-29.5416	136.565	-40.2401	-8.33272	11.1891	-21.1792	-95.5324	177.186	67.3779	-32.6973	-63.4832	-68.1965	-77.0732	-7.35864	-96.2686	-68.9341	-54.7624	34.3227
9.99679	-91.1551	-65.0869	-35.6977	6.58421	-92.7085	-158.665	-705.756	22.8377	-27.5297	142.516	-62.4987	-12.7917	38.0575	-44.6893	-55.834	165.866	35.6812	9.99679	-91.1551	-65.0869	-35.6977	6.58421	-92.7085	-158.665	-705.756	22.8377
83.8741	-123.281	-30.8972	18.1798	-10.1958	-106.683	-208.782	-751.897	61.0667	19.9055	132.171	-36.6054	-13.8441	59.1742	-53.3929	-14.3976	135.548	-1.29772	83.8741	-123.281	-30.8972	18.1798	-10.1958	-106.683	-208.782	-751.897	61.0667
93.5046	-83.5541	72.7826	45.7558	-24.3577	-101.451	-208.041	-454.956	104.993	37.5017	149.932	20.7045	-4.00656	68.8478	-46.0867	21.2544	109.349	11.6701	93.5046	-83.5541	72.7826	45.7558	-24.3577	-101.451	-208.041	-454.956	104.993
23.6599	-83.8337	123.448	83.9301	1.62471	-114.01	-165.455	63.0007	102.766	23.604	176.012	80.3336	9.50666	50.7196	-25.2408	47.9835	230.11	0.297801	23.6599	-83.8337	123.448	83.9301	1.62471	-114.01	-165.455	63.0007	102.766
-18.746	-55.0427	-51.1889	112.154	-7.09633	-104.222	-100.294	472.95	32.9333	-1.2593	231.691	52.3272	-12.8317	36.3787	2.93766	63.6954	69.8194	-17.9963	-18.746	-55.0427	-51.1889	112.154	-7.09633	-104.222	-100.294	472.95	32.9333
-37.0931	-53.644	-104.057	83.3996	6.59727	-118.476	-30.993	313.595	30.0918	-4.06662	200.58	16.7245	-21.7976	16.9487	31.6328	69.4669	-155.854	-37.6683	-37.0931	-53.644	-104.057	83.3996	6.59727	-118.476	-30.993	313.595	30.0918
-9.37104	-27.6945	-114.36	70.1043	-5.77019	-126.535	32.9003	-92.6451	48.7858	-18.5466	187.56	58.0396	7.13458	13.0379	34.7955	71.0354	-174.025	-69.8891	-9.37104	-27.6945	-114.36	70.1043	-5.77019	-126.535	32.9003	-92.6451	48.7858
-13.717	19.4056	-24.6155	101.212	27.1803	-108.485	86.7343	11.1705	19.5725	-15.4392	178.29	94.494	-3.40622	12.9687	13.102	74.9062	-173.823	-55.4429	-13.717	19.4056	-24.6155	101.212	27.1803	-108.485	86.7343	11.1705	19.5725
-15.1478	14.7936	33.1462	111.637	40.5781	-119.152	122.04	30.1078	-29.9063	-32.7802	182.531	-48.2741	-3.08843	0.168561	12.7796	82.7872	-145.846	-52.9674	-15.1478	14.7936	33.1462	111.637	40.5781	-119.152	122.04	30.1078	-29.9063
-6.54892	-21.2066	-55.4325	47.1493	-18.306	-121.651	130.735	136.013	-28.9506	-29.5167	238.424	-135.157	10.9558	-1.83027	14.5947	93.6323	-90.6854	-45.4595	-6.54892	-21.2066	-55.4325	47.1493	-18.306	-121.651	130.735	136.013	-28.9506
-42.8026	-21.4163	-55.0436	29.9229	-54.5449	-111.63	119.33	198.999	-24.3745	-52.5371	286.074	-126.145	25.3549	5.83848	17.2496	104.49	-26.8913	-24.5265	-42.8026	-21.4163	-55.0436	29.9229	-54.5449	-111.63	119.33	198.999	-24.3745
-69.1891	-0.190647	-32.4538	-15.9223	-21.8404	-113.302	104.806	201.456	-2.03095	-25.0734	309.761	-118.174	26.2995	0.0908825	40.1425	108.779	-31.6095	0.567925	-69.1891	-0.190647	-32.4538	-15.9223	-21.8404	-113.302	104.806	201.456	-2.03095
-44.3306	-49.4815	-5.56743	-72.8028	27.0978	-120.282	95.4137	199.038	12.7246	-11.9781	297.744	-84.6358	-0.364737	-25.4533	23.8692	97.8023	95.1311	3.45456	-44.3306	-49.4815	-5.56743	-72.8028	27.0978	-120.282	95.4137	199.038	12.7246
-27.4518	-31.2809	7.23216	-120.701	54.3294	-118.021	84.0675	175.773	15.9412	-5.95848	273.688	-14.7686	25.3994	-29.2397	22.451	66.2968	192.458	28.0322	-27.4518	-31.2809	7.23216	-120.701	54.3294	-118.021	84.0675	175.773	15.9412
-23.4968	-46.7498	26.4951	-145.659	37.3959	-107.759	59.2556	159.77	-18.3435	16.233	292.387	61.6724	33.1202	-5.68938	19.8713	17.2986	-61.0406	27.6094	-23.4968	-46.7498	26.4951	-145.659	37.3959	-107.759	59.2556	159.77	-18.3435
-16.0497	-85.959	36.5582	-120.013	-21.8181	-109.876	19.8029	121.897	-70.1934	16.6175	302.377	88.7785	21.4982	1.65779	0.160284	-37.8821	-203.082	26.8142	-16.0497	-85.959	36.5582	-120.013	-21.8181	-109.876	19.8029	121.897	-70.1934
11.3892	-92.9753	42.6192	-131.377	-31.0617	-110.713	-23.835	103.46	-86.4825	-0.541343	264.228	91.5916	7.68227	-2.95668	-1.60996	-80.6695	11.6914	15.4982	11.3892	-92.9753	42.6192	-131.377	-31.0617	-110.713	-23.835	103.46	-86.4825
49.038	-82.299	26.3237	-68.371	36.1818	-105.222	-58.9202	86.4949	-75.6112	16.139	195.481	70.66	-27.8337	68.2876	17.2157	-95.0902	-39.3706	19.5231	49.038	-82.299	26.3237	-68.371	36.1818	-105.222	-58.9202	86.4949	-75.6112
36.1666	-99.7621	13.5557	-25.6996	22.0711	-106.588	-78.5974	74.2213	-14.0193	41.2076	158.221	56.6281	2.0274	-2.82012	17.7412	-83.3822	-253.011	12.4188	36.1666	-99.7621	13.5557	-25.6996	22.0711	-106.588	-78.5974	74.2213	-14.0193
40.5537	-87.083	15.6302	-17.0337	-63.9293	-92.2192	-84.8263	15.3575	52.0768	51.5377	118.995	70.1879	9.02433	-88.8854	30.4475	-65.223	-129.323	14.2412	40.5537	-87.083	15.6302	-17.0337	-63.9293	-92.2192	-84.8263	15.3575	52.0768
36.797	-32.6215	11.5754	27.8091	-89.8496	-69.3517	-83.8824	-36.4897	65.2089	63.2934	87.68	87.6167	-15.5224	-88.0273	27.7907	-59.5226	-144.238	32.4828	36.797	-32.6215	11.5754	27.8091	-89.8496	-69.3517	-83.8824	-36.4897	65.2089
24.133	-23.0351	17.8413	57.2776	-63.1267	-63.1972	-79.8846	-57.0724	81.3677	61.2134	54.6051	41.7636	-15.2582	-40.607	38.6659	-72.3882	-111.712	56.9209	24.133	-23.0351	17.8413	57.2776	-63.1267	-63.1972	-79.8846	-57.0724	81.3677
22.1089	-17.7021	9.89287	70.364	-5.52537	-51.8975	-73.8651	-55.3283	82.3564	68.8973	29.3145	24.9106	45.2424	-12.3113	6.29186	-95.4934	101.271	72.8206	22.1089	-17.7021	9.89287	70.364	-5.52537	-51.8975	-73.8651	-55.3283	82.3564
-9.42597	-62.3908	-10.6056	71.9941	69.1001	-36.4037	-67.5154	-83.0563	46.9943	59.8372	-6.61373	12.1048	34.8718	-21.1968	-7.50255	-112.888	125.541	0.940079	-9.42597	-62.3908	-10.6056	71.9941	69.1001	-36.4037	-67.5154	-83.0563	46.9943
-2.67938	-82.9601	-11.3144	96.2155	100.611	-6.17326	-64.964	-85.5241	-5.83763	51.9566	-28.3064	5.85564	9.82059	0.272812	-17.0123	-111.165	46.4235	-40.7539	-2.67938	-82.9601	-11.3144	96.2155	100.611	-6.17326	-64.964	-85.5241	-5.83763
13.018	-127.564	-27.6808	123.07	127.325	1.14848	-68.2167	-142.397	-40.565	4.92508	-85.2297	18.8802	20.2599	45.1182	-30.9915	-84.516	97.5858	-22.2161	13.018	-127.564	-27.6808	123.07	127.325	1.14848	-68.2167	-142.397	-40.565
12.6458	-34.4079	-36.3721	104.796	110.973	30.9528	-69.7489	-127.555	-33.6498	-10.4539	-63.6985	8.53505	32.2926	88.5538	-30.4465	-36.7353	154.427	-21.852	12.6458	-34.4079	-36.3721	104.796	110.973	30.9528	-69.7489	-127.555	-33.6498
13.3202	48.7421	-36.0826	71.6567	88.774	77.2664	-59.4932	-15.2429	7.89447	5.24595	-118.935	-26.4056	36.087	103.47	-30.8767	13.3659	229.442	-39.3867	13.3202	48.7421	-36.0826	71.6567	88.774	77.2664	-59.4932	-15.2429	7.89447
-8.7459	57.1939	-31.0746	30.0812	52.7506	92.4592	-36.2373	-69.2229	-27.5323	-4.68828	-68.1249	-57.8359	31.7691	130.435	-34.5002	38.3395	301.834	-6.89305	-8.7459	57.1939	-31.0746	30.0812	52.7506	92.4592	-36.2373	-69.2229	-27.5323
13.4358	-5.17513	-52.7165	18.1882	37.9715	128.673	-7.43422	-78.8557	-47.0426	-31.182	-111.529	-8.10128	32.7469	151.34	-9.75269	27.4335	76.1194	-11.0865	13.4358	-5.17513	-52.7165	18.1882	37.9715	128.673	-7.43422	-78.8557	-47.0426
5.10047	-31.678	-69.1381	-28.5119	-8.07595	136.958	21.2944	-121.237	-51.4292	-48.9869	-150.118	17.432	12.2954	124.443	-6.75038	-4.60509	5.843	36.72	5.10047	-31.678	-69.1381	-28.5119	-8.07595	136.958	21.2944	-121.237	-51.4292
13.2016	-55.0798	-51.9926	-59.9039	-35.4653	62.8016	49.4717	-78.6214	-15.2556	-47.3307	-161.448	-43.0672	2.64874	41.4957	-9.92769	-34.1827	-2.6498	51.6739	13.2016	-55.0798	-51.9926	-59.9039	-35.4653	62.8016	49.4717	-78.6214	-15.2556
4.4101	8.60829	-53.3586	-34.3689	-73.6169	-22.4866	69.6664	0.0490967	12.4015	-33.1686	-206.457	-56.4899	30.5931	10.756	-3.8003	-48.7664	92.4689	61.6269	4.4101	8.60829	-53.3586	-34.3689	-73.6169	-22.4866	69.6664	0.0490967	12.4015
-33.5724	79.7051	-31.2805	17.1781	-67.6136	-4.87587	62.9431	-38.7642	17.2746	-1.15502	-173.297	-78.7409	29.5852	8.60301	5.05512	-49.1536	268.007	57.5619	-33.5724	79.7051	-31.2805	17.1781	-67.6136	-4.87587	62.9431	-38.7642	17.2746
-12.8423	141.198	-4.42341	23.1966	-66.9789	74.7233	14.9362	-11.3411	6.68934	8.00474	-121.494	-48.337	32.6572	1.02911	6.47465	-36.1494	-46.7924	51.2909	-12.8423	141.198	-4.42341	23.1966	-66.9789	74.7233	14.9362	-11.3411	6.68934
-19.6059	69.2753	-34.0147	1.9733	-70.6742	147.301	-66.0509	-37.8892	-16.541	27.9442	-49.708	-29.8868	25.4204	57.1369	-0.99799	-9.59725	-291.805	48.7402	-19.6059	69.2753	-34.0147	1.9733	-70.6742	147.301	-66.0509	-37.8892	-16.541
-32.7156	-13.244	-11.0101	-20.5322	-71.8409	158.609	-151.327	-40.9495	20.4068	10.9892	-9.53385	-2.29907	21.6807	104.639	-9.08883	24.7991	-236.557	10.0387	-32.7156	-13.244	-11.0101	-20.5322	-71.8409	158.609	-151.327	-40.9495	20.4068
-12.0795	-15.3884	75.9956	-22.8637	-56.024	151.37	-206.762	-47.2247	46.5486	7.74446	34.1374	-93.3531	0.112953	52.5966	-18.1912	58.0385	-63.9586	-20.2183	-12.0795	-15.3884	75.9956	-22.8637	-56.024	151.37	-206.762	-47.2247	46.5486
-36.6378	24.6939	77.2985	2.76106	-53.1641	132.577	-209.812	-28.5689	61.6287	17.6083	24.6607	-84.0333	-0.0992857	-10.3291	-37.5977	84.6175	-121.293	-21.4257	-36.6378	24.6939	77.2985	2.76106	-53.1641	132.577	-209.812	-28.5689	61.6287
-33.9062	55.7654	-14.5932	30.5256	-49.6978	108.43	-161.826	1.10012	18.1198	24.2924	-12.498	-24.1382	15.2395	-11.0592	-32.2025	103.47	-160.36	-49.9616	-33.9062	55.7654	-14.5932	30.5256	-49.6978	108.43	-161.826	1.10012	18.1198
-26.1867	112.698	-116.69	23.7542	-64.1918	100.585	-87.5808	2.93539	7.45168	7.23006	-32.3136	-27.1	7.91739	-37.5265	-25.5815	116.104	-85.7742	0.0786987	-26.1867	112.698	-116.69	23.7542	-64.1918	100.585	-87.5808	2.93539	7.45168
-25.0383	133.798	-150.204	-29.5977	-55.8613	89.8237	-14.863	49.5991	-20.227	7.34649	-74.9473	-56.2121	-12.0346	-10.8782	-4.12137	123.938	-3.55721	-5.44224	-25.0383	133.798	-150.204	-29.5977	-55.8613	89.8237	-14.863	49.5991	-20.227
-34.5074	134.251	-156.695	-79.2303	-61.8342	65.0899	46.6822	8.30097	-36.8821	-14.3862	-87.9476	-8.66122	-41.6858	3.21825	19.4322	124.425	102.539	-44.8612	-34.5074	134.251	-156.695	-79.2303	-61.8342	65.0899	46.6822	8.30097	-36.8821
-49.6684	126.38	-161.983	-78.5915	-49.2096	48.0068	99.7106	-83.6193	-45.5362	-22.48	-115.804	-51.105	-48.5693	-25.6997	44.4653	112.301	122.613	-57.5866	-49.6684	126.38	-161.983	-78.5915	-49.2096	48.0068	99.7106	-83.6193	-45.5362
-16.4469	121.066	-208.294	-32.1981	-45.1633	58.1706	139.538	157.348	-65.3185	-2.23245	-114.941	-89.0668	-48.2266	-55.7008	40.716	87.1992	88.1008	-66.585	-16.4469	121.066	-208.294	-32.1981	-45.1633	58.1706	139.538	157.348	-65.3185
21.3574	82.5347	-235.472	7.27443	-27.0886	79.037	153.187	316.324	-46.8772	29.125	-71.7209	-67.9818	-24.0638	-74.416	47.8156	52.9645	9.03626	-40.6351	21.3574	82.5347	-235.472	7.27443	-27.0886	79.037	153.187	316.324	-46.8772
48.7529	57.2062	-242.064	-12.0312	-38.0273	64.5157	136.478	-113.574	-10.0879	23.873	-106.74	38.7902	-20.6553	-32.7703	36.6755	9.15342	-32.7313	-14.1459	48.7529	57.2062	-242.064	-12.0312	-38.0273	64.5157	136.478	-113.574	-10.0879
44.1041	50.4084	-229.463	-28.8264	-0.0297788	102.399	99.8473	-214.12	-19.0819	8.96539	-112.246	119.795	-11.0849	8.52614	40.8597	-42.1138	-91.1112	2.73092	44.1041	50.4084	-229.463	-28.8264	-0.0297788	102.399	99.8473	-214.12	-19.0819
40.3624	68.2854	-278.694	2.57851	-11.5714	130.243	58.2855	-213.853	-16.599	6.5898	-154.104	66.5983	-31.0639	43.9141	24.5035	-88.5669	-98.6322	-20.2493	40.3624	68.2854	-278.694	2.57851	-11.5714	130.243	58.2855	-213.853	-16.599
15.766	16.7548	-280.823	21.469	30.367	127.798	22.8578	11.3675	-16.5969	6.32424	-150.444	11.5697	-74.1652	51.7842	34.2255	-116.795	-57.8383	-50.6202	15.766	16.7548	-280.823	21.469	30.367	127.798	22.8578	11.3675	-16.5969
-44.9844	-29.5197	-265.888	18.0965	58.5269	104.773	0.994632	54.763	-0.489432	13.0822	-144.397	34.0327	-57.2643	66.8209	38.1035	-122.672	-32.65	-20.4384	-44.9844	-29.5197	-265.888	18.0965	58.5269	104.773	0.994632	54.763	-0.489432
-52.5778	-14.3632	-110.877	-24.1532	51.5849	80.4142	-3.10342	58.8349	29.6544	22.0314	-128.55	26.8008	-33.9968	27.4285	7.7598	-112.165	-12.5776	27.0247	-52.5778	-14.3632	-110.877	-24.1532	51.5849	80.4142	-3.10342	58.8349	29.6544
15.299	46.1928	-113.802	-50.326	37.2286	66.3097	2.9894	28.4188	48.9212	65.1796	-82.3414	-31.8411	-5.90578	39.2272	-32.0206	-93.957	-68.6996	69.7038	15.299	46.1928	-113.802	-50.326	37.2286	66.3097	2.9894	28.4188	48.9212
43.8338	82.2718	-121.01	-68.5809	-13.1707	72.9458	-2.24939	48.7323	45.1369	75.1753	-59.3251	-28.7192	-29.4317	33.0384	-64.7461	-73.0632	133.084	89.641	43.8338	82.2718	-121.01	-68.5809	-13.1707	72.9458	-2.24939	48.7323	45.1369
64.2405	86.5143	20.1439	-48.3767	-35.2693	74.1572	-33.6645	80.4196	55.7573	54.1275	-56.0601	-37.4182	-41.5051	-27.9298	-45.6323	-53.9734	150.068	51.5843	64.2405	86.5143	20.1439	-48.3767	-35.2693	74.1572	-33.6645	80.4196	55.7573
40.946	75.0164	246.115	5.03761	-35.3697	71.7495	-82.9286	77.8493	-3.61679	45.5209	-62.7801	-39.8669	0.799095	-95.8232	-6.15514	-42.2079	10.1228	74.1686	40.946	75.0164	246.115	5.03761	-35.3697	71.7495	-82.9286	77.8493	-3.61679
-9.8638	69.3841	549.509	8.47759	6.25538	72.2117	-127.394	35.7885	-27.8341	82.1816	-94.5317	-77.3039	17.2433	-102.218	16.4919	-37.2319	-110.405	32.9817	-9.8638	69.3841	549.509	8.47759	6.25538	72.2117	-127.394	35.7885	-27.8341
-20.453	31.984	573.69	-2.22468	17.0726	54.0707	-147.92	-13.2651	-18.4941	98.628	-61.4137	-96.7998	35.1495	-93.157	34.1781	-31.8352	-113.936	-0.809773	-20.453	31.984	573.69	-2.22468	17.0726	54.0707	-147.92	-13.2651	-18.4941
-23.5861	-7.61377	406.99	34.4438	33.7637	39.5814	-136.59	42.2388	0.747524	87.0124	-51.573	-47.7753	43.4684	-79.9917	25.2103	-17.0316	-56.5672	-35.5857	-23.5861	-7.61377	406.99	34.4438	33.7637	39.5814	-136.59	42.2388	0.747524
-32.7639	28.3529	197.904	36.5163	74.9551	31.8054	-94.5382	1.88655	-45.5652	61.0925	-126.351	-18.2231	29.0924	-47.6933	7.72873	12.5755	66.3471	-27.1091	-32.7639	28.3529	197.904	36.5163	74.9551	31.8054	-94.5382	1.88655	-45.5652
-43.0095	72.7358	-39.4584	54.4885	77.8343	45.7665	-31.1252	-5.09752	-36.0753	2.53972	-189.621	-13.7785	-44.165	-3.93508	44.0915	48.6118	112.11	-6.4368	-43.0095	72.7358	-39.4584	54.4885	77.8343	45.7665	-31.1252	-5.09752	-36.0753
-40.6992	124.256	-195.792	26.3733	32.9365	44.8068	34.4996	-56.8188	-41.9511	-21.7565	-225.703	-15.8368	-46.6383	9.83767	59.3404	68.0533	110.501	8.7278	-40.6992	124.256	-195.792	26.3733	32.9365	44.8068	34.4996	-56.8188	-41.9511
-17.4942	126.194	-245.076	-2.93808	25.4773	35.8225	83.8302	299.668	5.44836	-47.7787	-207.204	-24.6904	-33.4238	19.6323	41.3043	49.8093	85.391	3.71173	-17.4942	126.194	-245.076	-2.93808	25.4773	35.8225	83.8302	299.668	5.44836
-13.8795	114.796	-297.192	-19.523	31.1672	13.4799	110.197	334.912	60.0701	-55.2097	-128.776	-35.5205	-1.78358	-4.30793	34.9372	-5.83734	2.08187	-16.2125	-13.8795	114.796	-297.192	-19.523	31.1672	13.4799	110.197	334.912	60.0701
-28.1108	80.4293	-375.702	-4.54016	20.6881	-0.397696	118.46	-200.54	1.06708	-66.1595	-75.5642	-2.35651	40.9187	-12.1521	27.2899	-76.4001	-74.8768	9.68852	-28.1108	80.4293	-375.702	-4.54016	20.6881	-0.397696	118.46	-200.54	1.06708
-6.42462	76.1136	-366.005	-16.1411	8.5254	-0.168654	116.763	-77.2675	-33.4347	-47.3292	-74.8295	23.2863	53.7434	-15.6708	-3.72911	-133.28	-144.299	53.3231	-6.42462	76.1136	-366.005	-16.1411	8.5254	-0.168654	116.763	-77.2675	-33.4347
6.04906	85.3458	-298.661	-47.8375	8.79689	-13.0424	107.983	-88.7281	-17.8754	-51.0574	-48.7903	34.0046	43.6134	-14.8654	-25.8014	-158.479	-161.521	44.2022	6.04906	85.3458	-298.661	-47.8375	8.79689	-13.0424	107.983	-88.7281	-17.8754
7.94394	79.1412	-176.227	-16.4628	12.1088	-20.537	89.7427	-80.4016	37.9294	-56.8126	-0.285013	-116.397	78.1959	14.3272	-73.1709	-148.662	-140.778	33.2345	7.94394	79.1412	-176.227	-16.4628	12.1088	-20.537	89.7427	-80.4016	37.9294
47.0237	57.0886	-121.672	16.3417	6.49597	-49.9696	61.7045	-252.711	38.587	-19.0538	-10.4969	-164.494	98.5746	12.9032	-78.1365	-103.48	-87.4294	6.19286	47.0237	57.0886	-121.672	16.3417	6.49597	-49.9696	61.7045	-252.711	38.587
23.3735	7.90713	-82.7117	47.8615	-10.4175	-80.7023	29.3772	-203.847	46.7393	-21.145	-27.04	-110.964	80.1779	16.1438	-39.9566	-25.6107	-57.39	5.59533	23.3735	7.90713	-82.7117	47.8615	-10.4175	-80.7023	29.3772	-203.847	46.7393
5.56423	-29.9156	-9.29731	99.4758	-18.8139	-86.5483	0.4718	-43.549	96.9427	-0.803801	12.1556	-101.237	37.6035	33.743	-50.0271	57.0139	25.7394	43.6212	5.56423	-29.9156	-9.29731	99.4758	-18.8139	-86.5483	0.4718	-43.549	96.9427
83.7701	-35.6447	62.7516	138.647	-2.3361	-91.6711	-20.5027	-57.6904	59.6367	2.52927	19.193	-122.982	12.1648	-49.933	-34.0878	97.7312	65.4923	32.1521	83.7701	-35.6447	62.7516	138.647	-2.3361	-91.6711	-20.5027	-57.6904	59.6367
166.747	-17.0874	150.362	89.235	4.57367	-100.745	-35.9125	113.297	-12.452	26.9189	-40.7848	-101.258	-26.4661	-132.429	-28.1903	71.681	139.126	-18.1256	166.747	-17.0874	150.362	89.235	4.57367	-100.745	-35.9125	113.297	-12.452
91.7865	-16.7864	178.589	16.7124	-5.95517	-79.6378	-49.4756	285.398	-21.6661	6.23386	-85.0604	-29.264	-45.2522	-118.395	2.84843	-5.98552	158.44	-62.0768	91.7865	-16.7864	178.589	16.7124	-5.95517	-79.6378	-49.4756	285.398	-21.6661
18.1958	12.6329	198.228	-8.7459	-21.7842	-72.3837	-58.1371	400.148	-17.545	22.263	-80.952	28.2407	-36.7102	-90.7028	-7.0803	-95.6709	30.1394	-50.9797	18.1958	12.6329	198.228	-8.7459	-21.7842	-72.3837	-58.1371	400.148	-17.545
27.8326	24.9615	148.519	-0.00699504	-27.1447	-88.7106	-54.9958	227.461	-46.3734	56.6622	-69.4219	67.8592	-4.57405	-56.0495	-30.8564	-157.402	71.8293	-83.603	27.8326	24.9615	148.519	-0.00699504	-27.1447	-88.7106	-54.9958	227.461	-46.3734
9.15433	-0.421966	104.884	-2.79082	-37.4563	-87.6706	-38.4778	144.629	-32.0645	48.8811	-26.3093	95.1067	26.1677	-2.71347	-53.8496	-167.862	104.566	-35.6392	9.15433	-0.421966	104.884	-2.79082	-37.4563	-87.6706	-38.4778	144.629	-32.0645
-1.72718	-13.0212	82.5272	-8.55103	-65.3054	-98.6437	-16.4008	142.428	-25.0785	35.262	-5.2011	100.972	-0.0443093	24.4743	-18.4678	-126.738	138.619	-13.6342	-1.72718	-13.0212	82.5272	-8.55103	-65.3054	-98.6437	-16.4008	142.428	-25.0785
50.6184	-13.1401	68.801	-57.5453	-61.6191	-98.8245	-0.649739	111.475	5.414	12.0733	53.9417	126.378	-69.7864	0.433729	21.3809	-54.4475	14.6914	28.4048	50.6184	-13.1401	68.801	-57.5453	-61.6191	-98.8245	-0.649739	111.475	5.414
11.1115	44.128	55.431	-65.0898	-56.3166	-94.3928	-1.22749	74.6019	43.3157	4.997	98.1757	-22.9696	-104.896	-5.20867	22.7018	16.2636	-30.2244	61.2399	11.1115	44.128	55.431	-65.0898	-56.3166	-94.3928	-1.22749	74.6019	43.3157
-81.0986	-9.56783	100.434	-4.55384	-15.0848	-87.3728	-22.9558	57.7911	31.533	24.744	78.3493	-117.257	-127.237	8.57533	28.4458	57.5397	136.032	59.7084	-81.0986	-9.56783	100.434	-4.55384	-15.0848	-87.3728	-22.9558	57.7911	31.533
-70.5974	-73.1513	175.195	43.4942	-9.02207	-65.7247	-59.5005	37.6799	20.6011	33.5998	41.6812	-136.193	-93.1114	41.5117	-14.8891	63.0676	53.1066	56.6364	-70.5974	-73.1513	175.195	43.4942	-9.02207	-65.7247	-59.5005	37.6799	20.6011
-99.9232	24.1733	139.154	77.5714	-4.58442	-72.3042	-93.6897	21.1545	-2.07951	5.72995	1.44535	-140.285	-57.4179	19.6569	-44.3542	46.6581	60.7482	31.0202	-99.9232	24.1733	139.154	77.5714	-4.58442	-72.3042	-93.6897	21.1545	-2.07951
-42.314	68.1577	89.4546	103.85	8.72547	-59.0887	-106.785	-26.8862	-80.9904	-35.887	-40.8893	-122.795	-2.36197	34.9575	-22.0146	27.6233	173.665	11.2201	-42.314	68.1577	89.4546	103.85	8.72547	-59.0887	-106.785	-26.8862	-80.9904
-7.21477	50.8474	69.6169	124.468	18.5365	-59.3735	-89.0575	-80.0334	-45.2629	-101.651	-34.0948	-55.1521	10.4365	48.4735	8.86335	18.3113	103.013	10.2127	-7.21477	50.8474	69.6169	124.468	18.5365	-59.3735	-89.0575	-80.0334	-45.2629
4.4886	24.2641	81.7586	119.403	27.7846	-57.3585	-50.5863	-107.287	-43.8095	-110.556	0.852481	-11.6859	28.0911	47.6338	33.7711	22.2258	-132.274	5.0857	4.4886	24.2641	81.7586	119.403	27.7846	-57.3585	-50.5863	-107.287	-43.8095
-16.2405	-6.16631	89.1895	93.5443	17.0299	-47.5223	-17.3919	-119.62	-51.1525	-58.3247	-1.28624	36.4507	46.8814	82.1641	21.267	34.6029	-269.43	-7.04036	-16.2405	-6.16631	89.1895	93.5443	17.0299	-47.5223	-17.3919	-119.62	-51.1525
-18.4044	-44.6106	102.636	55.2133	23.5616	-41.9516	-6.4632	-130.745	-21.6413	-18.3564	-2.54388	59.4373	70.5791	104.754	12.9544	46.1488	-248.223	2.64926	-18.4044	-44.6106	102.636	55.2133	23.5616	-41.9516	-6.4632	-130.745	-21.6413
27.0451	-24.5068	101.104	1.26124	25.809	-30.5744	-14.4614	-126.489	31.218	8.13721	12.7755	72.5359	49.7415	82.0486	-0.00885109	49.3218	-198.184	4.85363	27.0451	-24.5068	101.104	1.26124	25.809	-30.5744	-14.4614	-126.489	31.218
27.807	-14.0197	98.4554	2.76306	16.3948	-14.7092	-29.2413	-128.285	42.7539	-44.6692	10.9928	98.4958	40.3723	54.1701	-18.594	44.7072	75.1645	-20.7992	27.807	-14.0197	98.4554	2.76306	16.3948	-14.7092	-29.2413	-128.285	42.7539
-34.431	-25.0269	59.1867	-36.2488	29.8232	-1.48358	-43.3105	-77.5555	9.84329	-78.1096	15.9575	121.019	66.9924	66.9322	-46.0182	41.1082	366.95	-57.8483	-34.431	-25.0269	59.1867	-36.2488	29.8232	-1.48358	-43.3105	-77.5555	9.84329
-64.7823	-20.4916	27.0549	-114.155	0.541112	4.51489	-54.6993	-69.034	-16.3442	-60.1085	25.6942	127.491	63.0189	91.9999	-49.3448	46.9966	-4.91237	-76.4685	-64.7823	-20.4916	27.0549	-114.155	0.541112	4.51489	-54.6993	-69.034	-16.3442
-32.7144	-16.4142	25.1192	-142.127	-36.0052	0.434864	-62.2076	-40.3647	5.70489	-49.6145	32.938	100.102	22.2138	-14.2842	-22.48	62.0422	-97.2257	-23.5981	-32.7144	-16.4142	25.1192	-142.127	-36.0052	0.434864	-62.2076	-40.3647	5.70489
-2.36863	8.16302	7.35505	-169.967	-30.1483	29.134	-61.8719	-57.483	50.2456	-34.7153	1.14951	57.2809	-46.1379	-74.0619	22.3679	77.9447	-289.615	4.44885	-2.36863	8.16302	7.35505	-169.967	-30.1483	29.134	-61.8719	-57.483	50.2456
13.3311	4.31645	-18.9365	-167.46	-15.4875	36.319	-49.6757	-81.8478	55.0923	-34.8909	-41.0103	52.3755	-52.0241	-90.4946	27.276	82.3497	-363.048	8.28846	13.3311	4.31645	-18.9365	-167.46	-15.4875	36.319	-49.6757	-81.8478	55.0923
-24.1864	-11.8127	-53.2047	-135.961	5.0793	40.5203	-26.11	-78.1054	59.0189	-8.12373	-73.1303	68.4644	-85.0058	-60.2639	14.0536	65.8235	-330.452	-17.4932	-24.1864	-11.8127	-53.2047	-135.961	5.0793	40.5203	-26.11	-78.1054	59.0189
-36.906	-36.5035	-87.5242	-71.7561	12.905	47.7832	2.24568	-3.19516	33.3809	39.2397	-55.511	61.3886	-66.3363	-50.0734	29.8815	30.4544	-202.329	-15.31	-36.906	-36.5035	-87.5242	-71.7561	12.905	47.7832	2.24568	-3.19516	33.3809
-46.6778	-45.5972	-107.871	-38.2532	11.4345	34.5437	25.8012	56.7177	-38.84	28.1526	-53.0718	56.7045	-40.8887	-38.3074	50.3488	-14.2514	-30.1405	-7.03958	-46.6778	-45.5972	-107.871	-38.2532	11.4345	34.5437	25.8012	56.7177	-38.84
26.2647	-6.92657	-133.202	-49.8519	8.78839	27.8731	36.5411	-86.0996	-66.8269	-15.0404	-42.4877	-10.0079	-20.2905	-65.7603	83.9665	-61.6518	46.4584	-1.04387	26.2647	-6.92657	-133.202	-49.8519	8.78839	27.8731	36.5411	-86.0996	-66.8269
36.4856	-18.0093	-120.067	-62.5181	13.6827	37.4358	33.0959	54.9042	-52.2394	-31.969	-29.4839	-133.204	12.5482	-53.8121	75.724	-108.235	102.288	-14.1937	36.4856	-18.0093	-120.067	-62.5181	13.6827	37.4358	33.0959	54.9042	-52.2394
-31.6595	-29.2607	-106.577	-26.0158	35.2976	37.4879	19.8847	64.4796	-12.3725	-28.0278	-42.1811	-114.49	-12.1468	-29.0239	48.5093	-147.082	290.69	-13.6112	-31.6595	-29.2607	-106.577	-26.0158	35.2976	37.4879	19.8847	64.4796	-12.3725
-36.9631	-33.4634	-155.876	20.6208	28.3139	42.8841	3.28293	116.594	-31.8517	-16.6206	-41.5123	-149.228	-1.59311	-10.5701	-0.841156	-167.744	741.482	5.62313	-36.9631	-33.4634	-155.876	20.6208	28.3139	42.8841	3.28293	116.594	-31.8517
-23.0752	-38.5699	-168.632	13.6191	20.9629	54.05	-9.51144	-342.466	-41.1984	-12.2705	17.5595	-178.692	66.8439	31.4866	-5.3856	-161.693	467.428	26.8466	-23.0752	-38.5699	-168.632	13.6191	20.9629	54.05	-9.51144	-342.466	-41.1984
12.675	-42.589	-135.302	15.5765	16.4898	48.1375	-10.5974	-224.365	-12.1415	-17.4989	74.733	-179.03	104.568	47.6664	-22.3932	-128.832	-57.1509	28.2066	12.675	-42.589	-135.302	15.5765	16.4898	48.1375	-10.5974	-224.365	-12.1415
11.8792	-41.1134	-81.4744	37.132	13.2463	39.3795	2.51979	-165.544	23.6717	-16.0154	58.7873	-125.379	114.294	54.1916	-18.6304	-77.3759	-9.74196	-41.6756	11.8792	-41.1134	-81.4744	37.132	13.2463	39.3795	2.51979	-165.544	23.6717
27.0758	-27.9755	-73.841	68.8801	2.19546	39.0392	19.3433	144.621	39.6416	-24.9897	11.4765	1.82332	77.1078	34.5595	6.16141	-21.5249	-10.7017	-46.5602	27.0758	-27.9755	-73.841	68.8801	2.19546	39.0392	19.3433	144.621	39.6416
-22.7062	-34.6673	128.331	35.8715	-20.3717	25.4451	23.2781	215.437	-26.7111	-12.9512	2.23179	-55.4806	57.7341	45.0638	-16.8093	24.4442	93.5217	-36.8357	-22.7062	-34.6673	128.331	35.8715	-20.3717	25.4451	23.2781	215.437	-26.7111
-56.2373	-29.7759	25.0064	25.3912	-37.4951	13.3891	6.13806	248.872	-43.9217	-45.1413	70.6043	-123.918	37.0997	31.9002	-46.3944	51.8775	70.2003	-7.24166	-56.2373	-29.7759	25.0064	25.3912	-37.4951	13.3891	6.13806	248.872	-43.9217
-3.98743	-37.8118	-62.2739	20.473	-49.9015	25.2321	-27.6538	156.444	-59.2386	-28.3339	68.9646	-94.6696	17.0924	29.7012	-26.2769	58.4767	-65.5413	-21.2992	-3.98743	-37.8118	-62.2739	20.473	-49.9015	25.2321	-27.6538	156.444	-59.2386
22.424	-47.4892	-118.101	33.7444	-36.2226	31.2139	-67.7992	-45.7334	-32.9981	-4.25863	48.3561	-68.9476	-9.19037	14.1828	35.8258	47.4959	-95.4261	32.3963	22.424	-47.4892	-118.101	33.7444	-36.2226	31.2139	-67.7992	-45.7334	-32.9981
5.43044	-7.60758	-153.846	52.1817	-13.648	28.53	-103.596	-106.723	5.89387	9.04985	75.4776	61.5046	-2.82765	11.9747	67.1134	26.7102	-102.051	59.7785	5.43044	-7.60758	-153.846	52.1817	-13.648	28.53	-103.596	-106.723	5.89387
6.01917	7.80323	-122.906	40.8148	-2.77499	17.5634	-124.604	-134.563	37.614	-5.57319	119.302	139.962	2.83121	-19.0703	83.1826	3.63879	-67.972	55.3747	6.01917	7.80323	-122.906	40.8148	-2.77499	17.5634	-124.604	-134.563	37.614
25.5624	-5.07191	-91.5399	14.3268	1.88403	24.0774	-121.001	-77.1701	104.963	-9.68178	168.783	135.847	3.37543	-43.4175	61.7107	-15.9112	10.8429	37.4254	25.5624	-5.07191	-91.5399	14.3268	1.88403	24.0774	-121.001	-77.1701	104.963
-7.02597	6.26098	-62.8485	11.7899	28.6361	14.4332	-89.2447	-47.6351	104.009	-10.6938	177.136	104.349	21.1945	-33.4699	27.0702	-27.3163	54.1573	55.5829	-7.02597	6.26098	-62.8485	11.7899	28.6361	14.4332	-89.2447	-47.6351	104.009
-13.0966	-27.7862	-32.0281	11.7484	47.1187	21.3679	-37.4245	-34.381	72.5314	2.48865	131.386	31.2878	-11.336	-29.8457	-10.4815	-30.6613	54.3291	73.6045	-13.0966	-27.7862	-32.0281	11.7484	47.1187	21.3679	-37.4245	-34.381	72.5314
-51.0041	-29.5294	24.706	3.47551	50.1468	38.2593	19.5706	-18.0582	44.5399	10.3031	104.594	10.8222	-23.4569	-40.8248	-23.8944	-31.3111	62.6176	6.42445	-51.0041	-29.5294	24.706	3.47551	50.1468	38.2593	19.5706	-18.0582	44.5399
-41.1851	16.0497	100.677	-14.8131	60.7238	49.403	67.1916	76.452	-16.3108	27.9417	91.0558	21.2733	-7.36963	-24.9687	-39.4045	-32.5583	43.6979	-26.5501	-41.1851	16.0497	100.677	-14.8131	60.7238	49.403	67.1916	76.452	-16.3108
13.6684	28.2106	73.4322	-16.1851	49.0713	69.7526	91.5982	205.248	1.6013	-0.239191	77.7185	65.7377	-1.10974	-18.7656	-41.3042	-30.6544	67.3473	0.556606	13.6684	28.2106	73.4322	-16.1851	49.0713	69.7526	91.5982	205.248	1.6013
13.16	-14.9921	14.8998	25.5593	9.17898	41.7784	83.8387	70.2724	55.8106	23.5043	77.078	52.6736	7.22032	-6.89663	-27.9282	-20.981	33.0783	-36.64	13.16	-14.9921	14.8998	25.5593	9.17898	41.7784	83.8387	70.2724	55.8106
99.9431	-19.7577	7.95795	17.5124	-25.4059	29.2647	48.6647	-15.2388	52.3054	12.0075	63.6547	-2.82116	-5.92942	-3.32333	-23.3926	-6.38804	-20.4629	-14.4252	99.9431	-19.7577	7.95795	17.5124	-25.4059	29.2647	48.6647	-15.2388	52.3054
125.831	-14.4942	-32.5794	3.33897	6.60428	49.778	1.82786	-67.7951	52.1651	3.58257	81.742	-25.3407	31.6568	-46.0513	-39.3122	6.06581	-24.4577	-34.0693	125.831	-14.4942	-32.5794	3.33897	6.60428	49.778	1.82786	-67.7951	52.1651
125.152	-9.22706	-59.0463	-19.6272	9.10535	41.0813	-39.9544	-106.169	18.8237	-2.45119	88.0052	-4.63106	34.6667	-100.266	-41.676	11.9204	-8.08305	-66.8033	125.152	-9.22706	-59.0463	-19.6272	9.10535	41.0813	-39.9544	-106.169	18.8237
93.2453	-32.3561	-64.2815	-44.9832	-2.38664	8.65062	-64.6287	-184.203	-117.587	24.9935	78.569	5.5381	-38.4548	-108.412	-15.7213	2.9012	-34.8566	-88.2047	93.2453	-32.3561	-64.2815	-44.9832	-2.38664	8.65062	-64.6287	-184.203	-117.587
-1.80912	-40.467	-76.2513	-31.096	12.3799	6.09477	-67.1572	33.5273	-140.491	34.5284	106.873	27.687	-102.455	-73.6177	39.0033	-36.0674	-38.672	-72.7927	-1.80912	-40.467	-76.2513	-31.096	12.3799	6.09477	-67.1572	33.5273	-140.491
-17.8312	-27.057	-94.5234	-38.2917	2.88938	6.2882	-50.3816	-13.1751	-82.3406	29.9435	109.071	7.08557	-89.1631	-27.0317	68.2337	-104.983	-4.68542	-79.8661	-17.8312	-27.057	-94.5234	-38.2917	2.88938	6.2882	-50.3816	-13.1751	-82.3406
8.94774	-36.9884	-144.977	-50.5065	12.3998	4.48527	-22.8387	-136.209	-41.2416	3.98948	48.2771	-3.78117	-44.9742	2.40232	46.8667	-175.735	-74.1638	-28.8425	8.94774	-36.9884	-144.977	-50.5065	12.3998	4.48527	-22.8387	-136.209	-41.2416
38.5266	-54.7663	-94.3046	-35.3939	3.96559	13.8519	5.54549	366.627	-15.6952	9.60091	41.9144	-12.2509	-45.1918	23.1616	0.305312	-213.197	-114.471	11.3172	38.5266	-54.7663	-94.3046	-35.3939	3.96559	13.8519	5.54549	366.627	-15.6952
-7.27012	-37.2279	-137.659	19.8272	-17.6236	20.9708	25.0372	380.328	-31.3765	48.7713	38.0639	33.9268	-59.5451	76.989	-26.551	-200.798	-48.0643	33.9269	-7.27012	-37.2279	-137.659	19.8272	-17.6236	20.9708	25.0372	380.328	-31.3765
-37.2999	-30.2848	-36.1998	34.1044	-49.9635	44.8738	29.194	535.553	-9.65022	50.4551	11.9348	31.3145	-45.1078	95.0005	-18.5996	-146.81	2.43826	39.7904	-37.2999	-30.2848	-36.1998	34.1044	-49.9635	44.8738	29.194	535.553	-9.65022
-26.9187	-27.0282	-43.2604	23.6372	-25.962	57.9953	16.083	163.902	53.7746	-6.84045	12.7433	-99.0422	-23.1108	66.2841	-10.856	-74.5595	12.1712	32.1514	-26.9187	-27.0282	-43.2604	23.6372	-25.962	57.9953	16.083	163.902	53.7746
22.9336	-3.73769	-122.159	-9.64418	-22.7886	55.4808	-10.5676	-394.707	6.67763	20.5941	21.7912	-125.524	-5.99894	39.9076	3.44492	-8.5226	-28.3748	25.2071	22.9336	-3.73769	-122.159	-9.64418	-22.7886	55.4808	-10.5676	-394.707	6.67763
-4.48067	42.6466	-315.531	24.8323	-65.6657	49.3445	-41.1641	-441.328	-21.8054	18.9534	5.04474	-139.335	28.8605	77.5602	11.0699	39.2378	-77.4815	18.8652	-4.48067	42.6466	-315.531	24.8323	-65.6657	49.3445	-41.1641	-441.328	-21.8054
-66.2942	38.826	-267.778	44.436	-63.7671	57.4802	-63.2953	-289.477	-10.5044	35.8326	-2.4923	-148.001	46.5314	-10.7355	-18.3124	72.755	-104.854	-3.70323	-66.2942	38.826	-267.778	44.436	-63.7671	57.4802	-63.2953	-289.477	-10.5044
-63.9534	-11.526	-163.024	60.0345	-44.8587	51.6998	-66.2124	-279.41	-36.6237	14.6464	-2.56734	-93.4723	64.4719	-36.1858	-21.8114	101.986	-80.4065	1.83743	-63.9534	-11.526	-163.024	60.0345	-44.8587	51.6998	-66.2124	-279.41	-36.6237
-28.3893	-22.3728	-184.379	31.8583	-9.14585	39.6655	-45.1103	-206.785	-40.3683	-12.9146	-1.19616	-84.1294	67.8773	-71.6198	-26.591	129.401	-74.7042	20.5497	-28.3893	-22.3728	-184.379	31.8583	-9.14585	39.6655	-45.1103	-206.785	-40.3683
-11.5066	-17.5533	-178.014	-1.68289	6.85781	20.0188	-10.7121	-69.9476	72.6186	-88.2216	23.6231	-55.5366	76.9593	-84.4463	-34.6843	146.754	-139.775	33.8707	-11.5066	-17.5533	-178.014	-1.68289	6.85781	20.0188	-10.7121	-69.9476	72.6186
-17.9897	-18.0237	-109.558	-11.5185	58.3187	-26.3039	7.40422	138.943	88.3888	-34.2015	54.7909	-21.614	50.8575	-13.2062	-24.438	146.948	-175.702	23.9791	-17.9897	-18.0237	-109.558	-11.5185	58.3187	-26.3039	7.40422	138.943	88.3888
-77.8951	-14.3521	-51.937	16.3956	87.4208	-29.5386	-15.8236	216.28	123.912	-8.52985	61.5724	42.2629	34.8452	49.1544	-11.2882	130.929	-173.665	51.5068	-77.8951	-14.3521	-51.937	16.3956	87.4208	-29.5386	-15.8236	216.28	123.912
-34.4954	8.92903	2.55667	-50.073	9.98056	-45.8527	-75.3511	246.613	53.1704	-8.57076	42.0799	-22.8035	23.773	104.336	8.20373	94.969	-154.434	-17.1318	-34.4954	8.92903	2.55667	-50.073	9.98056	-45.8527	-75.3511	246.613	53.1704
51.3578	1.00863	37.3935	-91.4053	-32.8295	-32.0128	-140.786	267.233	-6.30549	-29.7205	52.9586	38.2637	1.4089	162.985	-1.73532	34.465	-103.859	-84.3953	51.3578	1.00863	37.3935	-91.4053	-32.8295	-32.0128	-140.786	267.233	-6.30549
38.1979	-29.0901	70.4966	-22.8475	-20.034	5.92055	-180.96	343.697	-44.4625	-24.7661	45.816	109.709	-33.2319	182.584	20.2086	-35.5596	-68.1916	-53.5044	38.1979	-29.0901	70.4966	-22.8475	-20.034	5.92055	-180.96	343.697	-44.4625
35.8372	5.94931	103.924	22.3851	-0.117422	6.88752	-181.956	195.779	-22.1761	11.5247	25.0959	34.4577	-61.5446	146.929	28.6988	-86.5744	-23.5775	-26.1387	35.8372	5.94931	103.924	22.3851	-0.117422	6.88752	-181.956	195.779	-22.1761
42.867	-22.5416	64.5579	66.5423	27.1342	-5.58229	-143.799	17.5834	1.28707	30.6748	-5.77744	-29.9267	-61.2806	165.634	6.16829	-105.484	36.0507	23.5457	42.867	-22.5416	64.5579	66.5423	27.1342	-5.58229	-143.799	17.5834	1.28707
31.1379	-39.148	63.9117	80.9149	35.4284	-59.3785	-73.9592	18.1603	-17.7593	41.3205	-0.217946	-61.1347	-58.93	97.2749	-7.15513	-104.355	85.0557	4.2814	31.1379	-39.148	63.9117	80.9149	35.4284	-59.3785	-73.9592	18.1603	-17.7593
-40.5891	-25.1908	64.1913	90.0597	58.9335	-75.9686	5.31623	-0.0684326	-35.593	15.0616	-14.1728	-43.079	-53.8187	52.2608	6.24056	-99.0535	102.929	31.0356	-40.5891	-25.1908	64.1913	90.0597	58.9335	-75.9686	5.31623	-0.0684326	-35.593
-52.9807	-25.0155	55.8555	83.4974	57.6415	-68.5137	59.9049	-68.6187	-7.73953	11.8396	5.74175	12.8775	-42.679	16.2391	30.6479	-90.1208	137.524	22.0194	-52.9807	-25.0155	55.8555	83.4974	57.6415	-68.5137	59.9049	-68.6187	-7.73953
-65.8412	-23.5178	40.3134	90.7828	42.2357	-63.1148	69.14	-44.4638	44.1749	25.5152	15.2876	-2.56365	-18.746	-3.69215	23.8823	-70.5222	148.059	41.2696	-65.8412	-23.5178	40.3134	90.7828	42.2357	-63.1148	69.14	-44.4638	44.1749
-102.1	-20.8766	3.20319	78.461	22.3027	-60.185	42.0607	27.9214	33.3729	39.6414	15.254	-0.567627	11.3463	-72.9968	-10.7601	-39.2069	98.0245	57.1411	-102.1	-20.8766	3.20319	78.461	22.3027	-60.185	42.0607	27.9214	33.3729
-31.461	24.5135	-23.8846	64.7978	13.6965	-57.6929	5.17199	-30.2871	-44.7688	61.2558	9.80672	-34.8244	13.878	-159.652	-28.3783	-1.29329	60.486	51.2555	-31.461	24.5135	-23.8846	64.7978	13.6965	-57.6929	5.17199	-30.2871	-44.7688
107.611	31.5111	3.08917	24.9908	21.8468	-54.6774	-16.8479	-72.6833	-95.0039	21.3136	-35.1659	-38.5846	-3.45289	-183.711	-23.5275	36.4726	28.2981	49.6064	107.611	31.5111	3.08917	24.9908	21.8468	-54.6774	-16.8479	-72.6833	-95.0039
103.432	27.85	11.2798	-2.7858	0.601267	-65.6398	-10.8245	-57.2854	-14.0654	-22.3567	-29.2292	1.64267	-4.01165	-122.113	-15.1345	66.1575	19.3982	40.0833	103.432	27.85	11.2798	-2.7858	0.601267	-65.6398	-10.8245	-57.2854	-14.0654
68.5909	21.7719	-17.5253	-12.3719	8.51774	-70.7376	23.2182	1.07628	59.3264	-25.2235	-17.2035	-3.22075	17.8295	9.13327	-14.3023	80.5065	-72.6422	8.71349	68.5909	21.7719	-17.5253	-12.3719	8.51774	-70.7376	23.2182	1.07628	59.3264
145.538	9.70944	-17.3319	-32.2408	5.65761	-88.1306	71.295	-72.7373	41.7143	-13.1278	-33.503	-56.0162	27.7152	23.1233	15.5522	77.2552	18.7762	-5.27307	145.538	9.70944	-17.3319	-32.2408	5.65761	-88.1306	71.295	-72.7373	41.7143
197.518	-8.60417	-57.2254	-39.624	-25.8361	-96.4978	111.298	-124.074	74.5476	30.2675	-16.5562	-102.517	16.422	45.257	14.7192	57.4948	284.497	-23.3488	197.518	-8.60417	-57.2254	-39.624	-25.8361	-96.4978	111.298	-124.074	74.5476
190.611	-21.2269	-105.098	-37.2206	-82.4053	-61.8662	123.148	-46.5353	93.004	110.086	-9.86705	-71.5137	19.2546	66.4188	-0.0890755	22.8021	-3.98096	-20.6316	190.611	-21.2269	-105.098	-37.2206	-82.4053	-61.8662	123.148	-46.5353	93.004
3.58957	-13.1667	-66.5267	-56.3527	-90.0994	-53.0365	98.3676	-4.16195	48.3815	118.517	-17.1489	-19.539	31.4115	26.7769	-9.19421	-22.6222	70.2616	3.7936	3.58957	-13.1667	-66.5267	-56.3527	-90.0994	-53.0365	98.3676	-4.16195	48.3815
-117.96	8.61788	-13.1432	-94.8181	-80.3191	-55.5567	45.4441	59.9368	-18.0709	48.1706	-27.4202	26.212	14.7792	-10.0006	-12.4838	-70.5795	83.1397	6.86199	-117.96	8.61788	-13.1432	-94.8181	-80.3191	-55.5567	45.4441	59.9368	-18.0709
-47.004	10.9542	-64.0076	-70.3488	-24.4869	-43.5882	-17.3859	131.178	-94.6953	-18.0132	-22.9255	28.6318	19.4323	-4.2505	-3.88435	-109.149	78.5086	-1.22934	-47.004	10.9542	-64.0076	-70.3488	-24.4869	-43.5882	-17.3859	131.178	-94.6953
-46.5089	-1.2697	-45.4221	-53.7754	-2.23046	-41.4767	-72.0605	122.432	-22.5064	-8.16437	-37.0125	-7.84324	29.4094	-44.5105	9.89354	-128.645	43.4653	15.642	-46.5089	-1.2697	-45.4221	-53.7754	-2.23046	-41.4767	-72.0605	122.432	-22.5064
-57.5259	-35.7584	-79.591	-60.2487	19.9944	-50.6104	-106.808	70.3257	26.9501	9.73991	-46.0842	-38.6028	34.3399	-34.3902	10.9144	-126.094	-70.5123	3.35959	-57.5259	-35.7584	-79.591	-60.2487	19.9944	-50.6104	-106.808	70.3257	26.9501
-61.3362	-38.7368	-128.003	-73.0266	32.0027	-47.0992	-118.503	-175.268	38.8557	36.4465	-27.8371	-70.6625	1.18973	-8.65608	6.19134	-102.609	-152.511	-15.648	-61.3362	-38.7368	-128.003	-73.0266	32.0027	-47.0992	-118.503	-175.268	38.8557
-44.2077	-5.99723	-222.423	-35.2984	74.5186	-27.2931	-110.213	-163.309	37.2636	37.7964	-19.399	-5.29542	22.1374	-29.4768	-3.43745	-59.0703	-18.886	-12.0268	-44.2077	-5.99723	-222.423	-35.2984	74.5186	-27.2931	-110.213	-163.309	37.2636
7.41129	19.5165	-180.883	-41.6443	10.2281	-16.9474	-86.8391	-189.171	42.4354	9.05576	-36.247	-12.4687	-4.96387	-32.6853	2.89439	-3.05228	-166.507	1.54446	7.41129	19.5165	-180.883	-41.6443	10.2281	-16.9474	-86.8391	-189.171	42.4354
-61.3844	-0.447741	-81.4217	-50.9028	-54.8971	-17.8007	-53.2907	5.39505	18.2857	15.0084	-81.982	-51.9964	-7.28602	-22.1099	46.5265	40.7642	-224.852	25.3519	-61.3844	-0.447741	-81.4217	-50.9028	-54.8971	-17.8007	-53.2907	5.39505	18.2857
-92.1125	4.01671	-68.3161	-22.9434	-18.0394	-15.4119	-14.1	-140.98	24.9307	23.5235	-80.3742	-65.2377	14.3969	12.3697	55.9947	42.3341	-154.253	-7.14175	-92.1125	4.01671	-68.3161	-22.9434	-18.0394	-15.4119	-14.1	-140.98	24.9307
-56.3656	42.3329	-62.2359	37.6773	34.9517	-3.18636	21.9038	-280.377	53.1634	42.4267	-71.8151	-15.4144	14.2791	27.0572	72.4534	-3.58841	-102.814	-19.7491	-56.3656	42.3329	-62.2359	37.6773	34.9517	-3.18636	21.9038	-280.377	53.1634
-70.7804	32.0383	20.0033	71.5972	1.98143	-0.251729	42.4005	-16.5329	-36.4654	34.4081	-70.2998	10.4828	-1.81734	46.2562	73.1912	-72.0823	-87.151	-21.8915	-70.7804	32.0383	20.0033	71.5972	1.98143	-0.251729	42.4005	-16.5329	-36.4654
46.4107	31.4898	226.3	59.2569	-38.2748	-10.2141	42.9424	183.27	-42.8626	-34.8905	-35.8499	-28.5746	-0.592259	33.8513	30.4988	-132.323	-31.0427	3.56912	46.4107	31.4898	226.3	59.2569	-38.2748	-10.2141	42.9424	183.27	-42.8626
74.1792	32.674	328.325	60.8712	-7.21767	-16.4424	29.3774	176.123	-131.285	-80.6193	-24.2641	-24.2552	4.9683	14.246	-28.2058	-164.618	17.8347	15.0544	74.1792	32.674	328.325	60.8712	-7.21767	-16.4424	29.3774	176.123	-131.285
68.123	11.4376	116.423	39.3733	6.32377	-19.7181	7.40674	125.391	-159.975	-46.1237	-21.2158	-26.8232	2.71603	-9.88064	-64.5739	-162.179	55.1012	-11.3966	68.123	11.4376	116.423	39.3733	6.32377	-19.7181	7.40674	125.391	-159.975
48.0489	-16.3693	-108.485	51.213	20.3523	6.53837	-14.6758	279.154	-90.5303	24.6781	-25.0366	-15.3126	-11.7532	-19.12	-74.735	-130.086	99.2211	-20.1174	48.0489	-16.3693	-108.485	51.213	20.3523	6.53837	-14.6758	279.154	-90.5303
-52.2526	-22.6072	-183.982	38.8674	42.4844	3.17745	-22.0127	14.0763	-64.5699	53.0566	-35.5793	-52.1207	-0.518687	-20.5619	-54.3067	-79.8118	130.402	-19.8905	-52.2526	-22.6072	-183.982	38.8674	42.4844	3.17745	-22.0127	14.0763	-64.5699
-129.949	0.725352	-193.509	28.8473	49.7231	-4.58229	-8.54385	-459.109	-38.7235	34.0965	-24.2438	-44.8068	-18.5832	-12.4231	-35.7131	-19.8506	150.015	-21.5667	-129.949	0.725352	-193.509	28.8473	49.7231	-4.58229	-8.54385	-459.109	-38.7235
-189.623	0.801903	-120.39	-8.24969	60.4542	-10.4604	12.921	-443.302	6.63309	-21.6122	-25.5824	8.17595	-13.4631	-10.6984	-41.1648	42.9908	157.659	-3.2148	-189.623	0.801903	-120.39	-8.24969	60.4542	-10.4604	12.921	-443.302	6.63309
-138.644	-7.18684	-69.3322	-6.01564	49.8485	26.8674	23.839	290.521	14.5796	-78.8244	-38.6495	3.52454	-7.04568	-24.7517	-52.6296	97.5794	151.205	56.8067	-138.644	-7.18684	-69.3322	-6.01564	49.8485	26.8674	23.839	290.521	14.5796
-75.0926	-19.4208	15.6137	17.7807	52.1529	41.8904	13.1344	349.214	54.0055	-51.392	-31.2368	-55.5912	42.0806	-88.5058	-50.2847	130.108	136.986	-16.1563	-75.0926	-19.4208	15.6137	17.7807	52.1529	41.8904	13.1344	349.214	54.0055
1.90119	-2.85644	164.217	-28.9259	47.1931	66.0401	-18.2166	-314.664	61.8372	-14.8987	-36.0898	-1.63446	21.1701	-147.215	-14.4023	134.77	115.894	-33.0195	1.90119	-2.85644	164.217	-28.9259	47.1931	66.0401	-18.2166	-314.664	61.8372
6.43644	16.9154	262.669	-51.766	38.5866	64.2357	-59.3497	-599.977	80.8903	14.4734	-40.6834	16.5243	-44.7894	-117.985	29.2556	117.223	84.8926	-12.1896	6.43644	16.9154	262.669	-51.766	38.5866	64.2357	-59.3497	-599.977	80.8903
-34.2866	21.2271	227.251	-35.2734	7.19463	78.7027	-95.6753	-122.811	72.1973	1.56489	-25.0035	58.5574	-47.5277	-81.6766	50.169	89.0824	80.2524	9.53881	-34.2866	21.2271	227.251	-35.2734	7.19463	78.7027	-95.6753	-122.811	72.1973
-36.8888	22.2048	70.3224	-18.558	-35.6574	76.6969	-116.335	61.4449	75.9405	-69.7524	-79.7444	56.8196	0.155878	-58.1712	81.0917	61.2069	68.8463	20.8962	-36.8888	22.2048	70.3224	-18.558	-35.6574	76.6969	-116.335	61.4449	75.9405
-31.9165	46.2751	-82.1521	-24.3303	-28.618	57.781	-116.526	-457.054	86.2609	-103.72	-86.1753	44.5624	5.84102	-0.474646	65.3432	37.1548	48.4398	-22.3299	-31.9165	46.2751	-82.1521	-24.3303	-28.618	57.781	-116.526	-457.054	86.2609
-11.2656	68.4977	-152.443	15.0211	-38.5896	55.4307	-98.2633	-521.895	105.237	-70.9542	-52.9559	8.55985	-17.166	-20.3086	10.9776	12.5078	13.7059	-18.4822	-11.2656	68.4977	-152.443	15.0211	-38.5896	55.4307	-98.2633	-521.895	105.237
26.9894	24.6377	-75.1834	15.5839	-8.96567	50.5359	-67.9265	-272.68	65.8561	-54.8639	-16.0773	22.969	-10.8768	-73.7959	-6.97607	-16.6099	-37.6508	20.8175	26.9894	24.6377	-75.1834	15.5839	-8.96567	50.5359	-67.9265	-272.68	65.8561
23.6671	38.0726	148.249	13.8872	-35.9675	59.6452	-32.2283	75.8822	-2.08614	-63.3262	15.5301	53.657	-37.7521	-84.5172	-14.7727	-47.0745	-25.9003	46.743	23.6671	38.0726	148.249	13.8872	-35.9675	59.6452	-32.2283	75.8822	-2.08614
17.0143	14.3948	120.946	32.8823	-45.4237	50.8031	4.71431	342.982	-33.3311	-44.7314	-12.6589	39.0634	-27.5974	-0.606752	-6.16627	-72.6777	18.5773	9.56819	17.0143	14.3948	120.946	32.8823	-45.4237	50.8031	4.71431	342.982	-33.3311
34.1181	-9.15502	-40.5967	24.8961	-52.5687	46.0824	36.8367	485.622	-36.2079	-27.9884	-41.9992	-35.603	23.2483	54.3921	-14.8608	-89.2287	-13.2838	-17.0145	34.1181	-9.15502	-40.5967	24.8961	-52.5687	46.0824	36.8367	485.622	-36.2079
73.5124	38.2117	-58.111	10.3585	-24.2196	40.3196	54.5711	556.108	-24.9691	11.6199	-28.4588	-44.288	77.2441	124.176	-15.8411	-93.861	-88.9987	-2.96893	73.5124	38.2117	-58.111	10.3585	-24.2196	40.3196	54.5711	556.108	-24.9691
84.1184	17.0937	-26.1134	-19.5515	-9.42257	38.2873	51.6996	571.437	-77.9389	8.43282	-14.0511	-36.6694	38.476	80.2505	-17.1514	-81.8312	-80.0928	-14.392	84.1184	17.0937	-26.1134	-19.5515	-9.42257	38.2873	51.6996	571.437	-77.9389
64.8313	-32.0204	-26.1421	-26.3891	-22.0345	26.5566	33.3224	493.984	-77.0416	65.7045	-12.3641	-21.4604	-20.2162	-15.4014	-23.861	-50.7487	25.2765	-12.0347	64.8313	-32.0204	-26.1421	-26.3891	-22.0345	26.5566	33.3224	493.984	-77.0416
20.5672	-10.7569	-11.7471	-19.6495	-41.2912	-7.39269	11.6724	419.962	-34.26	71.8281	-8.97019	-92.6241	-13.513	-21.5644	3.56539	-11.2762	47.8069	-3.53599	20.5672	-10.7569	-11.7471	-19.6495	-41.2912	-7.39269	11.6724	419.962	-34.26
41.5326	-13.1553	22.7725	-13.5016	-23.2155	-0.596755	-2.01035	379.744	8.75157	50.8029	8.96617	-70.446	-10.4334	38.7502	-24.3292	15.4679	-13.0111	15.7933	41.5326	-13.1553	22.7725	-13.5016	-23.2155	-0.596755	-2.01035	379.744	8.75157
88.9848	10.1694	66.9134	10.4811	-1.63942	25.0108	-3.06544	338.269	24.5771	85.584	-2.50657	-13.0457	20.8373	95.9891	-52.7706	16.5393	-25.5115	10.3799	88.9848	10.1694	66.9134	10.4811	-1.63942	25.0108	-3.06544	338.269	24.5771
66.5014	19.2937	81.426	21.2293	-18.8678	18.7884	9.39382	229.548	-23.61	12.1707	-9.35605	4.4253	49.6919	88.1638	-42.0477	-2.95408	-35.4753	18.6618	66.5014	19.2937	81.426	21.2293	-18.8678	18.7884	9.39382	229.548	-23.61
74.811	46.6023	111.301	2.73937	0.674207	18.2709	29.7655	140.444	-48.463	-41.879	-22.7098	20.565	57.5577	105.127	20.0713	-27.733	-35.8987	-1.1048	74.811	46.6023	111.301	2.73937	0.674207	18.2709	29.7655	140.444	-48.463
115.625	37.0652	133.93	25.694	-10.7756	31.1346	38.3092	52.0033	-61.1476	-60.3419	-17.2839	35.9691	42.4879	100.241	54.8909	-47.9404	-48.6687	-10.2048	115.625	37.0652	133.93	25.694	-10.7756	31.1346	38.3092	52.0033	-61.1476
37.7047	46.2374	117.708	11.9624	-24.9539	40.7399	16.8244	-80.4445	-41.9213	-52.8986	-38.381	32.9253	32.0027	125.012	58.9319	-61.4604	-57.6102	35.1783	37.7047	46.2374	117.708	11.9624	-24.9539	40.7399	16.8244	-80.4445	-41.9213
-83.3056	56.275	97.8584	33.0809	-5.96942	44.3294	-30.8862	-246.052	28.9558	-49.6014	-29.0753	17.0299	23.6326	128.954	64.9237	-63.5556	-33.5588	-37.2227	-83.3056	56.275	97.8584	33.0809	-5.96942	44.3294	-30.8862	-246.052	28.9558
-83.378	23.178	68.5916	11.366	19.2069	33.0957	-85.4405	-329.929	2.31426	-18.4081	-22.1924	0.962283	-18.9094	109.527	42.18	-46.6308	-29.9171	-48.3564	-83.378	23.178	68.5916	11.366	19.2069	33.0957	-85.4405	-329.929	2.31426
-53.3626	8.3703	51.8826	-10.6557	20.604	9.19944	-126.997	-220.461	-12.821	24.2842	-12.7552	-17.6807	-28.7178	83.6464	36.5363	-8.62776	-37.6471	-32.6598	-53.3626	8.3703	51.8826	-10.6557	20.604	9.19944	-126.997	-220.461	-12.821
-43.9712	-36.071	22.2297	-30.4096	25.1462	-0.968062	-141.91	-258.737	-41.0556	10.1632	-0.669393	-15.9568	-38.6591	56.0808	4.79804	37.7398	-43.077	-8.2506	-43.9712	-36.071	22.2297	-30.4096	25.1462	-0.968062	-141.91	-258.737	-41.0556
-47.6404	-34.7112	-18.7647	-19.6864	26.2343	-17.44	-125.623	-275.175	-14.9609	-41.4408	11.4287	-7.90949	-60.3251	3.5835	-33.146	70.5607	-49.9918	5.13147	-47.6404	-34.7112	-18.7647	-19.6864	26.2343	-17.44	-125.623	-275.175	-14.9609
-17.6205	-11.309	-26.0888	-13.3939	19.5654	-35.7757	-84.7785	-245.545	-1.60423	-37.356	23.7965	-48.6629	-43.6809	21.8947	-43.1167	74.4976	-22.3475	4.92404	-17.6205	-11.309	-26.0888	-13.3939	19.5654	-35.7757	-84.7785	-245.545	-1.60423
-23.9212	11.1783	-51.5582	-3.80041	22.8742	-54.3616	-32.9325	-263.771	-0.47627	9.87809	20.7033	-48.9855	-21.7278	-63.6342	-42.1699	51.2323	-7.6013	10.6002	-23.9212	11.1783	-51.5582	-3.80041	22.8742	-54.3616	-32.9325	-263.771	-0.47627
-24.1939	39.5176	-71.8322	17.0246	14.0774	-61.386	18.3695	-268.808	37.6763	23.944	13.0255	-27.8184	-13.4629	-185.564	-48.186	15.5709	-19.3946	31.3359	-24.1939	39.5176	-71.8322	17.0246	14.0774	-61.386	18.3695	-268.808	37.6763
-38.8048	39.3157	-117.211	20.1731	18.649	-43.0734	59.9351	-235.999	42.2843	70.6655	23.3987	-9.38382	13.3948	-218.399	-34.5256	-13.9844	-4.59261	62.6286	-38.8048	39.3157	-117.211	20.1731	18.649	-43.0734	59.9351	-235.999	42.2843
-24.7594	43.2502	-141.054	7.33615	2.40501	-38.3602	82.6436	-184.546	48.6375	20.0743	38.623	-25.8192	-11.2923	-163.767	-1.0048	-25.0705	-12.8145	53.9002	-24.7594	43.2502	-141.054	7.33615	2.40501	-38.3602	82.6436	-184.546	48.6375
14.8158	19.9241	-180.107	-35.1777	-13.0611	-27.9688	82.3015	-117.648	-17.4747	-30.8619	28.9033	-43.6742	9.03442	-96.1943	24.0173	-13.4396	4.48441	37.7505	14.8158	19.9241	-180.107	-35.1777	-13.0611	-27.9688	82.3015	-117.648	-17.4747
13.3845	45.9029	-127.36	-46.0371	1.61853	-30.8815	65.2065	-73.6921	-37.18	-21.495	47.5798	-53.2395	11.3083	-99.2657	29.5256	18.252	11.0433	9.77063	13.3845	45.9029	-127.36	-46.0371	1.61853	-30.8815	65.2065	-73.6921	-37.18
28.5652	52.9289	-142.243	-35.5412	-8.41261	-6.52124	46.0016	-23.6565	-51.3705	-2.14742	41.2078	-69.8612	26.0838	-55.1661	38.7795	56.6906	24.9511	-4.01522	28.5652	52.9289	-142.243	-35.5412	-8.41261	-6.52124	46.0016	-23.6565	-51.3705
122.993	44.0722	-135.641	-12.5813	-21.738	-5.50425	34.8324	14.2579	-12.6634	29.8477	30.0014	-127.765	25.9396	40.6496	36.2817	76.8988	17.6369	-17.1108	122.993	44.0722	-135.641	-12.5813	-21.738	-5.50425	34.8324	14.2579	-12.6634
140.894	12.3471	-74.8674	-6.57327	-13.9221	1.40915	27.0966	65.9863	26.5981	13.8431	36.8034	-48.7418	27.4059	44.0323	43.463	57.037	25.2	-0.387949	140.894	12.3471	-74.8674	-6.57327	-13.9221	1.40915	27.0966	65.9863	26.5981
84.2635	3.93038	-18.3089	-3.38006	-24.5096	8.2726	11.5245	96.9226	-5.01166	-43.5386	43.5913	6.26429	24.2778	94.6715	56.0014	-2.12931	27.7338	11.5836	84.2635	3.93038	-18.3089	-3.38006	-24.5096	8.2726	11.5245	96.9226	-5.01166
28.7709	-13.9853	37.9134	20.3591	-9.74053	6.85982	-12.753	114.888	-6.9934	-91.0471	54.0879	15.1618	4.53199	80.2217	43.2997	-76.3987	23.4667	3.13636	28.7709	-13.9853	37.9134	20.3591	-9.74053	6.85982	-12.753	114.888	-6.9934
25.006	-12.0409	100.278	38.7384	-24.7493	-3.04617	-32.1179	109.894	1.76314	-68.1055	-2.89814	50.2851	8.19352	-0.0722136	23.9929	-135.799	23.1603	-7.1745	25.006	-12.0409	100.278	38.7384	-24.7493	-3.04617	-32.1179	109.894	1.76314
3.01088	-11.9157	50.8139	44.4578	-1.6482	1.9027	-35.0575	106.228	25.2725	-31.2341	-31.743	-18.5607	-5.92667	-27.9299	33.402	-161.089	19.2014	-3.25111	3.01088	-11.9157	50.8139	44.4578	-1.6482	1.9027	-35.0575	106.228	25.2725
-7.37032	-20.0129	37.1924	69.6111	-17.5755	-0.130079	-25.2516	136.597	2.81035	42.3379	-10.0653	-45.7384	-16.3018	-56.4267	48.4125	-146.549	32.5076	-5.16121	-7.37032	-20.0129	37.1924	69.6111	-17.5755	-0.130079	-25.2516	136.597	2.81035
20.1035	-32.1919	17.0986	40.4958	-8.04625	-4.95058	-15.3048	107.776	14.2221	85.1648	13.5227	-14.3711	-29.9781	-51.2524	46.3422	-98.7093	17.2911	-2.81086	20.1035	-32.1919	17.0986	40.4958	-8.04625	-4.95058	-15.3048	107.776	14.2221
15.7698	-37.3673	-21.5778	25.9775	23.8428	7.06547	-11.4995	66.802	12.664	39.3512	18.3322	-54.0031	-22.0699	-105.172	19.8382	-34.089	1.60155	-8.75255	15.7698	-37.3673	-21.5778	25.9775	23.8428	7.06547	-11.4995	66.802	12.664
-32.6564	-18.1082	-32.0383	-6.1822	9.86236	7.88252	-12.4949	67.7909	26.7537	-1.25951	46.3464	-49.3576	-34.1069	-73.6856	-32.7004	26.3612	-9.09598	-32.1054	-32.6564	-18.1082	-32.0383	-6.1822	9.86236	7.88252	-12.4949	67.7909	26.7537
-56.3505	29.778	-41.58	7.37427	-22.3478	8.24271	-14.3798	60.9803	29.0651	-10.554	68.1525	0.0338125	-30.9211	-14.159	-42.7827	72.0663	-4.51355	-12.3449	-56.3505	29.778	-41.58	7.37427	-22.3478	8.24271	-14.3798	60.9803	29.0651
-40.3944	49.0992	-40.0949	-13.5705	-14.1256	11.5289	-13.4385	-15.9262	65.5225	15.4247	85.0492	71.0493	-18.954	30.1712	-55.0384	106.687	-13.2027	-24.1962	-40.3944	49.0992	-40.0949	-13.5705	-14.1256	11.5289	-13.4385	-15.9262	65.5225
-54.5223	61.1358	-45.8726	-23.6201	-38.2563	23.6782	-7.47003	16.6417	101.385	2.53548	74.4482	41.1402	-13.5167	106.746	-35.346	133.583	-11.0277	-5.25125	-54.5223	61.1358	-45.8726	-23.6201	-38.2563	23.6782	-7.47003	16.6417	101.385
-44.4839	41.795	-41.2195	-28.382	-2.15181	18.9549	2.59834	-2.27353	55.6649	-38.6328	35.9398	-30.8606	-15.466	127.617	-38.0469	146.607	-19.37	-1.82983	-44.4839	41.795	-41.2195	-28.382	-2.15181	18.9549	2.59834	-2.27353	55.6649
-72.4917	1.32115	-27.9274	-39.3126	15.855	-1.63089	12.9031	-19.3171	-2.00601	-48.7252	20.8704	-40.7896	-23.7155	78.6004	-28.625	138.024	45.7224	-1.11047	-72.4917	1.32115	-27.9274	-39.3126	15.855	-1.63089	12.9031	-19.3171	-2.00601
-91.5268	3.9831	-54.0177	-52.1118	37.3992	-1.58975	21.3004	-4.27972	-47.6994	-23.5021	30.6966	7.25538	-22.6996	116.932	-55.0972	109.095	37.7658	20.434	-91.5268	3.9831	-54.0177	-52.1118	37.3992	-1.58975	21.3004	-4.27972	-47.6994
-67.3703	-42.596	-62.9747	-21.6673	3.84382	2.05337	26.7638	119.484	-64.2936	-26.9547	37.1287	69.523	-13.5906	145.284	-80.0005	70.9201	20.7528	15.092	-67.3703	-42.596	-62.9747	-21.6673	3.84382	2.05337	26.7638	119.484	-64.2936
36.4194	-41.7197	-49.3002	15.4334	41.461	-2.95237	24.8385	36.1433	-53.4561	-33.2936	38.6087	-23.797	-6.90352	100.392	-56.3353	35.4602	20.3323	19.5563	36.4194	-41.7197	-49.3002	15.4334	41.461	-2.95237	24.8385	36.1433	-53.4561
74.8787	21.3472	-50.4577	23.3438	60.3273	6.59913	10.2904	-109.308	-8.34084	-26.5877	30.1864	2.99225	-14.0336	89.3373	-38.9531	9.0235	-28.8824	-9.85186	74.8787	21.3472	-50.4577	23.3438	60.3273	6.59913	10.2904	-109.308	-8.34084
22.6515	35.4459	-59.4263	-21.0719	53.9064	-2.07268	-16.9437	-48.3056	-5.72978	41.0671	14.8471	39.8226	8.04433	27.673	-14.2606	-5.95327	-22.2713	-16.0428	22.6515	35.4459	-59.4263	-21.0719	53.9064	-2.07268	-16.9437	-48.3056	-5.72978
-66.1632	-0.717653	-103.809	-26.1747	72.4563	18.0311	-47.573	10.4177	1.44106	107.752	5.65331	23.3267	20.0285	-10.9669	7.17435	-8.26199	-57.7198	23.6683	-66.1632	-0.717653	-103.809	-26.1747	72.4563	18.0311	-47.573	10.4177	1.44106
-97.011	-14.8982	-169.831	-14.2214	78.0702	30.9448	-66.5936	28.2942	27.8596	116.443	24.9487	-33.3547	8.57589	-98.5602	35.9699	-2.65927	36.9108	2.18317	-97.011	-14.8982	-169.831	-14.2214	78.0702	30.9448	-66.5936	28.2942	27.8596
-52.7634	-23.9574	-107.787	-11.0616	70.1207	22.2198	-65.0596	-37.2028	1.71032	77.9609	5.41336	-122.474	-30.8789	-72.9639	-4.08638	-0.58354	6.14086	3.97902	-52.7634	-23.9574	-107.787	-11.0616	70.1207	22.2198	-65.0596	-37.2028	1.71032
9.28718	0.401573	-82.2709	-25.1395	45.429	-0.63182	-45.2544	-63.5466	-27.4441	47.7036	-21.0028	-127.668	-24.9181	-52.9689	-46.8167	-7.5228	-35.9948	3.85463	9.28718	0.401573	-82.2709	-25.1395	45.429	-0.63182	-45.2544	-63.5466	-27.4441
25.0991	4.03116	-235.779	10.505	46.7675	1.10309	-12.8329	-95.4574	-23.1854	71.2986	-41.3534	-122.133	-8.12193	-85.9883	-37.7167	-18.2588	-78.6352	-1.45819	25.0991	4.03116	-235.779	10.505	46.7675	1.10309	-12.8329	-95.4574	-23.1854
-8.11224	7.02021	-330.494	-4.57761	30.3616	2.22349	26.596	-54.696	15.0475	50.3028	-68.536	-74.7716	15.4189	-44.1674	3.51195	-26.1806	-100.691	16.4083	-8.11224	7.02021	-330.494	-4.57761	30.3616	2.22349	26.596	-54.696	15.0475
15.8521	2.05571	-335.657	-12.1692	16.5247	3.76065	63.6576	-73.2886	12.814	23.4328	-70.7431	-96.0515	11.5374	26.8919	27.5605	-31.8404	-105.233	-2.78449	15.8521	2.05571	-335.657	-12.1692	16.5247	3.76065	63.6576	-73.2886	12.814
23.9415	5.92521	-338.917	29.9588	-20.3261	4.49117	84.5718	208.881	1.65605	16.0953	-22.4212	-113.552	24.2041	54.697	58.6208	-38.1202	-67.7896	-20.7718	23.9415	5.92521	-338.917	29.9588	-20.3261	4.49117	84.5718	208.881	1.65605
31.3848	-4.13751	-318.557	76.3426	-34.4331	8.42132	80.1844	341.859	-23.3638	4.98682	-25.3953	-20.0944	36.812	56.7334	85.2284	-45.3655	-7.91302	-13.8157	31.3848	-4.13751	-318.557	76.3426	-34.4331	8.42132	80.1844	341.859	-23.3638
8.1023	-34.2113	-271.878	90.8379	-75.3228	16.5298	55.4049	68.5888	-3.96321	9.13817	-16.9084	79.8457	40.5726	79.8402	56.1981	-53.611	20.1963	-54.5995	8.1023	-34.2113	-271.878	90.8379	-75.3228	16.5298	55.4049	68.5888	-3.96321
-20.3166	-34.0171	-270.729	103.527	-28.5427	-5.47795	23.6476	-164.396	-0.666732	-11.055	21.3411	88.2383	55.9642	110.542	49.5471	-60.7803	95.3508	-32.2845	-20.3166	-34.0171	-270.729	103.527	-28.5427	-5.47795	23.6476	-164.396	-0.666732
-44.8215	7.4114	-314.119	69.3138	14.1277	-15.5382	-4.83557	-320.369	18.3306	-3.59333	32.042	114.483	51.0668	95.9866	47.4257	-59.7289	41.2807	-42.0543	-44.8215	7.4114	-314.119	69.3138	14.1277	-15.5382	-4.83557	-320.369	18.3306
11.1694	52.402	-263.157	3.72096	-41.4467	-15.8382	-23.768	-182.137	56.1936	-37.6804	9.76684	88.5362	29.9059	71.1199	37.4313	-46.105	49.7908	29.0181	11.1694	52.402	-263.157	3.72096	-41.4467	-15.8382	-23.768	-182.137	56.1936
94.0945	30.7549	-182.619	-12.6871	-66.0916	-14.5504	-28.0258	-45.6938	-34.7084	-42.2468	32.6875	31.139	2.86547	-2.95318	-12.8614	-22.3615	67.7148	25.008	94.0945	30.7549	-182.619	-12.6871	-66.0916	-14.5504	-28.0258	-45.6938	-34.7084
82.4707	-28.4988	-151.027	-17.6603	-42.7297	-15.3255	-22.5642	197.604	-39.2143	56.9304	41.0704	22.8817	20.7379	-109.959	-26.9931	6.17006	51.9089	-9.21554	82.4707	-28.4988	-151.027	-17.6603	-42.7297	-15.3255	-22.5642	197.604	-39.2143
95.8267	-26.7751	-151.891	-15.9418	-6.83745	-17.6803	-24.4376	322.421	-35.5628	122.846	22.6641	38.6762	24.6712	-147.596	-27.2976	35.4286	47.5272	-20.4565	95.8267	-26.7751	-151.891	-15.9418	-6.83745	-17.6803	-24.4376	322.421	-35.5628
74.3363	-38.266	-181.316	-29.3883	-22.3256	-54.2093	-43.763	245.624	11.6349	120.045	11.2585	41.5461	-5.01841	-135.816	8.59042	61.6787	37.6503	8.71203	74.3363	-38.266	-181.316	-29.3883	-22.3256	-54.2093	-43.763	245.624	11.6349
53.2846	-42.8991	-176.288	-39.2923	-38.767	-56.5328	-73.9807	109.607	18.1399	83.5353	-19.9854	24.6192	-29.5259	-128.281	-0.798473	79.5612	104.682	10.7049	53.2846	-42.8991	-176.288	-39.2923	-38.767	-56.5328	-73.9807	109.607	18.1399
38.9563	-15.3963	-156.775	-45.3633	10.229	-70.8025	-99.7335	-0.923654	33.9444	5.63219	-30.1659	-50.6668	-36.8398	-117.219	-19.1326	85.329	108.917	12.2347	38.9563	-15.3963	-156.775	-45.3633	10.229	-70.8025	-99.7335	-0.923654	33.9444
7.96135	-11.0182	-121.572	-23.8209	53.0691	-63.8844	-108.018	-67.1174	36.4164	-28.9707	-8.36142	-17.8419	-49.1318	-127.004	-18.6545	80.8592	7.96742	24.2765	7.96135	-11.0182	-121.572	-23.8209	53.0691	-63.8844	-108.018	-67.1174	36.4164
-71.7344	-33.0805	-46.9344	-52.8906	30.8833	-40.9356	-94.8713	-43.6714	50.9112	-48.7005	-0.145575	25.2943	-55.2646	-84.4957	-33.6481	70.6198	-44.1282	24.3477	-71.7344	-33.0805	-46.9344	-52.8906	30.8833	-40.9356	-94.8713	-43.6714	50.9112
-63.8719	-43.8402	34.6698	-57.3681	-15.2402	-25.0586	-64.1224	-30.2705	14.1284	-39.3591	-11.029	61.3082	-33.8519	6.32166	-8.06932	56.0697	66.5189	12.7235	-63.8719	-43.8402	34.6698	-57.3681	-15.2402	-25.0586	-64.1224	-30.2705	14.1284
-4.51406	-45.8288	104.545	-58.2797	36.8172	-10.9835	-22.7963	-68.4183	-5.30375	-92.9568	-11.2234	-61.3823	-2.69297	60.3962	28.7142	37.3894	6.08143	-14.3598	-4.51406	-45.8288	104.545	-58.2797	36.8172	-10.9835	-22.7963	-68.4183	-5.30375
4.89994	-18.8199	160.158	-70.7322	-35.8583	-3.27357	19.9134	-95.2885	-24.8992	-115.614	12.7385	-83.0329	16.6089	33.9237	39.3848	17.0467	-125.45	-14.6327	4.89994	-18.8199	160.158	-70.7322	-35.8583	-3.27357	19.9134	-95.2885	-24.8992
-25.3319	-0.10909	177.799	-37.1365	-96.5429	3.69353	53.5122	-87.1748	-15.5502	-143.12	2.82301	-65.4605	27.1351	43.5508	29.4085	-0.870422	-144.712	-11.4661	-25.3319	-0.10909	177.799	-37.1365	-96.5429	3.69353	53.5122	-87.1748	-15.5502
-14.2124	26.9643	160.53	0.656323	-52.6886	19.098	72.5025	-59.5354	24.2464	-131.772	18.8197	-59.9909	36.2498	15.3301	-6.21054	-11.2913	-44.4251	-18.3727	-14.2124	26.9643	160.53	0.656323	-52.6886	19.098	72.5025	-59.5354	24.2464
-1.62441	37.3978	75.1794	5.82438	-16.4718	25.4457	79.8252	-29.3736	17.3569	-89.3953	10.8608	-25.7286	38.7483	-11.8358	-13.2807	-11.4953	149.635	-5.82662	-1.62441	37.3978	75.1794	5.82438	-16.4718	25.4457	79.8252	-29.3736	17.3569
-21.3513	-23.1247	42.8855	31.8963	19.6952	12.4516	84.0973	-7.62765	-12.8723	-9.634	13.9302	-38.3413	37.9669	67.0024	-7.13144	-3.57391	115.288	-2.6341	-21.3513	-23.1247	42.8855	31.8963	19.6952	12.4516	84.0973	-7.62765	-12.8723
1.06439	-56.0742	90.6493	47.0404	51.1927	-6.72118	88.882	21.4278	-21.3334	71.2511	25.2954	-74.0328	39.2478	41.9868	9.26163	7.6595	23.5963	-3.90015	1.06439	-56.0742	90.6493	47.0404	51.1927	-6.72118	88.882	21.4278	-21.3334
-10.9564	-3.9352	122.156	57.5184	61.5652	-10.6951	88.2303	44.0512	11.2592	184.566	43.4173	-44.5484	39.4223	-21.7557	21.8758	20.0258	-92.6682	15.4823	-10.9564	-3.9352	122.156	57.5184	61.5652	-10.6951	88.2303	44.0512	11.2592
1.97432	35.0987	126.043	55.0792	63.1293	-13.9789	77.3851	50.94	-47.4622	176.854	-11.569	-6.65979	32.028	-46.6887	14.3036	36.4346	-119.049	15.8215	1.97432	35.0987	126.043	55.0792	63.1293	-13.9789	77.3851	50.94	-47.4622
16.9175	-27.5693	113.756	5.88801	68.0566	10.0452	58.8856	56.9186	-57.5226	109.937	-31.993	32.8595	24.131	-34.141	-11.7601	54.9041	-154.648	-4.81881	16.9175	-27.5693	113.756	5.88801	68.0566	10.0452	58.8856	56.9186	-57.5226
47.7762	-47.3684	58.9313	-1.45029	52.3601	34.4649	38.0764	50.348	-15.8641	12.9124	-42.0781	35.2348	-5.92032	-70.9456	-31.3592	64.3639	-146.295	9.60374	47.7762	-47.3684	58.9313	-1.45029	52.3601	34.4649	38.0764	50.348	-15.8641
10.4237	-61.0987	87.282	-0.568144	14.0163	18.6681	16.6295	56.8007	10.6977	-15.5946	-46.4208	17.1569	-25.8972	-39.3436	-16.4142	57.3859	-112.233	4.19933	10.4237	-61.0987	87.282	-0.568144	14.0163	18.6681	16.6295	56.8007	10.6977
-24.0507	-49.4732	74.7802	2.80261	4.13404	15.4367	-6.51883	60.4324	7.59234	-38.2113	-14.4789	1.15095	-27.1812	-23.9933	15.8854	35.0198	-90.015	12.2214	-24.0507	-49.4732	74.7802	2.80261	4.13404	15.4367	-6.51883	60.4324	7.59234
-22.3906	-59.0032	197.176	32.1226	8.17854	15.2294	-32.5258	32.408	27.7726	-72.912	25.0055	11.3671	-19.296	3.12029	26.0649	4.06968	-50.2121	14.5989	-22.3906	-59.0032	197.176	32.1226	8.17854	15.2294	-32.5258	32.408	27.7726
-24.2851	-58.6741	1.731	1.94093	-14.0694	26.237	-57.165	56.8783	42.2948	-80.9499	5.66164	43.4393	-8.46933	55.2277	6.33115	-24.8232	-12.2038	31.7135	-24.2851	-58.6741	1.731	1.94093	-14.0694	26.237	-57.165	56.8783	42.2948
-37.2994	-40.8547	-215.069	-24.9856	-12.2263	33.0879	-73.8722	48.6672	-40.5265	-38.8555	-33.0028	48.2641	-7.18716	91.7378	-0.0938683	-43.7823	25.5825	32.9827	-37.2994	-40.8547	-215.069	-24.9856	-12.2263	33.0879	-73.8722	48.6672	-40.5265
-42.2264	-22.7116	-291.587	-13.4244	-4.09904	50.8365	-78.2563	24.8768	-42.8618	-8.78233	-46.9298	49.9144	-14.209	66.6404	-18.8199	-52.4707	42.0964	20.3212	-42.2264	-22.7116	-291.587	-13.4244	-4.09904	50.8365	-78.2563	24.8768	-42.8618
4.61223	-16.7101	-304.147	-21.3583	-19.8617	33.7385	-68.1246	-21.3058	-10.2355	-2.11841	-17.8616	54.6968	-17.0953	26.2978	-28.6898	-51.2181	76.1783	2.90645	4.61223	-16.7101	-304.147	-21.3583	-19.8617	33.7385	-68.1246	-21.3058	-10.2355
28.938	-15.0217	-280.58	-70.3314	-21.3076	14.7968	-43.2653	-18.5074	-9.05988	0.137422	-18.3871	10.345	-15.5359	-1.99593	-14.3729	-39.4462	72.1705	-9.96479	28.938	-15.0217	-280.58	-70.3314	-21.3076	14.7968	-43.2653	-18.5074	-9.05988
34.7105	3.81008	-206.758	-44.8483	-9.69709	-3.01273	-10.3088	-77.9034	9.55193	2.37819	-9.47439	-33.545	-33.6605	-0.174217	-2.52979	-22.6094	66.3444	-29.6146	34.7105	3.81008	-206.758	-44.8483	-9.69709	-3.01273	-10.3088	-77.9034	9.55193
18.8178	-4.63877	-73.089	-2.48205	-50.1128	-14.1111	19.9617	-116.852	12.417	16.8945	-3.56329	0.67727	-34.9608	25.7909	12.9508	-10.7464	62.512	-25.8645	18.8178	-4.63877	-73.089	-2.48205	-50.1128	-14.1111	19.9617	-116.852	12.417
-27.8381	-25.2739	-37.9223	-6.4957	-76.285	-18.5961	38.0532	-140.526	6.83459	-10.5748	-14.4767	30.1896	-13.4684	11.3949	-7.18375	-8.54394	83.8377	-16.1173	-27.8381	-25.2739	-37.9223	-6.4957	-76.285	-18.5961	38.0532	-140.526	6.83459
-22.6822	-27.684	42.0382	-35.563	-73.3659	-14.451	40.6162	47.3734	6.64093	-39.496	8.82689	-42.0738	26.8785	57.0379	20.116	-12.9294	63.1852	28.3582	-22.6822	-27.684	42.0382	-35.563	-73.3659	-14.451	40.6162	47.3734	6.64093
3.10741	-42.7107	169.745	-28.1799	-39.9217	0.670441	32.0935	396.633	35.9846	-36.2686	12.1549	-74.2384	14.0936	77.3369	24.7238	-16.9615	34.7473	34.1497	3.10741	-42.7107	169.745	-28.1799	-39.9217	0.670441	32.0935	396.633	35.9846
29.9092	-44.7752	242.152	0.657315	-38.9256	28.3435	21.4695	301.661	-6.26544	0.532927	-6.24759	-45.9338	-17.7556	31.2258	12.7699	-14.7101	38.6849	27.6094	29.9092	-44.7752	242.152	0.657315	-38.9256	28.3435	21.4695	301.661	-6.26544
18.7402	-39.1175	240.083	17.3145	-35.0269	35.5672	14.5892	75.1439	-18.0349	20.5082	4.20351	-75.6055	-31.1325	12.7189	9.34868	-3.92192	18.8013	7.11877	18.7402	-39.1175	240.083	17.3145	-35.0269	35.5672	14.5892	75.1439	-18.0349
2.16523	-36.5375	257.84	-4.08647	-40.6587	3.02674	11.5	-123.595	-10.5359	2.94721	22.6316	-76.2754	-28.3367	19.5973	-4.05501	12.6755	0.949822	-2.87097	2.16523	-36.5375	257.84	-4.08647	-40.6587	3.02674	11.5	-123.595	-10.5359
-28.3838	-43.0253	326.877	-14.0686	-28.1036	-4.602	13.0175	-241.695	-11.4662	-44.0797	40.0295	-61.9203	-10.0338	-19.2962	-0.0374888	27.5548	7.53757	11.4536	-28.3838	-43.0253	326.877	-14.0686	-28.1036	-4.602	13.0175	-241.695	-11.4662
-37.4281	-39.4183	364.692	48.9693	-13.3931	29.8381	21.7488	-261.907	-3.61746	-52.1192	45.1323	-14.2501	36.5449	-43.0361	0.904773	35.112	-7.76106	-40.9086	-37.4281	-39.4183	364.692	48.9693	-13.3931	29.8381	21.7488	-261.907	-3.61746
-28.4646	-8.79346	260.52	68.7557	15.0118	51.3215	36.1655	-266.013	88.1034	-38.2059	39.5729	41.8885	53.6473	-21.3604	-10.1861	35.0006	3.31634	-43.899	-28.4646	-8.79346	260.52	68.7557	15.0118	51.3215	36.1655	-266.013	88.1034
-41.7657	20.7603	194.558	24.683	23.6424	52.632	50.2805	-230.602	-2.00216	-34.9174	35.245	42.5133	-4.42501	-39.6498	-19.4285	30.821	-3.92412	-17.5283	-41.7657	20.7603	194.558	24.683	23.6424	52.632	50.2805	-230.602	-2.00216
-36.068	-3.58761	203.135	22.9092	18.4043	9.15111	58.0012	-180.756	3.21585	-15.6575	-0.875765	37.1921	-5.50242	-57.4999	-16.5132	27.8687	5.33002	-9.87042	-36.068	-3.58761	203.135	22.9092	18.4043	9.15111	58.0012	-180.756	3.21585
-48.71	-9.86725	270.388	15.7294	26.921	-26.5011	56.8284	-102.343	5.99052	6.21552	-36.6418	24.6795	43.4334	-20.1115	-39.1474	28.9712	5.35403	-13.8115	-48.71	-9.86725	270.388	15.7294	26.921	-26.5011	56.8284	-102.343	5.99052
-18.2734	-11.1351	247.549	38.6643	30.9683	-51.2232	47.8127	-18.3654	7.7311	19.7387	-19.9791	-8.48089	23.5729	-7.56994	-55.8523	33.699	-9.24059	45.26	-18.2734	-11.1351	247.549	38.6643	30.9683	-51.2232	47.8127	-18.3654	7.7311
-25.2344	-11.1505	74.1725	74.8705	-12.4514	-69.4816	33.9585	29.5102	4.36819	32.3955	-14.0444	-21.2323	12.2134	32.5873	-40.5138	43.8067	7.86929	35.1725	-25.2344	-11.1505	74.1725	74.8705	-12.4514	-69.4816	33.9585	29.5102	4.36819
0.188494	-8.58765	-100.644	82.1876	6.41877	-61.7196	17.4064	58.4276	16.7969	37.3873	-29.6546	-31.9723	13.968	23.978	-16.4943	62.1339	-0.434478	49.8869	0.188494	-8.58765	-100.644	82.1876	6.41877	-61.7196	17.4064	58.4276	16.7969
-11.8764	6.45191	-158.119	39.3263	13.287	-50.4152	-2.83914	78.6573	-4.15309	29.5669	-13.6207	-40.0598	28.7316	-16.4256	14.2882	84.1254	-7.36538	17.6835	-11.8764	6.45191	-158.119	39.3263	13.287	-50.4152	-2.83914	78.6573	-4.15309
-20.8694	9.08504	-162.406	10.9544	15.8179	-26.8176	-27.9726	83.4181	5.77375	21.0174	-7.73952	-40.2467	0.866615	-1.39326	28.0875	98.6034	-0.0208942	5.32735	-20.8694	9.08504	-162.406	10.9544	15.8179	-26.8176	-27.9726	83.4181	5.77375
-32.4559	23.3335	-209.187	2.38376	-21.2574	-15.2207	-52.7298	95.3159	35.156	1.4959	-8.55839	-34.8629	-1.00764	44.8584	27.7863	98.2602	-5.91498	-5.82456	-32.4559	23.3335	-209.187	2.38376	-21.2574	-15.2207	-52.7298	95.3159	35.156
-44.2093	24.6356	-211.797	-0.442793	-52.046	-6.32159	-65.4796	122.888	38.2905	-22.2962	10.183	-2.64112	-2.3162	20.4646	40.9402	82.3733	-10.123	0.839923	-44.2093	24.6356	-211.797	-0.442793	-52.046	-6.32159	-65.4796	122.888	38.2905
-0.174745	35.8992	-250.651	-28.6468	-27.9744	16.0474	-57.4222	105.011	15.2421	-25.1841	34.3827	-31.7729	16.6705	76.6664	36.9018	49.2434	0.785172	-15.6052	-0.174745	35.8992	-250.651	-28.6468	-27.9744	16.0474	-57.4222	105.011	15.2421
-14.3353	-17.7386	-306.488	-55.6898	1.58242	22.5778	-31.5263	63.9027	26.743	-14.0649	24.8975	-29.3822	48.4558	43.5683	28.4464	-1.42906	1.07874	-15.4279	-14.3353	-17.7386	-306.488	-55.6898	1.58242	22.5778	-31.5263	63.9027	26.743
97.6176	-22.7829	-309.645	-29.8233	21.1923	22.3134	-0.65791	45.5276	18.7249	-8.3496	30.1706	1.33338	55.6249	78.5136	-2.22926	-57.357	12.5784	-18.4728	97.6176	-22.7829	-309.645	-29.8233	21.1923	22.3134	-0.65791	45.5276	18.7249
112.204	-5.09402	-283.785	-11.5688	49.2712	12.2728	22.5675	50.8827	-5.36095	-16.2969	12.6093	-58.8294	29.9811	31.7817	-24.3239	-96.4199	22.6194	-16.1772	112.204	-5.09402	-283.785	-11.5688	49.2712	12.2728	22.5675	50.8827	-5.36095
35.6108	-14.9579	-355.694	-0.120367	62.9118	31.7103	29.5197	75.6772	1.77674	-3.77681	12.7831	-8.28905	-4.99091	-51.6712	-17.04	-102.25	-1.5204	-19.1023	35.6108	-14.9579	-355.694	-0.120367	62.9118	31.7103	29.5197	75.6772	1.77674
25.8282	-5.05414	-514.51	-12.9289	84.7367	43.9333	18.7346	16.2038	14.0415	17.4172	32.8483	-40.8594	-20.3244	-96.8704	-38.0271	-74.6658	-26.2885	-6.17697	25.8282	-5.05414	-514.51	-12.9289	84.7367	43.9333	18.7346	16.2038	14.0415
-30.021	29.5675	-647.627	-1.31072	85.7577	39.3233	-1.30167	-24.112	2.98003	10.1575	46.2011	-78.8033	-22.0667	-60.3731	-59.5124	-25.1493	-28.0354	-4.42825	-30.021	29.5675	-647.627	-1.31072	85.7577	39.3233	-1.30167	-24.112	2.98003
24.9616	36.763	-730.051	12.0726	54.269	29.9124	-16.8662	-50.9814	-30.0807	24.6951	10.9765	-70.5506	6.79554	-32.0069	-28.5751	31.7785	-23.8916	8.71783	24.9616	36.763	-730.051	12.0726	54.269	29.9124	-16.8662	-50.9814	-30.0807
54.0762	50.4856	-662.419	27.6686	21.8138	7.2876	-16.122	-94.3594	-48.9977	64.4206	-37.8289	-56.0125	-6.03147	-60.552	-5.13853	78.8555	9.12848	24.5207	54.0762	50.4856	-662.419	27.6686	21.8138	7.2876	-16.122	-94.3594	-48.9977
-0.986498	56.6084	-690.59	24.4941	0.973403	27.8807	5.04918	-78.7533	-38.6619	82.5789	-59.2762	-57.7266	-53.9165	-24.6553	-3.15609	99.4464	31.56	7.19061	-0.986498	56.6084	-690.59	24.4941	0.973403	27.8807	5.04918	-78.7533	-38.6619
-1.65598	59.6541	-731.092	-10.0575	-15.5239	9.98818	36.0114	-43.2865	-11.1438	59.0349	-60.0307	-56.774	-78.0949	-9.10033	18.3193	89.3965	-12.0265	28.9912	-1.65598	59.6541	-731.092	-10.0575	-15.5239	9.98818	36.0114	-43.2865	-11.1438
4.25885	16.6696	-694.351	-46.3375	-4.73527	20.6506	56.8198	-22.4825	19.3083	58.6049	-53.6515	-68.4152	-52.6372	27.5981	32.268	61.3716	7.85661	4.73772	4.25885	16.6696	-694.351	-46.3375	-4.73527	20.6506	56.8198	-22.4825	19.3083
-23.9541	17.8442	-677.767	-41.8588	0.554109	3.0562	56.6044	176.412	-10.7242	17.1329	-42.9551	-25.6005	-44.84	163.469	14.9903	32.1687	-11.1121	-7.21863	-23.9541	17.8442	-677.767	-41.8588	0.554109	3.0562	56.6044	176.412	-10.7242
-29.5805	63.3871	-609.958	2.42416	2.80705	0.317805	39.7065	88.256	-81.0935	-25.9663	-22.2514	45.9279	-43.1161	119.147	5.09125	11.4592	-51.3218	18.6016	-29.5805	63.3871	-609.958	2.42416	2.80705	0.317805	39.7065	88.256	-81.0935
-4.57604	53.7712	-516.978	-0.119107	-23.9022	-2.0247	16.4232	-32.8691	-85.0519	-40.0069	32.356	14.8938	10.581	5.1269	32.7428	0.156242	-49.9703	13.9996	-4.57604	53.7712	-516.978	-0.119107	-23.9022	-2.0247	16.4232	-32.8691	-85.0519
-6.92726	58.3562	-395.153	-20.6979	-59.6956	4.27947	-3.99225	-96.4616	-38.1798	-13.7942	2.77591	-72.2036	59.4293	-22.4164	55.0132	-4.09683	-50.7598	-6.71042	-6.92726	58.3562	-395.153	-20.6979	-59.6956	4.27947	-3.99225	-96.4616	-38.1798
-15.2182	88.1861	-267.413	-27.9223	-59.6377	1.31564	-14.3883	-126.619	-6.11592	-14.676	-27.2301	-80.4571	62.2422	-33.4477	55.103	-3.77703	-77.4607	-16.0622	-15.2182	88.1861	-267.413	-27.9223	-59.6377	1.31564	-14.3883	-126.619	-6.11592
9.59061	92.4042	-128.878	4.36558	-76.0678	-7.48672	-12.0091	-120.466	30.8068	15.0142	-18.9485	-60.7399	28.1262	-44.0784	30.7021	-1.57352	-80.85	-26.4147	9.59061	92.4042	-128.878	4.36558	-76.0678	-7.48672	-12.0091	-120.466	30.8068
14.6951	68.7701	28.6488	-14.0796	-63.9209	-19.0823	-0.419229	-106.274	32.8596	33.4523	17.7492	-33.5729	12.9997	-1.1825	19.3798	0.417659	18.9023	-29.4323	14.6951	68.7701	28.6488	-14.0796	-63.9209	-19.0823	-0.419229	-106.274	32.8596
20.9174	14.4016	155.681	-14.5413	-39.9482	-14.3203	13.0037	-105.734	1.25818	30.6888	44.7905	-20.8496	33.727	65.2911	16.4462	1.55126	133.264	-22.3283	20.9174	14.4016	155.681	-14.5413	-39.9482	-14.3203	13.0037	-105.734	1.25818
10.6406	-49.1456	237.076	-5.00036	-8.25639	-10.881	22.6985	-70.5672	77.2642	36.6856	14.6281	28.4016	57.3892	35.6293	14.471	2.6465	222.353	-24.3917	10.6406	-49.1456	237.076	-5.00036	-8.25639	-10.881	22.6985	-70.5672	77.2642
23.9173	-35.1911	314.241	-8.54363	63.4635	-22.1486	25.8664	-32.9224	23.7741	-5.35161	-9.34231	59.9829	0.750394	-49.3724	25.3438	5.83959	185.424	-7.51153	23.9173	-35.1911	314.241	-8.54363	63.4635	-22.1486	25.8664	-32.9224	23.7741
-21.3205	-30.4172	403.794	-5.0386	74.6901	-0.932395	21.5772	15.6043	-95.0695	-2.41453	-21.4119	47.2666	-72.3665	-55.5218	-17.1795	14.8367	42.8207	0.464458	-21.3205	-30.4172	403.794	-5.0386	74.6901	-0.932395	21.5772	15.6043	-95.0695
-41.8863	4.97523	465.455	9.78018	-1.56396	9.52544	11.5136	37.9384	-36.6591	25.2195	-17.6131	56.0105	-82.2275	-64.7086	-20.009	31.8152	-67.9973	1.40044	-41.8863	4.97523	465.455	9.78018	-1.56396	9.52544	11.5136	37.9384	-36.6591
-7.60813	3.95838	536.471	31.448	10.4827	7.33012	-1.33729	59.2287	26.5602	32.1726	-7.60564	5.15583	-46.4565	-70.219	-27.159	52.249	-100.86	-2.47951	-7.60813	3.95838	536.471	31.448	10.4827	7.33012	-1.33729	59.2287	26.5602
18.1622	7.3662	595.166	59.0808	44.4758	-7.36131	-14.7771	46.6586	29.7266	7.32552	12.569	1.72151	-13.4423	-43.16	-17.7878	66.1545	-143.623	-4.18565	18.1622	7.3662	595.166	59.0808	44.4758	-7.36131	-14.7771	46.6586	29.7266
-15.2486	41.862	620.586	37.7633	107.369	-21.5761	-27.1863	71.7022	100.879	-41.2342	-3.12001	-1.5577	-3.1983	-55.6589	-27.0571	66.8883	-140.76	-5.86548	-15.2486	41.862	620.586	37.7633	107.369	-21.5761	-27.1863	71.7022	100.879
-38.9443	45.6166	622.565	32.3036	95.3231	-23.773	-36.0197	84.3432	98.1248	-35.3736	-25.1659	39.0869	8.68089	-89.8371	-50.8148	52.3625	-0.0315716	30.3994	-38.9443	45.6166	622.565	32.3036	95.3231	-23.773	-36.0197	84.3432	98.1248
-21.4361	-4.83473	612.154	43.8076	50.999	-18.9429	-37.4068	74.3379	38.8009	13.5983	-37.5698	69.4636	19.3569	-11.1777	-41.3853	23.4918	94.0469	18.0648	-21.4361	-4.83473	612.154	43.8076	50.999	-18.9429	-37.4068	74.3379	38.8009
-34.7264	-76.0959	592.774	-4.60444	10.6854	9.01473	-27.8091	42.8457	34.8788	31.1895	-51.0335	12.5183	38.771	63.3375	-21.4288	-13.9767	57.9544	-8.29907	-34.7264	-76.0959	592.774	-4.60444	10.6854	9.01473	-27.8091	42.8457	34.8788
20.2105	14.5825	543.609	-7.91467	-6.51211	-2.82795	-7.6997	45.9711	11.1832	52.5964	-56.3768	20.918	47.1374	54.5793	-17.707	-49.7394	37.0758	1.15076	20.2105	14.5825	543.609	-7.91467	-6.51211	-2.82795	-7.6997	45.9711	11.1832
25.8753	169.743	499.353	-10.254	-0.201107	-12.7347	17.5921	34.6731	-20.6733	54.125	-44.0203	-0.925173	28.2174	38.2664	-6.319	-73.0767	58.8854	12.4481	25.8753	169.743	499.353	-10.254	-0.201107	-12.7347	17.5921	34.6731	-20.6733
44.6494	112.463	451.018	-38.7385	-3.20943	4.11721	39.1649	17.4642	-45.1843	6.43156	-23.4146	-26.493	22.014	61.4426	13.8931	-76.1023	67.2292	20.6031	44.6494	112.463	451.018	-38.7385	-3.20943	4.11721	39.1649	17.4642	-45.1843
49.7446	48.8129	391.251	-51.3476	-8.42136	-10.1541	44.268	0.23393	-46.3669	-17.7087	2.34783	-52.161	41.5631	73.3263	4.06426	-58.6934	13.333	6.70078	49.7446	48.8129	391.251	-51.3476	-8.42136	-10.1541	44.268	0.23393	-46.3669
69.3537	8.74959	352.336	-55.9939	-6.46486	-18.1066	24.322	-17.1526	-74.284	-19.1895	-5.48207	15.7464	49.0725	79.6094	5.61878	-29.866	-61.4658	8.64679	69.3537	8.74959	352.336	-55.9939	-6.46486	-18.1066	24.322	-17.1526	-74.284
8.32827	-11.4452	327.799	-22.4364	-54.41	15.6733	-14.2635	-25.5802	-76.9631	-69.6407	-36.6384	72.1724	0.43457	96.7983	15.7978	-1.76648	-74.7003	0.588879	8.32827	-11.4452	327.799	-22.4364	-54.41	15.6733	-14.2635	-25.5802	-76.9631
-19.9433	-32.806	246.337	12.7828	-90.5904	26.2028	-51.4387	-24.1747	-63.0497	-100.519	-26.7846	4.69839	-15.1578	102.857	24.5181	17.4991	-70.543	1.26933	-19.9433	-32.806	246.337	12.7828	-90.5904	26.2028	-51.4387	-24.1747	-63.0497
-5.8924	-55.7347	214.136	44.028	-75.3842	17.4192	-66.1808	10.7251	-92.2172	-85.4967	-0.893056	-146.342	-25.1201	30.2584	32.3009	26.9352	-75.7477	5.7873	-5.8924	-55.7347	214.136	44.028	-75.3842	17.4192	-66.1808	10.7251	-92.2172
-39.7942	-51.9367	147.01	32.8061	-32.7651	3.56369	-52.7006	8.68344	-36.0553	-52.6129	0.67257	-194.628	-34.2962	-53.2695	-11.0813	29.471	-83.5587	-5.89565	-39.7942	-51.9367	147.01	32.8061	-32.7651	3.56369	-52.7006	8.68344	-36.0553
-53.7579	-9.65598	50.9743	24.1767	-11.3156	-12.0031	-27.6812	15.764	1.0352	-64.8887	-11.1365	-275.503	-38.0903	-56.0073	-8.80584	26.4148	-46.0623	0.527502	-53.7579	-9.65598	50.9743	24.1767	-11.3156	-12.0031	-27.6812	15.764	1.0352
-61.025	22.6702	52.6702	20.0531	24.1988	-26.9742	-15.729	28.1907	55.4497	-60.3351	-9.2815	-192.529	-41.952	-12.2689	15.4352	18.4619	-15.8058	18.808	-61.025	22.6702	52.6702	20.0531	24.1988	-26.9742	-15.729	28.1907	55.4497
-7.82302	-8.44424	83.1331	65.5985	50.5484	-15.9514	-25.6605	2.50753	127.374	-44.9762	-54.001	-176.528	-28.3712	-13.9688	10.2319	9.03873	-17.1824	13.0103	-7.82302	-8.44424	83.1331	65.5985	50.5484	-15.9514	-25.6605	2.50753	127.374
17.3311	-33.1813	93.7084	87.1849	66.0126	-32.8855	-46.7164	-11.27	48.9268	-7.05448	-23.692	-252.707	3.54518	-23.5033	16.0025	2.12736	13.168	18.0553	17.3311	-33.1813	93.7084	87.1849	66.0126	-32.8855	-46.7164	-11.27	48.9268
37.4248	2.50909	81.1193	70.9029	37.2376	-11.4071	-61.0772	-19.8571	110.427	-8.80639	24.9897	-212.922	7.30487	-32.9464	8.99517	1.13301	54.1672	9.58261	37.4248	2.50909	81.1193	70.9029	37.2376	-11.4071	-61.0772	-19.8571	110.427
54.9288	47.3979	58.0571	-28.9672	39.0159	-2.32101	-54.5535	-30.4638	35.082	-7.77374	25.3259	-113.305	26.3125	-46.414	22.8817	6.63041	80.606	-17.4417	54.9288	47.3979	58.0571	-28.9672	39.0159	-2.32101	-54.5535	-30.4638	35.082
29.7431	55.0955	49.7652	-17.5671	108.377	4.57448	-22.6376	-20.5698	-33.6059	-9.67748	-2.8955	-11.4359	11.6493	-13.4442	18.4424	13.5267	61.9469	-17.1213	29.7431	55.0955	49.7652	-17.5671	108.377	4.57448	-22.6376	-20.5698	-33.6059
6.26471	48.9601	15.8984	-35.9491	-10.127	-10.9605	24.1986	-12.2055	-39.9152	-35.2374	0.177071	55.3824	26.0118	13.6866	21.1711	12.7332	48.5127	-20.0567	6.26471	48.9601	15.8984	-35.9491	-10.127	-10.9605	24.1986	-12.2055	-39.9152
3.82157	47.3771	-57.0698	-54.6945	-128.982	-8.49418	67.734	6.10567	29.3161	-13.2326	-0.908873	107.435	33.9639	-101.128	16.3191	0.447922	45.8772	-7.72706	3.82157	47.3771	-57.0698	-54.6945	-128.982	-8.49418	67.734	6.10567	29.3161
7.30962	58.0336	-55.4899	-52.2466	-155.231	9.16412	94.3749	-3.27628	4.90884	39.4057	28.5759	125.347	31.9892	-172.54	13.7591	-17.0284	51.4592	-10.1759	7.30962	58.0336	-55.4899	-52.2466	-155.231	9.16412	94.3749	-3.27628	4.90884
18.8598	29.3804	48.9954	-42.3909	-86.6615	13.4095	98.6867	3.24323	-22.3102	67.2761	54.1765	186.73	-4.5454	-120.374	15.7271	-30.8624	71.7807	-6.47713	18.8598	29.3804	48.9954	-42.3909	-86.6615	13.4095	98.6867	3.24323	-22.3102
19.2214	9.3434	25.4877	0.457533	-34.7421	0.0932532	81.5482	0.624942	-46.4029	66.5587	69.3737	183.67	-74.2419	-36.2284	2.45544	-36.9977	71.5204	5.16088	19.2214	9.3434	25.4877	0.457533	-34.7421	0.0932532	81.5482	0.624942	-46.4029
28.4105	14.3625	-47.2774	-13.5303	-0.0284547	7.75422	48.5327	2.68101	-40.2468	-4.19083	84.4073	171.655	-71.8251	-17.7011	2.73018	-36.9157	39.1672	-10.0688	28.4105	14.3625	-47.2774	-13.5303	-0.0284547	7.75422	48.5327	2.68101	-40.2468
49.6431	0.144547	-46.2186	-4.41244	10.0801	20.2152	8.47662	16.6126	-33.9778	-34.598	76.4559	149.865	-46.9269	13.3236	-14.4933	-36.7594	10.2823	9.37125	49.6431	0.144547	-46.2186	-4.41244	10.0801	20.2152	8.47662	16.6126	-33.9778
25.6169	-14.6377	-28.0024	38.6944	53.3469	6.67569	-23.7839	-5.6236	-125.092	-9.5244	34.2514	107.546	-2.77586	25.6688	1.60112	-38.3084	13.4404	12.7038	25.6169	-14.6377	-28.0024	38.6944	53.3469	6.67569	-23.7839	-5.6236	-125.092
32.1909	-15.6045	-17.1472	71.1841	120.096	0.175676	-32.4962	-9.90883	49.7908	14.5764	22.3838	30.6859	12.5459	45.9156	19.2918	-32.1932	-29.9242	14.1601	32.1909	-15.6045	-17.1472	71.1841	120.096	0.175676	-32.4962	-9.90883	49.7908
-5.91657	-23.7735	7.58124	29.1419	128.3	18.7746	-17.4747	-9.60911	100.52	22.3437	26.8457	-20.8697	-10.2593	83.947	15.7713	-14.5071	-36.1813	8.88485	-5.91657	-23.7735	7.58124	29.1419	128.3	18.7746	-17.4747	-9.60911	100.52
-37.9628	-25.2599	8.70407	20.5852	90.2966	11.932	3.82555	0.0769121	89.7117	27.5729	29.0816	-40.9234	-28.6403	116.582	26.1981	2.69481	3.28401	19.4858	-37.9628	-25.2599	8.70407	20.5852	90.2966	11.932	3.82555	0.0769121	89.7117
-2.24042	-50.1179	-14.5857	19.5098	14.9602	13.4822	12.3572	15.8427	98.7632	43.7562	50.7952	-51.9528	-4.28804	-10.6866	42.6812	5.05009	1.16229	27.9667	-2.24042	-50.1179	-14.5857	19.5098	14.9602	13.4822	12.3572	15.8427	98.7632
2.55337	-31.7251	-28.0987	-3.28676	-20.5268	-3.94226	1.93514	11.1299	28.1577	40.896	53.5211	-66.8458	-5.31606	-28.2266	2.9441	-9.25857	33.3455	14.2909	2.55337	-31.7251	-28.0987	-3.28676	-20.5268	-3.94226	1.93514	11.1299	28.1577
-10.1815	-9.46361	-55.956	33.7944	-18.9654	-18.7107	-19.798	2.54825	41.5135	37.1544	73.3909	-57.6946	-11.9338	-9.42147	-61.3849	-30.759	79.0207	-5.97191	-10.1815	-9.46361	-55.956	33.7944	-18.9654	-18.7107	-19.798	2.54825	41.5135
-25.7533	-9.89091	-63.7334	80.65	7.35886	-30.5942	-38.7272	-2.69274	44.2759	12.7288	78.4171	-52.3763	1.32154	30.9844	-59.382	-48.1369	89.6985	-10.4813	-25.7533	-9.89091	-63.7334	80.65	7.35886	-30.5942	-38.7272	-2.69274	44.2759
-11.0996	-5.82212	-69.4958	66.6124	49.8698	-12.9774	-45.6632	10.2116	68.3228	13.6521	9.31312	-44.0767	25.0997	47.3102	-39.6667	-55.0394	0.867611	-12.9587	-11.0996	-5.82212	-69.4958	66.6124	49.8698	-12.9774	-45.6632	10.2116	68.3228
2.72443	-8.58755	-91.8319	15.6027	38.8166	38.6869	-38.9824	12.4352	18.0632	14.3425	-10.2865	-54.4512	28.4462	-27.593	-28.9662	-48.9493	-74.5052	-5.29244	2.72443	-8.58755	-91.8319	15.6027	38.8166	38.6869	-38.9824	12.4352	18.0632
2.11288	-42.1187	-110.8	-17.3204	28.9799	54.3374	-20.508	-2.59549	-59.5208	29.9177	-36.793	-69.1611	49.0132	-28.7136	-21.3447	-29.1443	-139.588	2.43345	2.11288	-42.1187	-110.8	-17.3204	28.9799	54.3374	-20.508	-2.59549	-59.5208
-2.09642	-51.8011	-126.629	1.46712	-7.81247	59.2401	5.14784	26.4812	-77.0674	27.4229	-8.1046	-49.4958	51.7258	-46.346	-6.76916	0.961548	-160.511	3.59259	-2.09642	-51.8011	-126.629	1.46712	-7.81247	59.2401	5.14784	26.4812	-77.0674
7.14561	-17.8761	-119.862	3.34135	-24.6645	43.4242	28.7498	4.86352	-84.4299	4.61394	-73.0798	-61.0894	35.1419	-24.5057	-4.22717	32.5443	-44.6165	-8.70416	7.14561	-17.8761	-119.862	3.34135	-24.6645	43.4242	28.7498	4.86352	-84.4299
1.86762	-19.2885	-106.657	-14.1523	-49.7105	36.8221	42.2272	-17.6982	-91.1549	-6.25999	-84.073	-21.4936	9.61529	-7.0169	-1.72283	56.4416	25.3984	-14.7328	1.86762	-19.2885	-106.657	-14.1523	-49.7105	36.8221	42.2272	-17.6982	-91.1549
2.71531	-29.6677	-100.332	6.08047	-68.064	34.8874	43.0898	15.1947	-56.3205	-5.35743	21.4122	-15.2542	-10.8533	-42.5066	-0.215032	69.526	-27.1804	3.88412	2.71531	-29.6677	-100.332	6.08047	-68.064	34.8874	43.0898	15.1947	-56.3205
4.93472	-11.4124	-115.885	15.736	-27.56	26.2661	33.2618	2.06091	-44.8469	7.90369	74.9805	59.394	-21.5201	40.6338	-10.474	73.9654	11.8193	5.08459	4.93472	-11.4124	-115.885	15.736	-27.56	26.2661	33.2618	2.06091	-44.8469
11.9792	64.055	-118.466	-14.3221	-15.7012	30.6085	17.7204	18.863	-19.5693	29.3841	68.773	-8.1498	-30.1914	62.8843	-1.28994	73.3802	23.9836	4.30687	11.9792	64.055	-118.466	-14.3221	-15.7012	30.6085	17.7204	18.863	-19.5693
1.2668	84.3309	-138.232	-52.3647	-101.186	27.6434	2.02828	-21.4241	8.62734	27.8865	11.4306	-44.7387	-17.403	-12.8336	5.52654	70.6658	-5.09063	14.428	1.2668	84.3309	-138.232	-52.3647	-101.186	27.6434	2.02828	-21.4241	8.62734
14.9492	31.7594	-115.636	-23.4693	-141.432	19.1628	-10.3493	-32.1074	9.66801	18.1996	66.0887	40.6449	9.87204	7.91997	25.0296	63.8177	18.635	-11.4228	14.9492	31.7594	-115.636	-23.4693	-141.432	19.1628	-10.3493	-32.1074	9.66801
22.3237	-6.83841	-106.25	-1.46341	-107.54	0.925722	-19.2353	4.944	-6.95669	8.97517	42.2604	47.993	4.00491	56.1829	45.7258	43.5513	34.1885	-8.56614	22.3237	-6.83841	-106.25	-1.46341	-107.54	0.925722	-19.2353	4.944	-6.95669
-34.3246	-42.3279	-48.7442	-15.5227	-89.7811	-10.2894	-24.4012	67.6271	-6.04805	4.60227	-29.9962	-74.1347	29.9092	88.1634	15.443	5.46909	49.0728	-5.80266	-34.3246	-42.3279	-48.7442	-15.5227	-89.7811	-10.2894	-24.4012	67.6271	-6.04805
-56.8831	-43.5689	-14.7652	-6.25545	-30.1537	-17.8024	-23.5433	27.3424	-7.91892	-2.13469	2.53701	-95.3153	-16.4021	86.4049	17.5386	-40.5191	17.6651	6.78998	-56.8831	-43.5689	-14.7652	-6.25545	-30.1537	-17.8024	-23.5433	27.3424	-7.91892
-87.4982	-2.30178	-57.1398	-12.4465	-3.58049	9.89542	-16.6409	19.0083	16.9241	6.04993	3.27486	-79.0854	-20.7418	85.3169	7.23074	-77.7036	10.649	-7.01091	-87.4982	-2.30178	-57.1398	-12.4465	-3.58049	9.89542	-16.6409	19.0083	16.9241
-112.3	14.1364	-73.4113	-32.3406	12.0759	43.034	-5.44761	9.81123	29.4196	17.569	-45.3873	-105.044	12.7324	71.7112	-17.3138	-94.5947	-33.6038	-16.836	-112.3	14.1364	-73.4113	-32.3406	12.0759	43.034	-5.44761	9.81123	29.4196
-67.9877	23.5171	-128.667	-39.9959	42.0955	35.092	6.87531	-3.16192	31.4967	1.00074	-71.4819	-117.787	-4.81864	28.2378	33.8129	-89.185	-34.6583	-8.90552	-67.9877	23.5171	-128.667	-39.9959	42.0955	35.092	6.87531	-3.16192	31.4967
-18.5498	3.2207	-57.0611	-20.5334	53.9364	-2.2722	13.508	-44.9625	12.4898	-5.73619	-78.9609	5.42932	-29.203	32.4678	54.1969	-68.4688	-28.0358	19.6217	-18.5498	3.2207	-57.0611	-20.5334	53.9364	-2.2722	13.508	-44.9625	12.4898
-1.58162	10.9941	-64.6672	13.822	63.4783	-36.5651	6.29876	-54.4511	29.2499	-4.41597	-79.1082	168.751	-21.8278	0.436204	2.84308	-43.3245	-23.487	24.8388	-1.58162	10.9941	-64.6672	13.822	63.4783	-36.5651	6.29876	-54.4511	29.2499
6.25601	14.2583	-71.6286	37.9491	37.1997	-64.095	-16.7591	-39.9376	10.3196	-24.3595	-54.22	170.376	21.2679	18.5504	-51.6434	-21.7139	-25.0171	17.4167	6.25601	14.2583	-71.6286	37.9491	37.1997	-64.095	-16.7591	-39.9376	10.3196
3.18467	24.9859	-167.396	10.8181	75.5632	-44.7747	-48.2288	-67.1925	-3.31462	-31.0225	-79.8308	212.393	10.338	-20.1859	-50.4517	-5.90436	-34.7845	1.81539	3.18467	24.9859	-167.396	10.8181	75.5632	-44.7747	-48.2288	-67.1925	-3.31462
25.1835	37.9733	-230.05	23.0755	95.5168	-21.8496	-77.0415	-53.4882	22.0468	-0.205448	-66.0268	213.966	-23.8802	-63.0021	-34.4998	5.26353	-26.3505	2.30393	25.1835	37.9733	-230.05	23.0755	95.5168	-21.8496	-77.0415	-53.4882	22.0468
21.9491	31.0699	-134.954	30.4317	88.958	-17.5956	-93.5094	-43.5585	-10.1212	4.00951	-58.965	144.128	-61.0819	-66.963	-61.053	11.8415	-27.9264	-14.3908	21.9491	31.0699	-134.954	30.4317	88.958	-17.5956	-93.5094	-43.5585	-10.1212
29.0898	64.4377	-78.0151	-27.692	76.9529	-7.52513	-91.8372	-7.43712	-2.6391	-28.6639	-36.9055	70.6815	-26.5113	-82.2687	-94.2536	13.7462	-42.3584	-6.48233	29.0898	64.4377	-78.0151	-27.692	76.9529	-7.52513	-91.8372	-7.43712	-2.6391
22.1568	78.6171	-21.9175	-51.1556	33.3301	4.79866	-69.6782	11.1711	28.7724	-9.56959	-8.27103	-10.8528	12.6444	-36.5717	-65.6949	10.9507	-9.27443	-4.47535	22.1568	78.6171	-21.9175	-51.1556	33.3301	4.79866	-69.6782	11.1711	28.7724
-13.2617	18.2936	78.7845	-32.6512	13.7865	14.7996	-30.623	16.2855	28.9101	31.825	17.1732	-90.6332	52.1881	-101.625	-23.3281	4.67688	18.7981	-35.4173	-13.2617	18.2936	78.7845	-32.6512	13.7865	14.7996	-30.623	16.2855	28.9101
1.40978	6.45985	109.707	-9.57361	15.0452	-2.83366	16.3966	19.0066	6.1372	32.2664	40.9598	-65.6709	76.4239	-134.456	21.1611	-3.25909	40.8076	-0.729169	1.40978	6.45985	109.707	-9.57361	15.0452	-2.83366	16.3966	19.0066	6.1372
12.4326	18.4386	93.9391	-4.79951	-10.026	-25.3444	58.5998	11.271	3.21912	-1.78333	56.195	-113.829	71.0546	-96.7069	19.7907	-8.63736	48.4953	24.3248	12.4326	18.4386	93.9391	-4.79951	-10.026	-25.3444	58.5998	11.271	3.21912
2.43473	-10.71	-28.8167	26.0879	-42.6569	-41.7538	83.8537	28.5213	14.684	12.5652	75.5204	-226.465	68.0053	-58.7863	40.5278	-9.34562	18.3591	32.0971	2.43473	-10.71	-28.8167	26.0879	-42.6569	-41.7538	83.8537	28.5213	14.684
7.93216	-43.3219	43.298	42.4927	-15.3852	-65.2694	84.8981	19.4188	16.5345	17.3582	109.837	-162.866	61.5767	-34.1476	71.6504	-11.5038	18.5598	35.424	7.93216	-43.3219	43.298	42.4927	-15.3852	-65.2694	84.8981	19.4188	16.5345
16.4324	-61.6325	130.402	-12.7443	-30.9357	-72.7246	61.8927	-22.5321	-69.6581	10.6581	67.5633	13.8257	44.4304	17.2438	109.742	-23.94	23.3845	10.4217	16.4324	-61.6325	130.402	-12.7443	-30.9357	-72.7246	61.8927	-22.5321	-69.6581
-3.19929	-60.5581	-29.0439	-43.559	-68.0687	-61.9145	23.8838	17.234	-36.3865	-19.0912	33.9966	178.262	35.7499	128.97	39.6357	-44.822	14.8838	-2.53635	-3.19929	-60.5581	-29.0439	-43.559	-68.0687	-61.9145	23.8838	17.234	-36.3865
-5.19211	-26.1604	-165.691	-68.8038	-80.746	-65.3704	-13.9139	126.411	-11.5098	-33.2281	53.4876	129.229	13.1973	154.002	11.5672	-62.5282	-15.907	3.43446	-5.19211	-26.1604	-165.691	-68.8038	-80.746	-65.3704	-13.9139	126.411	-11.5098
26.953	-45.1414	-197.988	-62.3142	-78.1134	-37.9685	-38.0296	144.015	21.3448	-42.6986	60.5817	-2.27513	-15.1421	82.6366	-6.41172	-67.6435	-22.8838	6.36545	26.953	-45.1414	-197.988	-62.3142	-78.1134	-37.9685	-38.0296	144.015	21.3448
37.8348	-92.6017	-122.542	-44.902	-28.5249	25.8631	-42.8553	103.489	31.7776	-26.4482	14.946	-45.7409	-48.3788	-23.1404	-10.6608	-58.0392	-2.2681	67.3735	37.8348	-92.6017	-122.542	-44.902	-28.5249	25.8631	-42.8553	103.489	31.7776
61.5145	-37.8982	-45.4602	-40.7317	-16.3803	-48.1197	-28.95	43.0488	-3.6455	-16.6201	6.40618	-142.323	-22.9724	-76.8855	-30.3487	-35.2785	26.1145	-39.2629	61.5145	-37.8982	-45.4602	-40.7317	-16.3803	-48.1197	-28.95	43.0488	-3.6455
6.39171	49.394	67.1096	-27.075	-41.0865	-87.9418	-2.44193	-9.64181	-5.42526	5.90197	23.7683	-115.745	-41.8755	-20.1278	-46.0052	-2.85903	51.7856	-74.9709	6.39171	49.394	67.1096	-27.075	-41.0865	-87.9418	-2.44193	-9.64181	-5.42526
-35.2319	74.9587	171.297	3.34022	-22.4949	-43.219	21.7569	-55.9615	49.9898	5.03883	15.8696	-109.78	-15.9878	55.1445	33.3048	33.0509	45.3848	-91.0228	-35.2319	74.9587	171.297	3.34022	-22.4949	-43.219	21.7569	-55.9615	49.9898
-11.8869	97.882	258.558	-13.9969	17.9576	17.9558	27.2042	-72.1126	-57.1209	0.30299	-19.2382	-183.205	14.0746	-0.450028	27.7982	65.5492	66.5037	-10.1012	-11.8869	97.882	258.558	-13.9969	17.9576	17.9558	27.2042	-72.1126	-57.1209
-56.9033	53.4448	242.434	-67.4356	32.3312	59.4241	11.1038	-68.4286	-83.0013	18.2469	-34.464	-171.044	-57.6366	-82.7233	82.5304	89.047	46.1506	1.40025	-56.9033	53.4448	242.434	-67.4356	32.3312	59.4241	11.1038	-68.4286	-83.0013
-45.3187	-11.8943	202.271	-73.9208	17.6954	82.7104	-14.1877	-63.3528	-50.2922	6.32321	-5.67043	-187.49	-104.598	-54.0939	61.061	101.167	19.3176	5.64102	-45.3187	-11.8943	202.271	-73.9208	17.6954	82.7104	-14.1877	-63.3528	-50.2922
-18.7406	-64.4974	181.845	-56.539	21.8942	104.055	-31.036	-43.7976	-10.1283	-19.2909	26.7254	-179.04	-82.0418	-11.5536	-6.38691	101.442	43.4559	19.5809	-18.7406	-64.4974	181.845	-56.539	21.8942	104.055	-31.036	-43.7976	-10.1283
13.5016	-76.8987	189.882	-29.3156	31.7565	89.8371	-29.469	-15.1766	15.262	-22.5981	42.3664	-149.334	-37.0317	65.3092	-42.3173	91.3456	-32.5584	42.1167	13.5016	-76.8987	189.882	-29.3156	31.7565	89.8371	-29.469	-15.1766	15.262
-6.96364	-93.3763	197.364	-6.48252	61.4133	67.8116	-15.9711	-14.4481	49.515	10.7701	13.8761	-94.182	12.2003	89.0685	-70.4653	76.5418	-119.171	31.7438	-6.96364	-93.3763	197.364	-6.48252	61.4133	67.8116	-15.9711	-14.4481	49.515
9.68451	-60.8982	190.086	3.96894	47.4778	51.5826	-9.35511	3.3709	72.0405	32.1213	-15.2489	-148.415	60.7966	65.9881	-30.0711	64.1215	-73.6718	2.17953	9.68451	-60.8982	190.086	3.96894	47.4778	51.5826	-9.35511	3.3709	72.0405
-15.9462	-32.2726	207.602	-4.45261	93.932	46.5246	-22.1448	17.1865	14.3144	31.9291	-16.879	-132.302	95.8858	53.1138	-9.36293	54.5257	-20.2608	3.13482	-15.9462	-32.2726	207.602	-4.45261	93.932	46.5246	-22.1448	17.1865	14.3144
-66.1856	-22.348	134.93	-32.3926	22.0952	24.7516	-50.2532	10.2758	-9.84328	19.6077	-1.68895	-53.9962	82.4471	53.1409	-6.41045	43.1817	7.50037	25.0029	-66.1856	-22.348	134.93	-32.3926	22.0952	24.7516	-50.2532	10.2758	-9.84328
-3.82164	-3.52532	114.188	-33.4672	-72.1489	9.33771	-77.8695	26.2315	20.6971	2.67951	9.86124	20.2069	88.9619	74.51	16.6743	25.9465	-2.21861	19.9545	-3.82164	-3.52532	114.188	-33.4672	-72.1489	9.33771	-77.8695	26.2315	20.6971
38.5258	-0.569978	127.446	-12.9032	-89.2496	-23.3168	-87.9932	34.8751	6.53998	-12.2155	8.22505	6.22067	61.8723	80.6368	-7.51876	2.67029	11.0857	4.13837	38.5258	-0.569978	127.446	-12.9032	-89.2496	-23.3168	-87.9932	34.8751	6.53998
43.1695	32.659	-37.1121	22.2368	-51.9131	-32.2972	-72.5662	43.1862	76.5107	-38.5374	6.38999	-14.9723	-18.6771	50.0969	-18.5543	-21.6431	29.456	19.4053	43.1695	32.659	-37.1121	22.2368	-51.9131	-32.2972	-72.5662	43.1862	76.5107
41.5442	38.4532	-132.15	44.3429	-9.81142	-31.0672	-39.5159	42.3995	32.268	-30.619	12.2068	-33.1598	-22.6084	6.06326	20.0293	-41.9293	-10.4259	20.2378	41.5442	38.4532	-132.15	44.3429	-9.81142	-31.0672	-39.5159	42.3995	32.268
4.87456	5.73172	-128.835	36.9799	37.5425	-39.3114	-8.23806	50.0575	-57.1631	-42.7857	21.1124	22.3931	-2.10147	-7.90336	1.99384	-56.51	-51.6767	-5.63688	4.87456	5.73172	-128.835	36.9799	37.5425	-39.3114	-8.23806	50.0575	-57.1631
-31.2116	23.3133	-105.553	26.9298	60.3732	-28.7102	9.03452	50.8117	-3.43621	-30.7976	-20.0962	57.2504	-11.6308	-43.3844	-10.413	-63.6239	-60.3393	-17.9918	-31.2116	23.3133	-105.553	26.9298	60.3732	-28.7102	9.03452	50.8117	-3.43621
-66.1796	47.0381	-71.4831	37.5456	71.0451	-19.817	19.8399	35.191	8.93732	-10.7157	-40.0819	76.6497	-60.9017	-89.0903	-18.9568	-60.3387	-37.4239	-5.20717	-66.1796	47.0381	-71.4831	37.5456	71.0451	-19.817	19.8399	35.191	8.93732
-16.3376	79.8588	-66.9339	28.534	81.9439	-25.5072	35.3585	36.2516	26.7265	-5.97438	-47.286	65.1833	-39.5572	2.42909	4.94074	-47.6708	-28.3418	-0.878936	-16.3376	79.8588	-66.9339	28.534	81.9439	-25.5072	35.3585	36.2516	26.7265
41.7902	-3.5854	-38.2806	23.4785	81.2142	-13.4991	50.4577	31.1567	55.149	7.2276	-39.5564	25.4832	6.34897	-3.43759	20.7323	-30.3223	-31.4574	17.5102	41.7902	-3.5854	-38.2806	23.4785	81.2142	-13.4991	50.4577	31.1567	55.149
35.2154	-89.2687	106.641	7.68201	33.607	-22.8379	48.054	7.22351	6.5714	-7.45872	-17.536	61.6115	-12.3228	-102.169	15.0708	-11.0437	-33.4149	3.66601	35.2154	-89.2687	106.641	7.68201	33.607	-22.8379	48.054	7.22351	6.5714
46.7053	-92.9724	95.0845	30.4304	6.6033	-34.1839	17.5595	-28.8979	12.5595	-2.30657	21.9539	181.472	6.32513	-97.1914	12.7684	7.04439	-26.0585	8.12514	46.7053	-92.9724	95.0845	30.4304	6.6033	-34.1839	17.5595	-28.8979	12.5595
52.166	-76.2717	58.8945	14.2734	4.41377	20.8047	-31.3879	-15.2375	-41.2947	-12.5216	20.3077	71.2949	51.5762	-28.0531	58.5656	18.7169	-6.31815	4.50305	52.166	-76.2717	58.8945	14.2734	4.41377	20.8047	-31.3879	-15.2375	-41.2947
28.5383	-1.28727	16.9777	28.0068	-19.0302	53.8433	-75.3556	-37.3865	-49.0967	-21.1334	6.83385	7.63487	56.0731	-19.879	57.5807	20.6314	0.508625	23.2157	28.5383	-1.28727	16.9777	28.0068	-19.0302	53.8433	-75.3556	-37.3865	-49.0967
-3.94859	38.918	12.8232	32.2431	-70.0301	24.6563	-95.5458	0.576114	-53.1203	-21.6569	-52.3058	-14.382	20.8045	-22.489	-23.9418	12.977	51.2827	-80.2925	-3.94859	38.918	12.8232	32.2431	-70.0301	24.6563	-95.5458	0.576114	-53.1203
-13.9053	-12.281	31.691	21.8191	-80.3678	22.547	-85.6521	31.22	-49.9881	-7.47097	-63.094	-56.8583	-23.6309	-10.4358	-62.7253	-1.61834	110.476	-79.9046	-13.9053	-12.281	31.691	21.8191	-80.3678	22.547	-85.6521	31.22	-49.9881
-35.8155	-5.67091	40.7968	15.971	-82.1153	-25.2086	-49.4113	61.156	-39.7111	-5.58594	-64.2774	-34.4209	0.774103	-5.36054	-59.5849	-19.1515	102.255	-98.6188	-35.8155	-5.67091	40.7968	15.971	-82.1153	-25.2086	-49.4113	61.156	-39.7111
-36.415	-13.4168	4.22467	21.3377	-64.8949	-16.7448	-2.14016	40.1064	-19.0202	-21.2271	-13.4843	-57.9424	0.967619	15.2502	-44.814	-34.1302	59.0261	-20.38	-36.415	-13.4168	4.22467	21.3377	-64.8949	-16.7448	-2.14016	40.1064	-19.0202
-32.4967	-32.3834	-30.8341	6.84475	-58.0724	41.015	34.0078	75.4772	24.1978	-14.4243	-1.72099	-30.504	-33.8034	34.0696	-17.0074	-41.6749	15.865	35.5224	-32.4967	-32.3834	-30.8341	6.84475	-58.0724	41.015	34.0078	75.4772	24.1978
-2.12875	-8.41305	-41.0942	-6.00594	-45.6447	56.4617	46.513	23.2008	54.7979	0.589056	4.01647	8.3535	-53.9496	52.3006	46.0039	-41.2536	15.6281	28.634	-2.12875	-8.41305	-41.0942	-6.00594	-45.6447	56.4617	46.513	23.2008	54.7979
5.8218	7.69971	-28.3167	1.54361	-8.0674	26.1256	37.7835	-9.49723	43.6477	8.39	10.3808	-134.572	-19.484	76.0795	34.8705	-34.609	9.89874	71.3369	5.8218	7.69971	-28.3167	1.54361	-8.0674	26.1256	37.7835	-9.49723	43.6477
21.4124	43.0955	-20.651	24.2097	23.9206	-11.1419	20.6338	-88.5781	25.9661	1.03103	-5.31657	-112.676	-22.2591	48.8097	47.1556	-23.3141	-13.3603	20.6127	21.4124	43.0955	-20.651	24.2097	23.9206	-11.1419	20.6338	-88.5781	25.9661
6.25753	64.8838	-30.7323	44.5291	25.7033	-52.5471	8.58288	-101.853	9.49599	3.16474	-35.2444	-70.1431	-74.772	22.8005	68.4638	-7.70372	29.9188	2.75468	6.25753	64.8838	-30.7323	44.5291	25.7033	-52.5471	8.58288	-101.853	9.49599
26.5462	57.3876	-42.664	13.7926	14.9552	-48.7768	6.24903	-100.638	8.37765	1.08543	-45.5732	-77.0341	-96.302	48.3912	-22.7617	11.4912	59.5071	15.7193	26.5462	57.3876	-42.664	13.7926	14.9552	-48.7768	6.24903	-100.638	8.37765
44.8037	52.1481	-42.5659	-22.6069	-2.59312	-14.7315	9.66592	-47.2336	4.15869	5.7379	-13.5577	-45.6598	-62.5935	63.0719	-56.0972	28.1206	35.9085	60.1569	44.8037	52.1481	-42.5659	-22.6069	-2.59312	-14.7315	9.66592	-47.2336	4.15869
38.7813	31.4196	-27.7278	-8.90975	3.3453	-12.676	12.5412	-59.388	13.8493	7.64662	3.48449	-7.13781	18.015	-41.4969	-22.0681	32.177	0.411567	68.0814	38.7813	31.4196	-27.7278	-8.90975	3.3453	-12.676	12.5412	-59.388	13.8493
35.3857	22.2165	-36.7088	-7.74356	29.0219	-16.5507	10.2511	-76.9337	45.6375	-0.650876	4.61902	-12.0661	46.4264	-88.7479	11.2063	21.4639	-35.6377	74.403	35.3857	22.2165	-36.7088	-7.74356	29.0219	-16.5507	10.2511	-76.9337	45.6375
11.5945	41.6348	-60.6945	7.53109	16.7732	-59.7233	1.97862	-51.2898	24.1379	13.1742	-24.8263	-11.378	9.38879	-43.1707	17.0136	3.76795	-55.4138	36.7498	11.5945	41.6348	-60.6945	7.53109	16.7732	-59.7233	1.97862	-51.2898	24.1379
-48.6921	21.1481	-50.7539	39.7109	-35.9343	-26.6483	-9.62198	-32.6061	-13.1938	16.0018	-0.489219	54.3154	-56.4763	-27.9992	7.7886	-10.3244	-60.2835	8.48992	-48.6921	21.1481	-50.7539	39.7109	-35.9343	-26.6483	-9.62198	-32.6061	-13.1938
-41.1272	15.7444	-37.2047	21.8022	-56.3738	12.2265	-19.3464	3.30092	-12.8226	1.2205	-2.96713	123.272	-69.8781	-25.0126	32.7407	-12.4738	-11.7511	-24.5405	-41.1272	15.7444	-37.2047	21.8022	-56.3738	12.2265	-19.3464	3.30092	-12.8226
-43.4033	-13.548	-80.9018	12.7202	-14.0121	61.1013	-21.9229	46.4732	-7.11729	-18.8484	23.0879	17.1269	-78.5985	-5.85902	8.37071	-0.150965	-17.7853	-38.7399	-43.4033	-13.548	-80.9018	12.7202	-14.0121	61.1013	-21.9229	46.4732	-7.11729
-33.0079	-42.4071	-126.241	25.1415	-11.5202	69.3229	-17.1867	35.591	2.74184	-4.92937	-16.7701	-10.5563	-64.6258	7.85414	-7.19386	16.2638	-18.3803	-20.8135	-33.0079	-42.4071	-126.241	25.1415	-11.5202	69.3229	-17.1867	35.591	2.74184
14.326	-66.778	-81.8723	46.5653	-12.5772	65.2167	-9.07687	34.4382	-15.1924	9.38367	-46.7097	-45.9506	-62.8018	-25.951	-16.5328	22.8401	1.43383	-18.4841	14.326	-66.778	-81.8723	46.5653	-12.5772	65.2167	-9.07687	34.4382	-15.1924
13.5946	5.97643	-81.0639	53.443	3.76197	58.7143	-3.33889	34.3995	-19.5788	17.6305	-65.594	-173.081	-55.4516	-57.1866	23.8886	16.9477	10.2982	-14.014	13.5946	5.97643	-81.0639	53.443	3.76197	58.7143	-3.33889	34.3995	-19.5788
31.2037	-9.10165	-51.1993	77.1118	28.1697	70.0621	-3.06241	27.7088	-40.2279	14.4122	-44.0326	-175.926	-21.0772	-105.018	9.77812	4.459	48.7906	-14.829	31.2037	-9.10165	-51.1993	77.1118	28.1697	70.0621	-3.06241	27.7088	-40.2279
12.0979	-15.2118	-14.1843	64.4972	67.0782	58.9461	-6.03051	11.9075	-30.3169	19.6592	-5.4801	-44.8661	50.2888	-42.0258	-24.8812	-9.04605	45.2801	-24.8025	12.0979	-15.2118	-14.1843	64.4972	67.0782	58.9461	-6.03051	11.9075	-30.3169
33.0517	-40.337	22.0134	16.4085	92.3682	47.7336	-7.4905	16.7176	-30.8535	5.80358	21.0525	80.1327	85.5778	-6.03447	-14.7949	-18.548	-5.16607	-62.2446	33.0517	-40.337	22.0134	16.4085	92.3682	47.7336	-7.4905	16.7176	-30.8535
52.1025	-65.7781	28.9712	-1.41749	84.3065	42.1106	-4.76147	14.733	-13.6089	-5.85708	21.1557	59.3651	82.1044	-4.59505	-42.1432	-17.9716	-52.2843	3.7096	52.1025	-65.7781	28.9712	-1.41749	84.3065	42.1106	-4.76147	14.733	-13.6089
21.1716	-48.407	4.35595	-1.89501	63.651	22.0926	1.11114	26.0633	5.74217	21.9047	70.2243	192.079	108.984	-1.72185	-43.0305	-5.61476	-55.5603	-15.4946	21.1716	-48.407	4.35595	-1.89501	63.651	22.0926	1.11114	26.0633	5.74217
7.67659	-23.4067	-0.231161	4.07518	16.377	-2.95984	6.37611	20.1749	-51.9146	-4.59685	29.7838	241.316	88.8371	51.3463	-46.1927	10.7438	-45.6972	-43.8084	7.67659	-23.4067	-0.231161	4.07518	16.377	-2.95984	6.37611	20.1749	-51.9146
18.982	-19.9975	21.3134	4.86232	-5.63403	-26.6681	9.23816	6.03134	-30.5051	-18.8142	-4.49413	100.515	132.688	116.713	-70.0384	20.0135	-37.7327	-36.0812	18.982	-19.9975	21.3134	4.86232	-5.63403	-26.6681	9.23816	6.03134	-30.5051
-3.80122	3.90817	10.268	-8.93097	-0.385909	-51.7914	12.4876	47.0764	-16.9917	-0.0985746	39.4714	-13.2937	101.533	155.936	-43.2221	19.208	-31.277	-11.5205	-3.80122	3.90817	10.268	-8.93097	-0.385909	-51.7914	12.4876	47.0764	-16.9917
-52.1488	4.04979	29.1563	-6.58515	5.16483	-61.5184	18.1404	26.8233	-16.0195	19.0759	21.2484	-82.7995	29.8004	138.529	-32.4629	12.5166	-44.1346	3.31285	-52.1488	4.04979	29.1563	-6.58515	5.16483	-61.5184	18.1404	26.8233	-16.0195
-53.4917	12.4788	63.7538	-17.0875	2.79331	-84.0605	23.7174	0.435658	-8.96474	22.6807	-8.38868	-64.4579	-16.1421	97.9017	141.955	5.65106	-58.7446	2.6955	-53.4917	12.4788	63.7538	-17.0875	2.79331	-84.0605	23.7174	0.435658	-8.96474
-20.1517	16.4981	17.6361	12.6204	26.4875	-58.99	24.2765	-37.7776	-7.1544	37.6995	-19.0967	-91.3364	-67.9078	56.8793	249.736	1.84714	-35.7456	-1.60248	-20.1517	16.4981	17.6361	12.6204	26.4875	-58.99	24.2765	-37.7776	-7.1544
-29.2042	106.71	18.8943	-6.73422	33.8051	-14.7328	15.4479	-56.856	16.9003	12.0121	-6.34847	-109.23	-73.9515	44.5333	56.4986	2.38205	-1.71516	-14.5602	-29.2042	106.71	18.8943	-6.73422	33.8051	-14.7328	15.4479	-56.856	16.9003
-6.73517	105.049	27.6201	-33.5821	49.1492	-4.97453	-3.14776	-28.4307	7.14642	25.4695	17.2637	-45.2388	-76.1738	39.6239	-134.363	8.09809	47.3248	-11.3167	-6.73517	105.049	27.6201	-33.5821	49.1492	-4.97453	-3.14776	-28.4307	7.14642
-6.09688	24.7449	40.5244	-27.6443	41.3378	16.7521	-26.8422	-4.75786	9.50679	10.3816	16.3738	-127.876	-84.0846	-18.7977	-170.551	17.553	64.9035	1.32078	-6.09688	24.7449	40.5244	-27.6443	41.3378	16.7521	-26.8422	-4.75786	9.50679
-15.3106	-59.5899	-41.8202	11.8424	10.3599	-2.77706	-50.1478	19.8942	14.7868	-7.02538	-8.83685	-179.374	-56.9853	-130.232	-142.961	26.4365	55.7576	-2.01493	-15.3106	-59.5899	-41.8202	11.8424	10.3599	-2.77706	-50.1478	19.8942	14.7868
-8.6554	-75.1974	-134.741	13.4622	-11.6728	-21.1059	-66.991	0.249557	3.0192	3.37471	-24.3783	-7.10358	-20.2834	-134.394	-47.3757	29.2803	66.049	25.0567	-8.6554	-75.1974	-134.741	13.4622	-11.6728	-21.1059	-66.991	0.249557	3.0192
36.5129	-72.2166	-153.524	6.05537	0.0105834	-36.3943	-70.9912	8.26767	-2.58522	1.47312	-0.00396181	-43.0604	50.614	-88.5576	133.903	23.0519	57.6723	22.192	36.5129	-72.2166	-153.524	6.05537	0.0105834	-36.3943	-70.9912	8.26767	-2.58522
9.94801	-52.5341	-106.768	6.8123	-11.5296	-29.2836	-60.9778	-25.0476	-13.6267	2.89658	1.24875	-37.3847	90.4892	-25.4328	156.691	9.6187	29.8106	13.6927	9.94801	-52.5341	-106.768	6.8123	-11.5296	-29.2836	-60.9778	-25.0476	-13.6267
-10.5095	-22.6544	-52.0978	12.1664	-50.4699	-8.59469	-41.2384	-42.3355	-13.8434	0.76466	12.7661	-34.2771	92.0051	-19.6804	120.222	-3.91182	-13.5509	5.63948	-10.5095	-22.6544	-52.0978	12.1664	-50.4699	-8.59469	-41.2384	-42.3355	-13.8434
10.8994	2.9221	-49.536	-9.1084	-113.825	-12.0418	-17.144	-54.5833	-30.7436	9.52783	21.1741	-54.9276	163.481	-26.9611	2.77393	-10.2931	32.9268	12.6585	10.8994	2.9221	-49.536	-9.1084	-113.825	-12.0418	-17.144	-54.5833	-30.7436
13.4673	6.9259	-9.38097	-10.448	-113.629	7.61872	7.21627	-48.8167	-21.5126	-6.82549	35.2595	-20.0252	189.895	-20.3743	-25.3268	-8.25677	18.4565	15.0572	13.4673	6.9259	-9.38097	-10.448	-113.629	7.61872	7.21627	-48.8167	-21.5126
4.61438	47.1542	10.8267	-25.8723	-96.3282	15.7349	28.5804	-24.5539	-4.66672	-9.50895	39.3424	-77.8875	175.998	-17.0781	46.1483	-0.806215	17.3525	9.53949	4.61438	47.1542	10.8267	-25.8723	-96.3282	15.7349	28.5804	-24.5539	-4.66672
1.42598	83.807	32.1069	-22.6197	-43.5913	21.2528	44.8576	10.685	12.2008	0.190364	15.5346	-118.991	101.291	-16.2594	58.1365	12.3311	3.06595	9.36996	1.42598	83.807	32.1069	-22.6197	-43.5913	21.2528	44.8576	10.685	12.2008
7.86336	42.0183	46.2235	-26.0494	-2.23328	0.491359	52.3084	13.1641	-20.6077	20.4503	26.8127	-145.659	47.0908	-13.8169	-18.5948	32.1009	-18.5116	-0.0672979	7.86336	42.0183	46.2235	-26.0494	-2.23328	0.491359	52.3084	13.1641	-20.6077
1.09305	7.24619	127.372	-38.4613	-3.66075	-5.04127	46.8786	0.175897	26.2653	14.0795	18.1077	-118.505	42.745	-21.4758	-31.1652	51.6111	-20.4741	7.98228	1.09305	7.24619	127.372	-38.4613	-3.66075	-5.04127	46.8786	0.175897	26.2653
12.5971	-19.4168	155.012	-35.5999	-7.65509	-12.007	29.5418	0.331204	69.2204	80.1759	54.713	-31.9328	29.1538	2.82672	19.3501	58.6515	-35.7466	-5.91136	12.5971	-19.4168	155.012	-35.5999	-7.65509	-12.007	29.5418	0.331204	69.2204
27.0497	-6.3173	91.3932	-7.51282	27.2343	9.48398	7.95945	1.18424	57.8838	13.9614	81.7977	26.4908	-29.2491	13.6433	54.3229	48.2243	-24.4694	2.82558	27.0497	-6.3173	91.3932	-7.51282	27.2343	9.48398	7.95945	1.18424	57.8838
15.6242	8.25479	46.9144	15.9301	14.263	5.26243	-8.86598	-23.2874	27.4699	-24.5394	39.2749	-33.0708	-77.9415	-1.01006	15.9095	25.5955	-30.4944	22.1091	15.6242	8.25479	46.9144	15.9301	14.263	5.26243	-8.86598	-23.2874	27.4699
-48.7362	28.7589	56.2296	98.6233	12.8023	5.41389	-17.0465	-23.9525	26.1135	-31.5418	-12.8908	-85.0978	-77.9301	14.7972	32.4908	-0.618442	-15.5575	15.2624	-48.7362	28.7589	56.2296	98.6233	12.8023	5.41389	-17.0465	-23.9525	26.1135
-30.6854	54.1103	6.20826	37.1207	28.6377	10.2374	-19.9607	-20.4439	54.0071	-7.19817	-27.8419	-87.246	-78.9847	-32.5348	4.98432	-23.5869	10.2392	24.0563	-30.6854	54.1103	6.20826	37.1207	28.6377	10.2374	-19.9607	-20.4439	54.0071
-40.8599	28.4244	-56.1591	-73.2366	81.0288	-3.26816	-24.0726	-29.6666	5.96592	-7.33577	16.8779	45.0789	-60.3048	-73.8367	9.86589	-37.4109	12.5549	-10.547	-40.8599	28.4244	-56.1591	-73.2366	81.0288	-3.26816	-24.0726	-29.6666	5.96592
-50.649	23.7626	38.4643	-85.0326	19.5405	3.72024	-31.9782	0.647758	-12.2968	8.79302	63.6222	95.1372	-52.0638	-52.7335	23.2689	-37.9294	18.1024	-16.1505	-50.649	23.7626	38.4643	-85.0326	19.5405	3.72024	-31.9782	0.647758	-12.2968
-22.6043	-1.73452	81.441	-73.1187	-43.3271	11.5659	-38.5439	-5.49066	-36.6102	4.38379	31.9296	37.6336	-1.00591	-8.4808	-6.47275	-25.7374	10.5315	-22.7785	-22.6043	-1.73452	81.441	-73.1187	-43.3271	11.5659	-38.5439	-5.49066	-36.6102
-7.89988	-34.0679	-77.2242	-43.5245	-26.7529	15.6635	-37.7074	12.2969	3.97503	30.033	-14.1261	63.9142	4.3064	29.3292	12.5584	-8.10527	1.44063	-12.2647	-7.89988	-34.0679	-77.2242	-43.5245	-26.7529	15.6635	-37.7074	12.2969	3.97503
-5.14872	-47.4099	-180.283	-10.3407	-28.0443	4.07645	-29.7976	22.3243	6.77058	18.8217	-39.5562	45.9006	-57.595	34.7993	-46.1916	5.86258	-9.32341	-5.02472	-5.14872	-47.4099	-180.283	-10.3407	-28.0443	4.07645	-29.7976	22.3243	6.77058
-5.81391	-17.7407	-184.671	-0.468391	1.3418	21.3599	-19.6582	37.9206	-8.94991	29.2237	-69.6832	-14.8764	-69.3292	48.503	-162.198	13.5408	-6.28793	16.2162	-5.81391	-17.7407	-184.671	-0.468391	1.3418	21.3599	-19.6582	37.9206	-8.94991
14.2074	8.03111	-218.036	5.57327	24.7777	35.0493	-11.912	-3.13687	-35.0438	23.5662	-45.3881	-45.2106	-77.2108	80.3719	-170.352	18.1632	-11.4672	19.3208	14.2074	8.03111	-218.036	5.57327	24.7777	35.0493	-11.912	-3.13687	-35.0438
36.9374	8.99181	-171.902	22.4901	26.8537	26.2123	-10.2343	-51.0897	11.157	2.67634	-7.5006	-40.3248	-38.0809	83.2863	-187.245	22.0685	-28.9475	23.9482	36.9374	8.99181	-171.902	22.4901	26.8537	26.2123	-10.2343	-51.0897	11.157
23.2295	19.5262	39.2334	30.392	73.0311	30.7671	-13.5926	-41.7428	-2.86714	5.95887	15.4444	-94.1716	9.35349	53.42	-127.286	24.593	7.7931	3.54514	23.2295	19.5262	39.2334	30.392	73.0311	30.7671	-13.5926	-41.7428	-2.86714
-11.3212	64.915	79.1549	56.5002	96.9285	28.7119	-14.7389	-12.2195	-33.6352	-23.7415	31.8115	-16.5448	7.11379	51.0606	-28.731	22.9209	40.9318	51.7448	-11.3212	64.915	79.1549	56.5002	96.9285	28.7119	-14.7389	-12.2195	-33.6352
-24.8411	87.9998	-185.732	35.1334	35.6142	25.3264	-7.21434	44.3482	-9.19311	-18.7999	37.1864	-43.6955	-49.6169	53.7249	8.86736	15.9192	9.14437	37.0266	-24.8411	87.9998	-185.732	35.1334	35.6142	25.3264	-7.21434	44.3482	-9.19311
-21.8322	53.1956	-192.29	18.5807	-44.849	31.6652	6.29811	86.0128	-7.94574	-13.2671	47.5551	-82.6681	-7.57577	17.0087	-4.45087	6.49039	27.6544	2.46667	-21.8322	53.1956	-192.29	18.5807	-44.849	31.6652	6.29811	86.0128	-7.94574
-18.4351	72.0756	-94.6597	27.8809	-38.5041	13.9213	14.5315	100.46	-14.1602	26.5375	43.4674	-8.90627	15.6877	27.1485	86.7307	-1.04272	32.9926	-33.2478	-18.4351	72.0756	-94.6597	27.8809	-38.5041	13.9213	14.5315	100.46	-14.1602
1.30879	13.4932	-68.5718	22.228	0.769852	-11.5968	9.39452	135.104	9.61988	29.141	31.5578	98.5277	-3.3958	32.6076	183.062	-5.45925	7.60365	-39.5241	1.30879	13.4932	-68.5718	22.228	0.769852	-11.5968	9.39452	135.104	9.61988
70.326	-31.305	-67.2507	0.761385	34.927	-23.073	-2.75663	69.2015	30.4878	4.78158	21.6925	60.0235	-31.5271	15.7483	72.064	-7.63687	17.2355	-32.5137	70.326	-31.305	-67.2507	0.761385	34.927	-23.073	-2.75663	69.2015	30.4878
42.8214	-11.5859	-1.51594	-28.0421	10.6909	-47.5497	-8.74312	-16.1931	30.7637	31	4.75686	1.99864	-38.2816	-2.23979	22.3232	-8.09329	-11.6749	-20.8428	42.8214	-11.5859	-1.51594	-28.0421	10.6909	-47.5497	-8.74312	-16.1931	30.7637
6.65039	-65.396	14.7603	-34.1947	-2.95855	-33.975	-7.02567	-94.7664	27.9343	24.7463	-35.2518	14.9107	-39.6774	2.45002	17.0102	-6.28656	-15.9946	2.00733	6.65039	-65.396	14.7603	-34.1947	-2.95855	-33.975	-7.02567	-94.7664	27.9343
-6.64633	-60.2091	-3.54689	-22.7612	20.0476	-26.0855	-8.64829	-74.9145	20.6098	-4.5296	-51.2307	12.6933	-55.9771	-14.1739	9.36153	-0.873763	-33.0115	-6.07367	-6.64633	-60.2091	-3.54689	-22.7612	20.0476	-26.0855	-8.64829	-74.9145	20.6098
13.4091	-25.4731	53.9094	-28.1281	-6.73069	-23.4236	-22.1251	-61.2987	-7.72191	-16.5009	-55.5038	28.8537	-39.9431	-49.7632	31.0476	6.65084	-6.35289	3.41513	13.4091	-25.4731	53.9094	-28.1281	-6.73069	-23.4236	-22.1251	-61.2987	-7.72191
12.2121	-58.9965	127.181	-17.7942	-26.5461	-28.0499	-45.1904	-76.5686	26.2972	-41.6092	-75.8915	34.0549	-9.82628	-18.926	90.7176	12.2527	4.03197	17.6487	12.2121	-58.9965	127.181	-17.7942	-26.5461	-28.0499	-45.1904	-76.5686	26.2972
33.2993	-55.293	185.372	-9.71746	27.1079	-17.3242	-67.9184	-109.659	14.7695	-74.0155	-58.0511	-40.6623	28.3763	-0.0928585	99.0578	13.3266	-6.84567	10.4755	33.2993	-55.293	185.372	-9.71746	27.1079	-17.3242	-67.9184	-109.659	14.7695
37.8348	-10.9793	288.792	-25.7293	52.0416	-22.2876	-79.5426	-115.427	-11.1053	-81.1783	1.45975	-97.0498	58.4364	-72.6486	18.6096	9.55836	-8.25217	5.84982	37.8348	-10.9793	288.792	-25.7293	52.0416	-22.2876	-79.5426	-115.427	-11.1053
7.06015	49.3473	197.272	-13.7706	6.52974	-13.9955	-73.4732	-63.777	-39.487	-42.2471	6.04737	-80.6073	41.0555	-135.465	-9.03113	1.3632	-0.82002	7.75477	7.06015	49.3473	197.272	-13.7706	6.52974	-13.9955	-73.4732	-63.777	-39.487
5.35065	38.0039	74.7203	-25.8633	-13.5274	-8.40902	-49.0015	-8.25896	-42.4824	-12.7116	-49.8524	-58.5519	40.8718	-142.708	-16.7063	-10.151	-4.88916	16.8004	5.35065	38.0039	74.7203	-25.8633	-13.5274	-8.40902	-49.0015	-8.25896	-42.4824
-52.4072	53.6102	42.454	-4.09101	-4.1975	-4.14061	-9.86795	23.2524	-62.0204	-4.27385	-109.226	-85.4498	12.4703	-147.643	9.44773	-21.2511	2.56707	3.01683	-52.4072	53.6102	42.454	-4.09101	-4.1975	-4.14061	-9.86795	23.2524	-62.0204
-30.7561	10.6089	24.0471	21.0796	30.8942	-2.13905	34.0728	38.4337	22.6066	-20.4284	-110.022	-127.076	-5.43052	-99.0554	15.5904	-27.7065	-6.62295	4.32063	-30.7561	10.6089	24.0471	21.0796	30.8942	-2.13905	34.0728	38.4337	22.6066
-47.4939	7.14209	38.5472	6.93802	-6.86257	4.20403	66.9501	15.2376	-12.9401	4.77809	-125.834	-114.226	1.97769	6.46355	-86.6985	-30.9587	-49.6507	-9.90513	-47.4939	7.14209	38.5472	6.93802	-6.86257	4.20403	66.9501	15.2376	-12.9401
-17.4755	18.4944	-1.69669	-1.5766	-34.6219	11.8215	75.4372	13.3653	-13.4422	-3.7527	-65.2507	-100.918	-0.159834	-18.0145	-96.3363	-35.439	2.82719	0.215837	-17.4755	18.4944	-1.69669	-1.5766	-34.6219	11.8215	75.4372	13.3653	-13.4422
27.2512	-17.2826	-45.0708	21.0605	-17.6306	25.5708	57.6351	28.8748	-3.72799	-7.34951	-10.8302	-55.911	-43.1255	-51.5804	-60.3261	-41.32	29.9432	-24.0183	27.2512	-17.2826	-45.0708	21.0605	-17.6306	25.5708	57.6351	28.8748	-3.72799
17.1288	-38.5382	-13.1426	11.5726	-21.1299	17.3306	22.5718	47.6745	27.2602	6.42211	24.3983	-14.6523	-56.9696	-11.2132	-5.84296	-44.7604	57.702	40.6069	17.1288	-38.5382	-13.1426	11.5726	-21.1299	17.3306	22.5718	47.6745	27.2602
-42.8957	-43.2505	0.451866	-11.4651	-40.2578	15.4123	-16.3479	55.4322	75.8587	2.58839	43.2404	-14.4435	-25.4501	47.2639	6.32612	-40.7478	21.0582	-24.116	-42.8957	-43.2505	0.451866	-11.4651	-40.2578	15.4123	-16.3479	55.4322	75.8587
-43.9945	-26.8605	23.0313	-8.78317	-7.48468	13.1665	-44.7758	57.4888	67.3912	-30.3697	62.2988	72.7659	-13.9966	84.8741	55.3162	-25.2582	13.5606	-33.4198	-43.9945	-26.8605	23.0313	-8.78317	-7.48468	13.1665	-44.7758	57.4888	67.3912
-4.22599	-28.6339	54.1678	-2.02777	25.667	22.7911	-52.3061	53.9926	83.5232	-2.50844	76.6487	-8.43166	-16.1582	97.9472	90.1153	-0.375167	31.8861	-28.2423	-4.22599	-28.6339	54.1678	-2.02777	25.667	22.7911	-52.3061	53.9926	83.5232
78.516	-19.5447	68.1844	-9.02098	31.6287	25.4696	-38.7852	22.4488	66.444	45.3606	85.4143	64.1001	-67.9389	134.855	97.9852	24.0074	46.8177	-5.58811	78.516	-19.5447	68.1844	-9.02098	31.6287	25.4696	-38.7852	22.4488	66.444
70.1981	-32.3797	56.6777	-20.0313	-7.77485	18.5813	-16.1983	30.762	35.8502	36.337	73.7017	-24.5928	-52.1616	155.978	73.8686	38.5592	1.24568	18.4006	70.1981	-32.3797	56.6777	-20.0313	-7.77485	18.5813	-16.1983	30.762	35.8502
-6.30757	-22.2806	79.1615	-2.82175	-7.35258	9.60053	0.948387	46.7794	32.9786	30.921	51.82	-80.6807	-12.2866	104.989	40.4627	41.3741	-0.965833	13.1015	-6.30757	-22.2806	79.1615	-2.82175	-7.35258	9.60053	0.948387	46.7794	32.9786
-10.1809	-35.0448	75.9581	3.2587	-23.5426	9.52279	5.78437	83.0646	35.4679	23.4619	35.558	-76.1534	29.5781	100.59	4.67841	38.242	-9.79894	1.64161	-10.1809	-35.0448	75.9581	3.2587	-23.5426	9.52279	5.78437	83.0646	35.4679
-28.7951	-20.545	63.4602	16.3896	-37.1669	3.32467	0.882726	69.2808	40.1157	8.72106	24.8084	-68.3127	21.6321	113.789	-5.31488	36.5913	-13.1984	12.8466	-28.7951	-20.545	63.4602	16.3896	-37.1669	3.32467	0.882726	69.2808	40.1157
-17.7903	-16.1134	60.6079	33.3401	-37.0894	6.99745	-6.97705	72.1133	1.83625	-8.83278	12.1737	-29.6924	-6.0237	79.5374	-32.8591	37.8981	-24.7774	50.5167	-17.7903	-16.1134	60.6079	33.3401	-37.0894	6.99745	-6.97705	72.1133	1.83625
5.93538	-16.0741	6.51898	41.0518	-32.4599	23.0357	-12.3796	70.0747	-50.7233	-4.00247	8.41603	-34.0098	-66.0471	49.9198	-31.9263	35.5534	-28.4473	14.4095	5.93538	-16.0741	6.51898	41.0518	-32.4599	23.0357	-12.3796	70.0747	-50.7233
63.5346	-21.7872	-24.7851	14.6095	-30.9455	5.94321	-14.1945	83.9239	-4.79065	-17.7888	-1.55331	75.3419	-65.0863	-25.8519	-21.4666	22.3369	-28.0371	30.3297	63.5346	-21.7872	-24.7851	14.6095	-30.9455	5.94321	-14.1945	83.9239	-4.79065
58.7405	-7.78574	-27.4071	11.6671	-40.5531	-4.89834	-13.3739	94.5692	-98.5724	-8.26367	-17.9998	150.582	-41.7229	-85.6916	-25.7991	-2.14933	-30.9278	14.488	58.7405	-7.78574	-27.4071	11.6671	-40.5531	-4.89834	-13.3739	94.5692	-98.5724
20.0861	-9.72426	-75.7871	21.5439	-34.544	-25.4439	-9.82239	69.8484	-66.4973	-0.787425	-14.1496	-0.907003	34.473	-114.375	-24.6369	-30.6074	-8.08675	-12.3332	20.0861	-9.72426	-75.7871	21.5439	-34.544	-25.4439	-9.82239	69.8484	-66.4973
-15.4101	-22.8281	-68.285	9.59462	-60.4228	-37.4	-4.55112	0.816041	-12.6302	-10.0332	2.09003	19.1196	104.046	-103.665	-39.2792	-53.4389	-8.56935	-11.9898	-15.4101	-22.8281	-68.285	9.59462	-60.4228	-37.4	-4.55112	0.816041	-12.6302
-36.096	-17.093	-79.2326	9.61767	-84.237	3.482	-1.56542	-89.1021	44.8343	-6.08667	19.5499	-3.54654	122.503	-100.325	-42.6205	-65.0794	26.4599	-18.9353	-36.096	-17.093	-79.2326	9.61767	-84.237	3.482	-1.56542	-89.1021	44.8343
-33.1729	-20.5163	-84.4831	1.90759	-84.7116	27.3445	-6.05948	-85.6756	75.9124	-2.48575	-11.2819	-29.7539	73.5928	-127.908	-45.1344	-65.4341	24.2035	-15.7791	-33.1729	-20.5163	-84.4831	1.90759	-84.7116	27.3445	-6.05948	-85.6756	75.9124
-54.1929	-3.85688	-124.024	-12.6989	-27.736	27.1627	-18.0937	-50.3262	58.4042	6.07081	-44.2983	-2.1113	90.8425	-116.081	-34.865	-55.8226	6.28407	-11.7537	-54.1929	-3.85688	-124.024	-12.6989	-27.736	27.1627	-18.0937	-50.3262	58.4042
-58.747	2.62708	-106.026	-14.8871	17.3618	26.1364	-31.4967	-45.6925	33.8361	12.4609	-12.2441	47.998	126.172	-69.7251	-43.9131	-37.991	-3.44363	13.7606	-58.747	2.62708	-106.026	-14.8871	17.3618	26.1364	-31.4967	-45.6925	33.8361
3.00135	-14.8299	-189.479	-11.4184	62.0685	4.90227	-39.7803	-55.2916	-11.775	8.41371	-22.6163	21.2875	121.494	-27.1783	-24.6007	-15.672	9.72031	20.1604	3.00135	-14.8299	-189.479	-11.4184	62.0685	4.90227	-39.7803	-55.2916	-11.775
-5.44774	-33.3908	-98.7615	0.261228	103.714	-7.12657	-39.7927	-48.0803	-37.2809	13.8385	-6.63815	-5.09346	75.4054	-7.1061	-42.7622	6.10661	10.8557	5.27657	-5.44774	-33.3908	-98.7615	0.261228	103.714	-7.12657	-39.7927	-48.0803	-37.2809
-1.02585	-69.7967	79.8233	-7.72333	82.8982	-1.00288	-31.7209	-60.1985	-17.9203	17.5223	29.2242	-59.7199	8.01044	-7.85161	-4.20951	23.2568	0.719463	-18.9252	-1.02585	-69.7967	79.8233	-7.72333	82.8982	-1.00288	-31.7209	-60.1985	-17.9203
-5.0293	-59.9421	-27.7501	4.12584	41.5222	-6.01361	-20.1402	-30.7506	16.9998	14.2734	2.77796	-50.9414	5.50392	5.56201	30.9292	33.0677	11.8885	-15.5964	-5.0293	-59.9421	-27.7501	4.12584	41.5222	-6.01361	-20.1402	-30.7506	16.9998
10.0987	2.14615	-148.918	14.6738	4.54405	-6.49831	-12.2274	41.3938	-0.449149	17.9832	32.7544	-18.6431	3.62925	33.0411	35.4376	34.3711	50.127	-11.2607	10.0987	2.14615	-148.918	14.6738	4.54405	-6.49831	-12.2274	41.3938	-0.449149
-11.6339	30.0182	-254.553	47.4352	-24.6021	-17.5812	-11.8177	55.9726	-39.4995	20.1208	43.7161	-9.81239	-31.3753	42.309	27.365	26.6772	17.6407	-13.6885	-11.6339	30.0182	-254.553	47.4352	-24.6021	-17.5812	-11.8177	55.9726	-39.4995
-3.33472	23.6396	-280.557	8.84365	-9.71501	-18.49	-15.9749	23.6996	-51.4069	21.9216	41.9085	5.72894	1.2126	34.5894	17.6802	11.1749	17.0996	-21.6778	-3.33472	23.6396	-280.557	8.84365	-9.71501	-18.49	-15.9749	23.6996	-51.4069
3.2599	27.9634	-223.342	15.5932	21.815	-26.6607	-19.7571	-31.8274	-33.2065	25.4651	59.6626	17.6176	19.4823	13.6365	0.609805	-7.38624	10.2805	-42.0651	3.2599	27.9634	-223.342	15.5932	21.815	-26.6607	-19.7571	-31.8274	-33.2065
-18.8711	51.5192	-189.541	38.1781	22.0854	-13.0472	-20.4438	-50.5832	-17.9998	4.48716	65.579	19.2708	-21.1977	41.1104	11.9636	-22.7291	-19.325	-35.0124	-18.8711	51.5192	-189.541	38.1781	22.0854	-13.0472	-20.4438	-50.5832	-17.9998
-6.62529	59.9215	-94.0492	22.2405	29.5003	-17.4185	-19.5795	-66.1519	-31.5057	-2.6383	26.5839	3.47426	-75.2144	65.0508	7.57153	-31.7403	-13.4689	41.3794	-6.62529	59.9215	-94.0492	22.2405	29.5003	-17.4185	-19.5795	-66.1519	-31.5057
-45.2011	49.3986	10.8216	-19.9523	31.3772	-1.60635	-18.9097	-40.4446	-22.9776	-7.17326	49.4362	-40.8079	-48.8849	62.3115	14.8551	-35.9702	-10.4502	41.6061	-45.2011	49.3986	10.8216	-19.9523	31.3772	-1.60635	-18.9097	-40.4446	-22.9776
-17.0312	39.9838	43.2037	-13.9847	37.917	39.8106	-18.901	-9.52968	-11.6266	-8.04836	43.8583	-50.3047	-43.4804	35.2246	22.4241	-37.869	-32.5443	19.1373	-17.0312	39.9838	43.2037	-13.9847	37.917	39.8106	-18.901	-9.52968	-11.6266
7.09145	34.3421	125.863	-9.7433	38.9988	40.5441	-19.6073	-9.63084	9.0743	-6.92528	6.46772	0.924994	-58.5285	35.3719	9.24742	-37.957	-15.7421	-37.7933	7.09145	34.3421	125.863	-9.7433	38.9988	40.5441	-19.6073	-9.63084	9.0743
13.8429	38.0693	151.904	-8.84618	16.0671	14.2278	-21.3621	18.4881	9.34717	0.0381106	-10.8327	-20.2981	-1.67336	60.0937	22.0765	-35.5506	-20.0186	-0.0347152	13.8429	38.0693	151.904	-8.84618	16.0671	14.2278	-21.3621	18.4881	9.34717
6.61293	41.6152	155.218	14.1138	42.1263	1.22654	-21.2536	50.7823	-9.54855	-10.092	9.25115	-78.9393	14.2791	50.7651	5.10622	-31.0716	-34.1737	40.1585	6.61293	41.6152	155.218	14.1138	42.1263	1.22654	-21.2536	50.7823	-9.54855
11.0891	67.6548	163.751	-4.52341	53.2793	13.518	-15.2267	75.6492	32.902	-2.4615	56.7704	-85.4374	-42.5572	6.915	5.78216	-25.203	-10.2056	-21.0955	11.0891	67.6548	163.751	-4.52341	53.2793	13.518	-15.2267	75.6492	32.902
29.6907	-7.28224	169.221	9.77159	-94.8244	26.1247	-3.95072	59.8638	18.636	-9.53478	47.4676	-95.2307	-4.96235	7.23388	-4.1668	-19.8366	1.00052	-51.1886	29.6907	-7.28224	169.221	9.77159	-94.8244	26.1247	-3.95072	59.8638	18.636
43.9051	-49.776	171.042	-10.2008	-109.744	8.00939	7.00783	48.3052	12.8328	-16.5928	2.71587	28.9451	-11.8247	-6.42729	-7.15515	-17.8036	7.7512	-27.9948	43.9051	-49.776	171.042	-10.2008	-109.744	8.00939	7.00783	48.3052	12.8328
12.9791	-70.5375	113.614	-28.4256	-84.8797	-0.0695817	11.6441	20.1963	-3.91576	-4.70576	29.9757	73.8992	-42.6875	-34.5818	-12.6594	-19.2351	16.145	-18.7225	12.9791	-70.5375	113.614	-28.4256	-84.8797	-0.0695817	11.6441	20.1963	-3.91576
-6.93371	-42.6942	115.126	-12.4996	-38.3813	-13.0271	7.71608	-11.3942	-24.311	4.31421	29.2603	4.83448	-0.75673	-19.6184	-16.525	-21.5052	13.4774	-0.614619	-6.93371	-42.6942	115.126	-12.4996	-38.3813	-13.0271	7.71608	-11.3942	-24.311
-1.602	-0.633353	69.1244	-1.11566	-24.7319	-7.74808	-2.7317	-90.7915	-39.8374	-1.32009	-23.999	16.0495	47.71	-15.0616	-15.1638	-21.1891	-5.61475	7.63743	-1.602	-0.633353	69.1244	-1.11566	-24.7319	-7.74808	-2.7317	-90.7915	-39.8374
7.48904	30.4062	-3.35668	3.06404	-6.94362	-24.3348	-15.1698	-74.7021	-52.1837	-9.01	-73.7258	57.8059	84.7117	-14.1367	1.86321	-16.7934	-4.94569	24.249	7.48904	30.4062	-3.35668	3.06404	-6.94362	-24.3348	-15.1698	-74.7021	-52.1837
24.8024	28.3349	-8.82393	8.28756	30.2744	0.166802	-25.5316	-7.20265	-67.138	2.90479	-43.3419	37.8594	64.8612	-14.8248	-2.81965	-10.729	10.3758	35.0699	24.8024	28.3349	-8.82393	8.28756	30.2744	0.166802	-25.5316	-7.20265	-67.138
35.0835	29.4505	27.4927	20.0393	56.6273	8.19065	-32.5909	-23.0327	-14.6335	10.0111	-43.4114	-6.84151	27.6387	9.12055	10.9961	-6.61121	15.9818	20.526	35.0835	29.4505	27.4927	20.0393	56.6273	8.19065	-32.5909	-23.0327	-14.6335
36.8629	10.5685	-28.4241	8.65777	79.8291	-16.3379	-37.0199	102.247	-0.72323	18.5036	-45.5009	-85.2183	62.5885	30.1765	-0.540361	-4.88773	34.2385	40.4171	36.8629	10.5685	-28.4241	8.65777	79.8291	-16.3379	-37.0199	102.247	-0.72323
12.2329	-39.9654	-77.2308	8.88388	97.333	-31.5906	-41.27	137.001	18.5742	15.4309	-77.4805	-35.7443	40.2567	61.8941	4.24809	-1.59124	-16.7651	37.8231	12.2329	-39.9654	-77.2308	8.88388	97.333	-31.5906	-41.27	137.001	18.5742
-3.49563	-39.1234	-80.2813	4.35057	114.361	-39.1791	-46.4776	85.7328	53.9077	-6.41409	-91.7327	15.4181	6.7349	56.5402	-17.1802	4.83563	-39.9241	35.7312	-3.49563	-39.1234	-80.2813	4.35057	114.361	-39.1791	-46.4776	85.7328	53.9077
-16.488	-4.84405	-100.518	3.5108	100.543	-32.396	-50.6574	54.32	30.6012	7.6001	-65.4508	51.4366	15.5753	36.9324	-6.76662	10.1439	-18.0885	37.6996	-16.488	-4.84405	-100.518	3.5108	100.543	-32.396	-50.6574	54.32	30.6012
-12.5938	48.6155	-75.7202	6.21102	59.0102	-37.9682	-51.0766	-25.4208	31.5137	13.5755	-11.9861	102.231	-25.1501	40.33	-20.699	8.93758	8.57262	20.9323	-12.5938	48.6155	-75.7202	6.21102	59.0102	-37.9682	-51.0766	-25.4208	31.5137
-7.50705	73.5812	-42.7671	-0.454023	48.3779	-47.2017	-45.8693	-126.732	4.33886	12.4495	24.9296	12.7656	-27.8916	72.8669	-29.9593	0.083498	101.785	22.5138	-7.50705	73.5812	-42.7671	-0.454023	48.3779	-47.2017	-45.8693	-126.732	4.33886
0.263913	69.1294	-32.4667	6.24159	25.4517	-29.8457	-35.7667	-96.3359	0.0317663	11.1012	73.4278	93.5204	-78.3939	30.2637	-24.4813	-13.9691	51.5366	14.0215	0.263913	69.1294	-32.4667	6.24159	25.4517	-29.8457	-35.7667	-96.3359	0.0317663
25.4267	43.7483	-13.942	37.5485	-35.046	9.55267	-22.8856	-18.8933	-65.2478	-7.39686	85.7374	53.7551	-126.294	-21.9023	-29.5532	-29.771	-11.8944	-7.27148	25.4267	43.7483	-13.942	37.5485	-35.046	9.55267	-22.8856	-18.8933	-65.2478
-3.66949	29.7399	-21.3854	20.6234	-39.5215	24.9408	-8.89399	-5.55035	-118.01	-6.78692	32.0504	-55.6549	-120.482	-48.9161	-19.2054	-44.214	-17.1375	-4.07631	-3.66949	29.7399	-21.3854	20.6234	-39.5215	24.9408	-8.89399	-5.55035	-118.01
-3.32379	23.733	-16.4258	-3.52154	-37.6449	19.1487	3.16026	-30.833	-52.2333	4.58605	-6.68357	-88.9998	-89.6756	-43.3527	-16.5928	-54.7046	-79.1756	-12.5391	-3.32379	23.733	-16.4258	-3.52154	-37.6449	19.1487	3.16026	-30.833	-52.2333
19.0778	-2.55704	47.3791	-26.9167	-78.5296	-28.6315	6.91175	-65.9988	25.874	-1.57519	26.1308	-175.212	-143.286	-34.6439	-12.2969	-59.2432	-48.9995	-8.32009	19.0778	-2.55704	47.3791	-26.9167	-78.5296	-28.6315	6.91175	-65.9988	25.874
11.7579	22.524	113.451	-9.86864	-99.5633	-80.3587	-3.24438	-89.3513	44.4378	2.16888	8.02593	-151.948	-131.585	-15.3647	-14.2964	-57.9399	-26.1532	-21.0709	11.7579	22.524	113.451	-9.86864	-99.5633	-80.3587	-3.24438	-89.3513	44.4378
3.8751	66.7259	51.9317	-17.6642	-79.1415	-63.6379	-26.4998	-73.7913	80.9241	-3.70444	4.35137	-257.836	-55.8245	-29.6946	-19.7328	-52.8469	-12.9953	9.97415	3.8751	66.7259	51.9317	-17.6642	-79.1415	-63.6379	-26.4998	-73.7913	80.9241
5.82929	64.0839	-12.9125	8.03462	-72.7131	89.2764	-54.0958	-36.8764	69.4247	-7.72813	-5.60363	-75.9431	4.61493	-57.7365	-18.3058	-45.4253	5.9053	-23.6962	5.82929	64.0839	-12.9125	8.03462	-72.7131	89.2764	-54.0958	-36.8764	69.4247
-10.0102	60.0804	-36.2564	-1.50596	-45.2521	88.8447	-73.5591	51.1495	32.0492	0.303617	-13.3881	81.9767	51.353	-54.577	-8.09066	-35.9569	-36.4353	-43.4209	-10.0102	60.0804	-36.2564	-1.50596	-45.2521	88.8447	-73.5591	51.1495	32.0492
-44.988	32.8483	-96.6021	-17.7416	4.41104	-4.18682	-75.5754	97.4178	20.5366	-4.23836	64.338	92.2794	70.1625	-55.7668	-5.4664	-24.8099	12.7782	-30.7719	-44.988	32.8483	-96.6021	-17.7416	4.41104	-4.18682	-75.5754	97.4178	20.5366
-40.9765	-10.591	-82.6613	-27.0902	57.0973	-9.43696	-58.4987	61.1649	14.5827	-15.2889	65.2193	25.2313	95.5365	-28.2828	6.5902	-13.7726	38.4081	-22.3397	-40.9765	-10.591	-82.6613	-27.0902	57.0973	-9.43696	-58.4987	61.1649	14.5827
-22.0101	-17.1302	8.0175	-30.7883	81.2852	22.0259	-29.3075	34.1923	-0.0106	10.0363	-43.4937	-1.05073	115.811	-18.9313	12.0026	-6.4927	9.80844	-9.42861	-22.0101	-17.1302	8.0175	-30.7883	81.2852	22.0259	-29.3075	34.1923	-0.0106
-6.11516	-12.1908	25.9971	-13.55	44.3549	33.0653	0.144452	-3.25013	2.77878	19.006	-69.6612	-20.9895	95.3751	39.1105	26.0833	-4.51335	19.6668	-6.14526	-6.11516	-12.1908	25.9971	-13.55	44.3549	33.0653	0.144452	-3.25013	2.77878
13.2301	8.37901	-42.6254	-11.3947	9.22976	22.1072	19.9535	-52.0932	-3.8101	-0.581844	-72.085	-25.3061	71.0465	46.6983	18.5537	-7.71032	28.1633	-0.620044	13.2301	8.37901	-42.6254	-11.3947	9.22976	22.1072	19.9535	-52.0932	-3.8101
50.1615	36.1265	-154.339	-8.07331	9.43188	16.3156	26.1901	-9.75523	11.4612	-6.36928	-53.1144	0.397785	36.6263	27.2257	3.28853	-15.3113	8.35021	5.08783	50.1615	36.1265	-154.339	-8.07331	9.43188	16.3156	26.1901	-9.75523	11.4612
17.965	19.2319	-229.267	-16.6468	5.00083	29.2488	20.8128	7.36401	-1.7584	4.17549	36.516	28.0757	5.76958	-22.7511	0.731758	-24.9133	-1.22631	18.2178	17.965	19.2319	-229.267	-16.6468	5.00083	29.2488	20.8128	7.36401	-1.7584
-12.794	16.3339	-202.504	1.49937	11.5741	43.1416	8.20147	-36.2658	14.0324	-3.3588	112.815	-10.821	17.7147	-48.7169	-10.4014	-34.4608	4.51463	19.9313	-12.794	16.3339	-202.504	1.49937	11.5741	43.1416	8.20147	-36.2658	14.0324
-15.4932	18.5366	-181.279	-8.32001	7.10984	42.0828	-6.0699	-1.41755	-2.58777	7.50803	41.6978	70.1416	47.7736	-38.6755	-7.53548	-42.3755	-15.708	20.1431	-15.4932	18.5366	-181.279	-8.32001	7.10984	42.0828	-6.0699	-1.41755	-2.58777
-15.5887	5.31264	-101.993	9.39238	16.9383	25.2045	-17.6291	13.6492	1.8734	4.56838	8.31713	68.6663	-6.84822	-6.04446	-14.6893	-46.0005	-6.71088	5.30668	-15.5887	5.31264	-101.993	9.39238	16.9383	25.2045	-17.6291	13.6492	1.8734
-5.85204	19.1488	-19.1969	-15.5886	31.8073	6.98891	-24.5468	-51.2539	-0.374602	-7.71796	16.53	116.942	-60.1505	25.8964	-15.7927	-43.7307	-7.36012	12.4015	-5.85204	19.1488	-19.1969	-15.5886	31.8073	6.98891	-24.5468	-51.2539	-0.374602
-12.2548	6.82272	18.5677	-15.0918	0.663109	-16.6008	-26.6287	-39.0814	-2.65411	-10.0706	-40.0078	-29.6757	-47.9715	42.1663	5.75649	-36.5749	1.30236	5.80129	-12.2548	6.82272	18.5677	-15.0918	0.663109	-16.6008	-26.6287	-39.0814	-2.65411
-3.32445	14.03	45.3306	-3.60881	-22.964	4.38746	-25.6273	44.8589	-8.23476	11.5272	6.06965	-112.835	2.09248	-6.79512	0.706744	-27.0264	14.1849	-4.96018	-3.32445	14.03	45.3306	-3.60881	-22.964	4.38746	-25.6273	44.8589	-8.23476
-5.29716	6.01618	50.2929	-0.685065	-69.9837	40.7166	-25.2393	69.5175	-14.3926	-8.86996	71.392	-61.4165	19.4072	-32.723	3.04883	-17.2228	7.5408	0.859932	-5.29716	6.01618	50.2929	-0.685065	-69.9837	40.7166	-25.2393	69.5175	-14.3926
9.94587	8.1912	289.146	-0.386568	-40.8412	79.6048	-28.0727	18.8486	-17.8733	-9.76941	25.4055	8.39866	18.532	-20.7322	13.6494	-8.75463	2.55374	-0.646082	9.94587	8.1912	289.146	-0.386568	-40.8412	79.6048	-28.0727	18.8486	-17.8733
10.9798	6.69409	394.085	-4.51452	-28.3505	31.0264	-33.5868	63.5246	-13.9029	-6.52513	-29.4168	-94.0362	12.563	3.82519	27.8514	-4.2074	2.38259	1.07656	10.9798	6.69409	394.085	-4.51452	-28.3505	31.0264	-33.5868	63.5246	-13.9029
9.23856	-5.90369	54.1238	3.83639	-39.424	-23.3257	-39.7447	44.7633	-23.6079	4.56353	-56.0757	-70.2493	43.4592	12.7715	20.2212	-6.14588	-4.04867	5.50799	9.23856	-5.90369	54.1238	3.83639	-39.424	-23.3257	-39.7447	44.7633	-23.6079
13.8279	-8.64871	-195.293	3.16637	-49.4874	-40.3722	-45.9194	-44.8375	-20.2956	1.27874	-59.9037	-127.218	77.0025	7.44314	8.19224	-13.5261	7.86725	-6.45871	13.8279	-8.64871	-195.293	3.16637	-49.4874	-40.3722	-45.9194	-44.8375	-20.2956
0.0108285	-18.8164	-225.334	11.8201	-33.3417	-20.0624	-51.3605	-72.6178	-24.2421	4.3264	-55.5751	-115.675	67.8046	-6.61683	9.75066	-21.1694	27.9199	-25.0826	0.0108285	-18.8164	-225.334	11.8201	-33.3417	-20.0624	-51.3605	-72.6178	-24.2421
2.49992	-30.8493	-212.81	-8.79479	16.5158	11.2852	-52.7401	-94.5094	-23.4031	13.985	-76.8278	-77.5277	55.715	-23.2206	10.2776	-24.4721	3.69355	-28.439	2.49992	-30.8493	-212.81	-8.79479	16.5158	11.2852	-52.7401	-94.5094	-23.4031
-0.175729	-33.0797	-217.422	1.3095	14.6434	5.99495	-46.5108	-27.9522	1.92882	-3.23198	-132.998	-34.4649	78.0672	-6.90777	4.72694	-23.0524	-46.514	-22.5835	-0.175729	-33.0797	-217.422	1.3095	14.6434	5.99495	-46.5108	-27.9522	1.92882
-6.90988	-35.0386	-173.827	10.5191	34.5785	15.5225	-35.2841	23.3355	23.7679	-17.0927	-35.3102	-35.4459	94.1331	35.111	6.95097	-20.0218	-30.0787	-5.12271	-6.90988	-35.0386	-173.827	10.5191	34.5785	15.5225	-35.2841	23.3355	23.7679
10.7938	-27.913	-86.8691	20.5685	55.6148	-4.76985	-26.3925	53.2069	27.3787	-11.4293	31.8757	17.6086	51.4915	67.1928	30.529	-17.9669	-19.333	16.9294	10.7938	-27.913	-86.8691	20.5685	55.6148	-4.76985	-26.3925	53.2069	27.3787
6.81425	-32.9913	21.3674	8.28629	79.139	-35.0747	-26.0384	87.6683	5.72786	-16.2429	27.0947	-5.49262	38.6699	50.976	18.1849	-15.9544	-10.8135	-3.02938	6.81425	-32.9913	21.3674	8.28629	79.139	-35.0747	-26.0384	87.6683	5.72786
-7.11228	-32.65	109.875	-10.8827	31.1276	15.7901	-33.6115	112.659	-8.33058	-36.356	10.0906	-7.21224	30.0997	74.8821	2.22596	-11.4841	29.0508	-16.5446	-7.11228	-32.65	109.875	-10.8827	31.1276	15.7901	-33.6115	112.659	-8.33058
-20.4613	-24.5645	132.438	-4.18967	-21.8318	57.246	-41.7591	160.889	-13.6539	-33.5668	-0.165646	-23.2825	-23.1533	53.8742	-2.15789	-5.38821	61.7631	37.1675	-20.4613	-24.5645	132.438	-4.18967	-21.8318	57.246	-41.7591	160.889	-13.6539
-23.4637	-24.6077	124.359	-10.3136	-31.6357	35.7307	-42.3312	78.3274	-7.65047	-19.3588	-22.2048	117.769	-87.9666	-16.8364	-18.5471	-2.82273	12.1371	10.4617	-23.4637	-24.6077	124.359	-10.3136	-31.6357	35.7307	-42.3312	78.3274	-7.65047
-31.585	-32.0585	210.704	14.1459	-43.3505	9.69564	-36.093	8.08414	22.2139	-18.4352	-22.8333	65.6916	-78.5691	51.711	-16.377	-8.08227	-10.217	11.3571	-31.585	-32.0585	210.704	14.1459	-43.3505	9.69564	-36.093	8.08414	22.2139
-39.1299	-21.2843	154.334	15.5641	-28.1288	-62.0257	-29.7915	-44.9833	-22.6076	-18.1688	-47.2809	72.0333	-114.496	141.826	-13.4608	-20.4306	-17.2709	36.3866	-39.1299	-21.2843	154.334	15.5641	-28.1288	-62.0257	-29.7915	-44.9833	-22.6076
-33.2245	-17.5298	151.368	23.6679	-48.4025	-81.1127	-25.5278	-9.67343	-21.8477	6.08994	-55.2553	12.7957	-114.57	25.2258	-38.5912	-34.5185	-14.1299	17.6419	-33.2245	-17.5298	151.368	23.6679	-48.4025	-81.1127	-25.5278	-9.67343	-21.8477
-27.4036	-31.5373	139.343	-6.06339	-57.6508	-86.3319	-21.7018	-25.0329	-11.9418	-8.36088	-64.1469	-194.754	-68.9324	-145.9	-29.1446	-44.9845	26.7907	-0.568968	-27.4036	-31.5373	139.343	-6.06339	-57.6508	-86.3319	-21.7018	-25.0329	-11.9418
-3.72039	-39.2165	70.665	11.327	-21.003	-77.5658	-18.2256	-6.90219	6.25098	-4.34736	-94.5259	-155.466	-40.3994	-112.357	40.8147	-48.2845	29.0599	36.4977	-3.72039	-39.2165	70.665	11.327	-21.003	-77.5658	-18.2256	-6.90219	6.25098
48.1409	-35.1981	-6.18805	-29.8032	45.3596	-49.5569	-15.3667	6.84779	34.7034	2.82859	-61.968	-58.2534	-9.29188	-60.5992	45.1734	-44.0959	1.29235	74.3252	48.1409	-35.1981	-6.18805	-29.8032	45.3596	-49.5569	-15.3667	6.84779	34.7034
51.7517	-19.324	-56.2456	-30.1719	91.7132	-42.848	-13.3673	-29.3522	78.0462	10.0857	-25.0465	39.0403	-1.3694	-34.5202	39.4547	-34.3255	1.20535	30.9169	51.7517	-19.324	-56.2456	-30.1719	91.7132	-42.848	-13.3673	-29.3522	78.0462
30.3406	-24.4688	36.2237	-6.48408	104.502	-37.9437	-12.9778	-50.2819	59.9912	10.5762	-11.7779	56.612	-8.01144	-33.8572	6.61461	-22.6927	-7.88501	-80.1128	30.3406	-24.4688	36.2237	-6.48408	104.502	-37.9437	-12.9778	-50.2819	59.9912
48.1586	-19.8957	6.40349	15.034	86.0613	4.69401	-14.9527	-75.9793	27.7187	15.9843	20.8724	50.791	-22.2242	-10.86	-1.21243	-12.9177	-47.6541	-72.905	48.1586	-19.8957	6.40349	15.034	86.0613	4.69401	-14.9527	-75.9793	27.7187
24.3068	-18.1393	-60.8961	-3.67605	69.0721	59.8259	-18.4914	-56.4546	0.425644	10.3884	4.69624	58.5395	-33.8931	-30.0865	-19.2012	-7.03173	-45.6464	-30.4343	24.3068	-18.1393	-60.8961	-3.67605	69.0721	59.8259	-18.4914	-56.4546	0.425644
20.0291	-43.3768	-74.7013	-16.8336	56.9788	66.203	-21.0369	-45.8989	-6.1332	4.08001	18.0078	105.12	1.77935	-51.9004	-19.2422	-4.98559	-36.3923	25.3327	20.0291	-43.3768	-74.7013	-16.8336	56.9788	66.203	-21.0369	-45.8989	-6.1332
-1.3342	-28.4757	-80.4148	-8.78787	22.6144	19.6334	-20.9488	-51.4572	-8.1288	-2.91902	1.13205	6.63266	13.6821	-69.5362	-21.4761	-5.92083	-12.5521	17.2885	-1.3342	-28.4757	-80.4148	-8.78787	22.6144	19.6334	-20.9488	-51.4572	-8.1288
-26.4717	-27.7156	2.32411	19.6634	-41.5728	-17.861	-17.9356	-41.115	-17.2386	0.0850091	-24.3047	-57.3107	-14.341	-98.3465	-12.9301	-9.35925	0.131747	2.17542	-26.4717	-27.7156	2.32411	19.6634	-41.5728	-17.861	-17.9356	-41.115	-17.2386
-38.3964	-6.42449	-6.66344	44.9734	-18.321	-18.5465	-12.8501	-23.1389	-18.8082	-0.586686	24.7786	-28.4774	-13.975	-90.6817	-5.02381	-14.8644	29.9726	-73.0375	-38.3964	-6.42449	-6.66344	44.9734	-18.321	-18.5465	-12.8501	-23.1389	-18.8082
-24.0794	-8.6585	-98.2395	55.6592	-10.6841	-45.1898	-7.73612	-5.05458	-19.1023	1.06256	47.2918	-64.5537	-0.249975	-26.6172	7.10847	-19.837	47.5288	2.20638	-24.0794	-8.6585	-98.2395	55.6592	-10.6841	-45.1898	-7.73612	-5.05458	-19.1023
-11.552	-18.5834	-22.4584	41.8916	-45.5123	-87.6908	-3.57962	-18.0553	-9.5692	2.51639	50.3796	-140.827	12.1328	27.5012	7.62517	-19.6194	23.9914	75.3664	-11.552	-18.5834	-22.4584	41.8916	-45.5123	-87.6908	-3.57962	-18.0553	-9.5692
-3.402	-33.7467	0.13767	14.6711	-62.1154	-31.4603	1.81548	8.56189	-7.00584	7.55051	24.0219	-140.604	1.45359	71.9376	4.69965	-13.5427	-3.22127	69.2896	-3.402	-33.7467	0.13767	14.6711	-62.1154	-31.4603	1.81548	8.56189	-7.00584
-3.80779	2.39442	-105.582	-9.04074	-73.2447	52.525	9.28793	20.5617	27.2394	1.87176	3.46136	-75.7084	-47.4598	105.225	19.7934	-7.22763	-11.0365	3.14782	-3.80779	2.39442	-105.582	-9.04074	-73.2447	52.525	9.28793	20.5617	27.2394
-6.0539	14.9068	-174.483	-10.7713	-65.3283	75.519	13.737	29.95	3.25849	16.1505	2.98613	-51.0308	-55.3381	82.043	27.2164	-6.96463	-44.068	-2.67847	-6.0539	14.9068	-174.483	-10.7713	-65.3283	75.519	13.737	29.95	3.25849
-13.8995	-15.3339	-115.691	-17.8428	-42.8445	53.329	8.22614	15.628	18.3227	20.2669	38.9712	-25.6067	-17.2456	34.8292	7.52477	-15.8322	-53.4013	49.1666	-13.8995	-15.3339	-115.691	-17.8428	-42.8445	53.329	8.22614	15.628	18.3227
-14.8573	-30.7426	-75.9355	-14.8985	-26.7223	49.6936	-7.04035	22.8917	24.7924	21.7921	43.8861	-28.2875	-16.5156	15.622	36.469	-31.6907	-10.1433	-51.2642	-14.8573	-30.7426	-75.9355	-14.8985	-26.7223	49.6936	-7.04035	22.8917	24.7924
-8.91261	-51.9104	-34.6892	11.7721	7.27325	38.7932	-26.1621	23.3137	-3.51722	12.7952	30.4147	-20.4772	3.77698	-39.5362	40.4633	-46.7611	10.6307	-97.8266	-8.91261	-51.9104	-34.6892	11.7721	7.27325	38.7932	-26.1621	23.3137	-3.51722
-16.6998	-36.2266	-5.26299	2.87736	28.8083	-23.5121	-42.8088	19.9028	-19.0249	20.3609	11.8755	7.98872	20.6025	-39.1627	31.738	-51.117	35.8114	-99.2481	-16.6998	-36.2266	-5.26299	2.87736	28.8083	-23.5121	-42.8088	19.9028	-19.0249
-10.3635	-8.05	9.68518	-37.7787	52.2119	-2.10168	-53.1692	23.2171	-23.2639	18.4421	25.2518	5.45413	26.0745	-25.8259	22.0363	-41.9365	24.0858	-63.2968	-10.3635	-8.05	9.68518	-37.7787	52.2119	-2.10168	-53.1692	23.2171	-23.2639
-8.1482	2.84634	13.924	-18.9921	19.2978	42.3999	-56.1485	9.92667	6.53677	21.8368	22.8942	-13.2526	28.5111	-55.9586	29.6759	-27.6506	20.6025	-35.3662	-8.1482	2.84634	13.924	-18.9921	19.2978	42.3999	-56.1485	9.92667	6.53677
36.334	2.13392	24.5862	24.3616	-36.6985	-19.1027	-52.1506	-15.7124	7.98115	11.1737	-20.9959	-26.7327	50.2701	-66.3207	36.4632	-18.9614	32.9176	27.2831	36.334	2.13392	24.5862	24.3616	-36.6985	-19.1027	-52.1506	-15.7124	7.98115
25.2452	1.33457	74.5739	32.3417	-40.0084	-8.71762	-42.844	0.0945637	5.94119	7.09747	-57.1437	-20.5465	45.0546	-12.2611	-1.53012	-20.6889	41.3451	35.0855	25.2452	1.33457	74.5739	32.3417	-40.0084	-8.71762	-42.844	0.0945637	5.94119
11.7875	12.6428	75.6971	72.2296	-18.4237	23.5997	-30.2882	62.6669	-12.3755	10.1513	-36.0704	-49.3437	36.6181	10.4097	-33.1376	-29.972	31.7824	19.703	11.7875	12.6428	75.6971	72.2296	-18.4237	23.5997	-30.2882	62.6669	-12.3755
20.4012	22.4206	72.2735	116.63	-34.3969	30.5895	-16.9278	9.01658	-15.8246	-1.03115	25.1462	-31.2519	38.1749	33.8671	5.60902	-40.7906	28.3939	52.8169	20.4012	22.4206	72.2735	116.63	-34.3969	30.5895	-16.9278	9.01658	-15.8246
18.8773	17.6253	46.8639	19.7153	-38.8213	14.8597	-5.38983	-27.2789	7.48375	-8.31197	20.9205	37.9946	25.4475	62.0816	55.9643	-46.628	9.54303	41.8822	18.8773	17.6253	46.8639	19.7153	-38.8213	14.8597	-5.38983	-27.2789	7.48375
-11.09	13.5161	21.9408	-68.4194	-16.1502	-22.4192	3.46739	-5.48957	8.57806	-0.0249336	8.99781	25.0932	33.7953	12.3382	67.4041	-42.8662	14.1711	7.51035	-11.09	13.5161	21.9408	-68.4194	-16.1502	-22.4192	3.46739	-5.48957	8.57806
-20.7624	0.64409	-6.96528	-78.9679	11.7105	-19.3666	11.5386	14.689	-6.4627	-4.06333	59.8375	-19.3129	31.964	-38.8609	3.99209	-28.3073	27.6986	1.86286	-20.7624	0.64409	-6.96528	-78.9679	11.7105	-19.3666	11.5386	14.689	-6.4627
-11.7131	5.39587	24.2756	-60.8635	24.2042	9.18233	20.8664	-5.38468	-11.32	-5.94174	161.009	-56.17	-17.867	55.4662	86.7187	-6.49214	10.878	25.9283	-11.7131	5.39587	24.2756	-60.8635	24.2042	9.18233	20.8664	-5.38468	-11.32
-2.55327	-10.6395	68.793	-19.4818	37.84	-5.59849	28.7052	-31.9691	22.9504	-0.823333	76.9966	-38.6487	-38.4774	95.7315	87.9597	15.6149	5.73792	-35.7157	-2.55327	-10.6395	68.793	-19.4818	37.84	-5.59849	28.7052	-31.9691	22.9504
-1.11522	-12.1517	25.488	-6.89496	89.4297	-59.3552	27.1827	-11.9106	30.7038	-6.49743	-9.29462	-38.3019	-11.7114	42.6745	38.4004	30.1695	1.30932	-41.0477	-1.11522	-12.1517	25.488	-6.89496	89.4297	-59.3552	27.1827	-11.9106	30.7038
-2.51624	19.386	-27.6846	7.76398	3.15679	-116.707	12.6727	6.20089	11.2045	9.51027	-59.1597	-12.2638	4.05971	-22.8887	7.30989	31.6612	14.5141	34.231	-2.51624	19.386	-27.6846	7.76398	3.15679	-116.707	12.6727	6.20089	11.2045
-5.58547	34.8464	-55.865	41.3055	-117.766	-102.657	-10.0171	29.4121	13.5113	15.6923	-81.0191	21.8551	-14.8307	-51.2473	4.76228	19.4776	37.9367	7.11858	-5.58547	34.8464	-55.865	41.3055	-117.766	-102.657	-10.0171	29.4121	13.5113
-7.62689	47.4855	-36.1417	39.7569	-118.503	-47.5864	-32.422	15.5992	35.1607	25.9733	-60.2522	-9.53069	-28.7095	-58.1237	13.3971	-1.01462	30.0554	5.09557	-7.62689	47.4855	-36.1417	39.7569	-118.503	-47.5864	-32.422	15.5992	35.1607
13.8027	46.6217	-72.2915	21.1178	-31.149	22.54	-47.7314	7.72286	-24.7099	10.1608	-10.3042	-10.5272	-15.8687	-49.3601	-20.9706	-20.8882	29.6842	1.04288	13.8027	46.6217	-72.2915	21.1178	-31.149	22.54	-47.7314	7.72286	-24.7099
11.4042	11.4812	-7.66192	4.30986	20.2073	61.6374	-53.5791	-21.93	-54.9137	-4.95774	26.9189	95.2291	-11.7162	-10.8503	-31.9053	-30.7026	-8.73562	-17.4662	11.4042	11.4812	-7.66192	4.30986	20.2073	61.6374	-53.5791	-21.93	-54.9137
20.8902	-6.12419	-93.433	9.80813	33.8319	79.1457	-51.2365	9.65422	-44.3734	5.01881	-15.7627	20.9237	-3.10605	25.3322	-35.9533	-27.3062	2.19519	-32.659	20.8902	-6.12419	-93.433	9.80813	33.8319	79.1457	-51.2365	9.65422	-44.3734
6.93436	0.266527	-122.406	25.7928	70.4003	70.5759	-43.0784	-0.61514	-31.3513	4.74921	6.54776	-82.22	-3.36878	22.9114	-26.6703	-17.3036	17.865	90.0433	6.93436	0.266527	-122.406	25.7928	70.4003	70.5759	-43.0784	-0.61514	-31.3513
13.8331	5.41852	-157.508	25.235	66.5245	83.9091	-31.2903	-18.7459	-5.94056	2.67437	-37.2201	-137.94	-3.82374	30.6673	-25.7526	-12.1635	67.4452	-10.8191	13.8331	5.41852	-157.508	25.235	66.5245	83.9091	-31.2903	-18.7459	-5.94056
-5.77541	21.2765	-216.265	40.5781	68.4951	84.3705	-18.5181	-16.5678	17.9189	1.62822	-75.6435	-124.331	12.5618	56.9051	-19.7223	-17.1074	60.2215	-37.3308	-5.77541	21.2765	-216.265	40.5781	68.4951	84.3705	-18.5181	-16.5678	17.9189
0.54599	30.7125	-131.975	28.0611	65.917	67.4981	-7.49205	-19.7785	9.57695	2.63418	-32.6361	-124.35	19.8711	74.0072	-18.6676	-29.2944	49.8854	-45.5319	0.54599	30.7125	-131.975	28.0611	65.917	67.4981	-7.49205	-19.7785	9.57695
19.8529	20.1784	-90.6521	9.69414	101.962	22.4094	-0.318013	-10.7424	7.98494	7.28948	-0.0831553	-78.9269	43.7958	77.8089	-22.7135	-41.787	62.3947	-41.0966	19.8529	20.1784	-90.6521	9.69414	101.962	22.4094	-0.318013	-10.7424	7.98494
11.6019	4.18256	-19.5641	-37.768	79.3004	22.1016	2.20695	-13.8241	14.5992	10.5129	-8.7739	-27.0618	40.6839	92.13	-12.6904	-47.8641	17.628	-36.0169	11.6019	4.18256	-19.5641	-37.768	79.3004	22.1016	2.20695	-13.8241	14.5992
3.01026	-5.35477	-32.2966	-37.5829	-2.21671	46.1493	1.79566	-4.40087	14.8387	5.13165	35.7708	33.2282	9.94743	90.267	-12.7068	-46.2301	-12.3144	-4.1904	3.01026	-5.35477	-32.2966	-37.5829	-2.21671	46.1493	1.79566	-4.40087	14.8387
-23.0964	4.46976	-32.6678	-16.3105	-59.6818	79.1616	0.958207	-0.296501	34.6642	-0.36121	23.79	97.5051	-1.97872	47.7113	-3.58094	-40.2386	-13.7741	-45.9182	-23.0964	4.46976	-32.6678	-16.3105	-59.6818	79.1616	0.958207	-0.296501	34.6642
-38.1512	24.2496	-22.3301	-13.1435	-34.4488	38.2857	0.346836	1.1916	24.6885	-16.7047	15.7165	128.721	22.1094	10.9095	6.31492	-32.8065	-25.9687	67.5644	-38.1512	24.2496	-22.3301	-13.1435	-34.4488	38.2857	0.346836	1.1916	24.6885
-22.8103	17.9286	7.46737	-15.9731	-7.63367	-0.918034	-1.88038	8.49406	7.78382	-11.205	11.0188	-15.3794	-4.59415	20.5508	-10.8163	-24.8769	-37.8694	131.81	-22.8103	17.9286	7.46737	-15.9731	-7.63367	-0.918034	-1.88038	8.49406	7.78382
15.6498	31.0543	62.4457	12.5506	31.19	-59.2337	-6.44467	4.37374	-0.263677	-14.4716	-27.7527	-69.2193	-1.04602	-12.2464	1.19526	-16.6816	-33.7183	10.9881	15.6498	31.0543	62.4457	12.5506	31.19	-59.2337	-6.44467	4.37374	-0.263677
20.1423	38.496	124.539	-27.5903	-6.72758	-63.2619	-12.5704	-6.90661	-1.79877	-9.17736	-7.92452	-20.5726	-27.1478	-25.8223	9.21337	-8.4241	-37.8225	-29.2775	20.1423	38.496	124.539	-27.5903	-6.72758	-63.2619	-12.5704	-6.90661	-1.79877
-2.68137	22.5191	90.683	-51.1144	-96.7971	-56.9744	-19.0532	23.6897	0.878807	-15.5033	6.41471	55.2856	-40.7083	-12.7795	-11.917	-1.13615	-39.4843	4.65511	-2.68137	22.5191	90.683	-51.1144	-96.7971	-56.9744	-19.0532	23.6897	0.878807
-9.13613	33.402	52.9156	-55.69	-98.3134	-82.7056	-23.9769	-3.9656	-16.0738	-2.27754	44.9638	-144.12	8.66115	-25.4967	-24.4977	3.45024	-33.9403	20.7314	-9.13613	33.402	52.9156	-55.69	-98.3134	-82.7056	-23.9769	-3.9656	-16.0738
9.87561	23.6378	69.1169	-38.3808	-39.4115	-75.4009	-26.4467	-24.5427	-5.64887	1.02118	6.40457	-93.8784	11.9127	-16.1971	-42.4385	4.91957	-47.1278	30.4831	9.87561	23.6378	69.1169	-38.3808	-39.4115	-75.4009	-26.4467	-24.5427	-5.64887
10.7312	18.6968	48.2594	-22.8641	7.33951	-61.631	-26.7923	4.93522	-13.2528	2.28796	11.8057	74.7666	4.09211	-12.8694	-25.7061	5.0639	-31.9036	60.7339	10.7312	18.6968	48.2594	-22.8641	7.33951	-61.631	-26.7923	4.93522	-13.2528
24.4552	19.5703	-24.4439	-5.41527	60.2463	-76.4052	-26.0549	16.3996	36.4658	-1.19046	13.9831	140.713	-27.9066	24.4648	32.2897	5.39804	-37.3792	45.5286	24.4552	19.5703	-24.4439	-5.41527	60.2463	-76.4052	-26.0549	16.3996	36.4658
23.8825	15.5951	-81.3206	-7.30199	60.3279	-44.6117	-25.7462	27.4026	-19.6156	2.28506	-15.8437	116.719	-19.3501	39.0173	30.7177	4.99058	-16.9842	-45.7	23.8825	15.5951	-81.3206	-7.30199	60.3279	-44.6117	-25.7462	27.4026	-19.6156
21.4522	26.2163	-140.763	18.8168	66.6353	-43.3853	-27.5077	35.3344	-52.8119	1.54172	21.4502	70.2317	0.128279	39.8343	-26.4679	1.27514	-21.4304	-14.8116	21.4522	26.2163	-140.763	18.8168	66.6353	-43.3853	-27.5077	35.3344	-52.8119
12.3061	10.5225	-168.799	33.6257	67.8447	-149.452	-30.4433	67.4743	-65.8793	-4.43996	72.7	38.6004	6.30555	35.3104	-8.69797	-5.4757	-11.0328	1.69023	12.3061	10.5225	-168.799	33.6257	67.8447	-149.452	-30.4433	67.4743	-65.8793
5.79264	-6.46296	-67.1577	28.9772	103.358	-139.519	-30.0947	57.1457	-58.5648	-4.80307	47.9435	-100.479	25.0153	37.2097	109.64	-11.6566	-15.701	23.8176	5.79264	-6.46296	-67.1577	28.9772	103.358	-139.519	-30.0947	57.1457	-58.5648
-11.5545	-3.75404	18.9683	14.9983	110.605	-26.6993	-23.7736	25.4515	-26.3894	6.11027	32.774	-125.574	47.7124	35.2277	23.1728	-13.8762	-11.1571	40.2119	-11.5545	-3.75404	18.9683	14.9983	110.605	-26.6993	-23.7736	25.4515	-26.3894
-4.72351	-10.4909	-34.709	-43.0179	-17.1282	19.501	-13.5743	-13.6587	-0.473978	1.66334	32.412	-147.381	95.4407	8.80479	-122.653	-11.9294	0.450132	43.785	-4.72351	-10.4909	-34.709	-43.0179	-17.1282	19.501	-13.5743	-13.6587	-0.473978
-4.12023	-21.625	-59.874	-43.4078	-37.268	90.5734	-3.85503	-53.9317	39.8784	-3.888	58.8762	-134.051	46.9043	-43.8884	-143.32	-8.5037	-5.70604	33.2036	-4.12023	-21.625	-59.874	-43.4078	-37.268	90.5734	-3.85503	-53.9317	39.8784
-5.45539	-5.11176	-27.9256	-20.0037	-65.1364	153.956	1.61788	-74.8354	54.6845	-5.42134	48.4698	-40.9652	7.49536	-52.9234	-94.2162	-7.89347	6.36991	116.705	-5.45539	-5.11176	-27.9256	-20.0037	-65.1364	153.956	1.61788	-74.8354	54.6845
13.8695	9.76365	3.31795	9.73658	-78.6107	173.925	0.790426	-89.6196	18.6999	-2.71752	-22.7054	-66.1314	0.892003	-44.964	-44.7312	-13.1536	-15.9498	57.5976	13.8695	9.76365	3.31795	9.73658	-78.6107	173.925	0.790426	-89.6196	18.6999
3.6935	22.305	-20.7144	1.62388	-57.6104	151.608	-4.72769	-61.055	39.7205	1.51287	-15.2476	-129.029	-18.2584	-36.2002	-7.9016	-23.1782	-19.6962	-31.2634	3.6935	22.305	-20.7144	1.62388	-57.6104	151.608	-4.72769	-61.055	39.7205
-9.55058	7.10987	-46.13	-0.427494	-5.04824	189.586	-11.5413	-36.16	76.401	-2.70105	3.89483	-124.344	-5.79157	-34.833	36.1427	-32.2643	-6.62935	-34.3029	-9.55058	7.10987	-46.13	-0.427494	-5.04824	189.586	-11.5413	-36.16	76.401
2.60834	-3.33216	-37.1073	-2.2285	4.12758	181.665	-16.5986	-13.5002	61.4023	-0.113574	10.9568	-128.199	-7.47939	-104.693	84.9295	-35.9087	-6.666	-38.8792	2.60834	-3.33216	-37.1073	-2.2285	4.12758	181.665	-16.5986	-13.5002	61.4023
-0.296586	10.7657	62.3264	27.1618	9.63309	100.242	-18.5365	-4.70664	-23.1545	11.8183	13.7102	-87.0822	-46.7921	31.4349	90.3941	-33.6449	-9.30181	-53.7518	-0.296586	10.7657	62.3264	27.1618	9.63309	100.242	-18.5365	-4.70664	-23.1545
0.987568	-0.0340362	67.9736	21.385	3.44421	33.3038	-17.7164	1.97988	-36.9586	8.45027	40.1062	-19.6183	-53.2896	122.089	79.6715	-27.2592	0.696665	-45.0794	0.987568	-0.0340362	67.9736	21.385	3.44421	33.3038	-17.7164	1.97988	-36.9586
16.2896	-0.0478235	10.869	8.31792	2.08584	8.46553	-15.8938	35.5108	3.04563	1.28896	28.694	3.64939	-49.5951	75.8314	58.5596	-18.2853	12.858	-30.6402	16.2896	-0.0478235	10.869	8.31792	2.08584	8.46553	-15.8938	35.5108	3.04563
-12.377	-23.297	40.4471	23.0079	18.9314	-26.2697	-16.2454	59.4629	-14.9007	-6.6764	55.4693	22.6207	-57.7064	46.382	50.7509	-8.60757	9.90194	-15.2499	-12.377	-23.297	40.4471	23.0079	18.9314	-26.2697	-16.2454	59.4629	-14.9007
-21.9173	3.26129	180.381	3.95026	28.896	-80.057	-21.3355	50.8183	-1.77199	3.2203	88.5546	9.09901	-69.7603	38.2026	24.6273	1.01796	16.8864	7.8195	-21.9173	3.26129	180.381	3.95026	28.896	-80.057	-21.3355	50.8183	-1.77199
-52.4207	-5.33289	101.733	-20.5562	2.58968	-94.3224	-30.2403	37.0711	-22.4799	0.664099	110.501	18.9089	-82.2135	16.1832	-23.7202	10.2702	-26.7635	12.3743	-52.4207	-5.33289	101.733	-20.5562	2.58968	-94.3224	-30.2403	37.0711	-22.4799
-32.0405	-6.87852	-21.7387	-1.9007	-16.2263	-93.4445	-36.9905	35.8711	-34.6041	-4.11941	103.931	1.79308	-54.07	-6.97572	19.0259	14.8661	-39.5358	6.22038	-32.0405	-6.87852	-21.7387	-1.9007	-16.2263	-93.4445	-36.9905	35.8711	-34.6041
-12.5866	8.68662	-76.4426	6.62174	-2.62927	-85.3047	-36.3073	18.1167	-37.7381	-5.85798	123.398	-36.529	-10.1998	-37.3203	0.861407	10.236	-52.4219	4.98097	-12.5866	8.68662	-76.4426	6.62174	-2.62927	-85.3047	-36.3073	18.1167	-37.7381
-14.2261	15.4523	76.1675	40.1266	28.5219	-35.0635	-27.5981	3.88503	-4.57777	4.39762	86.3161	11.0359	24.9311	-55.7216	-16.2242	-2.16215	-26.3454	-5.04018	-14.2261	15.4523	76.1675	40.1266	28.5219	-35.0635	-27.5981	3.88503	-4.57777
-13.8187	31.236	-1.28333	42.2053	12.7351	1.34449	-14.8732	17.8919	-36.2893	-13.6172	54.8466	20.4029	32.875	-150.63	-26.3706	-16.0744	-8.46767	-8.26537	-13.8187	31.236	-1.28333	42.2053	12.7351	1.34449	-14.8732	17.8919	-36.2893
-15.3629	11.5652	-112.48	42.6691	-53.8649	6.84832	-4.44624	-19.893	8.76084	-5.65472	4.37745	-24.5007	36.3949	-111.866	-35.7639	-26.7417	16.0377	-6.96626	-15.3629	11.5652	-112.48	42.6691	-53.8649	6.84832	-4.44624	-19.893	8.76084
-11.0056	-3.00206	-147.612	-6.12812	-99.9813	-19.9525	-2.53341	-21.9371	51.4717	-14.9363	37.4924	7.5921	63.0906	-134.661	-35.5262	-33.3218	28.5634	-26.4379	-11.0056	-3.00206	-147.612	-6.12812	-99.9813	-19.9525	-2.53341	-21.9371	51.4717
-18.0843	-9.13394	-123.559	-34.8837	-94.1905	-3.00369	-11.394	-19.5862	63.2721	-11.3187	32.7028	-7.51646	81.7689	-70.4584	-23.2309	-36.2757	19.7812	-16.8952	-18.0843	-9.13394	-123.559	-34.8837	-94.1905	-3.00369	-11.394	-19.5862	63.2721
46.08	-9.94405	-82.3417	-23.9073	-76.8086	36.8114	-27.5412	-7.17118	50.835	-11.3782	40.6279	-78.9966	51.098	11.9736	-18.7697	-35.5488	9.87442	-37.872	46.08	-9.94405	-82.3417	-23.9073	-76.8086	36.8114	-27.5412	-7.17118	50.835
51.6033	-11.0586	30.6421	-24.0245	-42.4586	46.713	-44.0995	22.2362	38.7713	-12.571	50.5026	-61.3302	44.1887	33.2838	49.2124	-31.2549	7.28829	-25.0218	51.6033	-11.0586	30.6421	-24.0245	-42.4586	46.713	-44.0995	22.2362	38.7713
78.3058	-11.8123	67.1761	12.012	3.87623	38.9631	-53.5117	48.8343	50.4729	1.83623	12.4142	3.56148	55.862	31.8978	-41.9421	-24.492	-22.2763	-20.0631	78.3058	-11.8123	67.1761	12.012	3.87623	38.9631	-53.5117	48.8343	50.4729
24.0357	-3.40294	12.2181	0.85596	-10.9543	7.9752	-52.1015	42.648	28.1302	12.6581	12.2442	-0.870247	47.849	46.6792	-54.7004	-17.8776	-2.47181	-17.581	24.0357	-3.40294	12.2181	0.85596	-10.9543	7.9752	-52.1015	42.648	28.1302
-19.3703	-7.3336	7.4361	-0.165262	-28.8624	-36.0967	-41.7274	31.6145	25.7018	17.6659	7.27188	12.7165	-0.390238	67.4403	-58.151	-15.8642	-73.0892	-41.0304	-19.3703	-7.3336	7.4361	-0.165262	-28.8624	-36.0967	-41.7274	31.6145	25.7018
10.4623	-2.83101	57.5269	13.8561	-2.72612	-85.5391	-28.2427	-6.59991	-15.9533	15.0179	6.502	-25.2036	-35.1332	2.14734	-12.9364	-20.0942	-66.7111	-35.1938	10.4623	-2.83101	57.5269	13.8561	-2.72612	-85.5391	-28.2427	-6.59991	-15.9533
-20.1708	-10.2896	60.8527	18.3694	17.9422	-113.125	-16.6863	-32.1538	-26.4279	15.3673	-29.1654	17.2265	-49.3641	-98.0121	23.0117	-26.7022	-74.7269	2.12435	-20.1708	-10.2896	60.8527	18.3694	17.9422	-113.125	-16.6863	-32.1538	-26.4279
-14.6986	3.283	87.9364	3.49046	-0.0219366	-118.794	-9.91374	-52.6476	-28.6076	14.8181	3.50067	34.8923	-44.6922	-94.5002	54.9788	-29.2532	-44.3272	-29.0936	-14.6986	3.283	87.9364	3.49046	-0.0219366	-118.794	-9.91374	-52.6476	-28.6076
-36.5931	3.60984	34.2771	7.49922	32.9979	-98.7277	-6.90784	-48.102	-22.7208	8.29024	47.7443	-5.01674	-10.3568	-84.3309	37.8196	-26.3752	-32.0455	-29.0477	-36.5931	3.60984	34.2771	7.49922	32.9979	-98.7277	-6.90784	-48.102	-22.7208
-13.7145	-2.8991	17.7575	21.3976	62.6625	-86.6807	-5.66666	-40.8883	-15.6482	3.06416	31.2574	66.748	6.72524	-104.704	7.63011	-21.2986	-46.0182	26.5809	-13.7145	-2.8991	17.7575	21.3976	62.6625	-86.6807	-5.66666	-40.8883	-15.6482
-3.17718	10.0926	-17.2669	-11.8917	51.5373	-78.2777	-5.20964	-31.9012	-37.5102	-0.673943	2.76495	45.197	-12.6974	-67.0893	-18.6416	-16.8695	-25.5875	-24.4264	-3.17718	10.0926	-17.2669	-11.8917	51.5373	-78.2777	-5.20964	-31.9012	-37.5102
7.07636	14.1534	-7.77119	-14.7915	6.77113	-28.7113	-5.7885	-7.03797	-56.2266	2.11249	-51.9661	-107.163	-24.8263	-24.6893	-12.2797	-13.4015	-13.0621	-16.8219	7.07636	14.1534	-7.77119	-14.7915	6.77113	-28.7113	-5.7885	-7.03797	-56.2266
[truncated: 266 more rows]
