# Supplementary material for: Effects of hamstring conditioning contraction on landing biomechanics and surface EMG: a randomized controlled trial
Source: Front Bioeng Biotechnol. 2026 Jun 12;14:1702762. doi: 10.3389/fbioe.2026.1702762 (PMC13303611; doi:10.3389/fbioe.2026.1702762)
Supplement: Supplementary file 1 [file DataSheet1.zip › 股二头肌/Pre-2.xlsx]

## Sheet: Sheet1
-5.52495	24.0647	-27.633	-2.0503	37.4577	11.6805	-32.0475	-9.44269	3.92151	-5.52495	24.0647	-27.633	-2.0503	37.4577	11.6805	-32.0475	-9.44269	3.92151	-5.52495	24.0647	-27.633	-2.0503	37.4577	11.6805	-32.0475	-9.44269	3.92151
-17.0083	27.9925	-7.83353	14.804	-1.46976	-11.5515	106.299	1.91135	-4.22535	-17.0083	27.9925	-7.83353	14.804	-1.46976	-11.5515	106.299	1.91135	-4.22535	-17.0083	27.9925	-7.83353	14.804	-1.46976	-11.5515	106.299	1.91135	-4.22535
-7.29202	12.4792	15.9256	28.4757	-25.4685	4.2821	226.402	5.16364	-0.165161	-7.29202	12.4792	15.9256	28.4757	-25.4685	4.2821	226.402	5.16364	-0.165161	-7.29202	12.4792	15.9256	28.4757	-25.4685	4.2821	226.402	5.16364	-0.165161
-2.75349	-14.8405	5.94437	24.0107	-14.0282	5.43008	304.154	7.44758	5.25533	-2.75349	-14.8405	5.94437	24.0107	-14.0282	5.43008	304.154	7.44758	5.25533	-2.75349	-14.8405	5.94437	24.0107	-14.0282	5.43008	304.154	7.44758	5.25533
-6.29523	-35.1455	-38.6648	14.3957	-20.2647	8.1133	328.483	10.527	6.51033	-6.29523	-35.1455	-38.6648	14.3957	-20.2647	8.1133	328.483	10.527	6.51033	-6.29523	-35.1455	-38.6648	14.3957	-20.2647	8.1133	328.483	10.527	6.51033
0.616029	-45.3427	-46.2224	10.4627	3.2472	4.26363	296.98	11.4523	-9.81347	0.616029	-45.3427	-46.2224	10.4627	3.2472	4.26363	296.98	11.4523	-9.81347	0.616029	-45.3427	-46.2224	10.4627	3.2472	4.26363	296.98	11.4523	-9.81347
14.4384	-20.0738	-43.4209	9.44974	21.8339	-6.6571	218.479	12.6782	-24.0551	14.4384	-20.0738	-43.4209	9.44974	21.8339	-6.6571	218.479	12.6782	-24.0551	14.4384	-20.0738	-43.4209	9.44974	21.8339	-6.6571	218.479	12.6782	-24.0551
11.4535	-8.75523	-4.89828	12.9545	24.0766	10.035	113.301	3.42903	-10.2911	11.4535	-8.75523	-4.89828	12.9545	24.0766	10.035	113.301	3.42903	-10.2911	11.4535	-8.75523	-4.89828	12.9545	24.0766	10.035	113.301	3.42903	-10.2911
7.60319	-0.47662	7.05364	-13.2878	34.4037	9.72887	2.17917	2.59992	-5.34483	7.60319	-0.47662	7.05364	-13.2878	34.4037	9.72887	2.17917	2.59992	-5.34483	7.60319	-0.47662	7.05364	-13.2878	34.4037	9.72887	2.17917	2.59992	-5.34483
8.94609	-3.17283	-1.08554	-4.76771	38.3748	4.52081	-97.8481	11.0411	-13.5482	8.94609	-3.17283	-1.08554	-4.76771	38.3748	4.52081	-97.8481	11.0411	-13.5482	8.94609	-3.17283	-1.08554	-4.76771	38.3748	4.52081	-97.8481	11.0411	-13.5482
0.67193	-3.56202	-3.12883	12.8318	42.1847	6.20656	-167.758	4.94485	1.42464	0.67193	-3.56202	-3.12883	12.8318	42.1847	6.20656	-167.758	4.94485	1.42464	0.67193	-3.56202	-3.12883	12.8318	42.1847	6.20656	-167.758	4.94485	1.42464
-17.0075	12.5644	-10.8956	8.53628	29.6732	15.5456	-193.582	6.61615	9.6275	-17.0075	12.5644	-10.8956	8.53628	29.6732	15.5456	-193.582	6.61615	9.6275	-17.0075	12.5644	-10.8956	8.53628	29.6732	15.5456	-193.582	6.61615	9.6275
-11.3047	9.55153	-13.4951	0.483163	3.72628	10.8399	-182.633	-3.80617	4.77996	-11.3047	9.55153	-13.4951	0.483163	3.72628	10.8399	-182.633	-3.80617	4.77996	-11.3047	9.55153	-13.4951	0.483163	3.72628	10.8399	-182.633	-3.80617	4.77996
-16.8869	17.7865	-30.7895	13.3614	5.72274	13.2524	-156.887	-7.76511	-3.33152	-16.8869	17.7865	-30.7895	13.3614	5.72274	13.2524	-156.887	-7.76511	-3.33152	-16.8869	17.7865	-30.7895	13.3614	5.72274	13.2524	-156.887	-7.76511	-3.33152
-2.50596	17.2251	-45.9723	-15.8748	-7.19549	-0.62373	-131.353	5.6666	7.49764	-2.50596	17.2251	-45.9723	-15.8748	-7.19549	-0.62373	-131.353	5.6666	7.49764	-2.50596	17.2251	-45.9723	-15.8748	-7.19549	-0.62373	-131.353	5.6666	7.49764
8.5808	3.51682	-50.2304	-30.7118	-21.8184	-1.49753	-109.657	2.48621	-1.63768	8.5808	3.51682	-50.2304	-30.7118	-21.8184	-1.49753	-109.657	2.48621	-1.63768	8.5808	3.51682	-50.2304	-30.7118	-21.8184	-1.49753	-109.657	2.48621	-1.63768
12.1708	2.69609	-26.4968	-23.2924	-19.4011	-6.3591	-90.2921	5.33543	8.58494	12.1708	2.69609	-26.4968	-23.2924	-19.4011	-6.3591	-90.2921	5.33543	8.58494	12.1708	2.69609	-26.4968	-23.2924	-19.4011	-6.3591	-90.2921	5.33543	8.58494
16.0293	-2.41353	-9.56	-21.2923	22.5616	-12.4367	-69.6031	-1.71963	17.4049	16.0293	-2.41353	-9.56	-21.2923	22.5616	-12.4367	-69.6031	-1.71963	17.4049	16.0293	-2.41353	-9.56	-21.2923	22.5616	-12.4367	-69.6031	-1.71963	17.4049
13.1235	-12.1637	-10.1442	-21.5303	-10.082	-2.77294	-44.3293	-0.569691	23.2145	13.1235	-12.1637	-10.1442	-21.5303	-10.082	-2.77294	-44.3293	-0.569691	23.2145	13.1235	-12.1637	-10.1442	-21.5303	-10.082	-2.77294	-44.3293	-0.569691	23.2145
27.1558	-3.61115	-31.3489	-18.6038	-36.3824	0.307847	-14.2769	-9.44651	10.5238	27.1558	-3.61115	-31.3489	-18.6038	-36.3824	0.307847	-14.2769	-9.44651	10.5238	27.1558	-3.61115	-31.3489	-18.6038	-36.3824	0.307847	-14.2769	-9.44651	10.5238
28.5682	-8.73123	-9.0306	1.01241	-25.1533	-7.34271	15.4675	3.95839	16.4053	28.5682	-8.73123	-9.0306	1.01241	-25.1533	-7.34271	15.4675	3.95839	16.4053	28.5682	-8.73123	-9.0306	1.01241	-25.1533	-7.34271	15.4675	3.95839	16.4053
-10.8078	7.55245	-21.1915	-5.21714	-16.2363	21.8328	33.8661	-7.20778	0.502205	-10.8078	7.55245	-21.1915	-5.21714	-16.2363	21.8328	33.8661	-7.20778	0.502205	-10.8078	7.55245	-21.1915	-5.21714	-16.2363	21.8328	33.8661	-7.20778	0.502205
-27.7718	-1.88832	21.6051	6.42719	-4.39581	1.76936	30.267	-0.778201	11.0655	-27.7718	-1.88832	21.6051	6.42719	-4.39581	1.76936	30.267	-0.778201	11.0655	-27.7718	-1.88832	21.6051	6.42719	-4.39581	1.76936	30.267	-0.778201	11.0655
-29.9074	-3.27962	3.01998	2.60392	-35.0557	-28.9336	3.85688	-11.1449	-5.26848	-29.9074	-3.27962	3.01998	2.60392	-35.0557	-28.9336	3.85688	-11.1449	-5.26848	-29.9074	-3.27962	3.01998	2.60392	-35.0557	-28.9336	3.85688	-11.1449	-5.26848
-6.54544	-0.865055	-63.0141	4.34197	-19.7632	-32.293	-35.1204	-6.97563	-12.5779	-6.54544	-0.865055	-63.0141	4.34197	-19.7632	-32.293	-35.1204	-6.97563	-12.5779	-6.54544	-0.865055	-63.0141	4.34197	-19.7632	-32.293	-35.1204	-6.97563	-12.5779
11.5814	6.47146	-80.3846	3.82387	-15.1737	-22.0733	-68.4836	-11.9662	-15.4302	11.5814	6.47146	-80.3846	3.82387	-15.1737	-22.0733	-68.4836	-11.9662	-15.4302	11.5814	6.47146	-80.3846	3.82387	-15.1737	-22.0733	-68.4836	-11.9662	-15.4302
-1.20898	-10.5243	-92.9028	-12.4247	-4.04194	-9.40359	-81.1391	-11.5856	-8.62226	-1.20898	-10.5243	-92.9028	-12.4247	-4.04194	-9.40359	-81.1391	-11.5856	-8.62226	-1.20898	-10.5243	-92.9028	-12.4247	-4.04194	-9.40359	-81.1391	-11.5856	-8.62226
3.05374	-39.9361	-40.3925	-3.28748	3.18257	-7.21198	-71.9338	-10.2706	13.3725	3.05374	-39.9361	-40.3925	-3.28748	3.18257	-7.21198	-71.9338	-10.2706	13.3725	3.05374	-39.9361	-40.3925	-3.28748	3.18257	-7.21198	-71.9338	-10.2706	13.3725
-1.85787	-22.4031	-23.2991	9.89293	8.82774	-3.01698	-51.2214	-5.2555	7.59037	-1.85787	-22.4031	-23.2991	9.89293	8.82774	-3.01698	-51.2214	-5.2555	7.59037	-1.85787	-22.4031	-23.2991	9.89293	8.82774	-3.01698	-51.2214	-5.2555	7.59037
-18.0874	-6.64856	-7.94239	5.85135	13.9187	18.5212	-31.8438	-4.50553	14.7204	-18.0874	-6.64856	-7.94239	5.85135	13.9187	18.5212	-31.8438	-4.50553	14.7204	-18.0874	-6.64856	-7.94239	5.85135	13.9187	18.5212	-31.8438	-4.50553	14.7204
-8.72517	-7.3369	-9.02863	9.65601	10.5324	24.9569	-22.3838	2.50198	-17.8121	-8.72517	-7.3369	-9.02863	9.65601	10.5324	24.9569	-22.3838	2.50198	-17.8121	-8.72517	-7.3369	-9.02863	9.65601	10.5324	24.9569	-22.3838	2.50198	-17.8121
9.31136	5.28582	-1.42296	14.5203	5.18066	17.0858	-25.0648	-7.72228	-10.1639	9.31136	5.28582	-1.42296	14.5203	5.18066	17.0858	-25.0648	-7.72228	-10.1639	9.31136	5.28582	-1.42296	14.5203	5.18066	17.0858	-25.0648	-7.72228	-10.1639
19.0132	23.7691	33.9155	26.9957	8.05539	16.468	-33.8428	-10.5353	-0.0227738	19.0132	23.7691	33.9155	26.9957	8.05539	16.468	-33.8428	-10.5353	-0.0227738	19.0132	23.7691	33.9155	26.9957	8.05539	16.468	-33.8428	-10.5353	-0.0227738
45.246	20.9258	6.17699	31.1046	-6.08829	13.344	-32.1771	-5.93602	0.895387	45.246	20.9258	6.17699	31.1046	-6.08829	13.344	-32.1771	-5.93602	0.895387	45.246	20.9258	6.17699	31.1046	-6.08829	13.344	-32.1771	-5.93602	0.895387
30.1969	13.2673	-49.8731	19.3519	-13.6088	15.3335	-7.46694	-6.95925	-11.2649	30.1969	13.2673	-49.8731	19.3519	-13.6088	15.3335	-7.46694	-6.95925	-11.2649	30.1969	13.2673	-49.8731	19.3519	-13.6088	15.3335	-7.46694	-6.95925	-11.2649
10.1518	23.1695	-50.2294	-3.63651	-12.7589	19.9857	26.9312	2.96005	-5.209	10.1518	23.1695	-50.2294	-3.63651	-12.7589	19.9857	26.9312	2.96005	-5.209	10.1518	23.1695	-50.2294	-3.63651	-12.7589	19.9857	26.9312	2.96005	-5.209
7.50332	30.6952	15.2306	4.39176	9.07765	5.51672	44.1804	-4.28317	4.97239	7.50332	30.6952	15.2306	4.39176	9.07765	5.51672	44.1804	-4.28317	4.97239	7.50332	30.6952	15.2306	4.39176	9.07765	5.51672	44.1804	-4.28317	4.97239
0.997785	21.6045	34.3512	9.91964	-12.5758	-5.65428	47.5534	-11.4197	14.7652	0.997785	21.6045	34.3512	9.91964	-12.5758	-5.65428	47.5534	-11.4197	14.7652	0.997785	21.6045	34.3512	9.91964	-12.5758	-5.65428	47.5534	-11.4197	14.7652
-13.2405	9.78589	-44.187	-2.38031	3.48337	-18.0194	58.1777	-6.82213	-9.77774	-13.2405	9.78589	-44.187	-2.38031	3.48337	-18.0194	58.1777	-6.82213	-9.77774	-13.2405	9.78589	-44.187	-2.38031	3.48337	-18.0194	58.1777	-6.82213	-9.77774
-34.722	-2.56571	-51.0144	-29.3061	15.3203	-31.3773	54.9945	-7.63681	-1.87197	-34.722	-2.56571	-51.0144	-29.3061	15.3203	-31.3773	54.9945	-7.63681	-1.87197	-34.722	-2.56571	-51.0144	-29.3061	15.3203	-31.3773	54.9945	-7.63681	-1.87197
-24.1018	3.28862	-45.8734	6.69207	13.793	-38.1057	-8.20922	-7.30439	15.1019	-24.1018	3.28862	-45.8734	6.69207	13.793	-38.1057	-8.20922	-7.30439	15.1019	-24.1018	3.28862	-45.8734	6.69207	13.793	-38.1057	-8.20922	-7.30439	15.1019
-22.9672	-1.40716	-60.7381	1.13035	9.20811	-24.1363	-131.405	-1.33985	14.6334	-22.9672	-1.40716	-60.7381	1.13035	9.20811	-24.1363	-131.405	-1.33985	14.6334	-22.9672	-1.40716	-60.7381	1.13035	9.20811	-24.1363	-131.405	-1.33985	14.6334
-5.26191	10.6993	-48.868	10.661	-9.76896	7.85729	-259.376	1.06203	-32.4032	-5.26191	10.6993	-48.868	10.661	-9.76896	7.85729	-259.376	1.06203	-32.4032	-5.26191	10.6993	-48.868	10.661	-9.76896	7.85729	-259.376	1.06203	-32.4032
-21.2597	25.2684	-13.0798	-1.71931	-9.65263	3.34644	-327.915	-12.3295	-20.2424	-21.2597	25.2684	-13.0798	-1.71931	-9.65263	3.34644	-327.915	-12.3295	-20.2424	-21.2597	25.2684	-13.0798	-1.71931	-9.65263	3.34644	-327.915	-12.3295	-20.2424
-0.169693	14.3932	8.73318	-15.2202	-15.1849	4.08866	-302.028	0.0442692	-28.2667	-0.169693	14.3932	8.73318	-15.2202	-15.1849	4.08866	-302.028	0.0442692	-28.2667	-0.169693	14.3932	8.73318	-15.2202	-15.1849	4.08866	-302.028	0.0442692	-28.2667
4.68894	15.2918	10.4971	-25.8759	-8.15797	10.3543	-189.27	-6.67085	-2.57947	4.68894	15.2918	10.4971	-25.8759	-8.15797	10.3543	-189.27	-6.67085	-2.57947	4.68894	15.2918	10.4971	-25.8759	-8.15797	10.3543	-189.27	-6.67085	-2.57947
8.03698	11.0395	9.72887	-12.213	0.779577	0.757062	-30.4009	0.892662	19.2686	8.03698	11.0395	9.72887	-12.213	0.779577	0.757062	-30.4009	0.892662	19.2686	8.03698	11.0395	9.72887	-12.213	0.779577	0.757062	-30.4009	0.892662	19.2686
-6.57634	9.83001	12.5174	0.896957	-2.56286	-7.94445	121.01	-4.83949	34.4728	-6.57634	9.83001	12.5174	0.896957	-2.56286	-7.94445	121.01	-4.83949	34.4728	-6.57634	9.83001	12.5174	0.896957	-2.56286	-7.94445	121.01	-4.83949	34.4728
-9.38938	16.2323	11.0664	7.89491	4.54339	-9.33519	223.727	-2.31157	28.9255	-9.38938	16.2323	11.0664	7.89491	4.54339	-9.33519	223.727	-2.31157	28.9255	-9.38938	16.2323	11.0664	7.89491	4.54339	-9.33519	223.727	-2.31157	28.9255
19.5327	20.5985	-12.6853	17.2795	3.65418	3.09989	262.2	-3.17176	27.0286	19.5327	20.5985	-12.6853	17.2795	3.65418	3.09989	262.2	-3.17176	27.0286	19.5327	20.5985	-12.6853	17.2795	3.65418	3.09989	262.2	-3.17176	27.0286
15.4484	18.361	-18.0749	8.77863	-0.636727	-3.96184	242.923	-0.272841	14.1405	15.4484	18.361	-18.0749	8.77863	-0.636727	-3.96184	242.923	-0.272841	14.1405	15.4484	18.361	-18.0749	8.77863	-0.636727	-3.96184	242.923	-0.272841	14.1405
11.137	18.8765	-14.9452	1.75361	2.94468	4.57319	183.174	-11.4461	-3.92687	11.137	18.8765	-14.9452	1.75361	2.94468	4.57319	183.174	-11.4461	-3.92687	11.137	18.8765	-14.9452	1.75361	2.94468	4.57319	183.174	-11.4461	-3.92687
35.5582	24.2928	-4.27271	1.94451	14.6928	5.20292	105.17	-3.289	8.98975	35.5582	24.2928	-4.27271	1.94451	14.6928	5.20292	105.17	-3.289	8.98975	35.5582	24.2928	-4.27271	1.94451	14.6928	5.20292	105.17	-3.289	8.98975
13.8178	24.8603	-13.2114	0.674628	10.9145	-3.17932	32.6225	0.785269	-0.0821233	13.8178	24.8603	-13.2114	0.674628	10.9145	-3.17932	32.6225	0.785269	-0.0821233	13.8178	24.8603	-13.2114	0.674628	10.9145	-3.17932	32.6225	0.785269	-0.0821233
0.586441	-13.1818	-47.8625	-4.22074	8.47056	-2.37997	-17.8722	-11.4959	2.27337	0.586441	-13.1818	-47.8625	-4.22074	8.47056	-2.37997	-17.8722	-11.4959	2.27337	0.586441	-13.1818	-47.8625	-4.22074	8.47056	-2.37997	-17.8722	-11.4959	2.27337
-8.10271	-49.5795	-43.2922	5.68723	10.18	-10.5126	-43.8882	1.53458	-15.7948	-8.10271	-49.5795	-43.2922	5.68723	10.18	-10.5126	-43.8882	1.53458	-15.7948	-8.10271	-49.5795	-43.2922	5.68723	10.18	-10.5126	-43.8882	1.53458	-15.7948
24.0163	-49.4744	-62.4913	9.08555	12.9836	-9.02196	-53.2979	-3.03707	-29.5549	24.0163	-49.4744	-62.4913	9.08555	12.9836	-9.02196	-53.2979	-3.03707	-29.5549	24.0163	-49.4744	-62.4913	9.08555	12.9836	-9.02196	-53.2979	-3.03707	-29.5549
-0.619724	-28.1186	-8.55651	1.96391	27.1271	-6.077	-56.0836	6.86209	-7.51503	-0.619724	-28.1186	-8.55651	1.96391	27.1271	-6.077	-56.0836	6.86209	-7.51503	-0.619724	-28.1186	-8.55651	1.96391	27.1271	-6.077	-56.0836	6.86209	-7.51503
-1.8337	-17.843	-26.2422	-0.154913	9.35411	-4.3157	-59.4239	3.04328	2.36937	-1.8337	-17.843	-26.2422	-0.154913	9.35411	-4.3157	-59.4239	3.04328	2.36937	-1.8337	-17.843	-26.2422	-0.154913	9.35411	-4.3157	-59.4239	3.04328	2.36937
-12.0459	-1.76529	38.3441	9.07953	-13.5406	-1.44354	-65.8356	-3.2338	-2.20378	-12.0459	-1.76529	38.3441	9.07953	-13.5406	-1.44354	-65.8356	-3.2338	-2.20378	-12.0459	-1.76529	38.3441	9.07953	-13.5406	-1.44354	-65.8356	-3.2338	-2.20378
-15.4556	6.01166	198.806	6.58399	-13.7326	6.6944	-73.745	-2.55333	4.23567	-15.4556	6.01166	198.806	6.58399	-13.7326	6.6944	-73.745	-2.55333	4.23567	-15.4556	6.01166	198.806	6.58399	-13.7326	6.6944	-73.745	-2.55333	4.23567
-32.9751	12.0759	-91.9428	3.84929	5.77696	27.3887	-80.5687	-5.17111	-8.87258	-32.9751	12.0759	-91.9428	3.84929	5.77696	27.3887	-80.5687	-5.17111	-8.87258	-32.9751	12.0759	-91.9428	3.84929	5.77696	27.3887	-80.5687	-5.17111	-8.87258
-14.2329	12.3599	-151.814	4.58195	0.878223	5.66597	-83.0355	-8.42104	-4.7766	-14.2329	12.3599	-151.814	4.58195	0.878223	5.66597	-83.0355	-8.42104	-4.7766	-14.2329	12.3599	-151.814	4.58195	0.878223	5.66597	-83.0355	-8.42104	-4.7766
6.79404	14.476	-127.734	8.2032	-11.0646	-3.28405	-78.5824	4.17245	3.47678	6.79404	14.476	-127.734	8.2032	-11.0646	-3.28405	-78.5824	4.17245	3.47678	6.79404	14.476	-127.734	8.2032	-11.0646	-3.28405	-78.5824	4.17245	3.47678
21.016	7.80856	-139.392	11.8725	-13.3103	-17.8373	-65.6034	6.8758	0.553599	21.016	7.80856	-139.392	11.8725	-13.3103	-17.8373	-65.6034	6.8758	0.553599	21.016	7.80856	-139.392	11.8725	-13.3103	-17.8373	-65.6034	6.8758	0.553599
3.19476	15.8328	-95.0647	10.8521	-18.4545	-3.17545	-45.5431	7.87151	1.35143	3.19476	15.8328	-95.0647	10.8521	-18.4545	-3.17545	-45.5431	7.87151	1.35143	3.19476	15.8328	-95.0647	10.8521	-18.4545	-3.17545	-45.5431	7.87151	1.35143
1.84645	2.80048	-58.8853	1.99293	6.57234	14.0524	-21.8148	-5.59395	2.18122	1.84645	2.80048	-58.8853	1.99293	6.57234	14.0524	-21.8148	-5.59395	2.18122	1.84645	2.80048	-58.8853	1.99293	6.57234	14.0524	-21.8148	-5.59395	2.18122
1.47082	13.0838	-50.6904	-19.5116	25.5129	37.0927	-1.69105	7.40439	-3.79888	1.47082	13.0838	-50.6904	-19.5116	25.5129	37.0927	-1.69105	7.40439	-3.79888	1.47082	13.0838	-50.6904	-19.5116	25.5129	37.0927	-1.69105	7.40439	-3.79888
-3.89032	19.2088	-22.2168	-17.4664	28.4152	48.9512	3.44723	6.95328	1.75174	-3.89032	19.2088	-22.2168	-17.4664	28.4152	48.9512	3.44723	6.95328	1.75174	-3.89032	19.2088	-22.2168	-17.4664	28.4152	48.9512	3.44723	6.95328	1.75174
-3.88671	3.68165	7.00003	15.4845	8.19307	-4.98025	-18.5658	-3.03542	8.24797	-3.88671	3.68165	7.00003	15.4845	8.19307	-4.98025	-18.5658	-3.03542	8.24797	-3.88671	3.68165	7.00003	15.4845	8.19307	-4.98025	-18.5658	-3.03542	8.24797
-11.5968	-6.55062	27.3063	0.325374	35.9378	-13.5365	-69.5523	3.02328	-3.07067	-11.5968	-6.55062	27.3063	0.325374	35.9378	-13.5365	-69.5523	3.02328	-3.07067	-11.5968	-6.55062	27.3063	0.325374	35.9378	-13.5365	-69.5523	3.02328	-3.07067
-2.77806	-17.8476	75.4003	-4.63014	22.6562	-26.3559	-126.427	10.4085	6.16399	-2.77806	-17.8476	75.4003	-4.63014	22.6562	-26.3559	-126.427	10.4085	6.16399	-2.77806	-17.8476	75.4003	-4.63014	22.6562	-26.3559	-126.427	10.4085	6.16399
-11.5026	-30.787	58.6959	-12.5237	-31.4432	-17.0646	-151.353	8.34593	2.70384	-11.5026	-30.787	58.6959	-12.5237	-31.4432	-17.0646	-151.353	8.34593	2.70384	-11.5026	-30.787	58.6959	-12.5237	-31.4432	-17.0646	-151.353	8.34593	2.70384
-6.32216	-49.6035	47.1616	-4.59648	-41.1024	-1.02857	-123.996	20.323	22.2882	-6.32216	-49.6035	47.1616	-4.59648	-41.1024	-1.02857	-123.996	20.323	22.2882	-6.32216	-49.6035	47.1616	-4.59648	-41.1024	-1.02857	-123.996	20.323	22.2882
-12.249	-40.8551	33.4734	-8.98247	-21.0633	4.22206	-56.766	8.98027	14.6789	-12.249	-40.8551	33.4734	-8.98247	-21.0633	4.22206	-56.766	8.98027	14.6789	-12.249	-40.8551	33.4734	-8.98247	-21.0633	4.22206	-56.766	8.98027	14.6789
-10.1308	-39.7726	-32.0762	-19.3318	-13.0462	5.38335	16.5997	3.57726	0.23623	-10.1308	-39.7726	-32.0762	-19.3318	-13.0462	5.38335	16.5997	3.57726	0.23623	-10.1308	-39.7726	-32.0762	-19.3318	-13.0462	5.38335	16.5997	3.57726	0.23623
-6.12782	-26.2072	-59.6149	-17.5691	-13.0852	30.0331	61.6005	8.43736	-19.5326	-6.12782	-26.2072	-59.6149	-17.5691	-13.0852	30.0331	61.6005	8.43736	-19.5326	-6.12782	-26.2072	-59.6149	-17.5691	-13.0852	30.0331	61.6005	8.43736	-19.5326
0.00363078	-23.8488	-36.3018	-21.0293	12.7748	21.5158	66.9597	-8.45366	-27.1845	0.00363078	-23.8488	-36.3018	-21.0293	12.7748	21.5158	66.9597	-8.45366	-27.1845	0.00363078	-23.8488	-36.3018	-21.0293	12.7748	21.5158	66.9597	-8.45366	-27.1845
2.49679	3.52644	-58.2194	-16.611	5.29527	50.59	49.2522	-1.75687	-13.1864	2.49679	3.52644	-58.2194	-16.611	5.29527	50.59	49.2522	-1.75687	-13.1864	2.49679	3.52644	-58.2194	-16.611	5.29527	50.59	49.2522	-1.75687	-13.1864
1.23122	6.47087	-49.346	0.0969009	18.9385	63.7525	26.1896	-2.1602	3.67364	1.23122	6.47087	-49.346	0.0969009	18.9385	63.7525	26.1896	-2.1602	3.67364	1.23122	6.47087	-49.346	0.0969009	18.9385	63.7525	26.1896	-2.1602	3.67364
5.24872	3.4376	-41.9639	8.02273	20.936	2.93831	1.11869	-0.719209	22.1189	5.24872	3.4376	-41.9639	8.02273	20.936	2.93831	1.11869	-0.719209	22.1189	5.24872	3.4376	-41.9639	8.02273	20.936	2.93831	1.11869	-0.719209	22.1189
4.45925	-2.70832	-30.0578	10.2935	16.2773	-18.5839	-27.004	-5.40212	16.9697	4.45925	-2.70832	-30.0578	10.2935	16.2773	-18.5839	-27.004	-5.40212	16.9697	4.45925	-2.70832	-30.0578	10.2935	16.2773	-18.5839	-27.004	-5.40212	16.9697
-23.5997	-11.2434	-20.2176	15.7434	17.3378	-23.4254	-57.6473	3.18291	-0.414066	-23.5997	-11.2434	-20.2176	15.7434	17.3378	-23.4254	-57.6473	3.18291	-0.414066	-23.5997	-11.2434	-20.2176	15.7434	17.3378	-23.4254	-57.6473	3.18291	-0.414066
0.743821	12.5075	-10.7401	27.5805	6.56928	-11.7589	-88.5034	-7.2395	-3.18883	0.743821	12.5075	-10.7401	27.5805	6.56928	-11.7589	-88.5034	-7.2395	-3.18883	0.743821	12.5075	-10.7401	27.5805	6.56928	-11.7589	-88.5034	-7.2395	-3.18883
1.82333	7.64347	-11.8283	28.9654	10.3889	22.5505	-114.055	0.90519	-1.63209	1.82333	7.64347	-11.8283	28.9654	10.3889	22.5505	-114.055	0.90519	-1.63209	1.82333	7.64347	-11.8283	28.9654	10.3889	22.5505	-114.055	0.90519	-1.63209
3.77341	-20.232	-13.1438	13.7359	8.21675	18.0917	-129.772	-3.9616	5.26707	3.77341	-20.232	-13.1438	13.7359	8.21675	18.0917	-129.772	-3.9616	5.26707	3.77341	-20.232	-13.1438	13.7359	8.21675	18.0917	-129.772	-3.9616	5.26707
2.55166	-5.45125	-0.822839	21.3331	-6.93312	16.9994	-133.477	1.30842	-6.61741	2.55166	-5.45125	-0.822839	21.3331	-6.93312	16.9994	-133.477	1.30842	-6.61741	2.55166	-5.45125	-0.822839	21.3331	-6.93312	16.9994	-133.477	1.30842	-6.61741
8.49004	-28.1767	48.3939	12.2196	-3.38442	14.8789	-123.909	-2.94152	-1.29887	8.49004	-28.1767	48.3939	12.2196	-3.38442	14.8789	-123.909	-2.94152	-1.29887	8.49004	-28.1767	48.3939	12.2196	-3.38442	14.8789	-123.909	-2.94152	-1.29887
21.6681	-15.2643	29.6371	-8.45249	15.0271	13.1758	-101.58	-2.46786	2.85253	21.6681	-15.2643	29.6371	-8.45249	15.0271	13.1758	-101.58	-2.46786	2.85253	21.6681	-15.2643	29.6371	-8.45249	15.0271	13.1758	-101.58	-2.46786	2.85253
20.0495	-30.1204	-3.91699	-25.2229	-13.8716	0.675969	-69.4779	0.350945	-1.06475	20.0495	-30.1204	-3.91699	-25.2229	-13.8716	0.675969	-69.4779	0.350945	-1.06475	20.0495	-30.1204	-3.91699	-25.2229	-13.8716	0.675969	-69.4779	0.350945	-1.06475
-2.13811	-19.5299	-9.01319	-25.836	-12.1511	6.65653	-33.3921	7.14372	12.0159	-2.13811	-19.5299	-9.01319	-25.836	-12.1511	6.65653	-33.3921	7.14372	12.0159	-2.13811	-19.5299	-9.01319	-25.836	-12.1511	6.65653	-33.3921	7.14372	12.0159
5.66241	-5.78956	-23.5675	-15.89	-16.0093	-21.0515	-0.0433921	-0.767104	16.5187	5.66241	-5.78956	-23.5675	-15.89	-16.0093	-21.0515	-0.0433921	-0.767104	16.5187	5.66241	-5.78956	-23.5675	-15.89	-16.0093	-21.0515	-0.0433921	-0.767104	16.5187
-0.89803	-2.1265	-23.5107	-3.87509	-13.0744	-18.9501	26.8509	4.38684	23.9158	-0.89803	-2.1265	-23.5107	-3.87509	-13.0744	-18.9501	26.8509	4.38684	23.9158	-0.89803	-2.1265	-23.5107	-3.87509	-13.0744	-18.9501	26.8509	4.38684	23.9158
12.3473	30.1997	-8.49708	-19.8398	-17.4474	-18.2163	46.1078	7.94903	12.0088	12.3473	30.1997	-8.49708	-19.8398	-17.4474	-18.2163	46.1078	7.94903	12.0088	12.3473	30.1997	-8.49708	-19.8398	-17.4474	-18.2163	46.1078	7.94903	12.0088
1.75513	42.2419	3.33302	0.0103553	9.33369	-21.4687	54.8893	-3.60295	7.98997	1.75513	42.2419	3.33302	0.0103553	9.33369	-21.4687	54.8893	-3.60295	7.98997	1.75513	42.2419	3.33302	0.0103553	9.33369	-21.4687	54.8893	-3.60295	7.98997
3.87941	39.3937	-43.8468	24.2992	16.3369	1.35158	51.7961	0.356451	-8.35561	3.87941	39.3937	-43.8468	24.2992	16.3369	1.35158	51.7961	0.356451	-8.35561	3.87941	39.3937	-43.8468	24.2992	16.3369	1.35158	51.7961	0.356451	-8.35561
21.5565	31.851	-64.6239	9.61286	-10.5238	5.35021	44.4006	-0.83675	-21.7065	21.5565	31.851	-64.6239	9.61286	-10.5238	5.35021	44.4006	-0.83675	-21.7065	21.5565	31.851	-64.6239	9.61286	-10.5238	5.35021	44.4006	-0.83675	-21.7065
12.4058	28.8311	-44.1124	12.1882	-4.94474	-25.4666	40.2627	-10.8923	-33.4716	12.4058	28.8311	-44.1124	12.1882	-4.94474	-25.4666	40.2627	-10.8923	-33.4716	12.4058	28.8311	-44.1124	12.1882	-4.94474	-25.4666	40.2627	-10.8923	-33.4716
-1.01631	26.931	-36.2643	31.6983	41.3034	-31.8126	30.3552	0.506089	-7.32021	-1.01631	26.931	-36.2643	31.6983	41.3034	-31.8126	30.3552	0.506089	-7.32021	-1.01631	26.931	-36.2643	31.6983	41.3034	-31.8126	30.3552	0.506089	-7.32021
-11.8879	16.2718	-28.9709	8.90927	20.5889	-22.0299	2.08464	9.70697	-3.28445	-11.8879	16.2718	-28.9709	8.90927	20.5889	-22.0299	2.08464	9.70697	-3.28445	-11.8879	16.2718	-28.9709	8.90927	20.5889	-22.0299	2.08464	9.70697	-3.28445
-3.56323	-5.98627	-28.5369	-24.8164	-45.4636	-25.1864	-37.4759	12.3237	8.05335	-3.56323	-5.98627	-28.5369	-24.8164	-45.4636	-25.1864	-37.4759	12.3237	8.05335	-3.56323	-5.98627	-28.5369	-24.8164	-45.4636	-25.1864	-37.4759	12.3237	8.05335
-9.30029	-6.17112	-32.2252	-26.3832	-37.9296	-7.05314	-69.1799	10.8905	21.7489	-9.30029	-6.17112	-32.2252	-26.3832	-37.9296	-7.05314	-69.1799	10.8905	21.7489	-9.30029	-6.17112	-32.2252	-26.3832	-37.9296	-7.05314	-69.1799	10.8905	21.7489
3.53062	-14.4689	4.97176	5.44111	-12.5336	-0.0937531	-85.2001	2.37725	2.54746	3.53062	-14.4689	4.97176	5.44111	-12.5336	-0.0937531	-85.2001	2.37725	2.54746	3.53062	-14.4689	4.97176	5.44111	-12.5336	-0.0937531	-85.2001	2.37725	2.54746
7.67148	-8.07973	-8.88409	3.52595	-19.3546	12.5922	-92.779	-9.62156	17.6849	7.67148	-8.07973	-8.88409	3.52595	-19.3546	12.5922	-92.779	-9.62156	17.6849	7.67148	-8.07973	-8.88409	3.52595	-19.3546	12.5922	-92.779	-9.62156	17.6849
8.33211	-14.2123	-16.5921	-28.6505	-30.3891	18.6215	-99.7782	-7.20411	16.4695	8.33211	-14.2123	-16.5921	-28.6505	-30.3891	18.6215	-99.7782	-7.20411	16.4695	8.33211	-14.2123	-16.5921	-28.6505	-30.3891	18.6215	-99.7782	-7.20411	16.4695
15.2865	-17.9718	-4.40984	-0.301151	-4.14635	22.9621	-104.07	1.99366	9.8481	15.2865	-17.9718	-4.40984	-0.301151	-4.14635	22.9621	-104.07	1.99366	9.8481	15.2865	-17.9718	-4.40984	-0.301151	-4.14635	22.9621	-104.07	1.99366	9.8481
16.6381	-24.5007	-3.70831	11.8085	-6.52109	23.1669	-97.6197	-10.9133	1.15028	16.6381	-24.5007	-3.70831	11.8085	-6.52109	23.1669	-97.6197	-10.9133	1.15028	16.6381	-24.5007	-3.70831	11.8085	-6.52109	23.1669	-97.6197	-10.9133	1.15028
21.0633	-11.6497	-43.5885	-15.9909	4.35178	35.3059	-75.8523	-7.81314	-23.9902	21.0633	-11.6497	-43.5885	-15.9909	4.35178	35.3059	-75.8523	-7.81314	-23.9902	21.0633	-11.6497	-43.5885	-15.9909	4.35178	35.3059	-75.8523	-7.81314	-23.9902
10.3843	-8.7898	-56.0463	-9.0247	8.01672	17.2543	-43.4664	-2.52488	-23.0206	10.3843	-8.7898	-56.0463	-9.0247	8.01672	17.2543	-43.4664	-2.52488	-23.0206	10.3843	-8.7898	-56.0463	-9.0247	8.01672	17.2543	-43.4664	-2.52488	-23.0206
-2.45564	-10.9135	-38.7274	8.87028	22.9366	7.68094	-11.7732	7.98988	-31.0089	-2.45564	-10.9135	-38.7274	8.87028	22.9366	7.68094	-11.7732	7.98988	-31.0089	-2.45564	-10.9135	-38.7274	8.87028	22.9366	7.68094	-11.7732	7.98988	-31.0089
3.17116	-3.19743	-57.8541	55.7463	26.319	4.90683	10.1157	13.6134	-13.8043	3.17116	-3.19743	-57.8541	55.7463	26.319	4.90683	10.1157	13.6134	-13.8043	3.17116	-3.19743	-57.8541	55.7463	26.319	4.90683	10.1157	13.6134	-13.8043
-10.2581	-12.8675	-64.2469	47.2921	19.5445	-6.3389	18.8602	10.4615	4.25213	-10.2581	-12.8675	-64.2469	47.2921	19.5445	-6.3389	18.8602	10.4615	4.25213	-10.2581	-12.8675	-64.2469	47.2921	19.5445	-6.3389	18.8602	10.4615	4.25213
-14.4442	21.5519	-60.8494	-1.50919	32.0657	-4.33952	15.3353	5.16552	-12.3268	-14.4442	21.5519	-60.8494	-1.50919	32.0657	-4.33952	15.3353	5.16552	-12.3268	-14.4442	21.5519	-60.8494	-1.50919	32.0657	-4.33952	15.3353	5.16552	-12.3268
-2.62968	43.9817	-59.6831	9.38445	26.6893	-16.5246	5.51033	3.27961	-14.3052	-2.62968	43.9817	-59.6831	9.38445	26.6893	-16.5246	5.51033	3.27961	-14.3052	-2.62968	43.9817	-59.6831	9.38445	26.6893	-16.5246	5.51033	3.27961	-14.3052
11.4976	14.6975	15.2691	11.3542	19.5783	-8.88039	-5.21379	-9.93459	-26.7422	11.4976	14.6975	15.2691	11.3542	19.5783	-8.88039	-5.21379	-9.93459	-26.7422	11.4976	14.6975	15.2691	11.3542	19.5783	-8.88039	-5.21379	-9.93459	-26.7422
8.98153	-21.9684	76.7374	10.529	3.91717	-14.8015	-14.9196	-10.3934	-15.2994	8.98153	-21.9684	76.7374	10.529	3.91717	-14.8015	-14.9196	-10.3934	-15.2994	8.98153	-21.9684	76.7374	10.529	3.91717	-14.8015	-14.9196	-10.3934	-15.2994
14.363	-32.1742	-22.1384	18.5592	-11.4684	-16.8524	-17.5123	-0.794431	19.4526	14.363	-32.1742	-22.1384	18.5592	-11.4684	-16.8524	-17.5123	-0.794431	19.4526	14.363	-32.1742	-22.1384	18.5592	-11.4684	-16.8524	-17.5123	-0.794431	19.4526
-1.11706	-22.9637	-78.2826	18.8055	-1.7663	-10.9285	-10.2019	1.90538	0.739302	-1.11706	-22.9637	-78.2826	18.8055	-1.7663	-10.9285	-10.2019	1.90538	0.739302	-1.11706	-22.9637	-78.2826	18.8055	-1.7663	-10.9285	-10.2019	1.90538	0.739302
14.0796	-2.99689	-53.2744	16.3862	4.44808	6.72182	-4.2168	9.31853	56.3489	14.0796	-2.99689	-53.2744	16.3862	4.44808	6.72182	-4.2168	9.31853	56.3489	14.0796	-2.99689	-53.2744	16.3862	4.44808	6.72182	-4.2168	9.31853	56.3489
29.3612	-2.55469	-55.3778	14.3562	-11.0334	-0.383448	-5.73856	8.97916	28.7653	29.3612	-2.55469	-55.3778	14.3562	-11.0334	-0.383448	-5.73856	8.97916	28.7653	29.3612	-2.55469	-55.3778	14.3562	-11.0334	-0.383448	-5.73856	8.97916	28.7653
-3.81062	-10.4276	-46.9818	8.59944	-3.45167	6.09947	-0.961334	3.05624	25.5346	-3.81062	-10.4276	-46.9818	8.59944	-3.45167	6.09947	-0.961334	3.05624	25.5346	-3.81062	-10.4276	-46.9818	8.59944	-3.45167	6.09947	-0.961334	3.05624	25.5346
-17.4739	2.58818	-31.4897	11.6618	-6.78848	7.61621	19.0253	-1.00758	10.6743	-17.4739	2.58818	-31.4897	11.6618	-6.78848	7.61621	19.0253	-1.00758	10.6743	-17.4739	2.58818	-31.4897	11.6618	-6.78848	7.61621	19.0253	-1.00758	10.6743
0.321051	16.9066	-8.79884	-21.6386	2.00432	3.17804	40.2215	11.5031	-28.2579	0.321051	16.9066	-8.79884	-21.6386	2.00432	3.17804	40.2215	11.5031	-28.2579	0.321051	16.9066	-8.79884	-21.6386	2.00432	3.17804	40.2215	11.5031	-28.2579
26.6745	17.559	3.62475	7.96877	-7.47312	6.92916	39.3104	7.08503	-32.5819	26.6745	17.559	3.62475	7.96877	-7.47312	6.92916	39.3104	7.08503	-32.5819	26.6745	17.559	3.62475	7.96877	-7.47312	6.92916	39.3104	7.08503	-32.5819
24.5389	14.9088	6.66409	13.0604	-5.45374	7.00811	4.10634	12.1063	-17.8837	24.5389	14.9088	6.66409	13.0604	-5.45374	7.00811	4.10634	12.1063	-17.8837	24.5389	14.9088	6.66409	13.0604	-5.45374	7.00811	4.10634	12.1063	-17.8837
0.195822	37.9247	-1.9112	25.9221	-3.67136	12.0496	-56.3533	1.51263	9.08851	0.195822	37.9247	-1.9112	25.9221	-3.67136	12.0496	-56.3533	1.51263	9.08851	0.195822	37.9247	-1.9112	25.9221	-3.67136	12.0496	-56.3533	1.51263	9.08851
3.3357	35.488	7.30696	12.9335	2.34768	18.3642	-112.055	-1.13405	35.0745	3.3357	35.488	7.30696	12.9335	2.34768	18.3642	-112.055	-1.13405	35.0745	3.3357	35.488	7.30696	12.9335	2.34768	18.3642	-112.055	-1.13405	35.0745
19.675	28.6942	14.9092	-29.4412	-7.81805	8.50248	-129.02	5.50242	43.0472	19.675	28.6942	14.9092	-29.4412	-7.81805	8.50248	-129.02	5.50242	43.0472	19.675	28.6942	14.9092	-29.4412	-7.81805	8.50248	-129.02	5.50242	43.0472
46.2662	28.5465	7.14929	-48.8004	-8.7178	-1.87433	-95.8072	-10.1489	26.163	46.2662	28.5465	7.14929	-48.8004	-8.7178	-1.87433	-95.8072	-10.1489	26.163	46.2662	28.5465	7.14929	-48.8004	-8.7178	-1.87433	-95.8072	-10.1489	26.163
31.5477	8.35796	-3.02175	-29.0246	0.481846	8.30115	-29.1098	-7.62231	11.7155	31.5477	8.35796	-3.02175	-29.0246	0.481846	8.30115	-29.1098	-7.62231	11.7155	31.5477	8.35796	-3.02175	-29.0246	0.481846	8.30115	-29.1098	-7.62231	11.7155
-11.8975	14.0356	-13.4271	-45.9082	-14.2169	-8.93467	42.9615	-3.56095	27.6439	-11.8975	14.0356	-13.4271	-45.9082	-14.2169	-8.93467	42.9615	-3.56095	27.6439	-11.8975	14.0356	-13.4271	-45.9082	-14.2169	-8.93467	42.9615	-3.56095	27.6439
-17.4938	6.49244	-38.776	-23.478	-29.94	10.2438	98.3539	0.756663	18.6138	-17.4938	6.49244	-38.776	-23.478	-29.94	10.2438	98.3539	0.756663	18.6138	-17.4938	6.49244	-38.776	-23.478	-29.94	10.2438	98.3539	0.756663	18.6138
-12.9959	-14.809	-12.92	-31.3478	-18.2221	9.26688	127.68	-5.58389	2.30362	-12.9959	-14.809	-12.92	-31.3478	-18.2221	9.26688	127.68	-5.58389	2.30362	-12.9959	-14.809	-12.92	-31.3478	-18.2221	9.26688	127.68	-5.58389	2.30362
-30.3053	-9.94764	-22.8751	-13.9165	1.6906	12.6057	127.057	8.08191	-9.38865	-30.3053	-9.94764	-22.8751	-13.9165	1.6906	12.6057	127.057	8.08191	-9.38865	-30.3053	-9.94764	-22.8751	-13.9165	1.6906	12.6057	127.057	8.08191	-9.38865
-29.4167	-3.78921	-43.5546	-29.5244	0.328534	12.1652	89.3306	-3.26131	-9.66937	-29.4167	-3.78921	-43.5546	-29.5244	0.328534	12.1652	89.3306	-3.26131	-9.66937	-29.4167	-3.78921	-43.5546	-29.5244	0.328534	12.1652	89.3306	-3.26131	-9.66937
-18.28	1.44043	-20.351	-18.0168	-0.359857	8.17058	3.80901	-2.23311	2.49288	-18.28	1.44043	-20.351	-18.0168	-0.359857	8.17058	3.80901	-2.23311	2.49288	-18.28	1.44043	-20.351	-18.0168	-0.359857	8.17058	3.80901	-2.23311	2.49288
-23.2669	-10.3612	-20.2078	-5.46184	-5.26096	16.842	-120.638	-5.45914	2.82923	-23.2669	-10.3612	-20.2078	-5.46184	-5.26096	16.842	-120.638	-5.45914	2.82923	-23.2669	-10.3612	-20.2078	-5.46184	-5.26096	16.842	-120.638	-5.45914	2.82923
-7.85706	-1.06658	-9.4178	39.0149	14.4925	2.66375	-240.576	7.20023	10.8801	-7.85706	-1.06658	-9.4178	39.0149	14.4925	2.66375	-240.576	7.20023	10.8801	-7.85706	-1.06658	-9.4178	39.0149	14.4925	2.66375	-240.576	7.20023	10.8801
-28.21	0.931735	-44.7605	15.0149	8.13287	2.29713	-306.744	6.07191	-6.4099	-28.21	0.931735	-44.7605	15.0149	8.13287	2.29713	-306.744	6.07191	-6.4099	-28.21	0.931735	-44.7605	15.0149	8.13287	2.29713	-306.744	6.07191	-6.4099
-23.9062	-11.1179	-38.431	-1.54992	15.8587	6.90538	-300.213	15.3899	26.7822	-23.9062	-11.1179	-38.431	-1.54992	15.8587	6.90538	-300.213	15.3899	26.7822	-23.9062	-11.1179	-38.431	-1.54992	15.8587	6.90538	-300.213	15.3899	26.7822
-21.6974	-18.7613	-53.5896	-21.1548	21.4194	11.056	-235.691	5.59642	-24.2659	-21.6974	-18.7613	-53.5896	-21.1548	21.4194	11.056	-235.691	5.59642	-24.2659	-21.6974	-18.7613	-53.5896	-21.1548	21.4194	11.056	-235.691	5.59642	-24.2659
-26.6986	-13.7853	-70.8815	-25.6158	17.7627	13.8663	-142.362	5.32815	-27.4237	-26.6986	-13.7853	-70.8815	-25.6158	17.7627	13.8663	-142.362	5.32815	-27.4237	-26.6986	-13.7853	-70.8815	-25.6158	17.7627	13.8663	-142.362	5.32815	-27.4237
-28.0591	-11.5148	-31.4058	2.69312	9.88823	11.4552	-48.1493	-2.40256	-11.6211	-28.0591	-11.5148	-31.4058	2.69312	9.88823	11.4552	-48.1493	-2.40256	-11.6211	-28.0591	-11.5148	-31.4058	2.69312	9.88823	11.4552	-48.1493	-2.40256	-11.6211
-10.8836	4.96313	73.4861	16.1558	14.8619	5.03227	19.9289	1.48262	6.69864	-10.8836	4.96313	73.4861	16.1558	14.8619	5.03227	19.9289	1.48262	6.69864	-10.8836	4.96313	73.4861	16.1558	14.8619	5.03227	19.9289	1.48262	6.69864
-20.7868	-14.9831	1.20462	3.15288	-0.413043	-0.962519	41.2025	-0.022836	3.63671	-20.7868	-14.9831	1.20462	3.15288	-0.413043	-0.962519	41.2025	-0.022836	3.63671	-20.7868	-14.9831	1.20462	3.15288	-0.413043	-0.962519	41.2025	-0.022836	3.63671
-13.328	-0.169487	-63.5428	2.06042	-1.86714	-14.1392	17.2194	-3.7925	-1.17135	-13.328	-0.169487	-63.5428	2.06042	-1.86714	-14.1392	17.2194	-3.7925	-1.17135	-13.328	-0.169487	-63.5428	2.06042	-1.86714	-14.1392	17.2194	-3.7925	-1.17135
-21.6893	-3.06316	-65.4617	1.8229	-24.7188	-8.17979	-28.9167	5.53184	-10.0458	-21.6893	-3.06316	-65.4617	1.8229	-24.7188	-8.17979	-28.9167	5.53184	-10.0458	-21.6893	-3.06316	-65.4617	1.8229	-24.7188	-8.17979	-28.9167	5.53184	-10.0458
-1.03201	-1.10384	-21.5139	37.2699	-6.87526	8.79084	-72.1725	5.70528	0.642952	-1.03201	-1.10384	-21.5139	37.2699	-6.87526	8.79084	-72.1725	5.70528	0.642952	-1.03201	-1.10384	-21.5139	37.2699	-6.87526	8.79084	-72.1725	5.70528	0.642952
16.1673	-0.0286154	-30.2122	32.9226	6.65945	6.65658	-99.2072	1.28596	7.58338	16.1673	-0.0286154	-30.2122	32.9226	6.65945	6.65658	-99.2072	1.28596	7.58338	16.1673	-0.0286154	-30.2122	32.9226	6.65945	6.65658	-99.2072	1.28596	7.58338
28.1503	9.4314	-59.4124	18.3177	8.67664	-1.53829	-106.779	12.2691	-6.46296	28.1503	9.4314	-59.4124	18.3177	8.67664	-1.53829	-106.779	12.2691	-6.46296	28.1503	9.4314	-59.4124	18.3177	8.67664	-1.53829	-106.779	12.2691	-6.46296
22.6974	16.063	-48.9875	-7.17623	19.3987	-11.5553	-98.6905	-7.15189	-2.86087	22.6974	16.063	-48.9875	-7.17623	19.3987	-11.5553	-98.6905	-7.15189	-2.86087	22.6974	16.063	-48.9875	-7.17623	19.3987	-11.5553	-98.6905	-7.15189	-2.86087
17.4989	2.82932	-37.7893	-8.79091	29.4592	-20.8515	-81.9921	-6.71027	-17.2969	17.4989	2.82932	-37.7893	-8.79091	29.4592	-20.8515	-81.9921	-6.71027	-17.2969	17.4989	2.82932	-37.7893	-8.79091	29.4592	-20.8515	-81.9921	-6.71027	-17.2969
26.0059	29.7756	-11.0899	5.11363	51.4174	-7.81258	-63.0166	6.65545	-25.2882	26.0059	29.7756	-11.0899	5.11363	51.4174	-7.81258	-63.0166	6.65545	-25.2882	26.0059	29.7756	-11.0899	5.11363	51.4174	-7.81258	-63.0166	6.65545	-25.2882
19.8236	30.5789	-7.04427	-16.4859	9.34155	-20.6095	-47.0838	-8.45575	-36.5111	19.8236	30.5789	-7.04427	-16.4859	9.34155	-20.6095	-47.0838	-8.45575	-36.5111	19.8236	30.5789	-7.04427	-16.4859	9.34155	-20.6095	-47.0838	-8.45575	-36.5111
12.2156	17.651	45.2293	-21.4539	-44.9609	-11.0669	-37.9352	5.1199	-20.5511	12.2156	17.651	45.2293	-21.4539	-44.9609	-11.0669	-37.9352	5.1199	-20.5511	12.2156	17.651	45.2293	-21.4539	-44.9609	-11.0669	-37.9352	5.1199	-20.5511
-5.30436	4.66345	-14.3811	6.56723	-30.732	-7.80483	-33.3029	-7.60271	-9.05629	-5.30436	4.66345	-14.3811	6.56723	-30.732	-7.80483	-33.3029	-7.60271	-9.05629	-5.30436	4.66345	-14.3811	6.56723	-30.732	-7.80483	-33.3029	-7.60271	-9.05629
-13.7946	3.45669	-8.73012	30.8976	-19.3203	-26.6704	-25.3894	-4.64868	-14.414	-13.7946	3.45669	-8.73012	30.8976	-19.3203	-26.6704	-25.3894	-4.64868	-14.414	-13.7946	3.45669	-8.73012	30.8976	-19.3203	-26.6704	-25.3894	-4.64868	-14.414
-9.1999	3.80791	5.38508	18.8643	3.05152	-16.4033	-11.0011	1.83975	-15.7054	-9.1999	3.80791	5.38508	18.8643	3.05152	-16.4033	-11.0011	1.83975	-15.7054	-9.1999	3.80791	5.38508	18.8643	3.05152	-16.4033	-11.0011	1.83975	-15.7054
-2.15116	0.826745	-3.72077	21.1311	3.04072	-15.6898	6.09904	3.6838	-10.2636	-2.15116	0.826745	-3.72077	21.1311	3.04072	-15.6898	6.09904	3.6838	-10.2636	-2.15116	0.826745	-3.72077	21.1311	3.04072	-15.6898	6.09904	3.6838	-10.2636
-10.0761	-10.7035	-22.9606	4.92869	7.63186	-18.9325	20.842	12.7453	-8.40907	-10.0761	-10.7035	-22.9606	4.92869	7.63186	-18.9325	20.842	12.7453	-8.40907	-10.0761	-10.7035	-22.9606	4.92869	7.63186	-18.9325	20.842	12.7453	-8.40907
3.95177	2.73911	-2.30338	9.44899	8.27173	-21.2664	31.2162	7.83341	7.29831	3.95177	2.73911	-2.30338	9.44899	8.27173	-21.2664	31.2162	7.83341	7.29831	3.95177	2.73911	-2.30338	9.44899	8.27173	-21.2664	31.2162	7.83341	7.29831
2.27395	-15.5779	-2.07477	13.7308	8.47857	-20.1831	38.7803	5.29748	32.0361	2.27395	-15.5779	-2.07477	13.7308	8.47857	-20.1831	38.7803	5.29748	32.0361	2.27395	-15.5779	-2.07477	13.7308	8.47857	-20.1831	38.7803	5.29748	32.0361
-6.12237	-26.6928	20.5126	-17.1039	14.6906	-3.69875	45.6263	-4.33712	10.4175	-6.12237	-26.6928	20.5126	-17.1039	14.6906	-3.69875	45.6263	-4.33712	10.4175	-6.12237	-26.6928	20.5126	-17.1039	14.6906	-3.69875	45.6263	-4.33712	10.4175
4.5586	-6.27817	-13.5857	-41.2242	10.3144	17.0115	53.1855	-3.74322	4.87478	4.5586	-6.27817	-13.5857	-41.2242	10.3144	17.0115	53.1855	-3.74322	4.87478	4.5586	-6.27817	-13.5857	-41.2242	10.3144	17.0115	53.1855	-3.74322	4.87478
13.8851	0.160864	-28.3599	-14.3846	16.4528	-7.04754	61.1316	-1.7652	14.8761	13.8851	0.160864	-28.3599	-14.3846	16.4528	-7.04754	61.1316	-1.7652	14.8761	13.8851	0.160864	-28.3599	-14.3846	16.4528	-7.04754	61.1316	-1.7652	14.8761
9.05593	16.2095	-51.9567	-1.52758	-2.64051	-12.2061	67.112	-1.27984	30.1285	9.05593	16.2095	-51.9567	-1.52758	-2.64051	-12.2061	67.112	-1.27984	30.1285	9.05593	16.2095	-51.9567	-1.52758	-2.64051	-12.2061	67.112	-1.27984	30.1285
10.2175	-19.6823	-51.1457	1.07256	0.168349	4.34179	67.9986	-4.89676	22.4782	10.2175	-19.6823	-51.1457	1.07256	0.168349	4.34179	67.9986	-4.89676	22.4782	10.2175	-19.6823	-51.1457	1.07256	0.168349	4.34179	67.9986	-4.89676	22.4782
-1.30546	-51.2354	-71.179	0.403663	-2.19147	10.6262	61.3874	-1.23346	11.7546	-1.30546	-51.2354	-71.179	0.403663	-2.19147	10.6262	61.3874	-1.23346	11.7546	-1.30546	-51.2354	-71.179	0.403663	-2.19147	10.6262	61.3874	-1.23346	11.7546
3.95693	-41.6505	-52.4725	-19.7096	-8.15741	-1.53159	47.117	-4.82624	8.16007	3.95693	-41.6505	-52.4725	-19.7096	-8.15741	-1.53159	47.117	-4.82624	8.16007	3.95693	-41.6505	-52.4725	-19.7096	-8.15741	-1.53159	47.117	-4.82624	8.16007
14.3056	-7.06481	-34.0509	-30.5963	-9.35216	-5.33563	27.6535	-12.7398	8.5219	14.3056	-7.06481	-34.0509	-30.5963	-9.35216	-5.33563	27.6535	-12.7398	8.5219	14.3056	-7.06481	-34.0509	-30.5963	-9.35216	-5.33563	27.6535	-12.7398	8.5219
14.7267	15.4001	-42.4386	-3.48673	-6.08456	-2.96756	7.56211	-5.60984	10.3693	14.7267	15.4001	-42.4386	-3.48673	-6.08456	-2.96756	7.56211	-5.60984	10.3693	14.7267	15.4001	-42.4386	-3.48673	-6.08456	-2.96756	7.56211	-5.60984	10.3693
11.6241	43.3096	-36.3571	9.61712	3.84564	-6.6542	-9.47779	9.15758	7.35254	11.6241	43.3096	-36.3571	9.61712	3.84564	-6.6542	-9.47779	9.15758	7.35254	11.6241	43.3096	-36.3571	9.61712	3.84564	-6.6542	-9.47779	9.15758	7.35254
7.0859	37.4496	-8.49892	45.5143	4.65745	-14.3687	-23.0435	0.888385	19.0622	7.0859	37.4496	-8.49892	45.5143	4.65745	-14.3687	-23.0435	0.888385	19.0622	7.0859	37.4496	-8.49892	45.5143	4.65745	-14.3687	-23.0435	0.888385	19.0622
7.6138	27.6726	-86.112	31.627	0.65699	-10.391	-34.7747	-3.31654	24.917	7.6138	27.6726	-86.112	31.627	0.65699	-10.391	-34.7747	-3.31654	24.917	7.6138	27.6726	-86.112	31.627	0.65699	-10.391	-34.7747	-3.31654	24.917
6.70913	39.0032	-36.0077	18.0013	3.34186	-8.30637	-46.1586	2.17162	-2.46043	6.70913	39.0032	-36.0077	18.0013	3.34186	-8.30637	-46.1586	2.17162	-2.46043	6.70913	39.0032	-36.0077	18.0013	3.34186	-8.30637	-46.1586	2.17162	-2.46043
5.24667	43.5187	91.6026	9.95177	20.1328	1.29573	-57.6377	2.71866	0.236634	5.24667	43.5187	91.6026	9.95177	20.1328	1.29573	-57.6377	2.71866	0.236634	5.24667	43.5187	91.6026	9.95177	20.1328	1.29573	-57.6377	2.71866	0.236634
-1.35575	22.5323	82.739	-37.8109	6.03519	-19.5668	-69.3847	-0.957465	-8.44597	-1.35575	22.5323	82.739	-37.8109	6.03519	-19.5668	-69.3847	-0.957465	-8.44597	-1.35575	22.5323	82.739	-37.8109	6.03519	-19.5668	-69.3847	-0.957465	-8.44597
7.70964	4.56214	-97.9181	-20.1343	-15.0252	-16.3787	-81.1241	-2.41543	-5.33669	7.70964	4.56214	-97.9181	-20.1343	-15.0252	-16.3787	-81.1241	-2.41543	-5.33669	7.70964	4.56214	-97.9181	-20.1343	-15.0252	-16.3787	-81.1241	-2.41543	-5.33669
-7.88804	6.21793	-141.557	7.01674	-26.4584	-17.1708	-91.4855	-5.84263	-2.05613	-7.88804	6.21793	-141.557	7.01674	-26.4584	-17.1708	-91.4855	-5.84263	-2.05613	-7.88804	6.21793	-141.557	7.01674	-26.4584	-17.1708	-91.4855	-5.84263	-2.05613
6.86484	-0.166593	-153.227	12.8285	-11.7925	1.06033	-98.4545	4.24914	0.796421	6.86484	-0.166593	-153.227	12.8285	-11.7925	1.06033	-98.4545	4.24914	0.796421	6.86484	-0.166593	-153.227	12.8285	-11.7925	1.06033	-98.4545	4.24914	0.796421
-3.88123	4.03825	-120.081	31.7898	-15.9418	4.55843	-100.852	3.48703	9.65454	-3.88123	4.03825	-120.081	31.7898	-15.9418	4.55843	-100.852	3.48703	9.65454	-3.88123	4.03825	-120.081	31.7898	-15.9418	4.55843	-100.852	3.48703	9.65454
-5.86932	17.0608	-87.3588	40.3375	10.8656	-4.84593	-98.891	-0.684224	2.36548	-5.86932	17.0608	-87.3588	40.3375	10.8656	-4.84593	-98.891	-0.684224	2.36548	-5.86932	17.0608	-87.3588	40.3375	10.8656	-4.84593	-98.891	-0.684224	2.36548
7.03749	14.3772	-56.7843	2.34351	9.79779	-3.45307	-92.8882	11.3077	0.402245	7.03749	14.3772	-56.7843	2.34351	9.79779	-3.45307	-92.8882	11.3077	0.402245	7.03749	14.3772	-56.7843	2.34351	9.79779	-3.45307	-92.8882	11.3077	0.402245
2.43916	-0.962458	-6.62961	-47.2475	17.091	-7.46561	-82.4877	-5.34638	-2.27834	2.43916	-0.962458	-6.62961	-47.2475	17.091	-7.46561	-82.4877	-5.34638	-2.27834	2.43916	-0.962458	-6.62961	-47.2475	17.091	-7.46561	-82.4877	-5.34638	-2.27834
7.32028	-4.19903	34.8468	-15.5495	23.2425	5.28309	-67.8576	8.27374	-13.6339	7.32028	-4.19903	34.8468	-15.5495	23.2425	5.28309	-67.8576	8.27374	-13.6339	7.32028	-4.19903	34.8468	-15.5495	23.2425	5.28309	-67.8576	8.27374	-13.6339
0.293677	-16.1656	42.0785	17.0767	-4.99296	4.37869	-50.8087	-5.34497	11.7381	0.293677	-16.1656	42.0785	17.0767	-4.99296	4.37869	-50.8087	-5.34497	11.7381	0.293677	-16.1656	42.0785	17.0767	-4.99296	4.37869	-50.8087	-5.34497	11.7381
0.807544	-21.199	54.4256	3.46717	-26.6277	3.55304	-33.5728	-1.94019	25.2282	0.807544	-21.199	54.4256	3.46717	-26.6277	3.55304	-33.5728	-1.94019	25.2282	0.807544	-21.199	54.4256	3.46717	-26.6277	3.55304	-33.5728	-1.94019	25.2282
8.06938	-13.0425	50.2874	-17.1326	-23.0833	-0.927847	-17.5335	-1.10759	-6.15903	8.06938	-13.0425	50.2874	-17.1326	-23.0833	-0.927847	-17.5335	-1.10759	-6.15903	8.06938	-13.0425	50.2874	-17.1326	-23.0833	-0.927847	-17.5335	-1.10759	-6.15903
6.53584	10.1277	49.2342	-2.41226	-0.575583	8.79114	-3.6699	-1.62831	-14.2097	6.53584	10.1277	49.2342	-2.41226	-0.575583	8.79114	-3.6699	-1.62831	-14.2097	6.53584	10.1277	49.2342	-2.41226	-0.575583	8.79114	-3.6699	-1.62831	-14.2097
-0.638914	22.1031	51.8756	-16.7494	-4.96123	-10.6581	7.9545	4.15744	-13.0257	-0.638914	22.1031	51.8756	-16.7494	-4.96123	-10.6581	7.9545	4.15744	-13.0257	-0.638914	22.1031	51.8756	-16.7494	-4.96123	-10.6581	7.9545	4.15744	-13.0257
-7.59839	8.94296	36.3601	9.57823	11.2914	-12.7253	17.8784	6.57493	-19.4775	-7.59839	8.94296	36.3601	9.57823	11.2914	-12.7253	17.8784	6.57493	-19.4775	-7.59839	8.94296	36.3601	9.57823	11.2914	-12.7253	17.8784	6.57493	-19.4775
-2.96536	-15.4259	13.4005	3.26022	12.047	-12.375	23.5924	11.817	-4.21544	-2.96536	-15.4259	13.4005	3.26022	12.047	-12.375	23.5924	11.817	-4.21544	-2.96536	-15.4259	13.4005	3.26022	12.047	-12.375	23.5924	11.817	-4.21544
-2.28292	-23.195	9.60762	30.3037	1.74933	-13.4102	20.2423	13.7112	11.7406	-2.28292	-23.195	9.60762	30.3037	1.74933	-13.4102	20.2423	13.7112	11.7406	-2.28292	-23.195	9.60762	30.3037	1.74933	-13.4102	20.2423	13.7112	11.7406
-0.340675	-12.3495	27.2345	18.7751	1.43973	-12.5846	8.85975	-0.0805107	-12.2178	-0.340675	-12.3495	27.2345	18.7751	1.43973	-12.5846	8.85975	-0.0805107	-12.2178	-0.340675	-12.3495	27.2345	18.7751	1.43973	-12.5846	8.85975	-0.0805107	-12.2178
1.49781	5.58267	-11.1228	-2.10945	17.6127	-3.27129	-2.28078	-8.33851	-29.384	1.49781	5.58267	-11.1228	-2.10945	17.6127	-3.27129	-2.28078	-8.33851	-29.384	1.49781	5.58267	-11.1228	-2.10945	17.6127	-3.27129	-2.28078	-8.33851	-29.384
-2.51678	9.93521	-35.9942	3.77929	17.3826	-6.51352	-2.00909	-8.61252	-23.7154	-2.51678	9.93521	-35.9942	3.77929	17.3826	-6.51352	-2.00909	-8.61252	-23.7154	-2.51678	9.93521	-35.9942	3.77929	17.3826	-6.51352	-2.00909	-8.61252	-23.7154
1.53432	0.157221	60.0462	29.5296	10.3444	9.09287	16.2008	-4.4602	-27.3222	1.53432	0.157221	60.0462	29.5296	10.3444	9.09287	16.2008	-4.4602	-27.3222	1.53432	0.157221	60.0462	29.5296	10.3444	9.09287	16.2008	-4.4602	-27.3222
6.56482	19.3591	-10.1256	26.998	4.23396	8.57825	45.0117	-2.14279	-4.80211	6.56482	19.3591	-10.1256	26.998	4.23396	8.57825	45.0117	-2.14279	-4.80211	6.56482	19.3591	-10.1256	26.998	4.23396	8.57825	45.0117	-2.14279	-4.80211
-9.29608	-3.73862	-76.5488	8.90996	11.202	20.7708	67.6905	12.673	4.12996	-9.29608	-3.73862	-76.5488	8.90996	11.202	20.7708	67.6905	12.673	4.12996	-9.29608	-3.73862	-76.5488	8.90996	11.202	20.7708	67.6905	12.673	4.12996
-20.0336	-10.1153	-92.6081	16.6681	9.19845	19.2097	74.6936	11.7364	21.6169	-20.0336	-10.1153	-92.6081	16.6681	9.19845	19.2097	74.6936	11.7364	21.6169	-20.0336	-10.1153	-92.6081	16.6681	9.19845	19.2097	74.6936	11.7364	21.6169
-3.73478	-3.229	-65.4533	15.7666	-23.9054	7.63443	67.0383	8.38298	32.5925	-3.73478	-3.229	-65.4533	15.7666	-23.9054	7.63443	67.0383	8.38298	32.5925	-3.73478	-3.229	-65.4533	15.7666	-23.9054	7.63443	67.0383	8.38298	32.5925
-1.10776	-4.38188	-82.4526	3.51879	-25.7592	15.2104	50.0769	4.45662	27.13	-1.10776	-4.38188	-82.4526	3.51879	-25.7592	15.2104	50.0769	4.45662	27.13	-1.10776	-4.38188	-82.4526	3.51879	-25.7592	15.2104	50.0769	4.45662	27.13
-20.2056	3.01492	-79.7586	6.15488	-4.83837	11.7051	30.9608	4.35801	7.45106	-20.2056	3.01492	-79.7586	6.15488	-4.83837	11.7051	30.9608	4.35801	7.45106	-20.2056	3.01492	-79.7586	6.15488	-4.83837	11.7051	30.9608	4.35801	7.45106
-9.95665	9.82715	-58.3408	-5.36191	-5.5459	8.46159	11.2922	9.31698	-11.851	-9.95665	9.82715	-58.3408	-5.36191	-5.5459	8.46159	11.2922	9.31698	-11.851	-9.95665	9.82715	-58.3408	-5.36191	-5.5459	8.46159	11.2922	9.31698	-11.851
-2.40009	9.84563	-38.1108	-8.14955	11.1056	6.16853	-23.773	3.97859	-8.37475	-2.40009	9.84563	-38.1108	-8.14955	11.1056	6.16853	-23.773	3.97859	-8.37475	-2.40009	9.84563	-38.1108	-8.14955	11.1056	6.16853	-23.773	3.97859	-8.37475
7.60872	2.96284	-6.30761	-13.1013	-4.60752	6.56222	-89.7556	-10.2513	-6.17141	7.60872	2.96284	-6.30761	-13.1013	-4.60752	6.56222	-89.7556	-10.2513	-6.17141	7.60872	2.96284	-6.30761	-13.1013	-4.60752	6.56222	-89.7556	-10.2513	-6.17141
11.767	12.346	-60.428	-21.5785	-1.91776	10.4234	-176.86	14.6695	-9.74981	11.767	12.346	-60.428	-21.5785	-1.91776	10.4234	-176.86	14.6695	-9.74981	11.767	12.346	-60.428	-21.5785	-1.91776	10.4234	-176.86	14.6695	-9.74981
12.1141	8.44376	-35.1909	-9.79992	5.62432	3.77416	-257.81	4.34117	-5.21225	12.1141	8.44376	-35.1909	-9.79992	5.62432	3.77416	-257.81	4.34117	-5.21225	12.1141	8.44376	-35.1909	-9.79992	5.62432	3.77416	-257.81	4.34117	-5.21225
-4.69584	16.8901	-21.0499	-4.44339	10.4931	14.3766	-307.69	-0.72657	12.3968	-4.69584	16.8901	-21.0499	-4.44339	10.4931	14.3766	-307.69	-0.72657	12.3968	-4.69584	16.8901	-21.0499	-4.44339	10.4931	14.3766	-307.69	-0.72657	12.3968
-1.03506	6.65387	4.85056	16.6418	-5.46178	18.2121	-313.819	11.3495	27.1406	-1.03506	6.65387	4.85056	16.6418	-5.46178	18.2121	-313.819	11.3495	27.1406	-1.03506	6.65387	4.85056	16.6418	-5.46178	18.2121	-313.819	11.3495	27.1406
1.71534	-4.30958	-8.25163	18.49	8.79519	2.03925	-278.714	8.58202	18.0562	1.71534	-4.30958	-8.25163	18.49	8.79519	2.03925	-278.714	8.58202	18.0562	1.71534	-4.30958	-8.25163	18.49	8.79519	2.03925	-278.714	8.58202	18.0562
13.7538	-13.9792	-20.7951	-35.4052	7.50945	10.9109	-214.763	-0.786726	-2.92405	13.7538	-13.9792	-20.7951	-35.4052	7.50945	10.9109	-214.763	-0.786726	-2.92405	13.7538	-13.9792	-20.7951	-35.4052	7.50945	10.9109	-214.763	-0.786726	-2.92405
7.43618	-11.2527	-1.10842	-57.1545	-6.26383	34.1983	-136.712	1.99611	8.17783	7.43618	-11.2527	-1.10842	-57.1545	-6.26383	34.1983	-136.712	1.99611	8.17783	7.43618	-11.2527	-1.10842	-57.1545	-6.26383	34.1983	-136.712	1.99611	8.17783
-6.43069	-11.9171	-5.06419	-21.1497	2.12264	26.577	-62.1687	-5.28622	-3.09911	-6.43069	-11.9171	-5.06419	-21.1497	2.12264	26.577	-62.1687	-5.28622	-3.09911	-6.43069	-11.9171	-5.06419	-21.1497	2.12264	26.577	-62.1687	-5.28622	-3.09911
-4.02715	-12.7935	-1.99864	-2.93033	7.39	33.2321	-9.32631	-5.60824	-15.7999	-4.02715	-12.7935	-1.99864	-2.93033	7.39	33.2321	-9.32631	-5.60824	-15.7999	-4.02715	-12.7935	-1.99864	-2.93033	7.39	33.2321	-9.32631	-5.60824	-15.7999
9.16914	-8.87577	-15.6551	-3.32665	1.63056	29.0012	15.1575	-0.96821	-19.0005	9.16914	-8.87577	-15.6551	-3.32665	1.63056	29.0012	15.1575	-0.96821	-19.0005	9.16914	-8.87577	-15.6551	-3.32665	1.63056	29.0012	15.1575	-0.96821	-19.0005
9.67491	-12.4309	-20.5422	7.77004	-1.78991	27.4995	17.4229	13.3901	-14.4017	9.67491	-12.4309	-20.5422	7.77004	-1.78991	27.4995	17.4229	13.3901	-14.4017	9.67491	-12.4309	-20.5422	7.77004	-1.78991	27.4995	17.4229	13.3901	-14.4017
-4.65436	-2.38486	-22.1508	8.48718	-8.44436	17.836	2.84779	8.9306	-4.36591	-4.65436	-2.38486	-22.1508	8.48718	-8.44436	17.836	2.84779	8.9306	-4.36591	-4.65436	-2.38486	-22.1508	8.48718	-8.44436	17.836	2.84779	8.9306	-4.36591
2.14441	-0.202059	-16.5837	-7.68409	1.6034	23.2464	-25.6578	9.39668	3.41045	2.14441	-0.202059	-16.5837	-7.68409	1.6034	23.2464	-25.6578	9.39668	3.41045	2.14441	-0.202059	-16.5837	-7.68409	1.6034	23.2464	-25.6578	9.39668	3.41045
0.467201	-10.7569	-20.9255	-18.2921	0.722422	41.3784	-55.9126	-3.40005	5.65186	0.467201	-10.7569	-20.9255	-18.2921	0.722422	41.3784	-55.9126	-3.40005	5.65186	0.467201	-10.7569	-20.9255	-18.2921	0.722422	41.3784	-55.9126	-3.40005	5.65186
6.74672	-33.5571	-30.1752	-16.5554	3.05051	42.4528	-62.9597	-9.82922	14.9197	6.74672	-33.5571	-30.1752	-16.5554	3.05051	42.4528	-62.9597	-9.82922	14.9197	6.74672	-33.5571	-30.1752	-16.5554	3.05051	42.4528	-62.9597	-9.82922	14.9197
3.18307	-38.2471	-42.6392	-11.762	-8.84803	57.3621	-28.3163	-13.4529	11.9946	3.18307	-38.2471	-42.6392	-11.762	-8.84803	57.3621	-28.3163	-13.4529	11.9946	3.18307	-38.2471	-42.6392	-11.762	-8.84803	57.3621	-28.3163	-13.4529	11.9946
0.233324	-43.9823	-12.0277	9.37217	-3.07891	48.7938	40.1998	-4.53575	17.0311	0.233324	-43.9823	-12.0277	9.37217	-3.07891	48.7938	40.1998	-4.53575	17.0311	0.233324	-43.9823	-12.0277	9.37217	-3.07891	48.7938	40.1998	-4.53575	17.0311
9.4366	-20.5148	-42.2337	-1.02627	-3.61668	27.0096	113.645	-9.68684	14.1224	9.4366	-20.5148	-42.2337	-1.02627	-3.61668	27.0096	113.645	-9.68684	14.1224	9.4366	-20.5148	-42.2337	-1.02627	-3.61668	27.0096	113.645	-9.68684	14.1224
5.06556	6.46089	-30.519	-3.77459	-5.38425	11.895	164.7	-3.45912	15.9778	5.06556	6.46089	-30.519	-3.77459	-5.38425	11.895	164.7	-3.45912	15.9778	5.06556	6.46089	-30.519	-3.77459	-5.38425	11.895	164.7	-3.45912	15.9778
-3.60925	-10.3173	-10.904	14.6798	-7.41754	16.779	180.697	10.317	12.5627	-3.60925	-10.3173	-10.904	14.6798	-7.41754	16.779	180.697	10.317	12.5627	-3.60925	-10.3173	-10.904	14.6798	-7.41754	16.779	180.697	10.317	12.5627
-11.2973	-7.0651	-24.1117	9.05264	-2.4834	5.5256	162.761	2.91593	-1.56312	-11.2973	-7.0651	-24.1117	9.05264	-2.4834	5.5256	162.761	2.91593	-1.56312	-11.2973	-7.0651	-24.1117	9.05264	-2.4834	5.5256	162.761	2.91593	-1.56312
-20.1223	-9.74695	-34.6909	19.8805	23.1465	-11.9912	121.318	5.2449	-2.77241	-20.1223	-9.74695	-34.6909	19.8805	23.1465	-11.9912	121.318	5.2449	-2.77241	-20.1223	-9.74695	-34.6909	19.8805	23.1465	-11.9912	121.318	5.2449	-2.77241
-12.1843	-0.885213	-41.8059	12.2143	7.53873	-12.7068	71.8977	3.29142	-1.10101	-12.1843	-0.885213	-41.8059	12.2143	7.53873	-12.7068	71.8977	3.29142	-1.10101	-12.1843	-0.885213	-41.8059	12.2143	7.53873	-12.7068	71.8977	3.29142	-1.10101
2.55784	8.17959	-52.6652	3.65079	-9.60415	-13.9727	29.9318	-7.09719	-10.068	2.55784	8.17959	-52.6652	3.65079	-9.60415	-13.9727	29.9318	-7.09719	-10.068	2.55784	8.17959	-52.6652	3.65079	-9.60415	-13.9727	29.9318	-7.09719	-10.068
-2.52395	21.8472	-39.7735	13.0446	-18.7414	-20.5027	4.55329	2.86909	1.35769	-2.52395	21.8472	-39.7735	13.0446	-18.7414	-20.5027	4.55329	2.86909	1.35769	-2.52395	21.8472	-39.7735	13.0446	-18.7414	-20.5027	4.55329	2.86909	1.35769
-20.5555	19.0981	-38.8002	-10.0919	-6.39577	-16.5378	-2.61956	-9.62109	10.0209	-20.5555	19.0981	-38.8002	-10.0919	-6.39577	-16.5378	-2.61956	-9.62109	10.0209	-20.5555	19.0981	-38.8002	-10.0919	-6.39577	-16.5378	-2.61956	-9.62109	10.0209
-18.601	8.24386	-22.5337	-8.63006	-2.59644	-11.8912	3.86318	-7.92623	3.43431	-18.601	8.24386	-22.5337	-8.63006	-2.59644	-11.8912	3.86318	-7.92623	3.43431	-18.601	8.24386	-22.5337	-8.63006	-2.59644	-11.8912	3.86318	-7.92623	3.43431
-10.0244	3.64296	-28.9003	7.65707	-7.90459	-16.4127	17.1462	0.646546	-7.68307	-10.0244	3.64296	-28.9003	7.65707	-7.90459	-16.4127	17.1462	0.646546	-7.68307	-10.0244	3.64296	-28.9003	7.65707	-7.90459	-16.4127	17.1462	0.646546	-7.68307
2.2641	-2.32204	-15.8181	8.78487	-17.7735	-22.6913	29.5983	5.84847	-5.47125	2.2641	-2.32204	-15.8181	8.78487	-17.7735	-22.6913	29.5983	5.84847	-5.47125	2.2641	-2.32204	-15.8181	8.78487	-17.7735	-22.6913	29.5983	5.84847	-5.47125
9.18137	-22.8729	-6.91686	5.30388	-8.56946	-18.2951	35.9111	3.51918	-0.756355	9.18137	-22.8729	-6.91686	5.30388	-8.56946	-18.2951	35.9111	3.51918	-0.756355	9.18137	-22.8729	-6.91686	5.30388	-8.56946	-18.2951	35.9111	3.51918	-0.756355
0.242969	-18.6461	-6.98979	8.38209	14.9682	-22.9477	36.0908	4.67182	3.85057	0.242969	-18.6461	-6.98979	8.38209	14.9682	-22.9477	36.0908	4.67182	3.85057	0.242969	-18.6461	-6.98979	8.38209	14.9682	-22.9477	36.0908	4.67182	3.85057
7.63671	-14.9094	-24.4979	-0.00490265	23.5805	-18.8877	32.7843	13.9135	5.61683	7.63671	-14.9094	-24.4979	-0.00490265	23.5805	-18.8877	32.7843	13.9135	5.61683	7.63671	-14.9094	-24.4979	-0.00490265	23.5805	-18.8877	32.7843	13.9135	5.61683
14.2805	-18.4147	-34.4792	-20.8183	4.09301	-17.9803	29.31	6.16805	-9.77842	14.2805	-18.4147	-34.4792	-20.8183	4.09301	-17.9803	29.31	6.16805	-9.77842	14.2805	-18.4147	-34.4792	-20.8183	4.09301	-17.9803	29.31	6.16805	-9.77842
12.3453	4.15038	-13.8375	-31.4042	11.7939	-9.96188	29.1168	5.09783	-8.44831	12.3453	4.15038	-13.8375	-31.4042	11.7939	-9.96188	29.1168	5.09783	-8.44831	12.3453	4.15038	-13.8375	-31.4042	11.7939	-9.96188	29.1168	5.09783	-8.44831
11.4511	34.2135	-17.8305	-2.56603	20.0065	-21.8144	35.7049	0.502852	-14.2374	11.4511	34.2135	-17.8305	-2.56603	20.0065	-21.8144	35.7049	0.502852	-14.2374	11.4511	34.2135	-17.8305	-2.56603	20.0065	-21.8144	35.7049	0.502852	-14.2374
17.7422	11.9195	-4.43332	5.37927	32.9687	-13.4425	44.3871	-3.49207	3.26988	17.7422	11.9195	-4.43332	5.37927	32.9687	-13.4425	44.3871	-3.49207	3.26988	17.7422	11.9195	-4.43332	5.37927	32.9687	-13.4425	44.3871	-3.49207	3.26988
0.842161	7.38461	-16.3749	16.6975	-10.8269	-3.4076	39.8334	5.38714	-1.81454	0.842161	7.38461	-16.3749	16.6975	-10.8269	-3.4076	39.8334	5.38714	-1.81454	0.842161	7.38461	-16.3749	16.6975	-10.8269	-3.4076	39.8334	5.38714	-1.81454
-3.33848	-5.20055	-31.565	43.6576	-12.1018	-2.8554	10.0244	2.99524	0.570321	-3.33848	-5.20055	-31.565	43.6576	-12.1018	-2.8554	10.0244	2.99524	0.570321	-3.33848	-5.20055	-31.565	43.6576	-12.1018	-2.8554	10.0244	2.99524	0.570321
3.22457	-13.7016	-26.9081	-2.1184	-17.6697	-11.7754	-40.6878	4.02778	-12.1132	3.22457	-13.7016	-26.9081	-2.1184	-17.6697	-11.7754	-40.6878	4.02778	-12.1132	3.22457	-13.7016	-26.9081	-2.1184	-17.6697	-11.7754	-40.6878	4.02778	-12.1132
-1.05072	-19.7761	-36.0769	-44.3496	0.0652775	-6.0192	-95.8904	4.45801	-13.5558	-1.05072	-19.7761	-36.0769	-44.3496	0.0652775	-6.0192	-95.8904	4.45801	-13.5558	-1.05072	-19.7761	-36.0769	-44.3496	0.0652775	-6.0192	-95.8904	4.45801	-13.5558
1.01111	-3.90254	-30.3742	-29.1104	-4.42709	-4.08168	-137.769	-4.10941	-12.1377	1.01111	-3.90254	-30.3742	-29.1104	-4.42709	-4.08168	-137.769	-4.10941	-12.1377	1.01111	-3.90254	-30.3742	-29.1104	-4.42709	-4.08168	-137.769	-4.10941	-12.1377
9.62769	4.81101	-16.3679	-16.3323	-1.24384	-13.9329	-156.666	-10.1842	-12.1683	9.62769	4.81101	-16.3679	-16.3323	-1.24384	-13.9329	-156.666	-10.1842	-12.1683	9.62769	4.81101	-16.3679	-16.3323	-1.24384	-13.9329	-156.666	-10.1842	-12.1683
1.22308	12.6821	-11.379	-27.6227	10.4264	-6.49382	-154.376	-11.8553	2.61637	1.22308	12.6821	-11.379	-27.6227	10.4264	-6.49382	-154.376	-11.8553	2.61637	1.22308	12.6821	-11.379	-27.6227	10.4264	-6.49382	-154.376	-11.8553	2.61637
15.4672	2.47998	-50.3507	7.64009	0.38889	-1.9669	-141.744	-0.703934	16.3661	15.4672	2.47998	-50.3507	7.64009	0.38889	-1.9669	-141.744	-0.703934	16.3661	15.4672	2.47998	-50.3507	7.64009	0.38889	-1.9669	-141.744	-0.703934	16.3661
24.0907	-20.0816	-46.0831	18.1482	0.794356	-11.1662	-128.807	-4.05077	2.71405	24.0907	-20.0816	-46.0831	18.1482	0.794356	-11.1662	-128.807	-4.05077	2.71405	24.0907	-20.0816	-46.0831	18.1482	0.794356	-11.1662	-128.807	-4.05077	2.71405
19.4796	1.37489	-43.0032	20.1558	8.18596	14.0628	-116.943	-4.81962	16.7184	19.4796	1.37489	-43.0032	20.1558	8.18596	14.0628	-116.943	-4.81962	16.7184	19.4796	1.37489	-43.0032	20.1558	8.18596	14.0628	-116.943	-4.81962	16.7184
15.8879	1.9025	-15.6386	23.9865	-1.21436	19.83	-103.39	-12.6959	28.3538	15.8879	1.9025	-15.6386	23.9865	-1.21436	19.83	-103.39	-12.6959	28.3538	15.8879	1.9025	-15.6386	23.9865	-1.21436	19.83	-103.39	-12.6959	28.3538
11.492	21.7536	-6.05364	30.5832	20.47	19.7972	-86.9893	-1.70596	14.8653	11.492	21.7536	-6.05364	30.5832	20.47	19.7972	-86.9893	-1.70596	14.8653	11.492	21.7536	-6.05364	30.5832	20.47	19.7972	-86.9893	-1.70596	14.8653
3.98902	25.1518	-38.9886	36.0957	21.8408	11.167	-69.029	-0.829723	-3.91135	3.98902	25.1518	-38.9886	36.0957	21.8408	11.167	-69.029	-0.829723	-3.91135	3.98902	25.1518	-38.9886	36.0957	21.8408	11.167	-69.029	-0.829723	-3.91135
18.2608	29.7227	-101.009	37.0025	11.0806	9.79681	-52.1704	10.0667	-8.34982	18.2608	29.7227	-101.009	37.0025	11.0806	9.79681	-52.1704	10.0667	-8.34982	18.2608	29.7227	-101.009	37.0025	11.0806	9.79681	-52.1704	10.0667	-8.34982
0.932359	38.2697	-102.939	30.6477	8.12144	-3.26746	-42.6594	9.69768	-5.42655	0.932359	38.2697	-102.939	30.6477	8.12144	-3.26746	-42.6594	9.69768	-5.42655	0.932359	38.2697	-102.939	30.6477	8.12144	-3.26746	-42.6594	9.69768	-5.42655
5.52373	37.2912	-105.216	5.78	12.6508	4.18162	-48.1651	1.95824	12.5677	5.52373	37.2912	-105.216	5.78	12.6508	4.18162	-48.1651	1.95824	12.5677	5.52373	37.2912	-105.216	5.78	12.6508	4.18162	-48.1651	1.95824	12.5677
12.6473	30.4245	-34.6414	-6.6587	-2.49353	-1.91811	-68.9283	-2.99796	-24.9273	12.6473	30.4245	-34.6414	-6.6587	-2.49353	-1.91811	-68.9283	-2.99796	-24.9273	12.6473	30.4245	-34.6414	-6.6587	-2.49353	-1.91811	-68.9283	-2.99796	-24.9273
7.18734	22.398	67.8843	14.5623	-1.98006	-6.32067	-99.4727	-2.45003	-41.4052	7.18734	22.398	67.8843	14.5623	-1.98006	-6.32067	-99.4727	-2.45003	-41.4052	7.18734	22.398	67.8843	14.5623	-1.98006	-6.32067	-99.4727	-2.45003	-41.4052
4.9233	27.5649	108.768	-1.53142	-7.57308	3.26557	-133.702	-2.62673	-39.8165	4.9233	27.5649	108.768	-1.53142	-7.57308	3.26557	-133.702	-2.62673	-39.8165	4.9233	27.5649	108.768	-1.53142	-7.57308	3.26557	-133.702	-2.62673	-39.8165
7.54487	3.04974	-20.847	-26.6986	-11.574	-0.715723	-161.002	-3.1916	-33.303	7.54487	3.04974	-20.847	-26.6986	-11.574	-0.715723	-161.002	-3.1916	-33.303	7.54487	3.04974	-20.847	-26.6986	-11.574	-0.715723	-161.002	-3.1916	-33.303
-12.0534	7.29348	-54.43	-31.7958	-8.95846	8.6846	-169.597	-1.94165	9.08778	-12.0534	7.29348	-54.43	-31.7958	-8.95846	8.6846	-169.597	-1.94165	9.08778	-12.0534	7.29348	-54.43	-31.7958	-8.95846	8.6846	-169.597	-1.94165	9.08778
2.19367	-20.0284	-49.7853	-10.2955	9.43856	-0.709395	-157.524	-15.027	52.0257	2.19367	-20.0284	-49.7853	-10.2955	9.43856	-0.709395	-157.524	-15.027	52.0257	2.19367	-20.0284	-49.7853	-10.2955	9.43856	-0.709395	-157.524	-15.027	52.0257
0.793757	-16.2718	-46.9128	1.74624	24.0937	-3.15772	-129.257	-8.33141	9.9142	0.793757	-16.2718	-46.9128	1.74624	24.0937	-3.15772	-129.257	-8.33141	9.9142	0.793757	-16.2718	-46.9128	1.74624	24.0937	-3.15772	-129.257	-8.33141	9.9142
-3.0202	1.67347	-26.2476	16.8851	21.1571	7.1993	-88.2398	-1.56507	9.58828	-3.0202	1.67347	-26.2476	16.8851	21.1571	7.1993	-88.2398	-1.56507	9.58828	-3.0202	1.67347	-26.2476	16.8851	21.1571	7.1993	-88.2398	-1.56507	9.58828
-5.53089	-17.5204	-5.67759	4.82074	46.4178	1.66106	-48.498	2.42255	15.4701	-5.53089	-17.5204	-5.67759	4.82074	46.4178	1.66106	-48.498	2.42255	15.4701	-5.53089	-17.5204	-5.67759	4.82074	46.4178	1.66106	-48.498	2.42255	15.4701
-8.6756	-13.2045	4.63192	12.1459	-10.4386	15.4471	-35.3719	-5.82469	7.96784	-8.6756	-13.2045	4.63192	12.1459	-10.4386	15.4471	-35.3719	-5.82469	7.96784	-8.6756	-13.2045	4.63192	12.1459	-10.4386	15.4471	-35.3719	-5.82469	7.96784
-4.5839	-1.3077	25.3678	-14.1148	-40.6524	15.3174	-55.9467	8.843	-28.0544	-4.5839	-1.3077	25.3678	-14.1148	-40.6524	15.3174	-55.9467	8.843	-28.0544	-4.5839	-1.3077	25.3678	-14.1148	-40.6524	15.3174	-55.9467	8.843	-28.0544
-6.31403	-16.6325	29.4738	-5.7535	-42.4131	13.6142	-88.7141	7.74999	-0.623416	-6.31403	-16.6325	29.4738	-5.7535	-42.4131	13.6142	-88.7141	7.74999	-0.623416	-6.31403	-16.6325	29.4738	-5.7535	-42.4131	13.6142	-88.7141	7.74999	-0.623416
-5.07257	-15.8461	24.3758	59.1872	-31.7192	12.8706	-103.006	14.4047	-5.8147	-5.07257	-15.8461	24.3758	59.1872	-31.7192	12.8706	-103.006	14.4047	-5.8147	-5.07257	-15.8461	24.3758	59.1872	-31.7192	12.8706	-103.006	14.4047	-5.8147
-4.38352	8.19305	45.9844	57.5485	-28.995	17.5294	-77.8905	1.39374	4.8291	-4.38352	8.19305	45.9844	57.5485	-28.995	17.5294	-77.8905	1.39374	4.8291	-4.38352	8.19305	45.9844	57.5485	-28.995	17.5294	-77.8905	1.39374	4.8291
-13.8745	1.69385	73.6861	-33.8426	6.32188	11.3523	-10.7073	-3.25182	21.9276	-13.8745	1.69385	73.6861	-33.8426	6.32188	11.3523	-10.7073	-3.25182	21.9276	-13.8745	1.69385	73.6861	-33.8426	6.32188	11.3523	-10.7073	-3.25182	21.9276
1.02134	-4.21674	-53.512	-51.0519	18.7385	12.7246	82.1202	-9.35109	32.4887	1.02134	-4.21674	-53.512	-51.0519	18.7385	12.7246	82.1202	-9.35109	32.4887	1.02134	-4.21674	-53.512	-51.0519	18.7385	12.7246	82.1202	-9.35109	32.4887
-0.737076	-1.64556	-73.0117	-34.3815	17.7776	11.7462	171.932	-2.6731	11.0606	-0.737076	-1.64556	-73.0117	-34.3815	17.7776	11.7462	171.932	-2.6731	11.0606	-0.737076	-1.64556	-73.0117	-34.3815	17.7776	11.7462	171.932	-2.6731	11.0606
-3.19518	8.16441	-25.442	-31.5677	12.1274	14.2377	231.39	5.61692	2.79773	-3.19518	8.16441	-25.442	-31.5677	12.1274	14.2377	231.39	5.61692	2.79773	-3.19518	8.16441	-25.442	-31.5677	12.1274	14.2377	231.39	5.61692	2.79773
-8.68033	6.14075	59.0825	-8.84945	8.35174	-2.86281	246.951	-12.118	-1.5828	-8.68033	6.14075	59.0825	-8.84945	8.35174	-2.86281	246.951	-12.118	-1.5828	-8.68033	6.14075	59.0825	-8.84945	8.35174	-2.86281	246.951	-12.118	-1.5828
2.51151	9.04806	38.3162	7.77381	14.3201	-2.66466	221.663	13.8863	-6.96037	2.51151	9.04806	38.3162	7.77381	14.3201	-2.66466	221.663	13.8863	-6.96037	2.51151	9.04806	38.3162	7.77381	14.3201	-2.66466	221.663	13.8863	-6.96037
-2.60963	1.93103	-43.4045	21.9755	19.518	0.449556	169.369	7.83561	-31.9944	-2.60963	1.93103	-43.4045	21.9755	19.518	0.449556	169.369	7.83561	-31.9944	-2.60963	1.93103	-43.4045	21.9755	19.518	0.449556	169.369	7.83561	-31.9944
2.43314	11.7711	-71.4949	16.3566	17.3898	-1.05918	108.371	11.0121	-23.6506	2.43314	11.7711	-71.4949	16.3566	17.3898	-1.05918	108.371	11.0121	-23.6506	2.43314	11.7711	-71.4949	16.3566	17.3898	-1.05918	108.371	11.0121	-23.6506
5.95455	2.21512	-121.318	21.9451	4.482	-3.05332	53.8383	7.40198	-18.7747	5.95455	2.21512	-121.318	21.9451	4.482	-3.05332	53.8383	7.40198	-18.7747	5.95455	2.21512	-121.318	21.9451	4.482	-3.05332	53.8383	7.40198	-18.7747
7.84062	5.48357	-86.3624	20.3901	18.3487	-10.0585	12.673	10.8101	-12.4698	7.84062	5.48357	-86.3624	20.3901	18.3487	-10.0585	12.673	10.8101	-12.4698	7.84062	5.48357	-86.3624	20.3901	18.3487	-10.0585	12.673	10.8101	-12.4698
-10.2572	5.51858	-52.061	29.6241	0.721422	-16.4874	-16.0361	4.57864	-0.986198	-10.2572	5.51858	-52.061	29.6241	0.721422	-16.4874	-16.0361	4.57864	-0.986198	-10.2572	5.51858	-52.061	29.6241	0.721422	-16.4874	-16.0361	4.57864	-0.986198
1.20718	18.9088	-3.81184	18.6396	-2.05419	-9.49765	-37.9612	3.11039	-12.4309	1.20718	18.9088	-3.81184	18.6396	-2.05419	-9.49765	-37.9612	3.11039	-12.4309	1.20718	18.9088	-3.81184	18.6396	-2.05419	-9.49765	-37.9612	3.11039	-12.4309
-1.12348	15.0647	119.602	3.92328	0.598641	-9.32595	-58.6222	-6.17981	0.0707067	-1.12348	15.0647	119.602	3.92328	0.598641	-9.32595	-58.6222	-6.17981	0.0707067	-1.12348	15.0647	119.602	3.92328	0.598641	-9.32595	-58.6222	-6.17981	0.0707067
-4.37878	-3.41616	-1.10635	9.73971	-13.3212	0.893142	-80.1315	-3.68443	17.033	-4.37878	-3.41616	-1.10635	9.73971	-13.3212	0.893142	-80.1315	-3.68443	17.033	-4.37878	-3.41616	-1.10635	9.73971	-13.3212	0.893142	-80.1315	-3.68443	17.033
-0.757403	-6.91574	-160.559	3.14594	-25.5278	-22.0469	-101.12	-2.76676	-0.629882	-0.757403	-6.91574	-160.559	3.14594	-25.5278	-22.0469	-101.12	-2.76676	-0.629882	-0.757403	-6.91574	-160.559	3.14594	-25.5278	-22.0469	-101.12	-2.76676	-0.629882
-8.05286	-7.76158	-108.851	-11.4683	-20.4004	-8.82155	-119.669	-5.76115	-30.7881	-8.05286	-7.76158	-108.851	-11.4683	-20.4004	-8.82155	-119.669	-5.76115	-30.7881	-8.05286	-7.76158	-108.851	-11.4683	-20.4004	-8.82155	-119.669	-5.76115	-30.7881
-5.52279	-7.2388	-54.8163	-45.2452	-12.2706	-5.1166	-133.796	-4.65854	0.947452	-5.52279	-7.2388	-54.8163	-45.2452	-12.2706	-5.1166	-133.796	-4.65854	0.947452	-5.52279	-7.2388	-54.8163	-45.2452	-12.2706	-5.1166	-133.796	-4.65854	0.947452
-3.76076	7.06502	5.23748	-41.1654	-15.5922	-18.6952	-141.928	0.391983	15.8852	-3.76076	7.06502	5.23748	-41.1654	-15.5922	-18.6952	-141.928	0.391983	15.8852	-3.76076	7.06502	5.23748	-41.1654	-15.5922	-18.6952	-141.928	0.391983	15.8852
4.0778	7.78958	78.9022	-11.6569	-16.2296	-11.0805	-143.516	-6.76813	53.6853	4.0778	7.78958	78.9022	-11.6569	-16.2296	-11.0805	-143.516	-6.76813	53.6853	4.0778	7.78958	78.9022	-11.6569	-16.2296	-11.0805	-143.516	-6.76813	53.6853
-8.77871	18.3447	74.9054	-16.9461	-9.65671	-20.5482	-139.324	-5.82813	23.2682	-8.77871	18.3447	74.9054	-16.9461	-9.65671	-20.5482	-139.324	-5.82813	23.2682	-8.77871	18.3447	74.9054	-16.9461	-9.65671	-20.5482	-139.324	-5.82813	23.2682
-0.0885839	-24.764	-50.4483	5.31154	-5.63425	-12.7482	-130.445	0.832796	13.5126	-0.0885839	-24.764	-50.4483	5.31154	-5.63425	-12.7482	-130.445	0.832796	13.5126	-0.0885839	-24.764	-50.4483	5.31154	-5.63425	-12.7482	-130.445	0.832796	13.5126
-6.53311	-10.2599	-84.1859	13.1225	6.82696	-23.9462	-118.182	14.5531	0.378345	-6.53311	-10.2599	-84.1859	13.1225	6.82696	-23.9462	-118.182	14.5531	0.378345	-6.53311	-10.2599	-84.1859	13.1225	6.82696	-23.9462	-118.182	14.5531	0.378345
-3.59617	-16.5026	-65.2291	7.82293	2.112	-23.6326	-103.221	6.89121	19.2437	-3.59617	-16.5026	-65.2291	7.82293	2.112	-23.6326	-103.221	6.89121	19.2437	-3.59617	-16.5026	-65.2291	7.82293	2.112	-23.6326	-103.221	6.89121	19.2437
5.04073	-5.45359	-31.8704	-9.19471	3.59479	-19.8359	-85.4992	5.89906	-5.84147	5.04073	-5.45359	-31.8704	-9.19471	3.59479	-19.8359	-85.4992	5.89906	-5.84147	5.04073	-5.45359	-31.8704	-9.19471	3.59479	-19.8359	-85.4992	5.89906	-5.84147
-5.82431	-6.44637	-23.5084	-2.47416	5.73677	-23.8514	-64.9641	8.31469	-7.32966	-5.82431	-6.44637	-23.5084	-2.47416	5.73677	-23.8514	-64.9641	8.31469	-7.32966	-5.82431	-6.44637	-23.5084	-2.47416	5.73677	-23.8514	-64.9641	8.31469	-7.32966
-1.69867	-10.934	6.36826	4.24487	-1.00369	-17.5666	-42.4586	8.353	23.3603	-1.69867	-10.934	6.36826	4.24487	-1.00369	-17.5666	-42.4586	8.353	23.3603	-1.69867	-10.934	6.36826	4.24487	-1.00369	-17.5666	-42.4586	8.353	23.3603
-4.8278	-15.6219	24.8678	19.8975	-0.864599	-35.2717	-19.4972	12.0089	37.804	-4.8278	-15.6219	24.8678	19.8975	-0.864599	-35.2717	-19.4972	12.0089	37.804	-4.8278	-15.6219	24.8678	19.8975	-0.864599	-35.2717	-19.4972	12.0089	37.804
12.9801	-7.21272	31.636	14.09	7.13764	-32.2955	1.51504	9.59478	27.3798	12.9801	-7.21272	31.636	14.09	7.13764	-32.2955	1.51504	9.59478	27.3798	12.9801	-7.21272	31.636	14.09	7.13764	-32.2955	1.51504	9.59478	27.3798
-10.2987	-5.79718	40.6082	15.453	43.8637	-3.52569	18.2501	12.7018	16.4981	-10.2987	-5.79718	40.6082	15.453	43.8637	-3.52569	18.2501	12.7018	16.4981	-10.2987	-5.79718	40.6082	15.453	43.8637	-3.52569	18.2501	12.7018	16.4981
-9.39549	15.667	15.365	19.0737	8.50557	-12.7727	28.6639	12.0279	22.1805	-9.39549	15.667	15.365	19.0737	8.50557	-12.7727	28.6639	12.0279	22.1805	-9.39549	15.667	15.365	19.0737	8.50557	-12.7727	28.6639	12.0279	22.1805
-0.477979	19.8877	29.9384	18.5721	-32.3354	-35.265	31.9069	4.20546	13.4286	-0.477979	19.8877	29.9384	18.5721	-32.3354	-35.265	31.9069	4.20546	13.4286	-0.477979	19.8877	29.9384	18.5721	-32.3354	-35.265	31.9069	4.20546	13.4286
0.471497	11.0657	15.4174	6.71958	-29.7246	-34.2513	28.7157	5.67557	21.0116	0.471497	11.0657	15.4174	6.71958	-29.7246	-34.2513	28.7157	5.67557	21.0116	0.471497	11.0657	15.4174	6.71958	-29.7246	-34.2513	28.7157	5.67557	21.0116
-2.58595	-1.21734	0.897255	6.23123	-20.9146	-31.9356	20.7076	-4.32489	-2.96287	-2.58595	-1.21734	0.897255	6.23123	-20.9146	-31.9356	20.7076	-4.32489	-2.96287	-2.58595	-1.21734	0.897255	6.23123	-20.9146	-31.9356	20.7076	-4.32489	-2.96287
4.96831	12.4918	-21.3601	-11.2162	3.78723	-15.1514	9.90415	-9.64302	3.06353	4.96831	12.4918	-21.3601	-11.2162	3.78723	-15.1514	9.90415	-9.64302	3.06353	4.96831	12.4918	-21.3601	-11.2162	3.78723	-15.1514	9.90415	-9.64302	3.06353
9.09225	35.6474	-37.5936	-9.84994	-2.065	-17.7279	-2.35904	-1.5991	10.1298	9.09225	35.6474	-37.5936	-9.84994	-2.065	-17.7279	-2.35904	-1.5991	10.1298	9.09225	35.6474	-37.5936	-9.84994	-2.065	-17.7279	-2.35904	-1.5991	10.1298
-11.3132	4.51458	-25.0049	-14.8732	-2.30843	-21.0225	-14.3469	-4.24728	10.9605	-11.3132	4.51458	-25.0049	-14.8732	-2.30843	-21.0225	-14.3469	-4.24728	10.9605	-11.3132	4.51458	-25.0049	-14.8732	-2.30843	-21.0225	-14.3469	-4.24728	10.9605
-2.03111	-27.1364	-29.59	-14.9407	30.9319	1.27817	-24.5253	-6.41639	15.313	-2.03111	-27.1364	-29.59	-14.9407	30.9319	1.27817	-24.5253	-6.41639	15.313	-2.03111	-27.1364	-29.59	-14.9407	30.9319	1.27817	-24.5253	-6.41639	15.313
4.38582	-32.5598	-26.3712	-24.0541	41.1555	-51.2223	-32.3745	-11.4079	-13.3355	4.38582	-32.5598	-26.3712	-24.0541	41.1555	-51.2223	-32.3745	-11.4079	-13.3355	4.38582	-32.5598	-26.3712	-24.0541	41.1555	-51.2223	-32.3745	-11.4079	-13.3355
11.5988	-12.2717	-47.7945	-13.3284	-0.762465	-34.9007	-38.6674	-13.364	-7.51885	11.5988	-12.2717	-47.7945	-13.3284	-0.762465	-34.9007	-38.6674	-13.364	-7.51885	11.5988	-12.2717	-47.7945	-13.3284	-0.762465	-34.9007	-38.6674	-13.364	-7.51885
-5.91005	-2.23501	-51.948	-16.8179	-8.28219	7.10188	-44.3081	-9.80294	-7.56496	-5.91005	-2.23501	-51.948	-16.8179	-8.28219	7.10188	-44.3081	-9.80294	-7.56496	-5.91005	-2.23501	-51.948	-16.8179	-8.28219	7.10188	-44.3081	-9.80294	-7.56496
-2.80578	0.416322	-45.6102	-16.1091	-0.555311	18.1315	-49.6656	2.49083	-6.12686	-2.80578	0.416322	-45.6102	-16.1091	-0.555311	18.1315	-49.6656	2.49083	-6.12686	-2.80578	0.416322	-45.6102	-16.1091	-0.555311	18.1315	-49.6656	2.49083	-6.12686
-2.0119	25.3671	-50.3652	18.6135	4.91221	-4.65285	-55.0795	-8.86391	-5.01942	-2.0119	25.3671	-50.3652	18.6135	4.91221	-4.65285	-55.0795	-8.86391	-5.01942	-2.0119	25.3671	-50.3652	18.6135	4.91221	-4.65285	-55.0795	-8.86391	-5.01942
4.68971	28.9528	-38.4569	-0.244751	10.2994	28.4239	-60.7593	-1.95362	4.73197	4.68971	28.9528	-38.4569	-0.244751	10.2994	28.4239	-60.7593	-1.95362	4.73197	4.68971	28.9528	-38.4569	-0.244751	10.2994	28.4239	-60.7593	-1.95362	4.73197
-7.20802	32.9702	-26.4934	-4.18883	14.4949	55.169	-67.1857	-19.743	10.4133	-7.20802	32.9702	-26.4934	-4.18883	14.4949	55.169	-67.1857	-19.743	10.4133	-7.20802	32.9702	-26.4934	-4.18883	14.4949	55.169	-67.1857	-19.743	10.4133
3.61598	42.3075	-20.1531	11.5099	16.9368	61.7212	-74.3454	-6.43778	7.90075	3.61598	42.3075	-20.1531	11.5099	16.9368	61.7212	-74.3454	-6.43778	7.90075	3.61598	42.3075	-20.1531	11.5099	16.9368	61.7212	-74.3454	-6.43778	7.90075
11.4312	52.714	-5.35682	-12.412	17.4131	44.5097	-81.6371	-4.2367	20.4678	11.4312	52.714	-5.35682	-12.412	17.4131	44.5097	-81.6371	-4.2367	20.4678	11.4312	52.714	-5.35682	-12.412	17.4131	44.5097	-81.6371	-4.2367	20.4678
4.48297	34.5578	-13.5448	-19.6596	22.5772	40.2675	-88.4542	4.3511	25.2143	4.48297	34.5578	-13.5448	-19.6596	22.5772	40.2675	-88.4542	4.3511	25.2143	4.48297	34.5578	-13.5448	-19.6596	22.5772	40.2675	-88.4542	4.3511	25.2143
13.7835	25.6236	-47.2056	-11.7799	24.6901	46.6333	-93.8091	7.58385	26.1392	13.7835	25.6236	-47.2056	-11.7799	24.6901	46.6333	-93.8091	7.58385	26.1392	13.7835	25.6236	-47.2056	-11.7799	24.6901	46.6333	-93.8091	7.58385	26.1392
10.4151	9.87703	-62.6449	4.15704	6.68792	53.2092	-96.8117	1.04211	15.6063	10.4151	9.87703	-62.6449	4.15704	6.68792	53.2092	-96.8117	1.04211	15.6063	10.4151	9.87703	-62.6449	4.15704	6.68792	53.2092	-96.8117	1.04211	15.6063
-27.2011	-6.20488	2.42965	11.1204	3.8016	24.0171	-96.5035	3.35225	9.17422	-27.2011	-6.20488	2.42965	11.1204	3.8016	24.0171	-96.5035	3.35225	9.17422	-27.2011	-6.20488	2.42965	11.1204	3.8016	24.0171	-96.5035	3.35225	9.17422
17.7487	-12.5363	-35.8092	-19.0348	-3.76175	20.2216	-92.4501	-13.9536	-1.30072	17.7487	-12.5363	-35.8092	-19.0348	-3.76175	20.2216	-92.4501	-13.9536	-1.30072	17.7487	-12.5363	-35.8092	-19.0348	-3.76175	20.2216	-92.4501	-13.9536	-1.30072
13.4534	-17.9131	-34.0755	-9.29432	-12.6232	14.7643	-84.9723	-4.32376	-17.2483	13.4534	-17.9131	-34.0755	-9.29432	-12.6232	14.7643	-84.9723	-4.32376	-17.2483	13.4534	-17.9131	-34.0755	-9.29432	-12.6232	14.7643	-84.9723	-4.32376	-17.2483
16.2736	-8.0817	22.9502	-3.31194	-6.84565	12.1821	-76.3727	8.44193	-10.9302	16.2736	-8.0817	22.9502	-3.31194	-6.84565	12.1821	-76.3727	8.44193	-10.9302	16.2736	-8.0817	22.9502	-3.31194	-6.84565	12.1821	-76.3727	8.44193	-10.9302
12.6296	3.37194	-8.45602	13.9296	-9.05694	-1.33125	-68.482	1.80793	0.993661	12.6296	3.37194	-8.45602	13.9296	-9.05694	-1.33125	-68.482	1.80793	0.993661	12.6296	3.37194	-8.45602	13.9296	-9.05694	-1.33125	-68.482	1.80793	0.993661
6.02779	-19.4306	-62.3618	14.8834	-7.81091	-18.2162	-62.7652	0.976407	0.702372	6.02779	-19.4306	-62.3618	14.8834	-7.81091	-18.2162	-62.7652	0.976407	0.702372	6.02779	-19.4306	-62.3618	14.8834	-7.81091	-18.2162	-62.7652	0.976407	0.702372
8.89238	-4.18558	-69.2492	16.4734	-13.5149	-42.2115	-59.3859	11.4878	5.77388	8.89238	-4.18558	-69.2492	16.4734	-13.5149	-42.2115	-59.3859	11.4878	5.77388	8.89238	-4.18558	-69.2492	16.4734	-13.5149	-42.2115	-59.3859	11.4878	5.77388
-1.54777	58.7369	-34.6932	18.047	-27.9145	-49.3691	-57.3239	36.9701	1.47133	-1.54777	58.7369	-34.6932	18.047	-27.9145	-49.3691	-57.3239	36.9701	1.47133	-1.54777	58.7369	-34.6932	18.047	-27.9145	-49.3691	-57.3239	36.9701	1.47133
-7.92264	58.7593	-11.2274	10.4283	-4.09894	-34.7225	-54.384	26.4472	-1.90439	-7.92264	58.7593	-11.2274	10.4283	-4.09894	-34.7225	-54.384	26.4472	-1.90439	-7.92264	58.7593	-11.2274	10.4283	-4.09894	-34.7225	-54.384	26.4472	-1.90439
-14.2249	8.35731	-7.71036	18.2922	-13.6717	-13.4884	-49.252	20.4969	-26.3264	-14.2249	8.35731	-7.71036	18.2922	-13.6717	-13.4884	-49.252	20.4969	-26.3264	-14.2249	8.35731	-7.71036	18.2922	-13.6717	-13.4884	-49.252	20.4969	-26.3264
-16.9777	-49.6595	-33.1967	29.6514	-19.937	16.2293	-43.2982	3.98143	-38.4181	-16.9777	-49.6595	-33.1967	29.6514	-19.937	16.2293	-43.2982	3.98143	-38.4181	-16.9777	-49.6595	-33.1967	29.6514	-19.937	16.2293	-43.2982	3.98143	-38.4181
-13.6295	-69.6014	-14.5827	22.5903	-5.72091	-1.50449	-40.7244	-9.10804	-29.3481	-13.6295	-69.6014	-14.5827	22.5903	-5.72091	-1.50449	-40.7244	-9.10804	-29.3481	-13.6295	-69.6014	-14.5827	22.5903	-5.72091	-1.50449	-40.7244	-9.10804	-29.3481
-0.674889	-73.3949	-16.3158	15.7775	-2.95737	-92.3315	-45.989	-10.8096	-12.6046	-0.674889	-73.3949	-16.3158	15.7775	-2.95737	-92.3315	-45.989	-10.8096	-12.6046	-0.674889	-73.3949	-16.3158	15.7775	-2.95737	-92.3315	-45.989	-10.8096	-12.6046
6.14405	-57.1775	-10.8112	14.6517	2.58739	-144.455	-58.8935	-4.53595	-23.2908	6.14405	-57.1775	-10.8112	14.6517	2.58739	-144.455	-58.8935	-4.53595	-23.2908	6.14405	-57.1775	-10.8112	14.6517	2.58739	-144.455	-58.8935	-4.53595	-23.2908
5.30085	-22.2477	-7.87271	-1.00395	-0.0430109	-116.83	-74.9845	8.05876	-10.3491	5.30085	-22.2477	-7.87271	-1.00395	-0.0430109	-116.83	-74.9845	8.05876	-10.3491	5.30085	-22.2477	-7.87271	-1.00395	-0.0430109	-116.83	-74.9845	8.05876	-10.3491
11.3178	6.04656	-16.0705	-17.3978	-5.81803	-59.4613	-87.3241	7.70414	-8.24004	11.3178	6.04656	-16.0705	-17.3978	-5.81803	-59.4613	-87.3241	7.70414	-8.24004	11.3178	6.04656	-16.0705	-17.3978	-5.81803	-59.4613	-87.3241	7.70414	-8.24004
-0.991038	30.7608	-6.04444	1.23441	18.4666	-9.70317	-91.7932	6.0135	-1.19269	-0.991038	30.7608	-6.04444	1.23441	18.4666	-9.70317	-91.7932	6.0135	-1.19269	-0.991038	30.7608	-6.04444	1.23441	18.4666	-9.70317	-91.7932	6.0135	-1.19269
17.9947	26.1086	-13.4337	12.3473	13.3697	98.9758	-88.1882	12.094	7.09868	17.9947	26.1086	-13.4337	12.3473	13.3697	98.9758	-88.1882	12.094	7.09868	17.9947	26.1086	-13.4337	12.3473	13.3697	98.9758	-88.1882	12.094	7.09868
6.06061	32.6356	-11.5276	-2.97681	-11.5686	66.5859	-78.4726	21.9561	7.54471	6.06061	32.6356	-11.5276	-2.97681	-11.5686	66.5859	-78.4726	21.9561	7.54471	6.06061	32.6356	-11.5276	-2.97681	-11.5686	66.5859	-78.4726	21.9561	7.54471
-9.33828	18.2837	-25.3333	-23.0371	-11.9515	16.3106	-65.6963	17.2224	12.383	-9.33828	18.2837	-25.3333	-23.0371	-11.9515	16.3106	-65.6963	17.2224	12.383	-9.33828	18.2837	-25.3333	-23.0371	-11.9515	16.3106	-65.6963	17.2224	12.383
-3.93531	5.79781	-0.987051	-9.04936	1.65065	30.6561	-52.9845	17.8601	11.3	-3.93531	5.79781	-0.987051	-9.04936	1.65065	30.6561	-52.9845	17.8601	11.3	-3.93531	5.79781	-0.987051	-9.04936	1.65065	30.6561	-52.9845	17.8601	11.3
17.7229	7.71617	-37.5292	6.53235	2.40974	72.6194	-42.2868	-21.851	2.24862	17.7229	7.71617	-37.5292	6.53235	2.40974	72.6194	-42.2868	-21.851	2.24862	17.7229	7.71617	-37.5292	6.53235	2.40974	72.6194	-42.2868	-21.851	2.24862
-14.0289	-3.23832	-4.72628	0.99441	10.593	127.259	-33.6443	1.76535	-2.20091	-14.0289	-3.23832	-4.72628	0.99441	10.593	127.259	-33.6443	1.76535	-2.20091	-14.0289	-3.23832	-4.72628	0.99441	10.593	127.259	-33.6443	1.76535	-2.20091
-29.0596	3.35854	1.03476	1.48772	27.0652	141.854	-25.7378	2.11276	3.23704	-29.0596	3.35854	1.03476	1.48772	27.0652	141.854	-25.7378	2.11276	3.23704	-29.0596	3.35854	1.03476	1.48772	27.0652	141.854	-25.7378	2.11276	3.23704
1.0182	-8.61289	-66.0073	-10.4744	16.8962	148.098	-17.7045	-3.30816	3.69572	1.0182	-8.61289	-66.0073	-10.4744	16.8962	148.098	-17.7045	-3.30816	3.69572	1.0182	-8.61289	-66.0073	-10.4744	16.8962	148.098	-17.7045	-3.30816	3.69572
34.2627	-18.688	-43.1374	-12.1796	-11.0948	125.99	-9.67298	-8.30133	0.0456994	34.2627	-18.688	-43.1374	-12.1796	-11.0948	125.99	-9.67298	-8.30133	0.0456994	34.2627	-18.688	-43.1374	-12.1796	-11.0948	125.99	-9.67298	-8.30133	0.0456994
40.2369	-17.0704	-14.5519	-16.6497	-9.6432	90.0179	-2.44295	-11.4343	1.70486	40.2369	-17.0704	-14.5519	-16.6497	-9.6432	90.0179	-2.44295	-11.4343	1.70486	40.2369	-17.0704	-14.5519	-16.6497	-9.6432	90.0179	-2.44295	-11.4343	1.70486
38.0527	-9.84007	-20.6608	-2.31113	-5.97007	77.3737	2.89072	-0.681022	-1.09488	38.0527	-9.84007	-20.6608	-2.31113	-5.97007	77.3737	2.89072	-0.681022	-1.09488	38.0527	-9.84007	-20.6608	-2.31113	-5.97007	77.3737	2.89072	-0.681022	-1.09488
33.1314	-26.3382	-33.0401	-18.5018	4.94166	28.8282	6.75196	-5.3109	6.22934	33.1314	-26.3382	-33.0401	-18.5018	4.94166	28.8282	6.75196	-5.3109	6.22934	33.1314	-26.3382	-33.0401	-18.5018	4.94166	28.8282	6.75196	-5.3109	6.22934
6.77351	-8.07324	-15.4734	-18.5698	10.284	61.6534	9.74295	-2.63222	-10.2874	6.77351	-8.07324	-15.4734	-18.5698	10.284	61.6534	9.74295	-2.63222	-10.2874	6.77351	-8.07324	-15.4734	-18.5698	10.284	61.6534	9.74295	-2.63222	-10.2874
-12.6424	-10.3747	-40.9107	-7.07762	21.695	52.1995	10.8319	13.0143	-5.90862	-12.6424	-10.3747	-40.9107	-7.07762	21.695	52.1995	10.8319	13.0143	-5.90862	-12.6424	-10.3747	-40.9107	-7.07762	21.695	52.1995	10.8319	13.0143	-5.90862
-40.9877	-8.38111	-39.5629	9.40881	4.32866	-38.0171	8.69633	14.3758	-2.78777	-40.9877	-8.38111	-39.5629	9.40881	4.32866	-38.0171	8.69633	14.3758	-2.78777	-40.9877	-8.38111	-39.5629	9.40881	4.32866	-38.0171	8.69633	14.3758	-2.78777
-30.8174	-6.39079	-23.0486	17.6178	3.52529	-151.23	1.98464	22.9791	4.1014	-30.8174	-6.39079	-23.0486	17.6178	3.52529	-151.23	1.98464	22.9791	4.1014	-30.8174	-6.39079	-23.0486	17.6178	3.52529	-151.23	1.98464	22.9791	4.1014
-37.5232	5.19732	-19.9661	12.6665	-1.42996	-170.565	-9.83	5.29409	6.09174	-37.5232	5.19732	-19.9661	12.6665	-1.42996	-170.565	-9.83	5.29409	6.09174	-37.5232	5.19732	-19.9661	12.6665	-1.42996	-170.565	-9.83	5.29409	6.09174
-38.2228	6.83106	-29.6211	6.52877	4.49722	-128.779	-24.6368	6.41303	8.13122	-38.2228	6.83106	-29.6211	6.52877	4.49722	-128.779	-24.6368	6.41303	8.13122	-38.2228	6.83106	-29.6211	6.52877	4.49722	-128.779	-24.6368	6.41303	8.13122
-38.1684	8.14122	21.6438	15.5631	-5.95422	-4.81556	-38.9464	15.4456	-7.36681	-38.1684	8.14122	21.6438	15.5631	-5.95422	-4.81556	-38.9464	15.4456	-7.36681	-38.1684	8.14122	21.6438	15.5631	-5.95422	-4.81556	-38.9464	15.4456	-7.36681
-46.2734	-11.6033	46.9893	25.9721	-8.3758	64.0263	-49.0784	-11.3432	0.34394	-46.2734	-11.6033	46.9893	25.9721	-8.3758	64.0263	-49.0784	-11.3432	0.34394	-46.2734	-11.6033	46.9893	25.9721	-8.3758	64.0263	-49.0784	-11.3432	0.34394
-26.3648	-13.6603	17.813	-2.62338	2.1357	59.0659	-53.3525	-16.2779	-29.7853	-26.3648	-13.6603	17.813	-2.62338	2.1357	59.0659	-53.3525	-16.2779	-29.7853	-26.3648	-13.6603	17.813	-2.62338	2.1357	59.0659	-53.3525	-16.2779	-29.7853
-17.4267	0.143831	-2.66918	-46.9731	-5.0929	-46.3019	-51.6706	-14.8354	-22.6278	-17.4267	0.143831	-2.66918	-46.9731	-5.0929	-46.3019	-51.6706	-14.8354	-22.6278	-17.4267	0.143831	-2.66918	-46.9731	-5.0929	-46.3019	-51.6706	-14.8354	-22.6278
-5.7928	-2.84201	-3.71742	-36.3519	-0.483379	-58.9851	-44.8141	-0.0705985	2.72917	-5.7928	-2.84201	-3.71742	-36.3519	-0.483379	-58.9851	-44.8141	-0.0705985	2.72917	-5.7928	-2.84201	-3.71742	-36.3519	-0.483379	-58.9851	-44.8141	-0.0705985	2.72917
0.926775	-4.36551	-39.5954	-28.6285	2.1971	-23.442	-33.8739	-17.0864	-2.34856	0.926775	-4.36551	-39.5954	-28.6285	2.1971	-23.442	-33.8739	-17.0864	-2.34856	0.926775	-4.36551	-39.5954	-28.6285	2.1971	-23.442	-33.8739	-17.0864	-2.34856
3.0015	-11.0637	5.50982	-12.2056	1.89328	50.5195	-20.3949	-35.2206	-16.1787	3.0015	-11.0637	5.50982	-12.2056	1.89328	50.5195	-20.3949	-35.2206	-16.1787	3.0015	-11.0637	5.50982	-12.2056	1.89328	50.5195	-20.3949	-35.2206	-16.1787
13.4653	-14.7332	14.3726	34.6601	-1.53773	76.9948	-7.74828	-17.3454	3.69526	13.4653	-14.7332	14.3726	34.6601	-1.53773	76.9948	-7.74828	-17.3454	3.69526	13.4653	-14.7332	14.3726	34.6601	-1.53773	76.9948	-7.74828	-17.3454	3.69526
11.3025	-0.155004	14.0312	37.894	2.80061	83.6612	-1.432	-8.72152	23.2043	11.3025	-0.155004	14.0312	37.894	2.80061	83.6612	-1.432	-8.72152	23.2043	11.3025	-0.155004	14.0312	37.894	2.80061	83.6612	-1.432	-8.72152	23.2043
12.5452	7.43147	-1.10158	-6.09147	-0.0999542	86.1178	-4.55366	-4.42234	9.34875	12.5452	7.43147	-1.10158	-6.09147	-0.0999542	86.1178	-4.55366	-4.42234	9.34875	12.5452	7.43147	-1.10158	-6.09147	-0.0999542	86.1178	-4.55366	-4.42234	9.34875
17.3636	3.7814	-25.8181	4.24982	7.68011	81.7834	-15.2663	-7.95504	-24.8064	17.3636	3.7814	-25.8181	4.24982	7.68011	81.7834	-15.2663	-7.95504	-24.8064	17.3636	3.7814	-25.8181	4.24982	7.68011	81.7834	-15.2663	-7.95504	-24.8064
19.9201	-4.11537	-44.8347	6.53728	5.2728	90.9038	-29.7933	5.52962	-35.818	19.9201	-4.11537	-44.8347	6.53728	5.2728	90.9038	-29.7933	5.52962	-35.818	19.9201	-4.11537	-44.8347	6.53728	5.2728	90.9038	-29.7933	5.52962	-35.818
19.3065	9.65214	-64.6695	-3.60322	-13.442	22.384	-44.5302	17.0495	-17.3665	19.3065	9.65214	-64.6695	-3.60322	-13.442	22.384	-44.5302	17.0495	-17.3665	19.3065	9.65214	-64.6695	-3.60322	-13.442	22.384	-44.5302	17.0495	-17.3665
25.7967	22.5067	-56.3803	2.66643	-3.97537	27.1822	-55.7317	12.8506	4.22054	25.7967	22.5067	-56.3803	2.66643	-3.97537	27.1822	-55.7317	12.8506	4.22054	25.7967	22.5067	-56.3803	2.66643	-3.97537	27.1822	-55.7317	12.8506	4.22054
20.5746	23.3224	-44.7247	13.7101	3.30994	31.5094	-58.4289	2.81705	-18.1321	20.5746	23.3224	-44.7247	13.7101	3.30994	31.5094	-58.4289	2.81705	-18.1321	20.5746	23.3224	-44.7247	13.7101	3.30994	31.5094	-58.4289	2.81705	-18.1321
42.3804	14.0679	-54.5076	20.4183	12.8001	-55.9015	-48.9108	-11.6839	-40.7802	42.3804	14.0679	-54.5076	20.4183	12.8001	-55.9015	-48.9108	-11.6839	-40.7802	42.3804	14.0679	-54.5076	20.4183	12.8001	-55.9015	-48.9108	-11.6839	-40.7802
24.7122	16.3361	-49.3967	42.8374	15.8979	-97.6695	-27.7195	-22.1034	-5.00254	24.7122	16.3361	-49.3967	42.8374	15.8979	-97.6695	-27.7195	-22.1034	-5.00254	24.7122	16.3361	-49.3967	42.8374	15.8979	-97.6695	-27.7195	-22.1034	-5.00254
27.9879	14.4944	-14.4199	52.8889	6.05438	-78.2744	-0.0593353	-12.8771	6.5811	27.9879	14.4944	-14.4199	52.8889	6.05438	-78.2744	-0.0593353	-12.8771	6.5811	27.9879	14.4944	-14.4199	52.8889	6.05438	-78.2744	-0.0593353	-12.8771	6.5811
21.3531	10.3921	46.9224	29.6038	1.85149	-49.2652	23.5247	-11.0968	19.7784	21.3531	10.3921	46.9224	29.6038	1.85149	-49.2652	23.5247	-11.0968	19.7784	21.3531	10.3921	46.9224	29.6038	1.85149	-49.2652	23.5247	-11.0968	19.7784
19.0069	-9.70855	-36.5861	-29.8142	-17.5486	-34.174	30.9187	-10.9948	32.5519	19.0069	-9.70855	-36.5861	-29.8142	-17.5486	-34.174	30.9187	-10.9948	32.5519	19.0069	-9.70855	-36.5861	-29.8142	-17.5486	-34.174	30.9187	-10.9948	32.5519
0.106734	7.0229	-101.081	-18.3693	-11.264	-42.1716	17.2098	-6.47324	14.5595	0.106734	7.0229	-101.081	-18.3693	-11.264	-42.1716	17.2098	-6.47324	14.5595	0.106734	7.0229	-101.081	-18.3693	-11.264	-42.1716	17.2098	-6.47324	14.5595
5.57143	-4.38658	-34.1018	-21.9974	-0.353682	-10.6389	-8.4645	-5.38879	21.9177	5.57143	-4.38658	-34.1018	-21.9974	-0.353682	-10.6389	-8.4645	-5.38879	21.9177	5.57143	-4.38658	-34.1018	-21.9974	-0.353682	-10.6389	-8.4645	-5.38879	21.9177
-2.3372	-4.85487	-18.0105	-15.9642	-17.478	7.19503	-31.2337	10.866	6.78981	-2.3372	-4.85487	-18.0105	-15.9642	-17.478	7.19503	-31.2337	10.866	6.78981	-2.3372	-4.85487	-18.0105	-15.9642	-17.478	7.19503	-31.2337	10.866	6.78981
8.51957	-13.3513	-67.3964	-34.0106	-8.60298	21.6308	-44.8378	-29.5829	22.066	8.51957	-13.3513	-67.3964	-34.0106	-8.60298	21.6308	-44.8378	-29.5829	22.066	8.51957	-13.3513	-67.3964	-34.0106	-8.60298	21.6308	-44.8378	-29.5829	22.066
0.339905	-6.67217	4.99446	-19.8859	-0.19872	14.2046	-49.2832	-2.25546	2.35728	0.339905	-6.67217	4.99446	-19.8859	-0.19872	14.2046	-49.2832	-2.25546	2.35728	0.339905	-6.67217	4.99446	-19.8859	-0.19872	14.2046	-49.2832	-2.25546	2.35728
11.3569	-12.4722	28.3217	-14.1275	6.67473	17.3884	-40.4185	71.0119	-3.79781	11.3569	-12.4722	28.3217	-14.1275	6.67473	17.3884	-40.4185	71.0119	-3.79781	11.3569	-12.4722	28.3217	-14.1275	6.67473	17.3884	-40.4185	71.0119	-3.79781
3.62123	-0.623616	-57.7805	12.3291	-6.90612	24.2071	-11.4997	9.04034	-11.0791	3.62123	-0.623616	-57.7805	12.3291	-6.90612	24.2071	-11.4997	9.04034	-11.0791	3.62123	-0.623616	-57.7805	12.3291	-6.90612	24.2071	-11.4997	9.04034	-11.0791
-5.28381	-6.39725	-96.0624	29.8114	8.38838	5.29622	35.6135	-31.6941	2.56261	-5.28381	-6.39725	-96.0624	29.8114	8.38838	5.29622	35.6135	-31.6941	2.56261	-5.28381	-6.39725	-96.0624	29.8114	8.38838	5.29622	35.6135	-31.6941	2.56261
-6.47818	-2.50711	-99.0223	18.6277	5.70523	-5.76346	84.7495	-20.7393	-13.9824	-6.47818	-2.50711	-99.0223	18.6277	5.70523	-5.76346	84.7495	-20.7393	-13.9824	-6.47818	-2.50711	-99.0223	18.6277	5.70523	-5.76346	84.7495	-20.7393	-13.9824
-0.452019	13.5498	-67.8848	0.424201	11.9846	-4.09326	113.508	-39.6007	-9.6811	-0.452019	13.5498	-67.8848	0.424201	11.9846	-4.09326	113.508	-39.6007	-9.6811	-0.452019	13.5498	-67.8848	0.424201	11.9846	-4.09326	113.508	-39.6007	-9.6811
-4.28695	7.92719	-13.2592	-11.1406	5.92399	-28.9098	106.122	-14.7561	-6.53586	-4.28695	7.92719	-13.2592	-11.1406	5.92399	-28.9098	106.122	-14.7561	-6.53586	-4.28695	7.92719	-13.2592	-11.1406	5.92399	-28.9098	106.122	-14.7561	-6.53586
-6.97599	12.9787	8.35949	16.2883	6.83205	-62.8252	60.2173	20.0953	-6.23997	-6.97599	12.9787	8.35949	16.2883	6.83205	-62.8252	60.2173	20.0953	-6.23997	-6.97599	12.9787	8.35949	16.2883	6.83205	-62.8252	60.2173	20.0953	-6.23997
-13.6086	9.92751	2.78075	13.9548	22.5494	-29.6375	-12.6178	45.6312	-14.1621	-13.6086	9.92751	2.78075	13.9548	22.5494	-29.6375	-12.6178	45.6312	-14.1621	-13.6086	9.92751	2.78075	13.9548	22.5494	-29.6375	-12.6178	45.6312	-14.1621
-3.83301	-1.80943	92.0681	32.886	9.62423	-5.46275	-93.1772	53.567	-22.3752	-3.83301	-1.80943	92.0681	32.886	9.62423	-5.46275	-93.1772	53.567	-22.3752	-3.83301	-1.80943	92.0681	32.886	9.62423	-5.46275	-93.1772	53.567	-22.3752
-11.6223	-8.20234	90.0711	18.4083	0.531385	-0.570362	-163.244	67.9374	-6.87415	-11.6223	-8.20234	90.0711	18.4083	0.531385	-0.570362	-163.244	67.9374	-6.87415	-11.6223	-8.20234	90.0711	18.4083	0.531385	-0.570362	-163.244	67.9374	-6.87415
-9.08744	-16.8758	-18.9023	-27.787	-1.48079	-10.097	-212.03	114.235	5.52961	-9.08744	-16.8758	-18.9023	-27.787	-1.48079	-10.097	-212.03	114.235	5.52961	-9.08744	-16.8758	-18.9023	-27.787	-1.48079	-10.097	-212.03	114.235	5.52961
-8.68798	-15.5811	-25.367	-28.4617	3.4839	14.4855	-235.517	-8.23712	-13.0075	-8.68798	-15.5811	-25.367	-28.4617	3.4839	14.4855	-235.517	-8.23712	-13.0075	-8.68798	-15.5811	-25.367	-28.4617	3.4839	14.4855	-235.517	-8.23712	-13.0075
2.63931	-22.2817	-11.3515	-24.8139	-2.6756	11.3246	-232.665	-58.4097	-13.1603	2.63931	-22.2817	-11.3515	-24.8139	-2.6756	11.3246	-232.665	-58.4097	-13.1603	2.63931	-22.2817	-11.3515	-24.8139	-2.6756	11.3246	-232.665	-58.4097	-13.1603
3.67488	3.32981	-24.1638	-21.876	5.554	-14.7027	-204.366	-43.9149	-5.72357	3.67488	3.32981	-24.1638	-21.876	5.554	-14.7027	-204.366	-43.9149	-5.72357	3.67488	3.32981	-24.1638	-21.876	5.554	-14.7027	-204.366	-43.9149	-5.72357
2.9044	7.59905	-18.5993	9.67276	6.99999	-30.2978	-156.455	-18.0899	-2.24079	2.9044	7.59905	-18.5993	9.67276	6.99999	-30.2978	-156.455	-18.0899	-2.24079	2.9044	7.59905	-18.5993	9.67276	6.99999	-30.2978	-156.455	-18.0899	-2.24079
-6.66485	16.0397	-11.1451	8.31291	2.84815	-57.968	-100.712	2.79291	1.06567	-6.66485	16.0397	-11.1451	8.31291	2.84815	-57.968	-100.712	2.79291	1.06567	-6.66485	16.0397	-11.1451	8.31291	2.84815	-57.968	-100.712	2.79291	1.06567
-4.50396	14.4181	-29.2893	9.87032	-1.75868	-95.7166	-50.871	17.7475	4.08712	-4.50396	14.4181	-29.2893	9.87032	-1.75868	-95.7166	-50.871	17.7475	4.08712	-4.50396	14.4181	-29.2893	9.87032	-1.75868	-95.7166	-50.871	17.7475	4.08712
-0.0948733	19.6028	2.09135	22.2569	14.5583	-117.045	-16.4493	23.8213	6.84264	-0.0948733	19.6028	2.09135	22.2569	14.5583	-117.045	-16.4493	23.8213	6.84264	-0.0948733	19.6028	2.09135	22.2569	14.5583	-117.045	-16.4493	23.8213	6.84264
-4.95536	14.4584	50.8355	14.6567	-3.44022	-106.113	0.492593	8.8646	4.29022	-4.95536	14.4584	50.8355	14.6567	-3.44022	-106.113	0.492593	8.8646	4.29022	-4.95536	14.4584	50.8355	14.6567	-3.44022	-106.113	0.492593	8.8646	4.29022
0.821715	14.906	30.646	10.2459	-15.649	-86.6809	3.7047	23.7615	8.63119	0.821715	14.906	30.646	10.2459	-15.649	-86.6809	3.7047	23.7615	8.63119	0.821715	14.906	30.646	10.2459	-15.649	-86.6809	3.7047	23.7615	8.63119
-5.8199	15.5249	-0.741038	-1.00509	1.21749	-64.7308	0.761947	13.7777	10.6002	-5.8199	15.5249	-0.741038	-1.00509	1.21749	-64.7308	0.761947	13.7777	10.6002	-5.8199	15.5249	-0.741038	-1.00509	1.21749	-64.7308	0.761947	13.7777	10.6002
15.3723	5.56207	-35.1451	5.06804	-0.0692511	-82.9382	-1.75036	18.663	2.74253	15.3723	5.56207	-35.1451	5.06804	-0.0692511	-82.9382	-1.75036	18.663	2.74253	15.3723	5.56207	-35.1451	5.06804	-0.0692511	-82.9382	-1.75036	18.663	2.74253
26.9324	3.96301	-38.6578	-2.52863	-7.8641	-97.7114	-0.597663	0.073452	20.678	26.9324	3.96301	-38.6578	-2.52863	-7.8641	-97.7114	-0.597663	0.073452	20.678	26.9324	3.96301	-38.6578	-2.52863	-7.8641	-97.7114	-0.597663	0.073452	20.678
16.166	-10.2249	-57.0884	-0.236064	-0.234697	-33.6689	3.4013	23.9343	35.2565	16.166	-10.2249	-57.0884	-0.236064	-0.234697	-33.6689	3.4013	23.9343	35.2565	16.166	-10.2249	-57.0884	-0.236064	-0.234697	-33.6689	3.4013	23.9343	35.2565
13.3668	-18.787	-13.7367	1.19741	-8.56893	-0.608144	7.10716	18.206	37.9769	13.3668	-18.787	-13.7367	1.19741	-8.56893	-0.608144	7.10716	18.206	37.9769	13.3668	-18.787	-13.7367	1.19741	-8.56893	-0.608144	7.10716	18.206	37.9769
4.54816	-17.4216	-15.5064	-16.9418	-7.3059	61.7318	7.34736	8.54649	15.3605	4.54816	-17.4216	-15.5064	-16.9418	-7.3059	61.7318	7.34736	8.54649	15.3605	4.54816	-17.4216	-15.5064	-16.9418	-7.3059	61.7318	7.34736	8.54649	15.3605
7.95974	5.75187	-21.6048	-5.05338	-11.8052	50.8726	2.33854	-5.17764	3.56239	7.95974	5.75187	-21.6048	-5.05338	-11.8052	50.8726	2.33854	-5.17764	3.56239	7.95974	5.75187	-21.6048	-5.05338	-11.8052	50.8726	2.33854	-5.17764	3.56239
7.84589	5.95936	-31.1762	-4.77212	-6.05704	31.6526	-7.45883	-8.52924	-3.90544	7.84589	5.95936	-31.1762	-4.77212	-6.05704	31.6526	-7.45883	-8.52924	-3.90544	7.84589	5.95936	-31.1762	-4.77212	-6.05704	31.6526	-7.45883	-8.52924	-3.90544
9.23369	6.87413	-12.9491	-4.81432	6.59539	19.6225	-19.247	-16.5444	11.2739	9.23369	6.87413	-12.9491	-4.81432	6.59539	19.6225	-19.247	-16.5444	11.2739	9.23369	6.87413	-12.9491	-4.81432	6.59539	19.6225	-19.247	-16.5444	11.2739
8.85577	-4.28878	-4.85541	-8.2565	28.0492	14.4476	-29.4806	-6.4891	10.8619	8.85577	-4.28878	-4.85541	-8.2565	28.0492	14.4476	-29.4806	-6.4891	10.8619	8.85577	-4.28878	-4.85541	-8.2565	28.0492	14.4476	-29.4806	-6.4891	10.8619
5.64934	2.95414	-18.5039	-13.8859	21.518	18.1665	-36.5553	-4.99065	4.81814	5.64934	2.95414	-18.5039	-13.8859	21.518	18.1665	-36.5553	-4.99065	4.81814	5.64934	2.95414	-18.5039	-13.8859	21.518	18.1665	-36.5553	-4.99065	4.81814
9.79576	-8.22925	16.6781	-14.1142	41.3405	-18.7365	-41.2538	-10.8091	10.8864	9.79576	-8.22925	16.6781	-14.1142	41.3405	-18.7365	-41.2538	-10.8091	10.8864	9.79576	-8.22925	16.6781	-14.1142	41.3405	-18.7365	-41.2538	-10.8091	10.8864
2.54144	-0.643627	-14.068	-7.98026	-10.2207	-26.2772	-44.8794	-13.3992	4.381	2.54144	-0.643627	-14.068	-7.98026	-10.2207	-26.2772	-44.8794	-13.3992	4.381	2.54144	-0.643627	-14.068	-7.98026	-10.2207	-26.2772	-44.8794	-13.3992	4.381
-3.94063	12.3814	-36.5121	-1.63316	-56.0069	-13.2788	-47.8872	-31.747	8.01404	-3.94063	12.3814	-36.5121	-1.63316	-56.0069	-13.2788	-47.8872	-31.747	8.01404	-3.94063	12.3814	-36.5121	-1.63316	-56.0069	-13.2788	-47.8872	-31.747	8.01404
4.59726	6.41258	-58.1471	10.2257	-27.3308	-9.42132	-50.8224	-22.4729	23.5764	4.59726	6.41258	-58.1471	10.2257	-27.3308	-9.42132	-50.8224	-22.4729	23.5764	4.59726	6.41258	-58.1471	10.2257	-27.3308	-9.42132	-50.8224	-22.4729	23.5764
-6.9367	-11.1649	-76.1101	11.7233	-12.6267	-7.71791	-52.8584	-2.39685	20.378	-6.9367	-11.1649	-76.1101	11.7233	-12.6267	-7.71791	-52.8584	-2.39685	20.378	-6.9367	-11.1649	-76.1101	11.7233	-12.6267	-7.71791	-52.8584	-2.39685	20.378
-0.430447	-5.40584	-47.8702	21.1145	0.594594	-25.4417	-50.876	-21.1776	29.5843	-0.430447	-5.40584	-47.8702	21.1145	0.594594	-25.4417	-50.876	-21.1776	29.5843	-0.430447	-5.40584	-47.8702	21.1145	0.594594	-25.4417	-50.876	-21.1776	29.5843
1.54541	-3.01586	-20.9837	14.8678	11.1659	-13.1955	-44.5102	-32.3566	4.48017	1.54541	-3.01586	-20.9837	14.8678	11.1659	-13.1955	-44.5102	-32.3566	4.48017	1.54541	-3.01586	-20.9837	14.8678	11.1659	-13.1955	-44.5102	-32.3566	4.48017
-10.6735	-20.9066	20.6296	-19.5631	23.7089	-6.46267	-37.782	16.5163	-12.6406	-10.6735	-20.9066	20.6296	-19.5631	23.7089	-6.46267	-37.782	16.5163	-12.6406	-10.6735	-20.9066	20.6296	-19.5631	23.7089	-6.46267	-37.782	16.5163	-12.6406
-1.54274	2.88776	-22.4749	-26.1905	20.8525	-3.27887	-33.0118	59.6679	-27.9165	-1.54274	2.88776	-22.4749	-26.1905	20.8525	-3.27887	-33.0118	59.6679	-27.9165	-1.54274	2.88776	-22.4749	-26.1905	20.8525	-3.27887	-33.0118	59.6679	-27.9165
-12.4271	-16.9682	-90.1212	-20.6378	24.2019	2.04956	-27.3524	18.7858	-8.79012	-12.4271	-16.9682	-90.1212	-20.6378	24.2019	2.04956	-27.3524	18.7858	-8.79012	-12.4271	-16.9682	-90.1212	-20.6378	24.2019	2.04956	-27.3524	18.7858	-8.79012
3.77975	-4.1024	-86.4275	5.93109	34.117	23.9763	-19.7309	6.66892	0.731579	3.77975	-4.1024	-86.4275	5.93109	34.117	23.9763	-19.7309	6.66892	0.731579	3.77975	-4.1024	-86.4275	5.93109	34.117	23.9763	-19.7309	6.66892	0.731579
-7.06864	10.2695	-30.2791	-0.995544	22.1216	23.7005	-13.8614	-8.97228	-15.0707	-7.06864	10.2695	-30.2791	-0.995544	22.1216	23.7005	-13.8614	-8.97228	-15.0707	-7.06864	10.2695	-30.2791	-0.995544	22.1216	23.7005	-13.8614	-8.97228	-15.0707
5.63098	0.777603	130.695	-3.65099	21.5632	50.6117	-12.4827	-1.98801	-17.776	5.63098	0.777603	130.695	-3.65099	21.5632	50.6117	-12.4827	-1.98801	-17.776	5.63098	0.777603	130.695	-3.65099	21.5632	50.6117	-12.4827	-1.98801	-17.776
2.17156	7.20122	-45.6602	10.2001	7.21131	90.825	-13.827	5.55293	-16.9722	2.17156	7.20122	-45.6602	10.2001	7.21131	90.825	-13.827	5.55293	-16.9722	2.17156	7.20122	-45.6602	10.2001	7.21131	90.825	-13.827	5.55293	-16.9722
2.18836	11.6291	-121.446	27.4238	2.18811	153.047	-15.6039	-6.75024	-19.5855	2.18836	11.6291	-121.446	27.4238	2.18811	153.047	-15.6039	-6.75024	-19.5855	2.18836	11.6291	-121.446	27.4238	2.18811	153.047	-15.6039	-6.75024	-19.5855
5.89307	21.1963	-70.2625	10.3403	-11.0292	205.484	-19.5818	-35.8101	-7.59549	5.89307	21.1963	-70.2625	10.3403	-11.0292	205.484	-19.5818	-35.8101	-7.59549	5.89307	21.1963	-70.2625	10.3403	-11.0292	205.484	-19.5818	-35.8101	-7.59549
7.40376	2.67648	-67.9411	12.1226	-1.84047	164.504	-27.9833	-45.4338	-2.70249	7.40376	2.67648	-67.9411	12.1226	-1.84047	164.504	-27.9833	-45.4338	-2.70249	7.40376	2.67648	-67.9411	12.1226	-1.84047	164.504	-27.9833	-45.4338	-2.70249
9.46289	-9.87342	-47.6094	3.69783	-20.9751	147.602	-34.0427	-33.637	-6.84747	9.46289	-9.87342	-47.6094	3.69783	-20.9751	147.602	-34.0427	-33.637	-6.84747	9.46289	-9.87342	-47.6094	3.69783	-20.9751	147.602	-34.0427	-33.637	-6.84747
16.1899	-7.82912	-2.35156	5.41346	-5.75608	142.099	-27.9872	-24.0738	-10.67	16.1899	-7.82912	-2.35156	5.41346	-5.75608	142.099	-27.9872	-24.0738	-10.67	16.1899	-7.82912	-2.35156	5.41346	-5.75608	142.099	-27.9872	-24.0738	-10.67
9.9175	-5.27588	74.3274	3.01662	3.80103	172.416	-11.3555	-12.6338	-11.1108	9.9175	-5.27588	74.3274	3.01662	3.80103	172.416	-11.3555	-12.6338	-11.1108	9.9175	-5.27588	74.3274	3.01662	3.80103	172.416	-11.3555	-12.6338	-11.1108
23.7673	9.44296	43.8034	25.843	-35.6727	146.921	3.23852	18.6958	-24.166	23.7673	9.44296	43.8034	25.843	-35.6727	146.921	3.23852	18.6958	-24.166	23.7673	9.44296	43.8034	25.843	-35.6727	146.921	3.23852	18.6958	-24.166
4.8838	26.9237	16.5809	9.94348	10.0948	117.14	5.33192	28.0967	-19.2712	4.8838	26.9237	16.5809	9.94348	10.0948	117.14	5.33192	28.0967	-19.2712	4.8838	26.9237	16.5809	9.94348	10.0948	117.14	5.33192	28.0967	-19.2712
19.3753	29.8484	62.4528	-1.27429	33.7379	58.6075	-6.41776	15.053	-0.755461	19.3753	29.8484	62.4528	-1.27429	33.7379	58.6075	-6.41776	15.053	-0.755461	19.3753	29.8484	62.4528	-1.27429	33.7379	58.6075	-6.41776	15.053	-0.755461
0.733156	31.1916	-2.15925	-4.76542	6.66927	-21.0324	-28.9533	15.6002	16.1466	0.733156	31.1916	-2.15925	-4.76542	6.66927	-21.0324	-28.9533	15.6002	16.1466	0.733156	31.1916	-2.15925	-4.76542	6.66927	-21.0324	-28.9533	15.6002	16.1466
3.44676	11.8228	-7.42587	-8.99465	-23.6041	-55.4785	-59.3068	2.32282	33.8952	3.44676	11.8228	-7.42587	-8.99465	-23.6041	-55.4785	-59.3068	2.32282	33.8952	3.44676	11.8228	-7.42587	-8.99465	-23.6041	-55.4785	-59.3068	2.32282	33.8952
-3.02007	2.61731	-19.8434	2.62598	-34.868	-84.023	-94.0601	-1.46681	27.9959	-3.02007	2.61731	-19.8434	2.62598	-34.868	-84.023	-94.0601	-1.46681	27.9959	-3.02007	2.61731	-19.8434	2.62598	-34.868	-84.023	-94.0601	-1.46681	27.9959
0.852889	11.4907	-20.2841	2.5125	-2.6289	-82.186	-126.447	-3.29125	16.6711	0.852889	11.4907	-20.2841	2.5125	-2.6289	-82.186	-126.447	-3.29125	16.6711	0.852889	11.4907	-20.2841	2.5125	-2.6289	-82.186	-126.447	-3.29125	16.6711
1.94268	-2.06108	-5.79326	11.8809	-1.70417	-70.8818	-146.564	14.3829	-6.78451	1.94268	-2.06108	-5.79326	11.8809	-1.70417	-70.8818	-146.564	14.3829	-6.78451	1.94268	-2.06108	-5.79326	11.8809	-1.70417	-70.8818	-146.564	14.3829	-6.78451
-0.351954	9.77345	30.3197	18.6366	-27.2526	-124.526	-145.282	13.4514	6.38023	-0.351954	9.77345	30.3197	18.6366	-27.2526	-124.526	-145.282	13.4514	6.38023	-0.351954	9.77345	30.3197	18.6366	-27.2526	-124.526	-145.282	13.4514	6.38023
-7.19759	-1.16482	18.2542	17.4722	-55.8414	-154.652	-122.941	26.1008	11.1196	-7.19759	-1.16482	18.2542	17.4722	-55.8414	-154.652	-122.941	26.1008	11.1196	-7.19759	-1.16482	18.2542	17.4722	-55.8414	-154.652	-122.941	26.1008	11.1196
-9.74398	4.33477	-10.659	-20.9354	-47.4835	-131.767	-92.6875	15.692	16.432	-9.74398	4.33477	-10.659	-20.9354	-47.4835	-131.767	-92.6875	15.692	16.432	-9.74398	4.33477	-10.659	-20.9354	-47.4835	-131.767	-92.6875	15.692	16.432
-1.25775	-22.5799	-41.8247	-24.6161	-37.7989	-59.5918	-65.2344	16.7035	15.9992	-1.25775	-22.5799	-41.8247	-24.6161	-37.7989	-59.5918	-65.2344	16.7035	15.9992	-1.25775	-22.5799	-41.8247	-24.6161	-37.7989	-59.5918	-65.2344	16.7035	15.9992
-0.997984	4.98655	-52.5138	-6.59302	-23.669	29.6837	-35.4777	16.3982	14.7457	-0.997984	4.98655	-52.5138	-6.59302	-23.669	29.6837	-35.4777	16.3982	14.7457	-0.997984	4.98655	-52.5138	-6.59302	-23.669	29.6837	-35.4777	16.3982	14.7457
-6.40095	-1.15239	-51.371	0.739343	-8.47561	13.2491	4.56301	-6.13362	18.3691	-6.40095	-1.15239	-51.371	0.739343	-8.47561	13.2491	4.56301	-6.13362	18.3691	-6.40095	-1.15239	-51.371	0.739343	-8.47561	13.2491	4.56301	-6.13362	18.3691
-1.72599	-5.08108	-32.4919	2.03202	20.6238	9.337	47.8874	-25.0513	18.46	-1.72599	-5.08108	-32.4919	2.03202	20.6238	9.337	47.8874	-25.0513	18.46	-1.72599	-5.08108	-32.4919	2.03202	20.6238	9.337	47.8874	-25.0513	18.46
-1.66138	-16.8697	-31.867	9.0724	18.6946	30.8046	78.8542	-33.1599	13.3714	-1.66138	-16.8697	-31.867	9.0724	18.6946	30.8046	78.8542	-33.1599	13.3714	-1.66138	-16.8697	-31.867	9.0724	18.6946	30.8046	78.8542	-33.1599	13.3714
-0.448752	-12.7896	-9.03356	15.8566	34.5339	86.0883	88.475	-31.8487	9.92294	-0.448752	-12.7896	-9.03356	15.8566	34.5339	86.0883	88.475	-31.8487	9.92294	-0.448752	-12.7896	-9.03356	15.8566	34.5339	86.0883	88.475	-31.8487	9.92294
-15.9918	-8.11792	44.9784	14.181	26.2403	146.397	76.7632	-20.0946	14.3436	-15.9918	-8.11792	44.9784	14.181	26.2403	146.397	76.7632	-20.0946	14.3436	-15.9918	-8.11792	44.9784	14.181	26.2403	146.397	76.7632	-20.0946	14.3436
-5.84472	1.45888	16.7426	13.2445	21.1219	210.359	48.5018	-36.4845	26.3553	-5.84472	1.45888	16.7426	13.2445	21.1219	210.359	48.5018	-36.4845	26.3553	-5.84472	1.45888	16.7426	13.2445	21.1219	210.359	48.5018	-36.4845	26.3553
-2.34532	3.07541	-3.59859	8.82006	19.5043	249.36	10.952	-29.2089	30.1631	-2.34532	3.07541	-3.59859	8.82006	19.5043	249.36	10.952	-29.2089	30.1631	-2.34532	3.07541	-3.59859	8.82006	19.5043	249.36	10.952	-29.2089	30.1631
-6.27184	14.1963	-8.43002	29.9216	19.1808	256.318	-27.2636	-20.7866	26.8707	-6.27184	14.1963	-8.43002	29.9216	19.1808	256.318	-27.2636	-20.7866	26.8707	-6.27184	14.1963	-8.43002	29.9216	19.1808	256.318	-27.2636	-20.7866	26.8707
-6.30521	0.442765	-17.0051	20.5468	13.5521	255.345	-56.7743	-10.3082	11.6304	-6.30521	0.442765	-17.0051	20.5468	13.5521	255.345	-56.7743	-10.3082	11.6304	-6.30521	0.442765	-17.0051	20.5468	13.5521	255.345	-56.7743	-10.3082	11.6304
-9.85107	-5.61503	-30.2484	14.3088	34.4739	218.956	-69.5573	11.6468	8.62595	-9.85107	-5.61503	-30.2484	14.3088	34.4739	218.956	-69.5573	11.6468	8.62595	-9.85107	-5.61503	-30.2484	14.3088	34.4739	218.956	-69.5573	11.6468	8.62595
-6.00035	5.18848	-15.3265	6.5877	15.5943	162.008	-64.6364	18.1556	-21.6293	-6.00035	5.18848	-15.3265	6.5877	15.5943	162.008	-64.6364	18.1556	-21.6293	-6.00035	5.18848	-15.3265	6.5877	15.5943	162.008	-64.6364	18.1556	-21.6293
-13.3018	1.58757	-16.2618	-5.89526	2.67338	85.692	-54.6288	12.5063	-26.081	-13.3018	1.58757	-16.2618	-5.89526	2.67338	85.692	-54.6288	12.5063	-26.081	-13.3018	1.58757	-16.2618	-5.89526	2.67338	85.692	-54.6288	12.5063	-26.081
-1.12442	5.22861	-21.965	-30.095	-5.08365	60.5433	-55.4433	28.9506	-30.0536	-1.12442	5.22861	-21.965	-30.095	-5.08365	60.5433	-55.4433	28.9506	-30.0536	-1.12442	5.22861	-21.965	-30.095	-5.08365	60.5433	-55.4433	28.9506	-30.0536
-11.4365	-2.12141	-34.4073	-20.8039	-15.5734	52.9606	-62.0164	18.4416	-17.3586	-11.4365	-2.12141	-34.4073	-20.8039	-15.5734	52.9606	-62.0164	18.4416	-17.3586	-11.4365	-2.12141	-34.4073	-20.8039	-15.5734	52.9606	-62.0164	18.4416	-17.3586
-20.5701	0.154479	-44.7803	-15.4394	0.3426	4.36645	-50.9223	20.2713	0.761167	-20.5701	0.154479	-44.7803	-15.4394	0.3426	4.36645	-50.9223	20.2713	0.761167	-20.5701	0.154479	-44.7803	-15.4394	0.3426	4.36645	-50.9223	20.2713	0.761167
-9.25923	19.9147	-52.236	-9.42419	-7.76712	-75.1006	-11.5734	13.7207	9.96818	-9.25923	19.9147	-52.236	-9.42419	-7.76712	-75.1006	-11.5734	13.7207	9.96818	-9.25923	19.9147	-52.236	-9.42419	-7.76712	-75.1006	-11.5734	13.7207	9.96818
-4.3897	4.70687	-57.0281	-9.08395	-5.28962	-152.29	45.0497	14.4045	26.5356	-4.3897	4.70687	-57.0281	-9.08395	-5.28962	-152.29	45.0497	14.4045	26.5356	-4.3897	4.70687	-57.0281	-9.08395	-5.28962	-152.29	45.0497	14.4045	26.5356
-10.8604	-9.25089	-4.31827	-16.7204	-1.20265	-199.468	99.6331	9.85704	32.3329	-10.8604	-9.25089	-4.31827	-16.7204	-1.20265	-199.468	99.6331	9.85704	32.3329	-10.8604	-9.25089	-4.31827	-16.7204	-1.20265	-199.468	99.6331	9.85704	32.3329
-16.7157	3.8388	32.8582	-8.08399	-2.13324	-231.01	134.991	8.82738	27.5145	-16.7157	3.8388	32.8582	-8.08399	-2.13324	-231.01	134.991	8.82738	27.5145	-16.7157	3.8388	32.8582	-8.08399	-2.13324	-231.01	134.991	8.82738	27.5145
-29.6081	-9.89041	-18.3297	18.1164	-8.38928	-255.605	139.559	-3.59207	11.0375	-29.6081	-9.89041	-18.3297	18.1164	-8.38928	-255.605	139.559	-3.59207	11.0375	-29.6081	-9.89041	-18.3297	18.1164	-8.38928	-255.605	139.559	-3.59207	11.0375
-19.3009	-6.54401	-34.3643	2.79292	1.12329	-284.385	109.612	5.05873	-17.5807	-19.3009	-6.54401	-34.3643	2.79292	1.12329	-284.385	109.612	5.05873	-17.5807	-19.3009	-6.54401	-34.3643	2.79292	1.12329	-284.385	109.612	5.05873	-17.5807
-28.3924	-3.94228	-45.6569	-1.06179	0.988662	-259.931	54.1687	7.34167	-38.0521	-28.3924	-3.94228	-45.6569	-1.06179	0.988662	-259.931	54.1687	7.34167	-38.0521	-28.3924	-3.94228	-45.6569	-1.06179	0.988662	-259.931	54.1687	7.34167	-38.0521
-18.7307	8.03369	-36.7085	-20.955	24.9976	-245.109	-9.29686	1.21854	-46.1035	-18.7307	8.03369	-36.7085	-20.955	24.9976	-245.109	-9.29686	1.21854	-46.1035	-18.7307	8.03369	-36.7085	-20.955	24.9976	-245.109	-9.29686	1.21854	-46.1035
-28.5234	5.28087	-34.3609	-20.6061	19.7446	-211.814	-65.0483	12.8186	-59.6213	-28.5234	5.28087	-34.3609	-20.6061	19.7446	-211.814	-65.0483	12.8186	-59.6213	-28.5234	5.28087	-34.3609	-20.6061	19.7446	-211.814	-65.0483	12.8186	-59.6213
-29.5659	-7.39092	-34.3957	-15.4972	1.30541	-209.474	-104.07	22.0425	-54.8781	-29.5659	-7.39092	-34.3957	-15.4972	1.30541	-209.474	-104.07	22.0425	-54.8781	-29.5659	-7.39092	-34.3957	-15.4972	1.30541	-209.474	-104.07	22.0425	-54.8781
-13.5353	-16.9678	-39.2452	-12.0062	-12.8643	-215.783	-122.455	16.2542	-57.4149	-13.5353	-16.9678	-39.2452	-12.0062	-12.8643	-215.783	-122.455	16.2542	-57.4149	-13.5353	-16.9678	-39.2452	-12.0062	-12.8643	-215.783	-122.455	16.2542	-57.4149
-10.5396	6.07509	2.72931	-7.84311	-6.51487	-208.472	-120.59	-14.5715	-35.5113	-10.5396	6.07509	2.72931	-7.84311	-6.51487	-208.472	-120.59	-14.5715	-35.5113	-10.5396	6.07509	2.72931	-7.84311	-6.51487	-208.472	-120.59	-14.5715	-35.5113
-2.20136	13.0738	-34.8963	-14.0907	-9.59972	-223.673	-100.395	-0.563911	-11.6713	-2.20136	13.0738	-34.8963	-14.0907	-9.59972	-223.673	-100.395	-0.563911	-11.6713	-2.20136	13.0738	-34.8963	-14.0907	-9.59972	-223.673	-100.395	-0.563911	-11.6713
-2.9613	12.8171	-42.2726	-15.0586	-5.77747	-224.932	-63.0824	18.0453	4.0739	-2.9613	12.8171	-42.2726	-15.0586	-5.77747	-224.932	-63.0824	18.0453	4.0739	-2.9613	12.8171	-42.2726	-15.0586	-5.77747	-224.932	-63.0824	18.0453	4.0739
-6.20759	3.87138	-61.6709	-7.77448	9.36788	-194.329	-15.6731	24.0344	17.7096	-6.20759	3.87138	-61.6709	-7.77448	9.36788	-194.329	-15.6731	24.0344	17.7096	-6.20759	3.87138	-61.6709	-7.77448	9.36788	-194.329	-15.6731	24.0344	17.7096
3.47107	-3.6911	-70.645	24.1648	10.0214	-167.664	22.513	14.7952	36.7131	3.47107	-3.6911	-70.645	24.1648	10.0214	-167.664	22.513	14.7952	36.7131	3.47107	-3.6911	-70.645	24.1648	10.0214	-167.664	22.513	14.7952	36.7131
8.77983	-10.4673	-42.8518	-4.31285	13.6733	-138.464	32.7212	10.6782	62.5484	8.77983	-10.4673	-42.8518	-4.31285	13.6733	-138.464	32.7212	10.6782	62.5484	8.77983	-10.4673	-42.8518	-4.31285	13.6733	-138.464	32.7212	10.6782	62.5484
-6.28605	-4.82133	-25.562	-30.3952	10.7786	-101.047	12.0775	47.5827	57.8594	-6.28605	-4.82133	-25.562	-30.3952	10.7786	-101.047	12.0775	47.5827	57.8594	-6.28605	-4.82133	-25.562	-30.3952	10.7786	-101.047	12.0775	47.5827	57.8594
0.508229	1.02336	-30.5457	12.9854	13.4128	-40.8817	-23.3096	21.2508	18.8631	0.508229	1.02336	-30.5457	12.9854	13.4128	-40.8817	-23.3096	21.2508	18.8631	0.508229	1.02336	-30.5457	12.9854	13.4128	-40.8817	-23.3096	21.2508	18.8631
-3.93505	7.56877	-19.8965	15.2924	12.722	17.8151	-52.3332	-52.2265	9.67663	-3.93505	7.56877	-19.8965	15.2924	12.722	17.8151	-52.3332	-52.2265	9.67663	-3.93505	7.56877	-19.8965	15.2924	12.722	17.8151	-52.3332	-52.2265	9.67663
5.65729	14.6337	-22.8833	-2.45971	-0.0910909	55.6866	-64.2208	-57.9071	27.528	5.65729	14.6337	-22.8833	-2.45971	-0.0910909	55.6866	-64.2208	-57.9071	27.528	5.65729	14.6337	-22.8833	-2.45971	-0.0910909	55.6866	-64.2208	-57.9071	27.528
-7.05851	11.5222	-26.6891	1.05296	2.32214	88.3249	-62.6564	-34.9376	44.7786	-7.05851	11.5222	-26.6891	1.05296	2.32214	88.3249	-62.6564	-34.9376	44.7786	-7.05851	11.5222	-26.6891	1.05296	2.32214	88.3249	-62.6564	-34.9376	44.7786
-9.13591	6.87307	7.51911	-4.29806	4.57521	126.287	-59.1077	-21.1388	45.6507	-9.13591	6.87307	7.51911	-4.29806	4.57521	126.287	-59.1077	-21.1388	45.6507	-9.13591	6.87307	7.51911	-4.29806	4.57521	126.287	-59.1077	-21.1388	45.6507
-3.6559	11.8898	27.7674	0.899792	-4.0161	143.401	-61.0902	-4.79788	7.39823	-3.6559	11.8898	27.7674	0.899792	-4.0161	143.401	-61.0902	-4.79788	7.39823	-3.6559	11.8898	27.7674	0.899792	-4.0161	143.401	-61.0902	-4.79788	7.39823
-2.2312	1.10902	62.4078	-16.81	-5.83991	177.491	-66.8933	10.3866	-21.8316	-2.2312	1.10902	62.4078	-16.81	-5.83991	177.491	-66.8933	10.3866	-21.8316	-2.2312	1.10902	62.4078	-16.81	-5.83991	177.491	-66.8933	10.3866	-21.8316
2.45097	4.42367	98.1548	12.1417	4.33658	163.985	-71.8694	23.8476	-36.7046	2.45097	4.42367	98.1548	12.1417	4.33658	163.985	-71.8694	23.8476	-36.7046	2.45097	4.42367	98.1548	12.1417	4.33658	163.985	-71.8694	23.8476	-36.7046
2.8124	-3.76824	-47.137	14.7213	6.26695	180.411	-75.5758	28.3732	-65.1768	2.8124	-3.76824	-47.137	14.7213	6.26695	180.411	-75.5758	28.3732	-65.1768	2.8124	-3.76824	-47.137	14.7213	6.26695	180.411	-75.5758	28.3732	-65.1768
-1.90429	-13.1055	-138.979	40.3951	-6.22226	192.372	-80.2017	3.63088	-69.5824	-1.90429	-13.1055	-138.979	40.3951	-6.22226	192.372	-80.2017	3.63088	-69.5824	-1.90429	-13.1055	-138.979	40.3951	-6.22226	192.372	-80.2017	3.63088	-69.5824
5.79199	-14.7823	-142.864	58.7522	-2.88516	199.99	-85.9486	1.85339	-79.5317	5.79199	-14.7823	-142.864	58.7522	-2.88516	199.99	-85.9486	1.85339	-79.5317	5.79199	-14.7823	-142.864	58.7522	-2.88516	199.99	-85.9486	1.85339	-79.5317
-5.37743	-4.26881	-64.0175	12.7707	-0.956986	204.969	-90.8917	22.8475	-83.9198	-5.37743	-4.26881	-64.0175	12.7707	-0.956986	204.969	-90.8917	22.8475	-83.9198	-5.37743	-4.26881	-64.0175	12.7707	-0.956986	204.969	-90.8917	22.8475	-83.9198
2.54833	19.6947	-35.1784	-36.5066	-3.26129	192.942	-91.7468	16.3587	-69.0193	2.54833	19.6947	-35.1784	-36.5066	-3.26129	192.942	-91.7468	16.3587	-69.0193	2.54833	19.6947	-35.1784	-36.5066	-3.26129	192.942	-91.7468	16.3587	-69.0193
16.7621	4.30866	-46.791	-49.5098	-24.0381	160.3	-85.145	-5.86061	-57.3419	16.7621	4.30866	-46.791	-49.5098	-24.0381	160.3	-85.145	-5.86061	-57.3419	16.7621	4.30866	-46.791	-49.5098	-24.0381	160.3	-85.145	-5.86061	-57.3419
16.0869	-30.0017	-41.3793	-32.626	-10.1844	121.696	-69.6081	-4.4732	-58.376	16.0869	-30.0017	-41.3793	-32.626	-10.1844	121.696	-69.6081	-4.4732	-58.376	16.0869	-30.0017	-41.3793	-32.626	-10.1844	121.696	-69.6081	-4.4732	-58.376
10.2887	-30.0686	6.95588	-5.0423	8.80556	98.3934	-47.403	12.7603	-50.2333	10.2887	-30.0686	6.95588	-5.0423	8.80556	98.3934	-47.403	12.7603	-50.2333	10.2887	-30.0686	6.95588	-5.0423	8.80556	98.3934	-47.403	12.7603	-50.2333
16.9422	-45.9386	13.7556	17.8514	19.3828	99.886	-22.9366	16.4373	-37.1791	16.9422	-45.9386	13.7556	17.8514	19.3828	99.886	-22.9366	16.4373	-37.1791	16.9422	-45.9386	13.7556	17.8514	19.3828	99.886	-22.9366	16.4373	-37.1791
2.97772	-32.2309	13.1109	3.81905	22.9054	63.9982	-0.241431	8.75978	-17.1385	2.97772	-32.2309	13.1109	3.81905	22.9054	63.9982	-0.241431	8.75978	-17.1385	2.97772	-32.2309	13.1109	3.81905	22.9054	63.9982	-0.241431	8.75978	-17.1385
17.8704	-18.877	-0.739012	3.79832	1.38094	40.4644	19.4259	-0.0180464	-34.6971	17.8704	-18.877	-0.739012	3.79832	1.38094	40.4644	19.4259	-0.0180464	-34.6971	17.8704	-18.877	-0.739012	3.79832	1.38094	40.4644	19.4259	-0.0180464	-34.6971
11.498	-3.69755	-3.89404	49.2327	-7.91426	24.2759	35.674	-11.5007	-6.91999	11.498	-3.69755	-3.89404	49.2327	-7.91426	24.2759	35.674	-11.5007	-6.91999	11.498	-3.69755	-3.89404	49.2327	-7.91426	24.2759	35.674	-11.5007	-6.91999
26.8014	14.9059	1.90807	17.2464	-9.4814	7.17176	46.6956	-15.1845	18.0309	26.8014	14.9059	1.90807	17.2464	-9.4814	7.17176	46.6956	-15.1845	18.0309	26.8014	14.9059	1.90807	17.2464	-9.4814	7.17176	46.6956	-15.1845	18.0309
10.3576	19.4188	25.3312	13.8743	-14.9702	11.0399	51.1275	-7.61379	77.681	10.3576	19.4188	25.3312	13.8743	-14.9702	11.0399	51.1275	-7.61379	77.681	10.3576	19.4188	25.3312	13.8743	-14.9702	11.0399	51.1275	-7.61379	77.681
25.9262	34.3154	15.974	-12.1941	-12.1261	18.1203	50.078	-16.3707	73.3977	25.9262	34.3154	15.974	-12.1941	-12.1261	18.1203	50.078	-16.3707	73.3977	25.9262	34.3154	15.974	-12.1941	-12.1261	18.1203	50.078	-16.3707	73.3977
12.9456	29.7332	-21.3075	-5.85584	-11.9073	38.7665	44.6748	-20.8758	54.4971	12.9456	29.7332	-21.3075	-5.85584	-11.9073	38.7665	44.6748	-20.8758	54.4971	12.9456	29.7332	-21.3075	-5.85584	-11.9073	38.7665	44.6748	-20.8758	54.4971
29.2935	30.8895	-41.968	1.95612	-6.99286	48.887	35.7237	-59.4767	65.686	29.2935	30.8895	-41.968	1.95612	-6.99286	48.887	35.7237	-59.4767	65.686	29.2935	30.8895	-41.968	1.95612	-6.99286	48.887	35.7237	-59.4767	65.686
5.4708	18.4045	-31.6833	14.5027	-8.74337	44.6099	26.4435	-101.198	101.267	5.4708	18.4045	-31.6833	14.5027	-8.74337	44.6099	26.4435	-101.198	101.267	5.4708	18.4045	-31.6833	14.5027	-8.74337	44.6099	26.4435	-101.198	101.267
9.3772	1.2716	-30.9241	18.5987	-4.15485	50.1212	20.0957	-49.779	64.8345	9.3772	1.2716	-30.9241	18.5987	-4.15485	50.1212	20.0957	-49.779	64.8345	9.3772	1.2716	-30.9241	18.5987	-4.15485	50.1212	20.0957	-49.779	64.8345
5.35953	-7.88713	4.51386	31.1121	2.79759	40.2239	18.1043	61.2509	58.2017	5.35953	-7.88713	4.51386	31.1121	2.79759	40.2239	18.1043	61.2509	58.2017	5.35953	-7.88713	4.51386	31.1121	2.79759	40.2239	18.1043	61.2509	58.2017
5.09747	-12.7195	107.651	19.2291	16.3563	21.0549	18.6833	125.524	83.0025	5.09747	-12.7195	107.651	19.2291	16.3563	21.0549	18.6833	125.524	83.0025	5.09747	-12.7195	107.651	19.2291	16.3563	21.0549	18.6833	125.524	83.0025
19.8466	3.11188	-33.2418	17.6949	23.2579	0.724495	19.3319	112.136	55.6947	19.8466	3.11188	-33.2418	17.6949	23.2579	0.724495	19.3319	112.136	55.6947	19.8466	3.11188	-33.2418	17.6949	23.2579	0.724495	19.3319	112.136	55.6947
22.957	-9.25328	-64.2029	14.1408	9.64659	-23.071	17.8973	144.405	38.0813	22.957	-9.25328	-64.2029	14.1408	9.64659	-23.071	17.8973	144.405	38.0813	22.957	-9.25328	-64.2029	14.1408	9.64659	-23.071	17.8973	144.405	38.0813
20.8526	-35.1839	-96.4474	-0.514242	7.14123	-40.3574	11.8863	-141.827	5.75175	20.8526	-35.1839	-96.4474	-0.514242	7.14123	-40.3574	11.8863	-141.827	5.75175	20.8526	-35.1839	-96.4474	-0.514242	7.14123	-40.3574	11.8863	-141.827	5.75175
47.8239	-44.8094	-79.1912	12.4012	4.79242	-42.1528	0.852876	-148.557	-42.6239	47.8239	-44.8094	-79.1912	12.4012	4.79242	-42.1528	0.852876	-148.557	-42.6239	47.8239	-44.8094	-79.1912	12.4012	4.79242	-42.1528	0.852876	-148.557	-42.6239
36.9576	20.1811	-93.0854	11.2616	11.0803	-65.6634	-11.8555	-179.06	-31.3865	36.9576	20.1811	-93.0854	11.2616	11.0803	-65.6634	-11.8555	-179.06	-31.3865	36.9576	20.1811	-93.0854	11.2616	11.0803	-65.6634	-11.8555	-179.06	-31.3865
58.9437	40.9065	-96.4117	6.18774	7.92102	-79.9061	-20.6759	-157.93	-25.9773	58.9437	40.9065	-96.4117	6.18774	7.92102	-79.9061	-20.6759	-157.93	-25.9773	58.9437	40.9065	-96.4117	6.18774	7.92102	-79.9061	-20.6759	-157.93	-25.9773
-39.2339	76.9187	-61.6076	4.24641	-2.7843	-103.406	-23.4271	-69.8542	14.0407	-39.2339	76.9187	-61.6076	4.24641	-2.7843	-103.406	-23.4271	-69.8542	14.0407	-39.2339	76.9187	-61.6076	4.24641	-2.7843	-103.406	-23.4271	-69.8542	14.0407
-69.6918	32.8888	-11.2843	18.4646	-9.92932	-113.417	-22.1965	17.6335	-2.90963	-69.6918	32.8888	-11.2843	18.4646	-9.92932	-113.417	-22.1965	17.6335	-2.90963	-69.6918	32.8888	-11.2843	18.4646	-9.92932	-113.417	-22.1965	17.6335	-2.90963
-31.2115	-3.48563	17.6804	1.16029	-7.20722	-109.841	-19.7062	52.7742	-46.5273	-31.2115	-3.48563	17.6804	1.16029	-7.20722	-109.841	-19.7062	52.7742	-46.5273	-31.2115	-3.48563	17.6804	1.16029	-7.20722	-109.841	-19.7062	52.7742	-46.5273
3.60717	7.65613	29.5904	-21.6171	-0.0688604	-108.344	-18.9082	88.3239	18.8922	3.60717	7.65613	29.5904	-21.6171	-0.0688604	-108.344	-18.9082	88.3239	18.8922	3.60717	7.65613	29.5904	-21.6171	-0.0688604	-108.344	-18.9082	88.3239	18.8922
20.1184	-24.7435	29.0437	-22.0532	1.03459	-125.891	-23.9661	111.63	-20.4552	20.1184	-24.7435	29.0437	-22.0532	1.03459	-125.891	-23.9661	111.63	-20.4552	20.1184	-24.7435	29.0437	-22.0532	1.03459	-125.891	-23.9661	111.63	-20.4552
39.3844	-48.1904	45.6562	-18.096	-19.354	-103.758	-34.431	114.023	-39.5367	39.3844	-48.1904	45.6562	-18.096	-19.354	-103.758	-34.431	114.023	-39.5367	39.3844	-48.1904	45.6562	-18.096	-19.354	-103.758	-34.431	114.023	-39.5367
47.7141	-50.6821	14.205	-8.86803	-15.3413	-106.395	-43.6976	106.156	-68.8036	47.7141	-50.6821	14.205	-8.86803	-15.3413	-106.395	-43.6976	106.156	-68.8036	47.7141	-50.6821	14.205	-8.86803	-15.3413	-106.395	-43.6976	106.156	-68.8036
77.1581	-33.6951	-36.8742	-25.2988	9.99071	-95.1411	-44.0923	126.45	-95.0655	77.1581	-33.6951	-36.8742	-25.2988	9.99071	-95.1411	-44.0923	126.45	-95.0655	77.1581	-33.6951	-36.8742	-25.2988	9.99071	-95.1411	-44.0923	126.45	-95.0655
78.6394	-10.7547	-69.0176	-29.3863	9.81726	-101.823	-33.5486	115.632	-101.864	78.6394	-10.7547	-69.0176	-29.3863	9.81726	-101.823	-33.5486	115.632	-101.864	78.6394	-10.7547	-69.0176	-29.3863	9.81726	-101.823	-33.5486	115.632	-101.864
55.991	18.358	-49.6849	-17.4005	-6.1584	-58.1511	-17.1669	86.9074	-85.9186	55.991	18.358	-49.6849	-17.4005	-6.1584	-58.1511	-17.1669	86.9074	-85.9186	55.991	18.358	-49.6849	-17.4005	-6.1584	-58.1511	-17.1669	86.9074	-85.9186
41.1301	27.6031	-35.6781	-10.8214	22.3413	-57.1423	-1.86621	53.8262	-69.8261	41.1301	27.6031	-35.6781	-10.8214	22.3413	-57.1423	-1.86621	53.8262	-69.8261	41.1301	27.6031	-35.6781	-10.8214	22.3413	-57.1423	-1.86621	53.8262	-69.8261
25.9733	31.8087	-26.2705	21.0978	1.80531	-66.7534	9.10058	29.6908	-19.3288	25.9733	31.8087	-26.2705	21.0978	1.80531	-66.7534	9.10058	29.6908	-19.3288	25.9733	31.8087	-26.2705	21.0978	1.80531	-66.7534	9.10058	29.6908	-19.3288
17.3599	23.4641	-22.6089	3.14844	-12.5104	-77.7302	17.3459	-3.79429	36.8535	17.3599	23.4641	-22.6089	3.14844	-12.5104	-77.7302	17.3459	-3.79429	36.8535	17.3599	23.4641	-22.6089	3.14844	-12.5104	-77.7302	17.3459	-3.79429	36.8535
20.3738	6.5865	11.8536	-19.6084	-12.2016	-67.9229	26.283	-16.6724	76.6736	20.3738	6.5865	11.8536	-19.6084	-12.2016	-67.9229	26.283	-16.6724	76.6736	20.3738	6.5865	11.8536	-19.6084	-12.2016	-67.9229	26.283	-16.6724	76.6736
21.8261	10.312	-17.7624	-6.09272	-9.51657	-56.2139	37.1084	-21.7078	108.269	21.8261	10.312	-17.7624	-6.09272	-9.51657	-56.2139	37.1084	-21.7078	108.269	21.8261	10.312	-17.7624	-6.09272	-9.51657	-56.2139	37.1084	-21.7078	108.269
0.461269	7.30381	-55.4146	1.82981	-3.70596	-23.5132	46.3524	-45.9452	141.964	0.461269	7.30381	-55.4146	1.82981	-3.70596	-23.5132	46.3524	-45.9452	141.964	0.461269	7.30381	-55.4146	1.82981	-3.70596	-23.5132	46.3524	-45.9452	141.964
-23.8421	24.7084	-40.7849	13.5064	9.44965	-4.32528	49.3253	-46.7248	130.124	-23.8421	24.7084	-40.7849	13.5064	9.44965	-4.32528	49.3253	-46.7248	130.124	-23.8421	24.7084	-40.7849	13.5064	9.44965	-4.32528	49.3253	-46.7248	130.124
-35.2559	23.9487	-28.8841	44.1005	3.54629	-2.56947	42.97	-54.9792	126.023	-35.2559	23.9487	-28.8841	44.1005	3.54629	-2.56947	42.97	-54.9792	126.023	-35.2559	23.9487	-28.8841	44.1005	3.54629	-2.56947	42.97	-54.9792	126.023
-38.8738	24.088	-25.449	32.2425	1.77277	-1.60721	29.3043	-73.2624	140.77	-38.8738	24.088	-25.449	32.2425	1.77277	-1.60721	29.3043	-73.2624	140.77	-38.8738	24.088	-25.449	32.2425	1.77277	-1.60721	29.3043	-73.2624	140.77
-27.0054	-6.02871	-4.09345	-13.9749	-2.53274	-0.0293028	14.671	-83.1709	107.619	-27.0054	-6.02871	-4.09345	-13.9749	-2.53274	-0.0293028	14.671	-83.1709	107.619	-27.0054	-6.02871	-4.09345	-13.9749	-2.53274	-0.0293028	14.671	-83.1709	107.619
-9.49973	-28.7887	-21.6284	-15.4417	8.01205	7.95273	5.59715	-89.4819	90.1956	-9.49973	-28.7887	-21.6284	-15.4417	8.01205	7.95273	5.59715	-89.4819	90.1956	-9.49973	-28.7887	-21.6284	-15.4417	8.01205	7.95273	5.59715	-89.4819	90.1956
3.83964	-35.4979	-56.4972	-20.6592	13.3421	10.182	3.34672	-37.8898	127.199	3.83964	-35.4979	-56.4972	-20.6592	13.3421	10.182	3.34672	-37.8898	127.199	3.83964	-35.4979	-56.4972	-20.6592	13.3421	10.182	3.34672	-37.8898	127.199
-7.73775	-16.436	-47.9679	10.9298	14.9175	-19.8692	5.5208	20.0267	98.6569	-7.73775	-16.436	-47.9679	10.9298	14.9175	-19.8692	5.5208	20.0267	98.6569	-7.73775	-16.436	-47.9679	10.9298	14.9175	-19.8692	5.5208	20.0267	98.6569
-6.54649	-4.53673	2.57351	26.6507	12.0052	19.6905	9.57417	50.1168	94.1187	-6.54649	-4.53673	2.57351	26.6507	12.0052	19.6905	9.57417	50.1168	94.1187	-6.54649	-4.53673	2.57351	26.6507	12.0052	19.6905	9.57417	50.1168	94.1187
-15.3073	14.2751	-27.402	6.46312	12.3036	22.6235	13.5707	28.4489	36.8184	-15.3073	14.2751	-27.402	6.46312	12.3036	22.6235	13.5707	28.4489	36.8184	-15.3073	14.2751	-27.402	6.46312	12.3036	22.6235	13.5707	28.4489	36.8184
-97.507	14.0175	-22.8795	-19.4253	3.45819	66.6757	14.6824	35.0154	-32.2739	-97.507	14.0175	-22.8795	-19.4253	3.45819	66.6757	14.6824	35.0154	-32.2739	-97.507	14.0175	-22.8795	-19.4253	3.45819	66.6757	14.6824	35.0154	-32.2739
-148.428	24.8756	-2.72547	-41.33	-3.27582	74.9076	11.359	19.7078	8.30809	-148.428	24.8756	-2.72547	-41.33	-3.27582	74.9076	11.359	19.7078	8.30809	-148.428	24.8756	-2.72547	-41.33	-3.27582	74.9076	11.359	19.7078	8.30809
-104.821	14.4566	58.8353	-41.1392	10.907	80.0478	4.04554	-14.2157	5.31216	-104.821	14.4566	58.8353	-41.1392	10.907	80.0478	4.04554	-14.2157	5.31216	-104.821	14.4566	58.8353	-41.1392	10.907	80.0478	4.04554	-14.2157	5.31216
-38.3966	20.6669	-3.80203	-6.22359	-5.23313	71.3559	-6.48113	-13.1612	-27.3142	-38.3966	20.6669	-3.80203	-6.22359	-5.23313	71.3559	-6.48113	-13.1612	-27.3142	-38.3966	20.6669	-3.80203	-6.22359	-5.23313	71.3559	-6.48113	-13.1612	-27.3142
-16.7105	22.6135	-102.983	28.2546	-5.40572	59.0448	-19.7137	-50.5488	-49.4679	-16.7105	22.6135	-102.983	28.2546	-5.40572	59.0448	-19.7137	-50.5488	-49.4679	-16.7105	22.6135	-102.983	28.2546	-5.40572	59.0448	-19.7137	-50.5488	-49.4679
-0.31287	14.306	-148.684	12.1959	-3.09182	31.2053	-35.2335	-44.6697	-61.9716	-0.31287	14.306	-148.684	12.1959	-3.09182	31.2053	-35.2335	-44.6697	-61.9716	-0.31287	14.306	-148.684	12.1959	-3.09182	31.2053	-35.2335	-44.6697	-61.9716
-0.44832	3.74707	-121.333	21.2229	1.70173	-11.7128	-51.208	-61.1991	-2.17005	-0.44832	3.74707	-121.333	21.2229	1.70173	-11.7128	-51.208	-61.1991	-2.17005	-0.44832	3.74707	-121.333	21.2229	1.70173	-11.7128	-51.208	-61.1991	-2.17005
12.0908	18.9849	-110.584	43.4449	-13.5107	-38.0375	-65.3419	-72.7054	-13.9309	12.0908	18.9849	-110.584	43.4449	-13.5107	-38.0375	-65.3419	-72.7054	-13.9309	12.0908	18.9849	-110.584	43.4449	-13.5107	-38.0375	-65.3419	-72.7054	-13.9309
9.80322	0.664068	-101.416	26.0513	-1.27851	10.2084	-77.6695	7.05872	-102.433	9.80322	0.664068	-101.416	26.0513	-1.27851	10.2084	-77.6695	7.05872	-102.433	9.80322	0.664068	-101.416	26.0513	-1.27851	10.2084	-77.6695	7.05872	-102.433
4.4128	-4.80982	-69.9218	29.1902	12.945	69.1123	-87.8488	67.3056	-69.273	4.4128	-4.80982	-69.9218	29.1902	12.945	69.1123	-87.8488	67.3056	-69.273	4.4128	-4.80982	-69.9218	29.1902	12.945	69.1123	-87.8488	67.3056	-69.273
-31.3989	-19.7168	-23.2872	53.5993	6.57726	75.7507	-92.2361	20.5774	-9.85649	-31.3989	-19.7168	-23.2872	53.5993	6.57726	75.7507	-92.2361	20.5774	-9.85649	-31.3989	-19.7168	-23.2872	53.5993	6.57726	75.7507	-92.2361	20.5774	-9.85649
-42.9816	-8.58462	-2.97935	35.6318	-12.0456	95.7722	-86.5842	0.402242	56.0244	-42.9816	-8.58462	-2.97935	35.6318	-12.0456	95.7722	-86.5842	0.402242	56.0244	-42.9816	-8.58462	-2.97935	35.6318	-12.0456	95.7722	-86.5842	0.402242	56.0244
-50.7981	-15.2559	15.3603	21.2603	-9.06164	104.408	-68.8819	-34.5204	0.116548	-50.7981	-15.2559	15.3603	21.2603	-9.06164	104.408	-68.8819	-34.5204	0.116548	-50.7981	-15.2559	15.3603	21.2603	-9.06164	104.408	-68.8819	-34.5204	0.116548
-78.5303	-9.96111	9.92634	10.0315	-2.91194	89.8728	-40.5168	-0.679247	-90.6402	-78.5303	-9.96111	9.92634	10.0315	-2.91194	89.8728	-40.5168	-0.679247	-90.6402	-78.5303	-9.96111	9.92634	10.0315	-2.91194	89.8728	-40.5168	-0.679247	-90.6402
-21.6944	-16.3943	45.7144	-5.20575	15.3234	84.6255	-8.91489	51.3481	-76.9853	-21.6944	-16.3943	45.7144	-5.20575	15.3234	84.6255	-8.91489	51.3481	-76.9853	-21.6944	-16.3943	45.7144	-5.20575	15.3234	84.6255	-8.91489	51.3481	-76.9853
-15.5692	-1.37592	89.8839	-21.3363	-1.48717	69.9062	14.2751	28.9726	-57.1129	-15.5692	-1.37592	89.8839	-21.3363	-1.48717	69.9062	14.2751	28.9726	-57.1129	-15.5692	-1.37592	89.8839	-21.3363	-1.48717	69.9062	14.2751	28.9726	-57.1129
-30.4257	0.602451	65.5528	-19.4113	-8.04056	75.5948	19.9257	41.3137	-7.62971	-30.4257	0.602451	65.5528	-19.4113	-8.04056	75.5948	19.9257	41.3137	-7.62971	-30.4257	0.602451	65.5528	-19.4113	-8.04056	75.5948	19.9257	41.3137	-7.62971
-32.4935	-4.63396	20.9685	-24.2047	0.417536	77.4568	7.7262	-19.5587	5.53878	-32.4935	-4.63396	20.9685	-24.2047	0.417536	77.4568	7.7262	-19.5587	5.53878	-32.4935	-4.63396	20.9685	-24.2047	0.417536	77.4568	7.7262	-19.5587	5.53878
1.83993	19.2906	73.4427	-14.1208	-7.26287	74.2149	-17.0207	-72.6314	8.69619	1.83993	19.2906	73.4427	-14.1208	-7.26287	74.2149	-17.0207	-72.6314	8.69619	1.83993	19.2906	73.4427	-14.1208	-7.26287	74.2149	-17.0207	-72.6314	8.69619
31.1329	46.0497	20.1614	-13.8464	-7.17966	53.9148	-48.5454	-80.8945	-8.22078	31.1329	46.0497	20.1614	-13.8464	-7.17966	53.9148	-48.5454	-80.8945	-8.22078	31.1329	46.0497	20.1614	-13.8464	-7.17966	53.9148	-48.5454	-80.8945	-8.22078
65.696	28.3996	-53.6872	-18.3525	9.00212	47.9614	-78.0989	-16.4626	-46.6873	65.696	28.3996	-53.6872	-18.3525	9.00212	47.9614	-78.0989	-16.4626	-46.6873	65.696	28.3996	-53.6872	-18.3525	9.00212	47.9614	-78.0989	-16.4626	-46.6873
-25.1662	-13.0463	-7.30922	-8.78894	2.72203	22.83	-93.5132	10.4171	10.0321	-25.1662	-13.0463	-7.30922	-8.78894	2.72203	22.83	-93.5132	10.4171	10.0321	-25.1662	-13.0463	-7.30922	-8.78894	2.72203	22.83	-93.5132	10.4171	10.0321
-191.623	-25.6389	8.09996	-11.6186	4.17196	3.53071	-87.0707	-0.429562	-11.4748	-191.623	-25.6389	8.09996	-11.6186	4.17196	3.53071	-87.0707	-0.429562	-11.4748	-191.623	-25.6389	8.09996	-11.6186	4.17196	3.53071	-87.0707	-0.429562	-11.4748
-88.714	-33.1502	-15.6116	-14.6752	0.722011	-15.6867	-62.7083	14.2585	-84.8354	-88.714	-33.1502	-15.6116	-14.6752	0.722011	-15.6867	-62.7083	14.2585	-84.8354	-88.714	-33.1502	-15.6116	-14.6752	0.722011	-15.6867	-62.7083	14.2585	-84.8354
-92.8547	-20.2309	10.9447	-4.02567	-0.745646	-25.5059	-33.6205	-15.2956	-104.326	-92.8547	-20.2309	10.9447	-4.02567	-0.745646	-25.5059	-33.6205	-15.2956	-104.326	-92.8547	-20.2309	10.9447	-4.02567	-0.745646	-25.5059	-33.6205	-15.2956	-104.326
-33.359	-12.4918	38.3143	-2.64349	7.49913	-28.1531	-12.6099	-16.7209	-96.1358	-33.359	-12.4918	38.3143	-2.64349	7.49913	-28.1531	-12.6099	-16.7209	-96.1358	-33.359	-12.4918	38.3143	-2.64349	7.49913	-28.1531	-12.6099	-16.7209	-96.1358
-14.7293	-19.5734	-24.4276	-6.25292	16.8393	-48.0129	-5.61054	-32.0587	-135.564	-14.7293	-19.5734	-24.4276	-6.25292	16.8393	-48.0129	-5.61054	-32.0587	-135.564	-14.7293	-19.5734	-24.4276	-6.25292	16.8393	-48.0129	-5.61054	-32.0587	-135.564
-37.3227	-22.7543	-43.2555	-6.53314	19.4089	-70.8584	-13.7224	31.1697	-145.61	-37.3227	-22.7543	-43.2555	-6.53314	19.4089	-70.8584	-13.7224	31.1697	-145.61	-37.3227	-22.7543	-43.2555	-6.53314	19.4089	-70.8584	-13.7224	31.1697	-145.61
44.8675	-2.29759	-83.8978	-20.3057	7.46573	-78.2961	-35.4262	43.0182	-194.663	44.8675	-2.29759	-83.8978	-20.3057	7.46573	-78.2961	-35.4262	43.0182	-194.663	44.8675	-2.29759	-83.8978	-20.3057	7.46573	-78.2961	-35.4262	43.0182	-194.663
163.419	3.86661	-56.3799	-25.3459	9.20823	-91.3619	-66.0571	37.336	-180.072	163.419	3.86661	-56.3799	-25.3459	9.20823	-91.3619	-66.0571	37.336	-180.072	163.419	3.86661	-56.3799	-25.3459	9.20823	-91.3619	-66.0571	37.336	-180.072
217.178	25.5269	-31.0023	-26.1909	13.3463	-101.229	-96.4006	13.1556	-108.337	217.178	25.5269	-31.0023	-26.1909	13.3463	-101.229	-96.4006	13.1556	-108.337	217.178	25.5269	-31.0023	-26.1909	13.3463	-101.229	-96.4006	13.1556	-108.337
171.934	7.43136	9.86389	-19.0384	-4.41337	-105.854	-114.104	19.5215	-42.8362	171.934	7.43136	9.86389	-19.0384	-4.41337	-105.854	-114.104	19.5215	-42.8362	171.934	7.43136	9.86389	-19.0384	-4.41337	-105.854	-114.104	19.5215	-42.8362
148.43	18.8963	29.7674	-3.78481	-7.04177	-104.743	-107.547	21.6395	-110.505	148.43	18.8963	29.7674	-3.78481	-7.04177	-104.743	-107.547	21.6395	-110.505	148.43	18.8963	29.7674	-3.78481	-7.04177	-104.743	-107.547	21.6395	-110.505
65.8997	12.5132	-30.7289	5.84036	-0.269421	-105.339	-73.4421	38.9679	-14.8585	65.8997	12.5132	-30.7289	5.84036	-0.269421	-105.339	-73.4421	38.9679	-14.8585	65.8997	12.5132	-30.7289	5.84036	-0.269421	-105.339	-73.4421	38.9679	-14.8585
-53.946	14.9796	64.108	5.79699	6.53131	-83.7669	-21.5876	30.6982	129.745	-53.946	14.9796	64.108	5.79699	6.53131	-83.7669	-21.5876	30.6982	129.745	-53.946	14.9796	64.108	5.79699	6.53131	-83.7669	-21.5876	30.6982	129.745
173.252	15.1078	-4.17213	-2.21028	-4.98779	-66.9726	33.6524	50.3989	183.203	173.252	15.1078	-4.17213	-2.21028	-4.98779	-66.9726	33.6524	50.3989	183.203	173.252	15.1078	-4.17213	-2.21028	-4.98779	-66.9726	33.6524	50.3989	183.203
-54.568	-15.1449	-75.3432	-0.51924	0.977799	-48.1298	81.9363	-37.0425	73.4101	-54.568	-15.1449	-75.3432	-0.51924	0.977799	-48.1298	81.9363	-37.0425	73.4101	-54.568	-15.1449	-75.3432	-0.51924	0.977799	-48.1298	81.9363	-37.0425	73.4101
-373.479	-10.2191	-89.0526	-4.5202	-4.43747	-58.1404	116.575	-107.295	-84.6969	-373.479	-10.2191	-89.0526	-4.5202	-4.43747	-58.1404	116.575	-107.295	-84.6969	-373.479	-10.2191	-89.0526	-4.5202	-4.43747	-58.1404	116.575	-107.295	-84.6969
-496.588	-1.28388	-78.2765	-3.27733	2.80839	-110.131	132.021	-64.6233	-92.0842	-496.588	-1.28388	-78.2765	-3.27733	2.80839	-110.131	132.021	-64.6233	-92.0842	-496.588	-1.28388	-78.2765	-3.27733	2.80839	-110.131	132.021	-64.6233	-92.0842
-300.891	-20.7897	-82.5169	3.73046	8.03732	-126.469	123.761	24.1236	60.6748	-300.891	-20.7897	-82.5169	3.73046	8.03732	-126.469	123.761	24.1236	60.6748	-300.891	-20.7897	-82.5169	3.73046	8.03732	-126.469	123.761	24.1236	60.6748
-39.8793	-12.4918	-50.7767	5.57459	2.70879	-59.5889	92.1626	44.4001	220.682	-39.8793	-12.4918	-50.7767	5.57459	2.70879	-59.5889	92.1626	44.4001	220.682	-39.8793	-12.4918	-50.7767	5.57459	2.70879	-59.5889	92.1626	44.4001	220.682
211.366	-0.614993	-29.8082	-3.75863	0.123369	-12.2834	47.3946	53.6633	292.026	211.366	-0.614993	-29.8082	-3.75863	0.123369	-12.2834	47.3946	53.6633	292.026	211.366	-0.614993	-29.8082	-3.75863	0.123369	-12.2834	47.3946	53.6633	292.026
371.395	-12.8725	-24.0791	7.17844	2.92965	5.15671	5.06961	65.1406	388.545	371.395	-12.8725	-24.0791	7.17844	2.92965	5.15671	5.06961	65.1406	388.545	371.395	-12.8725	-24.0791	7.17844	2.92965	5.15671	5.06961	65.1406	388.545
489.565	-13.3953	14.4878	0.214998	-4.20719	1.66163	-24.6103	32.1079	449.907	489.565	-13.3953	14.4878	0.214998	-4.20719	1.66163	-24.6103	32.1079	449.907	489.565	-13.3953	14.4878	0.214998	-4.20719	1.66163	-24.6103	32.1079	449.907
489.464	-14.698	12.6685	14.9485	2.40542	7.87031	-40.5441	27.7108	381.197	489.464	-14.698	12.6685	14.9485	2.40542	7.87031	-40.5441	27.7108	381.197	489.464	-14.698	12.6685	14.9485	2.40542	7.87031	-40.5441	27.7108	381.197
482.662	19.9771	24.9804	1.383	5.74432	11.5312	-48.3699	32.7902	326.129	482.662	19.9771	24.9804	1.383	5.74432	11.5312	-48.3699	32.7902	326.129	482.662	19.9771	24.9804	1.383	5.74432	11.5312	-48.3699	32.7902	326.129
425.37	7.22188	20.805	14.044	3.32617	19.614	-55.941	-7.00114	200.206	425.37	7.22188	20.805	14.044	3.32617	19.614	-55.941	-7.00114	200.206	425.37	7.22188	20.805	14.044	3.32617	19.614	-55.941	-7.00114	200.206
284.62	-0.0216562	27.4205	7.85997	10.3083	34.6541	-67.0839	-70.3061	28.6115	284.62	-0.0216562	27.4205	7.85997	10.3083	34.6541	-67.0839	-70.3061	28.6115	284.62	-0.0216562	27.4205	7.85997	10.3083	34.6541	-67.0839	-70.3061	28.6115
203.979	-1.38592	14.5356	0.554348	4.79849	58.1684	-78.1259	-42.8549	-88.9935	203.979	-1.38592	14.5356	0.554348	4.79849	58.1684	-78.1259	-42.8549	-88.9935	203.979	-1.38592	14.5356	0.554348	4.79849	58.1684	-78.1259	-42.8549	-88.9935
143.762	-5.80745	3.16532	-5.82218	-7.3259	63.7169	-86.2842	-45.1396	-167.672	143.762	-5.80745	3.16532	-5.82218	-7.3259	63.7169	-86.2842	-45.1396	-167.672	143.762	-5.80745	3.16532	-5.82218	-7.3259	63.7169	-86.2842	-45.1396	-167.672
98.4396	-13.7128	13.2409	1.68233	-3.39737	64.2483	-97.7323	-0.304535	-264.666	98.4396	-13.7128	13.2409	1.68233	-3.39737	64.2483	-97.7323	-0.304535	-264.666	98.4396	-13.7128	13.2409	1.68233	-3.39737	64.2483	-97.7323	-0.304535	-264.666
-28.5236	9.35597	9.26477	-4.21172	2.4471	78.4361	-118.851	19.9731	-318.492	-28.5236	9.35597	9.26477	-4.21172	2.4471	78.4361	-118.851	19.9731	-318.492	-28.5236	9.35597	9.26477	-4.21172	2.4471	78.4361	-118.851	19.9731	-318.492
-88.0108	20.9113	-20.4491	-0.0725494	1.06714	90.3592	-145.842	-0.285436	-276.954	-88.0108	20.9113	-20.4491	-0.0725494	1.06714	90.3592	-145.842	-0.285436	-276.954	-88.0108	20.9113	-20.4491	-0.0725494	1.06714	90.3592	-145.842	-0.285436	-276.954
-92.6887	16.1482	-15.0129	-12.4053	-1.87093	124.369	-167.447	-45.5994	-194.87	-92.6887	16.1482	-15.0129	-12.4053	-1.87093	124.369	-167.447	-45.5994	-194.87	-92.6887	16.1482	-15.0129	-12.4053	-1.87093	124.369	-167.447	-45.5994	-194.87
-122.451	1.11504	-17.3454	-9.99048	0.0657198	139.162	-171.555	-11.6741	-124.536	-122.451	1.11504	-17.3454	-9.99048	0.0657198	139.162	-171.555	-11.6741	-124.536	-122.451	1.11504	-17.3454	-9.99048	0.0657198	139.162	-171.555	-11.6741	-124.536
-159.975	-17.4812	-14.9623	10.2907	-1.34027	147.148	-149.299	-20.5001	-149.726	-159.975	-17.4812	-14.9623	10.2907	-1.34027	147.148	-149.299	-20.5001	-149.726	-159.975	-17.4812	-14.9623	10.2907	-1.34027	147.148	-149.299	-20.5001	-149.726
-164.264	-20.4393	-32.497	8.55331	-9.11251	146.336	-101.348	44.9801	-123.089	-164.264	-20.4393	-32.497	8.55331	-9.11251	146.336	-101.348	44.9801	-123.089	-164.264	-20.4393	-32.497	8.55331	-9.11251	146.336	-101.348	44.9801	-123.089
-141.886	21.8537	-20.886	10.5825	0.274636	132.157	-36.8658	45.1852	-35.1237	-141.886	21.8537	-20.886	10.5825	0.274636	132.157	-36.8658	45.1852	-35.1237	-141.886	21.8537	-20.886	10.5825	0.274636	132.157	-36.8658	45.1852	-35.1237
-137.336	42.5266	-6.53324	9.04404	9.04841	110.07	33.2786	31.1994	53.3487	-137.336	42.5266	-6.53324	9.04404	9.04841	110.07	33.2786	31.1994	53.3487	-137.336	42.5266	-6.53324	9.04404	9.04841	110.07	33.2786	31.1994	53.3487
-110.835	29.9803	-29.1576	4.72526	-11.2906	99.325	100.169	-0.462026	28.297	-110.835	29.9803	-29.1576	4.72526	-11.2906	99.325	100.169	-0.462026	28.297	-110.835	29.9803	-29.1576	4.72526	-11.2906	99.325	100.169	-0.462026	28.297
-103.964	21.1402	-57.498	-9.56975	-4.24713	113.155	154.011	-16.6802	-52.9062	-103.964	21.1402	-57.498	-9.56975	-4.24713	113.155	154.011	-16.6802	-52.9062	-103.964	21.1402	-57.498	-9.56975	-4.24713	113.155	154.011	-16.6802	-52.9062
-100.794	-14.3633	-43.1228	-14.5529	-2.39535	140.381	183.871	-14.3997	-117.33	-100.794	-14.3633	-43.1228	-14.5529	-2.39535	140.381	183.871	-14.3997	-117.33	-100.794	-14.3633	-43.1228	-14.5529	-2.39535	140.381	183.871	-14.3997	-117.33
-106.324	-25.7083	-24.0793	-39.2558	-11.5603	136.173	182.998	-2.28956	-4.20965	-106.324	-25.7083	-24.0793	-39.2558	-11.5603	136.173	182.998	-2.28956	-4.20965	-106.324	-25.7083	-24.0793	-39.2558	-11.5603	136.173	182.998	-2.28956	-4.20965
-108.852	-18.3141	-26.6845	-32.0469	-3.87675	112.044	152.68	-8.65501	80.8514	-108.852	-18.3141	-26.6845	-32.0469	-3.87675	112.044	152.68	-8.65501	80.8514	-108.852	-18.3141	-26.6845	-32.0469	-3.87675	112.044	152.68	-8.65501	80.8514
-119.9	-15.1833	-38.2999	-30.0991	3.74007	77.3071	105.01	-4.14714	45.7395	-119.9	-15.1833	-38.2999	-30.0991	3.74007	77.3071	105.01	-4.14714	45.7395	-119.9	-15.1833	-38.2999	-30.0991	3.74007	77.3071	105.01	-4.14714	45.7395
-124.374	-28.2806	-46.9562	-12.4938	2.99566	74.6926	60.0292	-54.558	-100.575	-124.374	-28.2806	-46.9562	-12.4938	2.99566	74.6926	60.0292	-54.558	-100.575	-124.374	-28.2806	-46.9562	-12.4938	2.99566	74.6926	60.0292	-54.558	-100.575
-112.512	-29.2812	-54.0229	-24.6848	1.66642	48.8863	35.377	4.83905	-146.455	-112.512	-29.2812	-54.0229	-24.6848	1.66642	48.8863	35.377	4.83905	-146.455	-112.512	-29.2812	-54.0229	-24.6848	1.66642	48.8863	35.377	4.83905	-146.455
-96.7442	-13.8662	-44.0735	-4.43634	-11.5924	31.2484	35.3006	25.7761	-71.8709	-96.7442	-13.8662	-44.0735	-4.43634	-11.5924	31.2484	35.3006	25.7761	-71.8709	-96.7442	-13.8662	-44.0735	-4.43634	-11.5924	31.2484	35.3006	25.7761	-71.8709
-45.283	-19.0541	-33.1872	-16.2279	1.11543	12.048	48.4166	2.55541	-40.1699	-45.283	-19.0541	-33.1872	-16.2279	1.11543	12.048	48.4166	2.55541	-40.1699	-45.283	-19.0541	-33.1872	-16.2279	1.11543	12.048	48.4166	2.55541	-40.1699
-33.6697	-17.6652	-16.03	-18.4449	-3.47901	-2.42229	53.9931	-7.07689	-23.3629	-33.6697	-17.6652	-16.03	-18.4449	-3.47901	-2.42229	53.9931	-7.07689	-23.3629	-33.6697	-17.6652	-16.03	-18.4449	-3.47901	-2.42229	53.9931	-7.07689	-23.3629
-66.5908	-13.3424	-10.5806	10.1116	-1.67216	-4.30178	35.7872	-89.4815	17.0463	-66.5908	-13.3424	-10.5806	10.1116	-1.67216	-4.30178	35.7872	-89.4815	17.0463	-66.5908	-13.3424	-10.5806	10.1116	-1.67216	-4.30178	35.7872	-89.4815	17.0463
-104.736	-15.2538	-19.4786	32.389	1.03142	-22.2803	-5.94637	-102.2	-89.2067	-104.736	-15.2538	-19.4786	32.389	1.03142	-22.2803	-5.94637	-102.2	-89.2067	-104.736	-15.2538	-19.4786	32.389	1.03142	-22.2803	-5.94637	-102.2	-89.2067
-58.2792	-21.2978	-23.8835	48.1653	-4.75732	-57.7191	-55.7881	45.6679	-121.291	-58.2792	-21.2978	-23.8835	48.1653	-4.75732	-57.7191	-55.7881	45.6679	-121.291	-58.2792	-21.2978	-23.8835	48.1653	-4.75732	-57.7191	-55.7881	45.6679	-121.291
-65.7736	-17.8692	-10.9896	61.435	6.79155	-75.1825	-95.8541	119.942	-84.75	-65.7736	-17.8692	-10.9896	61.435	6.79155	-75.1825	-95.8541	119.942	-84.75	-65.7736	-17.8692	-10.9896	61.435	6.79155	-75.1825	-95.8541	119.942	-84.75
-49.0247	-3.66782	-21.3353	58.7313	8.97043	-76.158	-115.696	96.1673	-92.1965	-49.0247	-3.66782	-21.3353	58.7313	8.97043	-76.158	-115.696	96.1673	-92.1965	-49.0247	-3.66782	-21.3353	58.7313	8.97043	-76.158	-115.696	96.1673	-92.1965
-50.7113	-0.529584	-29.9777	45.5096	-0.487267	-54.9789	-115.768	60.0087	-36.0799	-50.7113	-0.529584	-29.9777	45.5096	-0.487267	-54.9789	-115.768	60.0087	-36.0799	-50.7113	-0.529584	-29.9777	45.5096	-0.487267	-54.9789	-115.768	60.0087	-36.0799
-50.7439	0.189399	-11.5556	36.5831	-1.73396	-38.0729	-106.605	-33.8036	46.4943	-50.7439	0.189399	-11.5556	36.5831	-1.73396	-38.0729	-106.605	-33.8036	46.4943	-50.7439	0.189399	-11.5556	36.5831	-1.73396	-38.0729	-106.605	-33.8036	46.4943
-43.8375	-5.189	-29.9788	44.9806	6.5802	-19.9597	-101.662	-88.3761	4.40148	-43.8375	-5.189	-29.9788	44.9806	6.5802	-19.9597	-101.662	-88.3761	4.40148	-43.8375	-5.189	-29.9788	44.9806	6.5802	-19.9597	-101.662	-88.3761	4.40148
7.87901	-21.7862	-42.5586	44.7025	-3.94218	-11.4601	-110.338	-10.566	-42.6842	7.87901	-21.7862	-42.5586	44.7025	-3.94218	-11.4601	-110.338	-10.566	-42.6842	7.87901	-21.7862	-42.5586	44.7025	-3.94218	-11.4601	-110.338	-10.566	-42.6842
19.6582	-37.5214	-23.6553	31.4328	-3.86537	-9.86189	-132.942	92.9185	-55.2915	19.6582	-37.5214	-23.6553	31.4328	-3.86537	-9.86189	-132.942	92.9185	-55.2915	19.6582	-37.5214	-23.6553	31.4328	-3.86537	-9.86189	-132.942	92.9185	-55.2915
-4.08892	-41.3817	-7.633	29.4581	-11.6609	-41.705	-162.797	60.2214	68.787	-4.08892	-41.3817	-7.633	29.4581	-11.6609	-41.705	-162.797	60.2214	68.787	-4.08892	-41.3817	-7.633	29.4581	-11.6609	-41.705	-162.797	60.2214	68.787
-40.0141	-15.3394	-9.14338	40.7469	-0.646387	-63.7469	-195.56	83.6376	156.946	-40.0141	-15.3394	-9.14338	40.7469	-0.646387	-63.7469	-195.56	83.6376	156.946	-40.0141	-15.3394	-9.14338	40.7469	-0.646387	-63.7469	-195.56	83.6376	156.946
-81.3682	8.72729	-15.3382	42.9165	10.7614	-88.9212	-227.203	-115.922	149.812	-81.3682	8.72729	-15.3382	42.9165	10.7614	-88.9212	-227.203	-115.922	149.812	-81.3682	8.72729	-15.3382	42.9165	10.7614	-88.9212	-227.203	-115.922	149.812
-93.9603	33.5985	-23.8841	48.5298	13.4549	-96.3035	-245.119	-91.5879	107.927	-93.9603	33.5985	-23.8841	48.5298	13.4549	-96.3035	-245.119	-91.5879	107.927	-93.9603	33.5985	-23.8841	48.5298	13.4549	-96.3035	-245.119	-91.5879	107.927
-96.5051	29.3442	-29.0467	6.72354	9.69046	-99.396	-236.831	96.817	62.8796	-96.5051	29.3442	-29.0467	6.72354	9.69046	-99.396	-236.831	96.817	62.8796	-96.5051	29.3442	-29.0467	6.72354	9.69046	-99.396	-236.831	96.817	62.8796
-57.4288	15.7541	-29.8316	-19.5988	10.0881	-127.988	-203.746	133.848	38.6355	-57.4288	15.7541	-29.8316	-19.5988	10.0881	-127.988	-203.746	133.848	38.6355	-57.4288	15.7541	-29.8316	-19.5988	10.0881	-127.988	-203.746	133.848	38.6355
-5.89601	0.814153	-65.5163	12.0013	13.5705	-149.659	-158.676	260.117	-5.00073	-5.89601	0.814153	-65.5163	12.0013	13.5705	-149.659	-158.676	260.117	-5.00073	-5.89601	0.814153	-65.5163	12.0013	13.5705	-149.659	-158.676	260.117	-5.00073
13.9362	12.585	-67.0926	11.3369	13.9845	-169.011	-114.501	202.694	-54.1642	13.9362	12.585	-67.0926	11.3369	13.9845	-169.011	-114.501	202.694	-54.1642	13.9362	12.585	-67.0926	11.3369	13.9845	-169.011	-114.501	202.694	-54.1642
2.40175	10.0705	-81.6873	20.8087	10.4997	-179.303	-75.7026	-32.0824	-20.0553	2.40175	10.0705	-81.6873	20.8087	10.4997	-179.303	-75.7026	-32.0824	-20.0553	2.40175	10.0705	-81.6873	20.8087	10.4997	-179.303	-75.7026	-32.0824	-20.0553
-70.6385	-9.8422	-64.4642	-4.13118	11.8276	-154.466	-40.289	-245.031	-6.39296	-70.6385	-9.8422	-64.4642	-4.13118	11.8276	-154.466	-40.289	-245.031	-6.39296	-70.6385	-9.8422	-64.4642	-4.13118	11.8276	-154.466	-40.289	-245.031	-6.39296
-51.9707	-16.052	-36.0615	-11.3656	-0.603373	-137.947	-3.2502	-322.06	11.6019	-51.9707	-16.052	-36.0615	-11.3656	-0.603373	-137.947	-3.2502	-322.06	11.6019	-51.9707	-16.052	-36.0615	-11.3656	-0.603373	-137.947	-3.2502	-322.06	11.6019
-18.4806	-19.8991	-27.4103	-31.1804	2.58234	-116.953	42.5727	-320.622	18.0347	-18.4806	-19.8991	-27.4103	-31.1804	2.58234	-116.953	42.5727	-320.622	18.0347	-18.4806	-19.8991	-27.4103	-31.1804	2.58234	-116.953	42.5727	-320.622	18.0347
38.7579	-13.3681	-29.088	-62.3134	-11.6005	-86.2525	98.243	-251.451	-4.83018	38.7579	-13.3681	-29.088	-62.3134	-11.6005	-86.2525	98.243	-251.451	-4.83018	38.7579	-13.3681	-29.088	-62.3134	-11.6005	-86.2525	98.243	-251.451	-4.83018
74.0758	-21.76	-13.1489	-80.1923	-7.77834	-67.8364	151.087	-148.422	-28.2941	74.0758	-21.76	-13.1489	-80.1923	-7.77834	-67.8364	151.087	-148.422	-28.2941	74.0758	-21.76	-13.1489	-80.1923	-7.77834	-67.8364	151.087	-148.422	-28.2941
38.7883	-6.61109	-33.4785	-77.7021	-6.62041	-66.4383	181.424	-17.6776	26.6572	38.7883	-6.61109	-33.4785	-77.7021	-6.62041	-66.4383	181.424	-17.6776	26.6572	38.7883	-6.61109	-33.4785	-77.7021	-6.62041	-66.4383	181.424	-17.6776	26.6572
-13.5611	-13.4446	-0.249307	-78.1111	-12.3079	-46.9369	179.648	229.7	25.9176	-13.5611	-13.4446	-0.249307	-78.1111	-12.3079	-46.9369	179.648	229.7	25.9176	-13.5611	-13.4446	-0.249307	-78.1111	-12.3079	-46.9369	179.648	229.7	25.9176
-46.7623	-20.5609	-40.1587	-72.2748	-5.05952	-43.5993	151.889	154.419	98.3055	-46.7623	-20.5609	-40.1587	-72.2748	-5.05952	-43.5993	151.889	154.419	98.3055	-46.7623	-20.5609	-40.1587	-72.2748	-5.05952	-43.5993	151.889	154.419	98.3055
53.6648	-5.2054	-93.2628	-65.1408	-8.73628	-42.4208	112.946	74.101	106.469	53.6648	-5.2054	-93.2628	-65.1408	-8.73628	-42.4208	112.946	74.101	106.469	53.6648	-5.2054	-93.2628	-65.1408	-8.73628	-42.4208	112.946	74.101	106.469
53.1213	-6.7443	-116.519	-43.6519	-10.23	-17.4556	75.9367	37.4522	85.3939	53.1213	-6.7443	-116.519	-43.6519	-10.23	-17.4556	75.9367	37.4522	85.3939	53.1213	-6.7443	-116.519	-43.6519	-10.23	-17.4556	75.9367	37.4522	85.3939
82.7346	-19.8953	-82.725	-16.366	-12.2168	-14.0369	46.9956	38.0946	151.061	82.7346	-19.8953	-82.725	-16.366	-12.2168	-14.0369	46.9956	38.0946	151.061	82.7346	-19.8953	-82.725	-16.366	-12.2168	-14.0369	46.9956	38.0946	151.061
88.7929	-12.6043	-35.467	2.46932	-15.4953	7.79607	22.9847	86.2375	185.262	88.7929	-12.6043	-35.467	2.46932	-15.4953	7.79607	22.9847	86.2375	185.262	88.7929	-12.6043	-35.467	2.46932	-15.4953	7.79607	22.9847	86.2375	185.262
79.7782	-3.93817	-10.1397	19.1719	-6.72373	33.929	-3.97742	118.572	223.533	79.7782	-3.93817	-10.1397	19.1719	-6.72373	33.929	-3.97742	118.572	223.533	79.7782	-3.93817	-10.1397	19.1719	-6.72373	33.929	-3.97742	118.572	223.533
45.2357	3.5595	85.0308	48.1487	1.48326	57.9022	-36.091	90.3012	212.529	45.2357	3.5595	85.0308	48.1487	1.48326	57.9022	-36.091	90.3012	212.529	45.2357	3.5595	85.0308	48.1487	1.48326	57.9022	-36.091	90.3012	212.529
60.1849	15.2212	154.43	64.1055	-13.8261	52.8093	-63.5954	57.6471	183.469	60.1849	15.2212	154.43	64.1055	-13.8261	52.8093	-63.5954	57.6471	183.469	60.1849	15.2212	154.43	64.1055	-13.8261	52.8093	-63.5954	57.6471	183.469
49.5242	19.0364	-59.7937	95.3442	-10.8984	43.4816	-72.6952	35.1352	165.69	49.5242	19.0364	-59.7937	95.3442	-10.8984	43.4816	-72.6952	35.1352	165.69	49.5242	19.0364	-59.7937	95.3442	-10.8984	43.4816	-72.6952	35.1352	165.69
-87.1414	25.7436	-140.928	98.883	-17.276	37.549	-57.7936	125.519	40.116	-87.1414	25.7436	-140.928	98.883	-17.276	37.549	-57.7936	125.519	40.116	-87.1414	25.7436	-140.928	98.883	-17.276	37.549	-57.7936	125.519	40.116
-124.17	32.9443	-178.381	102.665	-15.2709	36.5031	-24.7637	125.639	-46.6541	-124.17	32.9443	-178.381	102.665	-15.2709	36.5031	-24.7637	125.639	-46.6541	-124.17	32.9443	-178.381	102.665	-15.2709	36.5031	-24.7637	125.639	-46.6541
-110.364	40.6437	-110.796	95.6336	-16.6674	53.2035	12.9867	99.9755	-21.7857	-110.364	40.6437	-110.796	95.6336	-16.6674	53.2035	12.9867	99.9755	-21.7857	-110.364	40.6437	-110.796	95.6336	-16.6674	53.2035	12.9867	99.9755	-21.7857
-81.1261	38.415	-88.2564	92.7234	7.3145	68.0542	43.8407	8.79272	-14.6946	-81.1261	38.415	-88.2564	92.7234	7.3145	68.0542	43.8407	8.79272	-14.6946	-81.1261	38.415	-88.2564	92.7234	7.3145	68.0542	43.8407	8.79272	-14.6946
-75.9111	43.4342	-66.5226	69.5392	15.7201	69.6515	67.6756	-98.2012	19.2606	-75.9111	43.4342	-66.5226	69.5392	15.7201	69.6515	67.6756	-98.2012	19.2606	-75.9111	43.4342	-66.5226	69.5392	15.7201	69.6515	67.6756	-98.2012	19.2606
-54.2173	45.4303	-56.4953	65.2388	22.0374	62.0665	85.4608	-38.9832	61.0972	-54.2173	45.4303	-56.4953	65.2388	22.0374	62.0665	85.4608	-38.9832	61.0972	-54.2173	45.4303	-56.4953	65.2388	22.0374	62.0665	85.4608	-38.9832	61.0972
-44.7196	43.5906	9.12299	69.2168	27.7773	59.1937	81.8604	32.9168	21.5637	-44.7196	43.5906	9.12299	69.2168	27.7773	59.1937	81.8604	32.9168	21.5637	-44.7196	43.5906	9.12299	69.2168	27.7773	59.1937	81.8604	32.9168	21.5637
-11.9566	28.0146	29.5371	45.6035	31.3935	44.9356	38.0368	13.9454	20.3159	-11.9566	28.0146	29.5371	45.6035	31.3935	44.9356	38.0368	13.9454	20.3159	-11.9566	28.0146	29.5371	45.6035	31.3935	44.9356	38.0368	13.9454	20.3159
15.1178	26.0427	106.355	33.2084	34.4044	34.6675	-41.26	37.2678	-38.2616	15.1178	26.0427	106.355	33.2084	34.4044	34.6675	-41.26	37.2678	-38.2616	15.1178	26.0427	106.355	33.2084	34.4044	34.6675	-41.26	37.2678	-38.2616
49.9903	24.279	28.4296	24.7341	33.7846	50.5789	-124.044	208.89	-66.7413	49.9903	24.279	28.4296	24.7341	33.7846	50.5789	-124.044	208.89	-66.7413	49.9903	24.279	28.4296	24.7341	33.7846	50.5789	-124.044	208.89	-66.7413
70.1132	35.0841	45.2737	-11.0226	12.0973	43.9701	-174.683	2.33739	-52.4001	70.1132	35.0841	45.2737	-11.0226	12.0973	43.9701	-174.683	2.33739	-52.4001	70.1132	35.0841	45.2737	-11.0226	12.0973	43.9701	-174.683	2.33739	-52.4001
70.4592	31.3021	19.5887	-30.5404	7.90503	21.7231	-175.029	19.1653	-38.214	70.4592	31.3021	19.5887	-30.5404	7.90503	21.7231	-175.029	19.1653	-38.214	70.4592	31.3021	19.5887	-30.5404	7.90503	21.7231	-175.029	19.1653	-38.214
91.1122	28.1247	14.8641	-41.2313	-1.22316	-2.68273	-125.257	-75.6251	-14.5525	91.1122	28.1247	14.8641	-41.2313	-1.22316	-2.68273	-125.257	-75.6251	-14.5525	91.1122	28.1247	14.8641	-41.2313	-1.22316	-2.68273	-125.257	-75.6251	-14.5525
95.3085	26.0326	16.3727	-49.6096	12.4998	-3.47967	-40.8861	-212.997	-14.8846	95.3085	26.0326	16.3727	-49.6096	12.4998	-3.47967	-40.8861	-212.997	-14.8846	95.3085	26.0326	16.3727	-49.6096	12.4998	-3.47967	-40.8861	-212.997	-14.8846
170.282	41.7965	4.90807	-87.5	6.94146	36.7202	43.7915	-219.236	-20.2056	170.282	41.7965	4.90807	-87.5	6.94146	36.7202	43.7915	-219.236	-20.2056	170.282	41.7965	4.90807	-87.5	6.94146	36.7202	43.7915	-219.236	-20.2056
264.098	32.3381	59.138	-90.8294	1.07671	74.583	90.7666	-158.283	-11.9363	264.098	32.3381	59.138	-90.8294	1.07671	74.583	90.7666	-158.283	-11.9363	264.098	32.3381	59.138	-90.8294	1.07671	74.583	90.7666	-158.283	-11.9363
367.462	49.7033	107.342	-84.5226	-4.30549	85.0591	84.6492	-24.025	10.7883	367.462	49.7033	107.342	-84.5226	-4.30549	85.0591	84.6492	-24.025	10.7883	367.462	49.7033	107.342	-84.5226	-4.30549	85.0591	84.6492	-24.025	10.7883
437.006	23.6262	121.909	-85.4618	-5.50696	71.2869	36.1639	-15.1479	-8.40134	437.006	23.6262	121.909	-85.4618	-5.50696	71.2869	36.1639	-15.1479	-8.40134	437.006	23.6262	121.909	-85.4618	-5.50696	71.2869	36.1639	-15.1479	-8.40134
461.301	24.2338	96.5463	-83.1688	1.65903	52.8865	-31.2287	-18.7341	-94.4475	461.301	24.2338	96.5463	-83.1688	1.65903	52.8865	-31.2287	-18.7341	-94.4475	461.301	24.2338	96.5463	-83.1688	1.65903	52.8865	-31.2287	-18.7341	-94.4475
456.158	6.99454	37.9627	-86.3175	0.578723	28.896	-94.7005	-6.28874	-138	456.158	6.99454	37.9627	-86.3175	0.578723	28.896	-94.7005	-6.28874	-138	456.158	6.99454	37.9627	-86.3175	0.578723	28.896	-94.7005	-6.28874	-138
432.441	20.1696	4.4635	-83.8913	-11.7695	20.8823	-139.211	52.4071	-90.1666	432.441	20.1696	4.4635	-83.8913	-11.7695	20.8823	-139.211	52.4071	-90.1666	432.441	20.1696	4.4635	-83.8913	-11.7695	20.8823	-139.211	52.4071	-90.1666
346.778	38.2362	-45.2969	-124.978	-8.89581	-5.85859	-157.301	63.3351	-65.5656	346.778	38.2362	-45.2969	-124.978	-8.89581	-5.85859	-157.301	63.3351	-65.5656	346.778	38.2362	-45.2969	-124.978	-8.89581	-5.85859	-157.301	63.3351	-65.5656
307.459	47.2986	-95.3815	-132.24	-9.85257	-6.05803	-145.824	95.9037	-46.8995	307.459	47.2986	-95.3815	-132.24	-9.85257	-6.05803	-145.824	95.9037	-46.8995	307.459	47.2986	-95.3815	-132.24	-9.85257	-6.05803	-145.824	95.9037	-46.8995
312.071	25.386	-123.584	-96.8099	-14.5579	13.1706	-108.328	-7.21129	1.46947	312.071	25.386	-123.584	-96.8099	-14.5579	13.1706	-108.328	-7.21129	1.46947	312.071	25.386	-123.584	-96.8099	-14.5579	13.1706	-108.328	-7.21129	1.46947
305.563	29.3019	-168.882	-73.7564	-18.3549	12.3027	-56.9982	-177.178	56.4046	305.563	29.3019	-168.882	-73.7564	-18.3549	12.3027	-56.9982	-177.178	56.4046	305.563	29.3019	-168.882	-73.7564	-18.3549	12.3027	-56.9982	-177.178	56.4046
327.87	21.7269	-146.814	-38.6888	-25.8702	22.2085	-9.9032	-17.3388	25.8699	327.87	21.7269	-146.814	-38.6888	-25.8702	22.2085	-9.9032	-17.3388	25.8699	327.87	21.7269	-146.814	-38.6888	-25.8702	22.2085	-9.9032	-17.3388	25.8699
360.48	12.7371	-97.3671	-6.33585	-24.5771	-6.85216	18.8402	152.589	-20.1434	360.48	12.7371	-97.3671	-6.33585	-24.5771	-6.85216	18.8402	152.589	-20.1434	360.48	12.7371	-97.3671	-6.33585	-24.5771	-6.85216	18.8402	152.589	-20.1434
367.041	2.63825	-96.6747	7.89932	-13.6669	-10.6636	25.7734	104.184	-48.7709	367.041	2.63825	-96.6747	7.89932	-13.6669	-10.6636	25.7734	104.184	-48.7709	367.041	2.63825	-96.6747	7.89932	-13.6669	-10.6636	25.7734	104.184	-48.7709
306.067	7.41058	-124.038	-28.3691	-23.3495	-2.25778	16.8573	121.559	-79.083	306.067	7.41058	-124.038	-28.3691	-23.3495	-2.25778	16.8573	121.559	-79.083	306.067	7.41058	-124.038	-28.3691	-23.3495	-2.25778	16.8573	121.559	-79.083
221.223	-12.3312	-103.267	-17.8754	-19.7655	1.57223	-0.303885	-120.655	-194.431	221.223	-12.3312	-103.267	-17.8754	-19.7655	1.57223	-0.303885	-120.655	-194.431	221.223	-12.3312	-103.267	-17.8754	-19.7655	1.57223	-0.303885	-120.655	-194.431
137.641	-12.5045	-61.5401	-9.35894	-14.9153	-4.49339	-22.773	-189.418	-234.294	137.641	-12.5045	-61.5401	-9.35894	-14.9153	-4.49339	-22.773	-189.418	-234.294	137.641	-12.5045	-61.5401	-9.35894	-14.9153	-4.49339	-22.773	-189.418	-234.294
35.5807	1.83465	-76.0802	-36.9732	-11.2238	2.64311	-52.6481	3.38259	-311.544	35.5807	1.83465	-76.0802	-36.9732	-11.2238	2.64311	-52.6481	3.38259	-311.544	35.5807	1.83465	-76.0802	-36.9732	-11.2238	2.64311	-52.6481	3.38259	-311.544
-57.9107	-0.185452	-39.6749	-36.7984	-1.62774	24.3127	-92.0404	23.8151	-246.513	-57.9107	-0.185452	-39.6749	-36.7984	-1.62774	24.3127	-92.0404	23.8151	-246.513	-57.9107	-0.185452	-39.6749	-36.7984	-1.62774	24.3127	-92.0404	23.8151	-246.513
-116.538	-6.27616	-114.734	3.90525	12.7203	22.3379	-137.013	-65.3641	-191.821	-116.538	-6.27616	-114.734	3.90525	12.7203	22.3379	-137.013	-65.3641	-191.821	-116.538	-6.27616	-114.734	3.90525	12.7203	22.3379	-137.013	-65.3641	-191.821
-197.781	10.1401	-140.087	60.0711	14.5871	30.1627	-177.503	93.8461	-156.891	-197.781	10.1401	-140.087	60.0711	14.5871	30.1627	-177.503	93.8461	-156.891	-197.781	10.1401	-140.087	60.0711	14.5871	30.1627	-177.503	93.8461	-156.891
-316.753	-0.367968	-71.6878	79.1391	11.9945	56.334	-201.016	13.8031	-71.5711	-316.753	-0.367968	-71.6878	79.1391	11.9945	56.334	-201.016	13.8031	-71.5711	-316.753	-0.367968	-71.6878	79.1391	11.9945	56.334	-201.016	13.8031	-71.5711
-479.103	1.62695	-54.3455	112.945	2.80001	49.9002	-199.397	114.697	22.4196	-479.103	1.62695	-54.3455	112.945	2.80001	49.9002	-199.397	114.697	22.4196	-479.103	1.62695	-54.3455	112.945	2.80001	49.9002	-199.397	114.697	22.4196
-611.209	-11.6671	-33.6128	109.311	9.70736	36.8666	-170.134	60.3018	70.4192	-611.209	-11.6671	-33.6128	109.311	9.70736	36.8666	-170.134	60.3018	70.4192	-611.209	-11.6671	-33.6128	109.311	9.70736	36.8666	-170.134	60.3018	70.4192
-745.261	-4.48981	-72.207	155.135	16.7348	32.9365	-115.65	-38.6505	77.393	-745.261	-4.48981	-72.207	155.135	16.7348	32.9365	-115.65	-38.6505	77.393	-745.261	-4.48981	-72.207	155.135	16.7348	32.9365	-115.65	-38.6505	77.393
-747.045	-23.2391	-0.0760034	109.114	11.1445	28.3179	-44.1102	-0.719303	46.7406	-747.045	-23.2391	-0.0760034	109.114	11.1445	28.3179	-44.1102	-0.719303	46.7406	-747.045	-23.2391	-0.0760034	109.114	11.1445	28.3179	-44.1102	-0.719303	46.7406
-592.645	-18.4135	94.8764	11.3685	11.831	27.1902	31.5255	-285.919	20.7649	-592.645	-18.4135	94.8764	11.3685	11.831	27.1902	31.5255	-285.919	20.7649	-592.645	-18.4135	94.8764	11.3685	11.831	27.1902	31.5255	-285.919	20.7649
-386.717	-12.0455	88.9089	0.999004	4.35596	18.7845	97.1759	-216.413	58.6671	-386.717	-12.0455	88.9089	0.999004	4.35596	18.7845	97.1759	-216.413	58.6671	-386.717	-12.0455	88.9089	0.999004	4.35596	18.7845	97.1759	-216.413	58.6671
-252.013	-6.45188	-71.4439	13.4482	-0.858579	33.4324	142.522	-253.745	-9.22811	-252.013	-6.45188	-71.4439	13.4482	-0.858579	33.4324	142.522	-253.745	-9.22811	-252.013	-6.45188	-71.4439	13.4482	-0.858579	33.4324	142.522	-253.745	-9.22811
-140.371	-7.95635	-142.872	26.5693	-14.7731	39.9589	165.76	-83.8805	-26.3516	-140.371	-7.95635	-142.872	26.5693	-14.7731	39.9589	165.76	-83.8805	-26.3516	-140.371	-7.95635	-142.872	26.5693	-14.7731	39.9589	165.76	-83.8805	-26.3516
-82.0754	-16.4086	-219.882	29.3821	2.91144	25.1339	171.285	59.3106	26.9783	-82.0754	-16.4086	-219.882	29.3821	2.91144	25.1339	171.285	59.3106	26.9783	-82.0754	-16.4086	-219.882	29.3821	2.91144	25.1339	171.285	59.3106	26.9783
13.4991	-14.849	-179.277	11.4026	23.8935	12.4361	165.293	-183.816	75.1779	13.4991	-14.849	-179.277	11.4026	23.8935	12.4361	165.293	-183.816	75.1779	13.4991	-14.849	-179.277	11.4026	23.8935	12.4361	165.293	-183.816	75.1779
12.6613	-22.511	-189.059	42.4047	41.1193	6.33752	154.007	-269.969	42.0624	12.6613	-22.511	-189.059	42.4047	41.1193	6.33752	154.007	-269.969	42.0624	12.6613	-22.511	-189.059	42.4047	41.1193	6.33752	154.007	-269.969	42.0624
10.299	-34.7248	-206.659	40.3225	57.676	-20.9307	144.033	-186.803	-31.4644	10.299	-34.7248	-206.659	40.3225	57.676	-20.9307	144.033	-186.803	-31.4644	10.299	-34.7248	-206.659	40.3225	57.676	-20.9307	144.033	-186.803	-31.4644
-29.1338	-24.3655	-199.959	59.739	49.1126	-28.7621	139.464	30.363	-26.2098	-29.1338	-24.3655	-199.959	59.739	49.1126	-28.7621	139.464	30.363	-26.2098	-29.1338	-24.3655	-199.959	59.739	49.1126	-28.7621	139.464	30.363	-26.2098
-102.319	-28.6734	-160.783	15.4086	25.1103	-17.1169	138.028	253.397	108.17	-102.319	-28.6734	-160.783	15.4086	25.1103	-17.1169	138.028	253.397	108.17	-102.319	-28.6734	-160.783	15.4086	25.1103	-17.1169	138.028	253.397	108.17
-205.033	-16.9099	-94.6956	38.4612	-18.009	-13.9247	133.335	235.203	204.278	-205.033	-16.9099	-94.6956	38.4612	-18.009	-13.9247	133.335	235.203	204.278	-205.033	-16.9099	-94.6956	38.4612	-18.009	-13.9247	133.335	235.203	204.278
-313.101	-25.2747	-46.9689	10.4917	-33.7496	32.6013	122.563	155.642	166.298	-313.101	-25.2747	-46.9689	10.4917	-33.7496	32.6013	122.563	155.642	166.298	-313.101	-25.2747	-46.9689	10.4917	-33.7496	32.6013	122.563	155.642	166.298
-411.974	-29.7034	-30.3145	-36.7706	-13.4582	29.3751	110.121	83.5233	166.639	-411.974	-29.7034	-30.3145	-36.7706	-13.4582	29.3751	110.121	83.5233	166.639	-411.974	-29.7034	-30.3145	-36.7706	-13.4582	29.3751	110.121	83.5233	166.639
-469.146	-19.5724	-4.10072	-14.4238	14.2491	22.5616	105.171	163.441	166.201	-469.146	-19.5724	-4.10072	-14.4238	14.2491	22.5616	105.171	163.441	166.201	-469.146	-19.5724	-4.10072	-14.4238	14.2491	22.5616	105.171	163.441	166.201
-472.796	-13.1621	10.1872	-4.11753	56.135	4.64924	114.462	191.201	175.608	-472.796	-13.1621	10.1872	-4.11753	56.135	4.64924	114.462	191.201	175.608	-472.796	-13.1621	10.1872	-4.11753	56.135	4.64924	114.462	191.201	175.608
-504.36	-12.1083	81.1483	-10.0622	57.0686	-26.7756	132.071	238.859	146.173	-504.36	-12.1083	81.1483	-10.0622	57.0686	-26.7756	132.071	238.859	146.173	-504.36	-12.1083	81.1483	-10.0622	57.0686	-26.7756	132.071	238.859	146.173
-494.777	-9.20615	106.728	4.37405	-34.9419	-28.8284	141.752	264.164	15.3716	-494.777	-9.20615	106.728	4.37405	-34.9419	-28.8284	141.752	264.164	15.3716	-494.777	-9.20615	106.728	4.37405	-34.9419	-28.8284	141.752	264.164	15.3716
-482.603	-18.4812	214.363	34.7064	-109.458	-38.371	132.555	255.459	-72.8278	-482.603	-18.4812	214.363	34.7064	-109.458	-38.371	132.555	255.459	-72.8278	-482.603	-18.4812	214.363	34.7064	-109.458	-38.371	132.555	255.459	-72.8278
-570.23	-21.6016	191.52	-35.4024	-159.465	-71.0856	102.461	231.718	-118.009	-570.23	-21.6016	191.52	-35.4024	-159.465	-71.0856	102.461	231.718	-118.009	-570.23	-21.6016	191.52	-35.4024	-159.465	-71.0856	102.461	231.718	-118.009
-326.148	-31.4307	119.418	-132.67	-138.412	-79.894	52.5065	186.473	-90.385	-326.148	-31.4307	119.418	-132.67	-138.412	-79.894	52.5065	186.473	-90.385	-326.148	-31.4307	119.418	-132.67	-138.412	-79.894	52.5065	186.473	-90.385
-63.3071	-38.6475	131.257	-114.497	-83.3388	-67.2972	-8.50332	94.1323	-35.4894	-63.3071	-38.6475	131.257	-114.497	-83.3388	-67.2972	-8.50332	94.1323	-35.4894	-63.3071	-38.6475	131.257	-114.497	-83.3388	-67.2972	-8.50332	94.1323	-35.4894
90.1523	-32.349	166.117	-73.4554	-8.04796	-32.2337	-65.6465	-31.1887	74.2313	90.1523	-32.349	166.117	-73.4554	-8.04796	-32.2337	-65.6465	-31.1887	74.2313	90.1523	-32.349	166.117	-73.4554	-8.04796	-32.2337	-65.6465	-31.1887	74.2313
88.0672	-11.6069	226.214	-33.4088	55.9042	0.230488	-108.574	-126.255	172.657	88.0672	-11.6069	226.214	-33.4088	55.9042	0.230488	-108.574	-126.255	172.657	88.0672	-11.6069	226.214	-33.4088	55.9042	0.230488	-108.574	-126.255	172.657
44.8822	-11.316	212.073	0.378016	59.2636	-7.62546	-136.173	-264.626	176.991	44.8822	-11.316	212.073	0.378016	59.2636	-7.62546	-136.173	-264.626	176.991	44.8822	-11.316	212.073	0.378016	59.2636	-7.62546	-136.173	-264.626	176.991
-60.0149	-13.3623	179.179	-25.2252	95.1162	-23.6051	-151.212	-197.354	132.802	-60.0149	-13.3623	179.179	-25.2252	95.1162	-23.6051	-151.212	-197.354	132.802	-60.0149	-13.3623	179.179	-25.2252	95.1162	-23.6051	-151.212	-197.354	132.802
-144.763	-3.55996	186.124	-26.2344	136.735	-27.168	-152.951	-223.988	-16.6502	-144.763	-3.55996	186.124	-26.2344	136.735	-27.168	-152.951	-223.988	-16.6502	-144.763	-3.55996	186.124	-26.2344	136.735	-27.168	-152.951	-223.988	-16.6502
-199.466	0.899357	162.185	-8.89362	155.861	-17.459	-137.073	-431.053	-44.1158	-199.466	0.899357	162.185	-8.89362	155.861	-17.459	-137.073	-431.053	-44.1158	-199.466	0.899357	162.185	-8.89362	155.861	-17.459	-137.073	-431.053	-44.1158
-217.073	-1.97797	159.846	38.9587	165.624	-11.7734	-102.458	13.7068	-81.3639	-217.073	-1.97797	159.846	38.9587	165.624	-11.7734	-102.458	13.7068	-81.3639	-217.073	-1.97797	159.846	38.9587	165.624	-11.7734	-102.458	13.7068	-81.3639
-215.07	-6.11288	149.752	26.7828	130.426	-24.3621	-54.6448	-40.6942	-64.0087	-215.07	-6.11288	149.752	26.7828	130.426	-24.3621	-54.6448	-40.6942	-64.0087	-215.07	-6.11288	149.752	26.7828	130.426	-24.3621	-54.6448	-40.6942	-64.0087
-161.552	-1.27221	95.8759	29.9533	155.501	-40.9852	-2.34602	79.9714	-81.3931	-161.552	-1.27221	95.8759	29.9533	155.501	-40.9852	-2.34602	79.9714	-81.3931	-161.552	-1.27221	95.8759	29.9533	155.501	-40.9852	-2.34602	79.9714	-81.3931
-100.227	9.02706	36.4417	62.6896	140.304	-50.1148	46.1694	744.808	-175.559	-100.227	9.02706	36.4417	62.6896	140.304	-50.1148	46.1694	744.808	-175.559	-100.227	9.02706	36.4417	62.6896	140.304	-50.1148	46.1694	744.808	-175.559
-2.40565	8.49587	-18.8088	144.332	-13.4698	-45.9345	80.1582	-8.96606	67.5615	-2.40565	8.49587	-18.8088	144.332	-13.4698	-45.9345	80.1582	-8.96606	67.5615	-2.40565	8.49587	-18.8088	144.332	-13.4698	-45.9345	80.1582	-8.96606	67.5615
115.581	11.7307	-74.8964	99.0939	-44.9055	-47.0448	82.432	-277.128	138.324	115.581	11.7307	-74.8964	99.0939	-44.9055	-47.0448	82.432	-277.128	138.324	115.581	11.7307	-74.8964	99.0939	-44.9055	-47.0448	82.432	-277.128	138.324
170.944	36.4143	-137.258	65.172	-60.082	-20.8374	40.8593	-498.908	1.42009	170.944	36.4143	-137.258	65.172	-60.082	-20.8374	40.8593	-498.908	1.42009	170.944	36.4143	-137.258	65.172	-60.082	-20.8374	40.8593	-498.908	1.42009
240.196	53.8452	-183.582	-50.2062	-73.1327	-3.93426	-37.0338	-654.364	-53.9446	240.196	53.8452	-183.582	-50.2062	-73.1327	-3.93426	-37.0338	-654.364	-53.9446	240.196	53.8452	-183.582	-50.2062	-73.1327	-3.93426	-37.0338	-654.364	-53.9446
305.097	64.6588	-168.216	-113.306	-45.2962	-0.662241	-130.198	-293.03	-70.8185	305.097	64.6588	-168.216	-113.306	-45.2962	-0.662241	-130.198	-293.03	-70.8185	305.097	64.6588	-168.216	-113.306	-45.2962	-0.662241	-130.198	-293.03	-70.8185
326.644	74.882	-159.908	-68.555	-32.5413	5.75067	-216.82	-175.183	-121.104	326.644	74.882	-159.908	-68.555	-32.5413	5.75067	-216.82	-175.183	-121.104	326.644	74.882	-159.908	-68.555	-32.5413	5.75067	-216.82	-175.183	-121.104
338.58	71.7083	-138.419	-114.216	1.69741	-2.60558	-277.724	-128.238	-187.621	338.58	71.7083	-138.419	-114.216	1.69741	-2.60558	-277.724	-128.238	-187.621	338.58	71.7083	-138.419	-114.216	1.69741	-2.60558	-277.724	-128.238	-187.621
333.94	61.7405	-184.107	-142.534	6.08428	-12.9258	-297.981	167.231	-6.20755	333.94	61.7405	-184.107	-142.534	6.08428	-12.9258	-297.981	167.231	-6.20755	333.94	61.7405	-184.107	-142.534	6.08428	-12.9258	-297.981	167.231	-6.20755
320.713	59.6265	-161.67	-249.757	-84.8787	-1.33936	-274.256	113.669	82.493	320.713	59.6265	-161.67	-249.757	-84.8787	-1.33936	-274.256	113.669	82.493	320.713	59.6265	-161.67	-249.757	-84.8787	-1.33936	-274.256	113.669	82.493
280.408	45.389	-168.877	-148.798	-124.68	-31.7099	-220.552	114.305	-40.0714	280.408	45.389	-168.877	-148.798	-124.68	-31.7099	-220.552	114.305	-40.0714	280.408	45.389	-168.877	-148.798	-124.68	-31.7099	-220.552	114.305	-40.0714
255.325	30.5523	-241.566	-2.10102	-118.314	-38.9615	-161.925	120.359	152.677	255.325	30.5523	-241.566	-2.10102	-118.314	-38.9615	-161.925	120.359	152.677	255.325	30.5523	-241.566	-2.10102	-118.314	-38.9615	-161.925	120.359	152.677
247.612	22.5129	-260.014	67.1473	-67.3416	-45.0509	-121.264	187.995	325.954	247.612	22.5129	-260.014	67.1473	-67.3416	-45.0509	-121.264	187.995	325.954	247.612	22.5129	-260.014	67.1473	-67.3416	-45.0509	-121.264	187.995	325.954
252.676	11.6187	-264.055	108.833	-34.9316	-50.0572	-109.197	262.076	307.208	252.676	11.6187	-264.055	108.833	-34.9316	-50.0572	-109.197	262.076	307.208	252.676	11.6187	-264.055	108.833	-34.9316	-50.0572	-109.197	262.076	307.208
241.551	10.126	-223.029	125.638	-60.7664	-36.7988	-123.855	320.462	145.975	241.551	10.126	-223.029	125.638	-60.7664	-36.7988	-123.855	320.462	145.975	241.551	10.126	-223.029	125.638	-60.7664	-36.7988	-123.855	320.462	145.975
266.044	23.3451	-192.294	138.108	-10.6248	-36.0185	-155.658	339.876	-15.8347	266.044	23.3451	-192.294	138.108	-10.6248	-36.0185	-155.658	339.876	-15.8347	266.044	23.3451	-192.294	138.108	-10.6248	-36.0185	-155.658	339.876	-15.8347
269.007	17.8931	-143.09	204.758	41.4524	-19.1598	-194.372	318.828	-93.1984	269.007	17.8931	-143.09	204.758	41.4524	-19.1598	-194.372	318.828	-93.1984	269.007	17.8931	-143.09	204.758	41.4524	-19.1598	-194.372	318.828	-93.1984
251.824	-7.11442	-101.608	264.336	20.5522	-26.6363	-232.722	272.087	-100.938	251.824	-7.11442	-101.608	264.336	20.5522	-26.6363	-232.722	272.087	-100.938	251.824	-7.11442	-101.608	264.336	20.5522	-26.6363	-232.722	272.087	-100.938
210.591	-4.50359	-54.9851	276.838	-100.828	-30.2195	-265.337	188.197	-189.21	210.591	-4.50359	-54.9851	276.838	-100.828	-30.2195	-265.337	188.197	-189.21	210.591	-4.50359	-54.9851	276.838	-100.828	-30.2195	-265.337	188.197	-189.21
174.373	0.00305576	-12.3993	229.456	-91.9271	-29.2298	-290.725	86.2745	-281.988	174.373	0.00305576	-12.3993	229.456	-91.9271	-29.2298	-290.725	86.2745	-281.988	174.373	0.00305576	-12.3993	229.456	-91.9271	-29.2298	-290.725	86.2745	-281.988
120.14	-16.3748	-8.19232	182.302	-83.7089	12.7675	-309.301	25.417	-312.187	120.14	-16.3748	-8.19232	182.302	-83.7089	12.7675	-309.301	25.417	-312.187	120.14	-16.3748	-8.19232	182.302	-83.7089	12.7675	-309.301	25.417	-312.187
57.0992	-75.3207	15.8888	133.262	-61.9428	24.8223	-317.949	-47.7636	-267.438	57.0992	-75.3207	15.8888	133.262	-61.9428	24.8223	-317.949	-47.7636	-267.438	57.0992	-75.3207	15.8888	133.262	-61.9428	24.8223	-317.949	-47.7636	-267.438
56.5989	-98.2522	89.3362	59.4512	-49.4485	28.8402	-308.792	-102.96	-212.127	56.5989	-98.2522	89.3362	59.4512	-49.4485	28.8402	-308.792	-102.96	-212.127	56.5989	-98.2522	89.3362	59.4512	-49.4485	28.8402	-308.792	-102.96	-212.127
83.6645	-37.1265	14.7574	23.3595	-34.783	36.6373	-274.172	-122.17	-188.572	83.6645	-37.1265	14.7574	23.3595	-34.783	36.6373	-274.172	-122.17	-188.572	83.6645	-37.1265	14.7574	23.3595	-34.783	36.6373	-274.172	-122.17	-188.572
201.723	-54.9242	26.5777	-14.4594	-29.6445	40.8462	-217.921	-102.022	-81.0431	201.723	-54.9242	26.5777	-14.4594	-29.6445	40.8462	-217.921	-102.022	-81.0431	201.723	-54.9242	26.5777	-14.4594	-29.6445	40.8462	-217.921	-102.022	-81.0431
230.768	-101.03	5.04215	-79.7214	-18.4844	23.1422	-157	-85.1254	126.256	230.768	-101.03	5.04215	-79.7214	-18.4844	23.1422	-157	-85.1254	126.256	230.768	-101.03	5.04215	-79.7214	-18.4844	23.1422	-157	-85.1254	126.256
199.96	-127.113	9.5105	-109.343	5.22331	30.084	-107.517	-132.101	190.636	199.96	-127.113	9.5105	-109.343	5.22331	30.084	-107.517	-132.101	190.636	199.96	-127.113	9.5105	-109.343	5.22331	30.084	-107.517	-132.101	190.636
248.212	-95.5699	13.5086	-135.231	-11.3011	36.5716	-74.4712	-189.612	170.135	248.212	-95.5699	13.5086	-135.231	-11.3011	36.5716	-74.4712	-189.612	170.135	248.212	-95.5699	13.5086	-135.231	-11.3011	36.5716	-74.4712	-189.612	170.135
375.516	-93.2789	24.3696	-190.629	-55.9911	39.0612	-54.8578	-182.433	149.75	375.516	-93.2789	24.3696	-190.629	-55.9911	39.0612	-54.8578	-182.433	149.75	375.516	-93.2789	24.3696	-190.629	-55.9911	39.0612	-54.8578	-182.433	149.75
442.035	-90.4497	23.4681	-286.508	-50.7192	41.8436	-43.1537	-208.128	108.919	442.035	-90.4497	23.4681	-286.508	-50.7192	41.8436	-43.1537	-208.128	108.919	442.035	-90.4497	23.4681	-286.508	-50.7192	41.8436	-43.1537	-208.128	108.919
427.426	-129.268	80.8848	-349.322	5.99453	6.45526	-33.4198	-34.4577	118.145	427.426	-129.268	80.8848	-349.322	5.99453	6.45526	-33.4198	-34.4577	118.145	427.426	-129.268	80.8848	-349.322	5.99453	6.45526	-33.4198	-34.4577	118.145
401.276	-125.457	-75.5411	-302.864	82.481	4.05947	-21.0811	-32.3055	125.032	401.276	-125.457	-75.5411	-302.864	82.481	4.05947	-21.0811	-32.3055	125.032	401.276	-125.457	-75.5411	-302.864	82.481	4.05947	-21.0811	-32.3055	125.032
244.505	-104.234	-72.6278	-282.614	92.9803	3.19155	-5.23367	-73.3032	131.738	244.505	-104.234	-72.6278	-282.614	92.9803	3.19155	-5.23367	-73.3032	131.738	244.505	-104.234	-72.6278	-282.614	92.9803	3.19155	-5.23367	-73.3032	131.738
79.831	-37.7417	-68.888	-236.95	107.181	-2.73371	10.3371	-34.1485	75.5283	79.831	-37.7417	-68.888	-236.95	107.181	-2.73371	10.3371	-34.1485	75.5283	79.831	-37.7417	-68.888	-236.95	107.181	-2.73371	10.3371	-34.1485	75.5283
85.6931	47.6505	-22.0036	-163.601	172.861	14.5934	19.0574	10.1124	2.94909	85.6931	47.6505	-22.0036	-163.601	172.861	14.5934	19.0574	10.1124	2.94909	85.6931	47.6505	-22.0036	-163.601	172.861	14.5934	19.0574	10.1124	2.94909
152.934	106	-123.321	-72.9076	170.63	21.3245	17.5063	66.951	19.0991	152.934	106	-123.321	-72.9076	170.63	21.3245	17.5063	66.951	19.0991	152.934	106	-123.321	-72.9076	170.63	21.3245	17.5063	66.951	19.0991
246.527	149.115	-152.177	-19.1872	171.537	33.8363	9.59406	52.3821	2.01629	246.527	149.115	-152.177	-19.1872	171.537	33.8363	9.59406	52.3821	2.01629	246.527	149.115	-152.177	-19.1872	171.537	33.8363	9.59406	52.3821	2.01629
231.15	155.275	-133.918	41.772	-10.685	22.7635	1.52701	12.6683	7.4976	231.15	155.275	-133.918	41.772	-10.685	22.7635	1.52701	12.6683	7.4976	231.15	155.275	-133.918	41.772	-10.685	22.7635	1.52701	12.6683	7.4976
143.381	104.353	-59.3331	78.8015	-43.314	2.70801	-3.10508	11.8727	-12.6649	143.381	104.353	-59.3331	78.8015	-43.314	2.70801	-3.10508	11.8727	-12.6649	143.381	104.353	-59.3331	78.8015	-43.314	2.70801	-3.10508	11.8727	-12.6649
81.4553	66.1179	-28.8103	122.409	-12.8089	7.65143	-2.57228	-0.364508	-72.5344	81.4553	66.1179	-28.8103	122.409	-12.8089	7.65143	-2.57228	-0.364508	-72.5344	81.4553	66.1179	-28.8103	122.409	-12.8089	7.65143	-2.57228	-0.364508	-72.5344
35.4959	40.1746	59.8038	185.982	13.2228	23.5087	3.89478	1.26347	-73.6491	35.4959	40.1746	59.8038	185.982	13.2228	23.5087	3.89478	1.26347	-73.6491	35.4959	40.1746	59.8038	185.982	13.2228	23.5087	3.89478	1.26347	-73.6491
40.393	30.4015	52.7863	187.226	27.9012	32.267	13.5625	13.5898	47.3853	40.393	30.4015	52.7863	187.226	27.9012	32.267	13.5625	13.5898	47.3853	40.393	30.4015	52.7863	187.226	27.9012	32.267	13.5625	13.5898	47.3853
128.772	102.497	83.7106	181.268	5.79337	29.8069	20.7354	10.5218	91.3619	128.772	102.497	83.7106	181.268	5.79337	29.8069	20.7354	10.5218	91.3619	128.772	102.497	83.7106	181.268	5.79337	29.8069	20.7354	10.5218	91.3619
83.0965	96.9355	170.491	186.292	9.70061	36.329	16.6467	-44.377	125.557	83.0965	96.9355	170.491	186.292	9.70061	36.329	16.6467	-44.377	125.557	83.0965	96.9355	170.491	186.292	9.70061	36.329	16.6467	-44.377	125.557
16.4957	74.7556	155.132	203.118	86.7876	44.4743	-6.4079	-55.8635	65.9894	16.4957	74.7556	155.132	203.118	86.7876	44.4743	-6.4079	-55.8635	65.9894	16.4957	74.7556	155.132	203.118	86.7876	44.4743	-6.4079	-55.8635	65.9894
-67.5296	160.602	225.408	181.034	82.7979	20.0631	-45.6229	-67.3427	32.6669	-67.5296	160.602	225.408	181.034	82.7979	20.0631	-45.6229	-67.3427	32.6669	-67.5296	160.602	225.408	181.034	82.7979	20.0631	-45.6229	-67.3427	32.6669
-63.4391	137.137	184.213	128.254	-96.8563	4.61623	-87.9068	-47.6336	-7.71585	-63.4391	137.137	184.213	128.254	-96.8563	4.61623	-87.9068	-47.6336	-7.71585	-63.4391	137.137	184.213	128.254	-96.8563	4.61623	-87.9068	-47.6336	-7.71585
-9.48596	130.717	57.2754	104.813	-199.297	-13.4193	-118.327	-93.7708	0.517775	-9.48596	130.717	57.2754	104.813	-199.297	-13.4193	-118.327	-93.7708	0.517775	-9.48596	130.717	57.2754	104.813	-199.297	-13.4193	-118.327	-93.7708	0.517775
106.06	45.3311	-51.0861	130.4	-178.614	-9.61903	-127.786	-130.707	13.6312	106.06	45.3311	-51.0861	130.4	-178.614	-9.61903	-127.786	-130.707	13.6312	106.06	45.3311	-51.0861	130.4	-178.614	-9.61903	-127.786	-130.707	13.6312
187.8	-85.26	-70.348	158.568	-132.769	-23.7003	-111.382	-161.112	-21.3119	187.8	-85.26	-70.348	158.568	-132.769	-23.7003	-111.382	-161.112	-21.3119	187.8	-85.26	-70.348	158.568	-132.769	-23.7003	-111.382	-161.112	-21.3119
161.207	-115.902	-79.7202	121.799	-64.3497	-11.4899	-65.9949	-132.158	5.10562	161.207	-115.902	-79.7202	121.799	-64.3497	-11.4899	-65.9949	-132.158	5.10562	161.207	-115.902	-79.7202	121.799	-64.3497	-11.4899	-65.9949	-132.158	5.10562
50.816	-121.686	-55.6921	124.63	3.08948	7.06403	3.99815	-154.766	-20.2793	50.816	-121.686	-55.6921	124.63	3.08948	7.06403	3.99815	-154.766	-20.2793	50.816	-121.686	-55.6921	124.63	3.08948	7.06403	3.99815	-154.766	-20.2793
15.5258	-130.914	-9.68152	72.5118	40.2758	15.8912	77.8478	-80.252	0.254083	15.5258	-130.914	-9.68152	72.5118	40.2758	15.8912	77.8478	-80.252	0.254083	15.5258	-130.914	-9.68152	72.5118	40.2758	15.8912	77.8478	-80.252	0.254083
-32.5247	-73.9267	38.5143	-39.4013	78.7884	30.7028	127.798	8.38394	38.9975	-32.5247	-73.9267	38.5143	-39.4013	78.7884	30.7028	127.798	8.38394	38.9975	-32.5247	-73.9267	38.5143	-39.4013	78.7884	30.7028	127.798	8.38394	38.9975
-72.7707	-23.6968	44.2205	2.80094	61.9377	20.4476	141.239	9.89563	23.5519	-72.7707	-23.6968	44.2205	2.80094	61.9377	20.4476	141.239	9.89563	23.5519	-72.7707	-23.6968	44.2205	2.80094	61.9377	20.4476	141.239	9.89563	23.5519
-131.446	-17.1709	39.2215	-38.063	97.8558	18.96	126.883	6.54026	2.75719	-131.446	-17.1709	39.2215	-38.063	97.8558	18.96	126.883	6.54026	2.75719	-131.446	-17.1709	39.2215	-38.063	97.8558	18.96	126.883	6.54026	2.75719
-152.236	-17.6095	54.244	-148.375	88.0106	20.5324	101.051	15.0508	-24.0277	-152.236	-17.6095	54.244	-148.375	88.0106	20.5324	101.051	15.0508	-24.0277	-152.236	-17.6095	54.244	-148.375	88.0106	20.5324	101.051	15.0508	-24.0277
-235.894	40.0863	118.86	-265.218	64.1229	23.3017	75.9848	19.4829	-23.0891	-235.894	40.0863	118.86	-265.218	64.1229	23.3017	75.9848	19.4829	-23.0891	-235.894	40.0863	118.86	-265.218	64.1229	23.3017	75.9848	19.4829	-23.0891
-430.757	52.4808	60.4183	-251.952	4.6551	34.1538	57.6837	25.3451	-65.5671	-430.757	52.4808	60.4183	-251.952	4.6551	34.1538	57.6837	25.3451	-65.5671	-430.757	52.4808	60.4183	-251.952	4.6551	34.1538	57.6837	25.3451	-65.5671
-572.084	-28.0482	-34.0925	-203.275	8.73206	29.3114	46.7833	48.2248	-60.2968	-572.084	-28.0482	-34.0925	-203.275	8.73206	29.3114	46.7833	48.2248	-60.2968	-572.084	-28.0482	-34.0925	-203.275	8.73206	29.3114	46.7833	48.2248	-60.2968
-698.675	-69.2164	-73.6481	-201.987	62.335	23.894	41.4674	93.5941	-71.6168	-698.675	-69.2164	-73.6481	-201.987	62.335	23.894	41.4674	93.5941	-71.6168	-698.675	-69.2164	-73.6481	-201.987	62.335	23.894	41.4674	93.5941	-71.6168
-695.612	-92.4704	-102.651	-226.88	-5.91573	20.0264	41.1629	102.767	-35.7115	-695.612	-92.4704	-102.651	-226.88	-5.91573	20.0264	41.1629	102.767	-35.7115	-695.612	-92.4704	-102.651	-226.88	-5.91573	20.0264	41.1629	102.767	-35.7115
-647.267	-79.9341	-99.063	-287.067	-128.093	25.14	47.4302	103.295	-50.0001	-647.267	-79.9341	-99.063	-287.067	-128.093	25.14	47.4302	103.295	-50.0001	-647.267	-79.9341	-99.063	-287.067	-128.093	25.14	47.4302	103.295	-50.0001
-611.426	-99.4379	-120.508	-277.146	-210.48	25.5663	57.9783	121.189	-40.7931	-611.426	-99.4379	-120.508	-277.146	-210.48	25.5663	57.9783	121.189	-40.7931	-611.426	-99.4379	-120.508	-277.146	-210.48	25.5663	57.9783	121.189	-40.7931
-549.912	-113.961	-107.884	-167.885	-150.396	19.1948	66.2337	159.631	-76.6913	-549.912	-113.961	-107.884	-167.885	-150.396	19.1948	66.2337	159.631	-76.6913	-549.912	-113.961	-107.884	-167.885	-150.396	19.1948	66.2337	159.631	-76.6913
-501.621	-72.5429	-101.284	-42.3008	-67.1701	29.9342	66.5752	160.824	-128.251	-501.621	-72.5429	-101.284	-42.3008	-67.1701	29.9342	66.5752	160.824	-128.251	-501.621	-72.5429	-101.284	-42.3008	-67.1701	29.9342	66.5752	160.824	-128.251
-465.566	-44.9616	-93.1455	48.1631	21.229	3.45461	58.202	70.0874	-30.9903	-465.566	-44.9616	-93.1455	48.1631	21.229	3.45461	58.202	70.0874	-30.9903	-465.566	-44.9616	-93.1455	48.1631	21.229	3.45461	58.202	70.0874	-30.9903
-401.697	-86.9453	-94.505	18.2649	82.8282	-25.6997	45.2167	108.124	-74.71	-401.697	-86.9453	-94.505	18.2649	82.8282	-25.6997	45.2167	108.124	-74.71	-401.697	-86.9453	-94.505	18.2649	82.8282	-25.6997	45.2167	108.124	-74.71
-315.511	-150.651	-74.7374	3.10993	114.02	-21.248	31.4819	214.954	-3.03778	-315.511	-150.651	-74.7374	3.10993	114.02	-21.248	31.4819	214.954	-3.03778	-315.511	-150.651	-74.7374	3.10993	114.02	-21.248	31.4819	214.954	-3.03778
-237.11	-99.0227	-62.5588	52.1114	231.789	-11.2817	16.7968	99.2318	-66.7106	-237.11	-99.0227	-62.5588	52.1114	231.789	-11.2817	16.7968	99.2318	-66.7106	-237.11	-99.0227	-62.5588	52.1114	231.789	-11.2817	16.7968	99.2318	-66.7106
-209.432	-80.46	-40.3635	190.978	286.945	-0.198199	-0.0759812	80.8271	-19.7878	-209.432	-80.46	-40.3635	190.978	286.945	-0.198199	-0.0759812	80.8271	-19.7878	-209.432	-80.46	-40.3635	190.978	286.945	-0.198199	-0.0759812	80.8271	-19.7878
-168.869	-94.4052	-32.9368	184.064	255.532	-14.2004	-16.6038	101.303	155.866	-168.869	-94.4052	-32.9368	184.064	255.532	-14.2004	-16.6038	101.303	155.866	-168.869	-94.4052	-32.9368	184.064	255.532	-14.2004	-16.6038	101.303	155.866
-113.7	-72.9745	-36.8504	173.481	193.045	-20.0331	-26.3854	112.824	432.902	-113.7	-72.9745	-36.8504	173.481	193.045	-20.0331	-26.3854	112.824	432.902	-113.7	-72.9745	-36.8504	173.481	193.045	-20.0331	-26.3854	112.824	432.902
-57.1699	-44.9109	-64.2625	215.032	184.85	-12.0088	-25.9999	15.6719	371.087	-57.1699	-44.9109	-64.2625	215.032	184.85	-12.0088	-25.9999	15.6719	371.087	-57.1699	-44.9109	-64.2625	215.032	184.85	-12.0088	-25.9999	15.6719	371.087
-26.9884	-52.5232	-113.663	257.782	159.604	-14.0726	-20.2451	-51.3915	200.221	-26.9884	-52.5232	-113.663	257.782	159.604	-14.0726	-20.2451	-51.3915	200.221	-26.9884	-52.5232	-113.663	257.782	159.604	-14.0726	-20.2451	-51.3915	200.221
-13.4423	-4.2118	-149.816	277.62	128.27	-32.4942	-14.1075	-26.2706	118.789	-13.4423	-4.2118	-149.816	277.62	128.27	-32.4942	-14.1075	-26.2706	118.789	-13.4423	-4.2118	-149.816	277.62	128.27	-32.4942	-14.1075	-26.2706	118.789
31.3497	52.147	-167.512	251.442	76.8197	-9.90775	-8.2086	162.442	204.716	31.3497	52.147	-167.512	251.442	76.8197	-9.90775	-8.2086	162.442	204.716	31.3497	52.147	-167.512	251.442	76.8197	-9.90775	-8.2086	162.442	204.716
70.7923	74.3638	-141.552	221.916	3.87604	9.72702	-8.72697	155.274	218.797	70.7923	74.3638	-141.552	221.916	3.87604	9.72702	-8.72697	155.274	218.797	70.7923	74.3638	-141.552	221.916	3.87604	9.72702	-8.72697	155.274	218.797
97.6237	77.279	-221.449	150.956	-81.0072	23.7223	-24.8181	37.0675	-74.2365	97.6237	77.279	-221.449	150.956	-81.0072	23.7223	-24.8181	37.0675	-74.2365	97.6237	77.279	-221.449	150.956	-81.0072	23.7223	-24.8181	37.0675	-74.2365
103.422	19.6795	-97.9493	112.705	-158.872	12.9015	-59.1653	-87.1427	-288.56	103.422	19.6795	-97.9493	112.705	-158.872	12.9015	-59.1653	-87.1427	-288.56	103.422	19.6795	-97.9493	112.705	-158.872	12.9015	-59.1653	-87.1427	-288.56
84.2843	35.0965	-56.5684	26.0342	-197.432	-11.7729	-108.255	-167.175	-453.227	84.2843	35.0965	-56.5684	26.0342	-197.432	-11.7729	-108.255	-167.175	-453.227	84.2843	35.0965	-56.5684	26.0342	-197.432	-11.7729	-108.255	-167.175	-453.227
70.7132	61.4562	-144.702	-33.9584	-222.426	-36.5426	-160.449	-191.502	-585.227	70.7132	61.4562	-144.702	-33.9584	-222.426	-36.5426	-160.449	-191.502	-585.227	70.7132	61.4562	-144.702	-33.9584	-222.426	-36.5426	-160.449	-191.502	-585.227
99.049	37.5233	-78.8206	-113.642	-241.277	-33.7699	-201.506	-186.137	-576.271	99.049	37.5233	-78.8206	-113.642	-241.277	-33.7699	-201.506	-186.137	-576.271	99.049	37.5233	-78.8206	-113.642	-241.277	-33.7699	-201.506	-186.137	-576.271
124.96	56.9916	-45.138	-140.502	-249.973	-30.775	-225.309	-194.639	-505.214	124.96	56.9916	-45.138	-140.502	-249.973	-30.775	-225.309	-194.639	-505.214	124.96	56.9916	-45.138	-140.502	-249.973	-30.775	-225.309	-194.639	-505.214
148.181	76.8922	-31.906	-161.325	-298.747	-38.3942	-230.568	-135.182	-463.394	148.181	76.8922	-31.906	-161.325	-298.747	-38.3942	-230.568	-135.182	-463.394	148.181	76.8922	-31.906	-161.325	-298.747	-38.3942	-230.568	-135.182	-463.394
165.988	76.849	-45.9105	-169.55	-325.879	-55.6499	-212.65	-66.3981	-359.579	165.988	76.849	-45.9105	-169.55	-325.879	-55.6499	-212.65	-66.3981	-359.579	165.988	76.849	-45.9105	-169.55	-325.879	-55.6499	-212.65	-66.3981	-359.579
197.506	117.241	-120.817	-150.599	-265.075	-53.8248	-167.907	2.6581	-128.816	197.506	117.241	-120.817	-150.599	-265.075	-53.8248	-167.907	2.6581	-128.816	197.506	117.241	-120.817	-150.599	-265.075	-53.8248	-167.907	2.6581	-128.816
175.695	167.864	-163.234	-131.682	-166.556	-64.7912	-101.228	55.4775	127	175.695	167.864	-163.234	-131.682	-166.556	-64.7912	-101.228	55.4775	127	175.695	167.864	-163.234	-131.682	-166.556	-64.7912	-101.228	55.4775	127
123.619	171.74	-161.053	-98.9829	-20.4694	-56.3561	-23.8891	108.963	268.166	123.619	171.74	-161.053	-98.9829	-20.4694	-56.3561	-23.8891	108.963	268.166	123.619	171.74	-161.053	-98.9829	-20.4694	-56.3561	-23.8891	108.963	268.166
102.295	78.2031	-136.396	-90.0361	86.3675	-45.9193	50.9333	175.336	273.691	102.295	78.2031	-136.396	-90.0361	86.3675	-45.9193	50.9333	175.336	273.691	102.295	78.2031	-136.396	-90.0361	86.3675	-45.9193	50.9333	175.336	273.691
90.7451	10.9345	-64.3402	-104.826	103.946	-23.481	110.902	301.512	164.908	90.7451	10.9345	-64.3402	-104.826	103.946	-23.481	110.902	301.512	164.908	90.7451	10.9345	-64.3402	-104.826	103.946	-23.481	110.902	301.512	164.908
68.4738	-32.3343	55.6143	-86.0869	142.744	-9.08266	147.805	288.054	159.452	68.4738	-32.3343	55.6143	-86.0869	142.744	-9.08266	147.805	288.054	159.452	68.4738	-32.3343	55.6143	-86.0869	142.744	-9.08266	147.805	288.054	159.452
61.6635	-39.2841	129.808	-64.1783	230.631	4.03698	161.607	134.742	191.933	61.6635	-39.2841	129.808	-64.1783	230.631	4.03698	161.607	134.742	191.933	61.6635	-39.2841	129.808	-64.1783	230.631	4.03698	161.607	134.742	191.933
57.5694	-15.9829	137.963	-53.0855	358.226	6.81967	159.01	27.5146	189.09	57.5694	-15.9829	137.963	-53.0855	358.226	6.81967	159.01	27.5146	189.09	57.5694	-15.9829	137.963	-53.0855	358.226	6.81967	159.01	27.5146	189.09
62.6805	-25.693	181.724	-52.3648	243.492	23.6184	146.849	25.4917	145.2	62.6805	-25.693	181.724	-52.3648	243.492	23.6184	146.849	25.4917	145.2	62.6805	-25.693	181.724	-52.3648	243.492	23.6184	146.849	25.4917	145.2
97.562	-41.3048	172.31	-32.5885	138.908	42.4313	127.994	-1.78266	159.442	97.562	-41.3048	172.31	-32.5885	138.908	42.4313	127.994	-1.78266	159.442	97.562	-41.3048	172.31	-32.5885	138.908	42.4313	127.994	-1.78266	159.442
134.147	-11.1562	166.043	-37.6606	213.595	52.7676	102.289	-77.3048	163.304	134.147	-11.1562	166.043	-37.6606	213.595	52.7676	102.289	-77.3048	163.304	134.147	-11.1562	166.043	-37.6606	213.595	52.7676	102.289	-77.3048	163.304
85.8949	28.2508	155.549	-47.5436	171.128	45.7815	70.6908	-78.1685	122.887	85.8949	28.2508	155.549	-47.5436	171.128	45.7815	70.6908	-78.1685	122.887	85.8949	28.2508	155.549	-47.5436	171.128	45.7815	70.6908	-78.1685	122.887
92.6877	33.0746	119.053	-54.4186	72.7817	47.6009	35.9789	-98.7897	85.3464	92.6877	33.0746	119.053	-54.4186	72.7817	47.6009	35.9789	-98.7897	85.3464	92.6877	33.0746	119.053	-54.4186	72.7817	47.6009	35.9789	-98.7897	85.3464
89.3011	-27.628	128.689	-54.3448	35.6953	39.9209	0.88942	-124.581	241.115	89.3011	-27.628	128.689	-54.3448	35.6953	39.9209	0.88942	-124.581	241.115	89.3011	-27.628	128.689	-54.3448	35.6953	39.9209	0.88942	-124.581	241.115
72.008	-64.2619	106.318	-31.3723	-13.2413	28.0611	-31.0428	-92.4168	329.253	72.008	-64.2619	106.318	-31.3723	-13.2413	28.0611	-31.0428	-92.4168	329.253	72.008	-64.2619	106.318	-31.3723	-13.2413	28.0611	-31.0428	-92.4168	329.253
203.071	-138.796	93.6493	-20.9601	-87.969	32.2831	-54.7559	-81.5165	436.108	203.071	-138.796	93.6493	-20.9601	-87.969	32.2831	-54.7559	-81.5165	436.108	203.071	-138.796	93.6493	-20.9601	-87.969	32.2831	-54.7559	-81.5165	436.108
321.962	-98.8493	61.7772	-12.381	-157.435	22.259	-65.1592	-85.8202	336.251	321.962	-98.8493	61.7772	-12.381	-157.435	22.259	-65.1592	-85.8202	336.251	321.962	-98.8493	61.7772	-12.381	-157.435	22.259	-65.1592	-85.8202	336.251
342.393	-28.9617	-24.2556	11.869	-210.472	-1.59824	-59.2091	-30.7675	338.544	342.393	-28.9617	-24.2556	11.869	-210.472	-1.59824	-59.2091	-30.7675	338.544	342.393	-28.9617	-24.2556	11.869	-210.472	-1.59824	-59.2091	-30.7675	338.544
350.69	46.519	-87.7243	17.7935	-232.97	6.4107	-40.718	62.6591	291.188	350.69	46.519	-87.7243	17.7935	-232.97	6.4107	-40.718	62.6591	291.188	350.69	46.519	-87.7243	17.7935	-232.97	6.4107	-40.718	62.6591	291.188
304.156	91.5505	-150.742	19.8183	-210.971	-5.67638	-23.4813	99.2401	128.168	304.156	91.5505	-150.742	19.8183	-210.971	-5.67638	-23.4813	99.2401	128.168	304.156	91.5505	-150.742	19.8183	-210.971	-5.67638	-23.4813	99.2401	128.168
158.461	149.456	-183.037	25.6179	-117.576	-0.951419	-23.9616	91.7715	-136.782	158.461	149.456	-183.037	25.6179	-117.576	-0.951419	-23.9616	91.7715	-136.782	158.461	149.456	-183.037	25.6179	-117.576	-0.951419	-23.9616	91.7715	-136.782
38.6043	187.575	-201.046	35.8894	-123.09	-10.7124	-49.1235	83.8233	-350.276	38.6043	187.575	-201.046	35.8894	-123.09	-10.7124	-49.1235	83.8233	-350.276	38.6043	187.575	-201.046	35.8894	-123.09	-10.7124	-49.1235	83.8233	-350.276
5.92661	228.201	-201.082	69.9278	-238.672	-10.0497	-93.0083	68.8947	-478.586	5.92661	228.201	-201.082	69.9278	-238.672	-10.0497	-93.0083	68.8947	-478.586	5.92661	228.201	-201.082	69.9278	-238.672	-10.0497	-93.0083	68.8947	-478.586
-41.4801	248.96	-208.855	78.6418	-334.635	-4.35165	-142.169	46.4408	-428.951	-41.4801	248.96	-208.855	78.6418	-334.635	-4.35165	-142.169	46.4408	-428.951	-41.4801	248.96	-208.855	78.6418	-334.635	-4.35165	-142.169	46.4408	-428.951
-74.2832	241.073	-204.293	108.89	-343.199	4.12118	-178.662	12.8917	-342.848	-74.2832	241.073	-204.293	108.89	-343.199	4.12118	-178.662	12.8917	-342.848	-74.2832	241.073	-204.293	108.89	-343.199	4.12118	-178.662	12.8917	-342.848
-117.894	268.036	-156.483	149.03	-250.35	-12.3917	-187.406	4.70007	-368.58	-117.894	268.036	-156.483	149.03	-250.35	-12.3917	-187.406	4.70007	-368.58	-117.894	268.036	-156.483	149.03	-250.35	-12.3917	-187.406	4.70007	-368.58
-152.9	264.305	-201.859	111.404	-111.843	0.56193	-174.19	-15.9113	-259.703	-152.9	264.305	-201.859	111.404	-111.843	0.56193	-174.19	-15.9113	-259.703	-152.9	264.305	-201.859	111.404	-111.843	0.56193	-174.19	-15.9113	-259.703
-157.819	236.986	-199.029	70.0327	-22.8448	33.376	-163.117	-47.0171	-153.278	-157.819	236.986	-199.029	70.0327	-22.8448	33.376	-163.117	-47.0171	-153.278	-157.819	236.986	-199.029	70.0327	-22.8448	33.376	-163.117	-47.0171	-153.278
-147.151	257.036	-192.973	34.83	24.1131	21.3931	-174.116	-82.683	-89.4108	-147.151	257.036	-192.973	34.83	24.1131	21.3931	-174.116	-82.683	-89.4108	-147.151	257.036	-192.973	34.83	24.1131	21.3931	-174.116	-82.683	-89.4108
-128.524	247.116	-244.79	30.3895	36.1028	3.5131	-211.312	-121.323	-23.9719	-128.524	247.116	-244.79	30.3895	36.1028	3.5131	-211.312	-121.323	-23.9719	-128.524	247.116	-244.79	30.3895	36.1028	3.5131	-211.312	-121.323	-23.9719
-161.296	169.369	-312.833	60.637	20.4647	-15.4178	-261.04	-109.502	33.9661	-161.296	169.369	-312.833	60.637	20.4647	-15.4178	-261.04	-109.502	33.9661	-161.296	169.369	-312.833	60.637	20.4647	-15.4178	-261.04	-109.502	33.9661
-207.59	181.19	-274.658	69.0602	-34.3796	-16.7071	-298.311	-71.9583	39.0392	-207.59	181.19	-274.658	69.0602	-34.3796	-16.7071	-298.311	-71.9583	39.0392	-207.59	181.19	-274.658	69.0602	-34.3796	-16.7071	-298.311	-71.9583	39.0392
-90.1868	235.846	-199.799	69.5136	-52.672	-31.4899	-305.472	-96.2768	230.925	-90.1868	235.846	-199.799	69.5136	-52.672	-31.4899	-305.472	-96.2768	230.925	-90.1868	235.846	-199.799	69.5136	-52.672	-31.4899	-305.472	-96.2768	230.925
26.4783	147.046	-99.5003	45.8436	-32.4259	-40.7423	-280.031	-130.143	404.25	26.4783	147.046	-99.5003	45.8436	-32.4259	-40.7423	-280.031	-130.143	404.25	26.4783	147.046	-99.5003	45.8436	-32.4259	-40.7423	-280.031	-130.143	404.25
129.625	-55.7747	-0.734047	28.4449	5.62401	-45.814	-227.954	-138.73	293.382	129.625	-55.7747	-0.734047	28.4449	5.62401	-45.814	-227.954	-138.73	293.382	129.625	-55.7747	-0.734047	28.4449	5.62401	-45.814	-227.954	-138.73	293.382
130.964	-217.757	-2.33588	52.3241	-14.0216	-50.97	-153.729	-127.007	135.901	130.964	-217.757	-2.33588	52.3241	-14.0216	-50.97	-153.729	-127.007	135.901	130.964	-217.757	-2.33588	52.3241	-14.0216	-50.97	-153.729	-127.007	135.901
88.915	-231.501	1.63155	106.281	101.061	-40.7581	-60.3145	-60.5809	40.2645	88.915	-231.501	1.63155	106.281	101.061	-40.7581	-60.3145	-60.5809	40.2645	88.915	-231.501	1.63155	106.281	101.061	-40.7581	-60.3145	-60.5809	40.2645
64.6176	-313.63	-19.7498	125.584	119	-34.5523	40.3885	-60.3969	7.63951	64.6176	-313.63	-19.7498	125.584	119	-34.5523	40.3885	-60.3969	7.63951	64.6176	-313.63	-19.7498	125.584	119	-34.5523	40.3885	-60.3969	7.63951
38.244	-506.335	-48.4128	38.76	58.4533	-24.0567	128.105	29.9824	-4.10587	38.244	-506.335	-48.4128	38.76	58.4533	-24.0567	128.105	29.9824	-4.10587	38.244	-506.335	-48.4128	38.76	58.4533	-24.0567	128.105	29.9824	-4.10587
-26.8372	-510.128	-35.6338	-18.577	93.0766	-9.79083	185.677	-70.3837	8.44831	-26.8372	-510.128	-35.6338	-18.577	93.0766	-9.79083	185.677	-70.3837	8.44831	-26.8372	-510.128	-35.6338	-18.577	93.0766	-9.79083	185.677	-70.3837	8.44831
-89.7655	-543.896	23.5751	-17.2964	157.362	-1.70784	198.958	-92.8526	-5.71428	-89.7655	-543.896	23.5751	-17.2964	157.362	-1.70784	198.958	-92.8526	-5.71428	-89.7655	-543.896	23.5751	-17.2964	157.362	-1.70784	198.958	-92.8526	-5.71428
-170.534	-513.784	87.9929	-60.6269	158.196	11.1598	160.161	-51	114.45	-170.534	-513.784	87.9929	-60.6269	158.196	11.1598	160.161	-51	114.45	-170.534	-513.784	87.9929	-60.6269	158.196	11.1598	160.161	-51	114.45
-132.159	-444.75	117.233	-106.065	188.522	15.4232	81.2847	-24.0913	175.635	-132.159	-444.75	117.233	-106.065	188.522	15.4232	81.2847	-24.0913	175.635	-132.159	-444.75	117.233	-106.065	188.522	15.4232	81.2847	-24.0913	175.635
-45.7985	-407.134	89.8668	-42.4251	246.514	37.8225	-8.66048	-2.13999	102.455	-45.7985	-407.134	89.8668	-42.4251	246.514	37.8225	-8.66048	-2.13999	102.455	-45.7985	-407.134	89.8668	-42.4251	246.514	37.8225	-8.66048	-2.13999	102.455
46.9603	-327.038	109.599	10.4289	334.451	44.3188	-79.5534	2.5267	35.6436	46.9603	-327.038	109.599	10.4289	334.451	44.3188	-79.5534	2.5267	35.6436	46.9603	-327.038	109.599	10.4289	334.451	44.3188	-79.5534	2.5267	35.6436
90.8497	-176.853	137.013	-15.0616	335.428	41.5075	-114.231	13.7976	-95.8742	90.8497	-176.853	137.013	-15.0616	335.428	41.5075	-114.231	13.7976	-95.8742	90.8497	-176.853	137.013	-15.0616	335.428	41.5075	-114.231	13.7976	-95.8742
102.977	-129.311	205.835	-20.5366	288.688	49.3896	-111.814	7.37924	-211.356	102.977	-129.311	205.835	-20.5366	288.688	49.3896	-111.814	7.37924	-211.356	102.977	-129.311	205.835	-20.5366	288.688	49.3896	-111.814	7.37924	-211.356
119.218	-124.019	225.826	14.8443	206.662	34.5398	-82.8586	-1.09614	-298.993	119.218	-124.019	225.826	14.8443	206.662	34.5398	-82.8586	-1.09614	-298.993	119.218	-124.019	225.826	14.8443	206.662	34.5398	-82.8586	-1.09614	-298.993
104.712	-52.1555	191.084	8.00033	196.173	6.42035	-40.3693	-9.00882	-313.799	104.712	-52.1555	191.084	8.00033	196.173	6.42035	-40.3693	-9.00882	-313.799	104.712	-52.1555	191.084	8.00033	196.173	6.42035	-40.3693	-9.00882	-313.799
116.184	-3.18882	142.494	-8.17992	240.577	-11.8461	2.0406	-9.83276	-356.483	116.184	-3.18882	142.494	-8.17992	240.577	-11.8461	2.0406	-9.83276	-356.483	116.184	-3.18882	142.494	-8.17992	240.577	-11.8461	2.0406	-9.83276	-356.483
152.897	-71.1077	73.8809	-0.941513	147.123	-25.4645	28.9102	-33.7351	-258.758	152.897	-71.1077	73.8809	-0.941513	147.123	-25.4645	28.9102	-33.7351	-258.758	152.897	-71.1077	73.8809	-0.941513	147.123	-25.4645	28.9102	-33.7351	-258.758
196.254	-123.012	22.9542	2.96334	50.1413	-33.9628	30.5447	-69.6767	-161.203	196.254	-123.012	22.9542	2.96334	50.1413	-33.9628	30.5447	-69.6767	-161.203	196.254	-123.012	22.9542	2.96334	50.1413	-33.9628	30.5447	-69.6767	-161.203
170.367	-120.596	-5.19323	36.3663	-78.8634	-27.3164	9.82059	-58.8639	-78.0207	170.367	-120.596	-5.19323	36.3663	-78.8634	-27.3164	9.82059	-58.8639	-78.0207	170.367	-120.596	-5.19323	36.3663	-78.8634	-27.3164	9.82059	-58.8639	-78.0207
136.875	-133.763	-32.7698	64.1544	-109.725	-20.4868	-21.104	-43.0596	-42.844	136.875	-133.763	-32.7698	64.1544	-109.725	-20.4868	-21.104	-43.0596	-42.844	136.875	-133.763	-32.7698	64.1544	-109.725	-20.4868	-21.104	-43.0596	-42.844
127.65	-145.587	-23.4604	56.0764	-45.6388	-15.5401	-49.6714	-31.9904	-16.8483	127.65	-145.587	-23.4604	56.0764	-45.6388	-15.5401	-49.6714	-31.9904	-16.8483	127.65	-145.587	-23.4604	56.0764	-45.6388	-15.5401	-49.6714	-31.9904	-16.8483
117.095	-156.129	-29.3538	24.9237	-59.4409	-24.6687	-67.4581	-32.7757	20.8714	117.095	-156.129	-29.3538	24.9237	-59.4409	-24.6687	-67.4581	-32.7757	20.8714	117.095	-156.129	-29.3538	24.9237	-59.4409	-24.6687	-67.4581	-32.7757	20.8714
159.711	-167.132	-83.1215	-6.32372	-17.7087	-12.1113	-70.3451	-34.6735	21.4144	159.711	-167.132	-83.1215	-6.32372	-17.7087	-12.1113	-70.3451	-34.6735	21.4144	159.711	-167.132	-83.1215	-6.32372	-17.7087	-12.1113	-70.3451	-34.6735	21.4144
172.814	-158.201	-165.333	-33.039	-22.7444	-15.6541	-59.2564	-26.8212	-13.7325	172.814	-158.201	-165.333	-33.039	-22.7444	-15.6541	-59.2564	-26.8212	-13.7325	172.814	-158.201	-165.333	-33.039	-22.7444	-15.6541	-59.2564	-26.8212	-13.7325
121.627	-171.44	-192.007	-29.7004	-18.8948	5.43588	-42.3715	-52.8796	-21.5504	121.627	-171.44	-192.007	-29.7004	-18.8948	5.43588	-42.3715	-52.8796	-21.5504	121.627	-171.44	-192.007	-29.7004	-18.8948	5.43588	-42.3715	-52.8796	-21.5504
91.8833	-105.991	-114.72	-20.9526	-22.852	11.4725	-32.2003	-151.557	-21.7779	91.8833	-105.991	-114.72	-20.9526	-22.852	11.4725	-32.2003	-151.557	-21.7779	91.8833	-105.991	-114.72	-20.9526	-22.852	11.4725	-32.2003	-151.557	-21.7779
29.4617	-42.5213	-81.6205	-6.53335	-1.83878	7.9909	-35.0361	-203.694	-35.9743	29.4617	-42.5213	-81.6205	-6.53335	-1.83878	7.9909	-35.0361	-203.694	-35.9743	29.4617	-42.5213	-81.6205	-6.53335	-1.83878	7.9909	-35.0361	-203.694	-35.9743
3.81242	35.8659	-95.5124	-20.0748	6.18181	11.256	-46.7515	-169.895	-63.5902	3.81242	35.8659	-95.5124	-20.0748	6.18181	11.256	-46.7515	-169.895	-63.5902	3.81242	35.8659	-95.5124	-20.0748	6.18181	11.256	-46.7515	-169.895	-63.5902
-46.5922	133.55	-153.295	-11.1905	6.27122	15.6998	-60.0202	67.8616	-39.63	-46.5922	133.55	-153.295	-11.1905	6.27122	15.6998	-60.0202	67.8616	-39.63	-46.5922	133.55	-153.295	-11.1905	6.27122	15.6998	-60.0202	67.8616	-39.63
-70.6981	288.278	-247.115	-48.4248	-18.9051	28.243	-73.9206	18.4701	12.7041	-70.6981	288.278	-247.115	-48.4248	-18.9051	28.243	-73.9206	18.4701	12.7041	-70.6981	288.278	-247.115	-48.4248	-18.9051	28.243	-73.9206	18.4701	12.7041
-110.298	535.19	-263.889	-84.8955	-40.5307	36.5937	-92.1963	147.328	39.178	-110.298	535.19	-263.889	-84.8955	-40.5307	36.5937	-92.1963	147.328	39.178	-110.298	535.19	-263.889	-84.8955	-40.5307	36.5937	-92.1963	147.328	39.178
-110.437	813.632	-247.989	-85.7824	-79.2612	35.5167	-112.392	291.251	25.2141	-110.437	813.632	-247.989	-85.7824	-79.2612	35.5167	-112.392	291.251	25.2141	-110.437	813.632	-247.989	-85.7824	-79.2612	35.5167	-112.392	291.251	25.2141
-149.847	968.392	-205.732	-85.106	-100.119	31.058	-127.652	245.111	41.0748	-149.847	968.392	-205.732	-85.106	-100.119	31.058	-127.652	245.111	41.0748	-149.847	968.392	-205.732	-85.106	-100.119	31.058	-127.652	245.111	41.0748
-125.986	994.87	-154.253	-80.5271	-136.689	21.7225	-134.739	-135.615	34.186	-125.986	994.87	-154.253	-80.5271	-136.689	21.7225	-134.739	-135.615	34.186	-125.986	994.87	-154.253	-80.5271	-136.689	21.7225	-134.739	-135.615	34.186
-113.319	1023.49	-64.2199	-73.4093	-159.944	16.7011	-132.964	-171.019	108.143	-113.319	1023.49	-64.2199	-73.4093	-159.944	16.7011	-132.964	-171.019	108.143	-113.319	1023.49	-64.2199	-73.4093	-159.944	16.7011	-132.964	-171.019	108.143
-123.358	1046.62	26.8766	-67.9711	-169.414	7.81514	-123.311	-162.441	137.261	-123.358	1046.62	26.8766	-67.9711	-169.414	7.81514	-123.311	-162.441	137.261	-123.358	1046.62	26.8766	-67.9711	-169.414	7.81514	-123.311	-162.441	137.261
-112.783	1120.98	90.3758	-81.0033	-189.928	4.16073	-112.425	-504.002	124.201	-112.783	1120.98	90.3758	-81.0033	-189.928	4.16073	-112.425	-504.002	124.201	-112.783	1120.98	90.3758	-81.0033	-189.928	4.16073	-112.425	-504.002	124.201
-187.457	1189.99	167.181	-82.2372	-192.702	5.7093	-111.555	-380.858	126.548	-187.457	1189.99	167.181	-82.2372	-192.702	5.7093	-111.555	-380.858	126.548	-187.457	1189.99	167.181	-82.2372	-192.702	5.7093	-111.555	-380.858	126.548
-248.419	1183.09	223.733	-64.2237	-203.349	6.51248	-127.751	119.555	111.77	-248.419	1183.09	223.733	-64.2237	-203.349	6.51248	-127.751	119.555	111.77	-248.419	1183.09	223.733	-64.2237	-203.349	6.51248	-127.751	119.555	111.77
-229.987	1165.47	246.597	-53.7095	-215.769	5.36127	-155.512	429.872	138.043	-229.987	1165.47	246.597	-53.7095	-215.769	5.36127	-155.512	429.872	138.043	-229.987	1165.47	246.597	-53.7095	-215.769	5.36127	-155.512	429.872	138.043
-204.333	1083.58	252.077	-39.6348	-208.3	12.068	-180.401	398.989	176.33	-204.333	1083.58	252.077	-39.6348	-208.3	12.068	-180.401	398.989	176.33	-204.333	1083.58	252.077	-39.6348	-208.3	12.068	-180.401	398.989	176.33
-194.36	985.862	261.064	-75.9973	-178.661	14.5634	-189.804	440.846	101.747	-194.36	985.862	261.064	-75.9973	-178.661	14.5634	-189.804	440.846	101.747	-194.36	985.862	261.064	-75.9973	-178.661	14.5634	-189.804	440.846	101.747
-206.295	866.714	215.211	-80.9463	-126.208	10.7191	-179.987	424.963	104.417	-206.295	866.714	215.211	-80.9463	-126.208	10.7191	-179.987	424.963	104.417	-206.295	866.714	215.211	-80.9463	-126.208	10.7191	-179.987	424.963	104.417
-191.481	658.502	183.028	-66.9866	-110.695	19.5107	-149.853	441.965	93.5708	-191.481	658.502	183.028	-66.9866	-110.695	19.5107	-149.853	441.965	93.5708	-191.481	658.502	183.028	-66.9866	-110.695	19.5107	-149.853	441.965	93.5708
-181.149	392.572	118.864	-37.0794	-85.096	6.51353	-100.972	391.191	-29.0678	-181.149	392.572	118.864	-37.0794	-85.096	6.51353	-100.972	391.191	-29.0678	-181.149	392.572	118.864	-37.0794	-85.096	6.51353	-100.972	391.191	-29.0678
-169.844	128.026	65.554	6.73877	-53.9445	6.92407	-46.4855	365.764	-93.9313	-169.844	128.026	65.554	6.73877	-53.9445	6.92407	-46.4855	365.764	-93.9313	-169.844	128.026	65.554	6.73877	-53.9445	6.92407	-46.4855	365.764	-93.9313
-120.899	-185.311	23.5019	33.8953	-23.1621	6.11465	-9.89186	291.693	-85.0755	-120.899	-185.311	23.5019	33.8953	-23.1621	6.11465	-9.89186	291.693	-85.0755	-120.899	-185.311	23.5019	33.8953	-23.1621	6.11465	-9.89186	291.693	-85.0755
-75.7298	-509.079	-111.095	30.0788	-4.07053	17.3459	-6.40318	232.267	-32.5893	-75.7298	-509.079	-111.095	30.0788	-4.07053	17.3459	-6.40318	232.267	-32.5893	-75.7298	-509.079	-111.095	30.0788	-4.07053	17.3459	-6.40318	232.267	-32.5893
-51.6604	-898.38	-271.284	63.1566	31.268	8.97316	-27.3676	130.205	-0.542352	-51.6604	-898.38	-271.284	63.1566	31.268	8.97316	-27.3676	130.205	-0.542352	-51.6604	-898.38	-271.284	63.1566	31.268	8.97316	-27.3676	130.205	-0.542352
4.61069	-1194.13	-377.759	72.2341	63.4214	23.9129	-48.2905	38.4315	-26.3884	4.61069	-1194.13	-377.759	72.2341	63.4214	23.9129	-48.2905	38.4315	-26.3884	4.61069	-1194.13	-377.759	72.2341	63.4214	23.9129	-48.2905	38.4315	-26.3884
58.185	-1418.59	-480.534	87.9124	122.298	8.74261	-56.2717	-49.3446	-25.4431	58.185	-1418.59	-480.534	87.9124	122.298	8.74261	-56.2717	-49.3446	-25.4431	58.185	-1418.59	-480.534	87.9124	122.298	8.74261	-56.2717	-49.3446	-25.4431
66.1484	-1558.65	-556.693	97.5655	211.917	-23.2817	-57.2928	-101.122	53.7537	66.1484	-1558.65	-556.693	97.5655	211.917	-23.2817	-57.2928	-101.122	53.7537	66.1484	-1558.65	-556.693	97.5655	211.917	-23.2817	-57.2928	-101.122	53.7537
111.725	-1666.17	-581.797	107.736	248.63	-43.0476	-58.6197	144.376	53.3151	111.725	-1666.17	-581.797	107.736	248.63	-43.0476	-58.6197	144.376	53.3151	111.725	-1666.17	-581.797	107.736	248.63	-43.0476	-58.6197	144.376	53.3151
203.258	-1724.97	-628.494	84.5729	166.432	-58.74	-59.8	-129.075	17.6432	203.258	-1724.97	-628.494	84.5729	166.432	-58.74	-59.8	-129.075	17.6432	203.258	-1724.97	-628.494	84.5729	166.432	-58.74	-59.8	-129.075	17.6432
188.166	-1697.55	-652.261	-0.639389	189.356	-39.2606	-57.3103	-368.981	3.88525	188.166	-1697.55	-652.261	-0.639389	189.356	-39.2606	-57.3103	-368.981	3.88525	188.166	-1697.55	-652.261	-0.639389	189.356	-39.2606	-57.3103	-368.981	3.88525
180.647	-1678.29	-616.129	-62.6051	241.958	-10.9909	-51.9094	-111.279	63.5693	180.647	-1678.29	-616.129	-62.6051	241.958	-10.9909	-51.9094	-111.279	63.5693	180.647	-1678.29	-616.129	-62.6051	241.958	-10.9909	-51.9094	-111.279	63.5693
130.032	-1654.43	-608.013	-36.7093	290.508	16.0328	-49.8463	-19.4319	55.2096	130.032	-1654.43	-608.013	-36.7093	290.508	16.0328	-49.8463	-19.4319	55.2096	130.032	-1654.43	-608.013	-36.7093	290.508	16.0328	-49.8463	-19.4319	55.2096
49.3696	-1561.91	-567.2	-5.7169	312.516	26.4572	-54.0947	-51.5852	5.63188	49.3696	-1561.91	-567.2	-5.7169	312.516	26.4572	-54.0947	-51.5852	5.63188	49.3696	-1561.91	-567.2	-5.7169	312.516	26.4572	-54.0947	-51.5852	5.63188
-34.2656	-1388.84	-492.569	14.5007	325.994	12.3353	-59.1035	-135.896	26.043	-34.2656	-1388.84	-492.569	14.5007	325.994	12.3353	-59.1035	-135.896	26.043	-34.2656	-1388.84	-492.569	14.5007	325.994	12.3353	-59.1035	-135.896	26.043
-98.5598	-1235.25	-413.721	24.1923	316.382	0.5673	-57.8053	-275.949	35.3561	-98.5598	-1235.25	-413.721	24.1923	316.382	0.5673	-57.8053	-275.949	35.3561	-98.5598	-1235.25	-413.721	24.1923	316.382	0.5673	-57.8053	-275.949	35.3561
-178.163	-1083.38	-331.633	33.2549	292.55	-22.8357	-50.3982	-132.427	0.358528	-178.163	-1083.38	-331.633	33.2549	292.55	-22.8357	-50.3982	-132.427	0.358528	-178.163	-1083.38	-331.633	33.2549	292.55	-22.8357	-50.3982	-132.427	0.358528
-186.452	-839.425	-230.251	41.1218	248.311	-9.48583	-44.739	-193.28	-12.7397	-186.452	-839.425	-230.251	41.1218	248.311	-9.48583	-44.739	-193.28	-12.7397	-186.452	-839.425	-230.251	41.1218	248.311	-9.48583	-44.739	-193.28	-12.7397
-188.129	-617.951	-137.674	21.7215	178.629	-4.00409	-40.8671	-7.56859	1.90342	-188.129	-617.951	-137.674	21.7215	178.629	-4.00409	-40.8671	-7.56859	1.90342	-188.129	-617.951	-137.674	21.7215	178.629	-4.00409	-40.8671	-7.56859	1.90342
-169.358	-525.315	-12.9469	20.6404	110.625	-26.0273	-25.7229	68.4045	31.2917	-169.358	-525.315	-12.9469	20.6404	110.625	-26.0273	-25.7229	68.4045	31.2917	-169.358	-525.315	-12.9469	20.6404	110.625	-26.0273	-25.7229	68.4045	31.2917
-165.552	-406.207	62.8644	35.5957	99.7401	-18.2751	2.40279	142.15	37.7802	-165.552	-406.207	62.8644	35.5957	99.7401	-18.2751	2.40279	142.15	37.7802	-165.552	-406.207	62.8644	35.5957	99.7401	-18.2751	2.40279	142.15	37.7802
-118.697	-265.302	110.208	29.9158	131.638	-3.42595	23.2167	-105.232	3.3024	-118.697	-265.302	110.208	29.9158	131.638	-3.42595	23.2167	-105.232	3.3024	-118.697	-265.302	110.208	29.9158	131.638	-3.42595	23.2167	-105.232	3.3024
-57.6684	-100.441	140.157	20.9151	144.899	0.931546	20.4893	-558.585	-77.8903	-57.6684	-100.441	140.157	20.9151	144.899	0.931546	20.4893	-558.585	-77.8903	-57.6684	-100.441	140.157	20.9151	144.899	0.931546	20.4893	-558.585	-77.8903
16.8842	89.955	186.005	4.495	123.892	16.8964	-6.79878	-589.656	-92.5893	16.8842	89.955	186.005	4.495	123.892	16.8964	-6.79878	-589.656	-92.5893	16.8842	89.955	186.005	4.495	123.892	16.8964	-6.79878	-589.656	-92.5893
61.0352	278.45	231.787	-9.12649	109.09	6.59757	-58.2498	-469.78	-70.2311	61.0352	278.45	231.787	-9.12649	109.09	6.59757	-58.2498	-469.78	-70.2311	61.0352	278.45	231.787	-9.12649	109.09	6.59757	-58.2498	-469.78	-70.2311
104.326	441.502	268.215	-30.046	48.1711	19.4101	-128.061	-285.98	-56.5112	104.326	441.502	268.215	-30.046	48.1711	19.4101	-128.061	-285.98	-56.5112	104.326	441.502	268.215	-30.046	48.1711	19.4101	-128.061	-285.98	-56.5112
106.731	580.625	315.916	-25.4378	1.9021	28.4244	-192.284	-66.0688	4.84188	106.731	580.625	315.916	-25.4378	1.9021	28.4244	-192.284	-66.0688	4.84188	106.731	580.625	315.916	-25.4378	1.9021	28.4244	-192.284	-66.0688	4.84188
85.1649	739.01	347.162	-9.87121	-59.1848	26.17	-226.232	154.152	30.7495	85.1649	739.01	347.162	-9.87121	-59.1848	26.17	-226.232	154.152	30.7495	85.1649	739.01	347.162	-9.87121	-59.1848	26.17	-226.232	154.152	30.7495
151.071	857.351	357.315	-7.71242	-116.83	14.7006	-235.359	334.149	47.5091	151.071	857.351	357.315	-7.71242	-116.83	14.7006	-235.359	334.149	47.5091	151.071	857.351	357.315	-7.71242	-116.83	14.7006	-235.359	334.149	47.5091
203.025	940.652	408.917	10.8708	-146.977	10.4542	-242.311	433.622	92.9372	203.025	940.652	408.917	10.8708	-146.977	10.4542	-242.311	433.622	92.9372	203.025	940.652	408.917	10.8708	-146.977	10.4542	-242.311	433.622	92.9372
165.722	1007.51	422.199	26.1306	-153.532	11.3299	-251.172	480.958	81.7183	165.722	1007.51	422.199	26.1306	-153.532	11.3299	-251.172	480.958	81.7183	165.722	1007.51	422.199	26.1306	-153.532	11.3299	-251.172	480.958	81.7183
124.624	1015.09	431.05	27.4931	-169.875	5.37597	-246.417	465.077	43.2143	124.624	1015.09	431.05	27.4931	-169.875	5.37597	-246.417	465.077	43.2143	124.624	1015.09	431.05	27.4931	-169.875	5.37597	-246.417	465.077	43.2143
120.304	957.908	419.28	-2.45301	-168.833	3.61939	-217.77	389.125	19.6226	120.304	957.908	419.28	-2.45301	-168.833	3.61939	-217.77	389.125	19.6226	120.304	957.908	419.28	-2.45301	-168.833	3.61939	-217.77	389.125	19.6226
161.514	1098.5	411.442	10.8132	-222.921	-7.96021	-165.167	330.611	-16.1149	161.514	1098.5	411.442	10.8132	-222.921	-7.96021	-165.167	330.611	-16.1149	161.514	1098.5	411.442	10.8132	-222.921	-7.96021	-165.167	330.611	-16.1149
165.377	1316.69	394.227	-0.502004	-265.529	-10.2344	-93.2202	250.997	-59.1817	165.377	1316.69	394.227	-0.502004	-265.529	-10.2344	-93.2202	250.997	-59.1817	165.377	1316.69	394.227	-0.502004	-265.529	-10.2344	-93.2202	250.997	-59.1817
167.783	1067.77	410.151	13.7453	-320.325	-4.18795	-20.8394	143.203	-83.5477	167.783	1067.77	410.151	13.7453	-320.325	-4.18795	-20.8394	143.203	-83.5477	167.783	1067.77	410.151	13.7453	-320.325	-4.18795	-20.8394	143.203	-83.5477
119.686	943.281	395.781	56.6208	-291.541	-3.7428	21.5214	56.2683	-93.8418	119.686	943.281	395.781	56.6208	-291.541	-3.7428	21.5214	56.2683	-93.8418	119.686	943.281	395.781	56.6208	-291.541	-3.7428	21.5214	56.2683	-93.8418
61.5309	799.82	361.338	66.9978	-261.039	-11.0243	20.8314	-30.1869	-117.463	61.5309	799.82	361.338	66.9978	-261.039	-11.0243	20.8314	-30.1869	-117.463	61.5309	799.82	361.338	66.9978	-261.039	-11.0243	20.8314	-30.1869	-117.463
16.8709	697.072	304.693	60.4493	-328.719	-16.9905	-8.75096	-83.9856	-119.686	16.8709	697.072	304.693	60.4493	-328.719	-16.9905	-8.75096	-83.9856	-119.686	16.8709	697.072	304.693	60.4493	-328.719	-16.9905	-8.75096	-83.9856	-119.686
-41.3777	657.426	228.514	79.6207	-401.108	-0.380273	-44.2923	-109.426	-108.074	-41.3777	657.426	228.514	79.6207	-401.108	-0.380273	-44.2923	-109.426	-108.074	-41.3777	657.426	228.514	79.6207	-401.108	-0.380273	-44.2923	-109.426	-108.074
-104.937	644.322	187.098	44.9746	-348.596	10.4508	-70.639	-144.44	-75.6114	-104.937	644.322	187.098	44.9746	-348.596	10.4508	-70.639	-144.44	-75.6114	-104.937	644.322	187.098	44.9746	-348.596	10.4508	-70.639	-144.44	-75.6114
-157.963	605.386	215.046	29.7937	-323.203	-5.60999	-82.3802	-144.975	-14.2855	-157.963	605.386	215.046	29.7937	-323.203	-5.60999	-82.3802	-144.975	-14.2855	-157.963	605.386	215.046	29.7937	-323.203	-5.60999	-82.3802	-144.975	-14.2855
-193.463	560.919	208.213	18.0988	-244.11	-7.18378	-76.3497	-160.131	16.7787	-193.463	560.919	208.213	18.0988	-244.11	-7.18378	-76.3497	-160.131	16.7787	-193.463	560.919	208.213	18.0988	-244.11	-7.18378	-76.3497	-160.131	16.7787
-162.031	487.654	199.664	27.7217	-145.416	-6.02935	-46.4944	-127.002	46.178	-162.031	487.654	199.664	27.7217	-145.416	-6.02935	-46.4944	-127.002	46.178	-162.031	487.654	199.664	27.7217	-145.416	-6.02935	-46.4944	-127.002	46.178
-98.0816	404.069	124.382	13.6868	-24.2608	0.123058	7.26569	-128.224	15.8018	-98.0816	404.069	124.382	13.6868	-24.2608	0.123058	7.26569	-128.224	15.8018	-98.0816	404.069	124.382	13.6868	-24.2608	0.123058	7.26569	-128.224	15.8018
-18.7949	317.294	41.6049	8.58881	42.502	7.97097	71.2466	-136.928	60.1601	-18.7949	317.294	41.6049	8.58881	42.502	7.97097	71.2466	-136.928	60.1601	-18.7949	317.294	41.6049	8.58881	42.502	7.97097	71.2466	-136.928	60.1601
22.7377	234.512	111.594	4.02644	94.7049	-8.12096	126.455	-119.658	43.6127	22.7377	234.512	111.594	4.02644	94.7049	-8.12096	126.455	-119.658	43.6127	22.7377	234.512	111.594	4.02644	94.7049	-8.12096	126.455	-119.658	43.6127
52.9572	143.546	176.083	7.46119	99.2849	-3.11278	162.011	-119.496	25.4586	52.9572	143.546	176.083	7.46119	99.2849	-3.11278	162.011	-119.496	25.4586	52.9572	143.546	176.083	7.46119	99.2849	-3.11278	162.011	-119.496	25.4586
77.1952	78.3546	166.25	32.3351	106.638	9.41919	174.508	-126.315	14.3946	77.1952	78.3546	166.25	32.3351	106.638	9.41919	174.508	-126.315	14.3946	77.1952	78.3546	166.25	32.3351	106.638	9.41919	174.508	-126.315	14.3946
94.5522	-33.2456	139.086	42.5178	74.3463	18.2301	160.924	-99.8912	-8.40973	94.5522	-33.2456	139.086	42.5178	74.3463	18.2301	160.924	-99.8912	-8.40973	94.5522	-33.2456	139.086	42.5178	74.3463	18.2301	160.924	-99.8912	-8.40973
96.2406	-126.085	-101.068	41.653	86.2545	16.2102	122.196	-63.593	-28.6103	96.2406	-126.085	-101.068	41.653	86.2545	16.2102	122.196	-63.593	-28.6103	96.2406	-126.085	-101.068	41.653	86.2545	16.2102	122.196	-63.593	-28.6103
125.425	-220.736	-183.689	36.8186	114.845	24.1915	65.1146	-39.4304	-0.975233	125.425	-220.736	-183.689	36.8186	114.845	24.1915	65.1146	-39.4304	-0.975233	125.425	-220.736	-183.689	36.8186	114.845	24.1915	65.1146	-39.4304	-0.975233
167.756	-294.471	-216.791	-0.194522	-32.8743	17.8241	-2.27548	-22.81	13.7011	167.756	-294.471	-216.791	-0.194522	-32.8743	17.8241	-2.27548	-22.81	13.7011	167.756	-294.471	-216.791	-0.194522	-32.8743	17.8241	-2.27548	-22.81	13.7011
123.513	-362.952	-214.512	-20.0246	-204.055	32.2957	-69.0073	-31.9082	0.200719	123.513	-362.952	-214.512	-20.0246	-204.055	32.2957	-69.0073	-31.9082	0.200719	123.513	-362.952	-214.512	-20.0246	-204.055	32.2957	-69.0073	-31.9082	0.200719
60.0733	-405.952	-182.775	-13.9559	-222.824	16.1474	-119.254	-56.7824	19.2782	60.0733	-405.952	-182.775	-13.9559	-222.824	16.1474	-119.254	-56.7824	19.2782	60.0733	-405.952	-182.775	-13.9559	-222.824	16.1474	-119.254	-56.7824	19.2782
180.676	-433.218	-146.275	1.66773	-117.979	7.09805	-141.92	-48.3505	18.7967	180.676	-433.218	-146.275	1.66773	-117.979	7.09805	-141.92	-48.3505	18.7967	180.676	-433.218	-146.275	1.66773	-117.979	7.09805	-141.92	-48.3505	18.7967
220.781	-443.447	-64.8082	-28.5397	-11.8153	-13.2422	-138.63	-34.0834	19.9027	220.781	-443.447	-64.8082	-28.5397	-11.8153	-13.2422	-138.63	-34.0834	19.9027	220.781	-443.447	-64.8082	-28.5397	-11.8153	-13.2422	-138.63	-34.0834	19.9027
209.445	-451.08	-0.682151	-54.0083	64.4478	-35.7601	-122.772	6.91486	-7.75773	209.445	-451.08	-0.682151	-54.0083	64.4478	-35.7601	-122.772	6.91486	-7.75773	209.445	-451.08	-0.682151	-54.0083	64.4478	-35.7601	-122.772	6.91486	-7.75773
163.389	-448.493	29.9425	-67.7926	114.894	-21.2563	-110.751	37.5826	-25.3023	163.389	-448.493	29.9425	-67.7926	114.894	-21.2563	-110.751	37.5826	-25.3023	163.389	-448.493	29.9425	-67.7926	114.894	-21.2563	-110.751	37.5826	-25.3023
49.5875	-448.415	51.1555	-46.6592	155.351	-1.19523	-108.851	48.5563	-15.4443	49.5875	-448.415	51.1555	-46.6592	155.351	-1.19523	-108.851	48.5563	-15.4443	49.5875	-448.415	51.1555	-46.6592	155.351	-1.19523	-108.851	48.5563	-15.4443
-64.37	-410.2	37.0584	-47.79	200.732	7.47027	-106.224	21.8459	1.05539	-64.37	-410.2	37.0584	-47.79	200.732	7.47027	-106.224	21.8459	1.05539	-64.37	-410.2	37.0584	-47.79	200.732	7.47027	-106.224	21.8459	1.05539
-121.579	-373.168	25.5583	-36.3114	225.488	11.8666	-89.0389	18.009	24.6413	-121.579	-373.168	25.5583	-36.3114	225.488	11.8666	-89.0389	18.009	24.6413	-121.579	-373.168	25.5583	-36.3114	225.488	11.8666	-89.0389	18.009	24.6413
-166.127	-350.067	20.1535	-47.5356	220.789	25.4721	-57.2896	-2.30851	-10.3191	-166.127	-350.067	20.1535	-47.5356	220.789	25.4721	-57.2896	-2.30851	-10.3191	-166.127	-350.067	20.1535	-47.5356	220.789	25.4721	-57.2896	-2.30851	-10.3191
-212.965	-321.843	7.4859	-66.0751	242.378	30.5078	-21.1401	-28.4481	-60.2013	-212.965	-321.843	7.4859	-66.0751	242.378	30.5078	-21.1401	-28.4481	-60.2013	-212.965	-321.843	7.4859	-66.0751	242.378	30.5078	-21.1401	-28.4481	-60.2013
-253.373	-307.163	11.9157	-65.9128	232.869	31.3359	11.6091	-9.86886	-4.12992	-253.373	-307.163	11.9157	-65.9128	232.869	31.3359	11.6091	-9.86886	-4.12992	-253.373	-307.163	11.9157	-65.9128	232.869	31.3359	11.6091	-9.86886	-4.12992
-268.659	-288.751	-9.64687	-74.89	155.738	12.5114	37.0136	41.5192	2.8793	-268.659	-288.751	-9.64687	-74.89	155.738	12.5114	37.0136	41.5192	2.8793	-268.659	-288.751	-9.64687	-74.89	155.738	12.5114	37.0136	41.5192	2.8793
-216.251	-193.424	-31.2165	-87.2397	93.1407	2.96046	48.3748	56.8207	43.1743	-216.251	-193.424	-31.2165	-87.2397	93.1407	2.96046	48.3748	56.8207	43.1743	-216.251	-193.424	-31.2165	-87.2397	93.1407	2.96046	48.3748	56.8207	43.1743
-147.282	-97.4687	-56.3817	-41.5663	39.7113	-13.4675	32.7238	45.4134	38.8161	-147.282	-97.4687	-56.3817	-41.5663	39.7113	-13.4675	32.7238	45.4134	38.8161	-147.282	-97.4687	-56.3817	-41.5663	39.7113	-13.4675	32.7238	45.4134	38.8161
-55.6848	-105.582	-62.6044	-6.6007	-37.3975	-42.3195	-21.6496	25.4567	-2.97081	-55.6848	-105.582	-62.6044	-6.6007	-37.3975	-42.3195	-21.6496	25.4567	-2.97081	-55.6848	-105.582	-62.6044	-6.6007	-37.3975	-42.3195	-21.6496	25.4567	-2.97081
-11.4546	-199.67	-97.9844	-31.8132	-58.69	-30.4207	-109.931	36.5861	22.1522	-11.4546	-199.67	-97.9844	-31.8132	-58.69	-30.4207	-109.931	36.5861	22.1522	-11.4546	-199.67	-97.9844	-31.8132	-58.69	-30.4207	-109.931	36.5861	22.1522
40.3904	-275.693	-98.9997	-60.2462	-68.8104	-42.8018	-206.64	17.1749	33.9842	40.3904	-275.693	-98.9997	-60.2462	-68.8104	-42.8018	-206.64	17.1749	33.9842	40.3904	-275.693	-98.9997	-60.2462	-68.8104	-42.8018	-206.64	17.1749	33.9842
63.6739	-315.006	-117.517	-76.5916	-19.6773	-46.0192	-280.294	13.2399	-4.72879	63.6739	-315.006	-117.517	-76.5916	-19.6773	-46.0192	-280.294	13.2399	-4.72879	63.6739	-315.006	-117.517	-76.5916	-19.6773	-46.0192	-280.294	13.2399	-4.72879
60.4925	-288.193	-134.151	-56.3844	-59.4315	-42.3758	-310.569	21.421	-20.2902	60.4925	-288.193	-134.151	-56.3844	-59.4315	-42.3758	-310.569	21.421	-20.2902	60.4925	-288.193	-134.151	-56.3844	-59.4315	-42.3758	-310.569	21.421	-20.2902
72.1659	-297.992	-135.275	-35.9309	-44.6086	-42.7915	-294.044	18.4402	-5.72264	72.1659	-297.992	-135.275	-35.9309	-44.6086	-42.7915	-294.044	18.4402	-5.72264	72.1659	-297.992	-135.275	-35.9309	-44.6086	-42.7915	-294.044	18.4402	-5.72264
82.4506	-285.127	-35.6075	-32.8532	-29.4353	-31.2317	-240.1	68.9833	-33.6424	82.4506	-285.127	-35.6075	-32.8532	-29.4353	-31.2317	-240.1	68.9833	-33.6424	82.4506	-285.127	-35.6075	-32.8532	-29.4353	-31.2317	-240.1	68.9833	-33.6424
85.1326	-235.159	-20.299	-7.43119	-21.4561	-14.6561	-162.405	85.2367	19.5854	85.1326	-235.159	-20.299	-7.43119	-21.4561	-14.6561	-162.405	85.2367	19.5854	85.1326	-235.159	-20.299	-7.43119	-21.4561	-14.6561	-162.405	85.2367	19.5854
73.2255	-273.07	-101.97	31.9261	-36.7136	-4.59726	-71.4956	63.391	110.78	73.2255	-273.07	-101.97	31.9261	-36.7136	-4.59726	-71.4956	63.391	110.78	73.2255	-273.07	-101.97	31.9261	-36.7136	-4.59726	-71.4956	63.391	110.78
79.9548	-284.357	-115.793	34.6854	-29.2321	17.7701	25.9568	54.687	118.22	79.9548	-284.357	-115.793	34.6854	-29.2321	17.7701	25.9568	54.687	118.22	79.9548	-284.357	-115.793	34.6854	-29.2321	17.7701	25.9568	54.687	118.22
53.4028	-237.587	-101.356	62.445	-37.7232	36.3414	121.161	47.4291	76.4224	53.4028	-237.587	-101.356	62.445	-37.7232	36.3414	121.161	47.4291	76.4224	53.4028	-237.587	-101.356	62.445	-37.7232	36.3414	121.161	47.4291	76.4224
11.2602	-197.206	-70.5371	64.0001	-10.1494	21.9083	198.957	11.0761	-21.042	11.2602	-197.206	-70.5371	64.0001	-10.1494	21.9083	198.957	11.0761	-21.042	11.2602	-197.206	-70.5371	64.0001	-10.1494	21.9083	198.957	11.0761	-21.042
-0.463336	-139.926	-94.469	58.4739	9.67481	14.4552	243.711	3.64128	-82.4817	-0.463336	-139.926	-94.469	58.4739	9.67481	14.4552	243.711	3.64128	-82.4817	-0.463336	-139.926	-94.469	58.4739	9.67481	14.4552	243.711	3.64128	-82.4817
-1.19984	-71.4859	-182.287	42.5372	8.4473	8.22138	248.392	-29.4654	-112.945	-1.19984	-71.4859	-182.287	42.5372	8.4473	8.22138	248.392	-29.4654	-112.945	-1.19984	-71.4859	-182.287	42.5372	8.4473	8.22138	248.392	-29.4654	-112.945
17.5733	-37.7149	-154.614	50.748	-14.2196	-19.9749	220.016	-37.2039	-76.2814	17.5733	-37.7149	-154.614	50.748	-14.2196	-19.9749	220.016	-37.2039	-76.2814	17.5733	-37.7149	-154.614	50.748	-14.2196	-19.9749	220.016	-37.2039	-76.2814
-7.05843	-17.4598	-106.621	59.4102	-50.6309	-13.7736	173.671	-55.0678	10.7519	-7.05843	-17.4598	-106.621	59.4102	-50.6309	-13.7736	173.671	-55.0678	10.7519	-7.05843	-17.4598	-106.621	59.4102	-50.6309	-13.7736	173.671	-55.0678	10.7519
-0.614889	29.8863	-78.8173	12.0869	-40.9581	-7.65125	125.132	-53.5496	13.6962	-0.614889	29.8863	-78.8173	12.0869	-40.9581	-7.65125	125.132	-53.5496	13.6962	-0.614889	29.8863	-78.8173	12.0869	-40.9581	-7.65125	125.132	-53.5496	13.6962
-0.180508	33.6275	-101.316	-46.5301	-36.8579	20.4346	89.0639	-35.5947	-14.1229	-0.180508	33.6275	-101.316	-46.5301	-36.8579	20.4346	89.0639	-35.5947	-14.1229	-0.180508	33.6275	-101.316	-46.5301	-36.8579	20.4346	89.0639	-35.5947	-14.1229
14.5194	18.0948	-48.8165	-58.8743	-36.339	16.6283	72.4467	5.31423	-17.1853	14.5194	18.0948	-48.8165	-58.8743	-36.339	16.6283	72.4467	5.31423	-17.1853	14.5194	18.0948	-48.8165	-58.8743	-36.339	16.6283	72.4467	5.31423	-17.1853
-43.1088	17.139	14.9321	-38.0101	-34.2483	28.7231	65.9997	18.1791	-32.6649	-43.1088	17.139	14.9321	-38.0101	-34.2483	28.7231	65.9997	18.1791	-32.6649	-43.1088	17.139	14.9321	-38.0101	-34.2483	28.7231	65.9997	18.1791	-32.6649
-55.7717	25.0881	69.4617	-23.5252	-50.2653	28.8817	43.0941	12.2879	-14.6739	-55.7717	25.0881	69.4617	-23.5252	-50.2653	28.8817	43.0941	12.2879	-14.6739	-55.7717	25.0881	69.4617	-23.5252	-50.2653	28.8817	43.0941	12.2879	-14.6739
-35.2364	37.5794	93.9038	-17.9614	-39.2345	9.5862	-19.8808	-17.6347	4.4507	-35.2364	37.5794	93.9038	-17.9614	-39.2345	9.5862	-19.8808	-17.6347	4.4507	-35.2364	37.5794	93.9038	-17.9614	-39.2345	9.5862	-19.8808	-17.6347	4.4507
-8.96127	19.219	56.6918	-12.4845	-16.8914	2.29751	-115.565	-116.697	8.89709	-8.96127	19.219	56.6918	-12.4845	-16.8914	2.29751	-115.565	-116.697	8.89709	-8.96127	19.219	56.6918	-12.4845	-16.8914	2.29751	-115.565	-116.697	8.89709
-63.9495	13.4179	21.0064	12.0682	-25.0144	-42.1794	-210.257	53.0173	-7.73425	-63.9495	13.4179	21.0064	12.0682	-25.0144	-42.1794	-210.257	53.0173	-7.73425	-63.9495	13.4179	21.0064	12.0682	-25.0144	-42.1794	-210.257	53.0173	-7.73425
-114.038	56.4934	3.38331	21.8378	-4.44059	-54.2896	-271.237	-46.3415	-10.2627	-114.038	56.4934	3.38331	21.8378	-4.44059	-54.2896	-271.237	-46.3415	-10.2627	-114.038	56.4934	3.38331	21.8378	-4.44059	-54.2896	-271.237	-46.3415	-10.2627
-127.801	117.36	-30.7986	28.6121	-25.4102	-40.2465	-288.312	19.2791	1.90521	-127.801	117.36	-30.7986	28.6121	-25.4102	-40.2465	-288.312	19.2791	1.90521	-127.801	117.36	-30.7986	28.6121	-25.4102	-40.2465	-288.312	19.2791	1.90521
-87.5752	164.831	-25.7182	48.5991	-34.314	-25.1153	-268.921	36.196	17.8229	-87.5752	164.831	-25.7182	48.5991	-34.314	-25.1153	-268.921	36.196	17.8229	-87.5752	164.831	-25.7182	48.5991	-34.314	-25.1153	-268.921	36.196	17.8229
-103.716	199.349	-22.0628	18.9226	-5.79065	-0.735984	-219.312	74.7966	29.4056	-103.716	199.349	-22.0628	18.9226	-5.79065	-0.735984	-219.312	74.7966	29.4056	-103.716	199.349	-22.0628	18.9226	-5.79065	-0.735984	-219.312	74.7966	29.4056
-84.8464	264.415	20.6645	6.24828	-9.02589	2.32238	-143.947	246.321	11.8863	-84.8464	264.415	20.6645	6.24828	-9.02589	2.32238	-143.947	246.321	11.8863	-84.8464	264.415	20.6645	6.24828	-9.02589	2.32238	-143.947	246.321	11.8863
-99.0869	285.222	49.195	13.5527	-7.96592	-4.15471	-56.2267	151.76	-6.76708	-99.0869	285.222	49.195	13.5527	-7.96592	-4.15471	-56.2267	151.76	-6.76708	-99.0869	285.222	49.195	13.5527	-7.96592	-4.15471	-56.2267	151.76	-6.76708
-81.7034	324.694	68.6368	37.9282	19.0356	-14.0766	31.0911	-77.2101	-36.0373	-81.7034	324.694	68.6368	37.9282	19.0356	-14.0766	31.0911	-77.2101	-36.0373	-81.7034	324.694	68.6368	37.9282	19.0356	-14.0766	31.0911	-77.2101	-36.0373
-60.3818	348.215	50.4739	63.7282	25.9634	-1.5822	120.616	-308.792	-20.8074	-60.3818	348.215	50.4739	63.7282	25.9634	-1.5822	120.616	-308.792	-20.8074	-60.3818	348.215	50.4739	63.7282	25.9634	-1.5822	120.616	-308.792	-20.8074
-50.9316	351.26	54.5071	43.3373	60.6713	-4.63106	201.447	2.31242	8.51246	-50.9316	351.26	54.5071	43.3373	60.6713	-4.63106	201.447	2.31242	8.51246	-50.9316	351.26	54.5071	43.3373	60.6713	-4.63106	201.447	2.31242	8.51246
-24.6803	373.353	57.2839	35.6109	78.666	17.6139	222.494	-217.417	57.0762	-24.6803	373.353	57.2839	35.6109	78.666	17.6139	222.494	-217.417	57.0762	-24.6803	373.353	57.2839	35.6109	78.666	17.6139	222.494	-217.417	57.0762
9.47577	350.143	41.0434	38.8622	83.2491	2.65997	139.229	-195.968	72.7548	9.47577	350.143	41.0434	38.8622	83.2491	2.65997	139.229	-195.968	72.7548	9.47577	350.143	41.0434	38.8622	83.2491	2.65997	139.229	-195.968	72.7548
14.8485	354.042	29.4983	41.3549	88.2752	15.9096	-27.2755	-125.821	70.2291	14.8485	354.042	29.4983	41.3549	88.2752	15.9096	-27.2755	-125.821	70.2291	14.8485	354.042	29.4983	41.3549	88.2752	15.9096	-27.2755	-125.821	70.2291
16.2665	341.998	18.674	52.534	113.117	54.859	-201.902	-16.9077	26.1946	16.2665	341.998	18.674	52.534	113.117	54.859	-201.902	-16.9077	26.1946	16.2665	341.998	18.674	52.534	113.117	54.859	-201.902	-16.9077	26.1946
42.9773	368.371	-13.4663	22.6911	130.196	68.2401	-308.758	23.1344	-4.1721	42.9773	368.371	-13.4663	22.6911	130.196	68.2401	-308.758	23.1344	-4.1721	42.9773	368.371	-13.4663	22.6911	130.196	68.2401	-308.758	23.1344	-4.1721
57.6243	340.615	21.7721	-2.6121	132.234	66.5003	-308.435	146.715	0.417168	57.6243	340.615	21.7721	-2.6121	132.234	66.5003	-308.435	146.715	0.417168	57.6243	340.615	21.7721	-2.6121	132.234	66.5003	-308.435	146.715	0.417168
64.0749	301.107	27.2343	-0.0164246	111.557	42.0452	-211.743	300.437	17.9658	64.0749	301.107	27.2343	-0.0164246	111.557	42.0452	-211.743	300.437	17.9658	64.0749	301.107	27.2343	-0.0164246	111.557	42.0452	-211.743	300.437	17.9658
83.8657	284.922	-6.59779	-14.4536	101.323	18.1057	-69.2418	190.85	3.63663	83.8657	284.922	-6.59779	-14.4536	101.323	18.1057	-69.2418	190.85	3.63663	83.8657	284.922	-6.59779	-14.4536	101.323	18.1057	-69.2418	190.85	3.63663
78.2354	262.343	-60.2037	-21.1409	89.9697	-8.93457	61.5897	172.444	-48.687	78.2354	262.343	-60.2037	-21.1409	89.9697	-8.93457	61.5897	172.444	-48.687	78.2354	262.343	-60.2037	-21.1409	89.9697	-8.93457	61.5897	172.444	-48.687
43.3671	204.756	-78.4278	-21.0961	73.9923	-4.13535	145.514	139.83	-48.6344	43.3671	204.756	-78.4278	-21.0961	73.9923	-4.13535	145.514	139.83	-48.6344	43.3671	204.756	-78.4278	-21.0961	73.9923	-4.13535	145.514	139.83	-48.6344
66.1928	189.838	-90.4544	-12.6551	62.9495	22.6637	180.007	105.027	-22.2085	66.1928	189.838	-90.4544	-12.6551	62.9495	22.6637	180.007	105.027	-22.2085	66.1928	189.838	-90.4544	-12.6551	62.9495	22.6637	180.007	105.027	-22.2085
65.9091	144.46	-60.9817	-18.1665	49.9201	7.93875	180.848	426.076	-25.9223	65.9091	144.46	-60.9817	-18.1665	49.9201	7.93875	180.848	426.076	-25.9223	65.9091	144.46	-60.9817	-18.1665	49.9201	7.93875	180.848	426.076	-25.9223
84.1915	136.248	15.2462	-58.8269	72.2724	28.0115	160.31	59.2676	-3.01263	84.1915	136.248	15.2462	-58.8269	72.2724	28.0115	160.31	59.2676	-3.01263	84.1915	136.248	15.2462	-58.8269	72.2724	28.0115	160.31	59.2676	-3.01263
84.3285	97.9049	28.0786	-69.1206	80.9873	7.65822	122.472	-195.26	-19.9619	84.3285	97.9049	28.0786	-69.1206	80.9873	7.65822	122.472	-195.26	-19.9619	84.3285	97.9049	28.0786	-69.1206	80.9873	7.65822	122.472	-195.26	-19.9619
74.0878	85.6804	-30.5438	-33.9887	52.9835	-41.3615	74.2414	-166.78	-22.5404	74.0878	85.6804	-30.5438	-33.9887	52.9835	-41.3615	74.2414	-166.78	-22.5404	74.0878	85.6804	-30.5438	-33.9887	52.9835	-41.3615	74.2414	-166.78	-22.5404
37.9266	104.427	-47.0915	-9.92049	47.0113	-72.4742	29.9774	-85.4248	2.13583	37.9266	104.427	-47.0915	-9.92049	47.0113	-72.4742	29.9774	-85.4248	2.13583	37.9266	104.427	-47.0915	-9.92049	47.0113	-72.4742	29.9774	-85.4248	2.13583
0.0510305	109.265	-47.4227	-3.82999	44.5813	-51.3016	1.94215	-158.039	18.7244	0.0510305	109.265	-47.4227	-3.82999	44.5813	-51.3016	1.94215	-158.039	18.7244	0.0510305	109.265	-47.4227	-3.82999	44.5813	-51.3016	1.94215	-158.039	18.7244
-29.7187	129.377	-45.5418	14.0654	29.4406	-17.5568	-10.5716	-94.0133	16.5383	-29.7187	129.377	-45.5418	14.0654	29.4406	-17.5568	-10.5716	-94.0133	16.5383	-29.7187	129.377	-45.5418	14.0654	29.4406	-17.5568	-10.5716	-94.0133	16.5383
-38.6805	162.493	-27.6234	21.4542	15.5121	6.25477	-19.3306	-33.542	19.55	-38.6805	162.493	-27.6234	21.4542	15.5121	6.25477	-19.3306	-33.542	19.55	-38.6805	162.493	-27.6234	21.4542	15.5121	6.25477	-19.3306	-33.542	19.55
-48.1209	182.581	-22.8023	12.7391	23.3552	10.5106	-35.1348	-10.6625	32.7896	-48.1209	182.581	-22.8023	12.7391	23.3552	10.5106	-35.1348	-10.6625	32.7896	-48.1209	182.581	-22.8023	12.7391	23.3552	10.5106	-35.1348	-10.6625	32.7896
-20.4371	148.005	-16.4628	10.5064	-20.2211	5.51392	-59.7502	-10.4343	-2.68539	-20.4371	148.005	-16.4628	10.5064	-20.2211	5.51392	-59.7502	-10.4343	-2.68539	-20.4371	148.005	-16.4628	10.5064	-20.2211	5.51392	-59.7502	-10.4343	-2.68539
6.71137	123.239	4.10036	12.6159	-69.2708	19.6512	-86.6908	-11.8675	-8.76792	6.71137	123.239	4.10036	12.6159	-69.2708	19.6512	-86.6908	-11.8675	-8.76792	6.71137	123.239	4.10036	12.6159	-69.2708	19.6512	-86.6908	-11.8675	-8.76792
16.5508	112.525	10.4665	-7.71815	-92.4529	36.9353	-107.288	29.9677	46.2315	16.5508	112.525	10.4665	-7.71815	-92.4529	36.9353	-107.288	29.9677	46.2315	16.5508	112.525	10.4665	-7.71815	-92.4529	36.9353	-107.288	29.9677	46.2315
32.8981	109.579	44.56	-19.3916	-67.3912	31.8647	-114.804	99.9961	34.0228	32.8981	109.579	44.56	-19.3916	-67.3912	31.8647	-114.804	99.9961	34.0228	32.8981	109.579	44.56	-19.3916	-67.3912	31.8647	-114.804	99.9961	34.0228
11.1024	95.3262	59.0149	-27.2288	-43.7645	-14.9156	-108.255	25.799	-23.7522	11.1024	95.3262	59.0149	-27.2288	-43.7645	-14.9156	-108.255	25.799	-23.7522	11.1024	95.3262	59.0149	-27.2288	-43.7645	-14.9156	-108.255	25.799	-23.7522
17.5225	67.3917	75.7271	-16.8903	-39.3093	-1.89398	-89.1038	-59.0321	14.1741	17.5225	67.3917	75.7271	-16.8903	-39.3093	-1.89398	-89.1038	-59.0321	14.1741	17.5225	67.3917	75.7271	-16.8903	-39.3093	-1.89398	-89.1038	-59.0321	14.1741
15.5612	27.6105	74.956	-0.289082	-28.7917	1.18859	-57.9395	-81.463	45.634	15.5612	27.6105	74.956	-0.289082	-28.7917	1.18859	-57.9395	-81.463	45.634	15.5612	27.6105	74.956	-0.289082	-28.7917	1.18859	-57.9395	-81.463	45.634
0.262225	-23.6381	95.2426	-21.6844	-12.4864	-14.1027	-20.4809	-76.7698	80.0417	0.262225	-23.6381	95.2426	-21.6844	-12.4864	-14.1027	-20.4809	-76.7698	80.0417	0.262225	-23.6381	95.2426	-21.6844	-12.4864	-14.1027	-20.4809	-76.7698	80.0417
-7.54686	-99.6746	96.6625	-2.87837	17.2519	-27.3918	11.8656	-61.6144	43.438	-7.54686	-99.6746	96.6625	-2.87837	17.2519	-27.3918	11.8656	-61.6144	43.438	-7.54686	-99.6746	96.6625	-2.87837	17.2519	-27.3918	11.8656	-61.6144	43.438
-2.28727	-168.364	66.3429	-4.69295	11.5685	-37.1117	28.8918	-51.3536	-26.8583	-2.28727	-168.364	66.3429	-4.69295	11.5685	-37.1117	28.8918	-51.3536	-26.8583	-2.28727	-168.364	66.3429	-4.69295	11.5685	-37.1117	28.8918	-51.3536	-26.8583
11.0881	-177.653	8.1347	20.8549	26.1647	-33.9684	29.4527	-35.9037	-48.5828	11.0881	-177.653	8.1347	20.8549	26.1647	-33.9684	29.4527	-35.9037	-48.5828	11.0881	-177.653	8.1347	20.8549	26.1647	-33.9684	29.4527	-35.9037	-48.5828
23.3063	-121.153	6.221	24.5028	0.551965	-24.5191	15.5431	1.70871	-47.0209	23.3063	-121.153	6.221	24.5028	0.551965	-24.5191	15.5431	1.70871	-47.0209	23.3063	-121.153	6.221	24.5028	0.551965	-24.5191	15.5431	1.70871	-47.0209
15.0161	-106.574	-33.5502	22.5006	30.9937	-18.4835	-15.4566	0.257052	-16.2127	15.0161	-106.574	-33.5502	22.5006	30.9937	-18.4835	-15.4566	0.257052	-16.2127	15.0161	-106.574	-33.5502	22.5006	30.9937	-18.4835	-15.4566	0.257052	-16.2127
9.57906	-184.08	-40.861	28.4994	-11.4231	10.3456	-65.9928	-36.4222	-24.419	9.57906	-184.08	-40.861	28.4994	-11.4231	10.3456	-65.9928	-36.4222	-24.419	9.57906	-184.08	-40.861	28.4994	-11.4231	10.3456	-65.9928	-36.4222	-24.419
9.4259	-262.068	-24.7426	25.2483	-101.036	28.3448	-123.638	-24.315	-12.3999	9.4259	-262.068	-24.7426	25.2483	-101.036	28.3448	-123.638	-24.315	-12.3999	9.4259	-262.068	-24.7426	25.2483	-101.036	28.3448	-123.638	-24.315	-12.3999
2.29164	-261.629	-33.4608	16.3952	-119.517	34.201	-163.43	-17.7785	24.2864	2.29164	-261.629	-33.4608	16.3952	-119.517	34.201	-163.43	-17.7785	24.2864	2.29164	-261.629	-33.4608	16.3952	-119.517	34.201	-163.43	-17.7785	24.2864
22.5341	-202.408	-18.1571	19.8698	-108.077	52.98	-167.867	-27.7367	49.0352	22.5341	-202.408	-18.1571	19.8698	-108.077	52.98	-167.867	-27.7367	49.0352	22.5341	-202.408	-18.1571	19.8698	-108.077	52.98	-167.867	-27.7367	49.0352
51.0952	-234.375	-0.0209193	44.7663	-76.8088	45.9173	-140.107	-9.02397	68.9683	51.0952	-234.375	-0.0209193	44.7663	-76.8088	45.9173	-140.107	-9.02397	68.9683	51.0952	-234.375	-0.0209193	44.7663	-76.8088	45.9173	-140.107	-9.02397	68.9683
51.29	-246.649	93.3604	38.2158	-57.3076	45.21	-96.6377	-8.56054	78.7299	51.29	-246.649	93.3604	38.2158	-57.3076	45.21	-96.6377	-8.56054	78.7299	51.29	-246.649	93.3604	38.2158	-57.3076	45.21	-96.6377	-8.56054	78.7299
38.8617	-297.462	86.5541	30.2387	-37.877	37.6738	-53.3203	-23.2603	61.8699	38.8617	-297.462	86.5541	30.2387	-37.877	37.6738	-53.3203	-23.2603	61.8699	38.8617	-297.462	86.5541	30.2387	-37.877	37.6738	-53.3203	-23.2603	61.8699
34.0641	-320.846	-15.5167	9.91234	14.8538	18.8052	-17.1264	-1.38968	33.1806	34.0641	-320.846	-15.5167	9.91234	14.8538	18.8052	-17.1264	-1.38968	33.1806	34.0641	-320.846	-15.5167	9.91234	14.8538	18.8052	-17.1264	-1.38968	33.1806
14.3464	-367.47	-94.1614	1.98171	33.1433	-2.7653	14.2494	14.895	-10.6631	14.3464	-367.47	-94.1614	1.98171	33.1433	-2.7653	14.2494	14.895	-10.6631	14.3464	-367.47	-94.1614	1.98171	33.1433	-2.7653	14.2494	14.895	-10.6631
14.3066	-357.645	-85.6531	0.672972	-15.6354	6.94269	47.4234	-12.6878	-54.9102	14.3066	-357.645	-85.6531	0.672972	-15.6354	6.94269	47.4234	-12.6878	-54.9102	14.3066	-357.645	-85.6531	0.672972	-15.6354	6.94269	47.4234	-12.6878	-54.9102
12.8562	-341.137	-79.5433	0.134733	-44.7316	0.134653	85.6616	-17.2208	-42.0635	12.8562	-341.137	-79.5433	0.134733	-44.7316	0.134653	85.6616	-17.2208	-42.0635	12.8562	-341.137	-79.5433	0.134733	-44.7316	0.134653	85.6616	-17.2208	-42.0635
12.0251	-304.896	-79.9764	31.3656	-49.5657	11.4538	123.183	-10.6228	-46.5033	12.0251	-304.896	-79.9764	31.3656	-49.5657	11.4538	123.183	-10.6228	-46.5033	12.0251	-304.896	-79.9764	31.3656	-49.5657	11.4538	123.183	-10.6228	-46.5033
-29.0207	-288.708	-73.5374	9.37299	-71.0172	36.7987	145.364	-14.5661	-27.1331	-29.0207	-288.708	-73.5374	9.37299	-71.0172	36.7987	145.364	-14.5661	-27.1331	-29.0207	-288.708	-73.5374	9.37299	-71.0172	36.7987	145.364	-14.5661	-27.1331
-63.4517	-265.131	-59.5425	-10.7609	-38.6043	20.3546	139.192	-30.9851	-46.1148	-63.4517	-265.131	-59.5425	-10.7609	-38.6043	20.3546	139.192	-30.9851	-46.1148	-63.4517	-265.131	-59.5425	-10.7609	-38.6043	20.3546	139.192	-30.9851	-46.1148
-70.8973	-227.073	-49.678	-24.3254	-29.653	-11.7658	106.431	2.55685	-79.0297	-70.8973	-227.073	-49.678	-24.3254	-29.653	-11.7658	106.431	2.55685	-79.0297	-70.8973	-227.073	-49.678	-24.3254	-29.653	-11.7658	106.431	2.55685	-79.0297
-34.8416	-212.189	-23.2562	-18.0844	-29.5631	-24.5385	63.4444	159.083	-47.8303	-34.8416	-212.189	-23.2562	-18.0844	-29.5631	-24.5385	63.4444	159.083	-47.8303	-34.8416	-212.189	-23.2562	-18.0844	-29.5631	-24.5385	63.4444	159.083	-47.8303
-23.6588	-265.973	-4.55342	-19.6066	-31.8534	-39.7615	26.79	15.0784	-34.2756	-23.6588	-265.973	-4.55342	-19.6066	-31.8534	-39.7615	26.79	15.0784	-34.2756	-23.6588	-265.973	-4.55342	-19.6066	-31.8534	-39.7615	26.79	15.0784	-34.2756
-41.5792	-290.248	31.4371	-18.1936	-24.8573	-48.4447	-0.152666	-94.2576	-46.8132	-41.5792	-290.248	31.4371	-18.1936	-24.8573	-48.4447	-0.152666	-94.2576	-46.8132	-41.5792	-290.248	31.4371	-18.1936	-24.8573	-48.4447	-0.152666	-94.2576	-46.8132
-41.8507	-240.542	53.5944	-19.4369	-8.89663	-35.637	-23.1464	-102.645	-41.9054	-41.8507	-240.542	53.5944	-19.4369	-8.89663	-35.637	-23.1464	-102.645	-41.9054	-41.8507	-240.542	53.5944	-19.4369	-8.89663	-35.637	-23.1464	-102.645	-41.9054
-41.0794	-309.939	44.6772	0.0943959	-11.9049	-5.7308	-43.6755	-6.46712	-16.4461	-41.0794	-309.939	44.6772	0.0943959	-11.9049	-5.7308	-43.6755	-6.46712	-16.4461	-41.0794	-309.939	44.6772	0.0943959	-11.9049	-5.7308	-43.6755	-6.46712	-16.4461
-29.6357	-373.029	44.7229	-3.24405	-15.3232	41.5651	-60.1763	-77.1111	-7.64847	-29.6357	-373.029	44.7229	-3.24405	-15.3232	41.5651	-60.1763	-77.1111	-7.64847	-29.6357	-373.029	44.7229	-3.24405	-15.3232	41.5651	-60.1763	-77.1111	-7.64847
-45.6475	-385.191	51.6318	-10.4686	-10.6206	17.2573	-74.637	-81.5155	37.96	-45.6475	-385.191	51.6318	-10.4686	-10.6206	17.2573	-74.637	-81.5155	37.96	-45.6475	-385.191	51.6318	-10.4686	-10.6206	17.2573	-74.637	-81.5155	37.96
-47.166	-353.356	82.75	5.29648	31.6922	25.0812	-87.9573	-62.1202	90.8729	-47.166	-353.356	82.75	5.29648	31.6922	25.0812	-87.9573	-62.1202	90.8729	-47.166	-353.356	82.75	5.29648	31.6922	25.0812	-87.9573	-62.1202	90.8729
-42.2163	-319.585	98.6682	6.34326	31.6341	25.1945	-91.2055	-8.93122	106.819	-42.2163	-319.585	98.6682	6.34326	31.6341	25.1945	-91.2055	-8.93122	106.819	-42.2163	-319.585	98.6682	6.34326	31.6341	25.1945	-91.2055	-8.93122	106.819
-16	-252.095	59.149	2.41542	-33.1019	0.4173	-73.8339	20.549	116.626	-16	-252.095	59.149	2.41542	-33.1019	0.4173	-73.8339	20.549	116.626	-16	-252.095	59.149	2.41542	-33.1019	0.4173	-73.8339	20.549	116.626
4.99269	-219.628	21.4892	25.8874	-55.0467	-27.8659	-41.7862	74.4584	61.4187	4.99269	-219.628	21.4892	25.8874	-55.0467	-27.8659	-41.7862	74.4584	61.4187	4.99269	-219.628	21.4892	25.8874	-55.0467	-27.8659	-41.7862	74.4584	61.4187
30.2363	-158.289	-22.9819	38.5209	-63.849	-48.0309	-11.713	81.0313	18.7043	30.2363	-158.289	-22.9819	38.5209	-63.849	-48.0309	-11.713	81.0313	18.7043	30.2363	-158.289	-22.9819	38.5209	-63.849	-48.0309	-11.713	81.0313	18.7043
49.091	-92.1312	-35.9421	45.3526	-71.1652	-55.8256	8.71485	119.081	-33.1256	49.091	-92.1312	-35.9421	45.3526	-71.1652	-55.8256	8.71485	119.081	-33.1256	49.091	-92.1312	-35.9421	45.3526	-71.1652	-55.8256	8.71485	119.081	-33.1256
43.6183	-37.0528	3.58001	39.2931	-104.915	-24.4452	23.6304	168.348	-30.1061	43.6183	-37.0528	3.58001	39.2931	-104.915	-24.4452	23.6304	168.348	-30.1061	43.6183	-37.0528	3.58001	39.2931	-104.915	-24.4452	23.6304	168.348	-30.1061
36.8862	-30.2537	-5.2629	41.2914	-94.1185	-19.0631	38.4593	48.9382	-28.2417	36.8862	-30.2537	-5.2629	41.2914	-94.1185	-19.0631	38.4593	48.9382	-28.2417	36.8862	-30.2537	-5.2629	41.2914	-94.1185	-19.0631	38.4593	48.9382	-28.2417
16.761	-29.7588	30.5402	20.8043	-67.6586	19.6232	50.3019	-18.7828	-14.8601	16.761	-29.7588	30.5402	20.8043	-67.6586	19.6232	50.3019	-18.7828	-14.8601	16.761	-29.7588	30.5402	20.8043	-67.6586	19.6232	50.3019	-18.7828	-14.8601
22.811	21.6275	1.93235	5.33039	-34.5596	48.0045	44.6695	-19.5977	-18.4843	22.811	21.6275	1.93235	5.33039	-34.5596	48.0045	44.6695	-19.5977	-18.4843	22.811	21.6275	1.93235	5.33039	-34.5596	48.0045	44.6695	-19.5977	-18.4843
9.49488	88.5634	2.14912	-19.5648	8.25216	29.761	11.8964	5.56673	-34.3309	9.49488	88.5634	2.14912	-19.5648	8.25216	29.761	11.8964	5.56673	-34.3309	9.49488	88.5634	2.14912	-19.5648	8.25216	29.761	11.8964	5.56673	-34.3309
-1.7998	59.8468	-30.3115	-14.2237	49.889	5.98388	-37.485	43.2836	-30.2782	-1.7998	59.8468	-30.3115	-14.2237	49.889	5.98388	-37.485	43.2836	-30.2782	-1.7998	59.8468	-30.3115	-14.2237	49.889	5.98388	-37.485	43.2836	-30.2782
15.3891	28.8402	-52.9826	-31.617	88.2461	0.00383759	-81.7082	-58.2225	6.45621	15.3891	28.8402	-52.9826	-31.617	88.2461	0.00383759	-81.7082	-58.2225	6.45621	15.3891	28.8402	-52.9826	-31.617	88.2461	0.00383759	-81.7082	-58.2225	6.45621
29.0899	-36.765	-35.4132	-19.1407	115.448	-18.7377	-106.507	26.9926	5.40772	29.0899	-36.765	-35.4132	-19.1407	115.448	-18.7377	-106.507	26.9926	5.40772	29.0899	-36.765	-35.4132	-19.1407	115.448	-18.7377	-106.507	26.9926	5.40772
20.6125	-44.2439	-64.5175	-11.929	109.79	-39.1478	-108.342	38.5963	-25.6035	20.6125	-44.2439	-64.5175	-11.929	109.79	-39.1478	-108.342	38.5963	-25.6035	20.6125	-44.2439	-64.5175	-11.929	109.79	-39.1478	-108.342	38.5963	-25.6035
0.849433	-35.7705	-56.1915	-18.7089	120.325	-39.4407	-91.6966	-30.5907	-27.9082	0.849433	-35.7705	-56.1915	-18.7089	120.325	-39.4407	-91.6966	-30.5907	-27.9082	0.849433	-35.7705	-56.1915	-18.7089	120.325	-39.4407	-91.6966	-30.5907	-27.9082
-0.869426	33.3821	-34.492	-50.776	122.416	-39.4838	-67.1916	34.9322	-2.55201	-0.869426	33.3821	-34.492	-50.776	122.416	-39.4838	-67.1916	34.9322	-2.55201	-0.869426	33.3821	-34.492	-50.776	122.416	-39.4838	-67.1916	34.9322	-2.55201
-6.27603	114.402	-18.9734	-48.5131	48.4332	-58.7105	-45.4481	-50.2322	-5.17877	-6.27603	114.402	-18.9734	-48.5131	48.4332	-58.7105	-45.4481	-50.2322	-5.17877	-6.27603	114.402	-18.9734	-48.5131	48.4332	-58.7105	-45.4481	-50.2322	-5.17877
-9.9676	184.041	37.7599	-24.1148	17.6766	-49.7729	-30.4212	107.338	-2.48391	-9.9676	184.041	37.7599	-24.1148	17.6766	-49.7729	-30.4212	107.338	-2.48391	-9.9676	184.041	37.7599	-24.1148	17.6766	-49.7729	-30.4212	107.338	-2.48391
10.2766	247.048	16.0485	-32.0688	31.9423	-36.678	-14.6508	51.8193	-0.258043	10.2766	247.048	16.0485	-32.0688	31.9423	-36.678	-14.6508	51.8193	-0.258043	10.2766	247.048	16.0485	-32.0688	31.9423	-36.678	-14.6508	51.8193	-0.258043
34.2773	296.868	84.4034	-21.0175	-4.0558	11.3586	11.0242	225.245	11.1311	34.2773	296.868	84.4034	-21.0175	-4.0558	11.3586	11.0242	225.245	11.1311	34.2773	296.868	84.4034	-21.0175	-4.0558	11.3586	11.0242	225.245	11.1311
27.8038	315.5	63.6532	-11.2092	-34.837	43.0949	37.6144	19.1665	14.3358	27.8038	315.5	63.6532	-11.2092	-34.837	43.0949	37.6144	19.1665	14.3358	27.8038	315.5	63.6532	-11.2092	-34.837	43.0949	37.6144	19.1665	14.3358
-4.02146	298.733	-48.9671	2.85269	-59.1658	61.1225	47.1887	-313.458	-15.2064	-4.02146	298.733	-48.9671	2.85269	-59.1658	61.1225	47.1887	-313.458	-15.2064	-4.02146	298.733	-48.9671	2.85269	-59.1658	61.1225	47.1887	-313.458	-15.2064
-5.48611	273.021	-106.702	7.15807	-47.6066	55.0255	36.1126	-299.479	-46.1268	-5.48611	273.021	-106.702	7.15807	-47.6066	55.0255	36.1126	-299.479	-46.1268	-5.48611	273.021	-106.702	7.15807	-47.6066	55.0255	36.1126	-299.479	-46.1268
-71.5652	258.081	-126.172	0.36693	-26.2553	31.0142	7.2576	-193.196	-94.1044	-71.5652	258.081	-126.172	0.36693	-26.2553	31.0142	7.2576	-193.196	-94.1044	-71.5652	258.081	-126.172	0.36693	-26.2553	31.0142	7.2576	-193.196	-94.1044
-84.2844	244.547	-73.3849	-7.29063	-85.0286	19.5791	-36.0547	-93.4527	-69.4132	-84.2844	244.547	-73.3849	-7.29063	-85.0286	19.5791	-36.0547	-93.4527	-69.4132	-84.2844	244.547	-73.3849	-7.29063	-85.0286	19.5791	-36.0547	-93.4527	-69.4132
-71.8711	203.368	-40.0599	-27.5715	-110.861	16.2046	-80.8661	7.9005	-27.1684	-71.8711	203.368	-40.0599	-27.5715	-110.861	16.2046	-80.8661	7.9005	-27.1684	-71.8711	203.368	-40.0599	-27.5715	-110.861	16.2046	-80.8661	7.9005	-27.1684
-35.7383	176.478	-24.493	-25.8556	-53.8465	22.3748	-113.027	101.41	-0.259893	-35.7383	176.478	-24.493	-25.8556	-53.8465	22.3748	-113.027	101.41	-0.259893	-35.7383	176.478	-24.493	-25.8556	-53.8465	22.3748	-113.027	101.41	-0.259893
-5.55973	131.655	1.90712	1.52885	-20.7077	-8.2239	-127.503	155.99	35.8899	-5.55973	131.655	1.90712	1.52885	-20.7077	-8.2239	-127.503	155.99	35.8899	-5.55973	131.655	1.90712	1.52885	-20.7077	-8.2239	-127.503	155.99	35.8899
-30.8532	121.552	-37.1697	-3.00717	-22.8888	-1.8744	-121.808	174.796	102.605	-30.8532	121.552	-37.1697	-3.00717	-22.8888	-1.8744	-121.808	174.796	102.605	-30.8532	121.552	-37.1697	-3.00717	-22.8888	-1.8744	-121.808	174.796	102.605
-29.5416	136.565	-40.2401	-8.33272	11.1891	-21.1792	-95.5324	177.186	67.3779	-29.5416	136.565	-40.2401	-8.33272	11.1891	-21.1792	-95.5324	177.186	67.3779	-29.5416	136.565	-40.2401	-8.33272	11.1891	-21.1792	-95.5324	177.186	67.3779
-27.5297	142.516	-62.4987	-12.7917	38.0575	-44.6893	-55.834	165.866	35.6812	-27.5297	142.516	-62.4987	-12.7917	38.0575	-44.6893	-55.834	165.866	35.6812	-27.5297	142.516	-62.4987	-12.7917	38.0575	-44.6893	-55.834	165.866	35.6812
19.9055	132.171	-36.6054	-13.8441	59.1742	-53.3929	-14.3976	135.548	-1.29772	19.9055	132.171	-36.6054	-13.8441	59.1742	-53.3929	-14.3976	135.548	-1.29772	19.9055	132.171	-36.6054	-13.8441	59.1742	-53.3929	-14.3976	135.548	-1.29772
37.5017	149.932	20.7045	-4.00656	68.8478	-46.0867	21.2544	109.349	11.6701	37.5017	149.932	20.7045	-4.00656	68.8478	-46.0867	21.2544	109.349	11.6701	37.5017	149.932	20.7045	-4.00656	68.8478	-46.0867	21.2544	109.349	11.6701
23.604	176.012	80.3336	9.50666	50.7196	-25.2408	47.9835	230.11	0.297801	23.604	176.012	80.3336	9.50666	50.7196	-25.2408	47.9835	230.11	0.297801	23.604	176.012	80.3336	9.50666	50.7196	-25.2408	47.9835	230.11	0.297801
-1.2593	231.691	52.3272	-12.8317	36.3787	2.93766	63.6954	69.8194	-17.9963	-1.2593	231.691	52.3272	-12.8317	36.3787	2.93766	63.6954	69.8194	-17.9963	-1.2593	231.691	52.3272	-12.8317	36.3787	2.93766	63.6954	69.8194	-17.9963
-4.06662	200.58	16.7245	-21.7976	16.9487	31.6328	69.4669	-155.854	-37.6683	-4.06662	200.58	16.7245	-21.7976	16.9487	31.6328	69.4669	-155.854	-37.6683	-4.06662	200.58	16.7245	-21.7976	16.9487	31.6328	69.4669	-155.854	-37.6683
-18.5466	187.56	58.0396	7.13458	13.0379	34.7955	71.0354	-174.025	-69.8891	-18.5466	187.56	58.0396	7.13458	13.0379	34.7955	71.0354	-174.025	-69.8891	-18.5466	187.56	58.0396	7.13458	13.0379	34.7955	71.0354	-174.025	-69.8891
-15.4392	178.29	94.494	-3.40622	12.9687	13.102	74.9062	-173.823	-55.4429	-15.4392	178.29	94.494	-3.40622	12.9687	13.102	74.9062	-173.823	-55.4429	-15.4392	178.29	94.494	-3.40622	12.9687	13.102	74.9062	-173.823	-55.4429
-32.7802	182.531	-48.2741	-3.08843	0.168561	12.7796	82.7872	-145.846	-52.9674	-32.7802	182.531	-48.2741	-3.08843	0.168561	12.7796	82.7872	-145.846	-52.9674	-32.7802	182.531	-48.2741	-3.08843	0.168561	12.7796	82.7872	-145.846	-52.9674
-29.5167	238.424	-135.157	10.9558	-1.83027	14.5947	93.6323	-90.6854	-45.4595	-29.5167	238.424	-135.157	10.9558	-1.83027	14.5947	93.6323	-90.6854	-45.4595	-29.5167	238.424	-135.157	10.9558	-1.83027	14.5947	93.6323	-90.6854	-45.4595
-52.5371	286.074	-126.145	25.3549	5.83848	17.2496	104.49	-26.8913	-24.5265	-52.5371	286.074	-126.145	25.3549	5.83848	17.2496	104.49	-26.8913	-24.5265	-52.5371	286.074	-126.145	25.3549	5.83848	17.2496	104.49	-26.8913	-24.5265
-25.0734	309.761	-118.174	26.2995	0.0908825	40.1425	108.779	-31.6095	0.567925	-25.0734	309.761	-118.174	26.2995	0.0908825	40.1425	108.779	-31.6095	0.567925	-25.0734	309.761	-118.174	26.2995	0.0908825	40.1425	108.779	-31.6095	0.567925
-11.9781	297.744	-84.6358	-0.364737	-25.4533	23.8692	97.8023	95.1311	3.45456	-11.9781	297.744	-84.6358	-0.364737	-25.4533	23.8692	97.8023	95.1311	3.45456	-11.9781	297.744	-84.6358	-0.364737	-25.4533	23.8692	97.8023	95.1311	3.45456
-5.95848	273.688	-14.7686	25.3994	-29.2397	22.451	66.2968	192.458	28.0322	-5.95848	273.688	-14.7686	25.3994	-29.2397	22.451	66.2968	192.458	28.0322	-5.95848	273.688	-14.7686	25.3994	-29.2397	22.451	66.2968	192.458	28.0322
16.233	292.387	61.6724	33.1202	-5.68938	19.8713	17.2986	-61.0406	27.6094	16.233	292.387	61.6724	33.1202	-5.68938	19.8713	17.2986	-61.0406	27.6094	16.233	292.387	61.6724	33.1202	-5.68938	19.8713	17.2986	-61.0406	27.6094
16.6175	302.377	88.7785	21.4982	1.65779	0.160284	-37.8821	-203.082	26.8142	16.6175	302.377	88.7785	21.4982	1.65779	0.160284	-37.8821	-203.082	26.8142	16.6175	302.377	88.7785	21.4982	1.65779	0.160284	-37.8821	-203.082	26.8142
-0.541343	264.228	91.5916	7.68227	-2.95668	-1.60996	-80.6695	11.6914	15.4982	-0.541343	264.228	91.5916	7.68227	-2.95668	-1.60996	-80.6695	11.6914	15.4982	-0.541343	264.228	91.5916	7.68227	-2.95668	-1.60996	-80.6695	11.6914	15.4982
16.139	195.481	70.66	-27.8337	68.2876	17.2157	-95.0902	-39.3706	19.5231	16.139	195.481	70.66	-27.8337	68.2876	17.2157	-95.0902	-39.3706	19.5231	16.139	195.481	70.66	-27.8337	68.2876	17.2157	-95.0902	-39.3706	19.5231
41.2076	158.221	56.6281	2.0274	-2.82012	17.7412	-83.3822	-253.011	12.4188	41.2076	158.221	56.6281	2.0274	-2.82012	17.7412	-83.3822	-253.011	12.4188	41.2076	158.221	56.6281	2.0274	-2.82012	17.7412	-83.3822	-253.011	12.4188
51.5377	118.995	70.1879	9.02433	-88.8854	30.4475	-65.223	-129.323	14.2412	51.5377	118.995	70.1879	9.02433	-88.8854	30.4475	-65.223	-129.323	14.2412	51.5377	118.995	70.1879	9.02433	-88.8854	30.4475	-65.223	-129.323	14.2412
63.2934	87.68	87.6167	-15.5224	-88.0273	27.7907	-59.5226	-144.238	32.4828	63.2934	87.68	87.6167	-15.5224	-88.0273	27.7907	-59.5226	-144.238	32.4828	63.2934	87.68	87.6167	-15.5224	-88.0273	27.7907	-59.5226	-144.238	32.4828
61.2134	54.6051	41.7636	-15.2582	-40.607	38.6659	-72.3882	-111.712	56.9209	61.2134	54.6051	41.7636	-15.2582	-40.607	38.6659	-72.3882	-111.712	56.9209	61.2134	54.6051	41.7636	-15.2582	-40.607	38.6659	-72.3882	-111.712	56.9209
68.8973	29.3145	24.9106	45.2424	-12.3113	6.29186	-95.4934	101.271	72.8206	68.8973	29.3145	24.9106	45.2424	-12.3113	6.29186	-95.4934	101.271	72.8206	68.8973	29.3145	24.9106	45.2424	-12.3113	6.29186	-95.4934	101.271	72.8206
59.8372	-6.61373	12.1048	34.8718	-21.1968	-7.50255	-112.888	125.541	0.940079	59.8372	-6.61373	12.1048	34.8718	-21.1968	-7.50255	-112.888	125.541	0.940079	59.8372	-6.61373	12.1048	34.8718	-21.1968	-7.50255	-112.888	125.541	0.940079
51.9566	-28.3064	5.85564	9.82059	0.272812	-17.0123	-111.165	46.4235	-40.7539	51.9566	-28.3064	5.85564	9.82059	0.272812	-17.0123	-111.165	46.4235	-40.7539	51.9566	-28.3064	5.85564	9.82059	0.272812	-17.0123	-111.165	46.4235	-40.7539
4.92508	-85.2297	18.8802	20.2599	45.1182	-30.9915	-84.516	97.5858	-22.2161	4.92508	-85.2297	18.8802	20.2599	45.1182	-30.9915	-84.516	97.5858	-22.2161	4.92508	-85.2297	18.8802	20.2599	45.1182	-30.9915	-84.516	97.5858	-22.2161
-10.4539	-63.6985	8.53505	32.2926	88.5538	-30.4465	-36.7353	154.427	-21.852	-10.4539	-63.6985	8.53505	32.2926	88.5538	-30.4465	-36.7353	154.427	-21.852	-10.4539	-63.6985	8.53505	32.2926	88.5538	-30.4465	-36.7353	154.427	-21.852
5.24595	-118.935	-26.4056	36.087	103.47	-30.8767	13.3659	229.442	-39.3867	5.24595	-118.935	-26.4056	36.087	103.47	-30.8767	13.3659	229.442	-39.3867	5.24595	-118.935	-26.4056	36.087	103.47	-30.8767	13.3659	229.442	-39.3867
-4.68828	-68.1249	-57.8359	31.7691	130.435	-34.5002	38.3395	301.834	-6.89305	-4.68828	-68.1249	-57.8359	31.7691	130.435	-34.5002	38.3395	301.834	-6.89305	-4.68828	-68.1249	-57.8359	31.7691	130.435	-34.5002	38.3395	301.834	-6.89305
-31.182	-111.529	-8.10128	32.7469	151.34	-9.75269	27.4335	76.1194	-11.0865	-31.182	-111.529	-8.10128	32.7469	151.34	-9.75269	27.4335	76.1194	-11.0865	-31.182	-111.529	-8.10128	32.7469	151.34	-9.75269	27.4335	76.1194	-11.0865
-48.9869	-150.118	17.432	12.2954	124.443	-6.75038	-4.60509	5.843	36.72	-48.9869	-150.118	17.432	12.2954	124.443	-6.75038	-4.60509	5.843	36.72	-48.9869	-150.118	17.432	12.2954	124.443	-6.75038	-4.60509	5.843	36.72
-47.3307	-161.448	-43.0672	2.64874	41.4957	-9.92769	-34.1827	-2.6498	51.6739	-47.3307	-161.448	-43.0672	2.64874	41.4957	-9.92769	-34.1827	-2.6498	51.6739	-47.3307	-161.448	-43.0672	2.64874	41.4957	-9.92769	-34.1827	-2.6498	51.6739
-33.1686	-206.457	-56.4899	30.5931	10.756	-3.8003	-48.7664	92.4689	61.6269	-33.1686	-206.457	-56.4899	30.5931	10.756	-3.8003	-48.7664	92.4689	61.6269	-33.1686	-206.457	-56.4899	30.5931	10.756	-3.8003	-48.7664	92.4689	61.6269
-1.15502	-173.297	-78.7409	29.5852	8.60301	5.05512	-49.1536	268.007	57.5619	-1.15502	-173.297	-78.7409	29.5852	8.60301	5.05512	-49.1536	268.007	57.5619	-1.15502	-173.297	-78.7409	29.5852	8.60301	5.05512	-49.1536	268.007	57.5619
8.00474	-121.494	-48.337	32.6572	1.02911	6.47465	-36.1494	-46.7924	51.2909	8.00474	-121.494	-48.337	32.6572	1.02911	6.47465	-36.1494	-46.7924	51.2909	8.00474	-121.494	-48.337	32.6572	1.02911	6.47465	-36.1494	-46.7924	51.2909
27.9442	-49.708	-29.8868	25.4204	57.1369	-0.99799	-9.59725	-291.805	48.7402	27.9442	-49.708	-29.8868	25.4204	57.1369	-0.99799	-9.59725	-291.805	48.7402	27.9442	-49.708	-29.8868	25.4204	57.1369	-0.99799	-9.59725	-291.805	48.7402
10.9892	-9.53385	-2.29907	21.6807	104.639	-9.08883	24.7991	-236.557	10.0387	10.9892	-9.53385	-2.29907	21.6807	104.639	-9.08883	24.7991	-236.557	10.0387	10.9892	-9.53385	-2.29907	21.6807	104.639	-9.08883	24.7991	-236.557	10.0387
7.74446	34.1374	-93.3531	0.112953	52.5966	-18.1912	58.0385	-63.9586	-20.2183	7.74446	34.1374	-93.3531	0.112953	52.5966	-18.1912	58.0385	-63.9586	-20.2183	7.74446	34.1374	-93.3531	0.112953	52.5966	-18.1912	58.0385	-63.9586	-20.2183
17.6083	24.6607	-84.0333	-0.0992857	-10.3291	-37.5977	84.6175	-121.293	-21.4257	17.6083	24.6607	-84.0333	-0.0992857	-10.3291	-37.5977	84.6175	-121.293	-21.4257	17.6083	24.6607	-84.0333	-0.0992857	-10.3291	-37.5977	84.6175	-121.293	-21.4257
24.2924	-12.498	-24.1382	15.2395	-11.0592	-32.2025	103.47	-160.36	-49.9616	24.2924	-12.498	-24.1382	15.2395	-11.0592	-32.2025	103.47	-160.36	-49.9616	24.2924	-12.498	-24.1382	15.2395	-11.0592	-32.2025	103.47	-160.36	-49.9616
7.23006	-32.3136	-27.1	7.91739	-37.5265	-25.5815	116.104	-85.7742	0.0786987	7.23006	-32.3136	-27.1	7.91739	-37.5265	-25.5815	116.104	-85.7742	0.0786987	7.23006	-32.3136	-27.1	7.91739	-37.5265	-25.5815	116.104	-85.7742	0.0786987
7.34649	-74.9473	-56.2121	-12.0346	-10.8782	-4.12137	123.938	-3.55721	-5.44224	7.34649	-74.9473	-56.2121	-12.0346	-10.8782	-4.12137	123.938	-3.55721	-5.44224	7.34649	-74.9473	-56.2121	-12.0346	-10.8782	-4.12137	123.938	-3.55721	-5.44224
-14.3862	-87.9476	-8.66122	-41.6858	3.21825	19.4322	124.425	102.539	-44.8612	-14.3862	-87.9476	-8.66122	-41.6858	3.21825	19.4322	124.425	102.539	-44.8612	-14.3862	-87.9476	-8.66122	-41.6858	3.21825	19.4322	124.425	102.539	-44.8612
-22.48	-115.804	-51.105	-48.5693	-25.6997	44.4653	112.301	122.613	-57.5866	-22.48	-115.804	-51.105	-48.5693	-25.6997	44.4653	112.301	122.613	-57.5866	-22.48	-115.804	-51.105	-48.5693	-25.6997	44.4653	112.301	122.613	-57.5866
-2.23245	-114.941	-89.0668	-48.2266	-55.7008	40.716	87.1992	88.1008	-66.585	-2.23245	-114.941	-89.0668	-48.2266	-55.7008	40.716	87.1992	88.1008	-66.585	-2.23245	-114.941	-89.0668	-48.2266	-55.7008	40.716	87.1992	88.1008	-66.585
29.125	-71.7209	-67.9818	-24.0638	-74.416	47.8156	52.9645	9.03626	-40.6351	29.125	-71.7209	-67.9818	-24.0638	-74.416	47.8156	52.9645	9.03626	-40.6351	29.125	-71.7209	-67.9818	-24.0638	-74.416	47.8156	52.9645	9.03626	-40.6351
23.873	-106.74	38.7902	-20.6553	-32.7703	36.6755	9.15342	-32.7313	-14.1459	23.873	-106.74	38.7902	-20.6553	-32.7703	36.6755	9.15342	-32.7313	-14.1459	23.873	-106.74	38.7902	-20.6553	-32.7703	36.6755	9.15342	-32.7313	-14.1459
8.96539	-112.246	119.795	-11.0849	8.52614	40.8597	-42.1138	-91.1112	2.73092	8.96539	-112.246	119.795	-11.0849	8.52614	40.8597	-42.1138	-91.1112	2.73092	8.96539	-112.246	119.795	-11.0849	8.52614	40.8597	-42.1138	-91.1112	2.73092
6.5898	-154.104	66.5983	-31.0639	43.9141	24.5035	-88.5669	-98.6322	-20.2493	6.5898	-154.104	66.5983	-31.0639	43.9141	24.5035	-88.5669	-98.6322	-20.2493	6.5898	-154.104	66.5983	-31.0639	43.9141	24.5035	-88.5669	-98.6322	-20.2493
6.32424	-150.444	11.5697	-74.1652	51.7842	34.2255	-116.795	-57.8383	-50.6202	6.32424	-150.444	11.5697	-74.1652	51.7842	34.2255	-116.795	-57.8383	-50.6202	6.32424	-150.444	11.5697	-74.1652	51.7842	34.2255	-116.795	-57.8383	-50.6202
13.0822	-144.397	34.0327	-57.2643	66.8209	38.1035	-122.672	-32.65	-20.4384	13.0822	-144.397	34.0327	-57.2643	66.8209	38.1035	-122.672	-32.65	-20.4384	13.0822	-144.397	34.0327	-57.2643	66.8209	38.1035	-122.672	-32.65	-20.4384
22.0314	-128.55	26.8008	-33.9968	27.4285	7.7598	-112.165	-12.5776	27.0247	22.0314	-128.55	26.8008	-33.9968	27.4285	7.7598	-112.165	-12.5776	27.0247	22.0314	-128.55	26.8008	-33.9968	27.4285	7.7598	-112.165	-12.5776	27.0247
65.1796	-82.3414	-31.8411	-5.90578	39.2272	-32.0206	-93.957	-68.6996	69.7038	65.1796	-82.3414	-31.8411	-5.90578	39.2272	-32.0206	-93.957	-68.6996	69.7038	65.1796	-82.3414	-31.8411	-5.90578	39.2272	-32.0206	-93.957	-68.6996	69.7038
75.1753	-59.3251	-28.7192	-29.4317	33.0384	-64.7461	-73.0632	133.084	89.641	75.1753	-59.3251	-28.7192	-29.4317	33.0384	-64.7461	-73.0632	133.084	89.641	75.1753	-59.3251	-28.7192	-29.4317	33.0384	-64.7461	-73.0632	133.084	89.641
54.1275	-56.0601	-37.4182	-41.5051	-27.9298	-45.6323	-53.9734	150.068	51.5843	54.1275	-56.0601	-37.4182	-41.5051	-27.9298	-45.6323	-53.9734	150.068	51.5843	54.1275	-56.0601	-37.4182	-41.5051	-27.9298	-45.6323	-53.9734	150.068	51.5843
45.5209	-62.7801	-39.8669	0.799095	-95.8232	-6.15514	-42.2079	10.1228	74.1686	45.5209	-62.7801	-39.8669	0.799095	-95.8232	-6.15514	-42.2079	10.1228	74.1686	45.5209	-62.7801	-39.8669	0.799095	-95.8232	-6.15514	-42.2079	10.1228	74.1686
82.1816	-94.5317	-77.3039	17.2433	-102.218	16.4919	-37.2319	-110.405	32.9817	82.1816	-94.5317	-77.3039	17.2433	-102.218	16.4919	-37.2319	-110.405	32.9817	82.1816	-94.5317	-77.3039	17.2433	-102.218	16.4919	-37.2319	-110.405	32.9817
98.628	-61.4137	-96.7998	35.1495	-93.157	34.1781	-31.8352	-113.936	-0.809773	98.628	-61.4137	-96.7998	35.1495	-93.157	34.1781	-31.8352	-113.936	-0.809773	98.628	-61.4137	-96.7998	35.1495	-93.157	34.1781	-31.8352	-113.936	-0.809773
87.0124	-51.573	-47.7753	43.4684	-79.9917	25.2103	-17.0316	-56.5672	-35.5857	87.0124	-51.573	-47.7753	43.4684	-79.9917	25.2103	-17.0316	-56.5672	-35.5857	87.0124	-51.573	-47.7753	43.4684	-79.9917	25.2103	-17.0316	-56.5672	-35.5857
61.0925	-126.351	-18.2231	29.0924	-47.6933	7.72873	12.5755	66.3471	-27.1091	61.0925	-126.351	-18.2231	29.0924	-47.6933	7.72873	12.5755	66.3471	-27.1091	61.0925	-126.351	-18.2231	29.0924	-47.6933	7.72873	12.5755	66.3471	-27.1091
2.53972	-189.621	-13.7785	-44.165	-3.93508	44.0915	48.6118	112.11	-6.4368	2.53972	-189.621	-13.7785	-44.165	-3.93508	44.0915	48.6118	112.11	-6.4368	2.53972	-189.621	-13.7785	-44.165	-3.93508	44.0915	48.6118	112.11	-6.4368
-21.7565	-225.703	-15.8368	-46.6383	9.83767	59.3404	68.0533	110.501	8.7278	-21.7565	-225.703	-15.8368	-46.6383	9.83767	59.3404	68.0533	110.501	8.7278	-21.7565	-225.703	-15.8368	-46.6383	9.83767	59.3404	68.0533	110.501	8.7278
-47.7787	-207.204	-24.6904	-33.4238	19.6323	41.3043	49.8093	85.391	3.71173	-47.7787	-207.204	-24.6904	-33.4238	19.6323	41.3043	49.8093	85.391	3.71173	-47.7787	-207.204	-24.6904	-33.4238	19.6323	41.3043	49.8093	85.391	3.71173
-55.2097	-128.776	-35.5205	-1.78358	-4.30793	34.9372	-5.83734	2.08187	-16.2125	-55.2097	-128.776	-35.5205	-1.78358	-4.30793	34.9372	-5.83734	2.08187	-16.2125	-55.2097	-128.776	-35.5205	-1.78358	-4.30793	34.9372	-5.83734	2.08187	-16.2125
-66.1595	-75.5642	-2.35651	40.9187	-12.1521	27.2899	-76.4001	-74.8768	9.68852	-66.1595	-75.5642	-2.35651	40.9187	-12.1521	27.2899	-76.4001	-74.8768	9.68852	-66.1595	-75.5642	-2.35651	40.9187	-12.1521	27.2899	-76.4001	-74.8768	9.68852
-47.3292	-74.8295	23.2863	53.7434	-15.6708	-3.72911	-133.28	-144.299	53.3231	-47.3292	-74.8295	23.2863	53.7434	-15.6708	-3.72911	-133.28	-144.299	53.3231	-47.3292	-74.8295	23.2863	53.7434	-15.6708	-3.72911	-133.28	-144.299	53.3231
-51.0574	-48.7903	34.0046	43.6134	-14.8654	-25.8014	-158.479	-161.521	44.2022	-51.0574	-48.7903	34.0046	43.6134	-14.8654	-25.8014	-158.479	-161.521	44.2022	-51.0574	-48.7903	34.0046	43.6134	-14.8654	-25.8014	-158.479	-161.521	44.2022
-56.8126	-0.285013	-116.397	78.1959	14.3272	-73.1709	-148.662	-140.778	33.2345	-56.8126	-0.285013	-116.397	78.1959	14.3272	-73.1709	-148.662	-140.778	33.2345	-56.8126	-0.285013	-116.397	78.1959	14.3272	-73.1709	-148.662	-140.778	33.2345
-19.0538	-10.4969	-164.494	98.5746	12.9032	-78.1365	-103.48	-87.4294	6.19286	-19.0538	-10.4969	-164.494	98.5746	12.9032	-78.1365	-103.48	-87.4294	6.19286	-19.0538	-10.4969	-164.494	98.5746	12.9032	-78.1365	-103.48	-87.4294	6.19286
-21.145	-27.04	-110.964	80.1779	16.1438	-39.9566	-25.6107	-57.39	5.59533	-21.145	-27.04	-110.964	80.1779	16.1438	-39.9566	-25.6107	-57.39	5.59533	-21.145	-27.04	-110.964	80.1779	16.1438	-39.9566	-25.6107	-57.39	5.59533
-0.803801	12.1556	-101.237	37.6035	33.743	-50.0271	57.0139	25.7394	43.6212	-0.803801	12.1556	-101.237	37.6035	33.743	-50.0271	57.0139	25.7394	43.6212	-0.803801	12.1556	-101.237	37.6035	33.743	-50.0271	57.0139	25.7394	43.6212
2.52927	19.193	-122.982	12.1648	-49.933	-34.0878	97.7312	65.4923	32.1521	2.52927	19.193	-122.982	12.1648	-49.933	-34.0878	97.7312	65.4923	32.1521	2.52927	19.193	-122.982	12.1648	-49.933	-34.0878	97.7312	65.4923	32.1521
26.9189	-40.7848	-101.258	-26.4661	-132.429	-28.1903	71.681	139.126	-18.1256	26.9189	-40.7848	-101.258	-26.4661	-132.429	-28.1903	71.681	139.126	-18.1256	26.9189	-40.7848	-101.258	-26.4661	-132.429	-28.1903	71.681	139.126	-18.1256
6.23386	-85.0604	-29.264	-45.2522	-118.395	2.84843	-5.98552	158.44	-62.0768	6.23386	-85.0604	-29.264	-45.2522	-118.395	2.84843	-5.98552	158.44	-62.0768	6.23386	-85.0604	-29.264	-45.2522	-118.395	2.84843	-5.98552	158.44	-62.0768
22.263	-80.952	28.2407	-36.7102	-90.7028	-7.0803	-95.6709	30.1394	-50.9797	22.263	-80.952	28.2407	-36.7102	-90.7028	-7.0803	-95.6709	30.1394	-50.9797	22.263	-80.952	28.2407	-36.7102	-90.7028	-7.0803	-95.6709	30.1394	-50.9797
56.6622	-69.4219	67.8592	-4.57405	-56.0495	-30.8564	-157.402	71.8293	-83.603	56.6622	-69.4219	67.8592	-4.57405	-56.0495	-30.8564	-157.402	71.8293	-83.603	56.6622	-69.4219	67.8592	-4.57405	-56.0495	-30.8564	-157.402	71.8293	-83.603
48.8811	-26.3093	95.1067	26.1677	-2.71347	-53.8496	-167.862	104.566	-35.6392	48.8811	-26.3093	95.1067	26.1677	-2.71347	-53.8496	-167.862	104.566	-35.6392	48.8811	-26.3093	95.1067	26.1677	-2.71347	-53.8496	-167.862	104.566	-35.6392
35.262	-5.2011	100.972	-0.0443093	24.4743	-18.4678	-126.738	138.619	-13.6342	35.262	-5.2011	100.972	-0.0443093	24.4743	-18.4678	-126.738	138.619	-13.6342	35.262	-5.2011	100.972	-0.0443093	24.4743	-18.4678	-126.738	138.619	-13.6342
12.0733	53.9417	126.378	-69.7864	0.433729	21.3809	-54.4475	14.6914	28.4048	12.0733	53.9417	126.378	-69.7864	0.433729	21.3809	-54.4475	14.6914	28.4048	12.0733	53.9417	126.378	-69.7864	0.433729	21.3809	-54.4475	14.6914	28.4048
4.997	98.1757	-22.9696	-104.896	-5.20867	22.7018	16.2636	-30.2244	61.2399	4.997	98.1757	-22.9696	-104.896	-5.20867	22.7018	16.2636	-30.2244	61.2399	4.997	98.1757	-22.9696	-104.896	-5.20867	22.7018	16.2636	-30.2244	61.2399
24.744	78.3493	-117.257	-127.237	8.57533	28.4458	57.5397	136.032	59.7084	24.744	78.3493	-117.257	-127.237	8.57533	28.4458	57.5397	136.032	59.7084	24.744	78.3493	-117.257	-127.237	8.57533	28.4458	57.5397	136.032	59.7084
33.5998	41.6812	-136.193	-93.1114	41.5117	-14.8891	63.0676	53.1066	56.6364	33.5998	41.6812	-136.193	-93.1114	41.5117	-14.8891	63.0676	53.1066	56.6364	33.5998	41.6812	-136.193	-93.1114	41.5117	-14.8891	63.0676	53.1066	56.6364
5.72995	1.44535	-140.285	-57.4179	19.6569	-44.3542	46.6581	60.7482	31.0202	5.72995	1.44535	-140.285	-57.4179	19.6569	-44.3542	46.6581	60.7482	31.0202	5.72995	1.44535	-140.285	-57.4179	19.6569	-44.3542	46.6581	60.7482	31.0202
-35.887	-40.8893	-122.795	-2.36197	34.9575	-22.0146	27.6233	173.665	11.2201	-35.887	-40.8893	-122.795	-2.36197	34.9575	-22.0146	27.6233	173.665	11.2201	-35.887	-40.8893	-122.795	-2.36197	34.9575	-22.0146	27.6233	173.665	11.2201
-101.651	-34.0948	-55.1521	10.4365	48.4735	8.86335	18.3113	103.013	10.2127	-101.651	-34.0948	-55.1521	10.4365	48.4735	8.86335	18.3113	103.013	10.2127	-101.651	-34.0948	-55.1521	10.4365	48.4735	8.86335	18.3113	103.013	10.2127
-110.556	0.852481	-11.6859	28.0911	47.6338	33.7711	22.2258	-132.274	5.0857	-110.556	0.852481	-11.6859	28.0911	47.6338	33.7711	22.2258	-132.274	5.0857	-110.556	0.852481	-11.6859	28.0911	47.6338	33.7711	22.2258	-132.274	5.0857
-58.3247	-1.28624	36.4507	46.8814	82.1641	21.267	34.6029	-269.43	-7.04036	-58.3247	-1.28624	36.4507	46.8814	82.1641	21.267	34.6029	-269.43	-7.04036	-58.3247	-1.28624	36.4507	46.8814	82.1641	21.267	34.6029	-269.43	-7.04036
-18.3564	-2.54388	59.4373	70.5791	104.754	12.9544	46.1488	-248.223	2.64926	-18.3564	-2.54388	59.4373	70.5791	104.754	12.9544	46.1488	-248.223	2.64926	-18.3564	-2.54388	59.4373	70.5791	104.754	12.9544	46.1488	-248.223	2.64926
8.13721	12.7755	72.5359	49.7415	82.0486	-0.00885109	49.3218	-198.184	4.85363	8.13721	12.7755	72.5359	49.7415	82.0486	-0.00885109	49.3218	-198.184	4.85363	8.13721	12.7755	72.5359	49.7415	82.0486	-0.00885109	49.3218	-198.184	4.85363
-44.6692	10.9928	98.4958	40.3723	54.1701	-18.594	44.7072	75.1645	-20.7992	-44.6692	10.9928	98.4958	40.3723	54.1701	-18.594	44.7072	75.1645	-20.7992	-44.6692	10.9928	98.4958	40.3723	54.1701	-18.594	44.7072	75.1645	-20.7992
-78.1096	15.9575	121.019	66.9924	66.9322	-46.0182	41.1082	366.95	-57.8483	-78.1096	15.9575	121.019	66.9924	66.9322	-46.0182	41.1082	366.95	-57.8483	-78.1096	15.9575	121.019	66.9924	66.9322	-46.0182	41.1082	366.95	-57.8483
-60.1085	25.6942	127.491	63.0189	91.9999	-49.3448	46.9966	-4.91237	-76.4685	-60.1085	25.6942	127.491	63.0189	91.9999	-49.3448	46.9966	-4.91237	-76.4685	-60.1085	25.6942	127.491	63.0189	91.9999	-49.3448	46.9966	-4.91237	-76.4685
-49.6145	32.938	100.102	22.2138	-14.2842	-22.48	62.0422	-97.2257	-23.5981	-49.6145	32.938	100.102	22.2138	-14.2842	-22.48	62.0422	-97.2257	-23.5981	-49.6145	32.938	100.102	22.2138	-14.2842	-22.48	62.0422	-97.2257	-23.5981
-34.7153	1.14951	57.2809	-46.1379	-74.0619	22.3679	77.9447	-289.615	4.44885	-34.7153	1.14951	57.2809	-46.1379	-74.0619	22.3679	77.9447	-289.615	4.44885	-34.7153	1.14951	57.2809	-46.1379	-74.0619	22.3679	77.9447	-289.615	4.44885
-34.8909	-41.0103	52.3755	-52.0241	-90.4946	27.276	82.3497	-363.048	8.28846	-34.8909	-41.0103	52.3755	-52.0241	-90.4946	27.276	82.3497	-363.048	8.28846	-34.8909	-41.0103	52.3755	-52.0241	-90.4946	27.276	82.3497	-363.048	8.28846
-8.12373	-73.1303	68.4644	-85.0058	-60.2639	14.0536	65.8235	-330.452	-17.4932	-8.12373	-73.1303	68.4644	-85.0058	-60.2639	14.0536	65.8235	-330.452	-17.4932	-8.12373	-73.1303	68.4644	-85.0058	-60.2639	14.0536	65.8235	-330.452	-17.4932
39.2397	-55.511	61.3886	-66.3363	-50.0734	29.8815	30.4544	-202.329	-15.31	39.2397	-55.511	61.3886	-66.3363	-50.0734	29.8815	30.4544	-202.329	-15.31	39.2397	-55.511	61.3886	-66.3363	-50.0734	29.8815	30.4544	-202.329	-15.31
28.1526	-53.0718	56.7045	-40.8887	-38.3074	50.3488	-14.2514	-30.1405	-7.03958	28.1526	-53.0718	56.7045	-40.8887	-38.3074	50.3488	-14.2514	-30.1405	-7.03958	28.1526	-53.0718	56.7045	-40.8887	-38.3074	50.3488	-14.2514	-30.1405	-7.03958
-15.0404	-42.4877	-10.0079	-20.2905	-65.7603	83.9665	-61.6518	46.4584	-1.04387	-15.0404	-42.4877	-10.0079	-20.2905	-65.7603	83.9665	-61.6518	46.4584	-1.04387	-15.0404	-42.4877	-10.0079	-20.2905	-65.7603	83.9665	-61.6518	46.4584	-1.04387
-31.969	-29.4839	-133.204	12.5482	-53.8121	75.724	-108.235	102.288	-14.1937	-31.969	-29.4839	-133.204	12.5482	-53.8121	75.724	-108.235	102.288	-14.1937	-31.969	-29.4839	-133.204	12.5482	-53.8121	75.724	-108.235	102.288	-14.1937
-28.0278	-42.1811	-114.49	-12.1468	-29.0239	48.5093	-147.082	290.69	-13.6112	-28.0278	-42.1811	-114.49	-12.1468	-29.0239	48.5093	-147.082	290.69	-13.6112	-28.0278	-42.1811	-114.49	-12.1468	-29.0239	48.5093	-147.082	290.69	-13.6112
-16.6206	-41.5123	-149.228	-1.59311	-10.5701	-0.841156	-167.744	741.482	5.62313	-16.6206	-41.5123	-149.228	-1.59311	-10.5701	-0.841156	-167.744	741.482	5.62313	-16.6206	-41.5123	-149.228	-1.59311	-10.5701	-0.841156	-167.744	741.482	5.62313
-12.2705	17.5595	-178.692	66.8439	31.4866	-5.3856	-161.693	467.428	26.8466	-12.2705	17.5595	-178.692	66.8439	31.4866	-5.3856	-161.693	467.428	26.8466	-12.2705	17.5595	-178.692	66.8439	31.4866	-5.3856	-161.693	467.428	26.8466
-17.4989	74.733	-179.03	104.568	47.6664	-22.3932	-128.832	-57.1509	28.2066	-17.4989	74.733	-179.03	104.568	47.6664	-22.3932	-128.832	-57.1509	28.2066	-17.4989	74.733	-179.03	104.568	47.6664	-22.3932	-128.832	-57.1509	28.2066
-16.0154	58.7873	-125.379	114.294	54.1916	-18.6304	-77.3759	-9.74196	-41.6756	-16.0154	58.7873	-125.379	114.294	54.1916	-18.6304	-77.3759	-9.74196	-41.6756	-16.0154	58.7873	-125.379	114.294	54.1916	-18.6304	-77.3759	-9.74196	-41.6756
-24.9897	11.4765	1.82332	77.1078	34.5595	6.16141	-21.5249	-10.7017	-46.5602	-24.9897	11.4765	1.82332	77.1078	34.5595	6.16141	-21.5249	-10.7017	-46.5602	-24.9897	11.4765	1.82332	77.1078	34.5595	6.16141	-21.5249	-10.7017	-46.5602
-12.9512	2.23179	-55.4806	57.7341	45.0638	-16.8093	24.4442	93.5217	-36.8357	-12.9512	2.23179	-55.4806	57.7341	45.0638	-16.8093	24.4442	93.5217	-36.8357	-12.9512	2.23179	-55.4806	57.7341	45.0638	-16.8093	24.4442	93.5217	-36.8357
-45.1413	70.6043	-123.918	37.0997	31.9002	-46.3944	51.8775	70.2003	-7.24166	-45.1413	70.6043	-123.918	37.0997	31.9002	-46.3944	51.8775	70.2003	-7.24166	-45.1413	70.6043	-123.918	37.0997	31.9002	-46.3944	51.8775	70.2003	-7.24166
-28.3339	68.9646	-94.6696	17.0924	29.7012	-26.2769	58.4767	-65.5413	-21.2992	-28.3339	68.9646	-94.6696	17.0924	29.7012	-26.2769	58.4767	-65.5413	-21.2992	-28.3339	68.9646	-94.6696	17.0924	29.7012	-26.2769	58.4767	-65.5413	-21.2992
-4.25863	48.3561	-68.9476	-9.19037	14.1828	35.8258	47.4959	-95.4261	32.3963	-4.25863	48.3561	-68.9476	-9.19037	14.1828	35.8258	47.4959	-95.4261	32.3963	-4.25863	48.3561	-68.9476	-9.19037	14.1828	35.8258	47.4959	-95.4261	32.3963
9.04985	75.4776	61.5046	-2.82765	11.9747	67.1134	26.7102	-102.051	59.7785	9.04985	75.4776	61.5046	-2.82765	11.9747	67.1134	26.7102	-102.051	59.7785	9.04985	75.4776	61.5046	-2.82765	11.9747	67.1134	26.7102	-102.051	59.7785
-5.57319	119.302	139.962	2.83121	-19.0703	83.1826	3.63879	-67.972	55.3747	-5.57319	119.302	139.962	2.83121	-19.0703	83.1826	3.63879	-67.972	55.3747	-5.57319	119.302	139.962	2.83121	-19.0703	83.1826	3.63879	-67.972	55.3747
-9.68178	168.783	135.847	3.37543	-43.4175	61.7107	-15.9112	10.8429	37.4254	-9.68178	168.783	135.847	3.37543	-43.4175	61.7107	-15.9112	10.8429	37.4254	-9.68178	168.783	135.847	3.37543	-43.4175	61.7107	-15.9112	10.8429	37.4254
-10.6938	177.136	104.349	21.1945	-33.4699	27.0702	-27.3163	54.1573	55.5829	-10.6938	177.136	104.349	21.1945	-33.4699	27.0702	-27.3163	54.1573	55.5829	-10.6938	177.136	104.349	21.1945	-33.4699	27.0702	-27.3163	54.1573	55.5829
2.48865	131.386	31.2878	-11.336	-29.8457	-10.4815	-30.6613	54.3291	73.6045	2.48865	131.386	31.2878	-11.336	-29.8457	-10.4815	-30.6613	54.3291	73.6045	2.48865	131.386	31.2878	-11.336	-29.8457	-10.4815	-30.6613	54.3291	73.6045
10.3031	104.594	10.8222	-23.4569	-40.8248	-23.8944	-31.3111	62.6176	6.42445	10.3031	104.594	10.8222	-23.4569	-40.8248	-23.8944	-31.3111	62.6176	6.42445	10.3031	104.594	10.8222	-23.4569	-40.8248	-23.8944	-31.3111	62.6176	6.42445
27.9417	91.0558	21.2733	-7.36963	-24.9687	-39.4045	-32.5583	43.6979	-26.5501	27.9417	91.0558	21.2733	-7.36963	-24.9687	-39.4045	-32.5583	43.6979	-26.5501	27.9417	91.0558	21.2733	-7.36963	-24.9687	-39.4045	-32.5583	43.6979	-26.5501
-0.239191	77.7185	65.7377	-1.10974	-18.7656	-41.3042	-30.6544	67.3473	0.556606	-0.239191	77.7185	65.7377	-1.10974	-18.7656	-41.3042	-30.6544	67.3473	0.556606	-0.239191	77.7185	65.7377	-1.10974	-18.7656	-41.3042	-30.6544	67.3473	0.556606
23.5043	77.078	52.6736	7.22032	-6.89663	-27.9282	-20.981	33.0783	-36.64	23.5043	77.078	52.6736	7.22032	-6.89663	-27.9282	-20.981	33.0783	-36.64	23.5043	77.078	52.6736	7.22032	-6.89663	-27.9282	-20.981	33.0783	-36.64
12.0075	63.6547	-2.82116	-5.92942	-3.32333	-23.3926	-6.38804	-20.4629	-14.4252	12.0075	63.6547	-2.82116	-5.92942	-3.32333	-23.3926	-6.38804	-20.4629	-14.4252	12.0075	63.6547	-2.82116	-5.92942	-3.32333	-23.3926	-6.38804	-20.4629	-14.4252
3.58257	81.742	-25.3407	31.6568	-46.0513	-39.3122	6.06581	-24.4577	-34.0693	3.58257	81.742	-25.3407	31.6568	-46.0513	-39.3122	6.06581	-24.4577	-34.0693	3.58257	81.742	-25.3407	31.6568	-46.0513	-39.3122	6.06581	-24.4577	-34.0693
-2.45119	88.0052	-4.63106	34.6667	-100.266	-41.676	11.9204	-8.08305	-66.8033	-2.45119	88.0052	-4.63106	34.6667	-100.266	-41.676	11.9204	-8.08305	-66.8033	-2.45119	88.0052	-4.63106	34.6667	-100.266	-41.676	11.9204	-8.08305	-66.8033
24.9935	78.569	5.5381	-38.4548	-108.412	-15.7213	2.9012	-34.8566	-88.2047	24.9935	78.569	5.5381	-38.4548	-108.412	-15.7213	2.9012	-34.8566	-88.2047	24.9935	78.569	5.5381	-38.4548	-108.412	-15.7213	2.9012	-34.8566	-88.2047
34.5284	106.873	27.687	-102.455	-73.6177	39.0033	-36.0674	-38.672	-72.7927	34.5284	106.873	27.687	-102.455	-73.6177	39.0033	-36.0674	-38.672	-72.7927	34.5284	106.873	27.687	-102.455	-73.6177	39.0033	-36.0674	-38.672	-72.7927
29.9435	109.071	7.08557	-89.1631	-27.0317	68.2337	-104.983	-4.68542	-79.8661	29.9435	109.071	7.08557	-89.1631	-27.0317	68.2337	-104.983	-4.68542	-79.8661	29.9435	109.071	7.08557	-89.1631	-27.0317	68.2337	-104.983	-4.68542	-79.8661
3.98948	48.2771	-3.78117	-44.9742	2.40232	46.8667	-175.735	-74.1638	-28.8425	3.98948	48.2771	-3.78117	-44.9742	2.40232	46.8667	-175.735	-74.1638	-28.8425	3.98948	48.2771	-3.78117	-44.9742	2.40232	46.8667	-175.735	-74.1638	-28.8425
9.60091	41.9144	-12.2509	-45.1918	23.1616	0.305312	-213.197	-114.471	11.3172	9.60091	41.9144	-12.2509	-45.1918	23.1616	0.305312	-213.197	-114.471	11.3172	9.60091	41.9144	-12.2509	-45.1918	23.1616	0.305312	-213.197	-114.471	11.3172
48.7713	38.0639	33.9268	-59.5451	76.989	-26.551	-200.798	-48.0643	33.9269	48.7713	38.0639	33.9268	-59.5451	76.989	-26.551	-200.798	-48.0643	33.9269	48.7713	38.0639	33.9268	-59.5451	76.989	-26.551	-200.798	-48.0643	33.9269
50.4551	11.9348	31.3145	-45.1078	95.0005	-18.5996	-146.81	2.43826	39.7904	50.4551	11.9348	31.3145	-45.1078	95.0005	-18.5996	-146.81	2.43826	39.7904	50.4551	11.9348	31.3145	-45.1078	95.0005	-18.5996	-146.81	2.43826	39.7904
-6.84045	12.7433	-99.0422	-23.1108	66.2841	-10.856	-74.5595	12.1712	32.1514	-6.84045	12.7433	-99.0422	-23.1108	66.2841	-10.856	-74.5595	12.1712	32.1514	-6.84045	12.7433	-99.0422	-23.1108	66.2841	-10.856	-74.5595	12.1712	32.1514
20.5941	21.7912	-125.524	-5.99894	39.9076	3.44492	-8.5226	-28.3748	25.2071	20.5941	21.7912	-125.524	-5.99894	39.9076	3.44492	-8.5226	-28.3748	25.2071	20.5941	21.7912	-125.524	-5.99894	39.9076	3.44492	-8.5226	-28.3748	25.2071
18.9534	5.04474	-139.335	28.8605	77.5602	11.0699	39.2378	-77.4815	18.8652	18.9534	5.04474	-139.335	28.8605	77.5602	11.0699	39.2378	-77.4815	18.8652	18.9534	5.04474	-139.335	28.8605	77.5602	11.0699	39.2378	-77.4815	18.8652
35.8326	-2.4923	-148.001	46.5314	-10.7355	-18.3124	72.755	-104.854	-3.70323	35.8326	-2.4923	-148.001	46.5314	-10.7355	-18.3124	72.755	-104.854	-3.70323	35.8326	-2.4923	-148.001	46.5314	-10.7355	-18.3124	72.755	-104.854	-3.70323
14.6464	-2.56734	-93.4723	64.4719	-36.1858	-21.8114	101.986	-80.4065	1.83743	14.6464	-2.56734	-93.4723	64.4719	-36.1858	-21.8114	101.986	-80.4065	1.83743	14.6464	-2.56734	-93.4723	64.4719	-36.1858	-21.8114	101.986	-80.4065	1.83743
-12.9146	-1.19616	-84.1294	67.8773	-71.6198	-26.591	129.401	-74.7042	20.5497	-12.9146	-1.19616	-84.1294	67.8773	-71.6198	-26.591	129.401	-74.7042	20.5497	-12.9146	-1.19616	-84.1294	67.8773	-71.6198	-26.591	129.401	-74.7042	20.5497
-88.2216	23.6231	-55.5366	76.9593	-84.4463	-34.6843	146.754	-139.775	33.8707	-88.2216	23.6231	-55.5366	76.9593	-84.4463	-34.6843	146.754	-139.775	33.8707	-88.2216	23.6231	-55.5366	76.9593	-84.4463	-34.6843	146.754	-139.775	33.8707
-34.2015	54.7909	-21.614	50.8575	-13.2062	-24.438	146.948	-175.702	23.9791	-34.2015	54.7909	-21.614	50.8575	-13.2062	-24.438	146.948	-175.702	23.9791	-34.2015	54.7909	-21.614	50.8575	-13.2062	-24.438	146.948	-175.702	23.9791
-8.52985	61.5724	42.2629	34.8452	49.1544	-11.2882	130.929	-173.665	51.5068	-8.52985	61.5724	42.2629	34.8452	49.1544	-11.2882	130.929	-173.665	51.5068	-8.52985	61.5724	42.2629	34.8452	49.1544	-11.2882	130.929	-173.665	51.5068
-8.57076	42.0799	-22.8035	23.773	104.336	8.20373	94.969	-154.434	-17.1318	-8.57076	42.0799	-22.8035	23.773	104.336	8.20373	94.969	-154.434	-17.1318	-8.57076	42.0799	-22.8035	23.773	104.336	8.20373	94.969	-154.434	-17.1318
-29.7205	52.9586	38.2637	1.4089	162.985	-1.73532	34.465	-103.859	-84.3953	-29.7205	52.9586	38.2637	1.4089	162.985	-1.73532	34.465	-103.859	-84.3953	-29.7205	52.9586	38.2637	1.4089	162.985	-1.73532	34.465	-103.859	-84.3953
-24.7661	45.816	109.709	-33.2319	182.584	20.2086	-35.5596	-68.1916	-53.5044	-24.7661	45.816	109.709	-33.2319	182.584	20.2086	-35.5596	-68.1916	-53.5044	-24.7661	45.816	109.709	-33.2319	182.584	20.2086	-35.5596	-68.1916	-53.5044
11.5247	25.0959	34.4577	-61.5446	146.929	28.6988	-86.5744	-23.5775	-26.1387	11.5247	25.0959	34.4577	-61.5446	146.929	28.6988	-86.5744	-23.5775	-26.1387	11.5247	25.0959	34.4577	-61.5446	146.929	28.6988	-86.5744	-23.5775	-26.1387
30.6748	-5.77744	-29.9267	-61.2806	165.634	6.16829	-105.484	36.0507	23.5457	30.6748	-5.77744	-29.9267	-61.2806	165.634	6.16829	-105.484	36.0507	23.5457	30.6748	-5.77744	-29.9267	-61.2806	165.634	6.16829	-105.484	36.0507	23.5457
41.3205	-0.217946	-61.1347	-58.93	97.2749	-7.15513	-104.355	85.0557	4.2814	41.3205	-0.217946	-61.1347	-58.93	97.2749	-7.15513	-104.355	85.0557	4.2814	41.3205	-0.217946	-61.1347	-58.93	97.2749	-7.15513	-104.355	85.0557	4.2814
15.0616	-14.1728	-43.079	-53.8187	52.2608	6.24056	-99.0535	102.929	31.0356	15.0616	-14.1728	-43.079	-53.8187	52.2608	6.24056	-99.0535	102.929	31.0356	15.0616	-14.1728	-43.079	-53.8187	52.2608	6.24056	-99.0535	102.929	31.0356
11.8396	5.74175	12.8775	-42.679	16.2391	30.6479	-90.1208	137.524	22.0194	11.8396	5.74175	12.8775	-42.679	16.2391	30.6479	-90.1208	137.524	22.0194	11.8396	5.74175	12.8775	-42.679	16.2391	30.6479	-90.1208	137.524	22.0194
25.5152	15.2876	-2.56365	-18.746	-3.69215	23.8823	-70.5222	148.059	41.2696	25.5152	15.2876	-2.56365	-18.746	-3.69215	23.8823	-70.5222	148.059	41.2696	25.5152	15.2876	-2.56365	-18.746	-3.69215	23.8823	-70.5222	148.059	41.2696
39.6414	15.254	-0.567627	11.3463	-72.9968	-10.7601	-39.2069	98.0245	57.1411	39.6414	15.254	-0.567627	11.3463	-72.9968	-10.7601	-39.2069	98.0245	57.1411	39.6414	15.254	-0.567627	11.3463	-72.9968	-10.7601	-39.2069	98.0245	57.1411
61.2558	9.80672	-34.8244	13.878	-159.652	-28.3783	-1.29329	60.486	51.2555	61.2558	9.80672	-34.8244	13.878	-159.652	-28.3783	-1.29329	60.486	51.2555	61.2558	9.80672	-34.8244	13.878	-159.652	-28.3783	-1.29329	60.486	51.2555
21.3136	-35.1659	-38.5846	-3.45289	-183.711	-23.5275	36.4726	28.2981	49.6064	21.3136	-35.1659	-38.5846	-3.45289	-183.711	-23.5275	36.4726	28.2981	49.6064	21.3136	-35.1659	-38.5846	-3.45289	-183.711	-23.5275	36.4726	28.2981	49.6064
-22.3567	-29.2292	1.64267	-4.01165	-122.113	-15.1345	66.1575	19.3982	40.0833	-22.3567	-29.2292	1.64267	-4.01165	-122.113	-15.1345	66.1575	19.3982	40.0833	-22.3567	-29.2292	1.64267	-4.01165	-122.113	-15.1345	66.1575	19.3982	40.0833
-25.2235	-17.2035	-3.22075	17.8295	9.13327	-14.3023	80.5065	-72.6422	8.71349	-25.2235	-17.2035	-3.22075	17.8295	9.13327	-14.3023	80.5065	-72.6422	8.71349	-25.2235	-17.2035	-3.22075	17.8295	9.13327	-14.3023	80.5065	-72.6422	8.71349
-13.1278	-33.503	-56.0162	27.7152	23.1233	15.5522	77.2552	18.7762	-5.27307	-13.1278	-33.503	-56.0162	27.7152	23.1233	15.5522	77.2552	18.7762	-5.27307	-13.1278	-33.503	-56.0162	27.7152	23.1233	15.5522	77.2552	18.7762	-5.27307
30.2675	-16.5562	-102.517	16.422	45.257	14.7192	57.4948	284.497	-23.3488	30.2675	-16.5562	-102.517	16.422	45.257	14.7192	57.4948	284.497	-23.3488	30.2675	-16.5562	-102.517	16.422	45.257	14.7192	57.4948	284.497	-23.3488
110.086	-9.86705	-71.5137	19.2546	66.4188	-0.0890755	22.8021	-3.98096	-20.6316	110.086	-9.86705	-71.5137	19.2546	66.4188	-0.0890755	22.8021	-3.98096	-20.6316	110.086	-9.86705	-71.5137	19.2546	66.4188	-0.0890755	22.8021	-3.98096	-20.6316
118.517	-17.1489	-19.539	31.4115	26.7769	-9.19421	-22.6222	70.2616	3.7936	118.517	-17.1489	-19.539	31.4115	26.7769	-9.19421	-22.6222	70.2616	3.7936	118.517	-17.1489	-19.539	31.4115	26.7769	-9.19421	-22.6222	70.2616	3.7936
48.1706	-27.4202	26.212	14.7792	-10.0006	-12.4838	-70.5795	83.1397	6.86199	48.1706	-27.4202	26.212	14.7792	-10.0006	-12.4838	-70.5795	83.1397	6.86199	48.1706	-27.4202	26.212	14.7792	-10.0006	-12.4838	-70.5795	83.1397	6.86199
-18.0132	-22.9255	28.6318	19.4323	-4.2505	-3.88435	-109.149	78.5086	-1.22934	-18.0132	-22.9255	28.6318	19.4323	-4.2505	-3.88435	-109.149	78.5086	-1.22934	-18.0132	-22.9255	28.6318	19.4323	-4.2505	-3.88435	-109.149	78.5086	-1.22934
-8.16437	-37.0125	-7.84324	29.4094	-44.5105	9.89354	-128.645	43.4653	15.642	-8.16437	-37.0125	-7.84324	29.4094	-44.5105	9.89354	-128.645	43.4653	15.642	-8.16437	-37.0125	-7.84324	29.4094	-44.5105	9.89354	-128.645	43.4653	15.642
9.73991	-46.0842	-38.6028	34.3399	-34.3902	10.9144	-126.094	-70.5123	3.35959	9.73991	-46.0842	-38.6028	34.3399	-34.3902	10.9144	-126.094	-70.5123	3.35959	9.73991	-46.0842	-38.6028	34.3399	-34.3902	10.9144	-126.094	-70.5123	3.35959
36.4465	-27.8371	-70.6625	1.18973	-8.65608	6.19134	-102.609	-152.511	-15.648	36.4465	-27.8371	-70.6625	1.18973	-8.65608	6.19134	-102.609	-152.511	-15.648	36.4465	-27.8371	-70.6625	1.18973	-8.65608	6.19134	-102.609	-152.511	-15.648
37.7964	-19.399	-5.29542	22.1374	-29.4768	-3.43745	-59.0703	-18.886	-12.0268	37.7964	-19.399	-5.29542	22.1374	-29.4768	-3.43745	-59.0703	-18.886	-12.0268	37.7964	-19.399	-5.29542	22.1374	-29.4768	-3.43745	-59.0703	-18.886	-12.0268
9.05576	-36.247	-12.4687	-4.96387	-32.6853	2.89439	-3.05228	-166.507	1.54446	9.05576	-36.247	-12.4687	-4.96387	-32.6853	2.89439	-3.05228	-166.507	1.54446	9.05576	-36.247	-12.4687	-4.96387	-32.6853	2.89439	-3.05228	-166.507	1.54446
15.0084	-81.982	-51.9964	-7.28602	-22.1099	46.5265	40.7642	-224.852	25.3519	15.0084	-81.982	-51.9964	-7.28602	-22.1099	46.5265	40.7642	-224.852	25.3519	15.0084	-81.982	-51.9964	-7.28602	-22.1099	46.5265	40.7642	-224.852	25.3519
23.5235	-80.3742	-65.2377	14.3969	12.3697	55.9947	42.3341	-154.253	-7.14175	23.5235	-80.3742	-65.2377	14.3969	12.3697	55.9947	42.3341	-154.253	-7.14175	23.5235	-80.3742	-65.2377	14.3969	12.3697	55.9947	42.3341	-154.253	-7.14175
42.4267	-71.8151	-15.4144	14.2791	27.0572	72.4534	-3.58841	-102.814	-19.7491	42.4267	-71.8151	-15.4144	14.2791	27.0572	72.4534	-3.58841	-102.814	-19.7491	42.4267	-71.8151	-15.4144	14.2791	27.0572	72.4534	-3.58841	-102.814	-19.7491
34.4081	-70.2998	10.4828	-1.81734	46.2562	73.1912	-72.0823	-87.151	-21.8915	34.4081	-70.2998	10.4828	-1.81734	46.2562	73.1912	-72.0823	-87.151	-21.8915	34.4081	-70.2998	10.4828	-1.81734	46.2562	73.1912	-72.0823	-87.151	-21.8915
-34.8905	-35.8499	-28.5746	-0.592259	33.8513	30.4988	-132.323	-31.0427	3.56912	-34.8905	-35.8499	-28.5746	-0.592259	33.8513	30.4988	-132.323	-31.0427	3.56912	-34.8905	-35.8499	-28.5746	-0.592259	33.8513	30.4988	-132.323	-31.0427	3.56912
-80.6193	-24.2641	-24.2552	4.9683	14.246	-28.2058	-164.618	17.8347	15.0544	-80.6193	-24.2641	-24.2552	4.9683	14.246	-28.2058	-164.618	17.8347	15.0544	-80.6193	-24.2641	-24.2552	4.9683	14.246	-28.2058	-164.618	17.8347	15.0544
-46.1237	-21.2158	-26.8232	2.71603	-9.88064	-64.5739	-162.179	55.1012	-11.3966	-46.1237	-21.2158	-26.8232	2.71603	-9.88064	-64.5739	-162.179	55.1012	-11.3966	-46.1237	-21.2158	-26.8232	2.71603	-9.88064	-64.5739	-162.179	55.1012	-11.3966
24.6781	-25.0366	-15.3126	-11.7532	-19.12	-74.735	-130.086	99.2211	-20.1174	24.6781	-25.0366	-15.3126	-11.7532	-19.12	-74.735	-130.086	99.2211	-20.1174	24.6781	-25.0366	-15.3126	-11.7532	-19.12	-74.735	-130.086	99.2211	-20.1174
53.0566	-35.5793	-52.1207	-0.518687	-20.5619	-54.3067	-79.8118	130.402	-19.8905	53.0566	-35.5793	-52.1207	-0.518687	-20.5619	-54.3067	-79.8118	130.402	-19.8905	53.0566	-35.5793	-52.1207	-0.518687	-20.5619	-54.3067	-79.8118	130.402	-19.8905
34.0965	-24.2438	-44.8068	-18.5832	-12.4231	-35.7131	-19.8506	150.015	-21.5667	34.0965	-24.2438	-44.8068	-18.5832	-12.4231	-35.7131	-19.8506	150.015	-21.5667	34.0965	-24.2438	-44.8068	-18.5832	-12.4231	-35.7131	-19.8506	150.015	-21.5667
-21.6122	-25.5824	8.17595	-13.4631	-10.6984	-41.1648	42.9908	157.659	-3.2148	-21.6122	-25.5824	8.17595	-13.4631	-10.6984	-41.1648	42.9908	157.659	-3.2148	-21.6122	-25.5824	8.17595	-13.4631	-10.6984	-41.1648	42.9908	157.659	-3.2148
-78.8244	-38.6495	3.52454	-7.04568	-24.7517	-52.6296	97.5794	151.205	56.8067	-78.8244	-38.6495	3.52454	-7.04568	-24.7517	-52.6296	97.5794	151.205	56.8067	-78.8244	-38.6495	3.52454	-7.04568	-24.7517	-52.6296	97.5794	151.205	56.8067
-51.392	-31.2368	-55.5912	42.0806	-88.5058	-50.2847	130.108	136.986	-16.1563	-51.392	-31.2368	-55.5912	42.0806	-88.5058	-50.2847	130.108	136.986	-16.1563	-51.392	-31.2368	-55.5912	42.0806	-88.5058	-50.2847	130.108	136.986	-16.1563
-14.8987	-36.0898	-1.63446	21.1701	-147.215	-14.4023	134.77	115.894	-33.0195	-14.8987	-36.0898	-1.63446	21.1701	-147.215	-14.4023	134.77	115.894	-33.0195	-14.8987	-36.0898	-1.63446	21.1701	-147.215	-14.4023	134.77	115.894	-33.0195
14.4734	-40.6834	16.5243	-44.7894	-117.985	29.2556	117.223	84.8926	-12.1896	14.4734	-40.6834	16.5243	-44.7894	-117.985	29.2556	117.223	84.8926	-12.1896	14.4734	-40.6834	16.5243	-44.7894	-117.985	29.2556	117.223	84.8926	-12.1896
1.56489	-25.0035	58.5574	-47.5277	-81.6766	50.169	89.0824	80.2524	9.53881	1.56489	-25.0035	58.5574	-47.5277	-81.6766	50.169	89.0824	80.2524	9.53881	1.56489	-25.0035	58.5574	-47.5277	-81.6766	50.169	89.0824	80.2524	9.53881
-69.7524	-79.7444	56.8196	0.155878	-58.1712	81.0917	61.2069	68.8463	20.8962	-69.7524	-79.7444	56.8196	0.155878	-58.1712	81.0917	61.2069	68.8463	20.8962	-69.7524	-79.7444	56.8196	0.155878	-58.1712	81.0917	61.2069	68.8463	20.8962
-103.72	-86.1753	44.5624	5.84102	-0.474646	65.3432	37.1548	48.4398	-22.3299	-103.72	-86.1753	44.5624	5.84102	-0.474646	65.3432	37.1548	48.4398	-22.3299	-103.72	-86.1753	44.5624	5.84102	-0.474646	65.3432	37.1548	48.4398	-22.3299
-70.9542	-52.9559	8.55985	-17.166	-20.3086	10.9776	12.5078	13.7059	-18.4822	-70.9542	-52.9559	8.55985	-17.166	-20.3086	10.9776	12.5078	13.7059	-18.4822	-70.9542	-52.9559	8.55985	-17.166	-20.3086	10.9776	12.5078	13.7059	-18.4822
-54.8639	-16.0773	22.969	-10.8768	-73.7959	-6.97607	-16.6099	-37.6508	20.8175	-54.8639	-16.0773	22.969	-10.8768	-73.7959	-6.97607	-16.6099	-37.6508	20.8175	-54.8639	-16.0773	22.969	-10.8768	-73.7959	-6.97607	-16.6099	-37.6508	20.8175
-63.3262	15.5301	53.657	-37.7521	-84.5172	-14.7727	-47.0745	-25.9003	46.743	-63.3262	15.5301	53.657	-37.7521	-84.5172	-14.7727	-47.0745	-25.9003	46.743	-63.3262	15.5301	53.657	-37.7521	-84.5172	-14.7727	-47.0745	-25.9003	46.743
-44.7314	-12.6589	39.0634	-27.5974	-0.606752	-6.16627	-72.6777	18.5773	9.56819	-44.7314	-12.6589	39.0634	-27.5974	-0.606752	-6.16627	-72.6777	18.5773	9.56819	-44.7314	-12.6589	39.0634	-27.5974	-0.606752	-6.16627	-72.6777	18.5773	9.56819
-27.9884	-41.9992	-35.603	23.2483	54.3921	-14.8608	-89.2287	-13.2838	-17.0145	-27.9884	-41.9992	-35.603	23.2483	54.3921	-14.8608	-89.2287	-13.2838	-17.0145	-27.9884	-41.9992	-35.603	23.2483	54.3921	-14.8608	-89.2287	-13.2838	-17.0145
11.6199	-28.4588	-44.288	77.2441	124.176	-15.8411	-93.861	-88.9987	-2.96893	11.6199	-28.4588	-44.288	77.2441	124.176	-15.8411	-93.861	-88.9987	-2.96893	11.6199	-28.4588	-44.288	77.2441	124.176	-15.8411	-93.861	-88.9987	-2.96893
8.43282	-14.0511	-36.6694	38.476	80.2505	-17.1514	-81.8312	-80.0928	-14.392	8.43282	-14.0511	-36.6694	38.476	80.2505	-17.1514	-81.8312	-80.0928	-14.392	8.43282	-14.0511	-36.6694	38.476	80.2505	-17.1514	-81.8312	-80.0928	-14.392
65.7045	-12.3641	-21.4604	-20.2162	-15.4014	-23.861	-50.7487	25.2765	-12.0347	65.7045	-12.3641	-21.4604	-20.2162	-15.4014	-23.861	-50.7487	25.2765	-12.0347	65.7045	-12.3641	-21.4604	-20.2162	-15.4014	-23.861	-50.7487	25.2765	-12.0347
71.8281	-8.97019	-92.6241	-13.513	-21.5644	3.56539	-11.2762	47.8069	-3.53599	71.8281	-8.97019	-92.6241	-13.513	-21.5644	3.56539	-11.2762	47.8069	-3.53599	71.8281	-8.97019	-92.6241	-13.513	-21.5644	3.56539	-11.2762	47.8069	-3.53599
50.8029	8.96617	-70.446	-10.4334	38.7502	-24.3292	15.4679	-13.0111	15.7933	50.8029	8.96617	-70.446	-10.4334	38.7502	-24.3292	15.4679	-13.0111	15.7933	50.8029	8.96617	-70.446	-10.4334	38.7502	-24.3292	15.4679	-13.0111	15.7933
85.584	-2.50657	-13.0457	20.8373	95.9891	-52.7706	16.5393	-25.5115	10.3799	85.584	-2.50657	-13.0457	20.8373	95.9891	-52.7706	16.5393	-25.5115	10.3799	85.584	-2.50657	-13.0457	20.8373	95.9891	-52.7706	16.5393	-25.5115	10.3799
12.1707	-9.35605	4.4253	49.6919	88.1638	-42.0477	-2.95408	-35.4753	18.6618	12.1707	-9.35605	4.4253	49.6919	88.1638	-42.0477	-2.95408	-35.4753	18.6618	12.1707	-9.35605	4.4253	49.6919	88.1638	-42.0477	-2.95408	-35.4753	18.6618
-41.879	-22.7098	20.565	57.5577	105.127	20.0713	-27.733	-35.8987	-1.1048	-41.879	-22.7098	20.565	57.5577	105.127	20.0713	-27.733	-35.8987	-1.1048	-41.879	-22.7098	20.565	57.5577	105.127	20.0713	-27.733	-35.8987	-1.1048
-60.3419	-17.2839	35.9691	42.4879	100.241	54.8909	-47.9404	-48.6687	-10.2048	-60.3419	-17.2839	35.9691	42.4879	100.241	54.8909	-47.9404	-48.6687	-10.2048	-60.3419	-17.2839	35.9691	42.4879	100.241	54.8909	-47.9404	-48.6687	-10.2048
-52.8986	-38.381	32.9253	32.0027	125.012	58.9319	-61.4604	-57.6102	35.1783	-52.8986	-38.381	32.9253	32.0027	125.012	58.9319	-61.4604	-57.6102	35.1783	-52.8986	-38.381	32.9253	32.0027	125.012	58.9319	-61.4604	-57.6102	35.1783
-49.6014	-29.0753	17.0299	23.6326	128.954	64.9237	-63.5556	-33.5588	-37.2227	-49.6014	-29.0753	17.0299	23.6326	128.954	64.9237	-63.5556	-33.5588	-37.2227	-49.6014	-29.0753	17.0299	23.6326	128.954	64.9237	-63.5556	-33.5588	-37.2227
-18.4081	-22.1924	0.962283	-18.9094	109.527	42.18	-46.6308	-29.9171	-48.3564	-18.4081	-22.1924	0.962283	-18.9094	109.527	42.18	-46.6308	-29.9171	-48.3564	-18.4081	-22.1924	0.962283	-18.9094	109.527	42.18	-46.6308	-29.9171	-48.3564
24.2842	-12.7552	-17.6807	-28.7178	83.6464	36.5363	-8.62776	-37.6471	-32.6598	24.2842	-12.7552	-17.6807	-28.7178	83.6464	36.5363	-8.62776	-37.6471	-32.6598	24.2842	-12.7552	-17.6807	-28.7178	83.6464	36.5363	-8.62776	-37.6471	-32.6598
10.1632	-0.669393	-15.9568	-38.6591	56.0808	4.79804	37.7398	-43.077	-8.2506	10.1632	-0.669393	-15.9568	-38.6591	56.0808	4.79804	37.7398	-43.077	-8.2506	10.1632	-0.669393	-15.9568	-38.6591	56.0808	4.79804	37.7398	-43.077	-8.2506
-41.4408	11.4287	-7.90949	-60.3251	3.5835	-33.146	70.5607	-49.9918	5.13147	-41.4408	11.4287	-7.90949	-60.3251	3.5835	-33.146	70.5607	-49.9918	5.13147	-41.4408	11.4287	-7.90949	-60.3251	3.5835	-33.146	70.5607	-49.9918	5.13147
-37.356	23.7965	-48.6629	-43.6809	21.8947	-43.1167	74.4976	-22.3475	4.92404	-37.356	23.7965	-48.6629	-43.6809	21.8947	-43.1167	74.4976	-22.3475	4.92404	-37.356	23.7965	-48.6629	-43.6809	21.8947	-43.1167	74.4976	-22.3475	4.92404
9.87809	20.7033	-48.9855	-21.7278	-63.6342	-42.1699	51.2323	-7.6013	10.6002	9.87809	20.7033	-48.9855	-21.7278	-63.6342	-42.1699	51.2323	-7.6013	10.6002	9.87809	20.7033	-48.9855	-21.7278	-63.6342	-42.1699	51.2323	-7.6013	10.6002
23.944	13.0255	-27.8184	-13.4629	-185.564	-48.186	15.5709	-19.3946	31.3359	23.944	13.0255	-27.8184	-13.4629	-185.564	-48.186	15.5709	-19.3946	31.3359	23.944	13.0255	-27.8184	-13.4629	-185.564	-48.186	15.5709	-19.3946	31.3359
70.6655	23.3987	-9.38382	13.3948	-218.399	-34.5256	-13.9844	-4.59261	62.6286	70.6655	23.3987	-9.38382	13.3948	-218.399	-34.5256	-13.9844	-4.59261	62.6286	70.6655	23.3987	-9.38382	13.3948	-218.399	-34.5256	-13.9844	-4.59261	62.6286
20.0743	38.623	-25.8192	-11.2923	-163.767	-1.0048	-25.0705	-12.8145	53.9002	20.0743	38.623	-25.8192	-11.2923	-163.767	-1.0048	-25.0705	-12.8145	53.9002	20.0743	38.623	-25.8192	-11.2923	-163.767	-1.0048	-25.0705	-12.8145	53.9002
-30.8619	28.9033	-43.6742	9.03442	-96.1943	24.0173	-13.4396	4.48441	37.7505	-30.8619	28.9033	-43.6742	9.03442	-96.1943	24.0173	-13.4396	4.48441	37.7505	-30.8619	28.9033	-43.6742	9.03442	-96.1943	24.0173	-13.4396	4.48441	37.7505
-21.495	47.5798	-53.2395	11.3083	-99.2657	29.5256	18.252	11.0433	9.77063	-21.495	47.5798	-53.2395	11.3083	-99.2657	29.5256	18.252	11.0433	9.77063	-21.495	47.5798	-53.2395	11.3083	-99.2657	29.5256	18.252	11.0433	9.77063
-2.14742	41.2078	-69.8612	26.0838	-55.1661	38.7795	56.6906	24.9511	-4.01522	-2.14742	41.2078	-69.8612	26.0838	-55.1661	38.7795	56.6906	24.9511	-4.01522	-2.14742	41.2078	-69.8612	26.0838	-55.1661	38.7795	56.6906	24.9511	-4.01522
29.8477	30.0014	-127.765	25.9396	40.6496	36.2817	76.8988	17.6369	-17.1108	29.8477	30.0014	-127.765	25.9396	40.6496	36.2817	76.8988	17.6369	-17.1108	29.8477	30.0014	-127.765	25.9396	40.6496	36.2817	76.8988	17.6369	-17.1108
13.8431	36.8034	-48.7418	27.4059	44.0323	43.463	57.037	25.2	-0.387949	13.8431	36.8034	-48.7418	27.4059	44.0323	43.463	57.037	25.2	-0.387949	13.8431	36.8034	-48.7418	27.4059	44.0323	43.463	57.037	25.2	-0.387949
-43.5386	43.5913	6.26429	24.2778	94.6715	56.0014	-2.12931	27.7338	11.5836	-43.5386	43.5913	6.26429	24.2778	94.6715	56.0014	-2.12931	27.7338	11.5836	-43.5386	43.5913	6.26429	24.2778	94.6715	56.0014	-2.12931	27.7338	11.5836
-91.0471	54.0879	15.1618	4.53199	80.2217	43.2997	-76.3987	23.4667	3.13636	-91.0471	54.0879	15.1618	4.53199	80.2217	43.2997	-76.3987	23.4667	3.13636	-91.0471	54.0879	15.1618	4.53199	80.2217	43.2997	-76.3987	23.4667	3.13636
-68.1055	-2.89814	50.2851	8.19352	-0.0722136	23.9929	-135.799	23.1603	-7.1745	-68.1055	-2.89814	50.2851	8.19352	-0.0722136	23.9929	-135.799	23.1603	-7.1745	-68.1055	-2.89814	50.2851	8.19352	-0.0722136	23.9929	-135.799	23.1603	-7.1745
-31.2341	-31.743	-18.5607	-5.92667	-27.9299	33.402	-161.089	19.2014	-3.25111	-31.2341	-31.743	-18.5607	-5.92667	-27.9299	33.402	-161.089	19.2014	-3.25111	-31.2341	-31.743	-18.5607	-5.92667	-27.9299	33.402	-161.089	19.2014	-3.25111
42.3379	-10.0653	-45.7384	-16.3018	-56.4267	48.4125	-146.549	32.5076	-5.16121	42.3379	-10.0653	-45.7384	-16.3018	-56.4267	48.4125	-146.549	32.5076	-5.16121	42.3379	-10.0653	-45.7384	-16.3018	-56.4267	48.4125	-146.549	32.5076	-5.16121
85.1648	13.5227	-14.3711	-29.9781	-51.2524	46.3422	-98.7093	17.2911	-2.81086	85.1648	13.5227	-14.3711	-29.9781	-51.2524	46.3422	-98.7093	17.2911	-2.81086	85.1648	13.5227	-14.3711	-29.9781	-51.2524	46.3422	-98.7093	17.2911	-2.81086
39.3512	18.3322	-54.0031	-22.0699	-105.172	19.8382	-34.089	1.60155	-8.75255	39.3512	18.3322	-54.0031	-22.0699	-105.172	19.8382	-34.089	1.60155	-8.75255	39.3512	18.3322	-54.0031	-22.0699	-105.172	19.8382	-34.089	1.60155	-8.75255
-1.25951	46.3464	-49.3576	-34.1069	-73.6856	-32.7004	26.3612	-9.09598	-32.1054	-1.25951	46.3464	-49.3576	-34.1069	-73.6856	-32.7004	26.3612	-9.09598	-32.1054	-1.25951	46.3464	-49.3576	-34.1069	-73.6856	-32.7004	26.3612	-9.09598	-32.1054
-10.554	68.1525	0.0338125	-30.9211	-14.159	-42.7827	72.0663	-4.51355	-12.3449	-10.554	68.1525	0.0338125	-30.9211	-14.159	-42.7827	72.0663	-4.51355	-12.3449	-10.554	68.1525	0.0338125	-30.9211	-14.159	-42.7827	72.0663	-4.51355	-12.3449
15.4247	85.0492	71.0493	-18.954	30.1712	-55.0384	106.687	-13.2027	-24.1962	15.4247	85.0492	71.0493	-18.954	30.1712	-55.0384	106.687	-13.2027	-24.1962	15.4247	85.0492	71.0493	-18.954	30.1712	-55.0384	106.687	-13.2027	-24.1962
2.53548	74.4482	41.1402	-13.5167	106.746	-35.346	133.583	-11.0277	-5.25125	2.53548	74.4482	41.1402	-13.5167	106.746	-35.346	133.583	-11.0277	-5.25125	2.53548	74.4482	41.1402	-13.5167	106.746	-35.346	133.583	-11.0277	-5.25125
-38.6328	35.9398	-30.8606	-15.466	127.617	-38.0469	146.607	-19.37	-1.82983	-38.6328	35.9398	-30.8606	-15.466	127.617	-38.0469	146.607	-19.37	-1.82983	-38.6328	35.9398	-30.8606	-15.466	127.617	-38.0469	146.607	-19.37	-1.82983
-48.7252	20.8704	-40.7896	-23.7155	78.6004	-28.625	138.024	45.7224	-1.11047	-48.7252	20.8704	-40.7896	-23.7155	78.6004	-28.625	138.024	45.7224	-1.11047	-48.7252	20.8704	-40.7896	-23.7155	78.6004	-28.625	138.024	45.7224	-1.11047
-23.5021	30.6966	7.25538	-22.6996	116.932	-55.0972	109.095	37.7658	20.434	-23.5021	30.6966	7.25538	-22.6996	116.932	-55.0972	109.095	37.7658	20.434	-23.5021	30.6966	7.25538	-22.6996	116.932	-55.0972	109.095	37.7658	20.434
-26.9547	37.1287	69.523	-13.5906	145.284	-80.0005	70.9201	20.7528	15.092	-26.9547	37.1287	69.523	-13.5906	145.284	-80.0005	70.9201	20.7528	15.092	-26.9547	37.1287	69.523	-13.5906	145.284	-80.0005	70.9201	20.7528	15.092
-33.2936	38.6087	-23.797	-6.90352	100.392	-56.3353	35.4602	20.3323	19.5563	-33.2936	38.6087	-23.797	-6.90352	100.392	-56.3353	35.4602	20.3323	19.5563	-33.2936	38.6087	-23.797	-6.90352	100.392	-56.3353	35.4602	20.3323	19.5563
-26.5877	30.1864	2.99225	-14.0336	89.3373	-38.9531	9.0235	-28.8824	-9.85186	-26.5877	30.1864	2.99225	-14.0336	89.3373	-38.9531	9.0235	-28.8824	-9.85186	-26.5877	30.1864	2.99225	-14.0336	89.3373	-38.9531	9.0235	-28.8824	-9.85186
41.0671	14.8471	39.8226	8.04433	27.673	-14.2606	-5.95327	-22.2713	-16.0428	41.0671	14.8471	39.8226	8.04433	27.673	-14.2606	-5.95327	-22.2713	-16.0428	41.0671	14.8471	39.8226	8.04433	27.673	-14.2606	-5.95327	-22.2713	-16.0428
107.752	5.65331	23.3267	20.0285	-10.9669	7.17435	-8.26199	-57.7198	23.6683	107.752	5.65331	23.3267	20.0285	-10.9669	7.17435	-8.26199	-57.7198	23.6683	107.752	5.65331	23.3267	20.0285	-10.9669	7.17435	-8.26199	-57.7198	23.6683
116.443	24.9487	-33.3547	8.57589	-98.5602	35.9699	-2.65927	36.9108	2.18317	116.443	24.9487	-33.3547	8.57589	-98.5602	35.9699	-2.65927	36.9108	2.18317	116.443	24.9487	-33.3547	8.57589	-98.5602	35.9699	-2.65927	36.9108	2.18317
77.9609	5.41336	-122.474	-30.8789	-72.9639	-4.08638	-0.58354	6.14086	3.97902	77.9609	5.41336	-122.474	-30.8789	-72.9639	-4.08638	-0.58354	6.14086	3.97902	77.9609	5.41336	-122.474	-30.8789	-72.9639	-4.08638	-0.58354	6.14086	3.97902
47.7036	-21.0028	-127.668	-24.9181	-52.9689	-46.8167	-7.5228	-35.9948	3.85463	47.7036	-21.0028	-127.668	-24.9181	-52.9689	-46.8167	-7.5228	-35.9948	3.85463	47.7036	-21.0028	-127.668	-24.9181	-52.9689	-46.8167	-7.5228	-35.9948	3.85463
71.2986	-41.3534	-122.133	-8.12193	-85.9883	-37.7167	-18.2588	-78.6352	-1.45819	71.2986	-41.3534	-122.133	-8.12193	-85.9883	-37.7167	-18.2588	-78.6352	-1.45819	71.2986	-41.3534	-122.133	-8.12193	-85.9883	-37.7167	-18.2588	-78.6352	-1.45819
50.3028	-68.536	-74.7716	15.4189	-44.1674	3.51195	-26.1806	-100.691	16.4083	50.3028	-68.536	-74.7716	15.4189	-44.1674	3.51195	-26.1806	-100.691	16.4083	50.3028	-68.536	-74.7716	15.4189	-44.1674	3.51195	-26.1806	-100.691	16.4083
23.4328	-70.7431	-96.0515	11.5374	26.8919	27.5605	-31.8404	-105.233	-2.78449	23.4328	-70.7431	-96.0515	11.5374	26.8919	27.5605	-31.8404	-105.233	-2.78449	23.4328	-70.7431	-96.0515	11.5374	26.8919	27.5605	-31.8404	-105.233	-2.78449
16.0953	-22.4212	-113.552	24.2041	54.697	58.6208	-38.1202	-67.7896	-20.7718	16.0953	-22.4212	-113.552	24.2041	54.697	58.6208	-38.1202	-67.7896	-20.7718	16.0953	-22.4212	-113.552	24.2041	54.697	58.6208	-38.1202	-67.7896	-20.7718
4.98682	-25.3953	-20.0944	36.812	56.7334	85.2284	-45.3655	-7.91302	-13.8157	4.98682	-25.3953	-20.0944	36.812	56.7334	85.2284	-45.3655	-7.91302	-13.8157	4.98682	-25.3953	-20.0944	36.812	56.7334	85.2284	-45.3655	-7.91302	-13.8157
9.13817	-16.9084	79.8457	40.5726	79.8402	56.1981	-53.611	20.1963	-54.5995	9.13817	-16.9084	79.8457	40.5726	79.8402	56.1981	-53.611	20.1963	-54.5995	9.13817	-16.9084	79.8457	40.5726	79.8402	56.1981	-53.611	20.1963	-54.5995
-11.055	21.3411	88.2383	55.9642	110.542	49.5471	-60.7803	95.3508	-32.2845	-11.055	21.3411	88.2383	55.9642	110.542	49.5471	-60.7803	95.3508	-32.2845	-11.055	21.3411	88.2383	55.9642	110.542	49.5471	-60.7803	95.3508	-32.2845
-3.59333	32.042	114.483	51.0668	95.9866	47.4257	-59.7289	41.2807	-42.0543	-3.59333	32.042	114.483	51.0668	95.9866	47.4257	-59.7289	41.2807	-42.0543	-3.59333	32.042	114.483	51.0668	95.9866	47.4257	-59.7289	41.2807	-42.0543
-37.6804	9.76684	88.5362	29.9059	71.1199	37.4313	-46.105	49.7908	29.0181	-37.6804	9.76684	88.5362	29.9059	71.1199	37.4313	-46.105	49.7908	29.0181	-37.6804	9.76684	88.5362	29.9059	71.1199	37.4313	-46.105	49.7908	29.0181
-42.2468	32.6875	31.139	2.86547	-2.95318	-12.8614	-22.3615	67.7148	25.008	-42.2468	32.6875	31.139	2.86547	-2.95318	-12.8614	-22.3615	67.7148	25.008	-42.2468	32.6875	31.139	2.86547	-2.95318	-12.8614	-22.3615	67.7148	25.008
56.9304	41.0704	22.8817	20.7379	-109.959	-26.9931	6.17006	51.9089	-9.21554	56.9304	41.0704	22.8817	20.7379	-109.959	-26.9931	6.17006	51.9089	-9.21554	56.9304	41.0704	22.8817	20.7379	-109.959	-26.9931	6.17006	51.9089	-9.21554
122.846	22.6641	38.6762	24.6712	-147.596	-27.2976	35.4286	47.5272	-20.4565	122.846	22.6641	38.6762	24.6712	-147.596	-27.2976	35.4286	47.5272	-20.4565	122.846	22.6641	38.6762	24.6712	-147.596	-27.2976	35.4286	47.5272	-20.4565
120.045	11.2585	41.5461	-5.01841	-135.816	8.59042	61.6787	37.6503	8.71203	120.045	11.2585	41.5461	-5.01841	-135.816	8.59042	61.6787	37.6503	8.71203	120.045	11.2585	41.5461	-5.01841	-135.816	8.59042	61.6787	37.6503	8.71203
83.5353	-19.9854	24.6192	-29.5259	-128.281	-0.798473	79.5612	104.682	10.7049	83.5353	-19.9854	24.6192	-29.5259	-128.281	-0.798473	79.5612	104.682	10.7049	83.5353	-19.9854	24.6192	-29.5259	-128.281	-0.798473	79.5612	104.682	10.7049
5.63219	-30.1659	-50.6668	-36.8398	-117.219	-19.1326	85.329	108.917	12.2347	5.63219	-30.1659	-50.6668	-36.8398	-117.219	-19.1326	85.329	108.917	12.2347	5.63219	-30.1659	-50.6668	-36.8398	-117.219	-19.1326	85.329	108.917	12.2347
-28.9707	-8.36142	-17.8419	-49.1318	-127.004	-18.6545	80.8592	7.96742	24.2765	-28.9707	-8.36142	-17.8419	-49.1318	-127.004	-18.6545	80.8592	7.96742	24.2765	-28.9707	-8.36142	-17.8419	-49.1318	-127.004	-18.6545	80.8592	7.96742	24.2765
-48.7005	-0.145575	25.2943	-55.2646	-84.4957	-33.6481	70.6198	-44.1282	24.3477	-48.7005	-0.145575	25.2943	-55.2646	-84.4957	-33.6481	70.6198	-44.1282	24.3477	-48.7005	-0.145575	25.2943	-55.2646	-84.4957	-33.6481	70.6198	-44.1282	24.3477
-39.3591	-11.029	61.3082	-33.8519	6.32166	-8.06932	56.0697	66.5189	12.7235	-39.3591	-11.029	61.3082	-33.8519	6.32166	-8.06932	56.0697	66.5189	12.7235	-39.3591	-11.029	61.3082	-33.8519	6.32166	-8.06932	56.0697	66.5189	12.7235
-92.9568	-11.2234	-61.3823	-2.69297	60.3962	28.7142	37.3894	6.08143	-14.3598	-92.9568	-11.2234	-61.3823	-2.69297	60.3962	28.7142	37.3894	6.08143	-14.3598	-92.9568	-11.2234	-61.3823	-2.69297	60.3962	28.7142	37.3894	6.08143	-14.3598
-115.614	12.7385	-83.0329	16.6089	33.9237	39.3848	17.0467	-125.45	-14.6327	-115.614	12.7385	-83.0329	16.6089	33.9237	39.3848	17.0467	-125.45	-14.6327	-115.614	12.7385	-83.0329	16.6089	33.9237	39.3848	17.0467	-125.45	-14.6327
-143.12	2.82301	-65.4605	27.1351	43.5508	29.4085	-0.870422	-144.712	-11.4661	-143.12	2.82301	-65.4605	27.1351	43.5508	29.4085	-0.870422	-144.712	-11.4661	-143.12	2.82301	-65.4605	27.1351	43.5508	29.4085	-0.870422	-144.712	-11.4661
-131.772	18.8197	-59.9909	36.2498	15.3301	-6.21054	-11.2913	-44.4251	-18.3727	-131.772	18.8197	-59.9909	36.2498	15.3301	-6.21054	-11.2913	-44.4251	-18.3727	-131.772	18.8197	-59.9909	36.2498	15.3301	-6.21054	-11.2913	-44.4251	-18.3727
-89.3953	10.8608	-25.7286	38.7483	-11.8358	-13.2807	-11.4953	149.635	-5.82662	-89.3953	10.8608	-25.7286	38.7483	-11.8358	-13.2807	-11.4953	149.635	-5.82662	-89.3953	10.8608	-25.7286	38.7483	-11.8358	-13.2807	-11.4953	149.635	-5.82662
-9.634	13.9302	-38.3413	37.9669	67.0024	-7.13144	-3.57391	115.288	-2.6341	-9.634	13.9302	-38.3413	37.9669	67.0024	-7.13144	-3.57391	115.288	-2.6341	-9.634	13.9302	-38.3413	37.9669	67.0024	-7.13144	-3.57391	115.288	-2.6341
71.2511	25.2954	-74.0328	39.2478	41.9868	9.26163	7.6595	23.5963	-3.90015	71.2511	25.2954	-74.0328	39.2478	41.9868	9.26163	7.6595	23.5963	-3.90015	71.2511	25.2954	-74.0328	39.2478	41.9868	9.26163	7.6595	23.5963	-3.90015
184.566	43.4173	-44.5484	39.4223	-21.7557	21.8758	20.0258	-92.6682	15.4823	184.566	43.4173	-44.5484	39.4223	-21.7557	21.8758	20.0258	-92.6682	15.4823	184.566	43.4173	-44.5484	39.4223	-21.7557	21.8758	20.0258	-92.6682	15.4823
176.854	-11.569	-6.65979	32.028	-46.6887	14.3036	36.4346	-119.049	15.8215	176.854	-11.569	-6.65979	32.028	-46.6887	14.3036	36.4346	-119.049	15.8215	176.854	-11.569	-6.65979	32.028	-46.6887	14.3036	36.4346	-119.049	15.8215
109.937	-31.993	32.8595	24.131	-34.141	-11.7601	54.9041	-154.648	-4.81881	109.937	-31.993	32.8595	24.131	-34.141	-11.7601	54.9041	-154.648	-4.81881	109.937	-31.993	32.8595	24.131	-34.141	-11.7601	54.9041	-154.648	-4.81881
12.9124	-42.0781	35.2348	-5.92032	-70.9456	-31.3592	64.3639	-146.295	9.60374	12.9124	-42.0781	35.2348	-5.92032	-70.9456	-31.3592	64.3639	-146.295	9.60374	12.9124	-42.0781	35.2348	-5.92032	-70.9456	-31.3592	64.3639	-146.295	9.60374
-15.5946	-46.4208	17.1569	-25.8972	-39.3436	-16.4142	57.3859	-112.233	4.19933	-15.5946	-46.4208	17.1569	-25.8972	-39.3436	-16.4142	57.3859	-112.233	4.19933	-15.5946	-46.4208	17.1569	-25.8972	-39.3436	-16.4142	57.3859	-112.233	4.19933
-38.2113	-14.4789	1.15095	-27.1812	-23.9933	15.8854	35.0198	-90.015	12.2214	-38.2113	-14.4789	1.15095	-27.1812	-23.9933	15.8854	35.0198	-90.015	12.2214	-38.2113	-14.4789	1.15095	-27.1812	-23.9933	15.8854	35.0198	-90.015	12.2214
-72.912	25.0055	11.3671	-19.296	3.12029	26.0649	4.06968	-50.2121	14.5989	-72.912	25.0055	11.3671	-19.296	3.12029	26.0649	4.06968	-50.2121	14.5989	-72.912	25.0055	11.3671	-19.296	3.12029	26.0649	4.06968	-50.2121	14.5989
-80.9499	5.66164	43.4393	-8.46933	55.2277	6.33115	-24.8232	-12.2038	31.7135	-80.9499	5.66164	43.4393	-8.46933	55.2277	6.33115	-24.8232	-12.2038	31.7135	-80.9499	5.66164	43.4393	-8.46933	55.2277	6.33115	-24.8232	-12.2038	31.7135
-38.8555	-33.0028	48.2641	-7.18716	91.7378	-0.0938683	-43.7823	25.5825	32.9827	-38.8555	-33.0028	48.2641	-7.18716	91.7378	-0.0938683	-43.7823	25.5825	32.9827	-38.8555	-33.0028	48.2641	-7.18716	91.7378	-0.0938683	-43.7823	25.5825	32.9827
-8.78233	-46.9298	49.9144	-14.209	66.6404	-18.8199	-52.4707	42.0964	20.3212	-8.78233	-46.9298	49.9144	-14.209	66.6404	-18.8199	-52.4707	42.0964	20.3212	-8.78233	-46.9298	49.9144	-14.209	66.6404	-18.8199	-52.4707	42.0964	20.3212
-2.11841	-17.8616	54.6968	-17.0953	26.2978	-28.6898	-51.2181	76.1783	2.90645	-2.11841	-17.8616	54.6968	-17.0953	26.2978	-28.6898	-51.2181	76.1783	2.90645	-2.11841	-17.8616	54.6968	-17.0953	26.2978	-28.6898	-51.2181	76.1783	2.90645
0.137422	-18.3871	10.345	-15.5359	-1.99593	-14.3729	-39.4462	72.1705	-9.96479	0.137422	-18.3871	10.345	-15.5359	-1.99593	-14.3729	-39.4462	72.1705	-9.96479	0.137422	-18.3871	10.345	-15.5359	-1.99593	-14.3729	-39.4462	72.1705	-9.96479
2.37819	-9.47439	-33.545	-33.6605	-0.174217	-2.52979	-22.6094	66.3444	-29.6146	2.37819	-9.47439	-33.545	-33.6605	-0.174217	-2.52979	-22.6094	66.3444	-29.6146	2.37819	-9.47439	-33.545	-33.6605	-0.174217	-2.52979	-22.6094	66.3444	-29.6146
16.8945	-3.56329	0.67727	-34.9608	25.7909	12.9508	-10.7464	62.512	-25.8645	16.8945	-3.56329	0.67727	-34.9608	25.7909	12.9508	-10.7464	62.512	-25.8645	16.8945	-3.56329	0.67727	-34.9608	25.7909	12.9508	-10.7464	62.512	-25.8645
-10.5748	-14.4767	30.1896	-13.4684	11.3949	-7.18375	-8.54394	83.8377	-16.1173	-10.5748	-14.4767	30.1896	-13.4684	11.3949	-7.18375	-8.54394	83.8377	-16.1173	-10.5748	-14.4767	30.1896	-13.4684	11.3949	-7.18375	-8.54394	83.8377	-16.1173
-39.496	8.82689	-42.0738	26.8785	57.0379	20.116	-12.9294	63.1852	28.3582	-39.496	8.82689	-42.0738	26.8785	57.0379	20.116	-12.9294	63.1852	28.3582	-39.496	8.82689	-42.0738	26.8785	57.0379	20.116	-12.9294	63.1852	28.3582
-36.2686	12.1549	-74.2384	14.0936	77.3369	24.7238	-16.9615	34.7473	34.1497	-36.2686	12.1549	-74.2384	14.0936	77.3369	24.7238	-16.9615	34.7473	34.1497	-36.2686	12.1549	-74.2384	14.0936	77.3369	24.7238	-16.9615	34.7473	34.1497
0.532927	-6.24759	-45.9338	-17.7556	31.2258	12.7699	-14.7101	38.6849	27.6094	0.532927	-6.24759	-45.9338	-17.7556	31.2258	12.7699	-14.7101	38.6849	27.6094	0.532927	-6.24759	-45.9338	-17.7556	31.2258	12.7699	-14.7101	38.6849	27.6094
20.5082	4.20351	-75.6055	-31.1325	12.7189	9.34868	-3.92192	18.8013	7.11877	20.5082	4.20351	-75.6055	-31.1325	12.7189	9.34868	-3.92192	18.8013	7.11877	20.5082	4.20351	-75.6055	-31.1325	12.7189	9.34868	-3.92192	18.8013	7.11877
2.94721	22.6316	-76.2754	-28.3367	19.5973	-4.05501	12.6755	0.949822	-2.87097	2.94721	22.6316	-76.2754	-28.3367	19.5973	-4.05501	12.6755	0.949822	-2.87097	2.94721	22.6316	-76.2754	-28.3367	19.5973	-4.05501	12.6755	0.949822	-2.87097
-44.0797	40.0295	-61.9203	-10.0338	-19.2962	-0.0374888	27.5548	7.53757	11.4536	-44.0797	40.0295	-61.9203	-10.0338	-19.2962	-0.0374888	27.5548	7.53757	11.4536	-44.0797	40.0295	-61.9203	-10.0338	-19.2962	-0.0374888	27.5548	7.53757	11.4536
-52.1192	45.1323	-14.2501	36.5449	-43.0361	0.904773	35.112	-7.76106	-40.9086	-52.1192	45.1323	-14.2501	36.5449	-43.0361	0.904773	35.112	-7.76106	-40.9086	-52.1192	45.1323	-14.2501	36.5449	-43.0361	0.904773	35.112	-7.76106	-40.9086
-38.2059	39.5729	41.8885	53.6473	-21.3604	-10.1861	35.0006	3.31634	-43.899	-38.2059	39.5729	41.8885	53.6473	-21.3604	-10.1861	35.0006	3.31634	-43.899	-38.2059	39.5729	41.8885	53.6473	-21.3604	-10.1861	35.0006	3.31634	-43.899
-34.9174	35.245	42.5133	-4.42501	-39.6498	-19.4285	30.821	-3.92412	-17.5283	-34.9174	35.245	42.5133	-4.42501	-39.6498	-19.4285	30.821	-3.92412	-17.5283	-34.9174	35.245	42.5133	-4.42501	-39.6498	-19.4285	30.821	-3.92412	-17.5283
-15.6575	-0.875765	37.1921	-5.50242	-57.4999	-16.5132	27.8687	5.33002	-9.87042	-15.6575	-0.875765	37.1921	-5.50242	-57.4999	-16.5132	27.8687	5.33002	-9.87042	-15.6575	-0.875765	37.1921	-5.50242	-57.4999	-16.5132	27.8687	5.33002	-9.87042
6.21552	-36.6418	24.6795	43.4334	-20.1115	-39.1474	28.9712	5.35403	-13.8115	6.21552	-36.6418	24.6795	43.4334	-20.1115	-39.1474	28.9712	5.35403	-13.8115	6.21552	-36.6418	24.6795	43.4334	-20.1115	-39.1474	28.9712	5.35403	-13.8115
19.7387	-19.9791	-8.48089	23.5729	-7.56994	-55.8523	33.699	-9.24059	45.26	19.7387	-19.9791	-8.48089	23.5729	-7.56994	-55.8523	33.699	-9.24059	45.26	19.7387	-19.9791	-8.48089	23.5729	-7.56994	-55.8523	33.699	-9.24059	45.26
32.3955	-14.0444	-21.2323	12.2134	32.5873	-40.5138	43.8067	7.86929	35.1725	32.3955	-14.0444	-21.2323	12.2134	32.5873	-40.5138	43.8067	7.86929	35.1725	32.3955	-14.0444	-21.2323	12.2134	32.5873	-40.5138	43.8067	7.86929	35.1725
37.3873	-29.6546	-31.9723	13.968	23.978	-16.4943	62.1339	-0.434478	49.8869	37.3873	-29.6546	-31.9723	13.968	23.978	-16.4943	62.1339	-0.434478	49.8869	37.3873	-29.6546	-31.9723	13.968	23.978	-16.4943	62.1339	-0.434478	49.8869
29.5669	-13.6207	-40.0598	28.7316	-16.4256	14.2882	84.1254	-7.36538	17.6835	29.5669	-13.6207	-40.0598	28.7316	-16.4256	14.2882	84.1254	-7.36538	17.6835	29.5669	-13.6207	-40.0598	28.7316	-16.4256	14.2882	84.1254	-7.36538	17.6835
21.0174	-7.73952	-40.2467	0.866615	-1.39326	28.0875	98.6034	-0.0208942	5.32735	21.0174	-7.73952	-40.2467	0.866615	-1.39326	28.0875	98.6034	-0.0208942	5.32735	21.0174	-7.73952	-40.2467	0.866615	-1.39326	28.0875	98.6034	-0.0208942	5.32735
1.4959	-8.55839	-34.8629	-1.00764	44.8584	27.7863	98.2602	-5.91498	-5.82456	1.4959	-8.55839	-34.8629	-1.00764	44.8584	27.7863	98.2602	-5.91498	-5.82456	1.4959	-8.55839	-34.8629	-1.00764	44.8584	27.7863	98.2602	-5.91498	-5.82456
-22.2962	10.183	-2.64112	-2.3162	20.4646	40.9402	82.3733	-10.123	0.839923	-22.2962	10.183	-2.64112	-2.3162	20.4646	40.9402	82.3733	-10.123	0.839923	-22.2962	10.183	-2.64112	-2.3162	20.4646	40.9402	82.3733	-10.123	0.839923
-25.1841	34.3827	-31.7729	16.6705	76.6664	36.9018	49.2434	0.785172	-15.6052	-25.1841	34.3827	-31.7729	16.6705	76.6664	36.9018	49.2434	0.785172	-15.6052	-25.1841	34.3827	-31.7729	16.6705	76.6664	36.9018	49.2434	0.785172	-15.6052
-14.0649	24.8975	-29.3822	48.4558	43.5683	28.4464	-1.42906	1.07874	-15.4279	-14.0649	24.8975	-29.3822	48.4558	43.5683	28.4464	-1.42906	1.07874	-15.4279	-14.0649	24.8975	-29.3822	48.4558	43.5683	28.4464	-1.42906	1.07874	-15.4279
-8.3496	30.1706	1.33338	55.6249	78.5136	-2.22926	-57.357	12.5784	-18.4728	-8.3496	30.1706	1.33338	55.6249	78.5136	-2.22926	-57.357	12.5784	-18.4728	-8.3496	30.1706	1.33338	55.6249	78.5136	-2.22926	-57.357	12.5784	-18.4728
-16.2969	12.6093	-58.8294	29.9811	31.7817	-24.3239	-96.4199	22.6194	-16.1772	-16.2969	12.6093	-58.8294	29.9811	31.7817	-24.3239	-96.4199	22.6194	-16.1772	-16.2969	12.6093	-58.8294	29.9811	31.7817	-24.3239	-96.4199	22.6194	-16.1772
-3.77681	12.7831	-8.28905	-4.99091	-51.6712	-17.04	-102.25	-1.5204	-19.1023	-3.77681	12.7831	-8.28905	-4.99091	-51.6712	-17.04	-102.25	-1.5204	-19.1023	-3.77681	12.7831	-8.28905	-4.99091	-51.6712	-17.04	-102.25	-1.5204	-19.1023
17.4172	32.8483	-40.8594	-20.3244	-96.8704	-38.0271	-74.6658	-26.2885	-6.17697	17.4172	32.8483	-40.8594	-20.3244	-96.8704	-38.0271	-74.6658	-26.2885	-6.17697	17.4172	32.8483	-40.8594	-20.3244	-96.8704	-38.0271	-74.6658	-26.2885	-6.17697
10.1575	46.2011	-78.8033	-22.0667	-60.3731	-59.5124	-25.1493	-28.0354	-4.42825	10.1575	46.2011	-78.8033	-22.0667	-60.3731	-59.5124	-25.1493	-28.0354	-4.42825	10.1575	46.2011	-78.8033	-22.0667	-60.3731	-59.5124	-25.1493	-28.0354	-4.42825
24.6951	10.9765	-70.5506	6.79554	-32.0069	-28.5751	31.7785	-23.8916	8.71783	24.6951	10.9765	-70.5506	6.79554	-32.0069	-28.5751	31.7785	-23.8916	8.71783	24.6951	10.9765	-70.5506	6.79554	-32.0069	-28.5751	31.7785	-23.8916	8.71783
64.4206	-37.8289	-56.0125	-6.03147	-60.552	-5.13853	78.8555	9.12848	24.5207	64.4206	-37.8289	-56.0125	-6.03147	-60.552	-5.13853	78.8555	9.12848	24.5207	64.4206	-37.8289	-56.0125	-6.03147	-60.552	-5.13853	78.8555	9.12848	24.5207
82.5789	-59.2762	-57.7266	-53.9165	-24.6553	-3.15609	99.4464	31.56	7.19061	82.5789	-59.2762	-57.7266	-53.9165	-24.6553	-3.15609	99.4464	31.56	7.19061	82.5789	-59.2762	-57.7266	-53.9165	-24.6553	-3.15609	99.4464	31.56	7.19061
59.0349	-60.0307	-56.774	-78.0949	-9.10033	18.3193	89.3965	-12.0265	28.9912	59.0349	-60.0307	-56.774	-78.0949	-9.10033	18.3193	89.3965	-12.0265	28.9912	59.0349	-60.0307	-56.774	-78.0949	-9.10033	18.3193	89.3965	-12.0265	28.9912
58.6049	-53.6515	-68.4152	-52.6372	27.5981	32.268	61.3716	7.85661	4.73772	58.6049	-53.6515	-68.4152	-52.6372	27.5981	32.268	61.3716	7.85661	4.73772	58.6049	-53.6515	-68.4152	-52.6372	27.5981	32.268	61.3716	7.85661	4.73772
17.1329	-42.9551	-25.6005	-44.84	163.469	14.9903	32.1687	-11.1121	-7.21863	17.1329	-42.9551	-25.6005	-44.84	163.469	14.9903	32.1687	-11.1121	-7.21863	17.1329	-42.9551	-25.6005	-44.84	163.469	14.9903	32.1687	-11.1121	-7.21863
-25.9663	-22.2514	45.9279	-43.1161	119.147	5.09125	11.4592	-51.3218	18.6016	-25.9663	-22.2514	45.9279	-43.1161	119.147	5.09125	11.4592	-51.3218	18.6016	-25.9663	-22.2514	45.9279	-43.1161	119.147	5.09125	11.4592	-51.3218	18.6016
-40.0069	32.356	14.8938	10.581	5.1269	32.7428	0.156242	-49.9703	13.9996	-40.0069	32.356	14.8938	10.581	5.1269	32.7428	0.156242	-49.9703	13.9996	-40.0069	32.356	14.8938	10.581	5.1269	32.7428	0.156242	-49.9703	13.9996
-13.7942	2.77591	-72.2036	59.4293	-22.4164	55.0132	-4.09683	-50.7598	-6.71042	-13.7942	2.77591	-72.2036	59.4293	-22.4164	55.0132	-4.09683	-50.7598	-6.71042	-13.7942	2.77591	-72.2036	59.4293	-22.4164	55.0132	-4.09683	-50.7598	-6.71042
-14.676	-27.2301	-80.4571	62.2422	-33.4477	55.103	-3.77703	-77.4607	-16.0622	-14.676	-27.2301	-80.4571	62.2422	-33.4477	55.103	-3.77703	-77.4607	-16.0622	-14.676	-27.2301	-80.4571	62.2422	-33.4477	55.103	-3.77703	-77.4607	-16.0622
15.0142	-18.9485	-60.7399	28.1262	-44.0784	30.7021	-1.57352	-80.85	-26.4147	15.0142	-18.9485	-60.7399	28.1262	-44.0784	30.7021	-1.57352	-80.85	-26.4147	15.0142	-18.9485	-60.7399	28.1262	-44.0784	30.7021	-1.57352	-80.85	-26.4147
33.4523	17.7492	-33.5729	12.9997	-1.1825	19.3798	0.417659	18.9023	-29.4323	33.4523	17.7492	-33.5729	12.9997	-1.1825	19.3798	0.417659	18.9023	-29.4323	33.4523	17.7492	-33.5729	12.9997	-1.1825	19.3798	0.417659	18.9023	-29.4323
30.6888	44.7905	-20.8496	33.727	65.2911	16.4462	1.55126	133.264	-22.3283	30.6888	44.7905	-20.8496	33.727	65.2911	16.4462	1.55126	133.264	-22.3283	30.6888	44.7905	-20.8496	33.727	65.2911	16.4462	1.55126	133.264	-22.3283
36.6856	14.6281	28.4016	57.3892	35.6293	14.471	2.6465	222.353	-24.3917	36.6856	14.6281	28.4016	57.3892	35.6293	14.471	2.6465	222.353	-24.3917	36.6856	14.6281	28.4016	57.3892	35.6293	14.471	2.6465	222.353	-24.3917
-5.35161	-9.34231	59.9829	0.750394	-49.3724	25.3438	5.83959	185.424	-7.51153	-5.35161	-9.34231	59.9829	0.750394	-49.3724	25.3438	5.83959	185.424	-7.51153	-5.35161	-9.34231	59.9829	0.750394	-49.3724	25.3438	5.83959	185.424	-7.51153
-2.41453	-21.4119	47.2666	-72.3665	-55.5218	-17.1795	14.8367	42.8207	0.464458	-2.41453	-21.4119	47.2666	-72.3665	-55.5218	-17.1795	14.8367	42.8207	0.464458	-2.41453	-21.4119	47.2666	-72.3665	-55.5218	-17.1795	14.8367	42.8207	0.464458
25.2195	-17.6131	56.0105	-82.2275	-64.7086	-20.009	31.8152	-67.9973	1.40044	25.2195	-17.6131	56.0105	-82.2275	-64.7086	-20.009	31.8152	-67.9973	1.40044	25.2195	-17.6131	56.0105	-82.2275	-64.7086	-20.009	31.8152	-67.9973	1.40044
32.1726	-7.60564	5.15583	-46.4565	-70.219	-27.159	52.249	-100.86	-2.47951	32.1726	-7.60564	5.15583	-46.4565	-70.219	-27.159	52.249	-100.86	-2.47951	32.1726	-7.60564	5.15583	-46.4565	-70.219	-27.159	52.249	-100.86	-2.47951
7.32552	12.569	1.72151	-13.4423	-43.16	-17.7878	66.1545	-143.623	-4.18565	7.32552	12.569	1.72151	-13.4423	-43.16	-17.7878	66.1545	-143.623	-4.18565	7.32552	12.569	1.72151	-13.4423	-43.16	-17.7878	66.1545	-143.623	-4.18565
-41.2342	-3.12001	-1.5577	-3.1983	-55.6589	-27.0571	66.8883	-140.76	-5.86548	-41.2342	-3.12001	-1.5577	-3.1983	-55.6589	-27.0571	66.8883	-140.76	-5.86548	-41.2342	-3.12001	-1.5577	-3.1983	-55.6589	-27.0571	66.8883	-140.76	-5.86548
-35.3736	-25.1659	39.0869	8.68089	-89.8371	-50.8148	52.3625	-0.0315716	30.3994	-35.3736	-25.1659	39.0869	8.68089	-89.8371	-50.8148	52.3625	-0.0315716	30.3994	-35.3736	-25.1659	39.0869	8.68089	-89.8371	-50.8148	52.3625	-0.0315716	30.3994
13.5983	-37.5698	69.4636	19.3569	-11.1777	-41.3853	23.4918	94.0469	18.0648	13.5983	-37.5698	69.4636	19.3569	-11.1777	-41.3853	23.4918	94.0469	18.0648	13.5983	-37.5698	69.4636	19.3569	-11.1777	-41.3853	23.4918	94.0469	18.0648
31.1895	-51.0335	12.5183	38.771	63.3375	-21.4288	-13.9767	57.9544	-8.29907	31.1895	-51.0335	12.5183	38.771	63.3375	-21.4288	-13.9767	57.9544	-8.29907	31.1895	-51.0335	12.5183	38.771	63.3375	-21.4288	-13.9767	57.9544	-8.29907
52.5964	-56.3768	20.918	47.1374	54.5793	-17.707	-49.7394	37.0758	1.15076	52.5964	-56.3768	20.918	47.1374	54.5793	-17.707	-49.7394	37.0758	1.15076	52.5964	-56.3768	20.918	47.1374	54.5793	-17.707	-49.7394	37.0758	1.15076
54.125	-44.0203	-0.925173	28.2174	38.2664	-6.319	-73.0767	58.8854	12.4481	54.125	-44.0203	-0.925173	28.2174	38.2664	-6.319	-73.0767	58.8854	12.4481	54.125	-44.0203	-0.925173	28.2174	38.2664	-6.319	-73.0767	58.8854	12.4481
6.43156	-23.4146	-26.493	22.014	61.4426	13.8931	-76.1023	67.2292	20.6031	6.43156	-23.4146	-26.493	22.014	61.4426	13.8931	-76.1023	67.2292	20.6031	6.43156	-23.4146	-26.493	22.014	61.4426	13.8931	-76.1023	67.2292	20.6031
-17.7087	2.34783	-52.161	41.5631	73.3263	4.06426	-58.6934	13.333	6.70078	-17.7087	2.34783	-52.161	41.5631	73.3263	4.06426	-58.6934	13.333	6.70078	-17.7087	2.34783	-52.161	41.5631	73.3263	4.06426	-58.6934	13.333	6.70078
-19.1895	-5.48207	15.7464	49.0725	79.6094	5.61878	-29.866	-61.4658	8.64679	-19.1895	-5.48207	15.7464	49.0725	79.6094	5.61878	-29.866	-61.4658	8.64679	-19.1895	-5.48207	15.7464	49.0725	79.6094	5.61878	-29.866	-61.4658	8.64679
-69.6407	-36.6384	72.1724	0.43457	96.7983	15.7978	-1.76648	-74.7003	0.588879	-69.6407	-36.6384	72.1724	0.43457	96.7983	15.7978	-1.76648	-74.7003	0.588879	-69.6407	-36.6384	72.1724	0.43457	96.7983	15.7978	-1.76648	-74.7003	0.588879
-100.519	-26.7846	4.69839	-15.1578	102.857	24.5181	17.4991	-70.543	1.26933	-100.519	-26.7846	4.69839	-15.1578	102.857	24.5181	17.4991	-70.543	1.26933	-100.519	-26.7846	4.69839	-15.1578	102.857	24.5181	17.4991	-70.543	1.26933
-85.4967	-0.893056	-146.342	-25.1201	30.2584	32.3009	26.9352	-75.7477	5.7873	-85.4967	-0.893056	-146.342	-25.1201	30.2584	32.3009	26.9352	-75.7477	5.7873	-85.4967	-0.893056	-146.342	-25.1201	30.2584	32.3009	26.9352	-75.7477	5.7873
-52.6129	0.67257	-194.628	-34.2962	-53.2695	-11.0813	29.471	-83.5587	-5.89565	-52.6129	0.67257	-194.628	-34.2962	-53.2695	-11.0813	29.471	-83.5587	-5.89565	-52.6129	0.67257	-194.628	-34.2962	-53.2695	-11.0813	29.471	-83.5587	-5.89565
-64.8887	-11.1365	-275.503	-38.0903	-56.0073	-8.80584	26.4148	-46.0623	0.527502	-64.8887	-11.1365	-275.503	-38.0903	-56.0073	-8.80584	26.4148	-46.0623	0.527502	-64.8887	-11.1365	-275.503	-38.0903	-56.0073	-8.80584	26.4148	-46.0623	0.527502
-60.3351	-9.2815	-192.529	-41.952	-12.2689	15.4352	18.4619	-15.8058	18.808	-60.3351	-9.2815	-192.529	-41.952	-12.2689	15.4352	18.4619	-15.8058	18.808	-60.3351	-9.2815	-192.529	-41.952	-12.2689	15.4352	18.4619	-15.8058	18.808
-44.9762	-54.001	-176.528	-28.3712	-13.9688	10.2319	9.03873	-17.1824	13.0103	-44.9762	-54.001	-176.528	-28.3712	-13.9688	10.2319	9.03873	-17.1824	13.0103	-44.9762	-54.001	-176.528	-28.3712	-13.9688	10.2319	9.03873	-17.1824	13.0103
-7.05448	-23.692	-252.707	3.54518	-23.5033	16.0025	2.12736	13.168	18.0553	-7.05448	-23.692	-252.707	3.54518	-23.5033	16.0025	2.12736	13.168	18.0553	-7.05448	-23.692	-252.707	3.54518	-23.5033	16.0025	2.12736	13.168	18.0553
-8.80639	24.9897	-212.922	7.30487	-32.9464	8.99517	1.13301	54.1672	9.58261	-8.80639	24.9897	-212.922	7.30487	-32.9464	8.99517	1.13301	54.1672	9.58261	-8.80639	24.9897	-212.922	7.30487	-32.9464	8.99517	1.13301	54.1672	9.58261
-7.77374	25.3259	-113.305	26.3125	-46.414	22.8817	6.63041	80.606	-17.4417	-7.77374	25.3259	-113.305	26.3125	-46.414	22.8817	6.63041	80.606	-17.4417	-7.77374	25.3259	-113.305	26.3125	-46.414	22.8817	6.63041	80.606	-17.4417
-9.67748	-2.8955	-11.4359	11.6493	-13.4442	18.4424	13.5267	61.9469	-17.1213	-9.67748	-2.8955	-11.4359	11.6493	-13.4442	18.4424	13.5267	61.9469	-17.1213	-9.67748	-2.8955	-11.4359	11.6493	-13.4442	18.4424	13.5267	61.9469	-17.1213
-35.2374	0.177071	55.3824	26.0118	13.6866	21.1711	12.7332	48.5127	-20.0567	-35.2374	0.177071	55.3824	26.0118	13.6866	21.1711	12.7332	48.5127	-20.0567	-35.2374	0.177071	55.3824	26.0118	13.6866	21.1711	12.7332	48.5127	-20.0567
-13.2326	-0.908873	107.435	33.9639	-101.128	16.3191	0.447922	45.8772	-7.72706	-13.2326	-0.908873	107.435	33.9639	-101.128	16.3191	0.447922	45.8772	-7.72706	-13.2326	-0.908873	107.435	33.9639	-101.128	16.3191	0.447922	45.8772	-7.72706
39.4057	28.5759	125.347	31.9892	-172.54	13.7591	-17.0284	51.4592	-10.1759	39.4057	28.5759	125.347	31.9892	-172.54	13.7591	-17.0284	51.4592	-10.1759	39.4057	28.5759	125.347	31.9892	-172.54	13.7591	-17.0284	51.4592	-10.1759
67.2761	54.1765	186.73	-4.5454	-120.374	15.7271	-30.8624	71.7807	-6.47713	67.2761	54.1765	186.73	-4.5454	-120.374	15.7271	-30.8624	71.7807	-6.47713	67.2761	54.1765	186.73	-4.5454	-120.374	15.7271	-30.8624	71.7807	-6.47713
66.5587	69.3737	183.67	-74.2419	-36.2284	2.45544	-36.9977	71.5204	5.16088	66.5587	69.3737	183.67	-74.2419	-36.2284	2.45544	-36.9977	71.5204	5.16088	66.5587	69.3737	183.67	-74.2419	-36.2284	2.45544	-36.9977	71.5204	5.16088
-4.19083	84.4073	171.655	-71.8251	-17.7011	2.73018	-36.9157	39.1672	-10.0688	-4.19083	84.4073	171.655	-71.8251	-17.7011	2.73018	-36.9157	39.1672	-10.0688	-4.19083	84.4073	171.655	-71.8251	-17.7011	2.73018	-36.9157	39.1672	-10.0688
-34.598	76.4559	149.865	-46.9269	13.3236	-14.4933	-36.7594	10.2823	9.37125	-34.598	76.4559	149.865	-46.9269	13.3236	-14.4933	-36.7594	10.2823	9.37125	-34.598	76.4559	149.865	-46.9269	13.3236	-14.4933	-36.7594	10.2823	9.37125
-9.5244	34.2514	107.546	-2.77586	25.6688	1.60112	-38.3084	13.4404	12.7038	-9.5244	34.2514	107.546	-2.77586	25.6688	1.60112	-38.3084	13.4404	12.7038	-9.5244	34.2514	107.546	-2.77586	25.6688	1.60112	-38.3084	13.4404	12.7038
14.5764	22.3838	30.6859	12.5459	45.9156	19.2918	-32.1932	-29.9242	14.1601	14.5764	22.3838	30.6859	12.5459	45.9156	19.2918	-32.1932	-29.9242	14.1601	14.5764	22.3838	30.6859	12.5459	45.9156	19.2918	-32.1932	-29.9242	14.1601
22.3437	26.8457	-20.8697	-10.2593	83.947	15.7713	-14.5071	-36.1813	8.88485	22.3437	26.8457	-20.8697	-10.2593	83.947	15.7713	-14.5071	-36.1813	8.88485	22.3437	26.8457	-20.8697	-10.2593	83.947	15.7713	-14.5071	-36.1813	8.88485
27.5729	29.0816	-40.9234	-28.6403	116.582	26.1981	2.69481	3.28401	19.4858	27.5729	29.0816	-40.9234	-28.6403	116.582	26.1981	2.69481	3.28401	19.4858	27.5729	29.0816	-40.9234	-28.6403	116.582	26.1981	2.69481	3.28401	19.4858
43.7562	50.7952	-51.9528	-4.28804	-10.6866	42.6812	5.05009	1.16229	27.9667	43.7562	50.7952	-51.9528	-4.28804	-10.6866	42.6812	5.05009	1.16229	27.9667	43.7562	50.7952	-51.9528	-4.28804	-10.6866	42.6812	5.05009	1.16229	27.9667
40.896	53.5211	-66.8458	-5.31606	-28.2266	2.9441	-9.25857	33.3455	14.2909	40.896	53.5211	-66.8458	-5.31606	-28.2266	2.9441	-9.25857	33.3455	14.2909	40.896	53.5211	-66.8458	-5.31606	-28.2266	2.9441	-9.25857	33.3455	14.2909
37.1544	73.3909	-57.6946	-11.9338	-9.42147	-61.3849	-30.759	79.0207	-5.97191	37.1544	73.3909	-57.6946	-11.9338	-9.42147	-61.3849	-30.759	79.0207	-5.97191	37.1544	73.3909	-57.6946	-11.9338	-9.42147	-61.3849	-30.759	79.0207	-5.97191
12.7288	78.4171	-52.3763	1.32154	30.9844	-59.382	-48.1369	89.6985	-10.4813	12.7288	78.4171	-52.3763	1.32154	30.9844	-59.382	-48.1369	89.6985	-10.4813	12.7288	78.4171	-52.3763	1.32154	30.9844	-59.382	-48.1369	89.6985	-10.4813
13.6521	9.31312	-44.0767	25.0997	47.3102	-39.6667	-55.0394	0.867611	-12.9587	13.6521	9.31312	-44.0767	25.0997	47.3102	-39.6667	-55.0394	0.867611	-12.9587	13.6521	9.31312	-44.0767	25.0997	47.3102	-39.6667	-55.0394	0.867611	-12.9587
14.3425	-10.2865	-54.4512	28.4462	-27.593	-28.9662	-48.9493	-74.5052	-5.29244	14.3425	-10.2865	-54.4512	28.4462	-27.593	-28.9662	-48.9493	-74.5052	-5.29244	14.3425	-10.2865	-54.4512	28.4462	-27.593	-28.9662	-48.9493	-74.5052	-5.29244
29.9177	-36.793	-69.1611	49.0132	-28.7136	-21.3447	-29.1443	-139.588	2.43345	29.9177	-36.793	-69.1611	49.0132	-28.7136	-21.3447	-29.1443	-139.588	2.43345	29.9177	-36.793	-69.1611	49.0132	-28.7136	-21.3447	-29.1443	-139.588	2.43345
27.4229	-8.1046	-49.4958	51.7258	-46.346	-6.76916	0.961548	-160.511	3.59259	27.4229	-8.1046	-49.4958	51.7258	-46.346	-6.76916	0.961548	-160.511	3.59259	27.4229	-8.1046	-49.4958	51.7258	-46.346	-6.76916	0.961548	-160.511	3.59259
4.61394	-73.0798	-61.0894	35.1419	-24.5057	-4.22717	32.5443	-44.6165	-8.70416	4.61394	-73.0798	-61.0894	35.1419	-24.5057	-4.22717	32.5443	-44.6165	-8.70416	4.61394	-73.0798	-61.0894	35.1419	-24.5057	-4.22717	32.5443	-44.6165	-8.70416
-6.25999	-84.073	-21.4936	9.61529	-7.0169	-1.72283	56.4416	25.3984	-14.7328	-6.25999	-84.073	-21.4936	9.61529	-7.0169	-1.72283	56.4416	25.3984	-14.7328	-6.25999	-84.073	-21.4936	9.61529	-7.0169	-1.72283	56.4416	25.3984	-14.7328
-5.35743	21.4122	-15.2542	-10.8533	-42.5066	-0.215032	69.526	-27.1804	3.88412	-5.35743	21.4122	-15.2542	-10.8533	-42.5066	-0.215032	69.526	-27.1804	3.88412	-5.35743	21.4122	-15.2542	-10.8533	-42.5066	-0.215032	69.526	-27.1804	3.88412
7.90369	74.9805	59.394	-21.5201	40.6338	-10.474	73.9654	11.8193	5.08459	7.90369	74.9805	59.394	-21.5201	40.6338	-10.474	73.9654	11.8193	5.08459	7.90369	74.9805	59.394	-21.5201	40.6338	-10.474	73.9654	11.8193	5.08459
29.3841	68.773	-8.1498	-30.1914	62.8843	-1.28994	73.3802	23.9836	4.30687	29.3841	68.773	-8.1498	-30.1914	62.8843	-1.28994	73.3802	23.9836	4.30687	29.3841	68.773	-8.1498	-30.1914	62.8843	-1.28994	73.3802	23.9836	4.30687
27.8865	11.4306	-44.7387	-17.403	-12.8336	5.52654	70.6658	-5.09063	14.428	27.8865	11.4306	-44.7387	-17.403	-12.8336	5.52654	70.6658	-5.09063	14.428	27.8865	11.4306	-44.7387	-17.403	-12.8336	5.52654	70.6658	-5.09063	14.428
18.1996	66.0887	40.6449	9.87204	7.91997	25.0296	63.8177	18.635	-11.4228	18.1996	66.0887	40.6449	9.87204	7.91997	25.0296	63.8177	18.635	-11.4228	18.1996	66.0887	40.6449	9.87204	7.91997	25.0296	63.8177	18.635	-11.4228
8.97517	42.2604	47.993	4.00491	56.1829	45.7258	43.5513	34.1885	-8.56614	8.97517	42.2604	47.993	4.00491	56.1829	45.7258	43.5513	34.1885	-8.56614	8.97517	42.2604	47.993	4.00491	56.1829	45.7258	43.5513	34.1885	-8.56614
4.60227	-29.9962	-74.1347	29.9092	88.1634	15.443	5.46909	49.0728	-5.80266	4.60227	-29.9962	-74.1347	29.9092	88.1634	15.443	5.46909	49.0728	-5.80266	4.60227	-29.9962	-74.1347	29.9092	88.1634	15.443	5.46909	49.0728	-5.80266
-2.13469	2.53701	-95.3153	-16.4021	86.4049	17.5386	-40.5191	17.6651	6.78998	-2.13469	2.53701	-95.3153	-16.4021	86.4049	17.5386	-40.5191	17.6651	6.78998	-2.13469	2.53701	-95.3153	-16.4021	86.4049	17.5386	-40.5191	17.6651	6.78998
6.04993	3.27486	-79.0854	-20.7418	85.3169	7.23074	-77.7036	10.649	-7.01091	6.04993	3.27486	-79.0854	-20.7418	85.3169	7.23074	-77.7036	10.649	-7.01091	6.04993	3.27486	-79.0854	-20.7418	85.3169	7.23074	-77.7036	10.649	-7.01091
17.569	-45.3873	-105.044	12.7324	71.7112	-17.3138	-94.5947	-33.6038	-16.836	17.569	-45.3873	-105.044	12.7324	71.7112	-17.3138	-94.5947	-33.6038	-16.836	17.569	-45.3873	-105.044	12.7324	71.7112	-17.3138	-94.5947	-33.6038	-16.836
1.00074	-71.4819	-117.787	-4.81864	28.2378	33.8129	-89.185	-34.6583	-8.90552	1.00074	-71.4819	-117.787	-4.81864	28.2378	33.8129	-89.185	-34.6583	-8.90552	1.00074	-71.4819	-117.787	-4.81864	28.2378	33.8129	-89.185	-34.6583	-8.90552
-5.73619	-78.9609	5.42932	-29.203	32.4678	54.1969	-68.4688	-28.0358	19.6217	-5.73619	-78.9609	5.42932	-29.203	32.4678	54.1969	-68.4688	-28.0358	19.6217	-5.73619	-78.9609	5.42932	-29.203	32.4678	54.1969	-68.4688	-28.0358	19.6217
-4.41597	-79.1082	168.751	-21.8278	0.436204	2.84308	-43.3245	-23.487	24.8388	-4.41597	-79.1082	168.751	-21.8278	0.436204	2.84308	-43.3245	-23.487	24.8388	-4.41597	-79.1082	168.751	-21.8278	0.436204	2.84308	-43.3245	-23.487	24.8388
-24.3595	-54.22	170.376	21.2679	18.5504	-51.6434	-21.7139	-25.0171	17.4167	-24.3595	-54.22	170.376	21.2679	18.5504	-51.6434	-21.7139	-25.0171	17.4167	-24.3595	-54.22	170.376	21.2679	18.5504	-51.6434	-21.7139	-25.0171	17.4167
-31.0225	-79.8308	212.393	10.338	-20.1859	-50.4517	-5.90436	-34.7845	1.81539	-31.0225	-79.8308	212.393	10.338	-20.1859	-50.4517	-5.90436	-34.7845	1.81539	-31.0225	-79.8308	212.393	10.338	-20.1859	-50.4517	-5.90436	-34.7845	1.81539
-0.205448	-66.0268	213.966	-23.8802	-63.0021	-34.4998	5.26353	-26.3505	2.30393	-0.205448	-66.0268	213.966	-23.8802	-63.0021	-34.4998	5.26353	-26.3505	2.30393	-0.205448	-66.0268	213.966	-23.8802	-63.0021	-34.4998	5.26353	-26.3505	2.30393
4.00951	-58.965	144.128	-61.0819	-66.963	-61.053	11.8415	-27.9264	-14.3908	4.00951	-58.965	144.128	-61.0819	-66.963	-61.053	11.8415	-27.9264	-14.3908	4.00951	-58.965	144.128	-61.0819	-66.963	-61.053	11.8415	-27.9264	-14.3908
-28.6639	-36.9055	70.6815	-26.5113	-82.2687	-94.2536	13.7462	-42.3584	-6.48233	-28.6639	-36.9055	70.6815	-26.5113	-82.2687	-94.2536	13.7462	-42.3584	-6.48233	-28.6639	-36.9055	70.6815	-26.5113	-82.2687	-94.2536	13.7462	-42.3584	-6.48233
-9.56959	-8.27103	-10.8528	12.6444	-36.5717	-65.6949	10.9507	-9.27443	-4.47535	-9.56959	-8.27103	-10.8528	12.6444	-36.5717	-65.6949	10.9507	-9.27443	-4.47535	-9.56959	-8.27103	-10.8528	12.6444	-36.5717	-65.6949	10.9507	-9.27443	-4.47535
31.825	17.1732	-90.6332	52.1881	-101.625	-23.3281	4.67688	18.7981	-35.4173	31.825	17.1732	-90.6332	52.1881	-101.625	-23.3281	4.67688	18.7981	-35.4173	31.825	17.1732	-90.6332	52.1881	-101.625	-23.3281	4.67688	18.7981	-35.4173
32.2664	40.9598	-65.6709	76.4239	-134.456	21.1611	-3.25909	40.8076	-0.729169	32.2664	40.9598	-65.6709	76.4239	-134.456	21.1611	-3.25909	40.8076	-0.729169	32.2664	40.9598	-65.6709	76.4239	-134.456	21.1611	-3.25909	40.8076	-0.729169
-1.78333	56.195	-113.829	71.0546	-96.7069	19.7907	-8.63736	48.4953	24.3248	-1.78333	56.195	-113.829	71.0546	-96.7069	19.7907	-8.63736	48.4953	24.3248	-1.78333	56.195	-113.829	71.0546	-96.7069	19.7907	-8.63736	48.4953	24.3248
12.5652	75.5204	-226.465	68.0053	-58.7863	40.5278	-9.34562	18.3591	32.0971	12.5652	75.5204	-226.465	68.0053	-58.7863	40.5278	-9.34562	18.3591	32.0971	12.5652	75.5204	-226.465	68.0053	-58.7863	40.5278	-9.34562	18.3591	32.0971
17.3582	109.837	-162.866	61.5767	-34.1476	71.6504	-11.5038	18.5598	35.424	17.3582	109.837	-162.866	61.5767	-34.1476	71.6504	-11.5038	18.5598	35.424	17.3582	109.837	-162.866	61.5767	-34.1476	71.6504	-11.5038	18.5598	35.424
10.6581	67.5633	13.8257	44.4304	17.2438	109.742	-23.94	23.3845	10.4217	10.6581	67.5633	13.8257	44.4304	17.2438	109.742	-23.94	23.3845	10.4217	10.6581	67.5633	13.8257	44.4304	17.2438	109.742	-23.94	23.3845	10.4217
-19.0912	33.9966	178.262	35.7499	128.97	39.6357	-44.822	14.8838	-2.53635	-19.0912	33.9966	178.262	35.7499	128.97	39.6357	-44.822	14.8838	-2.53635	-19.0912	33.9966	178.262	35.7499	128.97	39.6357	-44.822	14.8838	-2.53635
-33.2281	53.4876	129.229	13.1973	154.002	11.5672	-62.5282	-15.907	3.43446	-33.2281	53.4876	129.229	13.1973	154.002	11.5672	-62.5282	-15.907	3.43446	-33.2281	53.4876	129.229	13.1973	154.002	11.5672	-62.5282	-15.907	3.43446
-42.6986	60.5817	-2.27513	-15.1421	82.6366	-6.41172	-67.6435	-22.8838	6.36545	-42.6986	60.5817	-2.27513	-15.1421	82.6366	-6.41172	-67.6435	-22.8838	6.36545	-42.6986	60.5817	-2.27513	-15.1421	82.6366	-6.41172	-67.6435	-22.8838	6.36545
-26.4482	14.946	-45.7409	-48.3788	-23.1404	-10.6608	-58.0392	-2.2681	67.3735	-26.4482	14.946	-45.7409	-48.3788	-23.1404	-10.6608	-58.0392	-2.2681	67.3735	-26.4482	14.946	-45.7409	-48.3788	-23.1404	-10.6608	-58.0392	-2.2681	67.3735
-16.6201	6.40618	-142.323	-22.9724	-76.8855	-30.3487	-35.2785	26.1145	-39.2629	-16.6201	6.40618	-142.323	-22.9724	-76.8855	-30.3487	-35.2785	26.1145	-39.2629	-16.6201	6.40618	-142.323	-22.9724	-76.8855	-30.3487	-35.2785	26.1145	-39.2629
5.90197	23.7683	-115.745	-41.8755	-20.1278	-46.0052	-2.85903	51.7856	-74.9709	5.90197	23.7683	-115.745	-41.8755	-20.1278	-46.0052	-2.85903	51.7856	-74.9709	5.90197	23.7683	-115.745	-41.8755	-20.1278	-46.0052	-2.85903	51.7856	-74.9709
5.03883	15.8696	-109.78	-15.9878	55.1445	33.3048	33.0509	45.3848	-91.0228	5.03883	15.8696	-109.78	-15.9878	55.1445	33.3048	33.0509	45.3848	-91.0228	5.03883	15.8696	-109.78	-15.9878	55.1445	33.3048	33.0509	45.3848	-91.0228
0.30299	-19.2382	-183.205	14.0746	-0.450028	27.7982	65.5492	66.5037	-10.1012	0.30299	-19.2382	-183.205	14.0746	-0.450028	27.7982	65.5492	66.5037	-10.1012	0.30299	-19.2382	-183.205	14.0746	-0.450028	27.7982	65.5492	66.5037	-10.1012
18.2469	-34.464	-171.044	-57.6366	-82.7233	82.5304	89.047	46.1506	1.40025	18.2469	-34.464	-171.044	-57.6366	-82.7233	82.5304	89.047	46.1506	1.40025	18.2469	-34.464	-171.044	-57.6366	-82.7233	82.5304	89.047	46.1506	1.40025
6.32321	-5.67043	-187.49	-104.598	-54.0939	61.061	101.167	19.3176	5.64102	6.32321	-5.67043	-187.49	-104.598	-54.0939	61.061	101.167	19.3176	5.64102	6.32321	-5.67043	-187.49	-104.598	-54.0939	61.061	101.167	19.3176	5.64102
-19.2909	26.7254	-179.04	-82.0418	-11.5536	-6.38691	101.442	43.4559	19.5809	-19.2909	26.7254	-179.04	-82.0418	-11.5536	-6.38691	101.442	43.4559	19.5809	-19.2909	26.7254	-179.04	-82.0418	-11.5536	-6.38691	101.442	43.4559	19.5809
-22.5981	42.3664	-149.334	-37.0317	65.3092	-42.3173	91.3456	-32.5584	42.1167	-22.5981	42.3664	-149.334	-37.0317	65.3092	-42.3173	91.3456	-32.5584	42.1167	-22.5981	42.3664	-149.334	-37.0317	65.3092	-42.3173	91.3456	-32.5584	42.1167
10.7701	13.8761	-94.182	12.2003	89.0685	-70.4653	76.5418	-119.171	31.7438	10.7701	13.8761	-94.182	12.2003	89.0685	-70.4653	76.5418	-119.171	31.7438	10.7701	13.8761	-94.182	12.2003	89.0685	-70.4653	76.5418	-119.171	31.7438
32.1213	-15.2489	-148.415	60.7966	65.9881	-30.0711	64.1215	-73.6718	2.17953	32.1213	-15.2489	-148.415	60.7966	65.9881	-30.0711	64.1215	-73.6718	2.17953	32.1213	-15.2489	-148.415	60.7966	65.9881	-30.0711	64.1215	-73.6718	2.17953
31.9291	-16.879	-132.302	95.8858	53.1138	-9.36293	54.5257	-20.2608	3.13482	31.9291	-16.879	-132.302	95.8858	53.1138	-9.36293	54.5257	-20.2608	3.13482	31.9291	-16.879	-132.302	95.8858	53.1138	-9.36293	54.5257	-20.2608	3.13482
19.6077	-1.68895	-53.9962	82.4471	53.1409	-6.41045	43.1817	7.50037	25.0029	19.6077	-1.68895	-53.9962	82.4471	53.1409	-6.41045	43.1817	7.50037	25.0029	19.6077	-1.68895	-53.9962	82.4471	53.1409	-6.41045	43.1817	7.50037	25.0029
2.67951	9.86124	20.2069	88.9619	74.51	16.6743	25.9465	-2.21861	19.9545	2.67951	9.86124	20.2069	88.9619	74.51	16.6743	25.9465	-2.21861	19.9545	2.67951	9.86124	20.2069	88.9619	74.51	16.6743	25.9465	-2.21861	19.9545
-12.2155	8.22505	6.22067	61.8723	80.6368	-7.51876	2.67029	11.0857	4.13837	-12.2155	8.22505	6.22067	61.8723	80.6368	-7.51876	2.67029	11.0857	4.13837	-12.2155	8.22505	6.22067	61.8723	80.6368	-7.51876	2.67029	11.0857	4.13837
-38.5374	6.38999	-14.9723	-18.6771	50.0969	-18.5543	-21.6431	29.456	19.4053	-38.5374	6.38999	-14.9723	-18.6771	50.0969	-18.5543	-21.6431	29.456	19.4053	-38.5374	6.38999	-14.9723	-18.6771	50.0969	-18.5543	-21.6431	29.456	19.4053
-30.619	12.2068	-33.1598	-22.6084	6.06326	20.0293	-41.9293	-10.4259	20.2378	-30.619	12.2068	-33.1598	-22.6084	6.06326	20.0293	-41.9293	-10.4259	20.2378	-30.619	12.2068	-33.1598	-22.6084	6.06326	20.0293	-41.9293	-10.4259	20.2378
-42.7857	21.1124	22.3931	-2.10147	-7.90336	1.99384	-56.51	-51.6767	-5.63688	-42.7857	21.1124	22.3931	-2.10147	-7.90336	1.99384	-56.51	-51.6767	-5.63688	-42.7857	21.1124	22.3931	-2.10147	-7.90336	1.99384	-56.51	-51.6767	-5.63688
-30.7976	-20.0962	57.2504	-11.6308	-43.3844	-10.413	-63.6239	-60.3393	-17.9918	-30.7976	-20.0962	57.2504	-11.6308	-43.3844	-10.413	-63.6239	-60.3393	-17.9918	-30.7976	-20.0962	57.2504	-11.6308	-43.3844	-10.413	-63.6239	-60.3393	-17.9918
-10.7157	-40.0819	76.6497	-60.9017	-89.0903	-18.9568	-60.3387	-37.4239	-5.20717	-10.7157	-40.0819	76.6497	-60.9017	-89.0903	-18.9568	-60.3387	-37.4239	-5.20717	-10.7157	-40.0819	76.6497	-60.9017	-89.0903	-18.9568	-60.3387	-37.4239	-5.20717
-5.97438	-47.286	65.1833	-39.5572	2.42909	4.94074	-47.6708	-28.3418	-0.878936	-5.97438	-47.286	65.1833	-39.5572	2.42909	4.94074	-47.6708	-28.3418	-0.878936	-5.97438	-47.286	65.1833	-39.5572	2.42909	4.94074	-47.6708	-28.3418	-0.878936
7.2276	-39.5564	25.4832	6.34897	-3.43759	20.7323	-30.3223	-31.4574	17.5102	7.2276	-39.5564	25.4832	6.34897	-3.43759	20.7323	-30.3223	-31.4574	17.5102	7.2276	-39.5564	25.4832	6.34897	-3.43759	20.7323	-30.3223	-31.4574	17.5102
-7.45872	-17.536	61.6115	-12.3228	-102.169	15.0708	-11.0437	-33.4149	3.66601	-7.45872	-17.536	61.6115	-12.3228	-102.169	15.0708	-11.0437	-33.4149	3.66601	-7.45872	-17.536	61.6115	-12.3228	-102.169	15.0708	-11.0437	-33.4149	3.66601
-2.30657	21.9539	181.472	6.32513	-97.1914	12.7684	7.04439	-26.0585	8.12514	-2.30657	21.9539	181.472	6.32513	-97.1914	12.7684	7.04439	-26.0585	8.12514	-2.30657	21.9539	181.472	6.32513	-97.1914	12.7684	7.04439	-26.0585	8.12514
-12.5216	20.3077	71.2949	51.5762	-28.0531	58.5656	18.7169	-6.31815	4.50305	-12.5216	20.3077	71.2949	51.5762	-28.0531	58.5656	18.7169	-6.31815	4.50305	-12.5216	20.3077	71.2949	51.5762	-28.0531	58.5656	18.7169	-6.31815	4.50305
-21.1334	6.83385	7.63487	56.0731	-19.879	57.5807	20.6314	0.508625	23.2157	-21.1334	6.83385	7.63487	56.0731	-19.879	57.5807	20.6314	0.508625	23.2157	-21.1334	6.83385	7.63487	56.0731	-19.879	57.5807	20.6314	0.508625	23.2157
-21.6569	-52.3058	-14.382	20.8045	-22.489	-23.9418	12.977	51.2827	-80.2925	-21.6569	-52.3058	-14.382	20.8045	-22.489	-23.9418	12.977	51.2827	-80.2925	-21.6569	-52.3058	-14.382	20.8045	-22.489	-23.9418	12.977	51.2827	-80.2925
-7.47097	-63.094	-56.8583	-23.6309	-10.4358	-62.7253	-1.61834	110.476	-79.9046	-7.47097	-63.094	-56.8583	-23.6309	-10.4358	-62.7253	-1.61834	110.476	-79.9046	-7.47097	-63.094	-56.8583	-23.6309	-10.4358	-62.7253	-1.61834	110.476	-79.9046
-5.58594	-64.2774	-34.4209	0.774103	-5.36054	-59.5849	-19.1515	102.255	-98.6188	-5.58594	-64.2774	-34.4209	0.774103	-5.36054	-59.5849	-19.1515	102.255	-98.6188	-5.58594	-64.2774	-34.4209	0.774103	-5.36054	-59.5849	-19.1515	102.255	-98.6188
-21.2271	-13.4843	-57.9424	0.967619	15.2502	-44.814	-34.1302	59.0261	-20.38	-21.2271	-13.4843	-57.9424	0.967619	15.2502	-44.814	-34.1302	59.0261	-20.38	-21.2271	-13.4843	-57.9424	0.967619	15.2502	-44.814	-34.1302	59.0261	-20.38
-14.4243	-1.72099	-30.504	-33.8034	34.0696	-17.0074	-41.6749	15.865	35.5224	-14.4243	-1.72099	-30.504	-33.8034	34.0696	-17.0074	-41.6749	15.865	35.5224	-14.4243	-1.72099	-30.504	-33.8034	34.0696	-17.0074	-41.6749	15.865	35.5224
0.589056	4.01647	8.3535	-53.9496	52.3006	46.0039	-41.2536	15.6281	28.634	0.589056	4.01647	8.3535	-53.9496	52.3006	46.0039	-41.2536	15.6281	28.634	0.589056	4.01647	8.3535	-53.9496	52.3006	46.0039	-41.2536	15.6281	28.634
8.39	10.3808	-134.572	-19.484	76.0795	34.8705	-34.609	9.89874	71.3369	8.39	10.3808	-134.572	-19.484	76.0795	34.8705	-34.609	9.89874	71.3369	8.39	10.3808	-134.572	-19.484	76.0795	34.8705	-34.609	9.89874	71.3369
1.03103	-5.31657	-112.676	-22.2591	48.8097	47.1556	-23.3141	-13.3603	20.6127	1.03103	-5.31657	-112.676	-22.2591	48.8097	47.1556	-23.3141	-13.3603	20.6127	1.03103	-5.31657	-112.676	-22.2591	48.8097	47.1556	-23.3141	-13.3603	20.6127
3.16474	-35.2444	-70.1431	-74.772	22.8005	68.4638	-7.70372	29.9188	2.75468	3.16474	-35.2444	-70.1431	-74.772	22.8005	68.4638	-7.70372	29.9188	2.75468	3.16474	-35.2444	-70.1431	-74.772	22.8005	68.4638	-7.70372	29.9188	2.75468
1.08543	-45.5732	-77.0341	-96.302	48.3912	-22.7617	11.4912	59.5071	15.7193	1.08543	-45.5732	-77.0341	-96.302	48.3912	-22.7617	11.4912	59.5071	15.7193	1.08543	-45.5732	-77.0341	-96.302	48.3912	-22.7617	11.4912	59.5071	15.7193
5.7379	-13.5577	-45.6598	-62.5935	63.0719	-56.0972	28.1206	35.9085	60.1569	5.7379	-13.5577	-45.6598	-62.5935	63.0719	-56.0972	28.1206	35.9085	60.1569	5.7379	-13.5577	-45.6598	-62.5935	63.0719	-56.0972	28.1206	35.9085	60.1569
7.64662	3.48449	-7.13781	18.015	-41.4969	-22.0681	32.177	0.411567	68.0814	7.64662	3.48449	-7.13781	18.015	-41.4969	-22.0681	32.177	0.411567	68.0814	7.64662	3.48449	-7.13781	18.015	-41.4969	-22.0681	32.177	0.411567	68.0814
-0.650876	4.61902	-12.0661	46.4264	-88.7479	11.2063	21.4639	-35.6377	74.403	-0.650876	4.61902	-12.0661	46.4264	-88.7479	11.2063	21.4639	-35.6377	74.403	-0.650876	4.61902	-12.0661	46.4264	-88.7479	11.2063	21.4639	-35.6377	74.403
13.1742	-24.8263	-11.378	9.38879	-43.1707	17.0136	3.76795	-55.4138	36.7498	13.1742	-24.8263	-11.378	9.38879	-43.1707	17.0136	3.76795	-55.4138	36.7498	13.1742	-24.8263	-11.378	9.38879	-43.1707	17.0136	3.76795	-55.4138	36.7498
16.0018	-0.489219	54.3154	-56.4763	-27.9992	7.7886	-10.3244	-60.2835	8.48992	16.0018	-0.489219	54.3154	-56.4763	-27.9992	7.7886	-10.3244	-60.2835	8.48992	16.0018	-0.489219	54.3154	-56.4763	-27.9992	7.7886	-10.3244	-60.2835	8.48992
1.2205	-2.96713	123.272	-69.8781	-25.0126	32.7407	-12.4738	-11.7511	-24.5405	1.2205	-2.96713	123.272	-69.8781	-25.0126	32.7407	-12.4738	-11.7511	-24.5405	1.2205	-2.96713	123.272	-69.8781	-25.0126	32.7407	-12.4738	-11.7511	-24.5405
-18.8484	23.0879	17.1269	-78.5985	-5.85902	8.37071	-0.150965	-17.7853	-38.7399	-18.8484	23.0879	17.1269	-78.5985	-5.85902	8.37071	-0.150965	-17.7853	-38.7399	-18.8484	23.0879	17.1269	-78.5985	-5.85902	8.37071	-0.150965	-17.7853	-38.7399
-4.92937	-16.7701	-10.5563	-64.6258	7.85414	-7.19386	16.2638	-18.3803	-20.8135	-4.92937	-16.7701	-10.5563	-64.6258	7.85414	-7.19386	16.2638	-18.3803	-20.8135	-4.92937	-16.7701	-10.5563	-64.6258	7.85414	-7.19386	16.2638	-18.3803	-20.8135
9.38367	-46.7097	-45.9506	-62.8018	-25.951	-16.5328	22.8401	1.43383	-18.4841	9.38367	-46.7097	-45.9506	-62.8018	-25.951	-16.5328	22.8401	1.43383	-18.4841	9.38367	-46.7097	-45.9506	-62.8018	-25.951	-16.5328	22.8401	1.43383	-18.4841
17.6305	-65.594	-173.081	-55.4516	-57.1866	23.8886	16.9477	10.2982	-14.014	17.6305	-65.594	-173.081	-55.4516	-57.1866	23.8886	16.9477	10.2982	-14.014	17.6305	-65.594	-173.081	-55.4516	-57.1866	23.8886	16.9477	10.2982	-14.014
14.4122	-44.0326	-175.926	-21.0772	-105.018	9.77812	4.459	48.7906	-14.829	14.4122	-44.0326	-175.926	-21.0772	-105.018	9.77812	4.459	48.7906	-14.829	14.4122	-44.0326	-175.926	-21.0772	-105.018	9.77812	4.459	48.7906	-14.829
19.6592	-5.4801	-44.8661	50.2888	-42.0258	-24.8812	-9.04605	45.2801	-24.8025	19.6592	-5.4801	-44.8661	50.2888	-42.0258	-24.8812	-9.04605	45.2801	-24.8025	19.6592	-5.4801	-44.8661	50.2888	-42.0258	-24.8812	-9.04605	45.2801	-24.8025
5.80358	21.0525	80.1327	85.5778	-6.03447	-14.7949	-18.548	-5.16607	-62.2446	5.80358	21.0525	80.1327	85.5778	-6.03447	-14.7949	-18.548	-5.16607	-62.2446	5.80358	21.0525	80.1327	85.5778	-6.03447	-14.7949	-18.548	-5.16607	-62.2446
-5.85708	21.1557	59.3651	82.1044	-4.59505	-42.1432	-17.9716	-52.2843	3.7096	-5.85708	21.1557	59.3651	82.1044	-4.59505	-42.1432	-17.9716	-52.2843	3.7096	-5.85708	21.1557	59.3651	82.1044	-4.59505	-42.1432	-17.9716	-52.2843	3.7096
21.9047	70.2243	192.079	108.984	-1.72185	-43.0305	-5.61476	-55.5603	-15.4946	21.9047	70.2243	192.079	108.984	-1.72185	-43.0305	-5.61476	-55.5603	-15.4946	21.9047	70.2243	192.079	108.984	-1.72185	-43.0305	-5.61476	-55.5603	-15.4946
-4.59685	29.7838	241.316	88.8371	51.3463	-46.1927	10.7438	-45.6972	-43.8084	-4.59685	29.7838	241.316	88.8371	51.3463	-46.1927	10.7438	-45.6972	-43.8084	-4.59685	29.7838	241.316	88.8371	51.3463	-46.1927	10.7438	-45.6972	-43.8084
-18.8142	-4.49413	100.515	132.688	116.713	-70.0384	20.0135	-37.7327	-36.0812	-18.8142	-4.49413	100.515	132.688	116.713	-70.0384	20.0135	-37.7327	-36.0812	-18.8142	-4.49413	100.515	132.688	116.713	-70.0384	20.0135	-37.7327	-36.0812
-0.0985746	39.4714	-13.2937	101.533	155.936	-43.2221	19.208	-31.277	-11.5205	-0.0985746	39.4714	-13.2937	101.533	155.936	-43.2221	19.208	-31.277	-11.5205	-0.0985746	39.4714	-13.2937	101.533	155.936	-43.2221	19.208	-31.277	-11.5205
19.0759	21.2484	-82.7995	29.8004	138.529	-32.4629	12.5166	-44.1346	3.31285	19.0759	21.2484	-82.7995	29.8004	138.529	-32.4629	12.5166	-44.1346	3.31285	19.0759	21.2484	-82.7995	29.8004	138.529	-32.4629	12.5166	-44.1346	3.31285
22.6807	-8.38868	-64.4579	-16.1421	97.9017	141.955	5.65106	-58.7446	2.6955	22.6807	-8.38868	-64.4579	-16.1421	97.9017	141.955	5.65106	-58.7446	2.6955	22.6807	-8.38868	-64.4579	-16.1421	97.9017	141.955	5.65106	-58.7446	2.6955
37.6995	-19.0967	-91.3364	-67.9078	56.8793	249.736	1.84714	-35.7456	-1.60248	37.6995	-19.0967	-91.3364	-67.9078	56.8793	249.736	1.84714	-35.7456	-1.60248	37.6995	-19.0967	-91.3364	-67.9078	56.8793	249.736	1.84714	-35.7456	-1.60248
12.0121	-6.34847	-109.23	-73.9515	44.5333	56.4986	2.38205	-1.71516	-14.5602	12.0121	-6.34847	-109.23	-73.9515	44.5333	56.4986	2.38205	-1.71516	-14.5602	12.0121	-6.34847	-109.23	-73.9515	44.5333	56.4986	2.38205	-1.71516	-14.5602
25.4695	17.2637	-45.2388	-76.1738	39.6239	-134.363	8.09809	47.3248	-11.3167	25.4695	17.2637	-45.2388	-76.1738	39.6239	-134.363	8.09809	47.3248	-11.3167	25.4695	17.2637	-45.2388	-76.1738	39.6239	-134.363	8.09809	47.3248	-11.3167
10.3816	16.3738	-127.876	-84.0846	-18.7977	-170.551	17.553	64.9035	1.32078	10.3816	16.3738	-127.876	-84.0846	-18.7977	-170.551	17.553	64.9035	1.32078	10.3816	16.3738	-127.876	-84.0846	-18.7977	-170.551	17.553	64.9035	1.32078
-7.02538	-8.83685	-179.374	-56.9853	-130.232	-142.961	26.4365	55.7576	-2.01493	-7.02538	-8.83685	-179.374	-56.9853	-130.232	-142.961	26.4365	55.7576	-2.01493	-7.02538	-8.83685	-179.374	-56.9853	-130.232	-142.961	26.4365	55.7576	-2.01493
3.37471	-24.3783	-7.10358	-20.2834	-134.394	-47.3757	29.2803	66.049	25.0567	3.37471	-24.3783	-7.10358	-20.2834	-134.394	-47.3757	29.2803	66.049	25.0567	3.37471	-24.3783	-7.10358	-20.2834	-134.394	-47.3757	29.2803	66.049	25.0567
1.47312	-0.00396181	-43.0604	50.614	-88.5576	133.903	23.0519	57.6723	22.192	1.47312	-0.00396181	-43.0604	50.614	-88.5576	133.903	23.0519	57.6723	22.192	1.47312	-0.00396181	-43.0604	50.614	-88.5576	133.903	23.0519	57.6723	22.192
2.89658	1.24875	-37.3847	90.4892	-25.4328	156.691	9.6187	29.8106	13.6927	2.89658	1.24875	-37.3847	90.4892	-25.4328	156.691	9.6187	29.8106	13.6927	2.89658	1.24875	-37.3847	90.4892	-25.4328	156.691	9.6187	29.8106	13.6927
0.76466	12.7661	-34.2771	92.0051	-19.6804	120.222	-3.91182	-13.5509	5.63948	0.76466	12.7661	-34.2771	92.0051	-19.6804	120.222	-3.91182	-13.5509	5.63948	0.76466	12.7661	-34.2771	92.0051	-19.6804	120.222	-3.91182	-13.5509	5.63948
9.52783	21.1741	-54.9276	163.481	-26.9611	2.77393	-10.2931	32.9268	12.6585	9.52783	21.1741	-54.9276	163.481	-26.9611	2.77393	-10.2931	32.9268	12.6585	9.52783	21.1741	-54.9276	163.481	-26.9611	2.77393	-10.2931	32.9268	12.6585
-6.82549	35.2595	-20.0252	189.895	-20.3743	-25.3268	-8.25677	18.4565	15.0572	-6.82549	35.2595	-20.0252	189.895	-20.3743	-25.3268	-8.25677	18.4565	15.0572	-6.82549	35.2595	-20.0252	189.895	-20.3743	-25.3268	-8.25677	18.4565	15.0572
-9.50895	39.3424	-77.8875	175.998	-17.0781	46.1483	-0.806215	17.3525	9.53949	-9.50895	39.3424	-77.8875	175.998	-17.0781	46.1483	-0.806215	17.3525	9.53949	-9.50895	39.3424	-77.8875	175.998	-17.0781	46.1483	-0.806215	17.3525	9.53949
0.190364	15.5346	-118.991	101.291	-16.2594	58.1365	12.3311	3.06595	9.36996	0.190364	15.5346	-118.991	101.291	-16.2594	58.1365	12.3311	3.06595	9.36996	0.190364	15.5346	-118.991	101.291	-16.2594	58.1365	12.3311	3.06595	9.36996
20.4503	26.8127	-145.659	47.0908	-13.8169	-18.5948	32.1009	-18.5116	-0.0672979	20.4503	26.8127	-145.659	47.0908	-13.8169	-18.5948	32.1009	-18.5116	-0.0672979	20.4503	26.8127	-145.659	47.0908	-13.8169	-18.5948	32.1009	-18.5116	-0.0672979
14.0795	18.1077	-118.505	42.745	-21.4758	-31.1652	51.6111	-20.4741	7.98228	14.0795	18.1077	-118.505	42.745	-21.4758	-31.1652	51.6111	-20.4741	7.98228	14.0795	18.1077	-118.505	42.745	-21.4758	-31.1652	51.6111	-20.4741	7.98228
80.1759	54.713	-31.9328	29.1538	2.82672	19.3501	58.6515	-35.7466	-5.91136	80.1759	54.713	-31.9328	29.1538	2.82672	19.3501	58.6515	-35.7466	-5.91136	80.1759	54.713	-31.9328	29.1538	2.82672	19.3501	58.6515	-35.7466	-5.91136
13.9614	81.7977	26.4908	-29.2491	13.6433	54.3229	48.2243	-24.4694	2.82558	13.9614	81.7977	26.4908	-29.2491	13.6433	54.3229	48.2243	-24.4694	2.82558	13.9614	81.7977	26.4908	-29.2491	13.6433	54.3229	48.2243	-24.4694	2.82558
-24.5394	39.2749	-33.0708	-77.9415	-1.01006	15.9095	25.5955	-30.4944	22.1091	-24.5394	39.2749	-33.0708	-77.9415	-1.01006	15.9095	25.5955	-30.4944	22.1091	-24.5394	39.2749	-33.0708	-77.9415	-1.01006	15.9095	25.5955	-30.4944	22.1091
-31.5418	-12.8908	-85.0978	-77.9301	14.7972	32.4908	-0.618442	-15.5575	15.2624	-31.5418	-12.8908	-85.0978	-77.9301	14.7972	32.4908	-0.618442	-15.5575	15.2624	-31.5418	-12.8908	-85.0978	-77.9301	14.7972	32.4908	-0.618442	-15.5575	15.2624
-7.19817	-27.8419	-87.246	-78.9847	-32.5348	4.98432	-23.5869	10.2392	24.0563	-7.19817	-27.8419	-87.246	-78.9847	-32.5348	4.98432	-23.5869	10.2392	24.0563	-7.19817	-27.8419	-87.246	-78.9847	-32.5348	4.98432	-23.5869	10.2392	24.0563
-7.33577	16.8779	45.0789	-60.3048	-73.8367	9.86589	-37.4109	12.5549	-10.547	-7.33577	16.8779	45.0789	-60.3048	-73.8367	9.86589	-37.4109	12.5549	-10.547	-7.33577	16.8779	45.0789	-60.3048	-73.8367	9.86589	-37.4109	12.5549	-10.547
8.79302	63.6222	95.1372	-52.0638	-52.7335	23.2689	-37.9294	18.1024	-16.1505	8.79302	63.6222	95.1372	-52.0638	-52.7335	23.2689	-37.9294	18.1024	-16.1505	8.79302	63.6222	95.1372	-52.0638	-52.7335	23.2689	-37.9294	18.1024	-16.1505
4.38379	31.9296	37.6336	-1.00591	-8.4808	-6.47275	-25.7374	10.5315	-22.7785	4.38379	31.9296	37.6336	-1.00591	-8.4808	-6.47275	-25.7374	10.5315	-22.7785	4.38379	31.9296	37.6336	-1.00591	-8.4808	-6.47275	-25.7374	10.5315	-22.7785
30.033	-14.1261	63.9142	4.3064	29.3292	12.5584	-8.10527	1.44063	-12.2647	30.033	-14.1261	63.9142	4.3064	29.3292	12.5584	-8.10527	1.44063	-12.2647	30.033	-14.1261	63.9142	4.3064	29.3292	12.5584	-8.10527	1.44063	-12.2647
18.8217	-39.5562	45.9006	-57.595	34.7993	-46.1916	5.86258	-9.32341	-5.02472	18.8217	-39.5562	45.9006	-57.595	34.7993	-46.1916	5.86258	-9.32341	-5.02472	18.8217	-39.5562	45.9006	-57.595	34.7993	-46.1916	5.86258	-9.32341	-5.02472
29.2237	-69.6832	-14.8764	-69.3292	48.503	-162.198	13.5408	-6.28793	16.2162	29.2237	-69.6832	-14.8764	-69.3292	48.503	-162.198	13.5408	-6.28793	16.2162	29.2237	-69.6832	-14.8764	-69.3292	48.503	-162.198	13.5408	-6.28793	16.2162
23.5662	-45.3881	-45.2106	-77.2108	80.3719	-170.352	18.1632	-11.4672	19.3208	23.5662	-45.3881	-45.2106	-77.2108	80.3719	-170.352	18.1632	-11.4672	19.3208	23.5662	-45.3881	-45.2106	-77.2108	80.3719	-170.352	18.1632	-11.4672	19.3208
2.67634	-7.5006	-40.3248	-38.0809	83.2863	-187.245	22.0685	-28.9475	23.9482	2.67634	-7.5006	-40.3248	-38.0809	83.2863	-187.245	22.0685	-28.9475	23.9482	2.67634	-7.5006	-40.3248	-38.0809	83.2863	-187.245	22.0685	-28.9475	23.9482
5.95887	15.4444	-94.1716	9.35349	53.42	-127.286	24.593	7.7931	3.54514	5.95887	15.4444	-94.1716	9.35349	53.42	-127.286	24.593	7.7931	3.54514	5.95887	15.4444	-94.1716	9.35349	53.42	-127.286	24.593	7.7931	3.54514
-23.7415	31.8115	-16.5448	7.11379	51.0606	-28.731	22.9209	40.9318	51.7448	-23.7415	31.8115	-16.5448	7.11379	51.0606	-28.731	22.9209	40.9318	51.7448	-23.7415	31.8115	-16.5448	7.11379	51.0606	-28.731	22.9209	40.9318	51.7448
-18.7999	37.1864	-43.6955	-49.6169	53.7249	8.86736	15.9192	9.14437	37.0266	-18.7999	37.1864	-43.6955	-49.6169	53.7249	8.86736	15.9192	9.14437	37.0266	-18.7999	37.1864	-43.6955	-49.6169	53.7249	8.86736	15.9192	9.14437	37.0266
-13.2671	47.5551	-82.6681	-7.57577	17.0087	-4.45087	6.49039	27.6544	2.46667	-13.2671	47.5551	-82.6681	-7.57577	17.0087	-4.45087	6.49039	27.6544	2.46667	-13.2671	47.5551	-82.6681	-7.57577	17.0087	-4.45087	6.49039	27.6544	2.46667
26.5375	43.4674	-8.90627	15.6877	27.1485	86.7307	-1.04272	32.9926	-33.2478	26.5375	43.4674	-8.90627	15.6877	27.1485	86.7307	-1.04272	32.9926	-33.2478	26.5375	43.4674	-8.90627	15.6877	27.1485	86.7307	-1.04272	32.9926	-33.2478
29.141	31.5578	98.5277	-3.3958	32.6076	183.062	-5.45925	7.60365	-39.5241	29.141	31.5578	98.5277	-3.3958	32.6076	183.062	-5.45925	7.60365	-39.5241	29.141	31.5578	98.5277	-3.3958	32.6076	183.062	-5.45925	7.60365	-39.5241
4.78158	21.6925	60.0235	-31.5271	15.7483	72.064	-7.63687	17.2355	-32.5137	4.78158	21.6925	60.0235	-31.5271	15.7483	72.064	-7.63687	17.2355	-32.5137	4.78158	21.6925	60.0235	-31.5271	15.7483	72.064	-7.63687	17.2355	-32.5137
31	4.75686	1.99864	-38.2816	-2.23979	22.3232	-8.09329	-11.6749	-20.8428	31	4.75686	1.99864	-38.2816	-2.23979	22.3232	-8.09329	-11.6749	-20.8428	31	4.75686	1.99864	-38.2816	-2.23979	22.3232	-8.09329	-11.6749	-20.8428
24.7463	-35.2518	14.9107	-39.6774	2.45002	17.0102	-6.28656	-15.9946	2.00733	24.7463	-35.2518	14.9107	-39.6774	2.45002	17.0102	-6.28656	-15.9946	2.00733	24.7463	-35.2518	14.9107	-39.6774	2.45002	17.0102	-6.28656	-15.9946	2.00733
-4.5296	-51.2307	12.6933	-55.9771	-14.1739	9.36153	-0.873763	-33.0115	-6.07367	-4.5296	-51.2307	12.6933	-55.9771	-14.1739	9.36153	-0.873763	-33.0115	-6.07367	-4.5296	-51.2307	12.6933	-55.9771	-14.1739	9.36153	-0.873763	-33.0115	-6.07367
-16.5009	-55.5038	28.8537	-39.9431	-49.7632	31.0476	6.65084	-6.35289	3.41513	-16.5009	-55.5038	28.8537	-39.9431	-49.7632	31.0476	6.65084	-6.35289	3.41513	-16.5009	-55.5038	28.8537	-39.9431	-49.7632	31.0476	6.65084	-6.35289	3.41513
-41.6092	-75.8915	34.0549	-9.82628	-18.926	90.7176	12.2527	4.03197	17.6487	-41.6092	-75.8915	34.0549	-9.82628	-18.926	90.7176	12.2527	4.03197	17.6487	-41.6092	-75.8915	34.0549	-9.82628	-18.926	90.7176	12.2527	4.03197	17.6487
-74.0155	-58.0511	-40.6623	28.3763	-0.0928585	99.0578	13.3266	-6.84567	10.4755	-74.0155	-58.0511	-40.6623	28.3763	-0.0928585	99.0578	13.3266	-6.84567	10.4755	-74.0155	-58.0511	-40.6623	28.3763	-0.0928585	99.0578	13.3266	-6.84567	10.4755
-81.1783	1.45975	-97.0498	58.4364	-72.6486	18.6096	9.55836	-8.25217	5.84982	-81.1783	1.45975	-97.0498	58.4364	-72.6486	18.6096	9.55836	-8.25217	5.84982	-81.1783	1.45975	-97.0498	58.4364	-72.6486	18.6096	9.55836	-8.25217	5.84982
-42.2471	6.04737	-80.6073	41.0555	-135.465	-9.03113	1.3632	-0.82002	7.75477	-42.2471	6.04737	-80.6073	41.0555	-135.465	-9.03113	1.3632	-0.82002	7.75477	-42.2471	6.04737	-80.6073	41.0555	-135.465	-9.03113	1.3632	-0.82002	7.75477
-12.7116	-49.8524	-58.5519	40.8718	-142.708	-16.7063	-10.151	-4.88916	16.8004	-12.7116	-49.8524	-58.5519	40.8718	-142.708	-16.7063	-10.151	-4.88916	16.8004	-12.7116	-49.8524	-58.5519	40.8718	-142.708	-16.7063	-10.151	-4.88916	16.8004
-4.27385	-109.226	-85.4498	12.4703	-147.643	9.44773	-21.2511	2.56707	3.01683	-4.27385	-109.226	-85.4498	12.4703	-147.643	9.44773	-21.2511	2.56707	3.01683	-4.27385	-109.226	-85.4498	12.4703	-147.643	9.44773	-21.2511	2.56707	3.01683
-20.4284	-110.022	-127.076	-5.43052	-99.0554	15.5904	-27.7065	-6.62295	4.32063	-20.4284	-110.022	-127.076	-5.43052	-99.0554	15.5904	-27.7065	-6.62295	4.32063	-20.4284	-110.022	-127.076	-5.43052	-99.0554	15.5904	-27.7065	-6.62295	4.32063
4.77809	-125.834	-114.226	1.97769	6.46355	-86.6985	-30.9587	-49.6507	-9.90513	4.77809	-125.834	-114.226	1.97769	6.46355	-86.6985	-30.9587	-49.6507	-9.90513	4.77809	-125.834	-114.226	1.97769	6.46355	-86.6985	-30.9587	-49.6507	-9.90513
-3.7527	-65.2507	-100.918	-0.159834	-18.0145	-96.3363	-35.439	2.82719	0.215837	-3.7527	-65.2507	-100.918	-0.159834	-18.0145	-96.3363	-35.439	2.82719	0.215837	-3.7527	-65.2507	-100.918	-0.159834	-18.0145	-96.3363	-35.439	2.82719	0.215837
-7.34951	-10.8302	-55.911	-43.1255	-51.5804	-60.3261	-41.32	29.9432	-24.0183	-7.34951	-10.8302	-55.911	-43.1255	-51.5804	-60.3261	-41.32	29.9432	-24.0183	-7.34951	-10.8302	-55.911	-43.1255	-51.5804	-60.3261	-41.32	29.9432	-24.0183
6.42211	24.3983	-14.6523	-56.9696	-11.2132	-5.84296	-44.7604	57.702	40.6069	6.42211	24.3983	-14.6523	-56.9696	-11.2132	-5.84296	-44.7604	57.702	40.6069	6.42211	24.3983	-14.6523	-56.9696	-11.2132	-5.84296	-44.7604	57.702	40.6069
2.58839	43.2404	-14.4435	-25.4501	47.2639	6.32612	-40.7478	21.0582	-24.116	2.58839	43.2404	-14.4435	-25.4501	47.2639	6.32612	-40.7478	21.0582	-24.116	2.58839	43.2404	-14.4435	-25.4501	47.2639	6.32612	-40.7478	21.0582	-24.116
-30.3697	62.2988	72.7659	-13.9966	84.8741	55.3162	-25.2582	13.5606	-33.4198	-30.3697	62.2988	72.7659	-13.9966	84.8741	55.3162	-25.2582	13.5606	-33.4198	-30.3697	62.2988	72.7659	-13.9966	84.8741	55.3162	-25.2582	13.5606	-33.4198
-2.50844	76.6487	-8.43166	-16.1582	97.9472	90.1153	-0.375167	31.8861	-28.2423	-2.50844	76.6487	-8.43166	-16.1582	97.9472	90.1153	-0.375167	31.8861	-28.2423	-2.50844	76.6487	-8.43166	-16.1582	97.9472	90.1153	-0.375167	31.8861	-28.2423
45.3606	85.4143	64.1001	-67.9389	134.855	97.9852	24.0074	46.8177	-5.58811	45.3606	85.4143	64.1001	-67.9389	134.855	97.9852	24.0074	46.8177	-5.58811	45.3606	85.4143	64.1001	-67.9389	134.855	97.9852	24.0074	46.8177	-5.58811
36.337	73.7017	-24.5928	-52.1616	155.978	73.8686	38.5592	1.24568	18.4006	36.337	73.7017	-24.5928	-52.1616	155.978	73.8686	38.5592	1.24568	18.4006	36.337	73.7017	-24.5928	-52.1616	155.978	73.8686	38.5592	1.24568	18.4006
30.921	51.82	-80.6807	-12.2866	104.989	40.4627	41.3741	-0.965833	13.1015	30.921	51.82	-80.6807	-12.2866	104.989	40.4627	41.3741	-0.965833	13.1015	30.921	51.82	-80.6807	-12.2866	104.989	40.4627	41.3741	-0.965833	13.1015
23.4619	35.558	-76.1534	29.5781	100.59	4.67841	38.242	-9.79894	1.64161	23.4619	35.558	-76.1534	29.5781	100.59	4.67841	38.242	-9.79894	1.64161	23.4619	35.558	-76.1534	29.5781	100.59	4.67841	38.242	-9.79894	1.64161
8.72106	24.8084	-68.3127	21.6321	113.789	-5.31488	36.5913	-13.1984	12.8466	8.72106	24.8084	-68.3127	21.6321	113.789	-5.31488	36.5913	-13.1984	12.8466	8.72106	24.8084	-68.3127	21.6321	113.789	-5.31488	36.5913	-13.1984	12.8466
-8.83278	12.1737	-29.6924	-6.0237	79.5374	-32.8591	37.8981	-24.7774	50.5167	-8.83278	12.1737	-29.6924	-6.0237	79.5374	-32.8591	37.8981	-24.7774	50.5167	-8.83278	12.1737	-29.6924	-6.0237	79.5374	-32.8591	37.8981	-24.7774	50.5167
-4.00247	8.41603	-34.0098	-66.0471	49.9198	-31.9263	35.5534	-28.4473	14.4095	-4.00247	8.41603	-34.0098	-66.0471	49.9198	-31.9263	35.5534	-28.4473	14.4095	-4.00247	8.41603	-34.0098	-66.0471	49.9198	-31.9263	35.5534	-28.4473	14.4095
-17.7888	-1.55331	75.3419	-65.0863	-25.8519	-21.4666	22.3369	-28.0371	30.3297	-17.7888	-1.55331	75.3419	-65.0863	-25.8519	-21.4666	22.3369	-28.0371	30.3297	-17.7888	-1.55331	75.3419	-65.0863	-25.8519	-21.4666	22.3369	-28.0371	30.3297
-8.26367	-17.9998	150.582	-41.7229	-85.6916	-25.7991	-2.14933	-30.9278	14.488	-8.26367	-17.9998	150.582	-41.7229	-85.6916	-25.7991	-2.14933	-30.9278	14.488	-8.26367	-17.9998	150.582	-41.7229	-85.6916	-25.7991	-2.14933	-30.9278	14.488
-0.787425	-14.1496	-0.907003	34.473	-114.375	-24.6369	-30.6074	-8.08675	-12.3332	-0.787425	-14.1496	-0.907003	34.473	-114.375	-24.6369	-30.6074	-8.08675	-12.3332	-0.787425	-14.1496	-0.907003	34.473	-114.375	-24.6369	-30.6074	-8.08675	-12.3332
-10.0332	2.09003	19.1196	104.046	-103.665	-39.2792	-53.4389	-8.56935	-11.9898	-10.0332	2.09003	19.1196	104.046	-103.665	-39.2792	-53.4389	-8.56935	-11.9898	-10.0332	2.09003	19.1196	104.046	-103.665	-39.2792	-53.4389	-8.56935	-11.9898
-6.08667	19.5499	-3.54654	122.503	-100.325	-42.6205	-65.0794	26.4599	-18.9353	-6.08667	19.5499	-3.54654	122.503	-100.325	-42.6205	-65.0794	26.4599	-18.9353	-6.08667	19.5499	-3.54654	122.503	-100.325	-42.6205	-65.0794	26.4599	-18.9353
-2.48575	-11.2819	-29.7539	73.5928	-127.908	-45.1344	-65.4341	24.2035	-15.7791	-2.48575	-11.2819	-29.7539	73.5928	-127.908	-45.1344	-65.4341	24.2035	-15.7791	-2.48575	-11.2819	-29.7539	73.5928	-127.908	-45.1344	-65.4341	24.2035	-15.7791
6.07081	-44.2983	-2.1113	90.8425	-116.081	-34.865	-55.8226	6.28407	-11.7537	6.07081	-44.2983	-2.1113	90.8425	-116.081	-34.865	-55.8226	6.28407	-11.7537	6.07081	-44.2983	-2.1113	90.8425	-116.081	-34.865	-55.8226	6.28407	-11.7537
12.4609	-12.2441	47.998	126.172	-69.7251	-43.9131	-37.991	-3.44363	13.7606	12.4609	-12.2441	47.998	126.172	-69.7251	-43.9131	-37.991	-3.44363	13.7606	12.4609	-12.2441	47.998	126.172	-69.7251	-43.9131	-37.991	-3.44363	13.7606
8.41371	-22.6163	21.2875	121.494	-27.1783	-24.6007	-15.672	9.72031	20.1604	8.41371	-22.6163	21.2875	121.494	-27.1783	-24.6007	-15.672	9.72031	20.1604	8.41371	-22.6163	21.2875	121.494	-27.1783	-24.6007	-15.672	9.72031	20.1604
13.8385	-6.63815	-5.09346	75.4054	-7.1061	-42.7622	6.10661	10.8557	5.27657	13.8385	-6.63815	-5.09346	75.4054	-7.1061	-42.7622	6.10661	10.8557	5.27657	13.8385	-6.63815	-5.09346	75.4054	-7.1061	-42.7622	6.10661	10.8557	5.27657
17.5223	29.2242	-59.7199	8.01044	-7.85161	-4.20951	23.2568	0.719463	-18.9252	17.5223	29.2242	-59.7199	8.01044	-7.85161	-4.20951	23.2568	0.719463	-18.9252	17.5223	29.2242	-59.7199	8.01044	-7.85161	-4.20951	23.2568	0.719463	-18.9252
14.2734	2.77796	-50.9414	5.50392	5.56201	30.9292	33.0677	11.8885	-15.5964	14.2734	2.77796	-50.9414	5.50392	5.56201	30.9292	33.0677	11.8885	-15.5964	14.2734	2.77796	-50.9414	5.50392	5.56201	30.9292	33.0677	11.8885	-15.5964
17.9832	32.7544	-18.6431	3.62925	33.0411	35.4376	34.3711	50.127	-11.2607	17.9832	32.7544	-18.6431	3.62925	33.0411	35.4376	34.3711	50.127	-11.2607	17.9832	32.7544	-18.6431	3.62925	33.0411	35.4376	34.3711	50.127	-11.2607
20.1208	43.7161	-9.81239	-31.3753	42.309	27.365	26.6772	17.6407	-13.6885	20.1208	43.7161	-9.81239	-31.3753	42.309	27.365	26.6772	17.6407	-13.6885	20.1208	43.7161	-9.81239	-31.3753	42.309	27.365	26.6772	17.6407	-13.6885
21.9216	41.9085	5.72894	1.2126	34.5894	17.6802	11.1749	17.0996	-21.6778	21.9216	41.9085	5.72894	1.2126	34.5894	17.6802	11.1749	17.0996	-21.6778	21.9216	41.9085	5.72894	1.2126	34.5894	17.6802	11.1749	17.0996	-21.6778
25.4651	59.6626	17.6176	19.4823	13.6365	0.609805	-7.38624	10.2805	-42.0651	25.4651	59.6626	17.6176	19.4823	13.6365	0.609805	-7.38624	10.2805	-42.0651	25.4651	59.6626	17.6176	19.4823	13.6365	0.609805	-7.38624	10.2805	-42.0651
4.48716	65.579	19.2708	-21.1977	41.1104	11.9636	-22.7291	-19.325	-35.0124	4.48716	65.579	19.2708	-21.1977	41.1104	11.9636	-22.7291	-19.325	-35.0124	4.48716	65.579	19.2708	-21.1977	41.1104	11.9636	-22.7291	-19.325	-35.0124
-2.6383	26.5839	3.47426	-75.2144	65.0508	7.57153	-31.7403	-13.4689	41.3794	-2.6383	26.5839	3.47426	-75.2144	65.0508	7.57153	-31.7403	-13.4689	41.3794	-2.6383	26.5839	3.47426	-75.2144	65.0508	7.57153	-31.7403	-13.4689	41.3794
-7.17326	49.4362	-40.8079	-48.8849	62.3115	14.8551	-35.9702	-10.4502	41.6061	-7.17326	49.4362	-40.8079	-48.8849	62.3115	14.8551	-35.9702	-10.4502	41.6061	-7.17326	49.4362	-40.8079	-48.8849	62.3115	14.8551	-35.9702	-10.4502	41.6061
-8.04836	43.8583	-50.3047	-43.4804	35.2246	22.4241	-37.869	-32.5443	19.1373	-8.04836	43.8583	-50.3047	-43.4804	35.2246	22.4241	-37.869	-32.5443	19.1373	-8.04836	43.8583	-50.3047	-43.4804	35.2246	22.4241	-37.869	-32.5443	19.1373
-6.92528	6.46772	0.924994	-58.5285	35.3719	9.24742	-37.957	-15.7421	-37.7933	-6.92528	6.46772	0.924994	-58.5285	35.3719	9.24742	-37.957	-15.7421	-37.7933	-6.92528	6.46772	0.924994	-58.5285	35.3719	9.24742	-37.957	-15.7421	-37.7933
0.0381106	-10.8327	-20.2981	-1.67336	60.0937	22.0765	-35.5506	-20.0186	-0.0347152	0.0381106	-10.8327	-20.2981	-1.67336	60.0937	22.0765	-35.5506	-20.0186	-0.0347152	0.0381106	-10.8327	-20.2981	-1.67336	60.0937	22.0765	-35.5506	-20.0186	-0.0347152
-10.092	9.25115	-78.9393	14.2791	50.7651	5.10622	-31.0716	-34.1737	40.1585	-10.092	9.25115	-78.9393	14.2791	50.7651	5.10622	-31.0716	-34.1737	40.1585	-10.092	9.25115	-78.9393	14.2791	50.7651	5.10622	-31.0716	-34.1737	40.1585
-2.4615	56.7704	-85.4374	-42.5572	6.915	5.78216	-25.203	-10.2056	-21.0955	-2.4615	56.7704	-85.4374	-42.5572	6.915	5.78216	-25.203	-10.2056	-21.0955	-2.4615	56.7704	-85.4374	-42.5572	6.915	5.78216	-25.203	-10.2056	-21.0955
-9.53478	47.4676	-95.2307	-4.96235	7.23388	-4.1668	-19.8366	1.00052	-51.1886	-9.53478	47.4676	-95.2307	-4.96235	7.23388	-4.1668	-19.8366	1.00052	-51.1886	-9.53478	47.4676	-95.2307	-4.96235	7.23388	-4.1668	-19.8366	1.00052	-51.1886
-16.5928	2.71587	28.9451	-11.8247	-6.42729	-7.15515	-17.8036	7.7512	-27.9948	-16.5928	2.71587	28.9451	-11.8247	-6.42729	-7.15515	-17.8036	7.7512	-27.9948	-16.5928	2.71587	28.9451	-11.8247	-6.42729	-7.15515	-17.8036	7.7512	-27.9948
-4.70576	29.9757	73.8992	-42.6875	-34.5818	-12.6594	-19.2351	16.145	-18.7225	-4.70576	29.9757	73.8992	-42.6875	-34.5818	-12.6594	-19.2351	16.145	-18.7225	-4.70576	29.9757	73.8992	-42.6875	-34.5818	-12.6594	-19.2351	16.145	-18.7225
4.31421	29.2603	4.83448	-0.75673	-19.6184	-16.525	-21.5052	13.4774	-0.614619	4.31421	29.2603	4.83448	-0.75673	-19.6184	-16.525	-21.5052	13.4774	-0.614619	4.31421	29.2603	4.83448	-0.75673	-19.6184	-16.525	-21.5052	13.4774	-0.614619
-1.32009	-23.999	16.0495	47.71	-15.0616	-15.1638	-21.1891	-5.61475	7.63743	-1.32009	-23.999	16.0495	47.71	-15.0616	-15.1638	-21.1891	-5.61475	7.63743	-1.32009	-23.999	16.0495	47.71	-15.0616	-15.1638	-21.1891	-5.61475	7.63743
-9.01	-73.7258	57.8059	84.7117	-14.1367	1.86321	-16.7934	-4.94569	24.249	-9.01	-73.7258	57.8059	84.7117	-14.1367	1.86321	-16.7934	-4.94569	24.249	-9.01	-73.7258	57.8059	84.7117	-14.1367	1.86321	-16.7934	-4.94569	24.249
2.90479	-43.3419	37.8594	64.8612	-14.8248	-2.81965	-10.729	10.3758	35.0699	2.90479	-43.3419	37.8594	64.8612	-14.8248	-2.81965	-10.729	10.3758	35.0699	2.90479	-43.3419	37.8594	64.8612	-14.8248	-2.81965	-10.729	10.3758	35.0699
10.0111	-43.4114	-6.84151	27.6387	9.12055	10.9961	-6.61121	15.9818	20.526	10.0111	-43.4114	-6.84151	27.6387	9.12055	10.9961	-6.61121	15.9818	20.526	10.0111	-43.4114	-6.84151	27.6387	9.12055	10.9961	-6.61121	15.9818	20.526
18.5036	-45.5009	-85.2183	62.5885	30.1765	-0.540361	-4.88773	34.2385	40.4171	18.5036	-45.5009	-85.2183	62.5885	30.1765	-0.540361	-4.88773	34.2385	40.4171	18.5036	-45.5009	-85.2183	62.5885	30.1765	-0.540361	-4.88773	34.2385	40.4171
15.4309	-77.4805	-35.7443	40.2567	61.8941	4.24809	-1.59124	-16.7651	37.8231	15.4309	-77.4805	-35.7443	40.2567	61.8941	4.24809	-1.59124	-16.7651	37.8231	15.4309	-77.4805	-35.7443	40.2567	61.8941	4.24809	-1.59124	-16.7651	37.8231
-6.41409	-91.7327	15.4181	6.7349	56.5402	-17.1802	4.83563	-39.9241	35.7312	-6.41409	-91.7327	15.4181	6.7349	56.5402	-17.1802	4.83563	-39.9241	35.7312	-6.41409	-91.7327	15.4181	6.7349	56.5402	-17.1802	4.83563	-39.9241	35.7312
7.6001	-65.4508	51.4366	15.5753	36.9324	-6.76662	10.1439	-18.0885	37.6996	7.6001	-65.4508	51.4366	15.5753	36.9324	-6.76662	10.1439	-18.0885	37.6996	7.6001	-65.4508	51.4366	15.5753	36.9324	-6.76662	10.1439	-18.0885	37.6996
13.5755	-11.9861	102.231	-25.1501	40.33	-20.699	8.93758	8.57262	20.9323	13.5755	-11.9861	102.231	-25.1501	40.33	-20.699	8.93758	8.57262	20.9323	13.5755	-11.9861	102.231	-25.1501	40.33	-20.699	8.93758	8.57262	20.9323
12.4495	24.9296	12.7656	-27.8916	72.8669	-29.9593	0.083498	101.785	22.5138	12.4495	24.9296	12.7656	-27.8916	72.8669	-29.9593	0.083498	101.785	22.5138	12.4495	24.9296	12.7656	-27.8916	72.8669	-29.9593	0.083498	101.785	22.5138
11.1012	73.4278	93.5204	-78.3939	30.2637	-24.4813	-13.9691	51.5366	14.0215	11.1012	73.4278	93.5204	-78.3939	30.2637	-24.4813	-13.9691	51.5366	14.0215	11.1012	73.4278	93.5204	-78.3939	30.2637	-24.4813	-13.9691	51.5366	14.0215
-7.39686	85.7374	53.7551	-126.294	-21.9023	-29.5532	-29.771	-11.8944	-7.27148	-7.39686	85.7374	53.7551	-126.294	-21.9023	-29.5532	-29.771	-11.8944	-7.27148	-7.39686	85.7374	53.7551	-126.294	-21.9023	-29.5532	-29.771	-11.8944	-7.27148
-6.78692	32.0504	-55.6549	-120.482	-48.9161	-19.2054	-44.214	-17.1375	-4.07631	-6.78692	32.0504	-55.6549	-120.482	-48.9161	-19.2054	-44.214	-17.1375	-4.07631	-6.78692	32.0504	-55.6549	-120.482	-48.9161	-19.2054	-44.214	-17.1375	-4.07631
4.58605	-6.68357	-88.9998	-89.6756	-43.3527	-16.5928	-54.7046	-79.1756	-12.5391	4.58605	-6.68357	-88.9998	-89.6756	-43.3527	-16.5928	-54.7046	-79.1756	-12.5391	4.58605	-6.68357	-88.9998	-89.6756	-43.3527	-16.5928	-54.7046	-79.1756	-12.5391
-1.57519	26.1308	-175.212	-143.286	-34.6439	-12.2969	-59.2432	-48.9995	-8.32009	-1.57519	26.1308	-175.212	-143.286	-34.6439	-12.2969	-59.2432	-48.9995	-8.32009	-1.57519	26.1308	-175.212	-143.286	-34.6439	-12.2969	-59.2432	-48.9995	-8.32009
2.16888	8.02593	-151.948	-131.585	-15.3647	-14.2964	-57.9399	-26.1532	-21.0709	2.16888	8.02593	-151.948	-131.585	-15.3647	-14.2964	-57.9399	-26.1532	-21.0709	2.16888	8.02593	-151.948	-131.585	-15.3647	-14.2964	-57.9399	-26.1532	-21.0709
-3.70444	4.35137	-257.836	-55.8245	-29.6946	-19.7328	-52.8469	-12.9953	9.97415	-3.70444	4.35137	-257.836	-55.8245	-29.6946	-19.7328	-52.8469	-12.9953	9.97415	-3.70444	4.35137	-257.836	-55.8245	-29.6946	-19.7328	-52.8469	-12.9953	9.97415
-7.72813	-5.60363	-75.9431	4.61493	-57.7365	-18.3058	-45.4253	5.9053	-23.6962	-7.72813	-5.60363	-75.9431	4.61493	-57.7365	-18.3058	-45.4253	5.9053	-23.6962	-7.72813	-5.60363	-75.9431	4.61493	-57.7365	-18.3058	-45.4253	5.9053	-23.6962
0.303617	-13.3881	81.9767	51.353	-54.577	-8.09066	-35.9569	-36.4353	-43.4209	0.303617	-13.3881	81.9767	51.353	-54.577	-8.09066	-35.9569	-36.4353	-43.4209	0.303617	-13.3881	81.9767	51.353	-54.577	-8.09066	-35.9569	-36.4353	-43.4209
-4.23836	64.338	92.2794	70.1625	-55.7668	-5.4664	-24.8099	12.7782	-30.7719	-4.23836	64.338	92.2794	70.1625	-55.7668	-5.4664	-24.8099	12.7782	-30.7719	-4.23836	64.338	92.2794	70.1625	-55.7668	-5.4664	-24.8099	12.7782	-30.7719
-15.2889	65.2193	25.2313	95.5365	-28.2828	6.5902	-13.7726	38.4081	-22.3397	-15.2889	65.2193	25.2313	95.5365	-28.2828	6.5902	-13.7726	38.4081	-22.3397	-15.2889	65.2193	25.2313	95.5365	-28.2828	6.5902	-13.7726	38.4081	-22.3397
10.0363	-43.4937	-1.05073	115.811	-18.9313	12.0026	-6.4927	9.80844	-9.42861	10.0363	-43.4937	-1.05073	115.811	-18.9313	12.0026	-6.4927	9.80844	-9.42861	10.0363	-43.4937	-1.05073	115.811	-18.9313	12.0026	-6.4927	9.80844	-9.42861
19.006	-69.6612	-20.9895	95.3751	39.1105	26.0833	-4.51335	19.6668	-6.14526	19.006	-69.6612	-20.9895	95.3751	39.1105	26.0833	-4.51335	19.6668	-6.14526	19.006	-69.6612	-20.9895	95.3751	39.1105	26.0833	-4.51335	19.6668	-6.14526
-0.581844	-72.085	-25.3061	71.0465	46.6983	18.5537	-7.71032	28.1633	-0.620044	-0.581844	-72.085	-25.3061	71.0465	46.6983	18.5537	-7.71032	28.1633	-0.620044	-0.581844	-72.085	-25.3061	71.0465	46.6983	18.5537	-7.71032	28.1633	-0.620044
-6.36928	-53.1144	0.397785	36.6263	27.2257	3.28853	-15.3113	8.35021	5.08783	-6.36928	-53.1144	0.397785	36.6263	27.2257	3.28853	-15.3113	8.35021	5.08783	-6.36928	-53.1144	0.397785	36.6263	27.2257	3.28853	-15.3113	8.35021	5.08783
4.17549	36.516	28.0757	5.76958	-22.7511	0.731758	-24.9133	-1.22631	18.2178	4.17549	36.516	28.0757	5.76958	-22.7511	0.731758	-24.9133	-1.22631	18.2178	4.17549	36.516	28.0757	5.76958	-22.7511	0.731758	-24.9133	-1.22631	18.2178
-3.3588	112.815	-10.821	17.7147	-48.7169	-10.4014	-34.4608	4.51463	19.9313	-3.3588	112.815	-10.821	17.7147	-48.7169	-10.4014	-34.4608	4.51463	19.9313	-3.3588	112.815	-10.821	17.7147	-48.7169	-10.4014	-34.4608	4.51463	19.9313
7.50803	41.6978	70.1416	47.7736	-38.6755	-7.53548	-42.3755	-15.708	20.1431	7.50803	41.6978	70.1416	47.7736	-38.6755	-7.53548	-42.3755	-15.708	20.1431	7.50803	41.6978	70.1416	47.7736	-38.6755	-7.53548	-42.3755	-15.708	20.1431
4.56838	8.31713	68.6663	-6.84822	-6.04446	-14.6893	-46.0005	-6.71088	5.30668	4.56838	8.31713	68.6663	-6.84822	-6.04446	-14.6893	-46.0005	-6.71088	5.30668	4.56838	8.31713	68.6663	-6.84822	-6.04446	-14.6893	-46.0005	-6.71088	5.30668
-7.71796	16.53	116.942	-60.1505	25.8964	-15.7927	-43.7307	-7.36012	12.4015	-7.71796	16.53	116.942	-60.1505	25.8964	-15.7927	-43.7307	-7.36012	12.4015	-7.71796	16.53	116.942	-60.1505	25.8964	-15.7927	-43.7307	-7.36012	12.4015
-10.0706	-40.0078	-29.6757	-47.9715	42.1663	5.75649	-36.5749	1.30236	5.80129	-10.0706	-40.0078	-29.6757	-47.9715	42.1663	5.75649	-36.5749	1.30236	5.80129	-10.0706	-40.0078	-29.6757	-47.9715	42.1663	5.75649	-36.5749	1.30236	5.80129
11.5272	6.06965	-112.835	2.09248	-6.79512	0.706744	-27.0264	14.1849	-4.96018	11.5272	6.06965	-112.835	2.09248	-6.79512	0.706744	-27.0264	14.1849	-4.96018	11.5272	6.06965	-112.835	2.09248	-6.79512	0.706744	-27.0264	14.1849	-4.96018
-8.86996	71.392	-61.4165	19.4072	-32.723	3.04883	-17.2228	7.5408	0.859932	-8.86996	71.392	-61.4165	19.4072	-32.723	3.04883	-17.2228	7.5408	0.859932	-8.86996	71.392	-61.4165	19.4072	-32.723	3.04883	-17.2228	7.5408	0.859932
-9.76941	25.4055	8.39866	18.532	-20.7322	13.6494	-8.75463	2.55374	-0.646082	-9.76941	25.4055	8.39866	18.532	-20.7322	13.6494	-8.75463	2.55374	-0.646082	-9.76941	25.4055	8.39866	18.532	-20.7322	13.6494	-8.75463	2.55374	-0.646082
-6.52513	-29.4168	-94.0362	12.563	3.82519	27.8514	-4.2074	2.38259	1.07656	-6.52513	-29.4168	-94.0362	12.563	3.82519	27.8514	-4.2074	2.38259	1.07656	-6.52513	-29.4168	-94.0362	12.563	3.82519	27.8514	-4.2074	2.38259	1.07656
4.56353	-56.0757	-70.2493	43.4592	12.7715	20.2212	-6.14588	-4.04867	5.50799	4.56353	-56.0757	-70.2493	43.4592	12.7715	20.2212	-6.14588	-4.04867	5.50799	4.56353	-56.0757	-70.2493	43.4592	12.7715	20.2212	-6.14588	-4.04867	5.50799
1.27874	-59.9037	-127.218	77.0025	7.44314	8.19224	-13.5261	7.86725	-6.45871	1.27874	-59.9037	-127.218	77.0025	7.44314	8.19224	-13.5261	7.86725	-6.45871	1.27874	-59.9037	-127.218	77.0025	7.44314	8.19224	-13.5261	7.86725	-6.45871
4.3264	-55.5751	-115.675	67.8046	-6.61683	9.75066	-21.1694	27.9199	-25.0826	4.3264	-55.5751	-115.675	67.8046	-6.61683	9.75066	-21.1694	27.9199	-25.0826	4.3264	-55.5751	-115.675	67.8046	-6.61683	9.75066	-21.1694	27.9199	-25.0826
13.985	-76.8278	-77.5277	55.715	-23.2206	10.2776	-24.4721	3.69355	-28.439	13.985	-76.8278	-77.5277	55.715	-23.2206	10.2776	-24.4721	3.69355	-28.439	13.985	-76.8278	-77.5277	55.715	-23.2206	10.2776	-24.4721	3.69355	-28.439
-3.23198	-132.998	-34.4649	78.0672	-6.90777	4.72694	-23.0524	-46.514	-22.5835	-3.23198	-132.998	-34.4649	78.0672	-6.90777	4.72694	-23.0524	-46.514	-22.5835	-3.23198	-132.998	-34.4649	78.0672	-6.90777	4.72694	-23.0524	-46.514	-22.5835
-17.0927	-35.3102	-35.4459	94.1331	35.111	6.95097	-20.0218	-30.0787	-5.12271	-17.0927	-35.3102	-35.4459	94.1331	35.111	6.95097	-20.0218	-30.0787	-5.12271	-17.0927	-35.3102	-35.4459	94.1331	35.111	6.95097	-20.0218	-30.0787	-5.12271
-11.4293	31.8757	17.6086	51.4915	67.1928	30.529	-17.9669	-19.333	16.9294	-11.4293	31.8757	17.6086	51.4915	67.1928	30.529	-17.9669	-19.333	16.9294	-11.4293	31.8757	17.6086	51.4915	67.1928	30.529	-17.9669	-19.333	16.9294
-16.2429	27.0947	-5.49262	38.6699	50.976	18.1849	-15.9544	-10.8135	-3.02938	-16.2429	27.0947	-5.49262	38.6699	50.976	18.1849	-15.9544	-10.8135	-3.02938	-16.2429	27.0947	-5.49262	38.6699	50.976	18.1849	-15.9544	-10.8135	-3.02938
-36.356	10.0906	-7.21224	30.0997	74.8821	2.22596	-11.4841	29.0508	-16.5446	-36.356	10.0906	-7.21224	30.0997	74.8821	2.22596	-11.4841	29.0508	-16.5446	-36.356	10.0906	-7.21224	30.0997	74.8821	2.22596	-11.4841	29.0508	-16.5446
-33.5668	-0.165646	-23.2825	-23.1533	53.8742	-2.15789	-5.38821	61.7631	37.1675	-33.5668	-0.165646	-23.2825	-23.1533	53.8742	-2.15789	-5.38821	61.7631	37.1675	-33.5668	-0.165646	-23.2825	-23.1533	53.8742	-2.15789	-5.38821	61.7631	37.1675
-19.3588	-22.2048	117.769	-87.9666	-16.8364	-18.5471	-2.82273	12.1371	10.4617	-19.3588	-22.2048	117.769	-87.9666	-16.8364	-18.5471	-2.82273	12.1371	10.4617	-19.3588	-22.2048	117.769	-87.9666	-16.8364	-18.5471	-2.82273	12.1371	10.4617
-18.4352	-22.8333	65.6916	-78.5691	51.711	-16.377	-8.08227	-10.217	11.3571	-18.4352	-22.8333	65.6916	-78.5691	51.711	-16.377	-8.08227	-10.217	11.3571	-18.4352	-22.8333	65.6916	-78.5691	51.711	-16.377	-8.08227	-10.217	11.3571
-18.1688	-47.2809	72.0333	-114.496	141.826	-13.4608	-20.4306	-17.2709	36.3866	-18.1688	-47.2809	72.0333	-114.496	141.826	-13.4608	-20.4306	-17.2709	36.3866	-18.1688	-47.2809	72.0333	-114.496	141.826	-13.4608	-20.4306	-17.2709	36.3866
6.08994	-55.2553	12.7957	-114.57	25.2258	-38.5912	-34.5185	-14.1299	17.6419	6.08994	-55.2553	12.7957	-114.57	25.2258	-38.5912	-34.5185	-14.1299	17.6419	6.08994	-55.2553	12.7957	-114.57	25.2258	-38.5912	-34.5185	-14.1299	17.6419
-8.36088	-64.1469	-194.754	-68.9324	-145.9	-29.1446	-44.9845	26.7907	-0.568968	-8.36088	-64.1469	-194.754	-68.9324	-145.9	-29.1446	-44.9845	26.7907	-0.568968	-8.36088	-64.1469	-194.754	-68.9324	-145.9	-29.1446	-44.9845	26.7907	-0.568968
-4.34736	-94.5259	-155.466	-40.3994	-112.357	40.8147	-48.2845	29.0599	36.4977	-4.34736	-94.5259	-155.466	-40.3994	-112.357	40.8147	-48.2845	29.0599	36.4977	-4.34736	-94.5259	-155.466	-40.3994	-112.357	40.8147	-48.2845	29.0599	36.4977
2.82859	-61.968	-58.2534	-9.29188	-60.5992	45.1734	-44.0959	1.29235	74.3252	2.82859	-61.968	-58.2534	-9.29188	-60.5992	45.1734	-44.0959	1.29235	74.3252	2.82859	-61.968	-58.2534	-9.29188	-60.5992	45.1734	-44.0959	1.29235	74.3252
10.0857	-25.0465	39.0403	-1.3694	-34.5202	39.4547	-34.3255	1.20535	30.9169	10.0857	-25.0465	39.0403	-1.3694	-34.5202	39.4547	-34.3255	1.20535	30.9169	10.0857	-25.0465	39.0403	-1.3694	-34.5202	39.4547	-34.3255	1.20535	30.9169
10.5762	-11.7779	56.612	-8.01144	-33.8572	6.61461	-22.6927	-7.88501	-80.1128	10.5762	-11.7779	56.612	-8.01144	-33.8572	6.61461	-22.6927	-7.88501	-80.1128	10.5762	-11.7779	56.612	-8.01144	-33.8572	6.61461	-22.6927	-7.88501	-80.1128
15.9843	20.8724	50.791	-22.2242	-10.86	-1.21243	-12.9177	-47.6541	-72.905	15.9843	20.8724	50.791	-22.2242	-10.86	-1.21243	-12.9177	-47.6541	-72.905	15.9843	20.8724	50.791	-22.2242	-10.86	-1.21243	-12.9177	-47.6541	-72.905
10.3884	4.69624	58.5395	-33.8931	-30.0865	-19.2012	-7.03173	-45.6464	-30.4343	10.3884	4.69624	58.5395	-33.8931	-30.0865	-19.2012	-7.03173	-45.6464	-30.4343	10.3884	4.69624	58.5395	-33.8931	-30.0865	-19.2012	-7.03173	-45.6464	-30.4343
4.08001	18.0078	105.12	1.77935	-51.9004	-19.2422	-4.98559	-36.3923	25.3327	4.08001	18.0078	105.12	1.77935	-51.9004	-19.2422	-4.98559	-36.3923	25.3327	4.08001	18.0078	105.12	1.77935	-51.9004	-19.2422	-4.98559	-36.3923	25.3327
-2.91902	1.13205	6.63266	13.6821	-69.5362	-21.4761	-5.92083	-12.5521	17.2885	-2.91902	1.13205	6.63266	13.6821	-69.5362	-21.4761	-5.92083	-12.5521	17.2885	-2.91902	1.13205	6.63266	13.6821	-69.5362	-21.4761	-5.92083	-12.5521	17.2885
0.0850091	-24.3047	-57.3107	-14.341	-98.3465	-12.9301	-9.35925	0.131747	2.17542	0.0850091	-24.3047	-57.3107	-14.341	-98.3465	-12.9301	-9.35925	0.131747	2.17542	0.0850091	-24.3047	-57.3107	-14.341	-98.3465	-12.9301	-9.35925	0.131747	2.17542
-0.586686	24.7786	-28.4774	-13.975	-90.6817	-5.02381	-14.8644	29.9726	-73.0375	-0.586686	24.7786	-28.4774	-13.975	-90.6817	-5.02381	-14.8644	29.9726	-73.0375	-0.586686	24.7786	-28.4774	-13.975	-90.6817	-5.02381	-14.8644	29.9726	-73.0375
1.06256	47.2918	-64.5537	-0.249975	-26.6172	7.10847	-19.837	47.5288	2.20638	1.06256	47.2918	-64.5537	-0.249975	-26.6172	7.10847	-19.837	47.5288	2.20638	1.06256	47.2918	-64.5537	-0.249975	-26.6172	7.10847	-19.837	47.5288	2.20638
2.51639	50.3796	-140.827	12.1328	27.5012	7.62517	-19.6194	23.9914	75.3664	2.51639	50.3796	-140.827	12.1328	27.5012	7.62517	-19.6194	23.9914	75.3664	2.51639	50.3796	-140.827	12.1328	27.5012	7.62517	-19.6194	23.9914	75.3664
7.55051	24.0219	-140.604	1.45359	71.9376	4.69965	-13.5427	-3.22127	69.2896	7.55051	24.0219	-140.604	1.45359	71.9376	4.69965	-13.5427	-3.22127	69.2896	7.55051	24.0219	-140.604	1.45359	71.9376	4.69965	-13.5427	-3.22127	69.2896
1.87176	3.46136	-75.7084	-47.4598	105.225	19.7934	-7.22763	-11.0365	3.14782	1.87176	3.46136	-75.7084	-47.4598	105.225	19.7934	-7.22763	-11.0365	3.14782	1.87176	3.46136	-75.7084	-47.4598	105.225	19.7934	-7.22763	-11.0365	3.14782
16.1505	2.98613	-51.0308	-55.3381	82.043	27.2164	-6.96463	-44.068	-2.67847	16.1505	2.98613	-51.0308	-55.3381	82.043	27.2164	-6.96463	-44.068	-2.67847	16.1505	2.98613	-51.0308	-55.3381	82.043	27.2164	-6.96463	-44.068	-2.67847
20.2669	38.9712	-25.6067	-17.2456	34.8292	7.52477	-15.8322	-53.4013	49.1666	20.2669	38.9712	-25.6067	-17.2456	34.8292	7.52477	-15.8322	-53.4013	49.1666	20.2669	38.9712	-25.6067	-17.2456	34.8292	7.52477	-15.8322	-53.4013	49.1666
21.7921	43.8861	-28.2875	-16.5156	15.622	36.469	-31.6907	-10.1433	-51.2642	21.7921	43.8861	-28.2875	-16.5156	15.622	36.469	-31.6907	-10.1433	-51.2642	21.7921	43.8861	-28.2875	-16.5156	15.622	36.469	-31.6907	-10.1433	-51.2642
12.7952	30.4147	-20.4772	3.77698	-39.5362	40.4633	-46.7611	10.6307	-97.8266	12.7952	30.4147	-20.4772	3.77698	-39.5362	40.4633	-46.7611	10.6307	-97.8266	12.7952	30.4147	-20.4772	3.77698	-39.5362	40.4633	-46.7611	10.6307	-97.8266
20.3609	11.8755	7.98872	20.6025	-39.1627	31.738	-51.117	35.8114	-99.2481	20.3609	11.8755	7.98872	20.6025	-39.1627	31.738	-51.117	35.8114	-99.2481	20.3609	11.8755	7.98872	20.6025	-39.1627	31.738	-51.117	35.8114	-99.2481
18.4421	25.2518	5.45413	26.0745	-25.8259	22.0363	-41.9365	24.0858	-63.2968	18.4421	25.2518	5.45413	26.0745	-25.8259	22.0363	-41.9365	24.0858	-63.2968	18.4421	25.2518	5.45413	26.0745	-25.8259	22.0363	-41.9365	24.0858	-63.2968
21.8368	22.8942	-13.2526	28.5111	-55.9586	29.6759	-27.6506	20.6025	-35.3662	21.8368	22.8942	-13.2526	28.5111	-55.9586	29.6759	-27.6506	20.6025	-35.3662	21.8368	22.8942	-13.2526	28.5111	-55.9586	29.6759	-27.6506	20.6025	-35.3662
11.1737	-20.9959	-26.7327	50.2701	-66.3207	36.4632	-18.9614	32.9176	27.2831	11.1737	-20.9959	-26.7327	50.2701	-66.3207	36.4632	-18.9614	32.9176	27.2831	11.1737	-20.9959	-26.7327	50.2701	-66.3207	36.4632	-18.9614	32.9176	27.2831
7.09747	-57.1437	-20.5465	45.0546	-12.2611	-1.53012	-20.6889	41.3451	35.0855	7.09747	-57.1437	-20.5465	45.0546	-12.2611	-1.53012	-20.6889	41.3451	35.0855	7.09747	-57.1437	-20.5465	45.0546	-12.2611	-1.53012	-20.6889	41.3451	35.0855
10.1513	-36.0704	-49.3437	36.6181	10.4097	-33.1376	-29.972	31.7824	19.703	10.1513	-36.0704	-49.3437	36.6181	10.4097	-33.1376	-29.972	31.7824	19.703	10.1513	-36.0704	-49.3437	36.6181	10.4097	-33.1376	-29.972	31.7824	19.703
-1.03115	25.1462	-31.2519	38.1749	33.8671	5.60902	-40.7906	28.3939	52.8169	-1.03115	25.1462	-31.2519	38.1749	33.8671	5.60902	-40.7906	28.3939	52.8169	-1.03115	25.1462	-31.2519	38.1749	33.8671	5.60902	-40.7906	28.3939	52.8169
-8.31197	20.9205	37.9946	25.4475	62.0816	55.9643	-46.628	9.54303	41.8822	-8.31197	20.9205	37.9946	25.4475	62.0816	55.9643	-46.628	9.54303	41.8822	-8.31197	20.9205	37.9946	25.4475	62.0816	55.9643	-46.628	9.54303	41.8822
-0.0249336	8.99781	25.0932	33.7953	12.3382	67.4041	-42.8662	14.1711	7.51035	-0.0249336	8.99781	25.0932	33.7953	12.3382	67.4041	-42.8662	14.1711	7.51035	-0.0249336	8.99781	25.0932	33.7953	12.3382	67.4041	-42.8662	14.1711	7.51035
-4.06333	59.8375	-19.3129	31.964	-38.8609	3.99209	-28.3073	27.6986	1.86286	-4.06333	59.8375	-19.3129	31.964	-38.8609	3.99209	-28.3073	27.6986	1.86286	-4.06333	59.8375	-19.3129	31.964	-38.8609	3.99209	-28.3073	27.6986	1.86286
-5.94174	161.009	-56.17	-17.867	55.4662	86.7187	-6.49214	10.878	25.9283	-5.94174	161.009	-56.17	-17.867	55.4662	86.7187	-6.49214	10.878	25.9283	-5.94174	161.009	-56.17	-17.867	55.4662	86.7187	-6.49214	10.878	25.9283
-0.823333	76.9966	-38.6487	-38.4774	95.7315	87.9597	15.6149	5.73792	-35.7157	-0.823333	76.9966	-38.6487	-38.4774	95.7315	87.9597	15.6149	5.73792	-35.7157	-0.823333	76.9966	-38.6487	-38.4774	95.7315	87.9597	15.6149	5.73792	-35.7157
-6.49743	-9.29462	-38.3019	-11.7114	42.6745	38.4004	30.1695	1.30932	-41.0477	-6.49743	-9.29462	-38.3019	-11.7114	42.6745	38.4004	30.1695	1.30932	-41.0477	-6.49743	-9.29462	-38.3019	-11.7114	42.6745	38.4004	30.1695	1.30932	-41.0477
9.51027	-59.1597	-12.2638	4.05971	-22.8887	7.30989	31.6612	14.5141	34.231	9.51027	-59.1597	-12.2638	4.05971	-22.8887	7.30989	31.6612	14.5141	34.231	9.51027	-59.1597	-12.2638	4.05971	-22.8887	7.30989	31.6612	14.5141	34.231
15.6923	-81.0191	21.8551	-14.8307	-51.2473	4.76228	19.4776	37.9367	7.11858	15.6923	-81.0191	21.8551	-14.8307	-51.2473	4.76228	19.4776	37.9367	7.11858	15.6923	-81.0191	21.8551	-14.8307	-51.2473	4.76228	19.4776	37.9367	7.11858
25.9733	-60.2522	-9.53069	-28.7095	-58.1237	13.3971	-1.01462	30.0554	5.09557	25.9733	-60.2522	-9.53069	-28.7095	-58.1237	13.3971	-1.01462	30.0554	5.09557	25.9733	-60.2522	-9.53069	-28.7095	-58.1237	13.3971	-1.01462	30.0554	5.09557
10.1608	-10.3042	-10.5272	-15.8687	-49.3601	-20.9706	-20.8882	29.6842	1.04288	10.1608	-10.3042	-10.5272	-15.8687	-49.3601	-20.9706	-20.8882	29.6842	1.04288	10.1608	-10.3042	-10.5272	-15.8687	-49.3601	-20.9706	-20.8882	29.6842	1.04288
-4.95774	26.9189	95.2291	-11.7162	-10.8503	-31.9053	-30.7026	-8.73562	-17.4662	-4.95774	26.9189	95.2291	-11.7162	-10.8503	-31.9053	-30.7026	-8.73562	-17.4662	-4.95774	26.9189	95.2291	-11.7162	-10.8503	-31.9053	-30.7026	-8.73562	-17.4662
5.01881	-15.7627	20.9237	-3.10605	25.3322	-35.9533	-27.3062	2.19519	-32.659	5.01881	-15.7627	20.9237	-3.10605	25.3322	-35.9533	-27.3062	2.19519	-32.659	5.01881	-15.7627	20.9237	-3.10605	25.3322	-35.9533	-27.3062	2.19519	-32.659
4.74921	6.54776	-82.22	-3.36878	22.9114	-26.6703	-17.3036	17.865	90.0433	4.74921	6.54776	-82.22	-3.36878	22.9114	-26.6703	-17.3036	17.865	90.0433	4.74921	6.54776	-82.22	-3.36878	22.9114	-26.6703	-17.3036	17.865	90.0433
2.67437	-37.2201	-137.94	-3.82374	30.6673	-25.7526	-12.1635	67.4452	-10.8191	2.67437	-37.2201	-137.94	-3.82374	30.6673	-25.7526	-12.1635	67.4452	-10.8191	2.67437	-37.2201	-137.94	-3.82374	30.6673	-25.7526	-12.1635	67.4452	-10.8191
1.62822	-75.6435	-124.331	12.5618	56.9051	-19.7223	-17.1074	60.2215	-37.3308	1.62822	-75.6435	-124.331	12.5618	56.9051	-19.7223	-17.1074	60.2215	-37.3308	1.62822	-75.6435	-124.331	12.5618	56.9051	-19.7223	-17.1074	60.2215	-37.3308
2.63418	-32.6361	-124.35	19.8711	74.0072	-18.6676	-29.2944	49.8854	-45.5319	2.63418	-32.6361	-124.35	19.8711	74.0072	-18.6676	-29.2944	49.8854	-45.5319	2.63418	-32.6361	-124.35	19.8711	74.0072	-18.6676	-29.2944	49.8854	-45.5319
7.28948	-0.0831553	-78.9269	43.7958	77.8089	-22.7135	-41.787	62.3947	-41.0966	7.28948	-0.0831553	-78.9269	43.7958	77.8089	-22.7135	-41.787	62.3947	-41.0966	7.28948	-0.0831553	-78.9269	43.7958	77.8089	-22.7135	-41.787	62.3947	-41.0966
10.5129	-8.7739	-27.0618	40.6839	92.13	-12.6904	-47.8641	17.628	-36.0169	10.5129	-8.7739	-27.0618	40.6839	92.13	-12.6904	-47.8641	17.628	-36.0169	10.5129	-8.7739	-27.0618	40.6839	92.13	-12.6904	-47.8641	17.628	-36.0169
5.13165	35.7708	33.2282	9.94743	90.267	-12.7068	-46.2301	-12.3144	-4.1904	5.13165	35.7708	33.2282	9.94743	90.267	-12.7068	-46.2301	-12.3144	-4.1904	5.13165	35.7708	33.2282	9.94743	90.267	-12.7068	-46.2301	-12.3144	-4.1904
-0.36121	23.79	97.5051	-1.97872	47.7113	-3.58094	-40.2386	-13.7741	-45.9182	-0.36121	23.79	97.5051	-1.97872	47.7113	-3.58094	-40.2386	-13.7741	-45.9182	-0.36121	23.79	97.5051	-1.97872	47.7113	-3.58094	-40.2386	-13.7741	-45.9182
-16.7047	15.7165	128.721	22.1094	10.9095	6.31492	-32.8065	-25.9687	67.5644	-16.7047	15.7165	128.721	22.1094	10.9095	6.31492	-32.8065	-25.9687	67.5644	-16.7047	15.7165	128.721	22.1094	10.9095	6.31492	-32.8065	-25.9687	67.5644
-11.205	11.0188	-15.3794	-4.59415	20.5508	-10.8163	-24.8769	-37.8694	131.81	-11.205	11.0188	-15.3794	-4.59415	20.5508	-10.8163	-24.8769	-37.8694	131.81	-11.205	11.0188	-15.3794	-4.59415	20.5508	-10.8163	-24.8769	-37.8694	131.81
-14.4716	-27.7527	-69.2193	-1.04602	-12.2464	1.19526	-16.6816	-33.7183	10.9881	-14.4716	-27.7527	-69.2193	-1.04602	-12.2464	1.19526	-16.6816	-33.7183	10.9881	-14.4716	-27.7527	-69.2193	-1.04602	-12.2464	1.19526	-16.6816	-33.7183	10.9881
-9.17736	-7.92452	-20.5726	-27.1478	-25.8223	9.21337	-8.4241	-37.8225	-29.2775	-9.17736	-7.92452	-20.5726	-27.1478	-25.8223	9.21337	-8.4241	-37.8225	-29.2775	-9.17736	-7.92452	-20.5726	-27.1478	-25.8223	9.21337	-8.4241	-37.8225	-29.2775
-15.5033	6.41471	55.2856	-40.7083	-12.7795	-11.917	-1.13615	-39.4843	4.65511	-15.5033	6.41471	55.2856	-40.7083	-12.7795	-11.917	-1.13615	-39.4843	4.65511	-15.5033	6.41471	55.2856	-40.7083	-12.7795	-11.917	-1.13615	-39.4843	4.65511
-2.27754	44.9638	-144.12	8.66115	-25.4967	-24.4977	3.45024	-33.9403	20.7314	-2.27754	44.9638	-144.12	8.66115	-25.4967	-24.4977	3.45024	-33.9403	20.7314	-2.27754	44.9638	-144.12	8.66115	-25.4967	-24.4977	3.45024	-33.9403	20.7314
1.02118	6.40457	-93.8784	11.9127	-16.1971	-42.4385	4.91957	-47.1278	30.4831	1.02118	6.40457	-93.8784	11.9127	-16.1971	-42.4385	4.91957	-47.1278	30.4831	1.02118	6.40457	-93.8784	11.9127	-16.1971	-42.4385	4.91957	-47.1278	30.4831
2.28796	11.8057	74.7666	4.09211	-12.8694	-25.7061	5.0639	-31.9036	60.7339	2.28796	11.8057	74.7666	4.09211	-12.8694	-25.7061	5.0639	-31.9036	60.7339	2.28796	11.8057	74.7666	4.09211	-12.8694	-25.7061	5.0639	-31.9036	60.7339
-1.19046	13.9831	140.713	-27.9066	24.4648	32.2897	5.39804	-37.3792	45.5286	-1.19046	13.9831	140.713	-27.9066	24.4648	32.2897	5.39804	-37.3792	45.5286	-1.19046	13.9831	140.713	-27.9066	24.4648	32.2897	5.39804	-37.3792	45.5286
2.28506	-15.8437	116.719	-19.3501	39.0173	30.7177	4.99058	-16.9842	-45.7	2.28506	-15.8437	116.719	-19.3501	39.0173	30.7177	4.99058	-16.9842	-45.7	2.28506	-15.8437	116.719	-19.3501	39.0173	30.7177	4.99058	-16.9842	-45.7
1.54172	21.4502	70.2317	0.128279	39.8343	-26.4679	1.27514	-21.4304	-14.8116	1.54172	21.4502	70.2317	0.128279	39.8343	-26.4679	1.27514	-21.4304	-14.8116	1.54172	21.4502	70.2317	0.128279	39.8343	-26.4679	1.27514	-21.4304	-14.8116
-4.43996	72.7	38.6004	6.30555	35.3104	-8.69797	-5.4757	-11.0328	1.69023	-4.43996	72.7	38.6004	6.30555	35.3104	-8.69797	-5.4757	-11.0328	1.69023	-4.43996	72.7	38.6004	6.30555	35.3104	-8.69797	-5.4757	-11.0328	1.69023
-4.80307	47.9435	-100.479	25.0153	37.2097	109.64	-11.6566	-15.701	23.8176	-4.80307	47.9435	-100.479	25.0153	37.2097	109.64	-11.6566	-15.701	23.8176	-4.80307	47.9435	-100.479	25.0153	37.2097	109.64	-11.6566	-15.701	23.8176
6.11027	32.774	-125.574	47.7124	35.2277	23.1728	-13.8762	-11.1571	40.2119	6.11027	32.774	-125.574	47.7124	35.2277	23.1728	-13.8762	-11.1571	40.2119	6.11027	32.774	-125.574	47.7124	35.2277	23.1728	-13.8762	-11.1571	40.2119
1.66334	32.412	-147.381	95.4407	8.80479	-122.653	-11.9294	0.450132	43.785	1.66334	32.412	-147.381	95.4407	8.80479	-122.653	-11.9294	0.450132	43.785	1.66334	32.412	-147.381	95.4407	8.80479	-122.653	-11.9294	0.450132	43.785
-3.888	58.8762	-134.051	46.9043	-43.8884	-143.32	-8.5037	-5.70604	33.2036	-3.888	58.8762	-134.051	46.9043	-43.8884	-143.32	-8.5037	-5.70604	33.2036	-3.888	58.8762	-134.051	46.9043	-43.8884	-143.32	-8.5037	-5.70604	33.2036
-5.42134	48.4698	-40.9652	7.49536	-52.9234	-94.2162	-7.89347	6.36991	116.705	-5.42134	48.4698	-40.9652	7.49536	-52.9234	-94.2162	-7.89347	6.36991	116.705	-5.42134	48.4698	-40.9652	7.49536	-52.9234	-94.2162	-7.89347	6.36991	116.705
-2.71752	-22.7054	-66.1314	0.892003	-44.964	-44.7312	-13.1536	-15.9498	57.5976	-2.71752	-22.7054	-66.1314	0.892003	-44.964	-44.7312	-13.1536	-15.9498	57.5976	-2.71752	-22.7054	-66.1314	0.892003	-44.964	-44.7312	-13.1536	-15.9498	57.5976
1.51287	-15.2476	-129.029	-18.2584	-36.2002	-7.9016	-23.1782	-19.6962	-31.2634	1.51287	-15.2476	-129.029	-18.2584	-36.2002	-7.9016	-23.1782	-19.6962	-31.2634	1.51287	-15.2476	-129.029	-18.2584	-36.2002	-7.9016	-23.1782	-19.6962	-31.2634
-2.70105	3.89483	-124.344	-5.79157	-34.833	36.1427	-32.2643	-6.62935	-34.3029	-2.70105	3.89483	-124.344	-5.79157	-34.833	36.1427	-32.2643	-6.62935	-34.3029	-2.70105	3.89483	-124.344	-5.79157	-34.833	36.1427	-32.2643	-6.62935	-34.3029
-0.113574	10.9568	-128.199	-7.47939	-104.693	84.9295	-35.9087	-6.666	-38.8792	-0.113574	10.9568	-128.199	-7.47939	-104.693	84.9295	-35.9087	-6.666	-38.8792	-0.113574	10.9568	-128.199	-7.47939	-104.693	84.9295	-35.9087	-6.666	-38.8792
11.8183	13.7102	-87.0822	-46.7921	31.4349	90.3941	-33.6449	-9.30181	-53.7518	11.8183	13.7102	-87.0822	-46.7921	31.4349	90.3941	-33.6449	-9.30181	-53.7518	11.8183	13.7102	-87.0822	-46.7921	31.4349	90.3941	-33.6449	-9.30181	-53.7518
8.45027	40.1062	-19.6183	-53.2896	122.089	79.6715	-27.2592	0.696665	-45.0794	8.45027	40.1062	-19.6183	-53.2896	122.089	79.6715	-27.2592	0.696665	-45.0794	8.45027	40.1062	-19.6183	-53.2896	122.089	79.6715	-27.2592	0.696665	-45.0794
1.28896	28.694	3.64939	-49.5951	75.8314	58.5596	-18.2853	12.858	-30.6402	1.28896	28.694	3.64939	-49.5951	75.8314	58.5596	-18.2853	12.858	-30.6402	1.28896	28.694	3.64939	-49.5951	75.8314	58.5596	-18.2853	12.858	-30.6402
-6.6764	55.4693	22.6207	-57.7064	46.382	50.7509	-8.60757	9.90194	-15.2499	-6.6764	55.4693	22.6207	-57.7064	46.382	50.7509	-8.60757	9.90194	-15.2499	-6.6764	55.4693	22.6207	-57.7064	46.382	50.7509	-8.60757	9.90194	-15.2499
3.2203	88.5546	9.09901	-69.7603	38.2026	24.6273	1.01796	16.8864	7.8195	3.2203	88.5546	9.09901	-69.7603	38.2026	24.6273	1.01796	16.8864	7.8195	3.2203	88.5546	9.09901	-69.7603	38.2026	24.6273	1.01796	16.8864	7.8195
0.664099	110.501	18.9089	-82.2135	16.1832	-23.7202	10.2702	-26.7635	12.3743	0.664099	110.501	18.9089	-82.2135	16.1832	-23.7202	10.2702	-26.7635	12.3743	0.664099	110.501	18.9089	-82.2135	16.1832	-23.7202	10.2702	-26.7635	12.3743
-4.11941	103.931	1.79308	-54.07	-6.97572	19.0259	14.8661	-39.5358	6.22038	-4.11941	103.931	1.79308	-54.07	-6.97572	19.0259	14.8661	-39.5358	6.22038	-4.11941	103.931	1.79308	-54.07	-6.97572	19.0259	14.8661	-39.5358	6.22038
-5.85798	123.398	-36.529	-10.1998	-37.3203	0.861407	10.236	-52.4219	4.98097	-5.85798	123.398	-36.529	-10.1998	-37.3203	0.861407	10.236	-52.4219	4.98097	-5.85798	123.398	-36.529	-10.1998	-37.3203	0.861407	10.236	-52.4219	4.98097
4.39762	86.3161	11.0359	24.9311	-55.7216	-16.2242	-2.16215	-26.3454	-5.04018	4.39762	86.3161	11.0359	24.9311	-55.7216	-16.2242	-2.16215	-26.3454	-5.04018	4.39762	86.3161	11.0359	24.9311	-55.7216	-16.2242	-2.16215	-26.3454	-5.04018
-13.6172	54.8466	20.4029	32.875	-150.63	-26.3706	-16.0744	-8.46767	-8.26537	-13.6172	54.8466	20.4029	32.875	-150.63	-26.3706	-16.0744	-8.46767	-8.26537	-13.6172	54.8466	20.4029	32.875	-150.63	-26.3706	-16.0744	-8.46767	-8.26537
-5.65472	4.37745	-24.5007	36.3949	-111.866	-35.7639	-26.7417	16.0377	-6.96626	-5.65472	4.37745	-24.5007	36.3949	-111.866	-35.7639	-26.7417	16.0377	-6.96626	-5.65472	4.37745	-24.5007	36.3949	-111.866	-35.7639	-26.7417	16.0377	-6.96626
-14.9363	37.4924	7.5921	63.0906	-134.661	-35.5262	-33.3218	28.5634	-26.4379	-14.9363	37.4924	7.5921	63.0906	-134.661	-35.5262	-33.3218	28.5634	-26.4379	-14.9363	37.4924	7.5921	63.0906	-134.661	-35.5262	-33.3218	28.5634	-26.4379
-11.3187	32.7028	-7.51646	81.7689	-70.4584	-23.2309	-36.2757	19.7812	-16.8952	-11.3187	32.7028	-7.51646	81.7689	-70.4584	-23.2309	-36.2757	19.7812	-16.8952	-11.3187	32.7028	-7.51646	81.7689	-70.4584	-23.2309	-36.2757	19.7812	-16.8952
-11.3782	40.6279	-78.9966	51.098	11.9736	-18.7697	-35.5488	9.87442	-37.872	-11.3782	40.6279	-78.9966	51.098	11.9736	-18.7697	-35.5488	9.87442	-37.872	-11.3782	40.6279	-78.9966	51.098	11.9736	-18.7697	-35.5488	9.87442	-37.872
-12.571	50.5026	-61.3302	44.1887	33.2838	49.2124	-31.2549	7.28829	-25.0218	-12.571	50.5026	-61.3302	44.1887	33.2838	49.2124	-31.2549	7.28829	-25.0218	-12.571	50.5026	-61.3302	44.1887	33.2838	49.2124	-31.2549	7.28829	-25.0218
1.83623	12.4142	3.56148	55.862	31.8978	-41.9421	-24.492	-22.2763	-20.0631	1.83623	12.4142	3.56148	55.862	31.8978	-41.9421	-24.492	-22.2763	-20.0631	1.83623	12.4142	3.56148	55.862	31.8978	-41.9421	-24.492	-22.2763	-20.0631
12.6581	12.2442	-0.870247	47.849	46.6792	-54.7004	-17.8776	-2.47181	-17.581	12.6581	12.2442	-0.870247	47.849	46.6792	-54.7004	-17.8776	-2.47181	-17.581	12.6581	12.2442	-0.870247	47.849	46.6792	-54.7004	-17.8776	-2.47181	-17.581
17.6659	7.27188	12.7165	-0.390238	67.4403	-58.151	-15.8642	-73.0892	-41.0304	17.6659	7.27188	12.7165	-0.390238	67.4403	-58.151	-15.8642	-73.0892	-41.0304	17.6659	7.27188	12.7165	-0.390238	67.4403	-58.151	-15.8642	-73.0892	-41.0304
15.0179	6.502	-25.2036	-35.1332	2.14734	-12.9364	-20.0942	-66.7111	-35.1938	15.0179	6.502	-25.2036	-35.1332	2.14734	-12.9364	-20.0942	-66.7111	-35.1938	15.0179	6.502	-25.2036	-35.1332	2.14734	-12.9364	-20.0942	-66.7111	-35.1938
15.3673	-29.1654	17.2265	-49.3641	-98.0121	23.0117	-26.7022	-74.7269	2.12435	15.3673	-29.1654	17.2265	-49.3641	-98.0121	23.0117	-26.7022	-74.7269	2.12435	15.3673	-29.1654	17.2265	-49.3641	-98.0121	23.0117	-26.7022	-74.7269	2.12435
14.8181	3.50067	34.8923	-44.6922	-94.5002	54.9788	-29.2532	-44.3272	-29.0936	14.8181	3.50067	34.8923	-44.6922	-94.5002	54.9788	-29.2532	-44.3272	-29.0936	14.8181	3.50067	34.8923	-44.6922	-94.5002	54.9788	-29.2532	-44.3272	-29.0936
8.29024	47.7443	-5.01674	-10.3568	-84.3309	37.8196	-26.3752	-32.0455	-29.0477	8.29024	47.7443	-5.01674	-10.3568	-84.3309	37.8196	-26.3752	-32.0455	-29.0477	8.29024	47.7443	-5.01674	-10.3568	-84.3309	37.8196	-26.3752	-32.0455	-29.0477
3.06416	31.2574	66.748	6.72524	-104.704	7.63011	-21.2986	-46.0182	26.5809	3.06416	31.2574	66.748	6.72524	-104.704	7.63011	-21.2986	-46.0182	26.5809	3.06416	31.2574	66.748	6.72524	-104.704	7.63011	-21.2986	-46.0182	26.5809
-0.673943	2.76495	45.197	-12.6974	-67.0893	-18.6416	-16.8695	-25.5875	-24.4264	-0.673943	2.76495	45.197	-12.6974	-67.0893	-18.6416	-16.8695	-25.5875	-24.4264	-0.673943	2.76495	45.197	-12.6974	-67.0893	-18.6416	-16.8695	-25.5875	-24.4264
2.11249	-51.9661	-107.163	-24.8263	-24.6893	-12.2797	-13.4015	-13.0621	-16.8219	2.11249	-51.9661	-107.163	-24.8263	-24.6893	-12.2797	-13.4015	-13.0621	-16.8219	2.11249	-51.9661	-107.163	-24.8263	-24.6893	-12.2797	-13.4015	-13.0621	-16.8219
-6.12837	-87.2557	-143.155	1.88156	-41.6605	-35.1356	-11.4582	-68.0422	41.6677	-6.12837	-87.2557	-143.155	1.88156	-41.6605	-35.1356	-11.4582	-68.0422	41.6677	-6.12837	-87.2557	-143.155	1.88156	-41.6605	-35.1356	-11.4582	-68.0422	41.6677
[truncated: 265 more rows]
